# Supplementary material for: A collection of forcefield precursors for metal–organic frameworks
Source: RSC Adv. 2019 Nov 13;9(63):36492–507. doi: 10.1039/c9ra07327b (PMC9075174; doi:10.1039/c9ra07327b)
Supplement: RA-009-C9RA07327B-s6297 [file RA-009-C9RA07327B-s6297.xyz]

  184
jmolscript: load "" {1 1 1} spacegroup "x,y,z" unitcell [{     12.572900     0.000000     0.000000 }, {      0.000000    12.572900     0.000000 }, {      0.000000     0.000000    25.944000 }]
Ho     1.804588    12.035283    11.632771     2.052603
Ho    10.768312     0.537617    11.632771     2.052602
Ho    12.035283    10.768312    14.311229     2.052603
Ho     0.537617     1.804588    14.311229     2.052603
Ho     4.481862     5.748833     1.339229     2.052603
Ho     8.091038     6.824067     1.339229     2.052603
Ho     6.824067     4.481862    24.604771     2.052604
Ho     5.748833     8.091038    24.604771     2.052604
H     12.081300    10.552435    11.508758     0.459792
H      4.318791     5.786049     5.751785     0.115925
H      4.365311     5.822510     8.055612     0.115063
H      4.633114     6.639748    11.679989     0.130839
H      3.490237     4.967553    12.863035     0.101774
H      4.916004     2.171340    10.463215     0.100486
H      6.374460     3.690146     9.479938     0.130226
H      0.491600     2.020465    11.508758     0.459792
H      8.254109     6.786851     5.751785     0.115925
H      8.207589     6.750390     8.055612     0.115063
H      7.939786     5.933152    11.679989     0.130839
H      9.082663     7.605347    12.863035     0.101774
H      7.656896    10.401560    10.463215     0.100486
H      6.198440     8.882754     9.479938     0.130226
H     10.552435     0.491600    14.435242     0.459792
H      5.786049     8.254109    20.192215     0.115925
H      5.822510     8.207589    17.888388     0.115062
H      6.639748     7.939786    14.264011     0.130839
H      4.967553     9.082663    13.080965     0.101773
H      2.171340     7.656896    15.480785     0.100486
H      3.690146     6.198440    16.464062     0.130226
H      2.020465    12.081300    14.435242     0.459792
H      6.786851     4.318791    20.192215     0.115925
H      6.750390     4.365311    17.888388     0.115062
H      5.933152     4.633114    14.264011     0.130839
H      7.605347     3.490237    13.080965     0.101773
H     10.401560     4.916004    15.480785     0.100486
H      8.882754     6.374460    16.464062     0.130226
H      6.778050     4.265985     1.463242     0.459792
H      1.967659    12.072499     7.220215     0.115924
H      1.921139    12.108960     4.916388     0.115062
H      1.653336     0.353298     1.292011     0.130839
H      2.796213    11.254003     0.108965     0.101773
H      1.370446     8.457790     2.508785     0.100486
H     12.484890     9.976596     3.492062     0.130226
H      5.794850     8.306915     1.463242     0.459792
H     10.605241     0.500401     7.220215     0.115924
H     10.651761     0.463940     4.916388     0.115063
H     10.919564    12.219602     1.292011     0.130839
H      9.776687     1.318897     0.108965     0.101773
H     11.202454     4.115110     2.508785     0.100485
H      0.088010     2.596304     3.492062     0.130226
H      8.306915     6.778050    24.480758     0.459792
H      0.500401     1.967659    18.723785     0.115924
H      0.463940     1.921139    21.027612     0.115063
H     12.219602     1.653336    24.651989     0.130839
H      1.318897     2.796213    25.835035     0.101774
H      4.115110     1.370446    23.435215     0.100486
H      2.596304    12.484890    22.451938     0.130226
H      4.265985     5.794850    24.480758     0.459792
H     12.072499    10.605241    18.723785     0.115924
H     12.108960    10.651761    21.027612     0.115063
H      0.353298    10.919564    24.651989     0.130839
H     11.254003     9.776687    25.835035     0.101774
H      8.457790    11.202454    23.435215     0.100486
H      9.976596     0.088010    22.451938     0.130226
C      5.102083     5.988472     6.208918    -0.108847
C      5.147345     6.007332     7.589139    -0.193437
C      5.578596     5.312050    10.443757     0.199879
C      4.727410     5.740786    11.459984    -0.208824
C      4.014527     4.719867    12.136084    -0.088374
C      4.042187     3.388397    11.789991    -0.076801
C      4.900916     3.056472    10.748599    -0.098783
C      5.740786     3.965493    10.102594    -0.213312
C      3.148254     2.401424    12.385666     0.661828
C      7.470817     6.584428     6.208918    -0.108847
C      7.425555     6.565568     7.589139    -0.193437
C      6.994304     7.260850    10.443757     0.199879
C      7.845490     6.832114    11.459984    -0.208823
C      8.558373     7.853033    12.136084    -0.088374
C      8.530713     9.184503    11.789991    -0.076801
C      7.671984     9.516428    10.748599    -0.098783
C      6.832114     8.607407    10.102594    -0.213312
C      9.424646    10.171476    12.385666     0.661828
C      5.988472     7.470817    19.735082    -0.108846
C      6.007332     7.425555    18.354861    -0.193437
C      5.312050     6.994304    15.500243     0.199880
C      5.740786     7.845490    14.484016    -0.208824
C      4.719867     8.558373    13.807916    -0.088373
C      3.388397     8.530713    14.154009    -0.076802
C      3.056472     7.671984    15.195401    -0.098782
C      3.965493     6.832114    15.841406    -0.213313
C      2.401424     9.424646    13.558334     0.661829
C      6.584428     5.102083    19.735082    -0.108847
C      6.565568     5.147345    18.354861    -0.193437
C      7.260850     5.578596    15.500243     0.199880
C      6.832114     4.727410    14.484016    -0.208824
C      7.853033     4.014527    13.807916    -0.088373
C      9.184503     4.042187    14.154009    -0.076802
C      9.516428     4.900916    15.195401    -0.098782
C      8.607407     5.740786    15.841406    -0.213312
C     10.171476     3.148254    13.558334     0.661828
C      1.184367    12.274922     6.763082    -0.108847
C      1.139105    12.293782     5.382861    -0.193437
C      0.707854    11.598500     2.528243     0.199880
C      1.559040    12.027236     1.512016    -0.208824
C      2.271923    11.006317     0.835916    -0.088373
C      2.244263     9.674847     1.182009    -0.076802
C      1.385534     9.342922     2.223401    -0.098782
C      0.545664    10.251943     2.869406    -0.213313
C      3.138196     8.687874     0.586334     0.661829
C     11.388533     0.297978     6.763082    -0.108847
C     11.433795     0.279118     5.382861    -0.193437
C     11.865046     0.974400     2.528243     0.199880
C     11.013860     0.545664     1.512016    -0.208824
C     10.300977     1.566583     0.835916    -0.088373
C     10.328637     2.898053     1.182009    -0.076802
C     11.187366     3.229978     2.223401    -0.098782
C     12.027236     2.320957     2.869406    -0.213313
C      9.434704     3.885026     0.586334     0.661829
C      0.297978     1.184367    19.180918    -0.108847
C      0.279118     1.139105    20.561139    -0.193436
C      0.974400     0.707854    23.415757     0.199879
C      0.545664     1.559040    24.431984    -0.208823
C      1.566583     2.271923    25.108084    -0.088374
C      2.898053     2.244263    24.761991    -0.076801
C      3.229978     1.385534    23.720599    -0.098783
C      2.320957     0.545664    23.074594    -0.213312
C      3.885026     3.138196    25.357666     0.661828
C     12.274922    11.388533    19.180918    -0.108847
C     12.293782    11.433795    20.561139    -0.193437
C     11.598500    11.865046    23.415757     0.199879
C     12.027236    11.013860    24.431984    -0.208823
C     11.006317    10.300977    25.108084    -0.088374
C      9.674847    10.328637    24.761991    -0.076801
C      9.342922    11.187366    23.720599    -0.098783
C     10.251943    12.027236    23.074594    -0.213311
C      8.687874     9.434704    25.357666     0.661828
C      6.286450     6.286450     4.039481     0.655744
C      6.286450     6.286450     5.533596    -0.070178
C      6.286450     6.286450     8.312458     0.195527
C      6.286450     6.286450    21.904519     0.655743
C      6.286450     6.286450    20.410404    -0.070179
C      6.286450     6.286450    17.631542     0.195526
C      0.000000     0.000000     8.932519     0.655744
C      0.000000     0.000000     7.438404    -0.070179
C      0.000000     0.000000     4.659542     0.195527
C      0.000000     0.000000    17.011481     0.655744
C      0.000000     0.000000    18.505596    -0.070179
C      0.000000     0.000000    21.284458     0.195527
N      6.286450     6.286450     9.739378    -0.177386
N      6.286450     6.286450    16.204622    -0.177386
N      0.000000     0.000000     3.232622    -0.177386
N      0.000000     0.000000    22.711378    -0.177386
O     12.264864    11.222571    11.999619    -1.156124
O      2.375021     2.806271    13.264129    -0.747213
O      3.243808     1.213285    12.024785    -0.734124
O      7.366462     6.218556     3.443288    -0.744430
O      0.308036     1.350329    11.999619    -1.156124
O     10.197879     9.766629    13.264129    -0.747213
O      9.329092    11.359615    12.024785    -0.734124
O      5.206438     6.354344     3.443288    -0.744430
O     11.222571     0.308036    13.944381    -1.156124
O      2.806271    10.197879    12.679871    -0.747213
O      1.213285     9.329092    13.919215    -0.734124
O      6.218556     5.206438    22.500712    -0.744429
O      1.350329    12.264864    13.944381    -1.156124
O      9.766629     2.375021    12.679871    -0.747212
O     11.359615     3.243808    13.919215    -0.734124
O      6.354344     7.366462    22.500712    -0.744429
O      6.594486     4.936121     0.972381    -1.156125
O      3.911429     9.092721    25.651871    -0.747212
O      3.042642     7.499735     0.947215    -0.734124
O     11.492888    12.505006     9.528712    -0.744429
O      5.978414     7.636779     0.972381    -1.156125
O      8.661471     3.480179    25.651871    -0.747213
O      9.530258     5.073165     0.947215    -0.734124
O      1.080012     0.067894     9.528712    -0.744429
O      7.636779     6.594486    24.971619    -1.156125
O      3.480179     3.911429     0.292129    -0.747212
O      5.073165     3.042642    24.996785    -0.734125
O      0.067894    11.492888    16.415288    -0.744430
O      4.936121     5.978414    24.971619    -1.156125
O      9.092721     8.661471     0.292129    -0.747212
O      7.499735     9.530258    24.996785    -0.734125
O     12.505006     1.080012    16.415288    -0.744430

The following XYZ coordinates are in angstroms. Other properties are in atomic units.
The sperically averaged electron density of each atom fit to a function of the form exp(a - br)
eigen_1, eigen_2 and eigen_3 are the three eigenvalues of traceless quadrupole moment tensor
  atom number  atomic symbol              X              Y              Z     net charge C6 coefficient C8 coefficient C10 coefficient fluctuating dipole atomic polarizability isotropic forcefield polarizability              a              b squared Pearson coefficient          <r^3>          <r^4>         wp_QDO          m_QDO          q_QDO       dipole_x       dipole_y       dipole_z         dipole            Qxy            Qxz            Qyz     Q(x^2-y^2)  Q(3z^2 - R^2)        eigen_1        eigen_2        eigen_3 static polarizability      alpha(xx)      alpha(xy)      alpha(xz)      alpha(yy)      alpha(yz)      alpha(zz) atomic spin moment
            1             Ho       1.804588      12.035283      11.632771       2.052603     121.155310 0.27744897E+04  0.92833772E+05                                16.824721                           14.694803       1.334103       2.210960                    0.996649      72.299538     172.866023       0.627202       0.291861      -1.298905      -0.030241       0.055638       0.057147       0.085299      -0.014667      -0.106866      -0.019655       0.275466      -0.070326      -0.135550      -0.064980       0.200530             19.797272      17.848617      -0.481631       3.193073      20.962791      -3.951582      20.580407           0.002250
            2             Ho      10.768312       0.537617      11.632771       2.052602     121.155347 0.27744908E+04  0.92833818E+05                                16.824726                           14.694807       1.334102       2.210959                    0.996649      72.299543     172.866052       0.627202       0.291861      -1.298905       0.030241      -0.055638       0.057147       0.085299      -0.014667       0.106866       0.019654       0.275465      -0.070326      -0.135550      -0.064980       0.200530             19.797277      17.848623      -0.481632      -3.193074      20.962797       3.951583      20.580411           0.002249
            3             Ho      12.035283      10.768312      14.311229       2.052603     121.155587 0.27744972E+04  0.92834090E+05                                16.824749                           14.694825       1.334100       2.210958                    0.996649      72.299596     172.866246       0.627201       0.291861      -1.298904       0.055641       0.030241      -0.057148       0.085302       0.014665       0.019656      -0.106865      -0.275467      -0.070333      -0.135550      -0.064980       0.200530             19.797308      20.962829       0.481639       3.951595      17.848649       3.193085      20.580447           0.002267
            4             Ho       0.537617       1.804588      14.311229       2.052603     121.155459 0.27744936E+04  0.92833936E+05                                16.824735                           14.694813       1.334103       2.210960                    0.996649      72.299574     172.866144       0.627202       0.291861      -1.298905      -0.055641      -0.030241      -0.057147       0.085301       0.014666      -0.019655       0.106865      -0.275467      -0.070333      -0.135550      -0.064981       0.200530             19.797291      20.962811       0.481637      -3.951591      17.848634      -3.193081      20.580427           0.002268
            5             Ho       4.481862       5.748833       1.339229       2.052603     121.154958 0.27744803E+04  0.92833372E+05                                16.824684                           14.694775       1.334107       2.210961                    0.996649      72.299479     172.865766       0.627203       0.291861      -1.298905       0.030239       0.055635      -0.057146       0.085295       0.014666      -0.106866       0.019653       0.275464      -0.070329      -0.135548      -0.064981       0.200529             19.797221      17.848574       0.481628       3.193062      20.962731       3.951567      20.580357           0.002296
            6             Ho       8.091038       6.824067       1.339229       2.052603     121.154900 0.27744787E+04  0.92833303E+05                                16.824676                           14.694769       1.334108       2.210961                    0.996649      72.299475     172.865731       0.627203       0.291861      -1.298905      -0.030239      -0.055635      -0.057146       0.085295       0.014667       0.106866      -0.019653       0.275465      -0.070328      -0.135548      -0.064981       0.200530             19.797211      17.848566       0.481628      -3.193060      20.962722      -3.951564      20.580346           0.002296
            7             Ho       6.824067       4.481862      24.604771       2.052604     121.154497 0.27744675E+04  0.92832825E+05                                16.824632                           14.694733       1.334116       2.210965                    0.996649      72.299405     172.865413       0.627204       0.291860      -1.298905      -0.055636       0.030240       0.057144       0.085295      -0.014667       0.019651       0.106866      -0.275462      -0.070330      -0.135546      -0.064983       0.200529             19.797156      20.962665      -0.481622       3.951548      17.848514      -3.193046      20.580288           0.002270
            8             Ho       5.748833       8.091038      24.604771       2.052604     121.154487 0.27744673E+04  0.92832817E+05                                16.824631                           14.694732       1.334116       2.210964                    0.996649      72.299405     172.865411       0.627204       0.291860      -1.298905       0.055636      -0.030240       0.057144       0.085295      -0.014667      -0.019651      -0.106866      -0.275462      -0.070330      -0.135546      -0.064983       0.200529             19.797153      20.962662      -0.481621      -3.951547      17.848514       3.193044      20.580285           0.002271
            9              H      12.081300      10.552435      11.508758       0.459792       0.478906 0.31630642E+01  0.25815822E+02                                 1.243935                            1.237622      -1.368204       2.460323                    0.999616       2.265539       6.748806       0.413265       1.815932      -0.619544      -0.012814      -0.024551      -0.018370       0.033232       0.006611       0.006423       0.008693      -0.014371       0.005421      -0.011647      -0.004800       0.016447              1.256568       1.227551       0.085731       0.038972       1.302328       0.082278       1.239825           0.000061
           10              H       4.318791       5.786049       5.751785       0.115925       1.418545 0.10821474E+02  0.11434979E+03                                 2.101132                            1.941393      -1.009480       2.402463                    0.997711       3.581472      10.336801       0.443798       1.306086      -0.706689      -0.035043      -0.005545      -0.015514       0.038723       0.006610      -0.003359      -0.004605       0.038716       0.001132      -0.021390       0.000309       0.021081              2.167085       2.473535       0.232958       0.572281       1.634447       0.121114       2.393274           0.000034
           11              H       4.365311       5.822510       8.055612       0.115063       1.257975 0.96111706E+01  0.97936080E+02                                 1.884479                            1.785062      -1.003150       2.401826                    0.998091       3.422263       9.489814       0.483479       1.243259      -0.720254      -0.032780      -0.007036       0.014110       0.036375       0.008954       0.000309       0.002905       0.032387       0.010993      -0.020644       0.003891       0.016753              1.922808       2.142304       0.194698      -0.386875       1.499014      -0.155270       2.127107           0.000006
           12              H       4.633114       6.639748      11.679989       0.130839       1.084585 0.80494226E+01  0.79816185E+02                                 1.797783                            1.700864      -1.272210       2.283402                    0.995172       3.631380      10.502901       0.458325       1.347739      -0.693924      -0.007030       0.034443       0.008282       0.036116      -0.003474      -0.011488      -0.002695      -0.019195      -0.012535      -0.018099       0.005757       0.012342              1.858394       1.506589      -0.012668      -0.114317       2.423324       0.288403       1.645269           0.000012
           13              H       3.490237       4.967553      12.863035       0.101774       1.179927 0.90226738E+01  0.91786778E+02                                 1.881859                            1.785654      -1.139896       2.332304                    0.995828       3.742362      10.858784       0.454329       1.325227      -0.698899      -0.019923       0.008321       0.030647       0.037488      -0.001055      -0.009888       0.003140      -0.012776      -0.006683      -0.013830       0.003780       0.010050              1.923233       1.892737      -0.001755      -0.439856       1.783315       0.206197       2.093646           0.000016
           14              H       4.916004       2.171340      10.463215       0.100486       1.338611 0.10090886E+02  0.10386913E+03                                 1.933936                            1.804113      -1.064318       2.363581                    0.997108       3.560467       9.856324       0.491948       1.209566      -0.726718      -0.000572      -0.034719      -0.012767       0.036997      -0.001592      -0.013176       0.009520      -0.010643       0.000468      -0.017223       0.000090       0.017134              1.996249       1.647031       0.156660      -0.083955       2.694092       0.223087       1.647624           0.000021
           15              H       6.374460       3.690146       9.479938       0.130226       1.227821 0.93028214E+01  0.94145711E+02                                 1.864731                            1.765964      -1.009241       2.409323                    0.998247       3.360088       9.324667       0.481438       1.257130      -0.717333       0.024580      -0.013818      -0.022385       0.036003       0.003114      -0.015128       0.007849      -0.015056      -0.015940      -0.022114       0.007705       0.014409              1.899960       1.946261      -0.126103      -0.495589       1.722164       0.107314       2.031456           0.000016
           16              H       0.491600       2.020465      11.508758       0.459792       0.478906 0.31630634E+01  0.25815817E+02                                 1.243935                            1.237623      -1.368204       2.460323                    0.999616       2.265539       6.748808       0.413265       1.815933      -0.619544       0.012814       0.024551      -0.018370       0.033232       0.006611      -0.006423      -0.008693      -0.014370       0.005421      -0.011647      -0.004800       0.016447              1.256568       1.227551       0.085731      -0.038972       1.302328      -0.082278       1.239826           0.000061
           17              H       8.254109       6.786851       5.751785       0.115925       1.418543 0.10821448E+02  0.11434942E+03                                 2.101127                            1.941389      -1.009479       2.402463                    0.997711       3.581469      10.336783       0.443799       1.306084      -0.706689       0.035043       0.005545      -0.015515       0.038723       0.006610       0.003358       0.004605       0.038716       0.001132      -0.021390       0.000309       0.021081              2.167081       2.473530       0.232957      -0.572280       1.634445      -0.121114       2.393268           0.000034
           18              H       8.207589       6.750390       8.055612       0.115063       1.257975 0.96111748E+01  0.97936141E+02                                 1.884480                            1.785063      -1.003150       2.401825                    0.998091       3.422263       9.489817       0.483479       1.243260      -0.720254       0.032780       0.007036       0.014110       0.036374       0.008954      -0.000309      -0.002905       0.032387       0.010993      -0.020644       0.003891       0.016753              1.922810       2.142306       0.194698       0.386875       1.499015       0.155270       2.127108           0.000006
           19              H       7.939786       5.933152      11.679989       0.130839       1.084584 0.80494129E+01  0.79816072E+02                                 1.797782                            1.700864      -1.272209       2.283403                    0.995172       3.631378      10.502897       0.458325       1.347740      -0.693924       0.007030      -0.034443       0.008282       0.036116      -0.003474       0.011488       0.002695      -0.019195      -0.012535      -0.018099       0.005757       0.012342              1.858393       1.506589      -0.012668       0.114317       2.423323      -0.288403       1.645269           0.000012
           20              H       9.082663       7.605347      12.863035       0.101774       1.179927 0.90226752E+01  0.91786788E+02                                 1.881858                            1.785653      -1.139897       2.332304                    0.995828       3.742362      10.858781       0.454330       1.325227      -0.698899       0.019923      -0.008321       0.030647       0.037488      -0.001055       0.009888      -0.003140      -0.012776      -0.006683      -0.013830       0.003780       0.010050              1.923232       1.892736      -0.001755       0.439856       1.783315      -0.206196       2.093646           0.000016
           21              H       7.656896      10.401560      10.463215       0.100486       1.338613 0.10090906E+02  0.10386939E+03                                 1.933939                            1.804115      -1.064320       2.363580                    0.997108       3.560470       9.856337       0.491948       1.209567      -0.726718       0.000572       0.034719      -0.012767       0.036997      -0.001592       0.013176      -0.009520      -0.010643       0.000468      -0.017223       0.000090       0.017134              1.996251       1.647033       0.156660       0.083955       2.694096      -0.223087       1.647626           0.000021
           22              H       6.198440       8.882754       9.479938       0.130226       1.227819 0.93028072E+01  0.94145532E+02                                 1.864730                            1.765963      -1.009239       2.409324                    0.998247       3.360086       9.324660       0.481438       1.257130      -0.717333      -0.024580       0.013818      -0.022385       0.036003       0.003114       0.015128      -0.007849      -0.015056      -0.015940      -0.022114       0.007705       0.014409              1.899959       1.946260      -0.126102       0.495588       1.722163      -0.107314       2.031454           0.000016
           23              H      10.552435       0.491600      14.435242       0.459792       0.478906 0.31630685E+01  0.25815870E+02                                 1.243936                            1.237624      -1.368204       2.460323                    0.999616       2.265541       6.748817       0.413264       1.815934      -0.619544      -0.024551       0.012814       0.018370       0.033232      -0.006611      -0.008693       0.006423       0.014370       0.005421      -0.011647      -0.004800       0.016447              1.256569       1.302329      -0.085731      -0.082278       1.227552       0.038972       1.239827           0.000061
           24              H       5.786049       8.254109      20.192215       0.115925       1.418540 0.10821421E+02  0.11434905E+03                                 2.101124                            1.941386      -1.009477       2.402464                    0.997711       3.581465      10.336763       0.443800       1.306083      -0.706689      -0.005545       0.035043       0.015514       0.038723      -0.006610       0.004605      -0.003358      -0.038716       0.001131      -0.021390       0.000309       0.021081              2.167077       1.634442      -0.232956      -0.121114       2.473525       0.572278       2.393263           0.000030
           25              H       5.822510       8.207589      17.888388       0.115062       1.257979 0.96112116E+01  0.97936637E+02                                 1.884487                            1.785069      -1.003150       2.401825                    0.998091       3.422267       9.489843       0.483477       1.243263      -0.720253      -0.007036       0.032780      -0.014110       0.036374      -0.008954      -0.002905       0.000309      -0.032386       0.010993      -0.020644       0.003891       0.016753              1.922816       1.499019      -0.194700       0.155271       2.142314      -0.386878       2.127116           0.000004
           26              H       6.639748       7.939786      14.264011       0.130839       1.084585 0.80494207E+01  0.79816164E+02                                 1.797783                            1.700864      -1.272210       2.283403                    0.995172       3.631380      10.502902       0.458325       1.347740      -0.693924       0.034443       0.007030      -0.008282       0.036116       0.003474       0.002695      -0.011488       0.019195      -0.012535      -0.018099       0.005757       0.012342              1.858394       2.423323       0.012668      -0.288403       1.506589      -0.114317       1.645269           0.000012
           27              H       4.967553       9.082663      13.080965       0.101773       1.179929 0.90226917E+01  0.91786995E+02                                 1.881860                            1.785655      -1.139897       2.332304                    0.995828       3.742365      10.858791       0.454330       1.325226      -0.698900       0.008321       0.019923      -0.030647       0.037488       0.001055      -0.003140      -0.009888       0.012776      -0.006683      -0.013830       0.003780       0.010050              1.923234       1.783317       0.001755      -0.206197       1.892738      -0.439857       2.093648           0.000015
           28              H       2.171340       7.656896      15.480785       0.100486       1.338610 0.10090881E+02  0.10386906E+03                                 1.933936                            1.804113      -1.064317       2.363581                    0.997108       3.560466       9.856321       0.491948       1.209566      -0.726718      -0.034719       0.000572       0.012767       0.036997       0.001592      -0.009520      -0.013176       0.010643       0.000468      -0.017223       0.000090       0.017134              1.996248       2.694091      -0.156660      -0.223087       1.647030      -0.083955       1.647623           0.000019
           29              H       3.690146       6.198440      16.464062       0.130226       1.227821 0.93028279E+01  0.94145799E+02                                 1.864732                            1.765965      -1.009240       2.409323                    0.998247       3.360089       9.324673       0.481437       1.257131      -0.717333      -0.013818      -0.024580       0.022385       0.036003      -0.003114      -0.007849      -0.015128       0.015056      -0.015940      -0.022114       0.007705       0.014409              1.899962       1.722165       0.126103      -0.107314       1.946262      -0.495589       2.031457           0.000015
           30              H       2.020465      12.081300      14.435242       0.459792       0.478907 0.31630710E+01  0.25815898E+02                                 1.243937                            1.237625      -1.368204       2.460323                    0.999616       2.265542       6.748823       0.413264       1.815935      -0.619544       0.024551      -0.012814       0.018370       0.033232      -0.006611       0.008693      -0.006423       0.014370       0.005421      -0.011647      -0.004800       0.016447              1.256570       1.302330      -0.085731       0.082278       1.227553      -0.038972       1.239828           0.000061
           31              H       6.786851       4.318791      20.192215       0.115925       1.418542 0.10821438E+02  0.11434929E+03                                 2.101127                            1.941388      -1.009478       2.402464                    0.997711       3.581467      10.336776       0.443799       1.306084      -0.706689       0.005545      -0.035043       0.015514       0.038723      -0.006610      -0.004605       0.003358      -0.038716       0.001131      -0.021390       0.000309       0.021081              2.167080       1.634444      -0.232957       0.121114       2.473528      -0.572279       2.393267           0.000030
           32              H       6.750390       4.365311      17.888388       0.115062       1.257978 0.96112055E+01  0.97936551E+02                                 1.884485                            1.785067      -1.003151       2.401825                    0.998091       3.422267       9.489839       0.483478       1.243262      -0.720253       0.007036      -0.032780      -0.014110       0.036374      -0.008954       0.002905      -0.000309      -0.032386       0.010993      -0.020644       0.003891       0.016753              1.922815       1.499018      -0.194699      -0.155271       2.142312       0.386877       2.127114           0.000004
           33              H       5.933152       4.633114      14.264011       0.130839       1.084584 0.80494121E+01  0.79816067E+02                                 1.797783                            1.700864      -1.272209       2.283403                    0.995172       3.631379      10.502902       0.458325       1.347741      -0.693923      -0.034443      -0.007030      -0.008282       0.036116       0.003474      -0.002695       0.011488       0.019195      -0.012535      -0.018099       0.005757       0.012342              1.858394       2.423323       0.012668       0.288403       1.506589       0.114317       1.645269           0.000012
           34              H       7.605347       3.490237      13.080965       0.101773       1.179929 0.90226943E+01  0.91787037E+02                                 1.881861                            1.785656      -1.139898       2.332303                    0.995828       3.742366      10.858798       0.454329       1.325227      -0.698899      -0.008321      -0.019923      -0.030647       0.037488       0.001055       0.003140       0.009888       0.012776      -0.006683      -0.013830       0.003780       0.010050              1.923235       1.783318       0.001755       0.206197       1.892739       0.439857       2.093649           0.000015
           35              H      10.401560       4.916004      15.480785       0.100486       1.338612 0.10090894E+02  0.10386924E+03                                 1.933937                            1.804114      -1.064318       2.363581                    0.997108       3.560468       9.856329       0.491948       1.209566      -0.726718       0.034719      -0.000572       0.012767       0.036997       0.001592       0.009520       0.013176       0.010643       0.000468      -0.017223       0.000090       0.017134              1.996250       2.694094      -0.156660       0.223087       1.647032       0.083955       1.647624           0.000019
           36              H       8.882754       6.374460      16.464062       0.130226       1.227819 0.93028101E+01  0.94145579E+02                                 1.864731                            1.765964      -1.009239       2.409324                    0.998247       3.360086       9.324664       0.481437       1.257131      -0.717333       0.013818       0.024580       0.022385       0.036003      -0.003114       0.007849       0.015128       0.015056      -0.015940      -0.022114       0.007705       0.014409              1.899960       1.722164       0.126103       0.107314       1.946261       0.495589       2.031456           0.000015
           37              H       6.778050       4.265985       1.463242       0.459792       0.478905 0.31630553E+01  0.25815731E+02                                 1.243933                            1.237621      -1.368203       2.460324                    0.999616       2.265536       6.748794       0.413265       1.815932      -0.619544       0.012814      -0.024551       0.018370       0.033232      -0.006610       0.006423      -0.008693      -0.014370       0.005421      -0.011647      -0.004800       0.016447              1.256566       1.227549      -0.085730       0.038972       1.302326      -0.082278       1.239824           0.000063
           38              H       1.967659      12.072499       7.220215       0.115924       1.418545 0.10821473E+02  0.11434977E+03                                 2.101132                            1.941393      -1.009480       2.402463                    0.997711       3.581472      10.336800       0.443798       1.306086      -0.706689       0.035043      -0.005545       0.015514       0.038723      -0.006610      -0.003359       0.004605       0.038716       0.001131      -0.021390       0.000309       0.021081              2.167085       2.473535      -0.232958       0.572281       1.634447      -0.121114       2.393274           0.000032
           39              H       1.921139      12.108960       4.916388       0.115062       1.257976 0.96111888E+01  0.97936324E+02                                 1.884483                            1.785065      -1.003150       2.401825                    0.998091       3.422265       9.489826       0.483479       1.243261      -0.720253       0.032780      -0.007036      -0.014110       0.036374      -0.008954       0.000309      -0.002905       0.032386       0.010993      -0.020644       0.003891       0.016753              1.922812       2.142308      -0.194699      -0.386876       1.499016       0.155270       2.127111           0.000006
           40              H       1.653336       0.353298       1.292011       0.130839       1.084583 0.80494040E+01  0.79815959E+02                                 1.797781                            1.700863      -1.272208       2.283404                    0.995172       3.631376      10.502889       0.458325       1.347740      -0.693924       0.007030       0.034443      -0.008282       0.036116       0.003474      -0.011488       0.002695      -0.019195      -0.012535      -0.018099       0.005757       0.012342              1.858392       1.506588       0.012668      -0.114317       2.423321      -0.288403       1.645268           0.000013
           41              H       2.796213      11.254003       0.108965       0.101773       1.179928 0.90226843E+01  0.91786888E+02                                 1.881858                            1.785653      -1.139897       2.332304                    0.995828       3.742362      10.858775       0.454330       1.325225      -0.698900       0.019923       0.008321      -0.030647       0.037488       0.001055      -0.009888      -0.003140      -0.012776      -0.006683      -0.013830       0.003780       0.010050              1.923232       1.892736       0.001755      -0.439856       1.783315      -0.206197       2.093646           0.000016
           42              H       1.370446       8.457790       2.508785       0.100486       1.338610 0.10090876E+02  0.10386899E+03                                 1.933934                            1.804112      -1.064318       2.363581                    0.997108       3.560465       9.856313       0.491949       1.209565      -0.726718       0.000572      -0.034719       0.012767       0.036997       0.001592      -0.013176      -0.009520      -0.010643       0.000468      -0.017223       0.000090       0.017134              1.996247       1.647029      -0.156660      -0.083955       2.694089      -0.223086       1.647622           0.000021
           43              H      12.484890       9.976596       3.492062       0.130226       1.227818 0.93027962E+01  0.94145385E+02                                 1.864728                            1.765961      -1.009240       2.409323                    0.998247       3.360084       9.324650       0.481438       1.257129      -0.717334      -0.024580      -0.013818       0.022385       0.036003      -0.003114      -0.015128      -0.007849      -0.015056      -0.015941      -0.022114       0.007705       0.014409              1.899957       1.946258       0.126102      -0.495587       1.722161      -0.107314       2.031452           0.000017
           44              H       5.794850       8.306915       1.463242       0.459792       0.478905 0.31630517E+01  0.25815692E+02                                 1.243932                            1.237620      -1.368202       2.460324                    0.999616       2.265535       6.748788       0.413266       1.815931      -0.619545      -0.012814       0.024551       0.018370       0.033233      -0.006610      -0.006423       0.008693      -0.014371       0.005421      -0.011647      -0.004800       0.016447              1.256565       1.227548      -0.085730      -0.038972       1.302325       0.082278       1.239822           0.000063
           45              H      10.605241       0.500401       7.220215       0.115924       1.418543 0.10821452E+02  0.11434949E+03                                 2.101128                            1.941390      -1.009479       2.402463                    0.997711       3.581470      10.336787       0.443799       1.306084      -0.706689      -0.035043       0.005545       0.015514       0.038723      -0.006610       0.003358      -0.004605       0.038716       0.001131      -0.021390       0.000309       0.021081              2.167082       2.473531      -0.232957      -0.572280       1.634445       0.121114       2.393269           0.000032
           46              H      10.651761       0.463940       4.916388       0.115063       1.257975 0.96111775E+01  0.97936182E+02                                 1.884481                            1.785064      -1.003149       2.401826                    0.998091       3.422263       9.489820       0.483479       1.243261      -0.720253      -0.032780       0.007036      -0.014110       0.036374      -0.008954      -0.000309       0.002905       0.032386       0.010993      -0.020644       0.003891       0.016753              1.922811       2.142307      -0.194699       0.386876       1.499016      -0.155270       2.127110           0.000006
           47              H      10.919564      12.219602       1.292011       0.130839       1.084583 0.80494083E+01  0.79816012E+02                                 1.797782                            1.700863      -1.272208       2.283404                    0.995172       3.631377      10.502892       0.458325       1.347740      -0.693924      -0.007030      -0.034443      -0.008282       0.036116       0.003474       0.011488      -0.002695      -0.019195      -0.012535      -0.018099       0.005757       0.012342              1.858392       1.506588       0.012668       0.114317       2.423321       0.288403       1.645268           0.000013
           48              H       9.776687       1.318897       0.108965       0.101773       1.179929 0.90226866E+01  0.91786927E+02                                 1.881859                            1.785654      -1.139897       2.332304                    0.995828       3.742363      10.858783       0.454330       1.325226      -0.698900      -0.019923      -0.008321      -0.030647       0.037488       0.001055       0.009888       0.003140      -0.012776      -0.006683      -0.013830       0.003780       0.010050              1.923234       1.892737       0.001755       0.439857       1.783316       0.206197       2.093648           0.000016
           49              H      11.202454       4.115110       2.508785       0.100485       1.338609 0.10090866E+02  0.10386886E+03                                 1.933934                            1.804111      -1.064318       2.363581                    0.997108       3.560463       9.856306       0.491949       1.209566      -0.726718      -0.000572       0.034719       0.012767       0.036997       0.001592       0.013176       0.009520      -0.010643       0.000468      -0.017223       0.000090       0.017134              1.996246       1.647029      -0.156659       0.083955       2.694088       0.223086       1.647622           0.000021
           50              H       0.088010       2.596304       3.492062       0.130226       1.227816 0.93027816E+01  0.94145198E+02                                 1.864726                            1.765960      -1.009237       2.409325                    0.998247       3.360082       9.324642       0.481439       1.257129      -0.717334       0.024580       0.013818       0.022385       0.036003      -0.003114       0.015128       0.007849      -0.015056      -0.015940      -0.022114       0.007705       0.014409              1.899955       1.946256       0.126102       0.495587       1.722160       0.107314       2.031451           0.000017
           51              H       8.306915       6.778050      24.480758       0.459792       0.478904 0.31630473E+01  0.25815644E+02                                 1.243930                            1.237618      -1.368202       2.460325                    0.999616       2.265533       6.748777       0.413266       1.815929      -0.619545       0.024551       0.012814      -0.018370       0.033233       0.006610      -0.008693      -0.006423       0.014371       0.005421      -0.011647      -0.004800       0.016447              1.256563       1.302323       0.085730      -0.082278       1.227546      -0.038972       1.239821           0.000062
           52              H       0.500401       1.967659      18.723785       0.115924       1.418545 0.10821474E+02  0.11434979E+03                                 2.101133                            1.941394      -1.009479       2.402463                    0.997711       3.581472      10.336804       0.443798       1.306087      -0.706688       0.005545       0.035043      -0.015514       0.038723       0.006610       0.004605       0.003359      -0.038716       0.001132      -0.021390       0.000309       0.021081              2.167086       1.634448       0.232958      -0.121114       2.473536      -0.572282       2.393275           0.000031
           53              H       0.463940       1.921139      21.027612       0.115063       1.257973 0.96111560E+01  0.97935889E+02                                 1.884478                            1.785061      -1.003149       2.401826                    0.998091       3.422260       9.489802       0.483480       1.243259      -0.720254       0.007036       0.032780       0.014110       0.036375       0.008953      -0.002905      -0.000309      -0.032387       0.010993      -0.020644       0.003891       0.016753              1.922807       1.499013       0.194698       0.155270       2.142302       0.386875       2.127105           0.000005
           54              H      12.219602       1.653336      24.651989       0.130839       1.084584 0.80494153E+01  0.79816097E+02                                 1.797782                            1.700864      -1.272209       2.283403                    0.995172       3.631378      10.502895       0.458325       1.347740      -0.693924      -0.034443       0.007030       0.008282       0.036116      -0.003474       0.002695       0.011488       0.019195      -0.012535      -0.018099       0.005757       0.012342              1.858393       2.423323      -0.012668      -0.288403       1.506588       0.114317       1.645269           0.000012
           55              H       1.318897       2.796213      25.835035       0.101774       1.179927 0.90226678E+01  0.91786681E+02                                 1.881856                            1.785652      -1.139896       2.332304                    0.995828       3.742359      10.858765       0.454330       1.325225      -0.698900      -0.008321       0.019923       0.030647       0.037488      -0.001055      -0.003140       0.009888       0.012776      -0.006683      -0.013830       0.003780       0.010050              1.923231       1.783313      -0.001755      -0.206196       1.892734       0.439856       2.093644           0.000016
           56              H       4.115110       1.370446      23.435215       0.100486       1.338609 0.10090869E+02  0.10386890E+03                                 1.933934                            1.804111      -1.064318       2.363581                    0.997108       3.560464       9.856310       0.491949       1.209565      -0.726718       0.034719       0.000572      -0.012767       0.036997      -0.001592      -0.009520       0.013176       0.010643       0.000468      -0.017223       0.000090       0.017134              1.996246       2.694088       0.156660      -0.223086       1.647029       0.083955       1.647622           0.000020
           57              H       2.596304      12.484890      22.451938       0.130226       1.227818 0.93027971E+01  0.94145390E+02                                 1.864728                            1.765961      -1.009240       2.409323                    0.998247       3.360084       9.324648       0.481439       1.257129      -0.717334       0.013818      -0.024580      -0.022385       0.036003       0.003114      -0.007849       0.015128       0.015056      -0.015941      -0.022114       0.007705       0.014409              1.899957       1.722161      -0.126102      -0.107314       1.946257       0.495587       2.031452           0.000015
           58              H       4.265985       5.794850      24.480758       0.459792       0.478905 0.31630506E+01  0.25815678E+02                                 1.243931                            1.237619      -1.368202       2.460324                    0.999616       2.265534       6.748781       0.413266       1.815929      -0.619545      -0.024551      -0.012814      -0.018370       0.033233       0.006610       0.008693       0.006423       0.014371       0.005421      -0.011647      -0.004800       0.016447              1.256564       1.302324       0.085730       0.082278       1.227547       0.038972       1.239822           0.000062
           59              H      12.072499      10.605241      18.723785       0.115924       1.418547 0.10821491E+02  0.11435002E+03                                 2.101134                            1.941395      -1.009480       2.402463                    0.997711       3.581475      10.336813       0.443798       1.306086      -0.706688      -0.005545      -0.035043      -0.015514       0.038723       0.006610      -0.004605      -0.003359      -0.038716       0.001131      -0.021390       0.000309       0.021081              2.167088       1.634449       0.232958       0.121114       2.473538       0.572282       2.393276           0.000031
           60              H      12.108960      10.651761      21.027612       0.115063       1.257972 0.96111467E+01  0.97935767E+02                                 1.884476                            1.785059      -1.003149       2.401826                    0.998091       3.422259       9.489797       0.483480       1.243258      -0.720254      -0.007036      -0.032780       0.014110       0.036375       0.008953       0.002905       0.000309      -0.032387       0.010993      -0.020644       0.003891       0.016753              1.922805       1.499012       0.194698      -0.155269       2.142301      -0.386874       2.127103           0.000005
           61              H       0.353298      10.919564      24.651989       0.130839       1.084584 0.80494083E+01  0.79816006E+02                                 1.797781                            1.700863      -1.272208       2.283404                    0.995172       3.631376      10.502886       0.458326       1.347739      -0.693924       0.034443      -0.007030       0.008282       0.036116      -0.003474      -0.002695      -0.011488       0.019195      -0.012535      -0.018099       0.005757       0.012342              1.858392       2.423321      -0.012668       0.288403       1.506587      -0.114317       1.645268           0.000012
           62              H      11.254003       9.776687      25.835035       0.101774       1.179927 0.90226732E+01  0.91786750E+02                                 1.881857                            1.785652      -1.139897       2.332304                    0.995828       3.742360      10.858769       0.454330       1.325225      -0.698900       0.008321      -0.019923       0.030647       0.037488      -0.001055       0.003140      -0.009888       0.012776      -0.006683      -0.013830       0.003780       0.010050              1.923231       1.783314      -0.001755       0.206196       1.892735      -0.439856       2.093645           0.000016
           63              H       8.457790      11.202454      23.435215       0.100486       1.338609 0.10090864E+02  0.10386882E+03                                 1.933933                            1.804110      -1.064319       2.363581                    0.997108       3.560463       9.856304       0.491949       1.209565      -0.726719      -0.034719      -0.000572      -0.012767       0.036997      -0.001592       0.009520      -0.013176       0.010643       0.000468      -0.017223       0.000090       0.017134              1.996245       2.694086       0.156659       0.223086       1.647028      -0.083955       1.647621           0.000020
           64              H       9.976596       0.088010      22.451938       0.130226       1.227817 0.93027890E+01  0.94145282E+02                                 1.864726                            1.765959      -1.009239       2.409324                    0.998247       3.360083       9.324642       0.481439       1.257128      -0.717334      -0.013818       0.024580      -0.022385       0.036003       0.003114       0.007849      -0.015128       0.015056      -0.015940      -0.022114       0.007705       0.014409              1.899955       1.722160      -0.126102       0.107314       1.946256      -0.495587       2.031451           0.000015
           65              C       5.102083       5.988472       6.208918      -0.108847      36.475423 0.42916891E+03  0.10127334E+05                                 9.715281                            6.971046      -0.044470       1.950457                    0.999645      30.079701      88.624360       0.611280       0.424618      -1.051692       0.014922       0.013525       0.015417       0.025363       0.006947       0.013198      -0.011164       0.068778      -0.014472      -0.037663      -0.003152       0.040815             12.125530       9.627974       1.185393      -0.165011       5.245837      -0.265288      21.502779           0.000505
           66              C       5.147345       6.007332       7.589139      -0.193437      38.080219 0.44781720E+03  0.10652394E+05                                 9.934550                            7.080241       0.061680       1.978295                    0.999718      30.632895      89.843852       0.613385       0.419785      -1.057476       0.006648      -0.003836      -0.034439       0.035284       0.008655      -0.031107      -0.007082       0.059245      -0.036168      -0.029017      -0.023540       0.052557             12.627074       9.550762       1.282580       1.646438       5.442059       0.027754      22.888400          -0.000024
           67              C       5.578596       5.312050      10.443757       0.199879      34.168803 0.38249458E+03  0.87241252E+04                                 9.435846                            6.685919      -0.088731       1.989942                    0.999500      25.856873      73.630397       0.612747       0.438256      -1.048880       0.020772       0.021955      -0.016105       0.034247       0.039091      -0.011386      -0.023419      -0.012990       0.006072      -0.041800      -0.009777       0.051576             12.229300       9.599276       4.459387      -5.084158      15.015957      -3.157858      12.072665           0.001165
           68              C       4.727410       5.740786      11.459984      -0.208824      36.765009 0.48922544E+03  0.11897757E+05                                 9.744435                            7.452675       0.012892       1.964497                    0.999082      31.173075      92.450528       0.591566       0.425742      -1.053738      -0.007497      -0.008946       0.029100       0.031353      -0.006206      -0.004000      -0.003781      -0.051326      -0.034781      -0.022440      -0.010006       0.032446             11.783585      10.269068       3.551161      -5.088069      13.746355      -1.622397      11.335332          -0.000132
           69              C       4.014527       4.719867      12.136084      -0.088374      35.071421 0.44226373E+03  0.10519450E+05                                 9.542710                            7.150679      -0.061222       1.951242                    0.999584      29.971321      88.777118       0.593950       0.433555      -1.045793       0.029896      -0.009517      -0.023756       0.039353      -0.009641      -0.018964       0.005739       0.027329       0.022854      -0.020537      -0.009718       0.030255             11.677181       9.787279       5.046986      -3.457668      16.275268      -1.462666       8.968997           0.000741
           70              C       4.042187       3.388397      11.789991      -0.076801      41.850262 0.44020858E+03  0.10323949E+05                                10.492362                            6.952411       0.132145       2.045150                    0.999452      27.614646      77.860882       0.634271       0.411760      -1.073160       0.038670       0.038716      -0.016642       0.057195      -0.012711      -0.017258       0.015852      -0.017847       0.019295      -0.022873      -0.009276       0.032149             14.420226      14.515701       8.353261      -5.725442      18.799934      -3.023059       9.945042           0.000427
           71              C       4.900916       3.056472      10.748599      -0.098783      34.892382 0.43259342E+03  0.10200236E+05                                 9.365791                            6.979597      -0.017751       1.954686                    0.999585      29.935078      87.372292       0.615126       0.422291      -1.056051      -0.001177       0.037594       0.012893       0.039761      -0.006766       0.002730       0.016809      -0.047037      -0.033478      -0.022761      -0.012987       0.035748             11.262999      10.960487       4.509148      -4.836020      13.340161      -2.108165       9.488349           0.000622
           72              C       5.740786       3.965493      10.102594      -0.213312      36.308470 0.46737495E+03  0.11210080E+05                                 9.533002                            7.200565       0.169576       2.011225                    0.999740      30.792733      89.977885       0.613852       0.416005      -1.062421      -0.011901      -0.017942       0.003126       0.021756      -0.002484      -0.029167       0.010903       0.005657       0.019676      -0.027764      -0.007043       0.034808             11.410517       9.693429       3.861899      -4.050555      15.244568      -2.381499       9.293553          -0.000091
           73              C       3.148254       2.401424      12.385666       0.661828      22.978178 0.22458421E+03  0.45685582E+04                                 7.668820                            5.416656      -0.273647       1.975409                    0.999169      22.112079      63.207601       0.614599       0.489908      -1.001185      -0.035633      -0.058258       0.043913       0.081192      -0.053161       0.075786       0.005123       0.054725       0.051172      -0.091775      -0.011084       0.102859              9.876206      10.235703       4.864836      -3.453809      12.639009      -1.354677       6.753905           0.001738
           74              C       7.470817       6.584428       6.208918      -0.108847      36.475423 0.42916893E+03  0.10127334E+05                                 9.715281                            6.971046      -0.044469       1.950457                    0.999645      30.079698      88.624342       0.611280       0.424619      -1.051692      -0.014922      -0.013525       0.015417       0.025363       0.006947      -0.013198       0.011164       0.068778      -0.014472      -0.037663      -0.003152       0.040815             12.125530       9.627973       1.185393       0.165015       5.245837       0.265289      21.502781           0.000504
           75              C       7.425555       6.565568       7.589139      -0.193437      38.080212 0.44781714E+03  0.10652392E+05                                 9.934548                            7.080240       0.061680       1.978295                    0.999718      30.632893      89.843847       0.613385       0.419785      -1.057476      -0.006648       0.003837      -0.034439       0.035284       0.008655       0.031107       0.007082       0.059244      -0.036168      -0.029017      -0.023540       0.052557             12.627071       9.550762       1.282580      -1.646434       5.442058      -0.027753      22.888393          -0.000024
           76              C       6.994304       7.260850      10.443757       0.199879      34.168815 0.38249473E+03  0.87241294E+04                                 9.435847                            6.685919      -0.088731       1.989942                    0.999500      25.856878      73.630408       0.612747       0.438256      -1.048880      -0.020772      -0.021955      -0.016106       0.034247       0.039091       0.011386       0.023419      -0.012990       0.006072      -0.041800      -0.009777       0.051576             12.229301       9.599277       4.459388       5.084159      15.015960       3.157860      12.072667           0.001164
           77              C       7.845490       6.832114      11.459984      -0.208823      36.764999 0.48922529E+03  0.11897752E+05                                 9.744432                            7.452673       0.012893       1.964497                    0.999082      31.173068      92.450501       0.591566       0.425742      -1.053739       0.007497       0.008946       0.029100       0.031353      -0.006206       0.004000       0.003781      -0.051326      -0.034782      -0.022440      -0.010006       0.032446             11.783582      10.269066       3.551160       5.088067      13.746352       1.622396      11.335329          -0.000131
           78              C       8.558373       7.853033      12.136084      -0.088374      35.071420 0.44226371E+03  0.10519450E+05                                 9.542710                            7.150678      -0.061222       1.951242                    0.999584      29.971321      88.777114       0.593950       0.433555      -1.045793      -0.029896       0.009517      -0.023756       0.039353      -0.009642       0.018964      -0.005739       0.027329       0.022854      -0.020537      -0.009718       0.030255             11.677180       9.787278       5.046986       3.457667      16.275267       1.462665       8.968996           0.000740
           79              C       8.530713       9.184503      11.789991      -0.076801      41.850273 0.44020871E+03  0.10323953E+05                                10.492364                            6.952412       0.132144       2.045150                    0.999452      27.614651      77.860901       0.634271       0.411759      -1.073160      -0.038670      -0.038716      -0.016641       0.057195      -0.012711       0.017258      -0.015852      -0.017847       0.019295      -0.022873      -0.009276       0.032149             14.420228      14.515704       8.353262       5.725443      18.799937       3.023059       9.945044           0.000426
           80              C       7.671984       9.516428      10.748599      -0.098783      34.892389 0.43259350E+03  0.10200239E+05                                 9.365793                            6.979598      -0.017752       1.954686                    0.999585      29.935084      87.372324       0.615125       0.422291      -1.056051       0.001177      -0.037594       0.012893       0.039761      -0.006766      -0.002730      -0.016809      -0.047037      -0.033479      -0.022761      -0.012987       0.035748             11.263002      10.960489       4.509149       4.836020      13.340166       2.108165       9.488351           0.000621
           81              C       6.832114       8.607407      10.102594      -0.213312      36.308467 0.46737489E+03  0.11210079E+05                                 9.533002                            7.200565       0.169577       2.011225                    0.999740      30.792729      89.977871       0.613852       0.416005      -1.062421       0.011901       0.017942       0.003126       0.021756      -0.002484       0.029167      -0.010903       0.005657       0.019676      -0.027764      -0.007044       0.034808             11.410517       9.693429       3.861901       4.050554      15.244571       2.381500       9.293552          -0.000091
           82              C       9.424646      10.171476      12.385666       0.661828      22.978183 0.22458427E+03  0.45685596E+04                                 7.668821                            5.416656      -0.273647       1.975408                    0.999169      22.112082      63.207609       0.614599       0.489908      -1.001185       0.035633       0.058258       0.043913       0.081192      -0.053161      -0.075786      -0.005123       0.054725       0.051172      -0.091775      -0.011084       0.102859              9.876207      10.235704       4.864836       3.453809      12.639010       1.354677       6.753905           0.001737
           83              C       5.988472       7.470817      19.735082      -0.108846      36.475385 0.42916849E+03  0.10127320E+05                                 9.715272                            6.971041      -0.044467       1.950458                    0.999645      30.079678      88.624243       0.611281       0.424618      -1.051693       0.013525      -0.014922      -0.015417       0.025363      -0.006947       0.011164       0.013198      -0.068777      -0.014473      -0.037662      -0.003152       0.040815             12.125518       5.245833      -1.185391       0.265289       9.627963      -0.165018      21.502758           0.000491
           84              C       6.007332       7.425555      18.354861      -0.193437      38.080180 0.44781673E+03  0.10652380E+05                                 9.934542                            7.080236       0.061679       1.978295                    0.999718      30.632883      89.843816       0.613385       0.419785      -1.057476      -0.003837      -0.006648       0.034439       0.035284      -0.008655       0.007082      -0.031107      -0.059244      -0.036168      -0.029017      -0.023540       0.052556             12.627061       5.442055      -1.282581      -0.027753       9.550760       1.646428      22.888369          -0.000026
           85              C       5.312050       6.994304      15.500243       0.199880      34.168779 0.38249431E+03  0.87241174E+04                                 9.435842                            6.685916      -0.088728       1.989944                    0.999500      25.856862      73.630355       0.612747       0.438256      -1.048880       0.021955      -0.020772       0.016106       0.034247      -0.039091       0.023419      -0.011386       0.012989       0.006073      -0.041800      -0.009776       0.051576             12.229292      15.015948      -4.459383       3.157854       9.599270      -5.084154      12.072657           0.001147
           86              C       5.740786       7.845490      14.484016      -0.208824      36.765010 0.48922547E+03  0.11897758E+05                                 9.744436                            7.452677       0.012892       1.964496                    0.999082      31.173072      92.450530       0.591566       0.425742      -1.053738      -0.008945       0.007497      -0.029100       0.031353       0.006206       0.003781      -0.004000       0.051325      -0.034782      -0.022440      -0.010006       0.032446             11.783587      13.746357      -3.551161       1.622397      10.269071      -5.088070      11.335334          -0.000132
           87              C       4.719867       8.558373      13.807916      -0.088373      35.071389 0.44226326E+03  0.10519436E+05                                 9.542704                            7.150674      -0.061220       1.951243                    0.999584      29.971307      88.777062       0.593950       0.433555      -1.045793      -0.009517      -0.029896       0.023756       0.039353       0.009642      -0.005739      -0.018964      -0.027329       0.022854      -0.020537      -0.009718       0.030255             11.677172      16.275254      -5.046980       1.462663       9.787271      -3.457665       8.968991           0.000728
           88              C       3.388397       8.530713      14.154009      -0.076802      41.850268 0.44020869E+03  0.10323953E+05                                10.492364                            6.952413       0.132143       2.045150                    0.999452      27.614648      77.860897       0.634271       0.411760      -1.073160       0.038716      -0.038669       0.016641       0.057194       0.012711      -0.015852      -0.017258       0.017847       0.019295      -0.022873      -0.009276       0.032148             14.420228      18.799938      -8.353262       3.023058      14.515704      -5.725442       9.945043           0.000418
           89              C       3.056472       7.671984      15.195401      -0.098782      34.892359 0.43259311E+03  0.10200227E+05                                 9.365787                            6.979594      -0.017749       1.954687                    0.999585      29.935066      87.372244       0.615126       0.422291      -1.056051       0.037594       0.001177      -0.012893       0.039761       0.006766      -0.016809       0.002730       0.047037      -0.033479      -0.022761      -0.012987       0.035748             11.262993      13.340154      -4.509145       2.108163      10.960481      -4.836017       9.488344           0.000609
           90              C       3.965493       6.832114      15.841406      -0.213313      36.308472 0.46737501E+03  0.11210082E+05                                 9.533003                            7.200566       0.169576       2.011225                    0.999740      30.792735      89.977896       0.613852       0.416005      -1.062421      -0.017943       0.011901      -0.003126       0.021756       0.002484      -0.010903      -0.029167      -0.005657       0.019676      -0.027764      -0.007043       0.034807             11.410518      15.244570      -3.861899       2.381498       9.693430      -4.050555       9.293553          -0.000092
           91              C       2.401424       9.424646      13.558334       0.661829      22.978168 0.22458409E+03  0.45685554E+04                                 7.668820                            5.416656      -0.273649       1.975408                    0.999169      22.112069      63.207578       0.614598       0.489908      -1.001185      -0.058257       0.035633      -0.043913       0.081191       0.053161      -0.005123       0.075786      -0.054725       0.051173      -0.091776      -0.011084       0.102860              9.876206      12.639010      -4.864835       1.354676      10.235703      -3.453808       6.753904           0.001710
           92              C       6.584428       5.102083      19.735082      -0.108847      36.475392 0.42916855E+03  0.10127322E+05                                 9.715275                            6.971042      -0.044468       1.950458                    0.999645      30.079682      88.624272       0.611280       0.424618      -1.051693      -0.013525       0.014922      -0.015417       0.025363      -0.006947      -0.011164      -0.013198      -0.068777      -0.014473      -0.037662      -0.003152       0.040815             12.125522       5.245834      -1.185392      -0.265289       9.627966       0.165015      21.502765           0.000490
           93              C       6.565568       5.147345      18.354861      -0.193437      38.080189 0.44781682E+03  0.10652383E+05                                 9.934545                            7.080238       0.061679       1.978295                    0.999718      30.632885      89.843828       0.613385       0.419785      -1.057476       0.003837       0.006648       0.034439       0.035284      -0.008655      -0.007082       0.031106      -0.059243      -0.036168      -0.029017      -0.023540       0.052556             12.627066       5.442056      -1.282581       0.027753       9.550761      -1.646431      22.888380          -0.000026
           94              C       7.260850       5.578596      15.500243       0.199880      34.168802 0.38249459E+03  0.87241256E+04                                 9.435845                            6.685918      -0.088730       1.989943                    0.999500      25.856874      73.630399       0.612747       0.438256      -1.048880      -0.021955       0.020772       0.016106       0.034247      -0.039091      -0.023419       0.011386       0.012990       0.006073      -0.041800      -0.009776       0.051576             12.229298      15.015955      -4.459386      -3.157857       9.599275       5.084157      12.072663           0.001148
           95              C       6.832114       4.727410      14.484016      -0.208824      36.765027 0.48922575E+03  0.11897767E+05                                 9.744440                            7.452679       0.012891       1.964496                    0.999082      31.173081      92.450572       0.591566       0.425742      -1.053738       0.008945      -0.007497      -0.029100       0.031353       0.006206      -0.003781       0.004000       0.051326      -0.034781      -0.022440      -0.010006       0.032446             11.783592      13.746362      -3.551163      -1.622399      10.269075       5.088073      11.335339          -0.000132
           96              C       7.853033       4.014527      13.807916      -0.088373      35.071410 0.44226356E+03  0.10519446E+05                                 9.542709                            7.150677      -0.061221       1.951242                    0.999584      29.971319      88.777118       0.593950       0.433555      -1.045793       0.009517       0.029896       0.023756       0.039353       0.009641       0.005739       0.018964      -0.027329       0.022854      -0.020537      -0.009718       0.030255             11.677178      16.275263      -5.046983      -1.462664       9.787276       3.457668       8.968996           0.000729
           97              C       9.184503       4.042187      14.154009      -0.076802      41.850272 0.44020873E+03  0.10323954E+05                                10.492365                            6.952413       0.132142       2.045149                    0.999452      27.614650      77.860908       0.634271       0.411760      -1.073160      -0.038716       0.038669       0.016641       0.057194       0.012711       0.015852       0.017258       0.017847       0.019295      -0.022873      -0.009276       0.032148             14.420230      18.799942      -8.353263      -3.023058      14.515705       5.725442       9.945044           0.000418
           98              C       9.516428       4.900916      15.195401      -0.098782      34.892351 0.43259299E+03  0.10200224E+05                                 9.365786                            6.979593      -0.017749       1.954687                    0.999585      29.935063      87.372238       0.615126       0.422291      -1.056051      -0.037594      -0.001177      -0.012893       0.039761       0.006766       0.016809      -0.002730       0.047036      -0.033478      -0.022761      -0.012986       0.035747             11.262992      13.340154      -4.509143      -2.108162      10.960479       4.836015       9.488342           0.000609
           99              C       8.607407       5.740786      15.841406      -0.213312      36.308471 0.46737503E+03  0.11210083E+05                                 9.533002                            7.200566       0.169576       2.011225                    0.999740      30.792733      89.977889       0.613852       0.416005      -1.062421       0.017943      -0.011901      -0.003126       0.021756       0.002484       0.010903       0.029167      -0.005657       0.019676      -0.027764      -0.007044       0.034807             11.410517      15.244570      -3.861899      -2.381498       9.693429       4.050554       9.293552          -0.000092
          100              C      10.171476       3.148254      13.558334       0.661828      22.978169 0.22458411E+03  0.45685557E+04                                 7.668820                            5.416655      -0.273649       1.975408                    0.999169      22.112070      63.207575       0.614599       0.489908      -1.001185       0.058258      -0.035633      -0.043913       0.081191       0.053161       0.005123      -0.075786      -0.054725       0.051173      -0.091776      -0.011084       0.102860              9.876205      12.639009      -4.864835      -1.354676      10.235702       3.453808       6.753904           0.001710
          101              C       1.184367      12.274922       6.763082      -0.108847      36.475413 0.42916874E+03  0.10127329E+05                                 9.715279                            6.971044      -0.044468       1.950457                    0.999645      30.079696      88.624337       0.611280       0.424618      -1.051693      -0.014922       0.013525      -0.015417       0.025363      -0.006947       0.013198       0.011164       0.068778      -0.014472      -0.037663      -0.003152       0.040815             12.125529       9.627971      -1.185392      -0.165014       5.245835       0.265289      21.502780           0.000495
          102              C       1.139105      12.293782       5.382861      -0.193437      38.080199 0.44781686E+03  0.10652384E+05                                 9.934548                            7.080239       0.061680       1.978295                    0.999718      30.632884      89.843821       0.613385       0.419785      -1.057476      -0.006648      -0.003837       0.034439       0.035284      -0.008655      -0.031107       0.007082       0.059243      -0.036168      -0.029017      -0.023540       0.052556             12.627072       9.550761      -1.282580       1.646433       5.442057      -0.027753      22.888399          -0.000023
          103              C       0.707854      11.598500       2.528243       0.199880      34.168778 0.38249432E+03  0.87241176E+04                                 9.435842                            6.685916      -0.088729       1.989943                    0.999500      25.856862      73.630356       0.612747       0.438256      -1.048880      -0.020772       0.021955       0.016106       0.034247      -0.039091      -0.011385       0.023419      -0.012990       0.006073      -0.041800      -0.009776       0.051576             12.229290       9.599268      -4.459380      -5.084154      15.015941       3.157855      12.072662           0.001165
          104              C       1.559040      12.027236       1.512016      -0.208824      36.765003 0.48922546E+03  0.11897757E+05                                 9.744434                            7.452676       0.012891       1.964496                    0.999082      31.173069      92.450509       0.591566       0.425742      -1.053738       0.007497      -0.008945      -0.029100       0.031354       0.006206      -0.004000       0.003781      -0.051325      -0.034781      -0.022440      -0.010006       0.032446             11.783582      10.269065      -3.551157      -5.088069      13.746346       1.622395      11.335336          -0.000131
          105              C       2.271923      11.006317       0.835916      -0.088373      35.071368 0.44226305E+03  0.10519429E+05                                 9.542699                            7.150672      -0.061221       1.951242                    0.999584      29.971298      88.777012       0.593950       0.433555      -1.045793      -0.029896      -0.009517       0.023756       0.039353       0.009642      -0.018963      -0.005739       0.027330       0.022853      -0.020537      -0.009717       0.030254             11.677162       9.787260      -5.046971      -3.457662      16.275236       1.462659       8.968988           0.000741
          106              C       2.244263       9.674847       1.182009      -0.076802      41.850232 0.44020848E+03  0.10323947E+05                                10.492358                            6.952412       0.132141       2.045149                    0.999452      27.614638      77.860860       0.634271       0.411760      -1.073160      -0.038669       0.038716       0.016641       0.057194       0.012712      -0.017258      -0.015852      -0.017846       0.019295      -0.022872      -0.009276       0.032148             14.420214      14.515685      -8.353248      -5.725435      18.799919       3.023052       9.945038           0.000425
          107              C       1.385534       9.342922       2.223401      -0.098782      34.892326 0.43259272E+03  0.10200215E+05                                 9.365780                            6.979590      -0.017748       1.954687                    0.999585      29.935050      87.372172       0.615126       0.422291      -1.056051       0.001177       0.037594      -0.012893       0.039761       0.006767       0.002730      -0.016809      -0.047036      -0.033478      -0.022761      -0.012986       0.035747             11.262982      10.960467      -4.509136      -4.836010      13.340141       2.108159       9.488338           0.000620
          108              C       0.545664      10.251943       2.869406      -0.213313      36.308459 0.46737490E+03  0.11210079E+05                                 9.533000                            7.200565       0.169576       2.011225                    0.999740      30.792725      89.977850       0.613852       0.416006      -1.062421       0.011900      -0.017943      -0.003126       0.021756       0.002484      -0.029167      -0.010903       0.005657       0.019676      -0.027764      -0.007044       0.034807             11.410513       9.693423      -3.861896      -4.050551      15.244563       2.381497       9.293551          -0.000090
          109              C       3.138196       8.687874       0.586334       0.661829      22.978153 0.22458397E+03  0.45685517E+04                                 7.668815                            5.416653      -0.273649       1.975408                    0.999169      22.112050      63.207489       0.614599       0.489908      -1.001185       0.035633      -0.058257      -0.043913       0.081191       0.053161       0.075787      -0.005123       0.054726       0.051174      -0.091776      -0.011085       0.102860              9.876196      10.235690      -4.864826      -3.453805      12.638996       1.354672       6.753901           0.001739
          110              C      11.388533       0.297978       6.763082      -0.108847      36.475416 0.42916879E+03  0.10127330E+05                                 9.715280                            6.971045      -0.044469       1.950457                    0.999645      30.079695      88.624333       0.611280       0.424618      -1.051692       0.014922      -0.013525      -0.015417       0.025363      -0.006947      -0.013198      -0.011164       0.068778      -0.014472      -0.037663      -0.003152       0.040815             12.125531       9.627972      -1.185392       0.165016       5.245836      -0.265289      21.502784           0.000495
          111              C      11.433795       0.279118       5.382861      -0.193437      38.080209 0.44781703E+03  0.10652389E+05                                 9.934549                            7.080240       0.061679       1.978295                    0.999718      30.632889      89.843836       0.613385       0.419785      -1.057476       0.006648       0.003837       0.034439       0.035284      -0.008655       0.031107      -0.007082       0.059244      -0.036168      -0.029017      -0.023540       0.052557             12.627074       9.550762      -1.282580      -1.646433       5.442058       0.027753      22.888401          -0.000023
          112              C      11.865046       0.974400       2.528243       0.199880      34.168767 0.38249418E+03  0.87241136E+04                                 9.435840                            6.685915      -0.088729       1.989943                    0.999500      25.856856      73.630335       0.612747       0.438256      -1.048880       0.020772      -0.021955       0.016106       0.034248      -0.039091       0.011385      -0.023419      -0.012989       0.006073      -0.041800      -0.009776       0.051576             12.229289       9.599267      -4.459379       5.084154      15.015939      -3.157855      12.072661           0.001165
          113              C      11.013860       0.545664       1.512016      -0.208824      36.765008 0.48922551E+03  0.11897759E+05                                 9.744436                            7.452676       0.012891       1.964496                    0.999082      31.173071      92.450521       0.591566       0.425742      -1.053738      -0.007497       0.008945      -0.029100       0.031354       0.006206       0.004000      -0.003781      -0.051325      -0.034781      -0.022440      -0.010006       0.032446             11.783585      10.269068      -3.551159       5.088071      13.746349      -1.622397      11.335338          -0.000132
          114              C      10.300977       1.566583       0.835916      -0.088373      35.071379 0.44226319E+03  0.10519434E+05                                 9.542702                            7.150674      -0.061220       1.951242                    0.999584      29.971303      88.777045       0.593950       0.433555      -1.045793       0.029896       0.009517       0.023756       0.039353       0.009642       0.018963       0.005739       0.027330       0.022853      -0.020537      -0.009717       0.030254             11.677167       9.787265      -5.046974       3.457664      16.275244      -1.462661       8.968992           0.000741
          115              C      10.328637       2.898053       1.182009      -0.076802      41.850241 0.44020855E+03  0.10323949E+05                                10.492360                            6.952413       0.132141       2.045149                    0.999452      27.614641      77.860875       0.634271       0.411760      -1.073160       0.038669      -0.038716       0.016641       0.057194       0.012712       0.017258       0.015852      -0.017846       0.019295      -0.022872      -0.009276       0.032148             14.420217      14.515688      -8.353251       5.725436      18.799924      -3.023053       9.945039           0.000426
          116              C      11.187366       3.229978       2.223401      -0.098782      34.892319 0.43259265E+03  0.10200213E+05                                 9.365778                            6.979589      -0.017747       1.954687                    0.999585      29.935046      87.372150       0.615126       0.422291      -1.056051      -0.001177      -0.037594      -0.012893       0.039761       0.006766      -0.002730       0.016809      -0.047036      -0.033478      -0.022761      -0.012986       0.035747             11.262979      10.960464      -4.509134       4.836008      13.340137      -2.108158       9.488335           0.000620
          117              C      12.027236       2.320957       2.869406      -0.213313      36.308439 0.46737462E+03  0.11210070E+05                                 9.532996                            7.200563       0.169578       2.011226                    0.999740      30.792712      89.977794       0.613852       0.416005      -1.062421      -0.011900       0.017943      -0.003126       0.021756       0.002484       0.029167       0.010903       0.005657       0.019676      -0.027764      -0.007044       0.034807             11.410507       9.693419      -3.861894       4.050549      15.244556      -2.381496       9.293547          -0.000091
          118              C       9.434704       3.885026       0.586334       0.661829      22.978158 0.22458402E+03  0.45685530E+04                                 7.668817                            5.416654      -0.273650       1.975408                    0.999169      22.112054      63.207509       0.614599       0.489908      -1.001185      -0.035633       0.058257      -0.043913       0.081191       0.053161      -0.075787       0.005123       0.054726       0.051174      -0.091776      -0.011085       0.102860              9.876198      10.235693      -4.864828       3.453806      12.639000      -1.354673       6.753902           0.001738
          119              C       0.297978       1.184367      19.180918      -0.108847      36.475421 0.42916883E+03  0.10127332E+05                                 9.715281                            6.971045      -0.044469       1.950457                    0.999645      30.079698      88.624355       0.611280       0.424618      -1.051692      -0.013525      -0.014922       0.015417       0.025363       0.006947       0.011164      -0.013198      -0.068778      -0.014472      -0.037663      -0.003152       0.040815             12.125533       5.245837       1.185393       0.265289       9.627975       0.165013      21.502786           0.000499
          120              C       0.279118       1.139105      20.561139      -0.193436      38.080195 0.44781684E+03  0.10652383E+05                                 9.934545                            7.080238       0.061681       1.978296                    0.999718      30.632879      89.843782       0.613385       0.419785      -1.057476       0.003836      -0.006648      -0.034439       0.035284       0.008655       0.007082       0.031107      -0.059245      -0.036168      -0.029017      -0.023540       0.052557             12.627070       5.442056       1.282579      -0.027754       9.550756      -1.646435      22.888397          -0.000025
          121              C       0.974400       0.707854      23.415757       0.199879      34.168794 0.38249450E+03  0.87241232E+04                                 9.435846                            6.685919      -0.088732       1.989942                    0.999500      25.856868      73.630385       0.612747       0.438256      -1.048880      -0.021955      -0.020772      -0.016106       0.034247       0.039091       0.023419       0.011386       0.012989       0.006073      -0.041800      -0.009776       0.051576             12.229297      15.015950       4.459383       3.157858       9.599273       5.084158      12.072670           0.001175
          122              C       0.545664       1.559040      24.431984      -0.208823      36.764976 0.48922499E+03  0.11897743E+05                                 9.744428                            7.452671       0.012893       1.964497                    0.999082      31.173057      92.450457       0.591567       0.425742      -1.053739       0.008946       0.007497       0.029100       0.031353      -0.006206       0.003781       0.004000       0.051326      -0.034782      -0.022440      -0.010006       0.032446             11.783575      13.746340       3.551154       1.622393      10.269058       5.088064      11.335328          -0.000131
          123              C       1.566583       2.271923      25.108084      -0.088374      35.071400 0.44226354E+03  0.10519444E+05                                 9.542705                            7.150676      -0.061221       1.951242                    0.999584      29.971312      88.777065       0.593950       0.433555      -1.045793       0.009517      -0.029896      -0.023756       0.039353      -0.009642      -0.005739       0.018964      -0.027330       0.022854      -0.020537      -0.009717       0.030254             11.677170      16.275251       5.046977       1.462662       9.787268       3.457664       8.968993           0.000749
          124              C       2.898053       2.244263      24.761991      -0.076801      41.850212 0.44020820E+03  0.10323938E+05                                10.492355                            6.952409       0.132142       2.045150                    0.999452      27.614630      77.860828       0.634271       0.411760      -1.073160      -0.038716      -0.038669      -0.016641       0.057194      -0.012711      -0.015852       0.017258       0.017847       0.019296      -0.022872      -0.009276       0.032148             14.420209      18.799911       8.353245       3.023053      14.515681       5.725434       9.945035           0.000431
          125              C       3.229978       1.385534      23.720599      -0.098783      34.892367 0.43259331E+03  0.10200233E+05                                 9.365788                            6.979596      -0.017750       1.954686                    0.999585      29.935070      87.372254       0.615126       0.422291      -1.056051      -0.037594       0.001177       0.012893       0.039761      -0.006766      -0.016809      -0.002730       0.047036      -0.033479      -0.022761      -0.012987       0.035747             11.262993      13.340152       4.509142       2.108163      10.960479       4.836016       9.488347           0.000626
          126              C       2.320957       0.545664      23.074594      -0.213312      36.308434 0.46737449E+03  0.11210066E+05                                 9.532995                            7.200562       0.169577       2.011225                    0.999740      30.792712      89.977796       0.613852       0.416005      -1.062421       0.017943       0.011901       0.003126       0.021756      -0.002484      -0.010903       0.029167      -0.005657       0.019675      -0.027764      -0.007043       0.034808             11.410506      15.244553       3.861893       2.381496       9.693419       4.050550       9.293547          -0.000091
          127              C       3.885026       3.138196      25.357666       0.661828      22.978165 0.22458409E+03  0.45685548E+04                                 7.668817                            5.416654      -0.273649       1.975408                    0.999169      22.112059      63.207520       0.614599       0.489908      -1.001185       0.058258       0.035633       0.043913       0.081191      -0.053161      -0.005123      -0.075787      -0.054726       0.051174      -0.091776      -0.011084       0.102860              9.876199      12.639000       4.864828       1.354674      10.235695       3.453807       6.753903           0.001756
          128              C      12.274922      11.388533      19.180918      -0.108847      36.475421 0.42916880E+03  0.10127331E+05                                 9.715282                            6.971045      -0.044469       1.950457                    0.999645      30.079699      88.624366       0.611280       0.424619      -1.051692       0.013525       0.014922       0.015417       0.025363       0.006947      -0.011164       0.013198      -0.068778      -0.014472      -0.037663      -0.003152       0.040815             12.125534       5.245837       1.185393      -0.265288       9.627976      -0.165012      21.502789           0.000500
          129              C      12.293782      11.433795      20.561139      -0.193437      38.080202 0.44781694E+03  0.10652385E+05                                 9.934546                            7.080238       0.061681       1.978296                    0.999718      30.632882      89.843786       0.613385       0.419785      -1.057476      -0.003836       0.006648      -0.034439       0.035284       0.008655      -0.007082      -0.031107      -0.059245      -0.036168      -0.029017      -0.023540       0.052557             12.627071       5.442057       1.282579       0.027754       9.550757       1.646437      22.888401          -0.000025
          130              C      11.598500      11.865046      23.415757       0.199879      34.168791 0.38249448E+03  0.87241223E+04                                 9.435845                            6.685918      -0.088731       1.989942                    0.999500      25.856866      73.630373       0.612747       0.438256      -1.048880       0.021955       0.020772      -0.016105       0.034247       0.039091      -0.023419      -0.011385       0.012989       0.006072      -0.041800      -0.009776       0.051576             12.229296      15.015947       4.459383      -3.157858       9.599272      -5.084157      12.072668           0.001174
          131              C      12.027236      11.013860      24.431984      -0.208823      36.764963 0.48922480E+03  0.11897737E+05                                 9.744426                            7.452670       0.012893       1.964497                    0.999082      31.173049      92.450422       0.591567       0.425742      -1.053739      -0.008946      -0.007497       0.029100       0.031353      -0.006206      -0.003781      -0.004000       0.051325      -0.034782      -0.022440      -0.010006       0.032446             11.783572      13.746335       3.551153      -1.622394      10.269056      -5.088063      11.335325          -0.000131
          132              C      11.006317      10.300977      25.108084      -0.088374      35.071395 0.44226347E+03  0.10519442E+05                                 9.542704                            7.150676      -0.061221       1.951242                    0.999584      29.971310      88.777058       0.593950       0.433555      -1.045793      -0.009517       0.029896      -0.023756       0.039353      -0.009642       0.005739      -0.018964      -0.027330       0.022854      -0.020537      -0.009717       0.030254             11.677169      16.275248       5.046976      -1.462662       9.787267      -3.457664       8.968993           0.000748
          133              C       9.674847      10.328637      24.761991      -0.076801      41.850208 0.44020818E+03  0.10323938E+05                                10.492353                            6.952409       0.132143       2.045150                    0.999452      27.614629      77.860821       0.634271       0.411760      -1.073160       0.038716       0.038669      -0.016641       0.057194      -0.012711       0.015852      -0.017258       0.017846       0.019295      -0.022872      -0.009276       0.032148             14.420207      18.799909       8.353244      -3.023052      14.515679      -5.725433       9.945034           0.000431
          134              C       9.342922      11.187366      23.720599      -0.098783      34.892355 0.43259315E+03  0.10200228E+05                                 9.365786                            6.979594      -0.017749       1.954687                    0.999585      29.935063      87.372222       0.615126       0.422291      -1.056051       0.037594      -0.001177       0.012893       0.039761      -0.006766       0.016809       0.002730       0.047036      -0.033478      -0.022761      -0.012987       0.035747             11.262989      13.340148       4.509140      -2.108162      10.960475      -4.836014       9.488345           0.000626
          135              C      10.251943      12.027236      23.074594      -0.213311      36.308428 0.46737444E+03  0.11210064E+05                                 9.532994                            7.200561       0.169578       2.011225                    0.999740      30.792708      89.977777       0.613852       0.416005      -1.062421      -0.017943      -0.011900       0.003126       0.021756      -0.002484       0.010903      -0.029167      -0.005657       0.019676      -0.027764      -0.007044       0.034808             11.410505      15.244551       3.861892      -2.381495       9.693417      -4.050549       9.293546          -0.000092
          136              C       8.687874       9.434704      25.357666       0.661828      22.978162 0.22458406E+03  0.45685539E+04                                 7.668817                            5.416654      -0.273649       1.975408                    0.999169      22.112057      63.207515       0.614599       0.489908      -1.001185      -0.058257      -0.035633       0.043913       0.081191      -0.053161       0.005123       0.075787      -0.054726       0.051174      -0.091776      -0.011084       0.102860              9.876199      12.638999       4.864827      -1.354674      10.235694      -3.453807       6.753903           0.001756
          137              C       6.286450       6.286450       4.039481       0.655744      23.896829 0.22978568E+03  0.47206653E+04                                 7.978707                            5.539853      -0.273618       1.970182                    0.999183      22.653219      65.958546       0.595280       0.500847      -0.991568      -0.000000      -0.000000      -0.080056       0.080056      -0.024966      -0.000000       0.000000      -0.119200      -0.272139      -0.090713      -0.019261       0.109975             10.453177       8.275949      -0.290229      -0.000001       4.341774       0.000000      18.741807           0.001457
          138              C       6.286450       6.286450       5.533596      -0.070178      44.448839 0.47176926E+03  0.11279535E+05                                11.076015                            7.271406       0.005856       1.998970                    0.999252      28.290174      81.058760       0.609545       0.420280      -1.065576      -0.000000      -0.000000       0.076281       0.076281      -0.014334       0.000000       0.000000       0.059064       0.037111      -0.039012       0.012370       0.026642             15.552209      10.730954       1.187549      -0.000000       5.804933       0.000000      30.120738           0.000496
          139              C       6.286450       6.286450       8.312458       0.195527      37.137147 0.37793731E+03  0.85823525E+04                                 9.970406                            6.627387      -0.042728       2.006989                    0.999660      25.659319      72.574348       0.618904       0.435809      -1.051823      -0.000000      -0.000000       0.044425       0.044425       0.012585       0.000000      -0.000000      -0.018733       0.128215      -0.037057      -0.005681       0.042738             13.810613       9.557438       1.685866       0.000001       5.842768       0.000000      26.031634           0.000930
          140              C       6.286450       6.286450      21.904519       0.655743      23.896830 0.22978566E+03  0.47206651E+04                                 7.978711                            5.539855      -0.273621       1.970181                    0.999183      22.653212      65.958538       0.595279       0.500847      -0.991568       0.000000       0.000000       0.080056       0.080056       0.024966       0.000000      -0.000000       0.119202      -0.272141      -0.090714      -0.019262       0.109975             10.453183       4.341775       0.290230      -0.000000       8.275954       0.000000      18.741818           0.001428
          141              C       6.286450       6.286450      20.410404      -0.070179      44.448845 0.47176935E+03  0.11279538E+05                                11.076020                            7.271409       0.005851       1.998969                    0.999252      28.290174      81.058779       0.609545       0.420280      -1.065576      -0.000000       0.000000      -0.076281       0.076281       0.014334       0.000000       0.000000      -0.059063       0.037110      -0.039011       0.012370       0.026641             15.552215       5.804936      -1.187549      -0.000000      10.730956       0.000000      30.120755           0.000483
          142              C       6.286450       6.286450      17.631542       0.195526      37.137141 0.37793728E+03  0.85823522E+04                                 9.970406                            6.627388      -0.042727       2.006989                    0.999660      25.659318      72.574355       0.618904       0.435809      -1.051823      -0.000000      -0.000000      -0.044425       0.044425      -0.012585      -0.000000      -0.000000       0.018733       0.128214      -0.037057      -0.005681       0.042738             13.810611       5.842768      -1.685867      -0.000000       9.557442      -0.000000      26.031624           0.000910
          143              C       0.000000       0.000000       8.932519       0.655744      23.896859 0.22978592E+03  0.47206726E+04                                 7.978719                            5.539859      -0.273621       1.970181                    0.999183      22.653244      65.958680       0.595279       0.500847      -0.991568       0.000000       0.000000       0.080056       0.080056       0.024966      -0.000000      -0.000000      -0.119201      -0.272139      -0.090713      -0.019262       0.109975             10.453196       8.275960       0.290229      -0.000001       4.341780       0.000000      18.741848           0.001435
          144              C       0.000000       0.000000       7.438404      -0.070179      44.448937 0.47177012E+03  0.11279562E+05                                11.076039                            7.271417       0.005852       1.998969                    0.999252      28.290202      81.058911       0.609544       0.420280      -1.065576       0.000000       0.000000      -0.076281       0.076281       0.014334       0.000000       0.000000       0.059064       0.037111      -0.039012       0.012370       0.026642             15.552249      10.730973      -1.187550      -0.000001       5.804945       0.000000      30.120830           0.000487
          145              C       0.000000       0.000000       4.659542       0.195527      37.137143 0.37793724E+03  0.85823506E+04                                 9.970406                            6.627387      -0.042727       2.006989                    0.999660      25.659316      72.574342       0.618904       0.435809      -1.051823       0.000000       0.000000      -0.044425       0.044425      -0.012585      -0.000000       0.000000      -0.018732       0.128214      -0.037057      -0.005681       0.042738             13.810616       9.557438      -1.685866       0.000001       5.842768       0.000000      26.031643           0.000919
          146              C       0.000000       0.000000      17.011481       0.655744      23.896839 0.22978572E+03  0.47206678E+04                                 7.978717                            5.539858      -0.273622       1.970181                    0.999183      22.653240      65.958684       0.595278       0.500848      -0.991567       0.000000       0.000000      -0.080056       0.080056      -0.024967       0.000000      -0.000000       0.119200      -0.272139      -0.090713      -0.019262       0.109974             10.453193       4.341779      -0.290229       0.000000       8.275957      -0.000000      18.741843           0.001449
          147              C       0.000000       0.000000      18.505596      -0.070179      44.448924 0.47176992E+03  0.11279557E+05                                11.076037                            7.271416       0.005853       1.998969                    0.999252      28.290195      81.058891       0.609544       0.420280      -1.065576       0.000000      -0.000000       0.076281       0.076281      -0.014334       0.000000      -0.000000      -0.059064       0.037111      -0.039012       0.012370       0.026642             15.552248       5.804944       1.187551       0.000000      10.730974       0.000001      30.120826           0.000494
          148              C       0.000000       0.000000      21.284458       0.195527      37.137154 0.37793733E+03  0.85823532E+04                                 9.970408                            6.627388      -0.042729       2.006988                    0.999660      25.659318      72.574346       0.618904       0.435809      -1.051823      -0.000000      -0.000000       0.044425       0.044425       0.012585      -0.000000      -0.000000       0.018733       0.128214      -0.037057      -0.005681       0.042738             13.810622       5.842769       1.685865       0.000000       9.557437       0.000001      26.031659           0.000928
          149              N       6.286450       6.286450       9.739378      -0.177386      47.415736 0.43596690E+03  0.10084631E+05                                10.964081                            6.678927      -0.186766       1.991457                    0.998161      26.056921      70.308851       0.690094       0.383699      -1.104733      -0.000000       0.000000      -0.000668       0.000668       0.060002       0.000000      -0.000000      -0.043334       0.138210      -0.086829       0.040759       0.046070             15.781862      10.135921       6.234636       0.000000      13.955512       0.000000      23.254153          -0.000071
          150              N       6.286450       6.286450      16.204622      -0.177386      47.415735 0.43596698E+03  0.10084633E+05                                10.964080                            6.678927      -0.186767       1.991457                    0.998161      26.056923      70.308857       0.690094       0.383699      -1.104733       0.000000       0.000000       0.000667       0.000667      -0.060002       0.000000       0.000000       0.043335       0.138212      -0.086829       0.040759       0.046071             15.781858      13.955511      -6.234636      -0.000001      10.135920       0.000001      23.254145          -0.000072
          151              N       0.000000       0.000000       3.232622      -0.177386      47.415741 0.43596700E+03  0.10084634E+05                                10.964082                            6.678927      -0.186767       1.991457                    0.998161      26.056923      70.308858       0.690094       0.383699      -1.104733       0.000000       0.000000       0.000667       0.000667      -0.060002      -0.000000      -0.000000      -0.043334       0.138212      -0.086829       0.040759       0.046071             15.781863      10.135919      -6.234632       0.000001      13.955506      -0.000000      23.254164          -0.000073
          152              N       0.000000       0.000000      22.711378      -0.177386      47.415693 0.43596651E+03  0.10084619E+05                                10.964075                            6.678923      -0.186766       1.991458                    0.998161      26.056907      70.308797       0.690095       0.383699      -1.104733       0.000000      -0.000000      -0.000667       0.000667       0.060002      -0.000000       0.000000       0.043335       0.138211      -0.086829       0.040759       0.046070             15.781853      13.955496       6.234627       0.000000      10.135912       0.000000      23.254150          -0.000070
          153              O      12.264864      11.222571      11.999619      -1.156124      52.541768 0.12074307E+04  0.35680709E+05                                11.302063                           10.858248      -0.412768       1.807756                    0.997023      38.153665     112.710451       0.566039       0.366175      -1.128679      -0.038550       0.026642       0.014876       0.049165       0.072914       0.051285       0.112745      -0.143150       0.027481      -0.107078      -0.077780       0.184858             12.262630      12.928489       1.523416       0.616297      11.824851      -0.200363      12.034550           0.000084
          154              O       2.375021       2.806271      13.264129      -0.747213      47.586640 0.75206837E+03  0.19813499E+05                                10.715311                            8.691088      -0.032379       1.980341                    0.997052      32.227098      90.933857       0.617277       0.376636      -1.116807       0.092557       0.049148      -0.105685       0.148834      -0.030667       0.034229       0.034689       0.076139      -0.186035      -0.091090       0.007787       0.083303             12.754571      16.938052       3.700446      -6.673091       9.854707      -0.915039      11.470955           0.000590
          155              O       3.243808       1.213285      12.024785      -0.734124      44.002713 0.65260755E+03  0.16524987E+05                                 9.982989                            7.941274       0.262660       2.085083                    0.998208      30.843278      84.165433       0.667510       0.362376      -1.132354       0.074834       0.106580       0.040873       0.136491      -0.028258       0.058264      -0.000977       0.014949      -0.021842      -0.062717      -0.005243       0.067960             12.079510       9.781216       4.983657      -0.411739      19.901553       0.815775       6.555763           0.000370
          156              O       7.366462       6.218556       3.443288      -0.744430      48.484412 0.74321336E+03  0.19517510E+05                                10.836481                            8.620915       0.061241       2.008201                    0.997189      31.973367      90.000878       0.621972       0.374994      -1.118303      -0.072330      -0.085379       0.097638       0.148507      -0.061260      -0.010940       0.023251      -0.051666      -0.061410      -0.056695      -0.026278       0.082973             13.060911      12.567676      -0.531925      -6.411352       6.495412       0.327388      20.119646           0.000438
          157              O       0.308036       1.350329      11.999619      -1.156124      52.541767 0.12074307E+04  0.35680707E+05                                11.302062                           10.858247      -0.412768       1.807756                    0.997023      38.153664     112.710446       0.566039       0.366175      -1.128679       0.038550      -0.026642       0.014876       0.049165       0.072914      -0.051285      -0.112745      -0.143150       0.027481      -0.107078      -0.077781       0.184858             12.262630      12.928488       1.523416      -0.616297      11.824851       0.200362      12.034549           0.000084
          158              O      10.197879       9.766629      13.264129      -0.747213      47.586636 0.75206827E+03  0.19813496E+05                                10.715310                            8.691088      -0.032379       1.980341                    0.997052      32.227097      90.933851       0.617277       0.376636      -1.116807      -0.092557      -0.049148      -0.105685       0.148834      -0.030667      -0.034229      -0.034689       0.076139      -0.186035      -0.091090       0.007787       0.083303             12.754570      16.938051       3.700446       6.673091       9.854706       0.915039      11.470955           0.000589
          159              O       9.329092      11.359615      12.024785      -0.734124      44.002703 0.65260737E+03  0.16524982E+05                                 9.982987                            7.941273       0.262660       2.085083                    0.998208      30.843274      84.165419       0.667510       0.362376      -1.132354      -0.074833      -0.106580       0.040873       0.136491      -0.028258      -0.058264       0.000977       0.014949      -0.021842      -0.062717      -0.005243       0.067960             12.079509       9.781214       4.983656       0.411739      19.901550      -0.815774       6.555762           0.000370
          160              O       5.206438       6.354344       3.443288      -0.744430      48.484418 0.74321348E+03  0.19517514E+05                                10.836483                            8.620916       0.061240       2.008201                    0.997189      31.973367      90.000883       0.621972       0.374994      -1.118303       0.072330       0.085378       0.097638       0.148507      -0.061261       0.010940      -0.023251      -0.051666      -0.061410      -0.056696      -0.026278       0.082974             13.060913      12.567677      -0.531925       6.411352       6.495412      -0.327388      20.119651           0.000438
          161              O      11.222571       0.308036      13.944381      -1.156124      52.541763 0.12074306E+04  0.35680705E+05                                11.302062                           10.858247      -0.412768       1.807756                    0.997023      38.153663     112.710453       0.566039       0.366175      -1.128679       0.026642       0.038550      -0.014875       0.049165      -0.072914      -0.112745       0.051286       0.143149       0.027480      -0.107078      -0.077781       0.184858             12.262630      11.824852      -1.523415       0.200363      12.928488       0.616297      12.034549           0.000085
          162              O       2.806271      10.197879      12.679871      -0.747213      47.586551 0.75206680E+03  0.19813446E+05                                10.715295                            8.691077      -0.032377       1.980341                    0.997052      32.227074      90.933746       0.617277       0.376636      -1.116807       0.049148      -0.092557       0.105685       0.148834       0.030667      -0.034689       0.034229      -0.076139      -0.186030      -0.091089       0.007787       0.083302             12.754550       9.854690      -3.700436       0.915034      16.938022      -6.673078      11.470938           0.000581
          163              O       1.213285       9.329092      13.919215      -0.734124      44.002669 0.65260676E+03  0.16524962E+05                                 9.982982                            7.941269       0.262660       2.085084                    0.998208      30.843261      84.165370       0.667510       0.362376      -1.132354       0.106579      -0.074833      -0.040873       0.136491       0.028258       0.000977       0.058264      -0.014948      -0.021843      -0.062718      -0.005242       0.067960             12.079502      19.901539      -4.983653      -0.815775       9.781209      -0.411738       6.555759           0.000362
          164              O       6.218556       5.206438      22.500712      -0.744429      48.484294 0.74321126E+03  0.19517440E+05                                10.836463                            8.620901       0.061243       2.008203                    0.997189      31.973329      90.000721       0.621973       0.374994      -1.118304      -0.085378       0.072329      -0.097638       0.148507       0.061260      -0.023251      -0.010940       0.051666      -0.061410      -0.056695      -0.026278       0.082973             13.060887       6.495402       0.531924      -0.327389      12.567655      -6.411340      20.119604           0.000427
          165              O       1.350329      12.264864      13.944381      -1.156124      52.541770 0.12074308E+04  0.35680714E+05                                11.302063                           10.858249      -0.412768       1.807756                    0.997023      38.153666     112.710471       0.566039       0.366175      -1.128679      -0.026642      -0.038550      -0.014875       0.049165      -0.072914       0.112745      -0.051286       0.143149       0.027481      -0.107078      -0.077781       0.184858             12.262631      11.824854      -1.523415      -0.200362      12.928489      -0.616298      12.034551           0.000085
          166              O       9.766629       2.375021      12.679871      -0.747212      47.586544 0.75206663E+03  0.19813441E+05                                10.715294                            8.691076      -0.032377       1.980341                    0.997052      32.227070      90.933733       0.617277       0.376636      -1.116807      -0.049148       0.092557       0.105685       0.148834       0.030667       0.034688      -0.034229      -0.076139      -0.186030      -0.091089       0.007787       0.083303             12.754549       9.854689      -3.700436      -0.915034      16.938021       6.673078      11.470937           0.000581
          167              O      11.359615       3.243808      13.919215      -0.734124      44.002685 0.65260704E+03  0.16524971E+05                                 9.982985                            7.941271       0.262660       2.085083                    0.998208      30.843267      84.165392       0.667510       0.362376      -1.132354      -0.106579       0.074833      -0.040873       0.136491       0.028258      -0.000977      -0.058264      -0.014949      -0.021843      -0.062718      -0.005243       0.067960             12.079506      19.901545      -4.983655       0.815775       9.781212       0.411738       6.555760           0.000362
          168              O       6.354344       7.366462      22.500712      -0.744429      48.484278 0.74321098E+03  0.19517430E+05                                10.836460                            8.620899       0.061243       2.008203                    0.997189      31.973325      90.000702       0.621973       0.374994      -1.118304       0.085378      -0.072329      -0.097638       0.148507       0.061260       0.023251       0.010940       0.051666      -0.061410      -0.056695      -0.026278       0.082973             13.060883       6.495400       0.531924       0.327388      12.567652       6.411338      20.119596           0.000427
          169              O       6.594486       4.936121       0.972381      -1.156125      52.541769 0.12074308E+04  0.35680709E+05                                11.302061                           10.858248      -0.412766       1.807757                    0.997023      38.153663     112.710421       0.566039       0.366175      -1.128679       0.038550       0.026641      -0.014875       0.049164      -0.072913       0.051285      -0.112746      -0.143150       0.027480      -0.107077      -0.077781       0.184858             12.262627      12.928484      -1.523415       0.616297      11.824849       0.200362      12.034547           0.000088
          170              O       3.911429       9.092721      25.651871      -0.747212      47.586335 0.75206292E+03  0.19813316E+05                                10.715256                            8.691050      -0.032371       1.980344                    0.997052      32.227020      90.933484       0.617279       0.376636      -1.116808      -0.092556       0.049147       0.105683       0.148833       0.030668       0.034229      -0.034688       0.076140      -0.186024      -0.091088       0.007786       0.083302             12.754496      16.937942      -3.700406      -6.673046       9.854646       0.915023      11.470899           0.000590
          171              O       3.042642       7.499735       0.947215      -0.734124      44.002589 0.65260549E+03  0.16524920E+05                                 9.982966                            7.941258       0.262663       2.085085                    0.998208      30.843250      84.165291       0.667511       0.362376      -1.132355      -0.074834       0.106579      -0.040873       0.136491       0.028259       0.058264       0.000977       0.014948      -0.021843      -0.062718      -0.005242       0.067961             12.079479       9.781188      -4.983638      -0.411736      19.901498      -0.815774       6.555750           0.000369
          172              O      11.492888      12.505006       9.528712      -0.744429      48.484473 0.74321431E+03  0.19517542E+05                                10.836493                            8.620922       0.061238       2.008200                    0.997189      31.973377      90.000942       0.621971       0.374994      -1.118303       0.072329      -0.085379      -0.097638       0.148507       0.061261      -0.010940      -0.023252      -0.051665      -0.061409      -0.056696      -0.026278       0.082974             13.060929      12.567690       0.531925      -6.411363       6.495417      -0.327388      20.119680           0.000427
          173              O       5.978414       7.636779       0.972381      -1.156125      52.541775 0.12074310E+04  0.35680716E+05                                11.302063                           10.858249      -0.412766       1.807757                    0.997023      38.153665     112.710426       0.566039       0.366175      -1.128679      -0.038550      -0.026641      -0.014875       0.049164      -0.072913      -0.051285       0.112746      -0.143150       0.027480      -0.107077      -0.077781       0.184859             12.262628      12.928485      -1.523414      -0.616297      11.824850      -0.200363      12.034548           0.000088
          174              O       8.661471       3.480179      25.651871      -0.747213      47.586354 0.75206327E+03  0.19813327E+05                                10.715260                            8.691052      -0.032371       1.980344                    0.997052      32.227024      90.933506       0.617279       0.376636      -1.116808       0.092556      -0.049147       0.105683       0.148833       0.030668      -0.034229       0.034688       0.076140      -0.186025      -0.091088       0.007786       0.083302             12.754501      16.937950      -3.700409       6.673049       9.854651      -0.915025      11.470903           0.000590
          175              O       9.530258       5.073165       0.947215      -0.734124      44.002588 0.65260547E+03  0.16524920E+05                                 9.982966                            7.941258       0.262663       2.085085                    0.998208      30.843251      84.165292       0.667511       0.362376      -1.132355       0.074834      -0.106579      -0.040873       0.136491       0.028259      -0.058264      -0.000977       0.014948      -0.021843      -0.062718      -0.005242       0.067961             12.079478       9.781188      -4.983637       0.411736      19.901498       0.815775       6.555750           0.000369
          176              O       1.080012       0.067894       9.528712      -0.744429      48.484483 0.74321451E+03  0.19517549E+05                                10.836495                            8.620923       0.061237       2.008200                    0.997189      31.973380      90.000956       0.621971       0.374994      -1.118303      -0.072329       0.085379      -0.097638       0.148507       0.061261       0.010940       0.023252      -0.051665      -0.061408      -0.056696      -0.026278       0.082974             13.060931      12.567691       0.531925       6.411364       6.495418       0.327388      20.119684           0.000427
          177              O       7.636779       6.594486      24.971619      -1.156125      52.541746 0.12074301E+04  0.35680681E+05                                11.302058                           10.858245      -0.412765       1.807757                    0.997023      38.153652     112.710363       0.566039       0.366175      -1.128679      -0.026641       0.038550       0.014875       0.049164       0.072913      -0.112746      -0.051285       0.143150       0.027480      -0.107077      -0.077782       0.184859             12.262622      11.824843       1.523414       0.200361      12.928479      -0.616296      12.034546           0.000085
          178              O       3.480179       3.911429       0.292129      -0.747212      47.586374 0.75206352E+03  0.19813336E+05                                10.715264                            8.691055      -0.032372       1.980344                    0.997052      32.227024      90.933519       0.617279       0.376636      -1.116808      -0.049147      -0.092556      -0.105684       0.148833      -0.030668      -0.034688      -0.034229      -0.076139      -0.186027      -0.091088       0.007786       0.083302             12.754508       9.854655       3.700412       0.915027      16.937959       6.673055      11.470909           0.000599
          179              O       5.073165       3.042642      24.996785      -0.734125      44.002611 0.65260589E+03  0.16524933E+05                                 9.982971                            7.941262       0.262662       2.085084                    0.998208      30.843254      84.165317       0.667510       0.362376      -1.132355      -0.106579      -0.074834       0.040873       0.136491      -0.028259       0.000977      -0.058264      -0.014949      -0.021841      -0.062718      -0.005243       0.067961             12.079485      19.901508       4.983640      -0.815774       9.781193       0.411738       6.555753           0.000376
          180              O       0.067894      11.492888      16.415288      -0.744430      48.484587 0.74321636E+03  0.19517611E+05                                10.836515                            8.620938       0.061234       2.008199                    0.997189      31.973402      90.001080       0.621970       0.374995      -1.118303       0.085379       0.072330       0.097638       0.148507      -0.061262      -0.023252       0.010939       0.051665      -0.061406      -0.056697      -0.026277       0.082974             13.060958       6.495429      -0.531926      -0.327388      12.567714       6.411377      20.119731           0.000433
          181              O       4.936121       5.978414      24.971619      -1.156125      52.541752 0.12074302E+04  0.35680688E+05                                11.302059                           10.858246      -0.412766       1.807757                    0.997023      38.153656     112.710379       0.566039       0.366175      -1.128679       0.026641      -0.038550       0.014875       0.049164       0.072913       0.112746       0.051285       0.143150       0.027480      -0.107077      -0.077781       0.184858             12.262623      11.824844       1.523414      -0.200361      12.928479       0.616296      12.034547           0.000085
          182              O       9.092721       8.661471       0.292129      -0.747212      47.586375 0.75206356E+03  0.19813338E+05                                10.715264                            8.691055      -0.032372       1.980343                    0.997052      32.227025      90.933522       0.617279       0.376636      -1.116808       0.049147       0.092556      -0.105684       0.148833      -0.030668       0.034688       0.034229      -0.076139      -0.186027      -0.091088       0.007786       0.083302             12.754507       9.854655       3.700412      -0.915027      16.937959      -6.673054      11.470908           0.000599
          183              O       7.499735       9.530258      24.996785      -0.734125      44.002609 0.65260588E+03  0.16524933E+05                                 9.982970                            7.941261       0.262662       2.085084                    0.998208      30.843256      84.165319       0.667510       0.362376      -1.132355       0.106579       0.074834       0.040873       0.136491      -0.028259      -0.000977       0.058264      -0.014949      -0.021842      -0.062718      -0.005243       0.067961             12.079483      19.901505       4.983639       0.815774       9.781192      -0.411737       6.555753           0.000376
          184              O      12.505006       1.080012      16.415288      -0.744430      48.484565 0.74321599E+03  0.19517599E+05                                10.836511                            8.620935       0.061235       2.008199                    0.997189      31.973398      90.001056       0.621971       0.374995      -1.118303      -0.085379      -0.072330       0.097638       0.148507      -0.061262       0.023252      -0.010939       0.051665      -0.061407      -0.056697      -0.026277       0.082974             13.060952       6.495427      -0.531926       0.327388      12.567710      -6.411374      20.119719           0.000433

******************************************************
Auxiliary information for the entire system
The total spin magnetic moment of the unit cell is   0.081865
The total net atomic charge of the unit cell is   -0.000004
Accuracy of reproducing the electrostatic potential in the unit cell:
  The inner radius (bohr) =    5.0000
  The outer radius (bohr) =   12.0000
  Valid grid points have density less than (e/(bohr^3)) =    0.0001
  The number of valid grid points were=       295124
  The rms potential error without charges in kcal/mol is=      4.00359
  The rms potential error with partial charges in kcal/mol is=      1.09981
  The RRMSE value at monopole order=      0.27470
  The rms potential error with partial charges and cloud penetration in kcal/mol is=      1.09637
  The RRMSE value at monopole order with cloud penetration is=      0.27385
  The rms potential error with partial charges and atomic dipoles in kcal/mol is=      0.59393
  The RRMSE value at dipole order=      0.14835
  The rms potential error with partial charges, atomic dipoles and cloud penetration in kcal/mol is=      0.58673
  The RRMSE value at dipole order with cloud penetration=      0.14655

******************************************************
The electron densities and ab initio electrostatic potential were computed in VASP using the PBE functional and
projector augmented wave method. See the main text of the journal article for a description of computational details.
The atomic charges, dipoles, and quadrupoles were computed with the DDEC6 method as described in
(a) T. A. Manz and N. Gabaldon Limas, RSC Adv. 6 (2016) 47771-47801 DOI: 10.1039/c6ra04656h
(b) N. Gabaldon Limas and T. A. Manz, RSC Adv. 8 (2018) 2678-2707 DOI: 10.1039/c7ra11829e.
For each atom in the material, the electron cloud parameters were fit to the spherically averaged atom-in-material
electron density using radial positions for which this density was between 10^-4 and 10^-2 electrons per cubic bohr.
The polarizabilities, dispersion coefficients, and quantum Drude oscillator (QDO) parameters were fit using the MCLF method.
The magnetic structure of the system was optimized in VASP from the default ferromagnetic initial guess using spin polarization.
The atomic spin moments (ASMs) were computed on this optimized magnetic structure using the DDEC6 partition as inputs
to the method of T. A. Manz and D. S. Sholl, J. Chem. Theory Comput. 7 (2011) 4146-4164 DOI: 10.1021/ct200539n.
The RMSE and RRMSE were computed using a uniform grid with Ewald summation.
