# Supplementary material for: A collection of forcefield precursors for metal–organic frameworks
Source: RSC Adv. 2019 Nov 13;9(63):36492–507. doi: 10.1039/c9ra07327b (PMC9075174; doi:10.1039/c9ra07327b)
Supplement: RA-009-C9RA07327B-s6298 [file RA-009-C9RA07327B-s6298.xyz]

  348
jmolscript: load "" {1 1 1} spacegroup "x,y,z" unitcell [{     11.431000     0.000000     0.000000 }, {     -5.715500     9.899536     0.000000 }, {      0.000000     0.000000    46.600000 }]
Co     0.117911    -0.006039     0.000000     0.818331
Co     0.123283     6.531615    42.907416     0.818526
Co     5.651315     9.800442    31.066822     0.818858
Co    -0.120597     6.526962    27.374238     0.820658
Co    -0.053726     0.105133    15.533178     0.817951
Co    -0.002686     6.740495    11.840594     0.819887
Co    11.313089     0.006039    23.300000     0.817523
Co     5.592217     3.367921    19.607416     0.818625
Co     0.064185     0.099094     7.766822     0.818250
Co     5.836097     3.372574     4.074238     0.820197
Co    -5.661774     9.794403    38.833178     0.817331
Co     5.718186     3.159041    35.140594     0.820002
P      0.111452     0.016829    44.210818     0.359494
P      0.070301     6.455487    40.514506     0.333108
P      5.674348     9.794601    28.677640     0.359068
P     -0.160034     6.610910    24.981328     0.333434
P     -0.070301     0.088106    13.143996     0.359627
P      0.089733     6.732674     9.447684     0.331735
P     11.319548    -0.016829    20.910818     0.359577
P      5.645199     3.444049    17.214506     0.333087
P      0.041152     0.104935     5.377640     0.359155
P      5.875534     3.288626     1.681328     0.333505
P     -5.645199     9.811430    36.443996     0.359695
P      5.625767     3.166862    32.747684     0.331699
H      3.602480     9.706495    43.538380     0.158781
H      4.536392     9.011548    42.489880     0.155389
H      4.815309     7.178154    43.985740     0.136661
H      3.825384     7.867161    44.992300     0.137576
H     -4.378645     8.094851    43.393920     0.160539
H     -4.119732     9.351102    42.489880     0.156059
H      3.027500     0.361333    44.176800     0.140831
H     -2.936052     8.989769    45.062200     0.136951
H      1.040793     2.034355    43.491780     0.160657
H     -0.093734     1.597785    42.503860     0.150631
H      9.710063     2.351140    43.990400     0.136834
H     -0.622418     2.705543    45.048220     0.138273
H     -1.211114     4.566656    40.108620     0.153091
H     -0.414374     4.952738    38.817800     0.152964
H      0.730441     3.646989    41.026640     0.138724
H      1.516322     4.020202    39.721840     0.151746
H      2.338783     6.262446    40.015420     0.156415
H      1.554616     6.711885    38.733920     0.153681
H      2.091301     8.461133    40.882180     0.136894
H      1.428875     8.887803    39.526120     0.150863
H     -0.866470     8.497762    39.922220     0.158430
H     -0.940771     7.509788    38.710620     0.154299
H     -2.786306     6.429749    39.661260     0.151512
H     -2.685713     7.340506    40.933440     0.141043
H      0.889332     1.926450    28.005202     0.157910
H     -0.179467     1.465131    26.956702     0.154848
H      9.524309     2.140280    28.452562     0.136774
H     -0.815030     2.653076    29.459122     0.137752
H      3.484169     9.644128    27.860742     0.159894
H      4.442658     8.791778    26.956702     0.156397
H      4.514673     7.096977    28.643622     0.141257
H      3.537894     7.947348    29.529022     0.136785
H     -4.474093     7.981006    27.958602     0.160555
H     -4.284910     9.181820    26.970682     0.149983
H      2.896615     0.314805    28.457222     0.137331
H     -3.061222     9.085794    29.515042     0.138834
H     -1.155103     8.665064    24.575442     0.154006
H     -1.219116     7.782025    23.284622     0.154167
H     -2.922335     7.443461    25.493462     0.138585
H     -2.992064     6.576262    24.188662     0.152942
H     -1.461453     4.742868    24.482242     0.156525
H     -0.680144     5.197256    23.200742     0.154038
H      0.566406     3.857849    25.349002     0.136256
H      1.267126     4.218192    23.992942     0.150529
H      2.077013     6.401040    24.389042     0.158326
H      1.258553     6.959374    23.177442     0.154329
H      1.245979     9.097674    24.128082     0.150697
H      1.984422     8.555179    25.400262     0.139772
H     -4.491811     8.166127    12.471558     0.158552
H     -4.356926     9.322393    11.423058     0.156264
H      2.806882     0.581103    12.918918     0.137802
H     -3.010354     9.278835    13.925478     0.138049
H      0.894476     2.060093    12.327098     0.159973
H     -0.322926     1.656192    11.423058     0.155861
H      9.604326     2.441226    13.109978     0.140813
H     -0.601842     2.861956    13.995378     0.137617
H      3.433301     9.783711    12.424958     0.160870
H      4.378645     9.019467    11.437038     0.151089
H      4.539822     7.233591    12.923578     0.136024
H      3.683640     8.007735    13.981398     0.138680
H      2.366217     6.567352     9.041798     0.153340
H      1.633490     7.064309     7.750978     0.154470
H      2.191894     8.708622     9.959818     0.138414
H      1.475742     9.202609     8.655018     0.151253
H     -0.877329     8.793758     8.948598     0.155149
H     -0.874471     7.889930     7.667098     0.152636
H     -2.657707     7.480089     9.815358     0.136172
H     -2.696001     6.693076     8.459298     0.149395
H     -1.210543     4.900270     8.855398     0.158021
H     -0.317782     5.329910     7.643798     0.154707
H      1.540327     4.271650     8.594438     0.150925
H      0.701292     3.903387     9.866618     0.139445
H      2.113020     0.193041    20.238380     0.158781
H      1.179108     0.887988    19.189880     0.155389
H      0.900191     2.721382    20.685740     0.136660
H      1.890116     2.032375    21.692300     0.137578
H     10.094145     1.804685    20.093920     0.160539
H      9.835232     0.548434    19.189880     0.156059
H      2.688000     9.538203    20.876800     0.140830
H      8.651552     0.909767    21.762200     0.136953
H      4.674707     7.865181    20.191780     0.160657
H      5.809234     8.301751    19.203860     0.150631
H     -3.994563     7.548396    20.690400     0.136833
H      6.337918     7.193993    21.748220     0.138275
H      6.926614     5.332880    16.808620     0.153091
H      6.129874     4.946798    15.517800     0.152964
H      4.985059     6.252547    17.726640     0.138723
H      4.199178     5.879334    16.421840     0.151746
H      3.376717     3.637090    16.715420     0.156416
H      4.160884     3.187651    15.433920     0.153682
H      3.624199     1.438403    17.582180     0.136894
H      4.286625     1.011733    16.226120     0.150865
H      6.581970     1.401774    16.622220     0.158430
H      6.656271     2.389748    15.410620     0.154300
H      8.501806     3.469787    16.361260     0.151515
H      8.401213     2.559030    17.633440     0.141042
H      4.826168     7.973086     4.705202     0.157909
H      5.894967     8.434405     3.656702     0.154850
H     -3.808809     7.759256     5.152562     0.136772
H      6.530530     7.246460     6.159122     0.137752
H      2.231331     0.255408     4.560742     0.159893
H      1.272842     1.107758     3.656702     0.156399
H      1.200827     2.802559     5.343622     0.141255
H      2.177605     1.952188     6.229022     0.136785
H     10.189593     1.918530     4.658602     0.160555
H     10.000410     0.717716     3.670682     0.149985
H      2.818885     9.584731     5.157222     0.137329
H      8.776722     0.813742     6.215042     0.138835
H      6.870603     1.234472     1.275442     0.154006
H      6.934616     2.117511    -0.015378     0.154167
H      8.637835     2.456075     2.193462     0.138586
H      8.707564     3.323274     0.888662     0.152942
H      7.176953     5.156668     1.182242     0.156524
H      6.395644     4.702280    46.500742     0.154038
H      5.149094     6.041687     2.049002     0.136257
H      4.448374     5.681344     0.692942     0.150529
H      3.638487     3.498496     1.089042     0.158325
H      4.456947     2.940162    46.477442     0.154328
H      4.469521     0.801862     0.828082     0.150697
H      3.731078     1.344357     2.100262     0.139773
H     10.207311     1.733409    35.771558     0.158550
H     10.072426     0.577143    34.723058     0.156263
H      2.908618     9.318433    36.218918     0.137803
H      8.725854     0.620701    37.225478     0.138051
H      4.821024     7.839443    35.627098     0.159972
H      6.038426     8.243344    34.723058     0.155860
H     -3.888826     7.458310    36.409978     0.140812
H      6.317342     7.037580    37.295378     0.137619
H      2.282199     0.115825    35.724958     0.160869
H      1.336855     0.880069    34.737038     0.151087
H      1.175678     2.665945    36.223578     0.136023
H      2.031860     1.891801    37.281398     0.138683
H      3.349283     3.332184    32.341798     0.153341
H      4.082010     2.835227    31.050978     0.154470
H      3.523606     1.190914    33.259818     0.138415
H      4.239758     0.696927    31.955018     0.151254
H      6.592829     1.105778    32.248598     0.155150
H      6.589971     2.009606    30.967098     0.152636
H      8.373207     2.419447    33.115358     0.136172
H      8.411501     3.206460    31.759298     0.149395
H      6.926043     4.999266    32.155398     0.158022
H      6.033282     4.569626    30.943798     0.154707
H      4.175173     5.627886    31.894438     0.150926
H      5.014208     5.996149    33.166618     0.139445
C      4.370071     9.123412    43.440520    -0.313117
C      4.039715     7.757276    44.050980    -0.302274
C      2.863465     7.111827    43.333340     0.652659
C     -4.199749     9.048176    43.407900    -0.305947
C     -2.865180     9.306554    44.148840    -0.306805
C     -1.703219     8.588837    43.449840     0.644648
C      0.138887     1.681931    43.445180    -0.307239
C     -0.811601     2.670895    44.097580    -0.300651
C     -0.713294     4.052870    43.533720     0.656029
C     -0.341787     4.844833    39.777760    -0.318028
C      0.648709     3.754894    40.062020    -0.296591
C      0.272058     2.427366    39.456220     0.637393
C      1.648350     6.860378    39.689220    -0.325461
C      2.078727     8.288881    39.926880    -0.301498
C      3.447018     8.587847    39.353700     0.648628
C     -1.078515     7.586014    39.665920    -0.322167
C     -2.551971     7.316747    39.973480    -0.301662
C     -3.468737     8.332439    39.321080     0.647040
C      0.000572     1.553237    27.907342    -0.312566
C     -1.017359     2.522402    28.517802    -0.301897
C     -0.988210     3.863789    27.800162     0.651975
C      4.220325     9.012538    27.874722    -0.305414
C      3.776802     7.727578    28.615662    -0.306117
C      2.574261     7.080148    27.916662     0.642589
C     -4.328348     8.938291    27.912002    -0.305802
C     -2.996637     9.266956    28.564402    -0.302658
C     -1.848964     8.490832    28.000542     0.657569
C     -1.348858     7.773116    24.244582    -0.320907
C     -2.788021     7.460290    24.528842    -0.298045
C     -3.749368     8.450244    23.923042     0.640010
C     -0.598413     5.041834    24.156042    -0.327105
C      0.423519     3.954865    24.393702    -0.299432
C     -0.001715     2.620407    23.820522     0.647211
C      1.393439     7.040550    24.132742    -0.323208
C      1.896974     8.451234    24.440302    -0.298140
C      3.234973     8.737330    23.787902     0.647333
C     -4.370643     9.122422    12.373698    -0.314834
C     -3.022356     9.519394    12.984158    -0.303665
C     -1.875256     8.823456    12.266518     0.655401
C     -0.020576     1.738359    12.341078    -0.304592
C     -0.911622     2.764940    13.082018    -0.307034
C     -0.871042     4.130086    12.383018     0.641683
C      4.189461     9.178850    12.378358    -0.308183
C      3.808238     7.861222    13.030758    -0.300231
C      2.562259     7.255370    12.466898     0.658467
C      1.690645     7.181123     8.710938    -0.320530
C      2.139312     8.583888     8.995198    -0.294468
C      3.477310     8.921462     8.389398     0.638213
C     -1.049937     7.896860     8.622398    -0.322597
C     -2.502246     7.555326     8.860058    -0.298962
C     -3.445303     8.590817     8.286878     0.647832
C     -0.314924     5.172508     8.599098    -0.322941
C      0.654996     4.031091     8.906658    -0.297395
C      0.233764     2.729302     8.254258     0.645756
C      1.345429     0.776124    20.140520    -0.313129
C      1.675785     2.142260    20.750980    -0.302277
C      2.852034     2.787709    20.033340     0.652664
C      9.915249     0.851360    20.107900    -0.305960
C      8.580680     0.592982    20.848840    -0.306805
C      7.418719     1.310699    20.149840     0.644650
C      5.576613     8.217605    20.145180    -0.307250
C      6.527101     7.228641    20.797580    -0.300648
C      6.428794     5.846666    20.233720     0.656028
C      6.057287     5.054703    16.477760    -0.318024
C      5.066791     6.144642    16.762020    -0.296588
C      5.443442     7.472170    16.156220     0.637394
C      4.067150     3.039158    16.389220    -0.325457
C      3.636773     1.610655    16.626880    -0.301497
C      2.268482     1.311689    16.053700     0.648630
C      6.794015     2.313522    16.365920    -0.322163
C      8.267471     2.582789    16.673480    -0.301660
C      9.184237     1.567097    16.021080     0.647042
C      5.714928     8.346299     4.607342    -0.312575
C      6.732859     7.377134     5.217802    -0.301888
C      6.703710     6.035747     4.500162     0.651958
C      1.495175     0.886998     4.574722    -0.305423
C      1.938698     2.171958     5.315662    -0.306111
C      3.141239     2.819388     4.616662     0.642577
C     10.043848     0.961245     4.612002    -0.305811
C      8.712137     0.632580     5.264402    -0.302656
C      7.564464     1.408704     4.700542     0.657563
C      7.064358     2.126420     0.944582    -0.320913
C      8.503521     2.439246     1.228842    -0.298037
C      9.464868     1.449292     0.623042     0.640016
C      6.313913     4.857702     0.856042    -0.327111
C      5.291981     5.944671     1.093702    -0.299426
C      5.717215     7.279129     0.520522     0.647219
C      4.322061     2.858986     0.832742    -0.323215
C      3.818526     1.448302     1.140302    -0.298133
C      2.480527     1.162206     0.487902     0.647340
C     10.086143     0.777114    35.673698    -0.314839
C      8.737856     0.380142    36.284158    -0.303673
C      7.590756     1.076080    35.566518     0.655411
C      5.736076     8.161177    35.641078    -0.304598
C      6.627122     7.134596    36.382018    -0.307037
C      6.586542     5.769450    35.683018     0.641685
C      1.526038     0.720686    35.678358    -0.308190
C      1.907262     2.038314    36.330758    -0.300233
C      3.153241     2.644166    35.766898     0.658472
C      4.024855     2.718413    32.010938    -0.320527
C      3.576188     1.315648    32.295198    -0.294464
C      2.238190     0.978074    31.689398     0.638219
C      6.765437     2.002676    31.922398    -0.322594
C      8.217746     2.344210    32.160058    -0.298959
C      9.160803     1.308719    31.586878     0.647840
C      6.030424     4.727028    31.899098    -0.322938
C      5.060504     5.868445    32.206658    -0.297392
C      5.481736     7.170234    31.554258     0.645763
O      1.686644     7.479099    43.706140    -0.501693
O      3.037217     6.286205    42.452600    -0.501207
O     -1.366576     7.437521    43.901860    -0.476475
O     -1.125953     9.109553    42.489880    -0.511524
O      0.352646     4.725049    43.729440    -0.495482
O     -1.635205     4.560716    42.890640    -0.526960
O      0.965348     1.414644    39.801060    -0.514996
O     -0.681859     2.313522    38.678000    -0.510940
O      3.988847     9.670857    39.763780    -0.513409
O      3.989419     7.868151    38.524220    -0.512331
O     -4.668992     8.334419    39.749800    -0.502822
O     -3.095515     9.079854    38.407720    -0.514803
O     -0.081732     4.699310    28.172962    -0.502509
O     -1.790095     4.126127    26.919422    -0.500355
O      1.408871     7.364265    28.368682    -0.476317
O      2.736581     6.319864    26.956702    -0.510684
O     -1.799811     7.231611    28.196262    -0.496592
O     -0.948201     9.035307    27.357462    -0.527387
O      6.457943     8.356198    24.267882    -0.516447
O     -3.371002     9.333283    23.144822    -0.511543
O      0.665284     1.609665    24.230602    -0.513235
O     -0.896190     2.510522    22.991042    -0.511609
O      3.836815     9.775792    24.216622    -0.503112
O      3.695642     8.040403    22.874542    -0.515058
O     -1.604912     7.620663    12.639318    -0.503348
O     -1.247122     9.386740    11.385778    -0.502060
O     -0.042295     4.997286    12.835038    -0.476315
O     -1.610628     4.369655    11.423058    -0.509879
O      1.447165     7.842412    12.662618    -0.496295
O      2.583406     6.203049    11.823818    -0.528356
O      9.723209     0.128694     8.734238    -0.516484
O      4.052861     8.152268     7.611178    -0.511422
O     -4.654132     8.518551     8.696958    -0.513033
O     -3.093229     9.420398     7.457398    -0.512303
O      0.832177     1.688861     8.682978    -0.502523
O     -0.600127     2.678814     7.340898    -0.514944
O      4.028856     2.420437    20.406140    -0.501720
O      2.678283     3.613331    19.152600    -0.501270
O      7.082076     2.462015    20.601860    -0.476502
O      6.841453     0.789983    19.189880    -0.511560
O      5.362854     5.174487    20.429440    -0.495501
O      7.350705     5.338820    19.590640    -0.526952
O      4.750152     8.484892    16.501060    -0.515059
O      6.397359     7.586014    15.378000    -0.510936
O      1.726653     0.228679    16.463780    -0.513469
O      1.726081     2.031385    15.224220    -0.512350
O     10.384492     1.565117    16.449800    -0.502869
O      8.811015     0.819682    15.107720    -0.514806
O      5.797232     5.200226     4.872962    -0.502429
O      7.505595     5.773409     3.619422    -0.500254
O      4.306629     2.535271     5.068682    -0.476249
O      2.978919     3.579672     3.656702    -0.510616
O      7.515311     2.667925     4.896262    -0.496535
O      6.663701     0.864229     4.057462    -0.527347
O     -0.742443     1.543338     0.967882    -0.516498
O      9.086502     0.566253    46.444822    -0.511561
O      5.050216     8.289871     0.930602    -0.513281
O      6.611690     7.389014    46.291042    -0.511634
O      1.878685     0.123744     0.916622    -0.503160
O      2.019858     1.859133    46.174542    -0.515070
O      7.320412     2.278873    35.939318    -0.503406
O      6.962622     0.512796    34.685778    -0.502151
O      5.757795     4.902250    36.135038    -0.476350
O      7.326128     5.529881    34.723058    -0.509913
O      4.268335     2.057124    35.962618    -0.496322
O      3.132094     3.696487    35.123818    -0.528409
O     -4.007709     9.770842    32.034238    -0.516537
O      1.662639     1.747268    30.911178    -0.511452
O     10.369632     1.380985    31.996958    -0.513088
O      8.808729     0.479138    30.757398    -0.512330
O      4.883323     8.210675    31.982978    -0.502578
O      6.315627     7.220722    30.640898    -0.514968

The following XYZ coordinates are in angstroms. Other properties are in atomic units.
The sperically averaged electron density of each atom fit to a function of the form exp(a - br)
eigen_1, eigen_2 and eigen_3 are the three eigenvalues of traceless quadrupole moment tensor
  atom number  atomic symbol              X              Y              Z     net charge C6 coefficient C8 coefficient C10 coefficient fluctuating dipole atomic polarizability isotropic forcefield polarizability              a              b squared Pearson coefficient          <r^3>          <r^4>         wp_QDO          m_QDO          q_QDO       dipole_x       dipole_y       dipole_z         dipole            Qxy            Qxz            Qyz     Q(x^2-y^2)    Q(3z^2-R^2)        eigen_1        eigen_2        eigen_3 static polarizability      alpha(xx)      alpha(xy)      alpha(xz)      alpha(yy)      alpha(yz)      alpha(zz) atomic spin moment
            1             Co       0.117911      -0.006039       0.000000       0.818331     102.584110 0.26122981E+04  0.88879140E+05                                16.750311                           15.686758       1.174041       2.184491                    0.997131      49.737984     133.029563       0.509629       0.353244      -1.199660       0.001139      -0.006299       0.216889       0.216984       0.016924       0.014113       0.023573      -0.041802      -0.430097      -0.146480       0.044936       0.101544             18.250048      18.410028      -0.315692      -0.138866      18.607349       0.237612      17.732767           3.320432
            2             Co       0.123283       6.531615      42.907416       0.818526     109.167057 0.27531421E+04  0.94852820E+05                                16.954380                           15.689943       1.081445       2.151958                    0.998025      50.056892     134.464216       0.530199       0.335309      -1.216109       0.011783       0.007637       0.243039       0.243444      -0.025509       0.003583       0.013038      -0.027260      -0.401809      -0.134867       0.038595       0.096272             18.402648      19.269655       0.479091      -0.233194      20.136162       0.111021      15.802127           3.307245
            3             Co       5.651315       9.800442      31.066822       0.818858     102.542651 0.26109263E+04  0.88821106E+05                                16.746418                           15.683320       1.178046       2.185646                    0.997086      49.726024     132.990554       0.509650       0.353275      -1.199630      -0.006302       0.001440       0.216865       0.216962      -0.026365       0.013101      -0.024799      -0.008605      -0.432149      -0.147289       0.045493       0.101796             18.245316      18.827722       0.072651       0.275660      18.185638       0.003365      17.722587           3.317842
            4             Co      -0.120597       6.526962      27.374238       0.820658     108.932607 0.27450203E+04  0.94498241E+05                                16.928710                           15.665205       1.079596       2.152285                    0.998029      49.991297     134.212039       0.530726       0.335242      -1.216234       0.000301      -0.014036       0.243041       0.243446       0.000619       0.009276      -0.009251       0.058457      -0.401400      -0.134672       0.038169       0.096503             18.375779      19.474189      -0.613147       0.214920      19.874505       0.145184      15.778644           3.311377
            5             Co      -0.053726       0.105133      15.533178       0.817951     102.623464 0.26137075E+04  0.88942240E+05                                16.758882                           15.694970       1.176465       2.184976                    0.997123      49.754401     133.100236       0.509284       0.353423      -1.199465       0.004374       0.004415       0.217384       0.217473       0.009510      -0.028007       0.000850       0.049511      -0.429975      -0.146573       0.045317       0.101255             18.259096      18.295385       0.242448      -0.136011      18.738208      -0.240519      17.743695           3.317800
            6             Co      -0.002686       6.740495      11.840594       0.819887     109.025912 0.27484227E+04  0.94646955E+05                                16.939442                           15.676072       1.078523       2.151606                    0.998015      50.016344     134.312247       0.530470       0.335291      -1.216159      -0.012714       0.006190       0.243109       0.243520       0.024964      -0.012881      -0.003978      -0.030905      -0.401049      -0.134599       0.037983       0.096616             18.386489      20.317091       0.131345       0.016166      19.054125      -0.259307      15.788252           3.305271
            7             Co      11.313089       0.006039      23.300000       0.817523     102.619743 0.26135174E+04  0.88933848E+05                                16.758011                           15.693835       1.172769       2.183948                    0.997136      49.754797     133.098361       0.509331       0.353398      -1.199491      -0.001141       0.006300       0.216915       0.217009       0.016934      -0.014119      -0.023586      -0.041819      -0.430038      -0.146464       0.044912       0.101551             18.258571      18.418318      -0.315868       0.138986      18.615749      -0.237726      17.741645           3.319780
            8             Co       5.592217       3.367921      19.607416       0.818625     109.159308 0.27528767E+04  0.94841133E+05                                16.953436                           15.689060       1.081619       2.152028                    0.998024      50.054879     134.455830       0.530222       0.335304      -1.216117      -0.011780      -0.007635       0.243037       0.243442      -0.025516      -0.003596      -0.013044      -0.027263      -0.401823      -0.134873       0.038592       0.096281             18.401641      19.268641       0.479047       0.233186      20.135105      -0.111022      15.801177           3.307318
            9             Co       0.064185       0.099094       7.766822       0.818250     102.569252 0.26118405E+04  0.88862195E+05                                16.752268                           15.688707       1.177040       2.185223                    0.997090      49.738540     133.042328       0.509421       0.353394      -1.199499       0.006302      -0.001439       0.216882       0.216979      -0.026362      -0.013097       0.024792      -0.008601      -0.432093      -0.147269       0.045486       0.101782             18.251781      18.834206       0.072683      -0.275787      18.191838      -0.003405      17.729298           3.317340
           10             Co       5.836097       3.372574       4.074238       0.820197     108.969833 0.27462772E+04  0.94553568E+05                                16.933250                           15.669388       1.078769       2.151950                    0.998031      50.000868     134.252024       0.530618       0.335267      -1.216195      -0.000301       0.014042       0.243052       0.243457       0.000618      -0.009279       0.009240       0.058460      -0.401372      -0.134662       0.038162       0.096500             18.380708      19.479289      -0.613327      -0.214969      19.879740      -0.145240      15.783093           3.311012
           11             Co      -5.661774       9.794403      38.833178       0.817331     102.651296 0.26146609E+04  0.88985012E+05                                16.764884                           15.700490       1.175467       2.184552                    0.997127      49.767523     133.153886       0.509052       0.353543      -1.199334      -0.004372      -0.004416       0.217404       0.217493       0.009510       0.027987      -0.000851       0.049486      -0.429916      -0.146549       0.045319       0.101230             18.265735      18.301795       0.242537       0.136043      18.744817       0.240637      17.750594           3.317289
           12             Co       5.718186       3.159041      35.140594       0.820002     109.015675 0.27480764E+04  0.94631668E+05                                16.938157                           15.674888       1.078757       2.151700                    0.998015      50.013775     134.301209       0.530502       0.335283      -1.216172       0.012715      -0.006190       0.243111       0.243522       0.024962       0.012879       0.003975      -0.030903      -0.401050      -0.134599       0.037985       0.096614             18.385094      20.315576       0.131307      -0.016142      19.052729       0.259285      15.786978           3.305348
           13              P       0.111452       0.016829      44.210818       0.359494     120.350183 0.32806411E+04  0.12259399E+06                                18.777601                           17.368468       0.447488       1.845019                    0.999562      64.859061     205.049498       0.475335       0.344822      -1.163265       0.007469       0.003704      -0.244617       0.244759       0.002665      -0.001543       0.000661       0.006335      -1.005928      -0.335315       0.163518       0.171797             20.596296      20.783681       0.024516       0.319656      21.847602       0.175178      19.157606           0.083834
           14              P       0.070301       6.455487      40.514506       0.333108     126.519012 0.34014494E+04  0.12800325E+06                                18.740777                           17.039058       0.428731       1.833031                    0.999565      65.494892     206.416709       0.508500       0.320080      -1.187525      -0.007098      -0.009462      -0.242820       0.243108       0.002591      -0.003204      -0.021463       0.001419      -1.033972      -0.345567       0.170048       0.175518             20.913432      22.510790       0.012564       0.171451      23.263641      -0.353482      16.965866           0.078346
           15              P       5.674348       9.794601      28.677640       0.359068     120.327527 0.32797452E+04  0.12254020E+06                                18.764862                           17.356465       0.455331       1.847031                    0.999563      64.842000     204.913307       0.475942       0.344440      -1.163701       0.000184      -0.006837      -0.245147       0.245242       0.001570       0.001207      -0.000171      -0.006726      -1.002352      -0.334120       0.163351       0.170770             20.582320      21.541903      -0.475460      -0.002472      21.062782      -0.366210      19.142275           0.083914
           16              P      -0.160034       6.610910      24.981328       0.333434     126.531129 0.34011011E+04  0.12798932E+06                                18.742718                           17.038590       0.428114       1.832829                    0.999596      65.503048     206.454715       0.508479       0.320095      -1.187488      -0.004450       0.010201      -0.243931       0.244185      -0.001950      -0.018071       0.014057      -0.005336      -1.036656      -0.346559       0.169758       0.176801             20.917388      23.069074      -0.335894      -0.388956      22.714951       0.029879      16.968137           0.078370
           17              P      -0.070301       0.088106      13.143996       0.359627     120.342072 0.32797353E+04  0.12254652E+06                                18.770924                           17.360656       0.453225       1.846573                    0.999563      64.849211     204.978749       0.475685       0.344607      -1.163495      -0.006440       0.004363      -0.244705       0.244828      -0.003368       0.000075      -0.001797       0.001530      -1.002192      -0.334070       0.163582       0.170489             20.589863      21.605336       0.443608      -0.317234      21.014022       0.189060      19.150230           0.083893
           18              P       0.089733       6.732674       9.447684       0.331735     126.593454 0.34045786E+04  0.12814933E+06                                18.745665                           17.044761       0.430656       1.833327                    0.999576      65.528522     206.539591       0.508515       0.320000      -1.187610       0.012175      -0.002876      -0.243207       0.243528      -0.001051       0.020509       0.009671       0.004267      -1.035481      -0.346151       0.170539       0.175612             20.917592      23.093793       0.328953       0.217377      22.688408       0.320556      16.970575           0.078449
           19              P      11.319548      -0.016829      20.910818       0.359577     120.340945 0.32803064E+04  0.12257855E+06                                18.776851                           17.367746       0.447385       1.845014                    0.999562      64.856171     205.039006       0.475338       0.344829      -1.163257      -0.007470      -0.003704      -0.244555       0.244697       0.002666       0.001542      -0.000662       0.006333      -1.005783      -0.335267       0.163494       0.171773             20.595502      20.782612       0.024515      -0.319635      21.846463      -0.175161      19.157432           0.083831
           20              P       5.645199       3.444049      17.214506       0.333087     126.520670 0.34015066E+04  0.12800588E+06                                18.740889                           17.039163       0.428755       1.833034                    0.999565      65.495433     206.418536       0.508500       0.320078      -1.187527       0.007100       0.009464      -0.242834       0.243122       0.002590       0.003207       0.021466       0.001420      -1.033996      -0.345575       0.170053       0.175522             20.913555      22.510915       0.012566      -0.171458      23.263791       0.353481      16.965959           0.078342
           21              P       0.041152       0.104935       5.377640       0.359155     120.319464 0.32794587E+04  0.12252702E+06                                18.764226                           17.355867       0.455236       1.847025                    0.999563      64.839393     204.904114       0.475943       0.344446      -1.163694      -0.000183       0.006838      -0.245092       0.245187       0.001570      -0.001207       0.000171      -0.006725      -1.002208      -0.334072       0.163327       0.170745             20.581627      21.540987      -0.475441       0.002482      21.061915       0.366187      19.141979           0.083913
           22              P       5.875534       3.288626       1.681328       0.333505     126.524596 0.34008737E+04  0.12797873E+06                                18.742191                           17.038122       0.428053       1.832829                    0.999596      65.500817     206.446604       0.508481       0.320099      -1.187483       0.004448      -0.010198      -0.243885       0.244139      -0.001950       0.018069      -0.014051      -0.005335      -1.036545      -0.346522       0.169740       0.176781             20.916779      23.068223      -0.335867       0.388941      22.714099      -0.029872      16.968015           0.078365
           23              P      -5.645199       9.811430      36.443996       0.359695     120.334789 0.32794727E+04  0.12253442E+06                                18.770336                           17.360094       0.453143       1.846569                    0.999562      64.846926     204.970508       0.475686       0.344613      -1.163489       0.006439      -0.004363      -0.244654       0.244778      -0.003367      -0.000076       0.001797       0.001529      -1.002070      -0.334030       0.163562       0.170468             20.589234      21.604443       0.443578       0.317208      21.013171      -0.189055      19.150089           0.083888
           24              P       5.625767       3.166862      32.747684       0.331699     126.595834 0.34046606E+04  0.12815310E+06                                18.745816                           17.044900       0.430690       1.833330                    0.999576      65.529326     206.542204       0.508516       0.319997      -1.187613      -0.012175       0.002875      -0.243225       0.243547      -0.001051      -0.020511      -0.009671       0.004267      -1.035525      -0.346165       0.170546       0.175619             20.917755      23.093981       0.328959      -0.217376      22.688602      -0.320565      16.970683           0.078454
           25              H       3.602480       9.706495      43.538380       0.158781       0.982810 0.76981497E+01  0.74724579E+02                                 1.641464                            1.630724      -0.758385       2.542880                    0.999353       3.225069       8.928218       0.487105       1.295406      -0.707972      -0.028844       0.011720       0.004961       0.031527      -0.006210      -0.002734      -0.004188       0.000301      -0.023130      -0.010656       0.000531       0.010126              1.636763       1.723764      -0.210731      -0.074712       1.751400       0.109500       1.435124           0.000052
           26              H       4.536392       9.011548      42.489880       0.155389       0.843053 0.62168640E+01  0.57862973E+02                                 1.534582                            1.504811      -0.817621       2.510381                    0.998604       3.336830       9.389114       0.481784       1.365916      -0.690726       0.003222      -0.011428      -0.026955       0.029454      -0.000311      -0.005341       0.003439      -0.005673       0.006153      -0.007273       0.000176       0.007097              1.551196       1.372201       0.053827      -0.110150       1.301280       0.056845       1.980108           0.002206
           27              H       4.815309       7.178154      43.985740       0.136661       1.113672 0.88761029E+01  0.88985337E+02                                 1.758833                            1.728193      -0.940936       2.438848                    0.997886       3.405893       9.479001       0.484191       1.261809      -0.715005       0.023014      -0.015465      -0.005084       0.028190      -0.006040      -0.005747      -0.004354      -0.004546      -0.022254      -0.012657       0.002487       0.010169              1.764589       2.060347      -0.273624       0.046240       1.710188      -0.027653       1.523232           0.000803
           28              H       3.825384       7.867161      44.992300       0.137576       1.119104 0.87647547E+01  0.88438456E+02                                 1.818617                            1.757123      -1.087440       2.367853                    0.995569       3.628760      10.455214       0.459525       1.320978      -0.700097      -0.012708       0.005622       0.026423       0.029854      -0.002059      -0.010499      -0.006129      -0.005478       0.017645      -0.013745       0.000257       0.013489              1.850235       1.554037       0.031038      -0.007464       1.541021       0.090477       2.455647           0.000289
           29              H      -4.378645       8.094851      43.393920       0.160539       0.939021 0.72537501E+01  0.69394026E+02                                 1.592740                            1.583089      -0.690378       2.575989                    0.999860       3.182336       8.755174       0.494159       1.295626      -0.707717       0.001544      -0.032174       0.001175       0.032232       0.001647       0.005162       0.000931      -0.011078      -0.026010      -0.011308       0.001029       0.010278              1.589261       1.528961       0.137155      -0.039596       1.848951      -0.036752       1.389870          -0.000005
           30              H      -4.119732       9.351102      42.489880       0.156059       0.869915 0.64627372E+01  0.60600380E+02                                 1.553453                            1.523799      -0.807626       2.513932                    0.998849       3.326585       9.326031       0.484816       1.347317      -0.694666       0.010310       0.011364      -0.027227       0.031254       0.002856      -0.000697      -0.006795       0.001099       0.009174      -0.007400      -0.000889       0.008289              1.569833       1.367718      -0.061361      -0.020273       1.377673      -0.178768       1.964106           0.002012
           31              H       3.027500       0.361333      44.176800       0.140831       1.093847 0.86610700E+01  0.86437086E+02                                 1.748750                            1.715849      -0.863985       2.476577                    0.998600       3.393765       9.473277       0.481460       1.274728      -0.712046       0.003468       0.028305      -0.002222       0.028603       0.005094       0.007728      -0.003535      -0.006821      -0.021897      -0.013714       0.003911       0.009804              1.758244       1.542556       0.047859       0.009061       2.192993       0.146485       1.539183           0.000747
           32              H      -2.936052       8.989769      45.062200       0.136951       1.153520 0.91242221E+01  0.93054142E+02                                 1.852217                            1.788938      -1.304573       2.264886                    0.993424       3.742683      10.863592       0.456605       1.315303      -0.700408       0.001203      -0.015976       0.025409       0.030038       0.002953       0.011399      -0.006131      -0.001981       0.019596      -0.014345      -0.000236       0.014581              1.886040       1.621203       0.001061      -0.164494       1.598173      -0.128970       2.438743           0.000448
           33              H       1.040793       2.034355      43.491780       0.160657       0.992212 0.78135036E+01  0.76329831E+02                                 1.667112                            1.654671      -0.818744       2.514841                    0.998926       3.285089       9.203145       0.477143       1.314041      -0.703573       0.027977       0.017926       0.004478       0.033528       0.002174      -0.003754       0.004783       0.015879      -0.024750      -0.012082      -0.000762       0.012845              1.664644       1.949403       0.087796       0.108415       1.578372      -0.005912       1.466155           0.000128
           34              H      -0.093734       1.597785      42.503860       0.150631       0.869667 0.64362930E+01  0.60196823E+02                                 1.545418                            1.514242      -0.750104       2.538327                    0.999082       3.305578       9.208253       0.490210       1.335938      -0.697225      -0.013297       0.002749      -0.026902       0.030135      -0.003734       0.007826       0.001903       0.005010       0.010218      -0.009197      -0.000910       0.010107              1.563117       1.282428       0.022041       0.122955       1.414165       0.068340       1.992758           0.002084
           35              H       9.710063       2.351140      43.990400       0.136834       1.108990 0.88282731E+01  0.88114812E+02                                 1.735879                            1.709526      -0.812562       2.498027                    0.999024       3.342308       9.188646       0.494341       1.241386      -0.720141      -0.024674      -0.010792      -0.008041       0.028106       0.002334       0.000249       0.007356       0.010626      -0.016805      -0.011657       0.002752       0.008906              1.736635       2.034952       0.237543      -0.007245       1.675987      -0.007273       1.498966           0.001093
           36              H      -0.622418       2.705543      45.048220       0.138273       1.121934 0.87491329E+01  0.88378274E+02                                 1.829272                            1.760159      -1.209833       2.309552                    0.994421       3.682608      10.670074       0.456621       1.327914      -0.698098       0.010686       0.005135       0.025120       0.027777      -0.000727      -0.001117       0.012130       0.004197       0.018920      -0.012909      -0.001172       0.014081              1.868567       1.510182      -0.027819       0.074999       1.579510      -0.133150       2.516008           0.000024
           37              H      -1.211114       4.566656      40.108620       0.153091       1.105020 0.89781957E+01  0.90496970E+02                                 1.763838                            1.751283      -1.009978       2.417708                    0.996321       3.416422       9.613777       0.474358       1.281017      -0.710496      -0.025802      -0.017538       0.010774       0.033006       0.001612      -0.004951      -0.006574       0.011412      -0.031505      -0.014318       0.001515       0.012803              1.755897       1.990774       0.024891      -0.239127       1.678964      -0.063874       1.597954           0.000025
           38              H      -0.414374       4.952738      38.817800       0.152964       0.984798 0.76033295E+01  0.72832046E+02                                 1.575975                            1.565260      -0.736557       2.544072                    0.999547       3.139406       8.351795       0.529160       1.208371      -0.727747       0.001495      -0.003305      -0.030409       0.030625      -0.006980      -0.000109      -0.006103       0.005774       0.027265      -0.013311       0.001820       0.011491              1.572097       1.338343      -0.048354       0.033354       1.529510      -0.082619       1.848438           0.002368
           39              H       0.730441       3.646989      41.026640       0.138724       1.061333 0.81452718E+01  0.80868003E+02                                 1.770738                            1.704764      -1.029161       2.396076                    0.995982       3.589112      10.329489       0.461085       1.337995      -0.696370      -0.000933      -0.000905       0.025364       0.025397      -0.003533       0.001014      -0.006773       0.006422       0.014723      -0.009707       0.000718       0.008988              1.805472       1.366147      -0.000439       0.009611       1.609071      -0.107560       2.441198           0.000155
           40              H       1.516322       4.020202      39.721840       0.151746       0.941005 0.70001012E+01  0.65613196E+02                                 1.529430                            1.500291      -0.635875       2.592179                    0.999983       3.030325       7.947179       0.541928       1.205807      -0.728900       0.023972       0.013049      -0.012288       0.029932      -0.000598      -0.005814      -0.004846       0.013447      -0.012114      -0.010324      -0.000765       0.011089              1.538705       1.715009       0.210244      -0.227601       1.528554      -0.042250       1.372553           0.000110
           41              H       2.338783       6.262446      40.015420       0.156415       1.101035 0.89110868E+01  0.89953585E+02                                 1.777283                            1.758003      -1.112006       2.370708                    0.995440       3.488127       9.931089       0.466529       1.300588      -0.705437       0.029994      -0.013669       0.009715       0.034364      -0.007413       0.006658      -0.000914      -0.002008      -0.038904      -0.015218       0.000290       0.014928              1.774746       1.805609      -0.140929       0.190202       1.888480      -0.172036       1.630150          -0.000006
           42              H       1.554616       6.711885      38.733920       0.153681       0.988614 0.76432902E+01  0.73398642E+02                                 1.590051                            1.577931      -0.727848       2.550315                    0.999568       3.139390       8.394989       0.522121       1.221595      -0.724901       0.001941       0.001417      -0.030149       0.030245       0.000942       0.005782       0.002269      -0.014277       0.024586      -0.012832       0.002257       0.010575              1.586897       1.451346       0.103875       0.072633       1.450035       0.088729       1.859310           0.002310
           43              H       2.091301       8.461133      40.882180       0.136894       1.131428 0.88996562E+01  0.90327793E+02                                 1.846989                            1.782012      -1.176020       2.326347                    0.994451       3.672392      10.683144       0.451002       1.338072      -0.696424       0.001725       0.002708       0.025307       0.025510       0.000137       0.005320       0.007326      -0.008477       0.016549      -0.009644      -0.002459       0.012103              1.879833       1.625779       0.102566       0.031884       1.505039       0.083137       2.508683           0.000151
           44              H       1.428875       8.887803      39.526120       0.150863       0.932332 0.69097272E+01  0.64574629E+02                                 1.520883                            1.491296      -0.620467       2.598640                    0.999985       3.030182       7.942512       0.543009       1.206974      -0.728514      -0.022487       0.013402      -0.013476       0.029443      -0.005407       0.007753      -0.003144      -0.008607      -0.008321      -0.010786      -0.000630       0.011415              1.530846       1.727035      -0.171328       0.161645       1.470472      -0.199538       1.395030           0.000146
           45              H      -0.866470       8.497762      39.922220       0.158430       1.091068 0.88116053E+01  0.88683258E+02                                 1.768531                            1.750305      -1.082562       2.388406                    0.995530       3.444148       9.785139       0.466784       1.303778      -0.705139      -0.001629       0.033320       0.008401       0.034401       0.004395      -0.002892       0.006221      -0.013307      -0.037489      -0.014966      -0.000248       0.015214              1.765959       1.766515       0.129441       0.053115       1.964017       0.201655       1.567346          -0.000062
           46              H      -0.940771       7.509788      38.710620       0.154299       0.984775 0.76089563E+01  0.72898823E+02                                 1.577232                            1.567240      -0.758080       2.537258                    0.999351       3.127380       8.320312       0.528121       1.210535      -0.727428      -0.002661      -0.001024      -0.030109       0.030244       0.005474      -0.005613       0.004831       0.008481       0.026038      -0.013414       0.001774       0.011640              1.573217       1.521773      -0.068391      -0.078319       1.365504       0.059641       1.832373           0.002322
           47              H      -2.786306       6.429749      39.661260       0.151512       0.932024 0.69109704E+01  0.64402193E+02                                 1.502625                            1.477397      -0.619267       2.597400                    0.999985       2.998825       7.775142       0.554955       1.184368      -0.734091      -0.002628      -0.027331      -0.010925       0.029550       0.005719      -0.000729       0.006766      -0.004944      -0.012304      -0.009314      -0.001060       0.010374              1.509109       1.375876       0.002827       0.086437       1.812781       0.189310       1.338669           0.000192
           48              H      -2.685713       7.340506      40.933440       0.141043       1.063003 0.81794991E+01  0.81286923E+02                                 1.773246                            1.709946      -1.035403       2.396398                    0.996073       3.565597      10.264304       0.459772       1.340509      -0.696095      -0.001890       0.002173       0.026033       0.026192       0.002472      -0.007654       0.000717       0.002702       0.022200      -0.008427      -0.003192       0.011619              1.806189       1.556151      -0.108456      -0.070686       1.451971       0.068858       2.410446           0.000092
           49              H       0.889332       1.926450      28.005202       0.157910       0.978536 0.76441881E+01  0.73986836E+02                                 1.628170                            1.617961      -0.737738       2.549520                    0.999577       3.215609       8.856467       0.492773       1.284210      -0.710312       0.025461       0.019313       0.004550       0.032280       0.003071      -0.002028       0.004585       0.009963      -0.023090      -0.010591       0.000858       0.009733              1.623439       1.909458       0.091933       0.130210       1.536115       0.009812       1.424743           0.000051
           50              H      -0.179467       1.465131      26.956702       0.154848       0.844618 0.62224438E+01  0.57846039E+02                                 1.527042                            1.497871      -0.791248       2.520012                    0.998987       3.325950       9.309831       0.487275       1.352132      -0.693459      -0.011558       0.002957      -0.027633       0.030099      -0.002202       0.005743       0.002949       0.003640       0.006390      -0.007306       0.000019       0.007287              1.543363       1.267119       0.003655       0.102915       1.394910       0.066117       1.968060           0.002207
           51              H       9.524309       2.140280      28.452562       0.136774       1.113983 0.88792754E+01  0.89023797E+02                                 1.759015                            1.728383      -0.940778       2.438555                    0.997848       3.406110       9.479508       0.484221       1.261635      -0.715040      -0.024839      -0.011908      -0.004836       0.027967       0.001188      -0.000937       0.007418       0.012660      -0.022121      -0.012887       0.002755       0.010132              1.764761       2.034804       0.288498      -0.047092       1.736079      -0.026254       1.523399           0.000802
           52              H      -0.815030       2.653076      29.459122       0.137752       1.115593 0.87304822E+01  0.88013444E+02                                 1.815711                            1.754445      -1.091868       2.366620                    0.995547       3.622947      10.436502       0.459539       1.322126      -0.699889       0.010767       0.008537       0.026428       0.029787      -0.001616       0.000205       0.011942       0.006171       0.017573      -0.013574       0.000282       0.013293              1.847194       1.515339      -0.009790       0.082088       1.575292      -0.038615       2.450949           0.000288
           53              H       3.484169       9.644128      27.860742       0.159894       0.939948 0.72583358E+01  0.69413657E+02                                 1.590015                            1.580443      -0.686249       2.576484                    0.999877       3.182614       8.739921       0.496302       1.290482      -0.708780      -0.028757       0.014806       0.001232       0.032368      -0.005801      -0.001658      -0.004883       0.002537      -0.026288      -0.011312       0.000812       0.010501              1.586537       1.647247      -0.206711      -0.012063       1.724626       0.052574       1.387738          -0.000005
           54              H       4.442658       8.791778      26.956702       0.156397       0.870073 0.64665447E+01  0.60664844E+02                                 1.555769                            1.525966      -0.813001       2.511940                    0.998771       3.329625       9.346745       0.483496       1.350358      -0.694048       0.004827      -0.014230      -0.026748       0.030680      -0.000865      -0.005448       0.004122      -0.005380       0.009204      -0.007325      -0.000972       0.008297              1.572231       1.430291       0.026488      -0.144977       1.318739       0.107091       1.967663           0.002013
           55              H       4.514673       7.096977      28.643622       0.141257       1.095524 0.86784098E+01  0.86661547E+02                                 1.751301                            1.718173      -0.871078       2.473829                    0.998572       3.395454       9.483697       0.480834       1.275630      -0.711854       0.022726      -0.016949      -0.002220       0.028437      -0.005361      -0.006998      -0.004982      -0.005483      -0.022100      -0.013793       0.004056       0.009737              1.760856       1.992357      -0.306655       0.122507       1.749188      -0.081164       1.541024           0.000746
           56              H       3.537894       7.947348      29.529022       0.136785       1.157397 0.91660995E+01  0.93624831E+02                                 1.859519                            1.795531      -1.318107       2.259221                    0.993161       3.751432      10.911244       0.454639       1.318963      -0.699648      -0.014261       0.006911       0.025510       0.030031      -0.002386      -0.010910      -0.006778      -0.003750       0.019175      -0.014204      -0.000214       0.014418              1.893682       1.608721       0.009598      -0.029553       1.622089       0.208486       2.450236           0.000449
           57              H      -4.474093       7.981006      27.958602       0.160555       0.992508 0.78186088E+01  0.76413632E+02                                 1.669708                            1.657097      -0.824506       2.512954                    0.998816       3.286181       9.216699       0.475847       1.317035      -0.702975       0.001254      -0.033038       0.004086       0.033313       0.005647       0.005718       0.000529      -0.011890      -0.024844      -0.011899      -0.000793       0.012691              1.667269       1.597406       0.117208      -0.059549       1.936309      -0.091231       1.468094           0.000127
           58              H      -4.284910       9.181820      26.970682       0.149983       0.871790 0.64540674E+01  0.60390007E+02                                 1.546292                            1.514954      -0.743520       2.540097                    0.999116       3.307825       9.209251       0.490883       1.333511      -0.697712       0.009157       0.010180      -0.027071       0.030337       0.004109      -0.002229      -0.007791       0.003727       0.009922      -0.009194      -0.000956       0.010150              1.564056       1.362670      -0.068075      -0.002298       1.334988      -0.141022       1.994510           0.002085
           59              H       2.896615       0.314805      28.457222       0.137331       1.108048 0.88217750E+01  0.88054586E+02                                 1.736889                            1.710561      -0.818536       2.496078                    0.998937       3.340822       9.191906       0.493353       1.243806      -0.719620       0.002990       0.026490      -0.007728       0.027756       0.003400       0.006087      -0.004053      -0.009358      -0.016819      -0.011571       0.002611       0.008961              1.737641       1.560968       0.036762      -0.002713       2.151989       0.010115       1.499968           0.001092
           60              H      -3.061222       9.085794      29.515042       0.138834       1.119692 0.87297012E+01  0.88151931E+02                                 1.828590                            1.759630      -1.215940       2.307365                    0.994447       3.680557      10.669803       0.456036       1.330070      -0.697665      -0.000662      -0.011448       0.024727       0.027256       0.002364       0.010906      -0.005186      -0.000476       0.019223      -0.012891      -0.001147       0.014038              1.867824       1.585875      -0.016055      -0.152707       1.503134       0.001741       2.514462           0.000024
           61              H      -1.155103       8.665064      24.575442       0.154006       1.098342 0.89096206E+01  0.89642027E+02                                 1.757702                            1.745409      -1.001315       2.422523                    0.996498       3.406129       9.578949       0.474774       1.282231      -0.710263      -0.002436       0.031293       0.011010       0.033263       0.004051      -0.003471       0.007386      -0.008177      -0.031805      -0.014395       0.001847       0.012547              1.749779       1.729410       0.121900       0.063795       1.927050       0.237665       1.592877           0.000025
           62              H      -1.219116       7.782025      23.284622       0.154167       0.980000 0.75622698E+01  0.72389056E+02                                 1.576272                            1.565622      -0.751625       2.540568                    0.999405       3.130397       8.343147       0.526420       1.215494      -0.726194      -0.003396       0.000728      -0.029962       0.030163       0.006007      -0.005054       0.003252       0.009039       0.026795      -0.013220       0.001987       0.011234              1.572396       1.524149      -0.058603      -0.088208       1.344671       0.012211       1.848369           0.002364
           63              H      -2.922335       7.443461      25.493462       0.138585       1.062678 0.81592772E+01  0.81050582E+02                                 1.773030                            1.706836      -1.030184       2.395683                    0.995847       3.592652      10.346095       0.460509       1.338946      -0.696171      -0.000318       0.001444       0.025265       0.025308       0.004527      -0.006556       0.002352       0.002636       0.015229      -0.009742       0.000526       0.009216              1.807887       1.550633      -0.105216      -0.098126       1.428125       0.045643       2.444902           0.000156
           64              H      -2.992064       6.576262      24.188662       0.152942       0.938388 0.69795162E+01  0.65407658E+02                                 1.530766                            1.501578      -0.637570       2.593084                    0.999983       3.024823       7.946088       0.539512       1.211440      -0.727656      -0.000551      -0.026576      -0.011922       0.029133       0.006192      -0.001166       0.007411      -0.005646      -0.011920      -0.010227      -0.000886       0.011113              1.540070       1.394297      -0.024476       0.077310       1.852126       0.218549       1.373788           0.000110
           65              H      -1.461453       4.742868      24.482242       0.156525       1.099142 0.88894815E+01  0.89663488E+02                                 1.773676                            1.754561      -1.104285       2.373547                    0.995604       3.484819       9.911348       0.467601       1.298648      -0.705838      -0.026928      -0.019255       0.009929       0.034561       0.002790      -0.004021      -0.005272       0.013720      -0.038866      -0.015163       0.000353       0.014810              1.771129       1.985366       0.034410      -0.243443       1.700819      -0.078573       1.627201          -0.000006
           66              H      -0.680144       5.197256      23.200742       0.154038       0.989117 0.76538205E+01  0.73565233E+02                                 1.594852                            1.582596      -0.733785       2.548838                    0.999484       3.140059       8.415516       0.519301       1.227137      -0.723686       0.000160      -0.002483      -0.029908       0.030012      -0.006652      -0.001044      -0.006197       0.005086       0.024552      -0.012794       0.002192       0.010602              1.591714       1.364147      -0.051715       0.040873       1.545772      -0.107709       1.865223           0.002308
           67              H       0.566406       3.857849      25.349002       0.136256       1.135439 0.89384968E+01  0.90810160E+02                                 1.850115                            1.784872      -1.174637       2.326244                    0.994352       3.679380      10.704562       0.451082       1.336537      -0.696705       0.001269      -0.002729       0.025553       0.025729      -0.003651       0.003699      -0.008617       0.003898       0.016423      -0.009837      -0.002495       0.012332              1.883079       1.448579       0.000967       0.056376       1.687258      -0.069157       2.513401           0.000153
           68              H       1.267126       4.218192      23.992942       0.150529       0.931853 0.69036155E+01  0.64490526E+02                                 1.518887                            1.489439      -0.620721       2.598054                    0.999988       3.029744       7.934592       0.544110       1.205037      -0.728950       0.023383       0.012690      -0.013207       0.029703      -0.001091      -0.006613      -0.005278       0.013532      -0.008089      -0.010901      -0.000456       0.011357              1.528803       1.680564       0.196230      -0.253067       1.512424      -0.040155       1.393422           0.000147
           69              H       2.077013       6.401040      24.389042       0.158326       1.086128 0.87565705E+01  0.87959689E+02                                 1.760510                            1.742666      -1.065492       2.395539                    0.995824       3.434768       9.737606       0.468847       1.300546      -0.705831       0.029996      -0.015548       0.008347       0.034802      -0.007682       0.006693      -0.000542      -0.001084      -0.037625      -0.014913       0.000002       0.014911              1.757907       1.794187      -0.149012       0.146970       1.918689      -0.145525       1.560844          -0.000062
           70              H       1.258553       6.959374      23.177442       0.154329       0.982813 0.75888814E+01  0.72651542E+02                                 1.574411                            1.564602      -0.759281       2.537097                    0.999377       3.124439       8.306751       0.528905       1.209654      -0.727630       0.000374       0.002466      -0.030227       0.030329       0.001020       0.006957       0.002096      -0.013491       0.025670      -0.013251       0.001876       0.011374              1.570381       1.461457       0.101610       0.090245       1.421396       0.038027       1.828291           0.002323
           71              H       1.245979       9.097674      24.128082       0.150697       0.935842 0.69457369E+01  0.64799415E+02                                 1.505729                            1.480268      -0.621235       2.595896                    0.999990       3.005087       7.792637       0.554957       1.183024      -0.734390      -0.022501       0.015891      -0.010370       0.029434      -0.005009       0.006744      -0.003120      -0.007544      -0.012627      -0.009849      -0.000997       0.010846              1.512263       1.704997      -0.191466       0.121303       1.490656      -0.170201       1.341136           0.000192
           72              H       1.984422       8.555179      25.400262       0.139772       1.066851 0.82122008E+01  0.81659232E+02                                 1.774138                            1.710606      -1.022078       2.400689                    0.996250       3.570132      10.266317       0.460987       1.336200      -0.696947       0.002651       0.000795       0.026328       0.026473       0.000051       0.004544       0.006128      -0.005583       0.022690      -0.008426      -0.003247       0.011673              1.807163       1.572454       0.099382       0.095323       1.436545       0.026730       2.412491           0.000093
           73              H      -4.491811       8.166127      12.471558       0.158552       0.979277 0.76583731E+01  0.74207690E+02                                 1.634086                            1.623693      -0.750098       2.545884                    0.999474       3.218195       8.887816       0.489656       1.290930      -0.708915       0.004115      -0.031228       0.005011       0.031894       0.002827       0.004917      -0.000188      -0.010591      -0.023012      -0.010503       0.000600       0.009903              1.629356       1.555315       0.116358      -0.056970       1.903238      -0.118383       1.429515           0.000051
           74              H      -4.356926       9.322393      11.423058       0.156264       0.841450 0.62000012E+01  0.57646656E+02                                 1.530287                            1.500895      -0.814069       2.511912                    0.998754       3.329269       9.352312       0.483486       1.362511      -0.691399       0.008250       0.008576      -0.026768       0.029294       0.002677      -0.000360      -0.006364       0.002231       0.006473      -0.007291       0.000087       0.007204              1.546729       1.362369      -0.057375       0.005853       1.304750      -0.122807       1.973067           0.002205
           75              H       2.806882       0.581103      12.918918       0.137802       1.111562 0.88576177E+01  0.88775785E+02                                 1.758677                            1.728117      -0.945337       2.437632                    0.997823       3.402180       9.475056       0.483357       1.264330      -0.714471       0.001868       0.027064      -0.005228       0.027628       0.004973       0.006720      -0.002650      -0.008319      -0.022477      -0.012712       0.002469       0.010243              1.764412       1.560774      -0.014862       0.000832       2.209170       0.053854       1.523293           0.000802
           76              H      -3.010354       9.278835      13.925478       0.138049       1.114284 0.87215568E+01  0.87935140E+02                                 1.817510                            1.756165      -1.100222       2.364065                    0.995481       3.623348      10.451605       0.458110       1.326074      -0.699095       0.001820      -0.013770       0.026455       0.029880       0.003326       0.010346      -0.005952      -0.000674       0.017054      -0.013466       0.000261       0.013205              1.849071       1.570391      -0.021145      -0.074537       1.523252      -0.051640       2.453569           0.000289
           77              H       0.894476       2.060093      12.327098       0.159973       0.940462 0.72634807E+01  0.69476351E+02                                 1.590651                            1.581037      -0.687492       2.575700                    0.999880       3.183709       8.744264       0.496185       1.290537      -0.708761       0.027112       0.017595       0.001368       0.032349       0.004127      -0.003457       0.003973       0.008995      -0.026129      -0.011401       0.000759       0.010642              1.587177       1.885229       0.069923       0.051617       1.488129      -0.015841       1.388173          -0.000005
           78              H      -0.322926       1.656192      11.423058       0.155861       0.870786 0.64735196E+01  0.60749695E+02                                 1.556965                            1.527069      -0.813720       2.511551                    0.998728       3.332117       9.356768       0.483164       1.350853      -0.693949      -0.014872       0.003403      -0.027018       0.031028      -0.001882       0.006359       0.002814       0.004247       0.009228      -0.007460      -0.000936       0.008396              1.573471       1.324545       0.035063       0.165484       1.426340       0.072115       1.969529           0.002012
           79              H       9.604326       2.441226      13.109978       0.140813       1.096390 0.86883342E+01  0.86794913E+02                                 1.753158                            1.719922      -0.874939       2.471875                    0.998466       3.397622       9.495009       0.480215       1.276769      -0.711617      -0.026165      -0.011077      -0.002285       0.028505       0.000465      -0.000842       0.008577       0.012379      -0.022017      -0.013877       0.003977       0.009900              1.762750       2.077964       0.259032      -0.131835       1.667736      -0.065685       1.542550           0.000748
           80              H      -0.601842       2.861956      13.995378       0.137617       1.155383 0.91476989E+01  0.93409694E+02                                 1.859163                            1.795181      -1.319720       2.258981                    0.993282       3.748644      10.909077       0.454036       1.321101      -0.699217       0.013108       0.009163       0.024875       0.029573      -0.000639      -0.000398       0.012773       0.006194       0.019679      -0.014234      -0.000206       0.014440              1.893332       1.610155      -0.010582       0.195376       1.620059      -0.078572       2.449781           0.000450
           81              H       3.433301       9.783711      12.424958       0.160870       0.990291 0.77945538E+01  0.76103886E+02                                 1.665608                            1.653225      -0.819241       2.515272                    0.998927       3.281782       9.193540       0.477075       1.314933      -0.703404      -0.029549       0.015384       0.004046       0.033559      -0.007639      -0.002300      -0.005220      -0.004084      -0.025640      -0.011891      -0.000674       0.012565              1.663136       1.745506      -0.204171      -0.048865       1.778955       0.096606       1.464946           0.000127
           82              H       4.378645       9.019467      11.437038       0.151089       0.866220 0.64022047E+01  0.59786711E+02                                 1.540327                            1.509456      -0.749081       2.539493                    0.999157       3.295425       9.167031       0.491460       1.334575      -0.697541       0.004415      -0.013042      -0.026733       0.030070      -0.000331      -0.005535       0.005831      -0.008786       0.010265      -0.009105      -0.000984       0.010089              1.557866       1.395993       0.045732      -0.119964       1.292546       0.071943       1.985059           0.002084
           83              H       4.539822       7.233591      12.923578       0.136024       1.108224 0.88185877E+01  0.87976344E+02                                 1.733472                            1.707282      -0.805029       2.500587                    0.999140       3.341784       9.179008       0.495332       1.239489      -0.720561       0.021510      -0.015900      -0.008055       0.027934      -0.005996      -0.006535      -0.003378      -0.001339      -0.017466      -0.011819       0.002566       0.009252              1.734195       1.968337      -0.273501       0.010008       1.737060      -0.002687       1.497188           0.001094
           84              H       3.683640       8.007735      13.981398       0.138680       1.117605 0.87069745E+01  0.87846531E+02                                 1.824770                            1.756142      -1.199589       2.314196                    0.994632       3.674887      10.641394       0.457052       1.328260      -0.698051      -0.009879       0.006809       0.024982       0.027713      -0.001561      -0.009743      -0.007044      -0.003299       0.019088      -0.012817      -0.001133       0.013949              1.863809       1.534732       0.043668       0.077456       1.548282       0.130967       2.508414           0.000023
           85              H       2.366217       6.567352       9.041798       0.153340       1.099932 0.89229958E+01  0.89783095E+02                                 1.756729                            1.744485      -0.998882       2.422661                    0.996482       3.409196       9.578447       0.475956       1.278954      -0.710932       0.028325      -0.013556       0.011374       0.033398      -0.005748       0.008097      -0.000663      -0.003033      -0.031670      -0.014362       0.001683       0.012679              1.748802       1.771040      -0.146301       0.173698       1.883410      -0.173851       1.591957           0.000024
           86              H       1.633490       7.064309       7.750978       0.154470       0.979150 0.75533905E+01  0.72278897E+02                                 1.574877                            1.564300      -0.752068       2.540321                    0.999431       3.129039       8.336596       0.526874       1.214870      -0.726326       0.002248       0.002669      -0.029705       0.029909       0.000892       0.005447       0.002478      -0.014862       0.026926      -0.013258       0.002111       0.011147              1.570982       1.439082       0.106868       0.054563       1.427434       0.070157       1.846428           0.002364
           87              H       2.191894       8.708622       9.959818       0.138414       1.063632 0.81672045E+01  0.81140259E+02                                 1.773186                            1.706950      -1.028482       2.395951                    0.995926       3.593268      10.344914       0.460833       1.337826      -0.696392       0.001367      -0.000566       0.025124       0.025167      -0.001222       0.005360       0.004490      -0.009292       0.015032      -0.009845       0.000667       0.009177              1.808035       1.549934       0.105655       0.088622       1.428946       0.062105       2.445225           0.000156
           88              H       1.475742       9.202609       8.655018       0.151253       0.943827 0.70269391E+01  0.65927861E+02                                 1.532381                            1.503076      -0.633105       2.592578                    0.999981       3.035251       7.963938       0.541472       1.205666      -0.728921      -0.023269       0.014061      -0.012343       0.029858      -0.005715       0.006850      -0.002845      -0.007849      -0.012140      -0.010089      -0.001203       0.011291              1.541712       1.760925      -0.186368       0.150885       1.489133      -0.176582       1.375077           0.000110
           89              H      -0.877329       8.793758       8.948598       0.155149       1.102107 0.89171824E+01  0.89991569E+02                                 1.774904                            1.755681      -1.094880       2.376783                    0.995562       3.489554       9.919825       0.468206       1.296269      -0.706329      -0.003206       0.033529       0.009713       0.035055       0.004578      -0.002423       0.006438      -0.011842      -0.039000      -0.015299       0.000265       0.015034              1.772355       1.743219       0.106244       0.053802       1.945768       0.250456       1.628077          -0.000005
           90              H      -0.874471       7.889930       7.667098       0.152636       0.991886 0.76761904E+01  0.73794730E+02                                 1.593637                            1.581394      -0.726674       2.550312                    0.999558       3.145178       8.415391       0.521508       1.221702      -0.724876      -0.002390       0.001127      -0.030531       0.030646       0.005538      -0.004942       0.004089       0.009032       0.024700      -0.012898       0.002173       0.010725              1.590481       1.543773      -0.052688      -0.113646       1.363694       0.018452       1.863976           0.002311
           91              H      -2.657707       7.480089       9.815358       0.136172       1.135705 0.89414377E+01  0.90861769E+02                                 1.851840                            1.786312      -1.179969       2.324117                    0.994336       3.680094      10.713411       0.450395       1.338255      -0.696372      -0.002966      -0.000043       0.025467       0.025639       0.003665      -0.009275       0.001240       0.004311       0.016229      -0.009997      -0.002256       0.012253              1.884920       1.627854      -0.104018      -0.088296       1.510059      -0.014027       2.516847           0.000153
           92              H      -2.696001       6.693076       8.459298       0.149395       0.937024 0.69521311E+01  0.65055755E+02                                 1.524220                            1.494371      -0.621040       2.596966                    0.999990       3.038938       7.964818       0.543386       1.204565      -0.729042      -0.000461      -0.026673      -0.013409       0.029857       0.006474      -0.001172       0.008442      -0.005168      -0.008081      -0.010921      -0.000639       0.011560              1.534270       1.388989      -0.025492       0.092350       1.815888       0.240848       1.397931           0.000148
           93              H      -1.210543       4.900270       8.855398       0.158021       1.092801 0.88286317E+01  0.88889878E+02                                 1.769717                            1.751427      -1.081565       2.388323                    0.995575       3.446296       9.790438       0.466901       1.302933      -0.705313      -0.028193      -0.017918       0.008591       0.034492       0.003586      -0.003626      -0.005496       0.014146      -0.037801      -0.014918      -0.000184       0.015101              1.767164       2.028360       0.020797      -0.201269       1.705009      -0.054794       1.568123          -0.000061
           94              H      -0.317782       5.329910       7.643798       0.154707       0.983792 0.75964926E+01  0.72730735E+02                                 1.574062                            1.564180      -0.749618       2.540246                    0.999473       3.125747       8.306150       0.529675       1.207791      -0.728029       0.002355      -0.001902      -0.029996       0.030149      -0.006468      -0.001430      -0.007181       0.004794       0.025685      -0.013292       0.001781       0.011510              1.570034       1.342922      -0.033373      -0.012470       1.538804      -0.097337       1.828375           0.002323
           95              H       1.540327       4.271650       8.594438       0.150925       0.934800 0.69407208E+01  0.64782730E+02                                 1.509624                            1.483926      -0.618668       2.598652                    0.999985       3.002364       7.803824       0.551569       1.189738      -0.732878       0.025036       0.011659      -0.010617       0.029588      -0.000822      -0.005871      -0.004143       0.012163      -0.012502      -0.009605      -0.000952       0.010557              1.516235       1.714948       0.189410      -0.208928       1.489477      -0.019964       1.344280           0.000192
           96              H       0.701292       3.903387       9.866618       0.139445       1.067668 0.82196622E+01  0.81747549E+02                                 1.774666                            1.711062      -1.022450       2.400219                    0.996270       3.571358      10.268910       0.461080       1.335699      -0.697050      -0.001101      -0.002861       0.026436       0.026613      -0.002327       0.003353      -0.006928       0.002515       0.022561      -0.008214      -0.003513       0.011727              1.807732       1.384767       0.009171      -0.024631       1.624883      -0.095919       2.413546           0.000093
           97              H       2.113020       0.193041      20.238380       0.158781       0.982816 0.76982121E+01  0.74725333E+02                                 1.641469                            1.630730      -0.758394       2.542875                    0.999353       3.225081       8.928259       0.487105       1.295405      -0.707972       0.028845      -0.011719       0.004960       0.031527      -0.006210       0.002733       0.004189       0.000302      -0.023129      -0.010656       0.000530       0.010126              1.636768       1.723770      -0.210732       0.074713       1.751406      -0.109501       1.435128           0.000052
           98              H       1.179108       0.887988      19.189880       0.155389       0.843060 0.62169313E+01  0.57863769E+02                                 1.534591                            1.504820      -0.817631       2.510375                    0.998604       3.336852       9.389197       0.481783       1.365917      -0.690726      -0.003220       0.011428      -0.026955       0.029454      -0.000312       0.005340      -0.003439      -0.005674       0.006156      -0.007273       0.000176       0.007097              1.551205       1.372208       0.053827       0.110150       1.301287      -0.056846       1.980121           0.002206
           99              H       0.900191       2.721382      20.685740       0.136660       1.113671 0.88760850E+01  0.88985003E+02                                 1.758821                            1.728183      -0.940961       2.438834                    0.997886       3.405892       9.478952       0.484196       1.261796      -0.715008      -0.023013       0.015464      -0.005084       0.028189      -0.006040       0.005747       0.004353      -0.004547      -0.022253      -0.012657       0.002487       0.010170              1.764577       2.060333      -0.273622      -0.046240       1.710176       0.027653       1.523222           0.000803
          100              H       1.890116       2.032375      21.692300       0.137578       1.119077 0.87644908E+01  0.88435119E+02                                 1.818589                            1.757097      -1.087393       2.367877                    0.995569       3.628709      10.455024       0.459528       1.320980      -0.700096       0.012707      -0.005623       0.026423       0.029854      -0.002057       0.010497       0.006127      -0.005478       0.017641      -0.013742       0.000256       0.013486              1.850206       1.554015       0.031037       0.007464       1.541000      -0.090476       2.455603           0.000289
          101              H      10.094145       1.804685      20.093920       0.160539       0.939031 0.72538517E+01  0.69395250E+02                                 1.592751                            1.583100      -0.690387       2.575983                    0.999860       3.182356       8.755249       0.494158       1.295626      -0.707717      -0.001545       0.032173       0.001174       0.032232       0.001647      -0.005162      -0.000931      -0.011078      -0.026009      -0.011308       0.001029       0.010278              1.589271       1.528972       0.137156       0.039596       1.848964       0.036752       1.389879          -0.000004
          102              H       9.835232       0.548434      19.189880       0.156059       0.869919 0.64627843E+01  0.60600951E+02                                 1.553460                            1.523805      -0.807634       2.513927                    0.998848       3.326604       9.326104       0.484815       1.347319      -0.694666      -0.010311      -0.011364      -0.027228       0.031254       0.002857       0.000697       0.006794       0.001098       0.009176      -0.007399      -0.000890       0.008290              1.569840       1.367724      -0.061361       0.020274       1.377679       0.178770       1.964116           0.002012
          103              H       2.688000       9.538203      20.876800       0.140830       1.093852 0.86611000E+01  0.86437343E+02                                 1.748743                            1.715842      -0.864000       2.476567                    0.998600       3.393769       9.473244       0.481465       1.274714      -0.712049      -0.003468      -0.028304      -0.002223       0.028603       0.005095      -0.007727       0.003536      -0.006820      -0.021897      -0.013714       0.003910       0.009804              1.758236       1.542550       0.047858      -0.009062       2.192983      -0.146485       1.539176           0.000747
          104              H       8.651552       0.909767      21.762200       0.136953       1.153489 0.91239128E+01  0.93050238E+02                                 1.852189                            1.788913      -1.304522       2.264913                    0.993425       3.742627      10.863401       0.456606       1.315311      -0.700406      -0.001202       0.015975       0.025409       0.030038       0.002951      -0.011396       0.006130      -0.001977       0.019592      -0.014341      -0.000237       0.014578              1.886011       1.621181       0.001061       0.164491       1.598152       0.128967       2.438701           0.000448
          105              H       4.674707       7.865181      20.191780       0.160657       0.992217 0.78135601E+01  0.76330514E+02                                 1.667116                            1.654676      -0.818752       2.514836                    0.998926       3.285100       9.203181       0.477143       1.314039      -0.703573      -0.027976      -0.017927       0.004478       0.033528       0.002174       0.003755      -0.004783       0.015879      -0.024749      -0.012083      -0.000763       0.012845              1.664648       1.949409       0.087796      -0.108416       1.578377       0.005911       1.466158           0.000128
          106              H       5.809234       8.301751      19.203860       0.150631       0.869673 0.64363453E+01  0.60197450E+02                                 1.545425                            1.514249      -0.750113       2.538322                    0.999082       3.305594       9.208316       0.490208       1.335939      -0.697225       0.013297      -0.002750      -0.026903       0.030135      -0.003734      -0.007826      -0.001903       0.005012       0.010220      -0.009197      -0.000911       0.010108              1.563125       1.282434       0.022041      -0.122956       1.414171      -0.068340       1.992769           0.002084
          107              H      -3.994563       7.548396      20.690400       0.136833       1.109000 0.88283706E+01  0.88115980E+02                                 1.735884                            1.709531      -0.812585       2.498015                    0.999024       3.342323       9.188681       0.494342       1.241379      -0.720142       0.024674       0.010792      -0.008041       0.028105       0.002334      -0.000250      -0.007356       0.010627      -0.016804      -0.011657       0.002751       0.008906              1.736640       2.034959       0.237545       0.007246       1.675993       0.007273       1.498969           0.001093
          108              H       6.337918       7.193993      21.748220       0.138275       1.121899 0.87487917E+01  0.88374004E+02                                 1.829240                            1.760130      -1.209774       2.309584                    0.994421       3.682543      10.669851       0.456622       1.327922      -0.698097      -0.010687      -0.005134       0.025120       0.027777      -0.000728       0.001116      -0.012127       0.004193       0.018916      -0.012905      -0.001173       0.014078              1.868533       1.510160      -0.027818      -0.074998       1.579484       0.133146       2.515956           0.000024
          109              H       6.926614       5.332880      16.808620       0.153091       1.105026 0.89782568E+01  0.90497753E+02                                 1.763845                            1.751290      -1.009982       2.417706                    0.996321       3.416429       9.613810       0.474357       1.281018      -0.710496       0.025802       0.017538       0.010773       0.033006       0.001612       0.004951       0.006573       0.011412      -0.031506      -0.014317       0.001515       0.012803              1.755904       1.990783       0.024891       0.239128       1.678971       0.063874       1.597960           0.000026
          110              H       6.129874       4.946798      15.517800       0.152964       0.984796 0.76033082E+01  0.72831801E+02                                 1.575974                            1.565259      -0.736554       2.544074                    0.999547       3.139401       8.351783       0.529160       1.208373      -0.727747      -0.001495       0.003305      -0.030409       0.030625      -0.006980       0.000109       0.006102       0.005773       0.027265      -0.013310       0.001820       0.011490              1.572096       1.338342      -0.048354      -0.033353       1.529509       0.082620       1.848438           0.002369
          111              H       4.985059       6.252547      17.726640       0.138723       1.061329 0.81452215E+01  0.80867337E+02                                 1.770729                            1.704756      -1.029145       2.396083                    0.995982       3.589100      10.329426       0.461087       1.337990      -0.696371       0.000933       0.000905       0.025364       0.025397      -0.003534      -0.001014       0.006773       0.006421       0.014722      -0.009706       0.000718       0.008988              1.805463       1.366141      -0.000439      -0.009612       1.609063       0.107559       2.441184           0.000156
          112              H       4.199178       5.879334      16.421840       0.151746       0.940992 0.69999702E+01  0.65611604E+02                                 1.529411                            1.500272      -0.635868       2.592183                    0.999983       3.030300       7.947069       0.541934       1.205800      -0.728902      -0.023971      -0.013048      -0.012289       0.029932      -0.000599       0.005814       0.004845       0.013446      -0.012115      -0.010324      -0.000765       0.011089              1.538686       1.714987       0.210240       0.227597       1.528534       0.042249       1.372536           0.000110
          113              H       3.376717       3.637090      16.715420       0.156416       1.101016 0.89108777E+01  0.89950915E+02                                 1.777260                            1.757981      -1.111974       2.370723                    0.995441       3.488094       9.930953       0.466533       1.300586      -0.705438      -0.029994       0.013669       0.009715       0.034364      -0.007413      -0.006659       0.000915      -0.002007      -0.038903      -0.015218       0.000290       0.014928              1.774723       1.805585      -0.140927      -0.190199       1.888453       0.172032       1.630130          -0.000005
          114              H       4.160884       3.187651      15.433920       0.153682       0.988608 0.76432298E+01  0.73397910E+02                                 1.590044                            1.577925      -0.727839       2.550320                    0.999568       3.139377       8.394943       0.522122       1.221594      -0.724901      -0.001941      -0.001417      -0.030149       0.030245       0.000943      -0.005782      -0.002269      -0.014276       0.024585      -0.012832       0.002257       0.010575              1.586891       1.451340       0.103875      -0.072633       1.450030      -0.088729       1.859302           0.002310
          115              H       3.624199       1.438403      17.582180       0.136894       1.131417 0.88995365E+01  0.90326225E+02                                 1.846973                            1.781998      -1.175999       2.326357                    0.994451       3.672366      10.683029       0.451005       1.338068      -0.696425      -0.001725      -0.002709       0.025307       0.025510       0.000137      -0.005320      -0.007326      -0.008477       0.016548      -0.009644      -0.002459       0.012103              1.879817       1.625766       0.102565      -0.031883       1.505027      -0.083137       2.508659           0.000152
          116              H       4.286625       1.011733      16.226120       0.150865       0.932318 0.69095865E+01  0.64572944E+02                                 1.520864                            1.491278      -0.620465       2.598643                    0.999985       3.030152       7.942394       0.543014       1.206970      -0.728515       0.022487      -0.013402      -0.013477       0.029443      -0.005406      -0.007753       0.003144      -0.008607      -0.008321      -0.010786      -0.000629       0.011415              1.530826       1.727011      -0.171326      -0.161642       1.470454       0.199534       1.395013           0.000147
          117              H       6.581970       1.401774      16.622220       0.158430       1.091060 0.88115099E+01  0.88682033E+02                                 1.768520                            1.750294      -1.082543       2.388415                    0.995530       3.444132       9.785070       0.466786       1.303776      -0.705139       0.001630      -0.033320       0.008401       0.034402       0.004394       0.002892      -0.006221      -0.013307      -0.037489      -0.014966      -0.000248       0.015214              1.765948       1.766503       0.129439      -0.053114       1.964004      -0.201653       1.567337          -0.000062
          118              H       6.656271       2.389748      15.410620       0.154300       0.984771 0.76089114E+01  0.72898280E+02                                 1.577227                            1.567235      -0.758075       2.537261                    0.999351       3.127370       8.320277       0.528122       1.210535      -0.727428       0.002661       0.001024      -0.030109       0.030244       0.005474       0.005613      -0.004831       0.008481       0.026037      -0.013414       0.001773       0.011640              1.573212       1.521768      -0.068391       0.078319       1.365501      -0.059640       1.832367           0.002322
          119              H       8.501806       3.469787      16.361260       0.151515       0.932010 0.69108386E+01  0.64400621E+02                                 1.502608                            1.477380      -0.619264       2.597404                    0.999985       2.998798       7.775037       0.554960       1.184364      -0.734092       0.002628       0.027331      -0.010925       0.029550       0.005719       0.000729      -0.006766      -0.004943      -0.012305      -0.009314      -0.001060       0.010373              1.509091       1.375860       0.002827      -0.086436       1.812758      -0.189306       1.338654           0.000192
          120              H       8.401213       2.559030      17.633440       0.141042       1.062997 0.81794347E+01  0.81286081E+02                                 1.773236                            1.709937      -1.035385       2.396406                    0.996074       3.565579      10.264222       0.459774       1.340505      -0.696096       0.001890      -0.002174       0.026033       0.026191       0.002472       0.007653      -0.000718       0.002703       0.022198      -0.008427      -0.003192       0.011618              1.806180       1.556143      -0.108455       0.070686       1.451964      -0.068856       2.410432           0.000093
          121              H       4.826168       7.973086       4.705202       0.157909       0.978553 0.76443719E+01  0.73989101E+02                                 1.628193                            1.617983      -0.737760       2.549509                    0.999576       3.215642       8.856603       0.492768       1.284214      -0.710311      -0.025461      -0.019313       0.004549       0.032279       0.003071       0.002028      -0.004585       0.009965      -0.023088      -0.010591       0.000857       0.009733              1.623461       1.909487       0.091935      -0.130212       1.536135      -0.009812       1.424761           0.000051
          122              H       5.894967       8.434405       3.656702       0.154850       0.844623 0.62225019E+01  0.57846772E+02                                 1.527054                            1.497883      -0.791272       2.520001                    0.998987       3.325973       9.309942       0.487270       1.352141      -0.693458       0.011558      -0.002958      -0.027634       0.030099      -0.002202      -0.005742      -0.002948       0.003642       0.006392      -0.007305       0.000017       0.007287              1.543375       1.267128       0.003655      -0.102917       1.394919      -0.066117       1.968078           0.002208
          123              H      -3.808809       7.759256       5.152562       0.136772       1.114010 0.88795550E+01  0.89027319E+02                                 1.759044                            1.728411      -0.940805       2.438539                    0.997847       3.406153       9.479672       0.484217       1.261636      -0.715040       0.024839       0.011908      -0.004836       0.027967       0.001188       0.000937      -0.007419       0.012661      -0.022121      -0.012888       0.002756       0.010132              1.764790       2.034840       0.288505       0.047094       1.736109       0.026255       1.523422           0.000803
          124              H       6.530530       7.246460       6.159122       0.137752       1.115595 0.87305025E+01  0.88013747E+02                                 1.815717                            1.754451      -1.091858       2.366626                    0.995547       3.622950      10.436535       0.459537       1.322132      -0.699887      -0.010767      -0.008535       0.026428       0.029786      -0.001618      -0.000205      -0.011940       0.006170       0.017573      -0.013572       0.000281       0.013291              1.847199       1.515344      -0.009790      -0.082089       1.575296       0.038615       2.450957           0.000289
          125              H       2.231331       0.255408       4.560742       0.159893       0.939958 0.72584437E+01  0.69414977E+02                                 1.590029                            1.580457      -0.686255       2.576480                    0.999877       3.182635       8.740009       0.496299       1.290486      -0.708780       0.028757      -0.014805       0.001231       0.032368      -0.005802       0.001657       0.004884       0.002536      -0.026286      -0.011312       0.000811       0.010501              1.586551       1.647261      -0.206714       0.012063       1.724642      -0.052574       1.387749          -0.000005
          126              H       1.272842       1.107758       3.656702       0.156399       0.870074 0.64665579E+01  0.60665039E+02                                 1.555774                            1.525971      -0.813013       2.511936                    0.998771       3.329633       9.346793       0.483493       1.350363      -0.694047      -0.004826       0.014231      -0.026749       0.030681      -0.000866       0.005448      -0.004122      -0.005380       0.009206      -0.007324      -0.000973       0.008297              1.572236       1.430294       0.026488       0.144977       1.318743      -0.107092       1.967670           0.002013
          127              H       1.200827       2.802559       5.343622       0.141255       1.095546 0.86786410E+01  0.86664434E+02                                 1.751324                            1.718195      -0.871101       2.473816                    0.998571       3.395490       9.483830       0.480831       1.275629      -0.711854      -0.022725       0.016949      -0.002220       0.028436      -0.005361       0.006998       0.004982      -0.005484      -0.022100      -0.013793       0.004056       0.009737              1.760880       1.992386      -0.306661      -0.122510       1.749212       0.081166       1.541042           0.000747
          128              H       2.177605       1.952188       6.229022       0.136785       1.157395 0.91660888E+01  0.93624772E+02                                 1.859524                            1.795537      -1.318088       2.259232                    0.993161       3.751429      10.911268       0.454636       1.318973      -0.699646       0.014258      -0.006912       0.025510       0.030031      -0.002384       0.010909       0.006777      -0.003751       0.019175      -0.014201      -0.000215       0.014416              1.893687       1.608724       0.009598       0.029553       1.622094      -0.208488       2.450243           0.000450
          129              H      10.189593       1.918530       4.658602       0.160555       0.992525 0.78187941E+01  0.76415919E+02                                 1.669729                            1.657117      -0.824530       2.512941                    0.998816       3.286213       9.216827       0.475843       1.317037      -0.702975      -0.001255       0.033038       0.004085       0.033313       0.005648      -0.005719      -0.000530      -0.011890      -0.024841      -0.011899      -0.000793       0.012692              1.667290       1.597425       0.117211       0.059550       1.936335       0.091233       1.468111           0.000127
          130              H      10.000410       0.717716       3.670682       0.149985       0.871791 0.64540818E+01  0.60390221E+02                                 1.546298                            1.514959      -0.743534       2.540092                    0.999116       3.307833       9.209302       0.490880       1.333518      -0.697710      -0.009158      -0.010178      -0.027072       0.030337       0.004110       0.002229       0.007790       0.003725       0.009925      -0.009193      -0.000957       0.010150              1.564062       1.362674      -0.068075       0.002299       1.334992       0.141023       1.994519           0.002085
          131              H       2.818885       9.584731       5.157222       0.137329       1.108063 0.88219267E+01  0.88056475E+02                                 1.736903                            1.710575      -0.818556       2.496067                    0.998937       3.340846       9.191990       0.493351       1.243805      -0.719620      -0.002990      -0.026490      -0.007728       0.027755       0.003401      -0.006087       0.004053      -0.009358      -0.016818      -0.011572       0.002611       0.008961              1.737656       1.560981       0.036762       0.002713       2.152008      -0.010116       1.499979           0.001092
          132              H       8.776722       0.813742       6.215042       0.138835       1.119680 0.87295875E+01  0.88150537E+02                                 1.828582                            1.759622      -1.215914       2.307379                    0.994447       3.680534      10.669738       0.456035       1.330076      -0.697664       0.000664       0.011447       0.024727       0.027256       0.002364      -0.010904       0.005186      -0.000472       0.019221      -0.012889      -0.001148       0.014036              1.867815       1.585869      -0.016054       0.152706       1.503129      -0.001741       2.514447           0.000024
          133              H       6.870603       1.234472       1.275442       0.154006       1.098343 0.89096199E+01  0.89641940E+02                                 1.757695                            1.745403      -1.001316       2.422522                    0.996498       3.406125       9.578906       0.474778       1.282222      -0.710265       0.002438      -0.031293       0.011009       0.033263       0.004051       0.003471      -0.007385      -0.008177      -0.031806      -0.014394       0.001847       0.012547              1.749772       1.729404       0.121900      -0.063794       1.927043      -0.237664       1.592871           0.000025
          134              H       6.934616       2.117511      -0.015378       0.154167       0.980004 0.75623049E+01  0.72389441E+02                                 1.576273                            1.565622      -0.751629       2.540564                    0.999405       3.130402       8.343150       0.526422       1.215489      -0.726195       0.003397      -0.000729      -0.029962       0.030163       0.006006       0.005054      -0.003252       0.009039       0.026795      -0.013220       0.001986       0.011233              1.572397       1.524149      -0.058603       0.088207       1.344671      -0.012211       1.848371           0.002364
          135              H       8.637835       2.456075       2.193462       0.138586       1.062667 0.81591674E+01  0.81049160E+02                                 1.773015                            1.706821      -1.030153       2.395699                    0.995847       3.592619      10.345954       0.460513       1.338941      -0.696172       0.000319      -0.001444       0.025264       0.025308       0.004526       0.006555      -0.002352       0.002638       0.015226      -0.009741       0.000525       0.009215              1.807871       1.550619      -0.105215       0.098125       1.428113      -0.045643       2.444879           0.000156
          136              H       8.707564       3.323274       0.888662       0.152942       0.938387 0.69795055E+01  0.65407501E+02                                 1.530762                            1.501574      -0.637566       2.593085                    0.999983       3.024817       7.946056       0.539514       1.211436      -0.727657       0.000552       0.026575      -0.011922       0.029132       0.006191       0.001166      -0.007411      -0.005644      -0.011921      -0.010227      -0.000886       0.011112              1.540066       1.394293      -0.024476      -0.077310       1.852123      -0.218549       1.373784           0.000110
          137              H       7.176953       5.156668       1.182242       0.156524       1.099158 0.88896412E+01  0.89665418E+02                                 1.773685                            1.754570      -1.104300       2.373537                    0.995604       3.484836       9.911384       0.467603       1.298639      -0.705840       0.026927       0.019255       0.009928       0.034560       0.002790       0.004020       0.005271       0.013719      -0.038867      -0.015162       0.000353       0.014809              1.771138       1.985378       0.034410       0.243445       1.700829       0.078573       1.627208          -0.000006
          138              H       6.395644       4.702280      46.500742       0.154038       0.989119 0.76538281E+01  0.73565280E+02                                 1.594849                            1.582593      -0.733786       2.548836                    0.999484       3.140060       8.415501       0.519303       1.227131      -0.723687      -0.000160       0.002484      -0.029908       0.030012      -0.006652       0.001044       0.006197       0.005086       0.024552      -0.012794       0.002192       0.010601              1.591711       1.364144      -0.051715      -0.040873       1.545769       0.107708       1.865220           0.002308
          139              H       5.149094       6.041687       2.049002       0.136257       1.135419 0.89382842E+01  0.90807410E+02                                 1.850090                            1.784849      -1.174594       2.326265                    0.994353       3.679332      10.704368       0.451085       1.336535      -0.696706      -0.001269       0.002729       0.025552       0.025729      -0.003652      -0.003699       0.008615       0.003894       0.016420      -0.009835      -0.002496       0.012331              1.883054       1.448562       0.000967      -0.056375       1.687236       0.069156       2.513364           0.000153
          140              H       4.448374       5.681344       0.692942       0.150529       0.931848 0.69035694E+01  0.64489947E+02                                 1.518879                            1.489431      -0.620717       2.598056                    0.999988       3.029732       7.934535       0.544113       1.205031      -0.728952      -0.023383      -0.012689      -0.013207       0.029702      -0.001091       0.006613       0.005278       0.013531      -0.008090      -0.010901      -0.000456       0.011356              1.528795       1.680555       0.196229       0.253065       1.512416       0.040155       1.393413           0.000147
          141              H       3.638487       3.498496       1.089042       0.158325       1.086137 0.87566658E+01  0.87960809E+02                                 1.760513                            1.742670      -1.065503       2.395532                    0.995823       3.434777       9.737613       0.468849       1.300538      -0.705833      -0.029997       0.015547       0.008346       0.034802      -0.007682      -0.006692       0.000542      -0.001084      -0.037626      -0.014913       0.000002       0.014911              1.757910       1.794191      -0.149012      -0.146970       1.918693       0.145525       1.560847          -0.000062
          142              H       4.456947       2.940162      46.477442       0.154328       0.982818 0.75889304E+01  0.72652103E+02                                 1.574414                            1.564605      -0.759284       2.537094                    0.999377       3.124447       8.306768       0.528906       1.209651      -0.727630      -0.000375      -0.002466      -0.030226       0.030329       0.001020      -0.006956      -0.002096      -0.013490       0.025669      -0.013250       0.001876       0.011374              1.570385       1.461460       0.101610      -0.090245       1.421398      -0.038027       1.828296           0.002323
          143              H       4.469521       0.801862       0.828082       0.150697       0.935839 0.69457030E+01  0.64798975E+02                                 1.505721                            1.480261      -0.621231       2.595897                    0.999990       3.005078       7.792589       0.554961       1.183018      -0.734391       0.022500      -0.015891      -0.010370       0.029434      -0.005008      -0.006744       0.003120      -0.007544      -0.012628      -0.009849      -0.000997       0.010846              1.512256       1.704989      -0.191466      -0.121302       1.490649       0.170200       1.341129           0.000192
          144              H       3.731078       1.344357       2.100262       0.139773       1.066832 0.82119983E+01  0.81656637E+02                                 1.774111                            1.710580      -1.022035       2.400710                    0.996251       3.570082      10.266105       0.460993       1.336194      -0.696948      -0.002652      -0.000796       0.026327       0.026473       0.000053      -0.004543      -0.006128      -0.005582       0.022688      -0.008424      -0.003248       0.011672              1.807136       1.572431       0.099379      -0.095321       1.436525      -0.026730       2.412450           0.000093
          145              H      10.207311       1.733409      35.771558       0.158550       0.979284 0.76584388E+01  0.74208464E+02                                 1.634091                            1.623698      -0.750099       2.545881                    0.999474       3.218206       8.887846       0.489656       1.290927      -0.708916      -0.004116       0.031228       0.005011       0.031894       0.002827      -0.004917       0.000188      -0.010591      -0.023011      -0.010503       0.000600       0.009903              1.629361       1.555320       0.116359       0.056970       1.903245       0.118384       1.429519           0.000051
          146              H      10.072426       0.577143      34.723058       0.156263       0.841457 0.62000697E+01  0.57647472E+02                                 1.530297                            1.500904      -0.814077       2.511907                    0.998754       3.329292       9.352401       0.483484       1.362513      -0.691399      -0.008251      -0.008575      -0.026769       0.029294       0.002678       0.000361       0.006363       0.002231       0.006475      -0.007290       0.000086       0.007204              1.546739       1.362377      -0.057375      -0.005852       1.304757       0.122808       1.973083           0.002205
          147              H       2.908618       9.318433      36.218918       0.137803       1.111553 0.88575153E+01  0.88774404E+02                                 1.758658                            1.728099      -0.945358       2.437622                    0.997823       3.402164       9.474958       0.483363       1.264319      -0.714474      -0.001868      -0.027064      -0.005228       0.027627       0.004973      -0.006719       0.002651      -0.008318      -0.022477      -0.012712       0.002468       0.010243              1.764393       1.560758      -0.014862      -0.000833       2.209144      -0.053854       1.523278           0.000802
          148              H       8.725854       0.620701      37.225478       0.138051       1.114252 0.87212350E+01  0.87931053E+02                                 1.817474                            1.756132      -1.100177       2.364090                    0.995481       3.623285      10.451361       0.458115       1.326074      -0.699096      -0.001820       0.013770       0.026455       0.029880       0.003325      -0.010344       0.005952      -0.000672       0.017050      -0.013464       0.000261       0.013203              1.849033       1.570362      -0.021143       0.074534       1.523226       0.051639       2.453513           0.000288
          149              H       4.821024       7.839443      35.627098       0.159972       0.940471 0.72635675E+01  0.69477389E+02                                 1.590660                            1.581046      -0.687500       2.575694                    0.999880       3.183727       8.744327       0.496183       1.290536      -0.708761      -0.027111      -0.017595       0.001368       0.032349       0.004127       0.003458      -0.003973       0.008995      -0.026129      -0.011401       0.000759       0.010642              1.587186       1.885240       0.069924      -0.051617       1.488137       0.015841       1.388180          -0.000005
          150              H       6.038426       8.243344      34.723058       0.155860       0.870792 0.64735797E+01  0.60750417E+02                                 1.556973                            1.527077      -0.813725       2.511547                    0.998727       3.332138       9.356848       0.483162       1.350855      -0.693949       0.014872      -0.003404      -0.027019       0.031029      -0.001881      -0.006359      -0.002814       0.004249       0.009231      -0.007460      -0.000937       0.008396              1.573480       1.324552       0.035063      -0.165486       1.426347      -0.072115       1.969541           0.002012
          151              H      -3.888826       7.458310      36.409978       0.140812       1.096393 0.86883606E+01  0.86795163E+02                                 1.753154                            1.719918      -0.874954       2.471866                    0.998466       3.397625       9.494988       0.480219       1.276759      -0.711619       0.026165       0.011077      -0.002285       0.028504       0.000465       0.000842      -0.008577       0.012379      -0.022017      -0.013877       0.003976       0.009900              1.762745       2.077958       0.259031       0.131835       1.667732       0.065685       1.542546           0.000748
          152              H       6.317342       7.037580      37.295378       0.137619       1.155356 0.91474256E+01  0.93406219E+02                                 1.859136                            1.795157      -1.319684       2.259001                    0.993282       3.748592      10.908891       0.454038       1.321105      -0.699217      -0.013108      -0.009162       0.024875       0.029572      -0.000639       0.000397      -0.012771       0.006190       0.019675      -0.014231      -0.000207       0.014438              1.893305       1.610135      -0.010581      -0.195373       1.620037       0.078570       2.449741           0.000449
          153              H       2.282199       0.115825      35.724958       0.160869       0.990298 0.77946297E+01  0.76104803E+02                                 1.665615                            1.653232      -0.819248       2.515267                    0.998927       3.281796       9.193586       0.477075       1.314932      -0.703404       0.029549      -0.015383       0.004045       0.033558      -0.007639       0.002300       0.005221      -0.004084      -0.025639      -0.011891      -0.000674       0.012564              1.663142       1.745514      -0.204172       0.048866       1.778962      -0.096607       1.464951           0.000127
          154              H       1.336855       0.880069      34.737038       0.151087       0.866227 0.64022765E+01  0.59787566E+02                                 1.540337                            1.509466      -0.749088       2.539488                    0.999157       3.295446       9.167112       0.491458       1.334577      -0.697541      -0.004414       0.013042      -0.026733       0.030070      -0.000332       0.005535      -0.005831      -0.008786       0.010267      -0.009105      -0.000984       0.010089              1.557877       1.396001       0.045733       0.119964       1.292554      -0.071945       1.985075           0.002083
          155              H       1.175678       2.665945      36.223578       0.136023       1.108217 0.88185034E+01  0.87975194E+02                                 1.733455                            1.707266      -0.805040       2.500581                    0.999140       3.341773       9.178928       0.495338       1.239478      -0.720563      -0.021509       0.015899      -0.008054       0.027934      -0.005996       0.006534       0.003378      -0.001340      -0.017467      -0.011818       0.002566       0.009252              1.734178       1.968317      -0.273498      -0.010008       1.737043       0.002688       1.497174           0.001093
          156              H       2.031860       1.891801      37.281398       0.138683       1.117576 0.87066835E+01  0.87842849E+02                                 1.824739                            1.756114      -1.199543       2.314220                    0.994632       3.674824      10.641161       0.457055       1.328262      -0.698051       0.009878      -0.006810       0.024982       0.027713      -0.001559       0.009741       0.007042      -0.003299       0.019084      -0.012814      -0.001133       0.013947              1.863777       1.534708       0.043667      -0.077453       1.548259      -0.130964       2.508364           0.000022
          157              H       3.349283       3.332184      32.341798       0.153341       1.099912 0.89227760E+01  0.89780296E+02                                 1.756705                            1.744461      -0.998853       2.422676                    0.996482       3.409162       9.578308       0.475961       1.278951      -0.710933      -0.028325       0.013556       0.011374       0.033398      -0.005748      -0.008097       0.000664      -0.003032      -0.031669      -0.014361       0.001682       0.012679              1.748778       1.771015      -0.146298      -0.173695       1.883382       0.173847       1.591936           0.000024
          158              H       4.082010       2.835227      31.050978       0.154470       0.979139 0.75532762E+01  0.72277494E+02                                 1.574863                            1.564286      -0.752054       2.540328                    0.999431       3.129017       8.336506       0.526878       1.214866      -0.726327      -0.002249      -0.002669      -0.029705       0.029910       0.000892      -0.005446      -0.002478      -0.014860       0.026926      -0.013257       0.002111       0.011146              1.570967       1.439070       0.106867      -0.054562       1.427422      -0.070156       1.846410           0.002364
          159              H       3.523606       1.190914      33.259818       0.138415       1.063624 0.81671195E+01  0.81139166E+02                                 1.773174                            1.706939      -1.028466       2.395959                    0.995926       3.593247      10.344822       0.460836       1.337822      -0.696393      -0.001368       0.000566       0.025124       0.025167      -0.001221      -0.005359      -0.004490      -0.009292       0.015031      -0.009844       0.000667       0.009177              1.808023       1.549924       0.105654      -0.088621       1.428937      -0.062105       2.445207           0.000156
          160              H       4.239758       0.696927      31.955018       0.151254       0.943819 0.70268537E+01  0.65926818E+02                                 1.532368                            1.503064      -0.633103       2.592580                    0.999981       3.035233       7.963859       0.541477       1.205661      -0.728922       0.023269      -0.014061      -0.012343       0.029858      -0.005714      -0.006850       0.002845      -0.007849      -0.012141      -0.010088      -0.001203       0.011291              1.541698       1.760909      -0.186366      -0.150883       1.489121       0.176580       1.375065           0.000110
          161              H       6.592829       1.105778      32.248598       0.155150       1.102079 0.89168796E+01  0.89987730E+02                                 1.774873                            1.755652      -1.094849       2.376800                    0.995563       3.489505       9.919636       0.468210       1.296269      -0.706329       0.003207      -0.033529       0.009713       0.035055       0.004577       0.002422      -0.006439      -0.011842      -0.038999      -0.015299       0.000264       0.015034              1.772324       1.743187       0.106242      -0.053800       1.945733      -0.250450       1.628051          -0.000006
          162              H       6.589971       2.009606      30.967098       0.152636       0.991877 0.76760905E+01  0.73793486E+02                                 1.593623                            1.581380      -0.726662       2.550318                    0.999558       3.145159       8.415308       0.521512       1.221698      -0.724877       0.002390      -0.001127      -0.030532       0.030646       0.005538       0.004941      -0.004088       0.009032       0.024700      -0.012897       0.002173       0.010724              1.590467       1.543760      -0.052688       0.113645       1.363683      -0.018451       1.863959           0.002311
          163              H       8.373207       2.419447      33.115358       0.136172       1.135692 0.89413077E+01  0.90860087E+02                                 1.851825                            1.786298      -1.179951       2.324126                    0.994337       3.680066      10.713296       0.450397       1.338253      -0.696373       0.002967       0.000043       0.025466       0.025639       0.003665       0.009275      -0.001240       0.004312       0.016228      -0.009997      -0.002257       0.012253              1.884905       1.627842      -0.104016       0.088295       1.510048       0.014027       2.516825           0.000153
          164              H       8.411501       3.206460      31.759298       0.149395       0.937019 0.69520693E+01  0.65054986E+02                                 1.524209                            1.494361      -0.621036       2.596967                    0.999990       3.038924       7.964751       0.543390       1.204559      -0.729043       0.000461       0.026672      -0.013409       0.029857       0.006473       0.001172      -0.008442      -0.005167      -0.008082      -0.010921      -0.000639       0.011560              1.534259       1.388979      -0.025491      -0.092349       1.815875      -0.240845       1.397921           0.000147
          165              H       6.926043       4.999266      32.155398       0.158022       1.092787 0.88284898E+01  0.88888084E+02                                 1.769703                            1.751413      -1.081548       2.388332                    0.995575       3.446272       9.790347       0.466903       1.302933      -0.705314       0.028193       0.017918       0.008591       0.034492       0.003586       0.003626       0.005496       0.014145      -0.037800      -0.014917      -0.000184       0.015101              1.767150       2.028342       0.020797       0.201266       1.704995       0.054794       1.568112          -0.000062
          166              H       6.033282       4.569626      30.943798       0.154707       0.983784 0.75964084E+01  0.72729691E+02                                 1.574051                            1.564169      -0.749607       2.540251                    0.999473       3.125732       8.306083       0.529679       1.207787      -0.728030      -0.002355       0.001902      -0.029996       0.030149      -0.006468       0.001430       0.007180       0.004793       0.025684      -0.013291       0.001781       0.011510              1.570022       1.342913      -0.033372       0.012470       1.538793       0.097336       1.828361           0.002322
          167              H       4.175173       5.627886      31.894438       0.150926       0.934792 0.69406405E+01  0.64781748E+02                                 1.509611                            1.483914      -0.618665       2.598653                    0.999985       3.002348       7.803751       0.551574       1.189732      -0.732880      -0.025035      -0.011658      -0.010617       0.029587      -0.000823       0.005871       0.004142       0.012161      -0.012503      -0.009605      -0.000951       0.010557              1.516222       1.714933       0.189408       0.208925       1.489464       0.019964       1.344270           0.000192
          168              H       5.014208       5.996149      33.166618       0.139445       1.067659 0.82195706E+01  0.81746378E+02                                 1.774654                            1.711051      -1.022436       2.400226                    0.996270       3.571337      10.268820       0.461083       1.335697      -0.697050       0.001101       0.002862       0.026436       0.026613      -0.002327      -0.003353       0.006928       0.002515       0.022560      -0.008213      -0.003513       0.011726              1.807720       1.384759       0.009171       0.024630       1.624872       0.095918       2.413529           0.000093
          169              C       4.370071       9.123412      43.440520      -0.313117      27.945467 0.49008969E+03  0.11899530E+05                                 8.066896                            7.383220      -0.298520       1.899038                    0.995922      30.870124      90.865465       0.604790       0.417107      -1.061332      -0.002887      -0.088259       0.053389       0.103191       0.013455      -0.011006      -0.022578      -0.043604      -0.111947      -0.044705      -0.006505       0.051210              8.600621       8.500280       2.554974       0.178893       9.757168      -0.181462       7.544414           0.006952
          170              C       4.039715       7.757276      44.050980      -0.302274      29.508799 0.45058427E+03  0.10732037E+05                                 8.366982                            7.038131      -0.194999       1.927082                    0.996832      30.453647      89.302387       0.623778       0.412259      -1.062536       0.011222       0.091335      -0.049484       0.104483      -0.001697      -0.042809      -0.042706      -0.069432      -0.061319      -0.073934       0.004131       0.069803              9.420946      10.511019       3.162585       2.170145       9.307522       0.458217       8.444297           0.008857
          171              C       2.863465       7.111827      43.333340       0.652659      20.448104 0.23753252E+03  0.48353837E+04                                 6.943228                            5.488931       0.028145       2.088704                    0.999760      20.966897      57.405575       0.632579       0.475646      -1.022116      -0.032891      -0.003069       0.009337       0.034328       0.007601      -0.013033      -0.079923      -0.083768       0.041838      -0.058809      -0.047548       0.106357              7.904739      10.524198       2.184863       1.761039       6.391098       2.548688       6.798921          -0.000964
          172              C      -4.199749       9.048176      43.407900      -0.305947      27.907350 0.49293034E+03  0.11977870E+05                                 8.059403                            7.411236      -0.307938       1.899544                    0.995339      30.721871      90.268929       0.603233       0.417856      -1.061558       0.074443       0.031442       0.062934       0.102426       0.005469       0.029243       0.002020       0.046149      -0.110480      -0.046542      -0.005262       0.051804              8.564801      11.208598      -0.980474       0.401325       6.691574       0.214455       7.794232           0.006565
          173              C      -2.865180       9.306554      44.148840      -0.306805      30.033702 0.46306284E+03  0.11109463E+05                                 8.491326                            7.157598      -0.243573       1.909362                    0.996407      30.766757      90.671394       0.615357       0.414883      -1.060410      -0.081936      -0.026093      -0.061849       0.105923       0.024077       0.067950      -0.016777       0.027871      -0.045134      -0.078135       0.003522       0.074613              9.556798      12.275210      -2.333358      -1.325613       7.682747       1.665734       8.712436           0.010150
          174              C      -1.703219       8.588837      43.449840       0.644648      20.871048 0.24349856E+03  0.49827277E+04                                 7.020549                            5.544382       0.070692       2.099424                    0.999757      21.098949      57.730613       0.632258       0.473414      -1.024333       0.019011      -0.023180       0.008093       0.031052       0.042286       0.070526       0.030574       0.045602       0.014077      -0.060183      -0.044182       0.104366              8.001150       9.265959      -3.199716      -2.901885       7.712979       0.180299       7.024513          -0.001944
          175              C       0.138887       1.681931      43.445180      -0.307239      28.175084 0.48811690E+03  0.11846964E+05                                 8.128538                            7.379707      -0.334805       1.888161                    0.995884      30.859333      90.998317       0.603166       0.418394      -1.059863      -0.072163       0.045063       0.059324       0.103718      -0.027896      -0.009255       0.022537       0.001266      -0.106805      -0.043935      -0.007613       0.051549              8.725547       7.044135      -1.705670      -0.313689      11.427035       0.158403       7.705471           0.007275
          176              C      -0.811601       2.670895      44.097580      -0.300651      29.236570 0.43580817E+03  0.10299474E+05                                 8.318356                            6.920940      -0.200004       1.929591                    0.996850      30.172428      88.288518       0.628811       0.412160      -1.062028       0.074115      -0.054726      -0.055651       0.107634      -0.025536      -0.010230       0.058909       0.035299      -0.040635      -0.072350       0.008785       0.063565              9.426306       6.709740      -1.036053      -0.712639      13.456922      -1.803852       8.112257           0.006334
          177              C      -0.713294       4.052870      43.533720       0.656029      20.320790 0.23303658E+03  0.47232798E+04                                 6.929768                            5.436737       0.058758       2.100875                    0.999841      20.845403      57.028906       0.635335       0.475646      -1.021677       0.010854       0.024714       0.010625       0.029009      -0.023652      -0.045466       0.060031       0.001141       0.156729      -0.059106      -0.045663       0.104769              7.953807       6.198555       0.373645       0.832145      12.018544      -3.067382       5.644323          -0.000283
          178              C      -0.341787       4.844833      39.777760      -0.318028      28.823929 0.48270593E+03  0.11707947E+05                                 8.310361                            7.358266      -0.402644       1.849232                    0.996161      31.452758      93.365211       0.600355       0.420629      -1.056199       0.081271      -0.056885       0.023576       0.101964      -0.030250       0.000565      -0.017837      -0.007407      -0.115045      -0.044293      -0.007498       0.051791              9.188724       7.224048      -1.660360       0.031007      13.751951       0.476842       6.590172           0.007509
          179              C       0.648709       3.754894      40.062020      -0.296591      29.371489 0.42725201E+03  0.10010979E+05                                 8.298610                            6.804977      -0.045140       1.983694                    0.997163      29.547868      85.077284       0.643151       0.406444      -1.069613      -0.074849       0.071249      -0.029918       0.107582      -0.034871       0.003949      -0.031699       0.030833      -0.066898      -0.051161      -0.004151       0.055312              9.628675       6.382535      -0.594505       0.116182      14.917993       1.906911       7.585496           0.004920
          180              C       0.272058       2.427366      39.456220       0.637393      20.989695 0.24081934E+03  0.49214365E+04                                 7.049314                            5.503611       0.037701       2.084964                    0.999784      21.274460      58.449385       0.635434       0.471667      -1.023792      -0.005694      -0.022803       0.004679       0.023964       0.007930      -0.070456      -0.027626       0.051313       0.052786      -0.061615      -0.031106       0.092721              8.181607       5.542642      -0.104972       1.608901      12.607325       2.276445       6.394853           0.000919
          181              C       1.648350       6.860378      39.689220      -0.325461      29.312632 0.49715673E+03  0.12153819E+05                                 8.415634                            7.476266      -0.413481       1.840998                    0.996213      31.865907      95.121244       0.594264       0.421607      -1.055056       0.010378       0.100474       0.018768       0.102738       0.019925       0.007140       0.007773      -0.047392      -0.131555      -0.045272      -0.008589       0.053861              9.280637      10.605779       3.529743      -0.535630      10.471781      -0.355155       6.764351           0.007774
          182              C       2.078727       8.288881      39.926880      -0.301498      29.891355 0.43891229E+03  0.10370288E+05                                 8.438837                            6.925822      -0.145953       1.946091                    0.996896      30.049024      87.338498       0.632553       0.409823      -1.065689      -0.022934      -0.098663      -0.025471       0.104446       0.006793       0.026341       0.021471      -0.081591      -0.072015      -0.053755      -0.006741       0.060497              9.799146      12.528101       3.975981      -1.906891       9.173573      -1.020988       7.695764           0.006151
          183              C       3.447018       8.587847      39.353700       0.648628      20.861095 0.23759674E+03  0.48464501E+04                                 7.062726                            5.498577       0.001132       2.077447                    0.999763      21.200771      58.475350       0.629262       0.477190      -1.019301       0.025768       0.007509       0.009844       0.028588      -0.027652       0.057250      -0.052213      -0.023581       0.045574      -0.063893      -0.031447       0.095340              8.202679      10.763937       3.047358      -2.702215       7.228171       0.468334       6.615930           0.001026
          184              C      -1.078515       7.586014      39.665920      -0.322167      29.483958 0.49677227E+03  0.12131137E+05                                 8.439720                            7.465110      -0.417036       1.842189                    0.996151      31.690191      94.267140       0.596232       0.420675      -1.056591      -0.090862      -0.036647       0.026366       0.101460       0.009314      -0.015975       0.002433       0.062146      -0.129619      -0.046219      -0.010227       0.056446              9.354806      13.724843      -2.100786       0.598987       7.616396      -0.353243       6.723180           0.008197
          185              C      -2.551971       7.316747      39.973480      -0.301662      29.931793 0.44015510E+03  0.10390076E+05                                 8.429878                            6.928330      -0.080962       1.968862                    0.997160      29.841022      86.234131       0.634469       0.408962      -1.067987       0.096833       0.022234      -0.029111       0.103530       0.027434      -0.032359       0.010721       0.059197      -0.079056      -0.052001      -0.009826       0.061827              9.794810      13.357595      -3.503222       1.835981       8.209288      -1.195720       7.817547           0.005960
          186              C      -3.468737       8.332439      39.321080       0.647040      21.025904 0.24015053E+03  0.49098299E+04                                 7.089095                            5.523466      -0.002742       2.075577                    0.999698      21.239055      58.577361       0.628857       0.476399      -1.020102      -0.018973       0.018616       0.007578       0.027639       0.029028       0.018328       0.076477      -0.048778       0.006195      -0.065346      -0.033830       0.099177              8.235828      10.664717      -3.120398       0.953926       7.006396      -2.551512       7.036372           0.000461
          187              C       0.000572       1.553237      27.907342      -0.312566      27.994286 0.49115176E+03  0.11933279E+05                                 8.090262                            7.404553      -0.308376       1.896013                    0.995728      30.893854      91.003156       0.602211       0.418613      -1.060242      -0.074356       0.047091       0.053513       0.103005      -0.024917      -0.013936       0.021086      -0.000547      -0.112734      -0.045118      -0.005585       0.050703              8.627199       7.243569      -1.835798      -0.249250      11.077333      -0.069956       7.560695           0.006951
          188              C      -1.017359       2.522402      28.517802      -0.301897      29.501005 0.45042017E+03  0.10727165E+05                                 8.365772                            7.036644      -0.197261       1.926454                    0.996770      30.446036      89.276419       0.623870       0.412235      -1.062550       0.074582      -0.055714      -0.050244       0.105787      -0.028747      -0.015076       0.058715       0.038186      -0.060768      -0.074298       0.005004       0.069293              9.420106       6.867295      -1.058329      -0.686737      12.952007      -2.109643       8.441017           0.008851
          189              C      -0.988210       3.863789      27.800162       0.651975      20.464770 0.23775447E+03  0.48410383E+04                                 6.947097                            5.491289       0.028965       2.089013                    0.999788      20.977704      57.442148       0.632478       0.475610      -1.022134       0.014510       0.029914       0.009084       0.034466      -0.040074      -0.063147       0.052175       0.027825       0.043126      -0.059555      -0.047708       0.107263              7.909868       5.535086       0.698412       1.326964      11.392020      -2.801450       6.802498          -0.000966
          190              C       4.220325       9.012538      27.874722      -0.305414      27.884353 0.49243161E+03  0.11963317E+05                                 8.058594                            7.410713      -0.311228       1.898713                    0.995387      30.704062      90.222047       0.602830       0.418221      -1.061274      -0.010190      -0.079140       0.062913       0.101612       0.016925      -0.012180      -0.025563      -0.032379      -0.112234      -0.046478      -0.004688       0.051166              8.563965       8.666549       2.446020      -0.015767       9.228068      -0.455545       7.797277           0.006568
          191              C       3.776802       7.727578      28.615662      -0.306117      29.990539 0.46222425E+03  0.11083681E+05                                 8.477656                            7.146093      -0.233092       1.912676                    0.996456      30.745038      90.567180       0.616537       0.414301      -1.060843       0.017081       0.084281      -0.062095       0.106070       0.001332      -0.048418      -0.050392      -0.057747      -0.045915      -0.077886       0.002267       0.075619              9.540642      10.831034       3.143745       2.099395       9.087675       0.314403       8.703218           0.010151
          192              C       2.574261       7.080148      27.916662       0.642589      20.903856 0.24396495E+03  0.49944632E+04                                 7.026272                            5.548626       0.072174       2.099555                    0.999784      21.120591      57.795062       0.632223       0.473233      -1.024472      -0.029881      -0.004515       0.008265       0.031330      -0.001342      -0.008650      -0.076959      -0.097368       0.012300      -0.060566      -0.044756       0.105322              8.008076      10.882351       2.275042       1.610684       6.111103       2.425405       7.030776          -0.001964
          193              C      -4.328348       8.938291      27.912002      -0.305802      28.120534 0.48685426E+03  0.11807492E+05                                 8.113506                            7.366155      -0.327804       1.890687                    0.995957      30.818364      90.813955       0.604273       0.417940      -1.060256       0.074969       0.039952       0.059799       0.103886       0.014031       0.023909      -0.003589       0.047177      -0.105402      -0.043508      -0.007296       0.050804              8.708609      11.779179      -1.039143       0.295073       6.653551       0.190572       7.693098           0.007272
          194              C      -2.996637       9.266956      28.564402      -0.302658      29.298655 0.43702550E+03  0.10335927E+05                                 8.331154                            6.931488      -0.203395       1.927834                    0.996815      30.214220      88.457055       0.628183       0.412266      -1.061911      -0.084974      -0.037135      -0.056500       0.108591       0.028394       0.056249      -0.021640       0.025452      -0.039278      -0.073237       0.010044       0.063193              9.441205      12.689956      -2.407996      -1.208784       7.510335       1.523194       8.123323           0.006338
          195              C      -1.848964       8.490832      28.000542       0.657569      20.278278 0.23245261E+03  0.47084762E+04                                 6.920706                            5.430270       0.064887       2.103373                    0.999832      20.817671      56.934591       0.635653       0.475707      -1.021647       0.015338      -0.021901       0.010741       0.028815       0.012492       0.074049       0.009465       0.040532       0.156158      -0.058608      -0.045500       0.104107              7.942726      10.223892      -2.701176      -3.067401       7.967035       0.811058       5.637252          -0.000283
          196              C      -1.348858       7.773116      24.244582      -0.320907      28.929859 0.48489806E+03  0.11772781E+05                                 8.323556                            7.369003      -0.400903       1.848635                    0.996194      31.515375      93.554222       0.600730       0.419951      -1.056775      -0.090508      -0.042401       0.023786       0.102739       0.011792      -0.015279       0.008575       0.057963      -0.113590      -0.043848      -0.008395       0.052243              9.205011      13.588577      -2.004700       0.399122       7.427338      -0.268341       6.599120           0.007519
          197              C      -2.788021       7.460290      24.528842      -0.298045      29.402014 0.42776099E+03  0.10026277E+05                                 8.303410                            6.808079      -0.047177       1.982735                    0.997154      29.571282      85.169806       0.643114       0.406330      -1.069646       0.100181       0.029331      -0.028730       0.108268       0.030382      -0.029622       0.012617       0.044869      -0.065083      -0.051083      -0.003765       0.054848              9.635059      13.307513      -3.402796       1.594230       8.006556      -1.054779       7.591108           0.004921
          198              C      -3.749368       8.450244      23.923042       0.640010      20.958535 0.24036153E+03  0.49100224E+04                                 7.044514                            5.499800       0.035521       2.084653                    0.999814      21.253972      58.391667       0.635371       0.471911      -1.023602      -0.017975       0.015662       0.004583       0.024277       0.018478       0.012349       0.074403      -0.039030       0.048199      -0.061375      -0.030786       0.092161              8.176348      10.923910      -3.004586       1.166391       7.213888      -2.530170       6.391247           0.000894
          199              C      -0.598413       5.041834      24.156042      -0.327105      29.349195 0.49790862E+03  0.12176778E+05                                 8.421247                            7.480279      -0.415745       1.840158                    0.996318      31.893520      95.221011       0.594301       0.421422      -1.055173       0.081417      -0.058294       0.018192       0.101773      -0.030368       0.003236      -0.010852      -0.010244      -0.131537      -0.045503      -0.008322       0.053826              9.288012       7.450264      -1.710412      -0.038150      13.643249       0.641451       6.770523           0.007777
          200              C       0.423519       3.954865      24.393702      -0.299432      29.880461 0.43862500E+03  0.10363693E+05                                 8.444393                            6.929401      -0.160752       1.941918                    0.996922      30.046416      87.383735       0.631474       0.410515      -1.065045      -0.074405       0.069266      -0.025296       0.104756      -0.039727       0.005075      -0.034302       0.027877      -0.073364      -0.054846      -0.006744       0.061590              9.806634       6.571138      -0.536999       0.070951      15.146737       2.163881       7.702027           0.006144
          201              C      -0.001715       2.620407      23.820522       0.647211      20.896058 0.23806536E+03  0.48582799E+04                                 7.068915                            5.502659       0.003829       2.077593                    0.999718      21.224252      58.549014       0.629273       0.476958      -1.019450      -0.006420      -0.025042       0.010156       0.027776       0.002634      -0.074172      -0.024967       0.059941       0.045539      -0.065710      -0.030110       0.095820              8.210653       5.476817       0.007125       1.757666      12.533860       2.109677       6.621282           0.001030
          202              C       1.393439       7.040550      24.132742      -0.323208      29.545323 0.49806007E+03  0.12170550E+05                                 8.455713                            7.478633      -0.413290       1.843174                    0.996068      31.718166      94.383528       0.595228       0.421108      -1.056311       0.013133       0.097062       0.026628       0.101501       0.020915       0.009935       0.012169      -0.046800      -0.127190      -0.045361      -0.009517       0.054878              9.374453      10.989851       3.711679      -0.610679      10.400683      -0.342482       6.732824           0.008196
          203              C       1.896974       8.451234      24.440302      -0.298140      29.818514 0.43806195E+03  0.10329065E+05                                 8.412710                            6.914823      -0.086440       1.968222                    0.997052      29.772604      86.007570       0.634633       0.409315      -1.067683      -0.029313      -0.095702      -0.028916       0.104184       0.011244       0.025744       0.022585      -0.077780      -0.076416      -0.052225      -0.009281       0.061506              9.773458      12.501121       3.966381      -1.944862       9.015372      -0.988910       7.803881           0.005955
          204              C       3.234973       8.737330      23.787902       0.647333      21.027940 0.24019080E+03  0.49109184E+04                                 7.090463                            5.524495       0.003662       2.077356                    0.999670      21.238858      58.580723       0.628695       0.476497      -1.020037       0.025909       0.007473       0.007510       0.027992      -0.035723       0.056284      -0.053468      -0.025784       0.006281      -0.064362      -0.033890       0.098252              8.237479      10.626367       3.144174      -2.687421       7.048530       0.450492       7.037540           0.000452
          205              C      -4.370643       9.122422      12.373698      -0.314834      28.026568 0.49189506E+03  0.11955503E+05                                 8.089571                            7.403268      -0.306688       1.896049                    0.995776      30.925185      91.102505       0.603122       0.417836      -1.060766       0.076790       0.040910       0.053903       0.102352       0.012065       0.024504       0.002181       0.043594      -0.114096      -0.045063      -0.005534       0.050597              8.626345      11.703590      -0.740647       0.065255       6.613779       0.249816       7.561667           0.006960
          206              C      -3.022356       9.519394      12.984158      -0.303665      29.568857 0.45174954E+03  0.10767112E+05                                 8.377606                            7.046170      -0.197970       1.925577                    0.996808      30.493068      89.458460       0.623541       0.412135      -1.062579      -0.085922      -0.037475      -0.049340       0.105932       0.031288       0.059052      -0.015884       0.031843      -0.062156      -0.074807       0.004287       0.070520              9.433969      12.368773      -2.108506      -1.485503       7.479963       1.652781       8.453170           0.008862
          207              C      -1.875256       8.823456      12.266518       0.655401      20.420292 0.23710809E+03  0.48249452E+04                                 6.940183                            5.486131       0.028856       2.089372                    0.999742      20.945923      57.351406       0.632329       0.476011      -1.021844       0.019386      -0.028150       0.007178       0.034925       0.031857       0.075456       0.028309       0.054870       0.041463      -0.058558      -0.047102       0.105660              7.901730       9.313145      -2.881098      -3.086324       7.595957       0.250610       6.796086          -0.000985
          208              C      -0.020576       1.738359      12.341078      -0.304592      27.865690 0.49197582E+03  0.11949400E+05                                 8.054347                            7.406638      -0.304405       1.900650                    0.995316      30.691121      90.171395       0.603079       0.418148      -1.061328      -0.063810       0.048841       0.062824       0.102000      -0.022454      -0.016643       0.024086      -0.014522      -0.109925      -0.046358      -0.005268       0.051626              8.559386       6.966857      -1.465189      -0.386202      10.917309       0.241886       7.793993           0.006567
          209              C      -0.911622       2.764940      13.082018      -0.307034      30.007463 0.46255656E+03  0.11093068E+05                                 8.477637                            7.145938      -0.236755       1.911435                    0.996450      30.755838      90.589468       0.616928       0.413985      -1.061100       0.062983      -0.057431      -0.062705       0.105816      -0.024026      -0.019459       0.066975       0.026874      -0.046141      -0.077761       0.003321       0.074440              9.540636       6.801686      -0.816744      -0.777764      13.117059      -1.975233       8.703162           0.010142
          210              C      -0.871042       4.130086      12.383018       0.641683      20.909668 0.24404515E+03  0.49964077E+04                                 7.026838                            5.549054       0.076149       2.100732                    0.999760      21.124525      57.803503       0.632294       0.473150      -1.024539       0.011219       0.028526       0.008944       0.031931      -0.041030      -0.063136       0.046210       0.050855       0.011612      -0.060975      -0.044840       0.105815              8.008733       5.333749       0.928788       1.294950      11.660879      -2.608011       7.031572          -0.001945
          211              C       4.189461       9.178850      12.378358      -0.308183      28.198298 0.48860958E+03  0.11860348E+05                                 8.129278                            7.380554      -0.326897       1.890421                    0.995915      30.862789      90.974763       0.603564       0.418068      -1.060209      -0.003376      -0.085003       0.059901       0.104043       0.013395      -0.014854      -0.019276      -0.049070      -0.105484      -0.043560      -0.007846       0.051406              8.726391       8.857480       2.752756       0.021332       9.619127      -0.350393       7.702567           0.007279
          212              C       3.808238       7.861222      13.030758      -0.300231      29.237462 0.43584940E+03  0.10301637E+05                                 8.324963                            6.926666      -0.210051       1.926881                    0.996848      30.166428      88.302490       0.627759       0.412803      -1.061517       0.012526       0.091188      -0.056054       0.107769      -0.003537      -0.046362      -0.038251      -0.061929      -0.043602      -0.073342       0.010062       0.063280              9.434098      10.883247       3.445958       1.921685       9.303429       0.286355       8.115617           0.006333
          213              C       2.562259       7.255370      12.466898       0.658467      20.287639 0.23258582E+03  0.47121827E+04                                 6.925197                            5.433508       0.056024       2.100446                    0.999820      20.822265      56.966418       0.635124       0.476002      -1.021417      -0.026672      -0.003497       0.010954       0.029046       0.011052      -0.030021      -0.068455      -0.041494       0.154931      -0.059327      -0.044501       0.103829              7.948166      10.878051       2.330455       2.237362       7.325956       2.252617       5.640490          -0.000294
          214              C       1.690645       7.181123       8.710938      -0.320530      28.922089 0.48476734E+03  0.11769673E+05                                 8.326839                            7.371904      -0.404687       1.847762                    0.996203      31.509964      93.560721       0.600092       0.420395      -1.056419       0.008324       0.099317       0.024272       0.102578       0.018153       0.014251       0.009271      -0.048075      -0.115701      -0.043851      -0.007566       0.051417              9.208929      10.708296       3.673624      -0.433603      10.318050      -0.212402       6.600440           0.007516
          215              C       2.139312       8.583888       8.995198      -0.294468      29.340021 0.42661750E+03  0.99942415E+04                                 8.298956                            6.804592      -0.055826       1.980817                    0.997062      29.534653      85.082521       0.642389       0.407002      -1.069049      -0.023700      -0.099789      -0.029800       0.106806       0.004056       0.025030       0.019285      -0.075334      -0.068274      -0.050715      -0.004527       0.055242              9.629498      12.270822       3.992565      -1.709156       9.030294      -0.853324       7.587378           0.004915
          216              C       3.477310       8.921462       8.389398       0.638213      20.977909 0.24064595E+03  0.49168811E+04                                 7.045665                            5.500680       0.038686       2.085312                    0.999798      21.267693      58.419872       0.635784       0.471504      -1.023907       0.023393       0.007891       0.004443       0.025085      -0.026363       0.059824      -0.047204      -0.013591       0.051907      -0.062648      -0.030557       0.093205              8.177678      10.745864       3.109726      -2.774638       7.395695       0.254693       6.391476           0.000912
          217              C      -1.049937       7.896860       8.622398      -0.322597      29.261203 0.49612278E+03  0.12122688E+05                                 8.408366                            7.470761      -0.420384       1.839347                    0.996238      31.833525      95.013333       0.594189       0.421863      -1.054855      -0.089868      -0.040757       0.018456       0.100389       0.010618      -0.010701       0.002697       0.058459      -0.131370      -0.045383      -0.008650       0.054034              9.271565      13.547136      -1.817487       0.572010       7.506402      -0.285716       6.761157           0.007760
          218              C      -2.502246       7.555326       8.860058      -0.298962      29.819300 0.43763819E+03  0.10333218E+05                                 8.426580                            6.916473      -0.153471       1.944456                    0.996936      30.012004      87.216534       0.632849       0.409907      -1.065578       0.096363       0.028345      -0.025197       0.103557       0.032441      -0.032173       0.013586       0.052541      -0.071965      -0.055448      -0.005260       0.060708              9.783213      13.426351      -3.430559       1.831105       8.234705      -1.137056       7.688582           0.006147
          219              C      -3.445303       8.590817       8.286878       0.647832      20.870437 0.23775358E+03  0.48503528E+04                                 7.064312                            5.500037       0.007560       2.079264                    0.999712      21.207085      58.493201       0.629252       0.477129      -1.019354      -0.018851       0.018137       0.008874       0.027623       0.024494       0.016870       0.075770      -0.036588       0.043623      -0.064007      -0.031606       0.095613              8.204193      10.752160      -3.055560       0.945971       7.243348      -2.575566       6.617072           0.001033
          220              C      -0.314924       5.172508       8.599098      -0.322941      29.455668 0.49620807E+03  0.12113974E+05                                 8.437005                            7.463375      -0.401744       1.847414                    0.996007      31.665672      94.182507       0.595999       0.420957      -1.056409       0.075707      -0.059380       0.027367       0.100032      -0.029910       0.006527      -0.014700      -0.014006      -0.128643      -0.045799      -0.008853       0.054653              9.351372       7.324548      -1.593543       0.006515      14.010685       0.695435       6.718884           0.008193
          221              C       0.654996       4.031091       8.906658      -0.297395      29.823319 0.43820909E+03  0.10333020E+05                                 8.409731                            6.912825      -0.082035       1.969254                    0.997138      29.779007      86.017729       0.635183       0.408941      -1.067966      -0.068000       0.073090      -0.028747       0.103887      -0.039728       0.007345      -0.033721       0.018861      -0.076270      -0.052131      -0.010057       0.062188              9.769172       6.452793      -0.472409       0.115486      15.052966       2.178712       7.801758           0.005954
          222              C       0.233764       2.729302       8.254258       0.645756      21.057275 0.24060210E+03  0.49214901E+04                                 7.096366                            5.528896      -0.004439       2.074482                    0.999692      21.260918      58.656690       0.628493       0.476441      -1.020055      -0.007053      -0.026544       0.007265       0.028410       0.006584      -0.075529      -0.022314       0.073878       0.005569      -0.065494      -0.033555       0.099049              8.244469       5.223852      -0.021961       1.735267      12.466076       2.105179       7.043478           0.000455
          223              C       1.345429       0.776124      20.140520      -0.313129      27.945615 0.49009294E+03  0.11899620E+05                                 8.066895                            7.383223      -0.298470       1.899051                    0.995922      30.870190      90.865471       0.604793       0.417104      -1.061334       0.002892       0.088263       0.053390       0.103195       0.013456       0.011000       0.022579      -0.043603      -0.111923      -0.044696      -0.006510       0.051206              8.600619       8.500279       2.554971      -0.178942       9.757147       0.181418       7.544431           0.006952
          224              C       1.675785       2.142260      20.750980      -0.302277      29.508759 0.45058337E+03  0.10732002E+05                                 8.366958                            7.038114      -0.194962       1.927094                    0.996832      30.453545      89.301803       0.623780       0.412258      -1.062538      -0.011222      -0.091338      -0.049483       0.104485      -0.001696       0.042807       0.042703      -0.069436      -0.061315      -0.073931       0.004130       0.069801              9.420923      10.511002       3.162590      -2.170167       9.307503      -0.458249       8.444263           0.008853
          225              C       2.852034       2.787709      20.033340       0.652664      20.447869 0.23752913E+03  0.48352970E+04                                 6.943168                            5.488885       0.028161       2.088712                    0.999760      20.966792      57.405170       0.632583       0.475645      -1.022117       0.032891       0.003070       0.009336       0.034328       0.007600       0.013035       0.079924      -0.083773       0.041841      -0.058811      -0.047548       0.106359              7.904668      10.524087       2.184836      -1.761014       6.391052      -2.548669       6.798866          -0.000952
          226              C       9.915249       0.851360      20.107900      -0.305960      27.907554 0.49293496E+03  0.11978003E+05                                 8.059417                            7.411253      -0.307900       1.899554                    0.995340      30.721989      90.269178       0.603235       0.417854      -1.061560      -0.074449      -0.031439       0.062933       0.102429       0.005468      -0.029240      -0.002024       0.046150      -0.110458      -0.046534      -0.005266       0.051800              8.564816      11.208607      -0.980483      -0.401263       6.691585      -0.214480       7.794257           0.006564
          227              C       8.580680       0.592982      20.848840      -0.306805      30.033587 0.46306052E+03  0.11109386E+05                                 8.491291                            7.157571      -0.243542       1.909373                    0.996408      30.766608      90.670670       0.615360       0.414882      -1.060411       0.081938       0.026094      -0.061849       0.105925       0.024078      -0.067945       0.016776       0.027876      -0.045129      -0.078130       0.003519       0.074611              9.556763      12.275180      -2.333361       1.325645       7.682724      -1.665738       8.712385           0.010148
          228              C       7.418719       1.310699      20.149840       0.644650      20.870904 0.24349648E+03  0.49826751E+04                                 7.020515                            5.544355       0.070703       2.099428                    0.999757      21.098905      57.730460       0.632260       0.473414      -1.024334      -0.019011       0.023181       0.008092       0.031053       0.042288      -0.070527      -0.030573       0.045600       0.014080      -0.060186      -0.044181       0.104368              8.001111       9.265910      -3.199693       2.901863       7.712945      -0.180289       7.024478          -0.001945
          229              C       5.576613       8.217605      20.145180      -0.307250      28.175216 0.48811977E+03  0.11847042E+05                                 8.128532                            7.379707      -0.334755       1.888175                    0.995884      30.859375      90.998232       0.603170       0.418392      -1.059865       0.072163      -0.045069       0.059323       0.103721      -0.027896       0.009258      -0.022531       0.001262      -0.106783      -0.043926      -0.007619       0.051544              8.725541       7.044121      -1.705661       0.313677      11.427023      -0.158336       7.705480           0.007274
          230              C       6.527101       7.228641      20.797580      -0.300648      29.236463 0.43580613E+03  0.10299410E+05                                 8.318329                            6.920919      -0.199978       1.929601                    0.996850      30.172307      88.287988       0.628813       0.412160      -1.062029      -0.074117       0.054725      -0.055652       0.107635      -0.025539       0.010228      -0.058905       0.035299      -0.040628      -0.072347       0.008784       0.063563              9.426279       6.709723      -1.036042       0.712627      13.456907       1.803881       8.112208           0.006333
          231              C       6.428794       5.846666      20.233720       0.656028      20.320920 0.23303833E+03  0.47233268E+04                                 6.929807                            5.436764       0.058734       2.100865                    0.999841      20.845527      57.029422       0.635332       0.475647      -1.021676      -0.010856      -0.024714       0.010625       0.029008      -0.023652       0.045465      -0.060031       0.001143       0.156729      -0.059107      -0.045663       0.104769              7.953856       6.198588       0.373647      -0.832149      12.018629       3.067401       5.644351          -0.000272
          232              C       6.057287       5.054703      16.477760      -0.318024      28.823848 0.48270406E+03  0.11707891E+05                                 8.310347                            7.358255      -0.402649       1.849232                    0.996161      31.452698      93.365022       0.600355       0.420630      -1.056199      -0.081270       0.056885       0.023575       0.101964      -0.030249      -0.000565       0.017835      -0.007410      -0.115052      -0.044294      -0.007497       0.051791              9.188707       7.224038      -1.660351      -0.031005      13.751916      -0.476833       6.590168           0.007508
          233              C       5.066791       6.144642      16.762020      -0.296588      29.371322 0.42724841E+03  0.10010870E+05                                 8.298571                            6.804945      -0.045120       1.983703                    0.997163      29.547691      85.076556       0.643154       0.406443      -1.069614       0.074849      -0.071245      -0.029921       0.107580      -0.034875      -0.003949       0.031701       0.030833      -0.066898      -0.051164      -0.004152       0.055316              9.628631       6.382505      -0.594512      -0.116183      14.917923      -1.906895       7.585463           0.004918
          234              C       5.443442       7.472170      16.156220       0.637394      20.989805 0.24082100E+03  0.49214840E+04                                 7.049349                            5.503641       0.037644       2.084942                    0.999784      21.274647      58.450181       0.635429       0.471669      -1.023790       0.005690       0.022801       0.004681       0.023962       0.007927       0.070457       0.027633       0.051329       0.052790      -0.061621      -0.031105       0.092727              8.181641       5.542683      -0.104983      -1.608915      12.607338      -2.276429       6.394901           0.000921
          235              C       4.067150       3.039158      16.389220      -0.325457      29.312567 0.49715525E+03  0.12153769E+05                                 8.415615                            7.476252      -0.413480       1.841000                    0.996213      31.865791      95.120717       0.594265       0.421606      -1.055056      -0.010378      -0.100474       0.018767       0.102737       0.019926      -0.007140      -0.007773      -0.047390      -0.131563      -0.045274      -0.008587       0.053862              9.280614      10.605752       3.529734       0.535626      10.471745       0.355151       6.764345           0.007774
          236              C       3.636773       1.610655      16.626880      -0.301497      29.891137 0.43890792E+03  0.10370153E+05                                 8.438783                            6.925781      -0.145928       1.946102                    0.996896      30.048798      87.337517       0.632556       0.409822      -1.065690       0.022931       0.098660      -0.025473       0.104444       0.006796      -0.026342      -0.021471      -0.081597      -0.072018      -0.053757      -0.006743       0.060501              9.799081      12.528013       3.975951       1.906872       9.173510       1.020974       7.695719           0.006150
          237              C       2.268482       1.311689      16.053700       0.648630      20.861036 0.23759614E+03  0.48464377E+04                                 7.062712                            5.498572       0.001117       2.077440                    0.999763      21.200842      58.475657       0.629261       0.477190      -1.019300      -0.025764      -0.007511       0.009846       0.028585      -0.027659      -0.057257       0.052212      -0.023596       0.045583      -0.063899      -0.031449       0.095348              8.202653      10.763861       3.047315       2.702186       7.228159      -0.468359       6.615940           0.001029
          238              C       6.794015       2.313522      16.365920      -0.322163      29.483861 0.49677020E+03  0.12131071E+05                                 8.439698                            7.465094      -0.417035       1.842191                    0.996151      31.690084      94.266695       0.596233       0.420675      -1.056591       0.090862       0.036647       0.026365       0.101460       0.009313       0.015975      -0.002433       0.062145      -0.129625      -0.046221      -0.010226       0.056447              9.354779      13.724787      -2.100781      -0.598980       7.616379       0.353239       6.723172           0.008197
          239              C       8.267471       2.582789      16.673480      -0.301660      29.931584 0.44015084E+03  0.10389946E+05                                 8.429832                            6.928294      -0.080940       1.968872                    0.997160      29.840822      86.233316       0.634471       0.408961      -1.067988      -0.096829      -0.022235      -0.029113       0.103527       0.027435       0.032360      -0.010722       0.059205      -0.079059      -0.052004      -0.009827       0.061831              9.794757      13.357514      -3.503202      -1.835964       8.209244       1.195713       7.817512           0.005959
          240              C       9.184237       1.567097      16.021080       0.647042      21.025960 0.24015144E+03  0.49098571E+04                                 7.089115                            5.523484      -0.002777       2.075563                    0.999698      21.239190      58.577938       0.628854       0.476401      -1.020100       0.018973      -0.018610       0.007581       0.027637       0.029037      -0.018323      -0.076483      -0.048784       0.006201      -0.065353      -0.033832       0.099185              8.235845      10.664709      -3.120375      -0.953903       7.006408       2.551514       7.036417           0.000458
          241              C       5.714928       8.346299       4.607342      -0.312575      27.994407 0.49115469E+03  0.11933363E+05                                 8.090260                            7.404555      -0.308345       1.896021                    0.995728      30.893957      91.003408       0.602214       0.418611      -1.060243       0.074356      -0.047096       0.053512       0.103006      -0.024917       0.013939      -0.021081      -0.000545      -0.112710      -0.045109      -0.005590       0.050700              8.627193       7.243571      -1.835791       0.249247      11.077306       0.069996       7.560702           0.006951
          242              C       6.732859       7.377134       5.217802      -0.301888      29.500989 0.45042022E+03  0.10727174E+05                                 8.365781                            7.036653      -0.197262       1.926453                    0.996770      30.446120      89.276900       0.623868       0.412236      -1.062549      -0.074582       0.055714      -0.050245       0.105788      -0.028750       0.015075      -0.058709       0.038184      -0.060757      -0.074291       0.004999       0.069292              9.420112       6.867311      -1.058327       0.686737      12.952011       2.109660       8.441014           0.008855
          243              C       6.703710       6.035747       4.500162       0.651958      20.465353 0.23776256E+03  0.48412425E+04                                 6.947233                            5.491386       0.028961       2.089008                    0.999788      20.977956      57.443004       0.632471       0.475611      -1.022134      -0.014510      -0.029914       0.009082       0.034465      -0.040070       0.063146      -0.052167       0.027805       0.043113      -0.059546      -0.047708       0.107254              7.910038       5.535165       0.698439      -1.326968      11.392338       2.801549       6.802611          -0.000962
          244              C       1.495175       0.886998       4.574722      -0.305423      27.884491 0.49243497E+03  0.11963414E+05                                 8.058596                            7.410720      -0.311194       1.898722                    0.995387      30.704150      90.222224       0.602833       0.418218      -1.061276       0.010194       0.079142       0.062912       0.101613       0.016924       0.012175       0.025563      -0.032380      -0.112211      -0.046470      -0.004692       0.051162              8.563962       8.666539       2.446010       0.015730       9.228064       0.455521       7.797282           0.006568
          245              C       1.938698       2.171958       5.315662      -0.306111      29.990500 0.46222384E+03  0.11083674E+05                                 8.477656                            7.146094      -0.233090       1.912676                    0.996456      30.745085      90.567468       0.616536       0.414301      -1.060842      -0.017082      -0.084281      -0.062096       0.106071       0.001335       0.048413       0.050389      -0.057752      -0.045903      -0.077878       0.002261       0.075617              9.540638      10.831026       3.143736      -2.099416       9.087677      -0.314416       8.703210           0.010154
          246              C       3.141239       2.819388       4.616662       0.642577      20.904237 0.24397026E+03  0.49945971E+04                                 7.026362                            5.548690       0.072179       2.099555                    0.999784      21.120722      57.795491       0.632219       0.473233      -1.024472       0.029881       0.004515       0.008262       0.031329      -0.001335       0.008644       0.076956      -0.097353       0.012290      -0.060554      -0.044760       0.105314              8.008191      10.882554       2.275106      -1.610750       6.111171      -2.425439       7.030848          -0.001966
          247              C      10.043848       0.961245       4.612002      -0.305811      28.120648 0.48685708E+03  0.11807572E+05                                 8.113501                            7.366157      -0.327768       1.890697                    0.995957      30.818448      90.814112       0.604276       0.417938      -1.060258      -0.074973      -0.039950       0.059798       0.103888       0.014032      -0.023907       0.003584       0.047178      -0.105376      -0.043498      -0.007303       0.050801              8.708598      11.779146      -1.039135      -0.295027       6.653551      -0.190591       7.693096           0.007272
          248              C       8.712137       0.632580       5.264402      -0.302656      29.298696 0.43702671E+03  0.10335964E+05                                 8.331162                            6.931499      -0.203388       1.927835                    0.996815      30.214278      88.457292       0.628182       0.412266      -1.061910       0.084976       0.037135      -0.056500       0.108592       0.028394      -0.056245       0.021638       0.025459      -0.039270      -0.073232       0.010039       0.063192              9.441210      12.689968      -2.407995       1.208805       7.510344      -1.523203       8.123317           0.006340
          249              C       7.564464       1.408704       4.700542       0.657563      20.278421 0.23245442E+03  0.47085189E+04                                 6.920736                            5.430288       0.064902       2.103378                    0.999832      20.817659      56.934472       0.635653       0.475707      -1.021648      -0.015339       0.021901       0.010739       0.028814       0.012485      -0.074045      -0.009468       0.040535       0.156146      -0.058597      -0.045505       0.104102              7.942769      10.223955      -2.701227       3.067427       7.967084      -0.811085       5.637269          -0.000297
          250              C       7.064358       2.126420       0.944582      -0.320913      28.929945 0.48489969E+03  0.11772820E+05                                 8.323542                            7.368994      -0.400883       1.848640                    0.996194      31.515362      93.553891       0.600733       0.419948      -1.056778       0.090512       0.042397       0.023785       0.102741       0.011788       0.015276      -0.008569       0.057962      -0.113585      -0.043842      -0.008398       0.052240              9.204994      13.588533      -2.004699      -0.399149       7.427323       0.268359       6.599127           0.007518
          251              C       8.503521       2.439246       1.228842      -0.298037      29.401696 0.42775487E+03  0.10026095E+05                                 8.303342                            6.808028      -0.047151       1.982747                    0.997154      29.571028      85.168810       0.643117       0.406330      -1.069647      -0.100176      -0.029335      -0.028731       0.108265       0.030383       0.029623      -0.012616       0.044878      -0.065088      -0.051084      -0.003769       0.054853              9.634978      13.307385      -3.402756      -1.594217       8.006496       1.054766       7.591053           0.004921
          252              C       9.464868       1.449292       0.623042       0.640016      20.958634 0.24036310E+03  0.49100697E+04                                 7.044556                            5.499836       0.035470       2.084632                    0.999814      21.254174      58.392590       0.635365       0.471914      -1.023598       0.017972      -0.015657       0.004587       0.024273       0.018490      -0.012342      -0.074409      -0.039036       0.048211      -0.061383      -0.030788       0.092171              8.176388      10.923939      -3.004564      -1.166362       7.213922       2.530177       6.391304           0.000906
          253              C       6.313913       4.857702       0.856042      -0.327111      29.349290 0.49791046E+03  0.12176823E+05                                 8.421231                            7.480269      -0.415728       1.840162                    0.996318      31.893538      95.220787       0.594304       0.421419      -1.055176      -0.081416       0.058299       0.018190       0.101775      -0.030366      -0.003240       0.010846      -0.010248      -0.131528      -0.045498      -0.008324       0.053822              9.287993       7.450246      -1.710391       0.038150      13.643205      -0.641486       6.770529           0.007776
          254              C       5.291981       5.944671       1.093702      -0.299426      29.880187 0.43861960E+03  0.10363529E+05                                 8.444334                            6.929356      -0.160723       1.941930                    0.996922      30.046167      87.382724       0.631477       0.410515      -1.065046       0.074405      -0.069261      -0.025297       0.104753      -0.039733      -0.005076       0.034302       0.027873      -0.073366      -0.054847      -0.006748       0.061595              9.806564       6.571101      -0.536991      -0.070951      15.146615      -2.163869       7.701977           0.006144
          255              C       5.717215       7.279129       0.520522       0.647219      20.896092 0.23806596E+03  0.48583023E+04                                 7.068945                            5.502685       0.003769       2.077570                    0.999718      21.224409      58.549794       0.629268       0.476961      -1.019447       0.006417       0.025039       0.010161       0.027773       0.002631       0.074175       0.024976       0.059967       0.045552      -0.065719      -0.030111       0.095830              8.210680       5.476860       0.007120      -1.757688      12.533844      -2.109653       6.621336           0.001037
          256              C       4.322061       2.858986       0.832742      -0.323215      29.545444 0.49806241E+03  0.12170611E+05                                 8.455705                            7.478628      -0.413272       1.843178                    0.996068      31.718202      94.383394       0.595232       0.421106      -1.056313      -0.013138      -0.097063       0.026627       0.101503       0.020917      -0.009929      -0.012169      -0.046796      -0.127180      -0.045356      -0.009520       0.054875              9.374443      10.989838       3.711667       0.610712      10.400652       0.342501       6.732839           0.008195
          257              C       3.818526       1.448302       1.140302      -0.298133      29.818226 0.43805623E+03  0.10328891E+05                                 8.412650                            6.914776      -0.086411       1.968235                    0.997052      29.772350      86.006551       0.634636       0.409315      -1.067683       0.029308       0.095699      -0.028917       0.104180       0.011248      -0.025744      -0.022586      -0.077787      -0.076421      -0.052227      -0.009285       0.061512              9.773387      12.501028       3.966342       1.944851       9.015308       0.988904       7.803826           0.005953
          258              C       2.480527       1.162206       0.487902       0.647340      21.028015 0.24019195E+03  0.49109550E+04                                 7.090500                            5.524525       0.003607       2.077334                    0.999670      21.239039      58.581576       0.628689       0.476500      -1.020034      -0.025904      -0.007474       0.007515       0.027989      -0.035732      -0.056294       0.053465      -0.025803       0.006291      -0.064371      -0.033892       0.098263              8.237516      10.626375       3.144159       2.687413       7.048568      -0.450519       7.037604           0.000463
          259              C      10.086143       0.777114      35.673698      -0.314839      28.026596 0.49189567E+03  0.11955513E+05                                 8.089546                            7.403250      -0.306639       1.896064                    0.995776      30.925169      91.102211       0.603126       0.417833      -1.060768      -0.076795      -0.040909       0.053903       0.102355       0.012065      -0.024502      -0.002185       0.043596      -0.114078      -0.045057      -0.005538       0.050595              8.626316      11.703520      -0.740648      -0.065205       6.613764      -0.249828       7.561664           0.006960
          260              C       8.737856       0.380142      36.284158      -0.303673      29.568806 0.45174886E+03  0.10767081E+05                                 8.377577                            7.046154      -0.197941       1.925588                    0.996808      30.492928      89.457676       0.623544       0.412134      -1.062581       0.085924       0.037476      -0.049339       0.105932       0.031289      -0.059050       0.015884       0.031848      -0.062154      -0.074806       0.004285       0.070521              9.433935      12.368741      -2.108502       1.485525       7.479937      -1.652780       8.453128           0.008860
          261              C       7.590756       1.076080      35.566518       0.655411      20.419807 0.23710140E+03  0.48247738E+04                                 6.940062                            5.486044       0.028873       2.089382                    0.999742      20.945672      57.350457       0.632335       0.476010      -1.021845      -0.019388       0.028150       0.007178       0.034927       0.031862      -0.075461      -0.028310       0.054870       0.041469      -0.058562      -0.047104       0.105667              7.901582       9.312948      -2.881012       3.086251       7.595826      -0.250581       6.795973          -0.000988
          262              C       5.736076       8.161177      35.641078      -0.304598      27.865796 0.49197826E+03  0.11949468E+05                                 8.054345                            7.406640      -0.304369       1.900660                    0.995316      30.691176      90.171440       0.603081       0.418146      -1.061329       0.063810      -0.048846       0.062823       0.102002      -0.022455       0.016645      -0.024082      -0.014523      -0.109907      -0.046351      -0.005272       0.051623              8.559382       6.966852      -1.465180       0.386192      10.917290      -0.241835       7.794004           0.006567
          263              C       6.627122       7.134596      36.382018      -0.307037      30.007385 0.46255517E+03  0.11093020E+05                                 8.477613                            7.145922      -0.236736       1.911443                    0.996450      30.755729      90.588926       0.616930       0.413985      -1.061101      -0.062984       0.057431      -0.062704       0.105817      -0.024028       0.019458      -0.066972       0.026871      -0.046139      -0.077757       0.003318       0.074439              9.540609       6.801669      -0.816744       0.777755      13.117032       1.975254       8.703126           0.010142
          264              C       6.586542       5.769450      35.683018       0.641685      20.909517 0.24404308E+03  0.49963542E+04                                 7.026797                            5.549025       0.076147       2.100732                    0.999760      21.124467      57.803258       0.632297       0.473149      -1.024539      -0.011218      -0.028527       0.008945       0.031932      -0.041031       0.063137      -0.046212       0.050860       0.011614      -0.060978      -0.044840       0.105818              8.008684       5.333727       0.928778      -1.294949      11.660791       2.607983       7.031534          -0.001948
          265              C       1.526038       0.720686      35.678358      -0.308190      28.198405 0.48861201E+03  0.11860414E+05                                 8.129269                            7.380551      -0.326850       1.890434                    0.995915      30.862830      90.974699       0.603567       0.418066      -1.060211       0.003380       0.085005       0.059901       0.104045       0.013396       0.014851       0.019277      -0.049070      -0.105466      -0.043554      -0.007851       0.051404              8.726378       8.857466       2.752741      -0.021374       9.619092       0.350355       7.702577           0.007279
          266              C       1.907262       2.038314      36.330758      -0.300233      29.237366 0.43584810E+03  0.10301589E+05                                 8.324926                            6.926645      -0.210017       1.926893                    0.996848      30.166278      88.301704       0.627762       0.412802      -1.061518      -0.012526      -0.091189      -0.056053       0.107770      -0.003535       0.046360       0.038249      -0.061932      -0.043603      -0.073339       0.010060       0.063279              9.434051      10.883192       3.445945      -1.921686       9.303396      -0.286370       8.115566           0.006333
          267              C       3.153241       2.644166      35.766898       0.658472      20.287362 0.23258223E+03  0.47120898E+04                                 6.925122                            5.433457       0.056043       2.100454                    0.999820      20.822112      56.965792       0.635129       0.476000      -1.021418       0.026673       0.003498       0.010955       0.029046       0.011051       0.030023       0.068456      -0.041500       0.154935      -0.059331      -0.044500       0.103832              7.948071      10.877898       2.330407      -2.237316       7.325887      -2.252589       5.640428          -0.000289
          268              C       4.024855       2.718413      32.010938      -0.320527      28.922021 0.48476571E+03  0.11769619E+05                                 8.326826                            7.371895      -0.404687       1.847764                    0.996203      31.509832      93.560167       0.600092       0.420395      -1.056419      -0.008324      -0.099316       0.024271       0.102577       0.018153      -0.014249      -0.009270      -0.048070      -0.115705      -0.043851      -0.007565       0.051415              9.208913      10.708280       3.673621       0.433601      10.318028       0.212399       6.600432           0.007517
          269              C       3.576188       1.315648      32.295198      -0.294464      29.339773 0.42661260E+03  0.99940929E+04                                 8.298899                            6.804547      -0.055808       1.980826                    0.997062      29.534421      85.081563       0.642392       0.407001      -1.069050       0.023698       0.099786      -0.029800       0.106803       0.004059      -0.025030      -0.019287      -0.075340      -0.068280      -0.050717      -0.004530       0.055247              9.629428      12.270728       3.992527       1.709135       9.030226       0.853310       7.587331           0.004915
          270              C       2.238190       0.978074      31.689398       0.638219      20.977861 0.24064549E+03  0.49168742E+04                                 7.045665                            5.500685       0.038645       2.085296                    0.999798      21.267781      58.420321       0.635781       0.471506      -1.023905      -0.023389      -0.007892       0.004445       0.025081      -0.026371      -0.059831       0.047201      -0.013607       0.051916      -0.062655      -0.030557       0.093212              8.177669      10.745815       3.109693       2.774612       7.395701      -0.254720       6.391493           0.000910
          271              C       6.765437       2.002676      31.922398      -0.322594      29.261111 0.49612079E+03  0.12122622E+05                                 8.408348                            7.470750      -0.420386       1.839349                    0.996238      31.833368      95.012675       0.594189       0.421864      -1.054855       0.089868       0.040756       0.018456       0.100389       0.010615       0.010699      -0.002696       0.058458      -0.131373      -0.045384      -0.008649       0.054032              9.271543      13.547098      -1.817486      -0.572004       7.506381       0.285716       6.761149           0.007761
          272              C       8.217746       2.344210      32.160058      -0.298959      29.819036 0.43763302E+03  0.10333060E+05                                 8.426520                            6.916427      -0.153452       1.944466                    0.996936      30.011760      87.215526       0.632852       0.409907      -1.065579      -0.096360      -0.028346      -0.025197       0.103555       0.032442       0.032175      -0.013586       0.052549      -0.071971      -0.055451      -0.005262       0.060713              9.783141      13.426236      -3.430531      -1.831079       8.234653       1.137043       7.688533           0.006148
          273              C       9.160803       1.308719      31.586878       0.647840      20.870343 0.23775243E+03  0.48503283E+04                                 7.064303                            5.500035       0.007525       2.079251                    0.999712      21.207137      58.493525       0.629249       0.477130      -1.019352       0.018849      -0.018133       0.008877       0.027621       0.024504      -0.016865      -0.075774      -0.036593       0.043634      -0.064013      -0.031608       0.095621              8.204175      10.752102      -3.055515      -0.945933       7.243336       2.575558       6.617086           0.001030
          274              C       6.030424       4.727028      31.899098      -0.322938      29.455593 0.49620633E+03  0.12113919E+05                                 8.436993                            7.463366      -0.401747       1.847414                    0.996007      31.665563      94.182079       0.595999       0.420958      -1.056408      -0.075706       0.059379       0.027366       0.100031      -0.029908      -0.006527       0.014699      -0.014009      -0.128647      -0.045800      -0.008852       0.054652              9.351358       7.324534      -1.593536      -0.006515      14.010661      -0.695430       6.718879           0.008194
          275              C       5.060504       5.868445      32.206658      -0.297392      29.823098 0.43820454E+03  0.10332882E+05                                 8.409681                            6.912785      -0.082020       1.969263                    0.997138      29.778795      86.016861       0.635186       0.408941      -1.067967       0.067999      -0.073086      -0.028747       0.103884      -0.039732      -0.007346       0.033723       0.018858      -0.076277      -0.052134      -0.010060       0.062193              9.769115       6.452758      -0.472403      -0.115488      15.052869      -2.178691       7.801718           0.005954
          276              C       5.481736       7.170234      31.554258       0.645763      21.057217 0.24060141E+03  0.49214772E+04                                 7.096365                            5.528898      -0.004473       2.074469                    0.999692      21.260994      58.657095       0.628490       0.476442      -1.020053       0.007050       0.026542       0.007269       0.028408       0.006581       0.075531       0.022321       0.073898       0.005577      -0.065500      -0.033556       0.099057              8.244460       5.223869      -0.021965      -1.735278      12.466010      -2.105147       7.043501           0.000451
          277              O       1.686644       7.479099      43.706140      -0.501693      29.773095 0.45643175E+03  0.10525087E+05                                 7.565276                            6.554840       0.445326       2.205785                    0.997756      26.558945      68.221138       0.752448       0.353004      -1.144584       0.022838      -0.016020       0.006291       0.028597       0.011358      -0.008815      -0.005141       0.073693      -0.178880      -0.060598      -0.008472       0.069070              8.243859      13.793787       0.965084       0.028605       5.465700       0.723452       5.472091           0.113271
          278              O       3.037217       6.286205      42.452600      -0.501207      23.766234 0.37298579E+03  0.81696094E+04                                 6.369052                            5.853890       1.029132       2.395737                    0.998968      25.947262      64.752652       0.811650       0.344531      -1.152671       0.003091       0.004001       0.003232       0.006000       0.011565      -0.024845      -0.020847      -0.140590       0.198103      -0.107389       0.026343       0.081046              6.582901       5.245155       0.525002       0.538284       6.724319       2.391801       7.779228           0.062041
          279              O      -1.366576       7.437521      43.901860      -0.476475      28.221844 0.42772140E+03  0.97040726E+04                                 7.293706                            6.338086       0.518819       2.238399                    0.997908      26.063451      66.405140       0.766525       0.352198      -1.145246      -0.000323       0.020960       0.003295       0.021220      -0.035826       0.007686       0.000370      -0.015986      -0.159143      -0.054105      -0.009302       0.063407              7.931498       7.900844      -3.894608      -0.558779      10.404307      -0.409987       5.489344           0.117615
          280              O      -1.125953       9.109553      42.489880      -0.511524      24.348436 0.38643963E+03  0.85362954E+04                                 6.466828                            5.952092       1.013211       2.382015                    0.999186      26.285699      65.792186       0.806547       0.343787      -1.153742      -0.008812       0.011740       0.004090       0.015238       0.056813       0.021299      -0.014034       0.083560       0.193425      -0.105659       0.033623       0.072035              6.684719       6.680894       0.184848      -2.323845       5.172059      -0.670566       8.201203           0.069808
          281              O       0.352646       4.725049      43.729440      -0.495482      28.221579 0.44423534E+03  0.10178225E+05                                 7.292066                            6.470918       0.471612       2.219805                    0.997611      26.336462      67.508647       0.756305       0.353468      -1.143813      -0.029808      -0.004052       0.015885       0.034019       0.035344      -0.011491       0.001347      -0.057796      -0.125662      -0.047321      -0.019405       0.066726              7.814757       7.469553       2.982806       0.355562      10.752753      -0.944817       5.221964           0.105871
          282              O      -1.635205       4.560716      42.890640      -0.526960      24.812919 0.39146969E+03  0.86722461E+04                                 6.540092                            5.970766       0.955088       2.356567                    0.999297      26.501735      66.349000       0.809617       0.341502      -1.156088      -0.006363      -0.000681       0.016782       0.017961      -0.072680       0.010731       0.027890       0.015278       0.179094      -0.107605       0.038888       0.068717              6.840382       6.854719      -1.811107       1.477147       7.362347      -1.900945       6.304079           0.052145
          283              O       0.965348       1.414644      39.801060      -0.514996      29.476697 0.46173898E+03  0.10677808E+05                                 7.512813                            6.590063       0.478187       2.212707                    0.997928      26.701224      68.674213       0.750943       0.352707      -1.144876      -0.010454       0.009580      -0.004400       0.014847      -0.012159      -0.007604      -0.005840      -0.071070      -0.153260      -0.053008      -0.010273       0.063280              8.196680       5.977131      -2.145896       0.677264      12.281035      -0.097243       6.331875           0.090530
          284              O      -0.681859       2.313522      38.678000      -0.510940      27.002068 0.43751976E+03  0.99613705E+04                                 6.995094                            6.395669       0.889127       2.352784                    0.997865      26.332105      66.738906       0.767325       0.350595      -1.149013      -0.019953       0.010703       0.023476       0.032615       0.034054       0.005984      -0.008166       0.096587       0.113264      -0.078760       0.036049       0.042711              7.316836       7.036336       0.840371       2.560140       7.153535       1.619871       7.760635           0.052756
          285              O       3.988847       9.670857      39.763780      -0.513409      29.648717 0.46153808E+03  0.10666520E+05                                 7.532973                            6.577661       0.509525       2.224056                    0.997941      26.630149      68.355292       0.753918       0.351533      -1.146419      -0.005126      -0.015774      -0.006207       0.017710       0.034777       0.012355      -0.005372       0.014182      -0.149815      -0.053601      -0.007211       0.060812              8.246952       9.118810       3.968154      -0.039714       9.267354       0.810908       6.354693           0.102399
          286              O       3.989419       7.868151      38.524220      -0.512331      27.527004 0.43896109E+03  0.10000741E+05                                 7.093795                            6.410614       0.922313       2.367200                    0.997455      26.244997      66.503744       0.765765       0.351079      -1.148808      -0.001880      -0.022511       0.018176       0.028994      -0.066502       0.004183       0.000766      -0.000384       0.140759      -0.090051       0.041904       0.048147              7.471570       7.759833      -0.406690      -2.896637       6.313157       1.512579       8.341720           0.047253
          287              O      -4.668992       8.334419      39.749800      -0.502822      30.025515 0.46605683E+03  0.10806912E+05                                 7.630947                            6.639679       0.430683       2.202394                    0.997793      26.556374      68.480043       0.744658       0.354721      -1.142809       0.014818      -0.000632      -0.010831       0.018365      -0.021785      -0.003452       0.014814       0.035368      -0.183992      -0.064180       0.004694       0.059485              8.374716      12.691622      -2.269899      -0.705741       5.956332      -0.357661       6.476195           0.101240
          288              O      -3.095515       9.079854      38.407720      -0.514803      27.763173 0.44644832E+03  0.10208806E+05                                 7.122136                            6.458412       0.937673       2.368975                    0.997545      26.367032      66.815910       0.764523       0.350358      -1.150031       0.019661       0.007310       0.012855       0.024602       0.037434      -0.006541       0.002490      -0.120621       0.154003      -0.096979       0.045260       0.051719              7.492748       6.327600      -0.352525       0.083097       7.278092      -3.112136       8.872551           0.052460
          289              O      -0.081732       4.699310      28.172962      -0.502509      29.818392 0.45725247E+03  0.10549091E+05                                 7.574169                            6.561561       0.446140       2.205722                    0.997770      26.577027      68.291260       0.751896       0.353093      -1.144474      -0.024623      -0.012065       0.006122       0.028095       0.025553      -0.000212       0.010400      -0.057069      -0.177510      -0.060193      -0.008424       0.068617              8.254464       6.719244       3.128073       0.612699      12.565864      -0.387950       5.478285           0.113288
          290              O      -1.790095       4.126127      26.919422      -0.500355      23.728497 0.37222474E+03  0.81485016E+04                                 6.361306                            5.846894       1.025803       2.395068                    0.998993      25.930661      64.686451       0.812376       0.344411      -1.152811       0.002281      -0.004594       0.004021       0.006517      -0.066536      -0.005252       0.031978       0.049820       0.200548      -0.107642       0.026266       0.081376              6.574808       5.893298      -0.901877       1.799851       6.061422      -1.659223       7.769703           0.062013
          291              O       1.408871       7.364265      28.368682      -0.476317      28.240635 0.42806346E+03  0.97140231E+04                                 7.297809                            6.341426       0.515747       2.237380                    0.997904      26.069704      66.434118       0.766158       0.352287      -1.145144       0.019402      -0.010094       0.003551       0.022157       0.010683      -0.003917      -0.007251       0.069484      -0.160057      -0.054529      -0.008706       0.063235              7.936237      13.160206       0.864609      -0.073974       5.156724       0.689386       5.491782           0.117530
          292              O       2.736581       6.319864      26.956702      -0.510684      24.311380 0.38567233E+03  0.85147784E+04                                 6.458529                            5.944715       1.017247       2.383242                    0.999130      26.273535      65.735648       0.807377       0.343617      -1.153930       0.014578       0.002430       0.004801       0.015539       0.007779      -0.022730      -0.011374      -0.139904       0.193629      -0.105536       0.033513       0.072023              6.675905       5.381676       0.559500       0.579697       6.455737       2.344449       8.190301           0.069823
          293              O      -1.799811       7.231611      28.196262      -0.496592      28.245300 0.44470120E+03  0.10191394E+05                                 7.295721                            6.473917       0.482468       2.222606                    0.997591      26.349290      67.546021       0.756212       0.353425      -1.143868       0.011363       0.027593       0.016637       0.034166      -0.042081       0.006947       0.008781      -0.032194      -0.123951      -0.046577      -0.019239       0.065816              7.819030       7.352982      -2.915122      -0.996990      10.879568       0.164732       5.224541           0.105848
          294              O      -0.948201       9.035307      27.357462      -0.527387      24.837371 0.39197534E+03  0.86863993E+04                                 6.545216                            5.975290       0.957478       2.357096                    0.999329      26.512058      66.389835       0.809160       0.341578      -1.156004       0.002916       0.005891       0.016774       0.018016       0.043325       0.018418      -0.023424       0.116986       0.180645      -0.107594       0.038853       0.068741              6.845876       8.811236       0.686133      -2.387100       5.417713      -0.328935       6.308679           0.052093
          295              O       6.457943       8.356198      24.267882      -0.516447      29.495112 0.46209246E+03  0.10687885E+05                                 7.515379                            6.592024       0.476555       2.212216                    0.997986      26.712415      68.706139       0.750937       0.352647      -1.144940       0.011809       0.004677      -0.002778       0.013002      -0.024205      -0.000094       0.009482       0.054889      -0.153170      -0.053020      -0.009207       0.062227              8.199884      12.568431      -1.658112      -0.422986       5.696713      -0.538234       6.334509           0.090686
          296              O      -3.371002       9.333283      23.144822      -0.511543      27.040491 0.43829451E+03  0.99837246E+04                                 7.002810                            6.402104       0.888579       2.352276                    0.997806      26.348433      66.802625       0.766777       0.350680      -1.148909       0.019539       0.011984       0.022770       0.032309       0.025070      -0.010054      -0.001066      -0.107696       0.112081      -0.078869       0.035984       0.042885              7.325599       6.404245      -0.472702       0.124127       7.802828      -3.031576       7.769724           0.052783
          297              O       0.665284       1.609665      24.230602      -0.513235      29.611813 0.46079764E+03  0.10644662E+05                                 7.525302                            6.571010       0.514210       2.225772                    0.997926      26.618363      68.299928       0.754570       0.351387      -1.146589      -0.011325       0.012521      -0.006655       0.018147      -0.011017      -0.010712      -0.008428      -0.066427      -0.147618      -0.052934      -0.007070       0.060004              8.238593       5.788684      -2.047003       0.721097      12.580137      -0.371161       6.346957           0.102354
          298              O      -0.896190       2.510522      22.991042      -0.511609      27.529573 0.43901310E+03  0.10002547E+05                                 7.095360                            6.412116       0.920486       2.366778                    0.997477      26.241845      66.504861       0.765449       0.351202      -1.148670      -0.017980       0.012686       0.018324       0.028635       0.032931      -0.001367      -0.004426       0.115964       0.140497      -0.090210       0.042040       0.048170              7.473109       7.027826       0.830330       2.758228       7.048483       1.753276       8.343018           0.047261
          299              O       3.836815       9.775792      24.216622      -0.503112      30.052896 0.46663972E+03  0.10824317E+05                                 7.637331                            6.645370       0.422984       2.199854                    0.997746      26.564548      68.523921       0.744045       0.354885      -1.142623      -0.007539      -0.012504      -0.010932       0.018240       0.026245       0.015260      -0.004482       0.020358      -0.183887      -0.064386       0.004733       0.059653              8.381554       9.614639       4.054603       0.042066       9.048716       0.790284       6.481309           0.101227
          300              O       3.695642       8.040403      22.874542      -0.515058      27.730210 0.44574120E+03  0.10187995E+05                                 7.114404                            6.451357       0.949154       2.372619                    0.997562      26.357317      66.763178       0.765331       0.350147      -1.150271      -0.003297      -0.020712       0.012707       0.024522      -0.070440       0.005677       0.004592      -0.005354       0.153678      -0.096462       0.044819       0.051643              7.484524       7.336893      -0.236184      -2.732901       6.253783       1.483801       8.862896           0.052441
          301              O      -1.604912       7.620663      12.639318      -0.503348      29.816345 0.45722466E+03  0.10547962E+05                                 7.572584                            6.560280       0.446562       2.205692                    0.997724      26.579632      68.289465       0.752178       0.352977      -1.144604       0.001982       0.026789       0.007270       0.027828      -0.037251       0.009240      -0.004175      -0.016691      -0.179829      -0.060977      -0.007805       0.068781              8.252728       8.393578      -4.095146      -0.642257      10.887341      -0.336376       5.477265           0.113151
          302              O      -1.247122       9.386740      11.385778      -0.502060      23.750735 0.37266162E+03  0.81603714E+04                                 6.364771                            5.849849       1.026678       2.394953                    0.999013      25.945232      64.729693       0.812278       0.344355      -1.152870      -0.004332       0.001488       0.003096       0.005528       0.054151       0.030224      -0.010837       0.090193       0.200364      -0.106878       0.025593       0.081284              6.578611       6.804978       0.378126      -2.338958       5.156949      -0.729361       7.773907           0.062146
          303              O      -0.042295       4.997286      12.835038      -0.476315      28.226761 0.42780529E+03  0.97065690E+04                                 7.294814                            6.339087       0.516717       2.237641                    0.997842      26.065019      66.413782       0.766387       0.352240      -1.145198      -0.018392      -0.011812       0.003779       0.022182       0.024839      -0.004309       0.006696      -0.053414      -0.158684      -0.054028      -0.009079       0.063107              7.932684       6.406353       3.031704       0.633880      11.901814      -0.279928       5.489886           0.117556
          304              O      -1.610628       4.369655      11.423058      -0.509879      24.314143 0.38572756E+03  0.85164310E+04                                 6.459670                            5.945710       1.014460       2.382559                    0.999098      26.271541      65.735568       0.807181       0.343683      -1.153857      -0.004695      -0.014326       0.005293       0.015978      -0.064977       0.002019       0.025238       0.057251       0.193990      -0.106246       0.034356       0.071891              6.677171       5.703014      -0.744926       1.740301       6.136011      -1.674988       8.192487           0.069853
          305              O       1.447165       7.842412      12.662618      -0.496295      28.196444 0.44375948E+03  0.10163863E+05                                 7.285118                            6.465205       0.482324       2.223064                    0.997623      26.332854      67.471978       0.757089       0.353222      -1.144095       0.017722      -0.023589       0.015411       0.033287       0.007401       0.003981      -0.010102       0.089974      -0.124089      -0.046462      -0.019904       0.066366              7.806908      12.500828      -0.071183       0.638511       5.702350       0.779441       5.217546           0.105797
          306              O       2.583406       6.203049      11.823818      -0.528356      24.850451 0.39224892E+03  0.86940213E+04                                 6.547636                            5.977378       0.953950       2.355979                    0.999250      26.518860      66.413903       0.809014       0.341579      -1.155998       0.003393      -0.006417       0.016134       0.017692       0.028853      -0.029367      -0.004901      -0.133332       0.179932      -0.107260       0.038379       0.068881              6.848497       5.674270       1.127120       0.909122       8.560444       2.232510       6.310778           0.052117
          307              O       9.723209       0.128694       8.734238      -0.516484      29.491721 0.46203674E+03  0.10686141E+05                                 7.514328                            6.591208       0.479528       2.213066                    0.998059      26.713514      68.704696       0.751064       0.352602      -1.144990      -0.001928      -0.012327      -0.003676       0.013007       0.035278       0.009159      -0.003795       0.014924      -0.151154      -0.052410      -0.009043       0.061453              8.198659       8.849926       3.804084      -0.254105       9.413236       0.635518       6.332814           0.090676
          308              O       4.052861       8.152268       7.611178      -0.511422      27.052678 0.43855688E+03  0.99914499E+04                                 7.005750                            6.404967       0.884802       2.351311                    0.997828      26.351803      66.822570       0.766416       0.350783      -1.148795       0.001231      -0.022962       0.022949       0.032487      -0.058701       0.004326       0.008938       0.010298       0.113363      -0.078598       0.036367       0.042231              7.328382       7.865952      -0.369102      -2.687890       6.347610       1.408640       7.771583           0.052691
          309              O      -4.654132       8.518551       8.696958      -0.513033      29.635774 0.46133195E+03  0.10660465E+05                                 7.530280                            6.575862       0.502905       2.222239                    0.997947      26.627116      68.341267       0.754085       0.351498      -1.146458       0.017173       0.003826      -0.006029       0.018599      -0.023217      -0.001652       0.013548       0.053820      -0.150916      -0.054016      -0.007037       0.061053              8.243443      12.661071      -1.919126      -0.681855       5.717934      -0.439655       6.351325           0.102423
          310              O      -3.093229       9.420398       7.457398      -0.512303      27.524304 0.43891852E+03  0.99995020E+04                                 7.093218                            6.410229       0.921718       2.367142                    0.997418      26.244436      66.500845       0.765803       0.351071      -1.148818       0.020894       0.009395       0.018143       0.029223       0.033263      -0.002729       0.002934      -0.115861       0.140641      -0.090325       0.042372       0.047953              7.470689       6.321828      -0.422542       0.137900       7.749969      -3.264534       8.340272           0.047241
          311              O       0.832177       1.688861       8.682978      -0.502523      30.012763 0.46585551E+03  0.10801237E+05                                 7.629190                            6.638738       0.428109       2.201511                    0.997702      26.549937      68.463564       0.744617       0.354773      -1.142750      -0.007093       0.014045      -0.010536       0.018935      -0.004484      -0.011504      -0.011042      -0.056726      -0.184723      -0.064676       0.004318       0.060358              8.372047       5.672898      -1.779710       0.662479      12.968582      -0.432643       6.474659           0.101212
          312              O      -0.600127       2.678814       7.340898      -0.514944      27.768251 0.44653426E+03  0.10211176E+05                                 7.122419                            6.458441       0.939295       2.369356                    0.997547      26.371868      66.827636       0.764633       0.350293      -1.150093      -0.016386       0.013243       0.012495       0.024495       0.033216       0.001298      -0.007274       0.124848       0.153925      -0.096732       0.045019       0.051713              7.493161       6.736492       0.588089       2.654697       6.869924       1.628061       8.873067           0.052433
          313              O       4.028856       2.420437      20.406140      -0.501720      29.773911 0.45644714E+03  0.10525532E+05                                 7.565424                            6.554958       0.445305       2.205769                    0.997756      26.559331      68.222477       0.752440       0.353005      -1.144583      -0.022840       0.016017       0.006294       0.028597       0.011359       0.008816       0.005145       0.073690      -0.178881      -0.060599      -0.008470       0.069070              8.244030      13.794101       0.965123      -0.028614       5.465804      -0.723475       5.472187           0.113261
          314              O       2.678283       3.613331      19.152600      -0.501270      23.767038 0.37300199E+03  0.81700574E+04                                 6.369218                            5.854036       1.029056       2.395707                    0.998968      25.947654      64.754117       0.811636       0.344533      -1.152668      -0.003093      -0.003994       0.003226       0.005994       0.011561       0.024847       0.020850      -0.140628       0.198134      -0.107413       0.026354       0.081058              6.583076       5.245297       0.525023      -0.538303       6.724496      -2.391877       7.779435           0.062009
          315              O       7.082076       2.462015      20.601860      -0.476502      28.222728 0.42773767E+03  0.97045395E+04                                 7.293880                            6.338224       0.518784       2.238381                    0.997908      26.063833      66.406573       0.766513       0.352200      -1.145244       0.000325      -0.020960       0.003297       0.021220      -0.035825      -0.007690      -0.000370      -0.015985      -0.159138      -0.054104      -0.009300       0.063405              7.931700       7.901061      -3.894738       0.558807      10.404575       0.409990       5.489464           0.117606
          316              O       6.841453       0.789983      19.189880      -0.511560      24.348974 0.38645064E+03  0.85366018E+04                                 6.466934                            5.952186       1.013167       2.381996                    0.999186      26.285978      65.793192       0.806538       0.343788      -1.153741       0.008811      -0.011744       0.004084       0.015239       0.056827      -0.021300       0.014034       0.083563       0.193448      -0.105674       0.033632       0.072043              6.684830       6.681005       0.184849       2.323889       5.172143       0.670584       8.201341           0.069796
          317              O       5.362854       5.174487      20.429440      -0.495501      28.222195 0.44424724E+03  0.10178568E+05                                 7.292179                            6.471011       0.471605       2.219796                    0.997611      26.336773      67.509736       0.756299       0.353469      -1.143812       0.029809       0.004055       0.015885       0.034020       0.035343       0.011491      -0.001347      -0.057794      -0.125664      -0.047321      -0.019404       0.066725              7.814887       7.469662       2.982861      -0.355566      10.752964       0.944844       5.222034           0.105866
          318              O       7.350705       5.338820      19.590640      -0.526952      24.813154 0.39147442E+03  0.86723764E+04                                 6.540122                            5.970792       0.955109       2.356567                    0.999297      26.501931      66.349570       0.809617       0.341501      -1.156090       0.006363       0.000683       0.016781       0.017960      -0.072682      -0.010731      -0.027892       0.015278       0.179103      -0.107609       0.038888       0.068721              6.840414       6.854753      -1.811120      -1.477158       7.362382       1.900955       6.304108           0.052130
          319              O       4.750152       8.484892      16.501060      -0.515059      29.478970 0.46178338E+03  0.10679099E+05                                 7.513238                            6.590419       0.478139       2.212670                    0.997929      26.702262      68.677888       0.750915       0.352711      -1.144872       0.010434      -0.009599      -0.004388       0.014841      -0.012160       0.007595       0.005842      -0.071037      -0.153272      -0.053008      -0.010260       0.063268              8.197158       5.977438      -2.146009      -0.677315      12.281804       0.097231       6.332232           0.090533
          320              O       6.397359       7.586014      15.378000      -0.510936      27.002710 0.43753259E+03  0.99617313E+04                                 6.995182                            6.395739       0.889225       2.352802                    0.997866      26.332594      66.740285       0.767325       0.350592      -1.149015       0.019958      -0.010720       0.023475       0.032624       0.034055      -0.005982       0.008175       0.096612       0.113289      -0.078776       0.036061       0.042715              7.316929       7.036441       0.840389      -2.560195       7.153580      -1.619886       7.760768           0.052760
          321              O       1.726653       0.228679      16.463780      -0.513469      29.650868 0.46157966E+03  0.10667727E+05                                 7.533373                            6.577993       0.509485       2.224022                    0.997941      26.631144      68.358762       0.753892       0.351537      -1.146415       0.005152       0.015765      -0.006193       0.017704       0.034763      -0.012354       0.005365       0.014162      -0.149819      -0.053599      -0.007199       0.060798              8.247405       9.119351       3.968408       0.039733       9.267834      -0.810958       6.355031           0.102401
          322              O       1.726081       2.031385      15.224220      -0.512350      27.527762 0.43897606E+03  0.10001169E+05                                 7.093931                            6.410724       0.922350       2.367202                    0.997455      26.245422      66.505142       0.765758       0.351079      -1.148808       0.001889       0.022526       0.018171       0.029003      -0.066518      -0.004190      -0.000768      -0.000398       0.140792      -0.090073       0.041913       0.048161              7.471718       7.759962      -0.406723       2.896708       6.313271      -1.512628       8.341922           0.047251
          323              O      10.384492       1.565117      16.449800      -0.502869      30.027474 0.46609451E+03  0.10808005E+05                                 7.631298                            6.639969       0.430683       2.202373                    0.997794      26.557317      68.483195       0.744638       0.354723      -1.142807      -0.014827       0.000659      -0.010818       0.018366      -0.021770       0.003456      -0.014809       0.035347      -0.184009      -0.064183       0.004713       0.059470              8.375114      12.692235      -2.270055       0.705768       5.956615       0.357693       6.476492           0.101248
          324              O       8.811015       0.819682      15.107720      -0.514806      27.763822 0.44646116E+03  0.10209173E+05                                 7.122244                            6.458497       0.937731       2.368983                    0.997545      26.367425      66.817148       0.764520       0.350357      -1.150031      -0.019674      -0.007307       0.012852       0.024610       0.037445       0.006545      -0.002497      -0.120639       0.154031      -0.096997       0.045268       0.051729              7.492867       6.327662      -0.352513      -0.083091       7.278208       3.112203       8.872731           0.052467
          325              O       5.797232       5.200226       4.872962      -0.502429      29.816064 0.45720842E+03  0.10547814E+05                                 7.573743                            6.561218       0.446191       2.205763                    0.997769      26.575876      68.287315       0.751920       0.353090      -1.144477       0.024628       0.012051       0.006106       0.028089       0.025561       0.000212      -0.010396      -0.057080      -0.177521      -0.060195      -0.008432       0.068627              8.253973       6.718899       3.127874      -0.612651      12.565027       0.387902       5.477993           0.113303
          326              O       7.505595       5.773409       3.619422      -0.500254      23.726932 0.37219342E+03  0.81476379E+04                                 6.360998                            5.846623       1.025882       2.395106                    0.998993      25.929854      64.683558       0.812401       0.344408      -1.152814      -0.002295       0.004590       0.004026       0.006522      -0.066511       0.005251      -0.031971       0.049763       0.200487      -0.107598       0.026245       0.081353              6.574485       5.893017      -0.901829      -1.799746       6.061131       1.659132       7.769307           0.062046
          327              O       4.306629       2.535271       5.068682      -0.476249      28.238632 0.42802603E+03  0.97129548E+04                                 7.297431                            6.341121       0.515797       2.237418                    0.997903      26.068690      66.430637       0.766182       0.352284      -1.145147      -0.019393       0.010105       0.003533       0.022151       0.010686       0.003914       0.007251       0.069504      -0.160071      -0.054533      -0.008715       0.063248              7.935803      13.159427       0.864514       0.073990       5.156471      -0.689328       5.491511           0.117542
          328              O       2.978919       3.579672       3.656702      -0.510616      24.310108 0.38564671E+03  0.85140664E+04                                 6.458286                            5.944502       1.017304       2.383273                    0.999130      26.272860      65.733273       0.807395       0.343615      -1.153932      -0.014564      -0.002438       0.004805       0.015529       0.007793       0.022727       0.011371      -0.139851       0.193582      -0.105504       0.033497       0.072007              6.675651       5.381486       0.559477      -0.579677       6.455496      -2.344344       8.189971           0.069844
          329              O       7.515311       2.667925       4.896262      -0.496535      28.243543 0.44466665E+03  0.10190399E+05                                 7.295393                            6.473644       0.482500       2.222637                    0.997591      26.348357      67.542857       0.756232       0.353423      -1.143870      -0.011382      -0.027592       0.016623       0.034164      -0.042092      -0.006949      -0.008788      -0.032194      -0.123954      -0.046584      -0.019243       0.065827              7.818662       7.352597      -2.914931       0.996915      10.879065      -0.164715       5.224324           0.105852
          330              O       6.663701       0.864229       4.057462      -0.527347      24.836376 0.39195557E+03  0.86858497E+04                                 6.545040                            5.975138       0.957473       2.357106                    0.999329      26.511473      66.387901       0.809171       0.341578      -1.156004      -0.002915      -0.005875       0.016774       0.018010       0.043305      -0.018412       0.023419       0.116970       0.180608      -0.107568       0.038842       0.068726              6.845691       8.810986       0.686100       2.387024       5.417582       0.328919       6.308504           0.052118
          331              O      -0.742443       1.543338       0.967882      -0.516498      29.497512 0.46213945E+03  0.10689246E+05                                 7.515809                            6.592385       0.476561       2.212191                    0.997987      26.713599      68.710115       0.750911       0.352650      -1.144937      -0.011818      -0.004645      -0.002759       0.012994      -0.024187       0.000100      -0.009477       0.054873      -0.153174      -0.053019      -0.009191       0.062210              8.200365      12.569187      -1.658254       0.423009       5.697039       0.538283       6.334868           0.090691
          332              O       9.086502       0.566253      46.444822      -0.511561      27.041531 0.43831553E+03  0.99843246E+04                                 7.002992                            6.402254       0.888640       2.352280                    0.997806      26.349051      66.804626       0.766768       0.350679      -1.148909      -0.019566      -0.011983       0.022770       0.032325       0.025086       0.010062       0.001058      -0.107717       0.112112      -0.078892       0.036000       0.042892              7.325796       6.404373      -0.472697      -0.124120       7.803043       3.031685       7.769972           0.052775
          333              O       5.050216       8.289871       0.930602      -0.513281      29.614094 0.46084164E+03  0.10645934E+05                                 7.525709                            6.571347       0.514209       2.225745                    0.997927      26.619484      68.303652       0.754546       0.351389      -1.146587       0.011300      -0.012548      -0.006636       0.018144      -0.011016       0.010705       0.008427      -0.066384      -0.147625      -0.052931      -0.007053       0.059984              8.239053       5.788965      -2.047107      -0.721153      12.580897       0.371178       6.347298           0.102365
          334              O       6.611690       7.389014      46.291042      -0.511634      27.530656 0.43903464E+03  0.10003165E+05                                 7.095561                            6.412280       0.920516       2.366774                    0.997477      26.242423      66.506845       0.765438       0.351202      -1.148669       0.017991      -0.012707       0.018322       0.028650       0.032933       0.001370       0.004437       0.116006       0.140537      -0.090236       0.042048       0.048188              7.473330       7.028035       0.830369      -2.758339       7.048645      -1.753341       8.343310           0.047260
          335              O       1.878685       0.123744       0.916622      -0.503160      30.055286 0.46668565E+03  0.10825650E+05                                 7.637758                            6.645722       0.423003       2.199833                    0.997747      26.565711      68.527797       0.744021       0.354888      -1.142621       0.007573       0.012499      -0.010911       0.018238       0.026226      -0.015255       0.004476       0.020339      -0.183891      -0.064384       0.004751       0.059633              8.382040       9.615248       4.054875      -0.042051       9.049202      -0.790335       6.481670           0.101232
          336              O       2.019858       1.859133      46.174542      -0.515070      27.731193 0.44576086E+03  0.10188560E+05                                 7.114580                            6.451500       0.949200       2.372620                    0.997563      26.357858      66.764999       0.765322       0.350147      -1.150271       0.003311       0.020730       0.012706       0.024538      -0.070457      -0.005685      -0.004593      -0.005370       0.153713      -0.096486       0.044830       0.051656              7.484719       7.337057      -0.236216       2.732993       6.253925      -1.483854       8.863173           0.052442
          337              O       7.320412       2.278873      35.939318      -0.503406      29.817423 0.45724495E+03  0.10548550E+05                                 7.572783                            6.560440       0.446534       2.205675                    0.997724      26.580139      68.291232       0.752166       0.352979      -1.144602      -0.001983      -0.026788       0.007274       0.027829      -0.037251      -0.009247       0.004176      -0.016694      -0.179819      -0.060975      -0.007805       0.068780              8.252956       8.393824      -4.095286       0.642290      10.887644       0.336383       5.477399           0.113134
          338              O       6.962622       0.512796      34.685778      -0.502151      23.751795 0.37268304E+03  0.81609599E+04                                 6.364968                            5.850025       1.026646       2.394934                    0.999013      25.945856      64.731779       0.812264       0.344356      -1.152869       0.004327      -0.001494       0.003092       0.005524       0.054181      -0.030225       0.010840       0.090200       0.200414      -0.106912       0.025613       0.081299              6.578818       6.805192       0.378134       2.339042       5.157110       0.729391       7.774151           0.062111
          339              O       5.757795       4.902250      36.135038      -0.476350      28.227318 0.42781563E+03  0.97068635E+04                                 7.294919                            6.339172       0.516715       2.237636                    0.997842      26.065305      66.414745       0.766380       0.352241      -1.145197       0.018391       0.011813       0.003784       0.022183       0.024838       0.004309      -0.006700      -0.053410      -0.158677      -0.054027      -0.009078       0.063104              7.932805       6.406439       3.031753      -0.633892      11.902018       0.279941       5.489958           0.117548
          340              O       7.326128       5.529881      34.723058      -0.509913      24.314682 0.38573856E+03  0.85167350E+04                                 6.459765                            5.945793       1.014460       2.382553                    0.999098      26.271884      65.736674       0.807176       0.343683      -1.153857       0.004700       0.014326       0.005291       0.015979      -0.064983      -0.002019      -0.025237       0.057277       0.194015      -0.106261       0.034364       0.071897              6.677270       5.703095      -0.744939      -1.740333       6.136103       1.675017       8.192612           0.069839
          341              O       4.268335       2.057124      35.962618      -0.496322      28.196754 0.44376562E+03  0.10164038E+05                                 7.285174                            6.465253       0.482323       2.223060                    0.997623      26.333042      67.472546       0.757085       0.353223      -1.144095      -0.017722       0.023583       0.015417       0.033285       0.007397      -0.003977       0.010101       0.089969      -0.124086      -0.046460      -0.019903       0.066363              7.806969      12.500931      -0.071179      -0.638518       5.702398      -0.779453       5.217579           0.105794
          342              O       3.132094       3.696487      35.123818      -0.528409      24.851006 0.39226016E+03  0.86943354E+04                                 6.547750                            5.977479       0.953917       2.355966                    0.999250      26.519121      66.414874       0.809004       0.341581      -1.155996      -0.003397       0.006426       0.016132       0.017694       0.028849       0.029370       0.004902      -0.133365       0.179956      -0.107279       0.038389       0.068890              6.848618       5.674371       1.127143      -0.909140       8.560601      -2.232554       6.310884           0.052108
          343              O      -4.007709       9.770842      32.034238      -0.516537      29.493902 0.46207950E+03  0.10687380E+05                                 7.514720                            6.591536       0.479513       2.213038                    0.998060      26.714580      68.708317       0.751041       0.352605      -1.144988       0.001954       0.012320      -0.003661       0.013000       0.035266      -0.009158       0.003788       0.014907      -0.151161      -0.052409      -0.009031       0.061440              8.199097       8.850432       3.804316       0.254137       9.413717      -0.635559       6.333144           0.090678
          344              O       1.662639       1.747268      30.911178      -0.511452      27.053639 0.43857637E+03  0.99920070E+04                                 7.005924                            6.405112       0.884816       2.351303                    0.997828      26.352340      66.824355       0.766406       0.350784      -1.148794      -0.001219       0.022980       0.022947       0.032498      -0.058716      -0.004335      -0.008942       0.010282       0.113392      -0.078619       0.036381       0.042237              7.328570       7.866133      -0.369133       2.687969       6.347764      -1.408699       7.771812           0.052695
          345              O      10.369632       1.380985      31.996958      -0.513088      29.637973 0.46137450E+03  0.10661697E+05                                 7.530675                            6.576189       0.502892       2.222210                    0.997948      26.628184      68.344880       0.754062       0.351501      -1.146456      -0.017182      -0.003800      -0.006014       0.018596      -0.023203       0.001655      -0.013544       0.053804      -0.150917      -0.054014      -0.007025       0.061039              8.243890      12.661777      -1.919276       0.681889       5.718239       0.439697       6.351655           0.102425
          346              O       8.808729       0.479138      30.757398      -0.512330      27.525217 0.43893659E+03  0.10000019E+05                                 7.093381                            6.410362       0.921733       2.367135                    0.997418      26.244940      66.502512       0.765795       0.351071      -1.148818      -0.020914      -0.009393       0.018141       0.029236       0.033277       0.002734      -0.002939      -0.115879       0.140674      -0.090346       0.042379       0.047967              7.470868       6.321943      -0.422535      -0.137890       7.750153       3.264636       8.340508           0.047241
          347              O       4.883323       8.210675      31.982978      -0.502578      30.015035 0.46589919E+03  0.10802506E+05                                 7.629597                            6.639072       0.428101       2.201483                    0.997703      26.551026      68.467249       0.744594       0.354776      -1.142747       0.007075      -0.014064      -0.010520       0.018935      -0.004483       0.011499       0.011043      -0.056693      -0.184729      -0.064676       0.004333       0.060343              8.372510       5.673170      -1.779791      -0.662528      12.969357       0.432650       6.475004           0.101218
          348              O       6.315627       7.220722      30.640898      -0.514968      27.769107 0.44655132E+03  0.10211665E+05                                 7.122572                            6.458565       0.939308       2.369349                    0.997547      26.372334      66.829186       0.764626       0.350293      -1.150093       0.016393      -0.013260       0.012492       0.024508       0.033216      -0.001296       0.007280       0.124882       0.153958      -0.096754       0.045029       0.051725              7.493330       6.736646       0.588106      -2.654779       6.870038      -1.628099       8.873306           0.052434

******************************************************
Auxiliary information for the entire system
The total spin magnetic moment of the unit cell is   47.156785
The total net atomic charge of the unit cell is   0.000008
Accuracy of reproducing the electrostatic potential in the unit cell:
  The inner radius (bohr) =    5.0000
  The outer radius (bohr) =   12.0000
  Valid grid points have density less than (e/(bohr^3)) =    0.0001
  The number of valid grid points were=       200808
  The rms potential error without charges in kcal/mol is=      3.11244
  The rms potential error with partial charges in kcal/mol is=      0.69283
  The RRMSE value at monopole order=      0.22260
  The rms potential error with partial charges and cloud penetration in kcal/mol is=      0.68514
  The RRMSE value at monopole order with cloud penetration is=      0.22013
  The rms potential error with partial charges and atomic dipoles in kcal/mol is=      0.33789
  The RRMSE value at dipole order=      0.10856
  The rms potential error with partial charges, atomic dipoles and cloud penetration in kcal/mol is=      0.33177
  The RRMSE value at dipole order with cloud penetration=      0.10659

******************************************************
The electron densities and ab initio electrostatic potential were computed in VASP using the PBE functional and
projector augmented wave method. See the main text of the journal article for a description of computational details.
The atomic charges, dipoles, and quadrupoles were computed with the DDEC6 method as described in
(a) T. A. Manz and N. Gabaldon Limas, RSC Adv. 6 (2016) 47771-47801 DOI: 10.1039/c6ra04656h
(b) N. Gabaldon Limas and T. A. Manz, RSC Adv. 8 (2018) 2678-2707 DOI: 10.1039/c7ra11829e.
For each atom in the material, the electron cloud parameters were fit to the spherically averaged atom-in-material
electron density using radial positions for which this density was between 10^-4 and 10^-2 electrons per cubic bohr.
The polarizabilities, dispersion coefficients, and quantum Drude oscillator (QDO) parameters were fit using the MCLF method.
The magnetic structure of the system was optimized in VASP from the default ferromagnetic initial guess using spin polarization.
The atomic spin moments (ASMs) were computed on this optimized magnetic structure using the DDEC6 partition as inputs
to the method of T. A. Manz and D. S. Sholl, J. Chem. Theory Comput. 7 (2011) 4146-4164 DOI: 10.1021/ct200539n.
The RMSE and RRMSE were computed using a uniform grid with Ewald summation.
