# Supplementary material for: A collection of forcefield precursors for metal–organic frameworks
Source: RSC Adv. 2019 Nov 13;9(63):36492–507. doi: 10.1039/c9ra07327b (PMC9075174; doi:10.1039/c9ra07327b)
Supplement: RA-009-C9RA07327B-s6299 [file RA-009-C9RA07327B-s6299.xyz]

  144
jmolscript: load "" {1 1 1} spacegroup "x,y,z" unitcell [{     13.047800     0.000000     0.000000 }, {     -4.349212    14.428034     0.000000 }, {      4.349262     7.213986    12.495044 }]
Zn    13.064928    16.143430    10.106117     0.655240
Zn     8.715668    15.108445     5.956387     0.655483
Zn     4.366382    12.032165     8.927584     0.655994
Zn    -0.017078     5.498590     2.388927     0.655240
Zn     4.332182     6.533575     6.538657     0.655483
Zn     8.681468     9.609855     3.567460     0.655994
H      3.345494    16.095171     9.062655     0.148100
H      4.350169    14.958962     9.461247     0.141138
H      3.609049    15.168884    11.739094     0.074974
H      4.324075    16.469573    11.215551     0.090411
H     -1.176001    10.757542     0.089964     0.087553
H     -1.692701     9.461181     0.815926     0.081647
H      9.913323    11.294262     1.232011     0.140421
H      0.939481    18.631611    12.186416     0.135811
H     12.044026    14.228911     6.519914     0.147577
H      0.000909    15.142204     7.304603     0.140754
H     -0.740196    17.009916     5.983877     0.075095
H     -0.025179    15.906173     5.119220     0.090380
H      3.173224     1.913150     3.133757     0.087711
H      2.656534     3.190029     3.893456     0.081136
H      1.214755     2.633832     2.097918     0.140379
H      9.638027    15.665952     2.761405     0.136295
H      7.694748    12.959958     9.407519     0.147775
H      8.699432    13.182874     8.224238     0.141010
H      7.958312    11.105240     7.267118     0.075298
H      8.673327    10.908294     8.655317     0.089844
H      7.522502     8.971329     9.271323     0.087165
H      7.005813     8.990810     7.785662     0.081971
H      5.564023     7.713926     9.165115     0.139948
H      5.288717     8.986476    10.042267     0.135524
H      9.702356     5.546849     3.432389     0.148100
H      8.697681     6.683058     3.033797     0.141138
H      9.438801     6.473136     0.755950     0.074974
H      8.723775     5.172447     1.279493     0.090411
H     14.223851    10.884478    12.405080     0.087553
H     14.740551    12.180839    11.679118     0.081647
H      3.134527    10.347758    11.263033     0.140421
H     12.108369     3.010409     0.308628     0.135811
H      1.003824     7.413109     5.975130     0.147577
H     13.046941     6.499816     5.190441     0.140754
H     13.788046     4.632104     6.511167     0.075095
H     13.073029     5.735847     7.375824     0.090381
H      9.874626    19.728870     9.361287     0.087711
H     10.391316    18.451991     8.601588     0.081136
H     11.833095    19.008188    10.397126     0.140379
H      3.409823     5.976068     9.733639     0.136295
H      5.353102     8.682062     3.087525     0.147775
H      4.348418     8.459146     4.270806     0.141010
H      5.089538    10.536780     5.227926     0.075298
H      4.374523    10.733726     3.839727     0.089845
H      5.525348    12.670691     3.223721     0.087165
H      6.042037    12.651210     4.709382     0.081971
H      7.483827    13.928094     3.329929     0.139948
H      7.759133    12.655544     2.452777     0.135524
C      2.411263    14.331343     9.483738     0.340542
C      3.492929    15.359340     9.677412    -0.312839
C      3.545119    15.902552    11.105595     0.020010
C     -1.891023    10.101788     0.116204     0.013247
C      9.837646    10.792168     0.404839    -0.307060
C      8.722055     9.805291     0.524792     0.329160
C     11.109805    15.475490     7.836892     0.340334
C     -0.856331    15.129219     6.849783    -0.312613
C     -0.804133    16.094458     5.665253     0.019782
C      2.458205     2.263749     3.688537     0.013734
C      1.139074     2.168526     2.946331    -0.308247
C     13.071287     2.765845     3.741016     0.329597
C      6.760532    13.477208     7.669458     0.341160
C      7.842190    12.795481     8.462893    -0.312177
C      7.894376    11.287031     8.219240     0.019930
C      6.807485     9.276483     8.690303     0.013273
C      5.488349     8.681325     9.143873    -0.306563
C      4.372766     9.070885     8.229236     0.329181
C     10.636587     7.310677     3.011306     0.340542
C      9.554921     6.282680     2.817632    -0.312839
C      9.502731     5.739468     1.389449     0.020010
C     14.938873    11.540232    12.378840     0.013247
C      3.210204    10.849852    12.090205    -0.307060
C      4.325795    11.836729    11.970252     0.329160
C      1.938045     6.166530     4.658152     0.340335
C     13.904181     6.512801     5.645261    -0.312613
C     13.851983     5.547562     6.829791     0.019782
C     10.589645    19.378271     8.806507     0.013734
C     11.908776    19.473494     9.548713    -0.308247
C     -0.023437    18.876175     8.754028     0.329597
C      6.287318     8.164812     4.825586     0.341160
C      5.205660     8.846539     4.032151    -0.312177
C      5.153474    10.354989     4.275804     0.019930
C      6.240365    12.365537     3.804741     0.013273
C      7.559501    12.960695     3.351171    -0.306563
C      8.675084    12.571135     4.265808     0.329181
N      1.099960    14.541270     9.662418    -0.277765
N     13.537119    13.348794     9.378780    -0.084217
N      1.379177    12.476620     9.057657    -0.076863
N      2.613501    13.072209     9.111136    -0.283649
N     12.542881    16.352704    12.002739    -0.278130
N      7.248954     8.307662     0.034986    -0.056200
N      7.220246     8.485124     1.309481    -0.059077
N      8.132290     9.443866     1.641849    -0.281816
N      9.798502    15.525267     7.565749    -0.277710
N      9.187864    15.875866     8.740283    -0.085054
N     10.077722    16.033850     9.656170    -0.076778
N     11.312044    15.782371     9.113635    -0.282398
N      8.193634    16.646332     4.826835    -0.279589
N     11.598188     3.090472     5.282905    -0.055142
N     11.569488     4.105486     4.491968    -0.059130
N     12.481531     3.913956     3.495489    -0.281763
N      5.449226    13.217503     7.761921    -0.279065
N      4.838595    14.059381     6.871025    -0.085069
N      5.728459    14.773570     6.276261    -0.076718
N      6.962778    14.429460     6.765317    -0.282206
N      3.844335    10.285004     8.160513    -0.278645
N      2.899677    10.243886     7.177153    -0.056636
N      2.870968     9.051411     6.693595    -0.058540
N      3.783005     8.284198     7.357707    -0.281590
N     11.947890     7.100750     2.832626    -0.277765
N     -0.489269     8.293226     3.116264    -0.084217
N     11.668673     9.165400     3.437387    -0.076863
N     10.434349     8.569811     3.383908    -0.283649
N      0.504969     5.289316     0.492305    -0.278130
N      5.798896    13.334358    12.460058    -0.056200
N      5.827604    13.156896    11.185563    -0.059077
N      4.915560    12.198154    10.853195    -0.281816
N      3.249348     6.116753     4.929295    -0.277710
N      3.859986     5.766154     3.754761    -0.085054
N      2.970128     5.608170     2.838874    -0.076778
N      1.735806     5.859649     3.381409    -0.282398
N      4.854216     4.995688     7.668209    -0.279589
N      1.449662    18.551548     7.212139    -0.055142
N      1.478362    17.536534     8.003076    -0.059130
N      0.566319    17.728064     8.999555    -0.281763
N      7.598624     8.424517     4.733123    -0.279065
N      8.209255     7.582639     5.624019    -0.085069
N      7.319391     6.868450     6.218783    -0.076718
N      6.085072     7.212560     5.729727    -0.282206
N      9.203515    11.357016     4.334531    -0.278645
N     10.148173    11.398134     5.317891    -0.056636
N     10.176882    12.590609     5.801449    -0.058540
N      9.264845    13.357822     5.137337    -0.281590
O      2.368210    16.649635    11.352247    -0.240800
O     -1.981043    15.934525     4.894933    -0.240123
O      6.717461    10.699880     8.742907    -0.240411
O     10.679640     4.992385     1.142797    -0.240800
O     15.028893     5.707495     7.600111    -0.240122
O      6.330389    10.942140     3.752137    -0.240410

The following XYZ coordinates are in angstroms. Other properties are in atomic units.
The sperically averaged electron density of each atom fit to a function of the form exp(a - br)
eigen_1, eigen_2 and eigen_3 are the three eigenvalues of traceless quadrupole moment tensor
  atom number  atomic symbol              X              Y              Z     net charge C6 coefficient C8 coefficient C10 coefficient fluctuating dipole atomic polarizability isotropic forcefield polarizability              a              b squared Pearson coefficient          <r^3>          <r^4>         wp_QDO          m_QDO          q_QDO       dipole_x       dipole_y       dipole_z         dipole            Qxy            Qxz            Qyz     Q(x^2-y^2)  Q(3z^2 - R^2)        eigen_1        eigen_2        eigen_3 static polarizability      alpha(xx)      alpha(xy)      alpha(xz)      alpha(yy)      alpha(yz)      alpha(zz) atomic spin moment
            1             Zn      13.064928      16.143430      10.106117       0.655240     123.475865 0.23420784E+04  0.78874930E+05                                20.056531                           15.765741       0.363402       1.938633                    0.995401      51.393551     144.601306       0.456993       0.397978      -1.144713       0.001855      -0.018935       0.010759       0.021857       0.035390      -0.038064      -0.004312       0.016753      -0.085383      -0.052309      -0.010525       0.062834             25.463592      21.349001      -4.408250       6.004251      21.026111      -4.065177      34.015665          -0.000002
            2             Zn       8.715668      15.108445       5.956387       0.655483     123.470486 0.23415245E+04  0.78853331E+05                                20.057661                           15.764943       0.361016       1.938046                    0.995412      51.388790     144.595515       0.456949       0.398031      -1.144649       0.001907       0.019317       0.011050       0.022335      -0.050515      -0.011651       0.016917       0.038204      -0.018369      -0.052191      -0.010288       0.062479             25.466727      21.345040       7.401916       0.819113      34.295413      -3.593718      20.759728          -0.000002
            3             Zn       4.366382      12.032165       8.927584       0.655994     123.510827 0.23424043E+04  0.78896530E+05                                20.069826                           15.774871       0.356289       1.936539                    0.995342      51.400642     144.678215       0.456467       0.398383      -1.144307       0.001532       0.000039      -0.022000       0.022054       0.015460       0.049349      -0.013181       0.045460       0.004074      -0.052496      -0.009797       0.062293             25.481001      21.367301      -2.997227      -6.827690      27.267943       7.658338      27.807758          -0.000002
            4             Zn      -0.017078       5.498590       2.388927       0.655240     123.475861 0.23420783E+04  0.78874927E+05                                20.056531                           15.765741       0.363402       1.938633                    0.995401      51.393550     144.601303       0.456993       0.397978      -1.144713      -0.001855       0.018935      -0.010759       0.021857       0.035390      -0.038064      -0.004312       0.016753      -0.085383      -0.052309      -0.010525       0.062834             25.463592      21.349001      -4.408249       6.004251      21.026110      -4.065177      34.015665          -0.000002
            5             Zn       4.332182       6.533575       6.538657       0.655483     123.470489 0.23415246E+04  0.78853334E+05                                20.057661                           15.764943       0.361016       1.938046                    0.995412      51.388791     144.595516       0.456949       0.398031      -1.144649      -0.001907      -0.019317      -0.011050       0.022335      -0.050515      -0.011651       0.016917       0.038204      -0.018369      -0.052191      -0.010288       0.062479             25.466727      21.345040       7.401916       0.819112      34.295413      -3.593717      20.759728          -0.000002
            6             Zn       8.681468       9.609855       3.567460       0.655994     123.510830 0.23424044E+04  0.78896534E+05                                20.069826                           15.774871       0.356289       1.936539                    0.995342      51.400643     144.678217       0.456467       0.398383      -1.144307      -0.001532      -0.000039       0.022000       0.022054       0.015460       0.049349      -0.013181       0.045460       0.004073      -0.052496      -0.009797       0.062293             25.481001      21.367301      -2.997227      -6.827691      27.267943       7.658338      27.807758          -0.000002
            7              H       3.345494      16.095171       9.062655       0.148100       1.233624 0.97557357E+01  0.10104088E+03                                 1.941343                            1.854193      -1.246758       2.291943                    0.995831       3.673194      10.698548       0.447495       1.321543      -0.700496       0.005456       0.022801      -0.012880       0.026749       0.013780      -0.007070       0.000059      -0.007509      -0.006618      -0.015662      -0.000751       0.016413              1.989718       1.729422      -0.282764       0.119133       2.237981      -0.503525       2.001750          -0.000004
            8              H       4.350169      14.958962       9.461247       0.141138       1.139826 0.85003743E+01  0.85804316E+02                                 1.896939                            1.770841      -1.270581       2.282564                    0.993479       3.759060      11.121299       0.438614       1.383415      -0.686513       0.027555      -0.002548      -0.008067       0.028824       0.008140      -0.007805       0.001955       0.009020      -0.018685      -0.012555      -0.001611       0.014166              1.995387       2.466850      -0.541210      -0.356575       1.816411       0.179164       1.702900          -0.000003
            9              H       3.609049      15.168884      11.739094       0.074974       1.043746 0.82927657E+01  0.82589728E+02                                 1.733186                            1.706860      -0.924269       2.424412                    0.996092       3.785031      10.861809       0.466823       1.317430      -0.700027      -0.000721      -0.032092       0.021705       0.038749      -0.000876      -0.008942      -0.006664      -0.009842      -0.003678      -0.013232       0.002237       0.010995              1.739784       1.400634      -0.155348       0.035276       1.993833      -0.408860       1.824884          -0.000002
           10              H       4.324075      16.469573      11.215551       0.090411       1.237026 0.99705962E+01  0.10142990E+03                                 1.797234                            1.764137      -0.656274       2.554897                    0.999882       3.334072       8.916220       0.514383       1.170509      -0.739163       0.029793       0.022301      -0.003059       0.037341       0.000970      -0.005516      -0.000557       0.000053      -0.014772      -0.007863       0.002064       0.005799              1.786029       2.082302       0.366441      -0.001389       1.758917       0.094055       1.516866          -0.000008
           11              H      -1.176001      10.757542       0.089964       0.087553       1.193086 0.93599157E+01  0.93085651E+02                                 1.700184                            1.664139      -0.642779       2.555258                    0.999911       3.261923       8.434420       0.555082       1.109528      -0.754260       0.022836       0.026074      -0.003796       0.034868       0.003622      -0.005326       0.000607      -0.006669       0.009329      -0.008733       0.002624       0.006109              1.689335       1.810531       0.377353      -0.059633       1.841057       0.015834       1.416418          -0.000010
           12              H      -1.692701       9.461181       0.815926       0.081647       1.075767 0.84989878E+01  0.85688887E+02                                 1.806194                            1.755837      -1.255376       2.276826                    0.992376       3.957370      11.657505       0.446598       1.360293      -0.690200       0.004836      -0.028109       0.027340       0.039509      -0.002519      -0.001251      -0.003628      -0.019791      -0.004756      -0.009793      -0.002100       0.011893              1.828561       1.470718      -0.175530       0.098897       1.839669      -0.488460       2.175297          -0.000002
           13              H       9.913323      11.294262       1.232011       0.140421       1.089866 0.80101684E+01  0.78202472E+02                                 1.721221                            1.629937      -0.908182       2.456579                    0.997676       3.342507       9.154397       0.504424       1.243745      -0.718203       0.008945       0.012812       0.023919       0.028570       0.004576       0.001493       0.007682      -0.001451      -0.003243      -0.008183      -0.001683       0.009867              1.781545       1.398276      -0.035392      -0.048892       1.723819       0.483407       2.222538          -0.000000
           14              H       0.939481      18.631611      12.186416       0.135811       1.020498 0.74718333E+01  0.71144034E+02                                 1.598732                            1.535763      -0.716336       2.541853                    0.999492       3.198429       8.437924       0.543428       1.183730      -0.732707       0.000840       0.014963      -0.023608       0.027963       0.000770       0.000698      -0.009531      -0.002202      -0.004324      -0.009595      -0.000267       0.009862              1.633757       1.337699      -0.138404       0.141179       1.689149      -0.395616       1.874423           0.000001
           15              H      12.044026      14.228911       6.519914       0.147577       1.233323 0.97503483E+01  0.10094687E+03                                 1.938901                            1.851964      -1.239014       2.295179                    0.995828       3.672763      10.686876       0.448495       1.319095      -0.700990       0.005594      -0.022826      -0.013258       0.026984      -0.012988      -0.008512       0.003056      -0.002156       0.009339      -0.015661      -0.000828       0.016489              1.987155       1.727396       0.244205       0.184991       2.493310       0.353423       1.740759          -0.000004
           16              H       0.000909      15.142204       7.304603       0.140754       1.142419 0.85242475E+01  0.86109764E+02                                 1.900081                            1.773521      -1.277908       2.279198                    0.993468       3.764139      11.142236       0.438189       1.383719      -0.686442       0.027768      -0.005617       0.005981       0.028955      -0.010799      -0.003204       0.001143       0.014082      -0.002671      -0.012471      -0.001621       0.014092              1.998870       2.471719      -0.038514       0.648677       1.578415      -0.040656       1.946475          -0.000003
           17              H      -0.740196      17.009916       5.983877       0.075095       1.043811 0.82950589E+01  0.82628619E+02                                 1.734102                            1.707784      -0.928690       2.422543                    0.996059       3.786981      10.872905       0.466356       1.318492      -0.699798      -0.000731       0.034790       0.017021       0.038737      -0.007282       0.005384       0.006221      -0.010669      -0.006030      -0.013336       0.002332       0.011004              1.740698       1.401367       0.108363       0.117003       2.222387       0.277634       1.598340          -0.000002
           18              H      -0.025179      15.906173       5.119220       0.090380       1.236424 0.99637181E+01  0.10133320E+03                                 1.795526                            1.762554      -0.650316       2.556953                    0.999880       3.335434       8.916026       0.515088       1.169216      -0.739434       0.029893      -0.013711      -0.017869       0.037428      -0.005314       0.001938       0.003560       0.005132      -0.000048      -0.007956       0.002033       0.005923              1.784316       2.079968      -0.184156      -0.316134       1.494759       0.057730       1.778221          -0.000008
           19              H       3.173224       1.913150       3.133757       0.087711       1.192063 0.93484220E+01  0.92935435E+02                                 1.698507                            1.662518      -0.642340       2.555289                    0.999918       3.260791       8.427686       0.555696       1.108730      -0.754455       0.022894      -0.016133      -0.020694       0.034823      -0.006408      -0.000411      -0.000894      -0.007453       0.008046      -0.008810       0.002644       0.006166              1.687676       1.808705      -0.239995      -0.296590       1.507479       0.175739       1.746844          -0.000010
           20              H       2.656534       3.190029       3.893456       0.081136       1.077154 0.85105618E+01  0.85813526E+02                                 1.805752                            1.755414      -1.247132       2.279671                    0.992489       3.957958      11.650350       0.447380       1.357789      -0.690689       0.004656       0.038105       0.010545       0.039810       0.000286       0.002896       0.007223      -0.013697       0.013678      -0.009837      -0.002192       0.012029              1.828102       1.470393       0.173454       0.102540       2.513703       0.098835       1.500209          -0.000002
           21              H       1.214755       2.633832       2.097918       0.140379       1.087197 0.79858445E+01  0.77895421E+02                                 1.717349                            1.626639      -0.833709       2.490411                    0.998523       3.339110       9.137056       0.505385       1.242489      -0.718479       0.008974       0.014519      -0.023057       0.028687      -0.001175      -0.004748      -0.002790       0.006867       0.022358      -0.008276      -0.001675       0.009951              1.777329       1.395755      -0.024558       0.055008       1.675374      -0.455549       2.260859          -0.000000
           22              H       9.638027      15.665952       2.761405       0.136295       1.018238 0.74519474E+01  0.70908776E+02                                 1.596426                            1.533792      -0.711213       2.544301                    0.999554       3.195428       8.427802       0.543728       1.183844      -0.732676       0.000957      -0.027718      -0.001365       0.027768       0.000284      -0.001126       0.006091      -0.008081      -0.022203      -0.009690      -0.000198       0.009888              1.631283       1.336167       0.190864       0.049187       2.166397       0.117268       1.391285           0.000001
           23              H       7.694748      12.959958       9.407519       0.147775       1.236876 0.97867119E+01  0.10144699E+03                                 1.945234                            1.857444      -1.253392       2.288913                    0.995711       3.677790      10.718140       0.446969       1.321984      -0.700404       0.005334      -0.000177       0.026152       0.026691      -0.000871       0.015487      -0.003052      -0.002262       0.009337      -0.015653      -0.000817       0.016470              1.993922       1.732490       0.038261      -0.306044       1.627174       0.149905       2.622103          -0.000004
           24              H       8.699432      13.182874       8.224238       0.141010       1.143642 0.85368616E+01  0.86311595E+02                                 1.905663                            1.778080      -1.297287       2.271500                    0.993214       3.768630      11.178320       0.436214       1.388787      -0.685477       0.027333       0.008215       0.001914       0.028605       0.002639       0.010997      -0.003098       0.010962      -0.012469      -0.012528      -0.001660       0.014188              2.005184       2.480887       0.584245      -0.292981       1.895102      -0.140065       1.639563          -0.000003
           25              H       7.958312      11.105240       7.267118       0.075298       1.042176 0.82759842E+01  0.82371522E+02                                 1.730651                            1.704514      -0.919640       2.426384                    0.996176       3.780368      10.841048       0.467451       1.316476      -0.700233      -0.000604      -0.002640      -0.038569       0.038664       0.008258       0.003676       0.000550       0.001056       0.029092      -0.013323       0.002223       0.011100              1.737184       1.398879       0.047017      -0.151642       1.511086       0.131020       2.301587          -0.000002
           26              H       8.673327      10.908294       8.655317       0.089844       1.237741 0.99777766E+01  0.10151306E+03                                 1.796902                            1.763916      -0.654879       2.554804                    0.999872       3.337450       8.923354       0.514831       1.169374      -0.739401       0.030077      -0.008699       0.020933       0.037663       0.004232       0.003491      -0.002924       0.006093       0.003693      -0.007827       0.002150       0.005677              1.785668       2.081748      -0.181880       0.317749       1.658651      -0.151682       1.616604          -0.000008
           27              H       7.522502       8.971329       9.271323       0.087165       1.190670 0.93337970E+01  0.92742081E+02                                 1.695938                            1.660185      -0.639641       2.555929                    0.999920       3.261148       8.422973       0.556675       1.107352      -0.754784       0.023136      -0.009763       0.024527       0.035102       0.002776       0.005787       0.000364      -0.008276       0.004724      -0.008725       0.002569       0.006156              1.685096       1.805778      -0.136408       0.355033       1.532721      -0.190945       1.716788          -0.000010
           28              H       7.005813       8.990810       7.785662       0.081971       1.075928 0.84987509E+01  0.85662870E+02                                 1.804119                            1.754000      -1.243013       2.281368                    0.992547       3.954775      11.638030       0.447644       1.357486      -0.690742       0.004712      -0.009818      -0.037979       0.039510       0.002455      -0.001620      -0.003623      -0.007224       0.032570      -0.009808      -0.002243       0.012051              1.826385       1.469385       0.002092      -0.201129       1.666686       0.388773       2.343085          -0.000002
           29              H       5.564023       7.713926       9.165115       0.139948       1.087313 0.79857737E+01  0.77884354E+02                                 1.716436                            1.625810      -0.828803       2.492155                    0.998503       3.339304       9.133069       0.505963       1.241235      -0.718755       0.008955      -0.027433      -0.000969       0.028874      -0.003618       0.003318      -0.004876      -0.006491      -0.018043      -0.008271      -0.001715       0.009986              1.776360       1.395096       0.059899      -0.006220       2.507426      -0.025807       1.426558          -0.000000
           30              H       5.288717       8.986476      10.042267       0.135524       1.018586 0.74528724E+01  0.70898339E+02                                 1.594548                            1.532082      -0.707598       2.545188                    0.999562       3.195897       8.419576       0.545158       1.181058      -0.733329       0.000909       0.013009       0.025041       0.028233      -0.000943       0.000286       0.003298       0.008608       0.027628      -0.009594      -0.000199       0.009793              1.629308       1.334758      -0.052750      -0.189553       1.481793       0.276473       2.071373           0.000001
           31              H       9.702356       5.546849       3.432389       0.148100       1.233624 0.97557354E+01  0.10104088E+03                                 1.941343                            1.854193      -1.246758       2.291943                    0.995831       3.673194      10.698549       0.447495       1.321543      -0.700496      -0.005456      -0.022801       0.012880       0.026749       0.013780      -0.007070       0.000059      -0.007509      -0.006618      -0.015662      -0.000751       0.016413              1.989718       1.729423      -0.282764       0.119133       2.237981      -0.503525       2.001750          -0.000004
           32              H       8.697681       6.683058       3.033797       0.141138       1.139826 0.85003743E+01  0.85804316E+02                                 1.896939                            1.770841      -1.270580       2.282564                    0.993479       3.759060      11.121299       0.438614       1.383415      -0.686513      -0.027555       0.002548       0.008067       0.028824       0.008140      -0.007805       0.001955       0.009020      -0.018684      -0.012555      -0.001611       0.014166              1.995387       2.466850      -0.541210      -0.356575       1.816411       0.179164       1.702900          -0.000003
           33              H       9.438801       6.473136       0.755950       0.074974       1.043746 0.82927656E+01  0.82589727E+02                                 1.733186                            1.706860      -0.924269       2.424411                    0.996092       3.785031      10.861809       0.466823       1.317430      -0.700027       0.000721       0.032092      -0.021705       0.038749      -0.000876      -0.008942      -0.006664      -0.009842      -0.003678      -0.013232       0.002237       0.010995              1.739784       1.400634      -0.155348       0.035276       1.993832      -0.408860       1.824884          -0.000002
           34              H       8.723775       5.172447       1.279493       0.090411       1.237025 0.99705867E+01  0.10142978E+03                                 1.797233                            1.764136      -0.656274       2.554898                    0.999882       3.334071       8.916216       0.514383       1.170509      -0.739163      -0.029793      -0.022301       0.003059       0.037341       0.000970      -0.005516      -0.000557       0.000053      -0.014772      -0.007863       0.002064       0.005799              1.786028       2.082301       0.366441      -0.001389       1.758916       0.094055       1.516866          -0.000008
           35              H      14.223851      10.884478      12.405080       0.087553       1.193087 0.93599261E+01  0.93085787E+02                                 1.700186                            1.664140      -0.642779       2.555258                    0.999911       3.261924       8.434426       0.555081       1.109529      -0.754259      -0.022836      -0.026074       0.003796       0.034868       0.003622      -0.005326       0.000607      -0.006669       0.009329      -0.008733       0.002624       0.006109              1.689337       1.810533       0.377354      -0.059633       1.841059       0.015834       1.416419          -0.000010
           36              H      14.740551      12.180839      11.679118       0.081647       1.075766 0.84989865E+01  0.85688871E+02                                 1.806194                            1.755837      -1.255375       2.276827                    0.992376       3.957370      11.657505       0.446598       1.360293      -0.690200      -0.004836       0.028109      -0.027340       0.039509      -0.002519      -0.001251      -0.003628      -0.019791      -0.004756      -0.009793      -0.002100       0.011893              1.828561       1.470718      -0.175530       0.098897       1.839669      -0.488460       2.175297          -0.000002
           37              H       3.134527      10.347758      11.263033       0.140421       1.089866 0.80101697E+01  0.78202489E+02                                 1.721221                            1.629937      -0.908182       2.456579                    0.997676       3.342507       9.154398       0.504424       1.243745      -0.718203      -0.008945      -0.012812      -0.023919       0.028570       0.004576       0.001493       0.007682      -0.001451      -0.003243      -0.008183      -0.001683       0.009867              1.781545       1.398276      -0.035392      -0.048892       1.723820       0.483407       2.222539          -0.000000
           38              H      12.108369       3.010409       0.308628       0.135811       1.020498 0.74718374E+01  0.71144082E+02                                 1.598733                            1.535763      -0.716337       2.541853                    0.999492       3.198430       8.437927       0.543428       1.183729      -0.732708      -0.000840      -0.014963       0.023608       0.027963       0.000770       0.000698      -0.009531      -0.002202      -0.004324      -0.009595      -0.000267       0.009862              1.633757       1.337699      -0.138404       0.141179       1.689149      -0.395616       1.874423           0.000001
           39              H       1.003824       7.413109       5.975130       0.147577       1.233322 0.97503430E+01  0.10094681E+03                                 1.938901                            1.851964      -1.239013       2.295179                    0.995828       3.672762      10.686876       0.448494       1.319096      -0.700989      -0.005594       0.022826       0.013258       0.026984      -0.012988      -0.008512       0.003056      -0.002156       0.009339      -0.015661      -0.000828       0.016489              1.987155       1.727396       0.244205       0.184991       2.493310       0.353423       1.740760          -0.000004
           40              H      13.046941       6.499816       5.190441       0.140754       1.142419 0.85242461E+01  0.86109746E+02                                 1.900081                            1.773521      -1.277908       2.279198                    0.993468       3.764139      11.142236       0.438189       1.383719      -0.686442      -0.027768       0.005617      -0.005981       0.028955      -0.010799      -0.003204       0.001143       0.014082      -0.002671      -0.012471      -0.001621       0.014092              1.998869       2.471719      -0.038514       0.648677       1.578415      -0.040656       1.946475          -0.000003
           41              H      13.788046       4.632104       6.511167       0.075095       1.043810 0.82950582E+01  0.82628609E+02                                 1.734102                            1.707784      -0.928690       2.422543                    0.996059       3.786981      10.872904       0.466356       1.318492      -0.699798       0.000731      -0.034790      -0.017021       0.038737      -0.007282       0.005384       0.006221      -0.010669      -0.006030      -0.013336       0.002332       0.011004              1.740698       1.401367       0.108363       0.117003       2.222386       0.277634       1.598339          -0.000002
           42              H      13.073029       5.735847       7.375824       0.090381       1.236424 0.99637159E+01  0.10133317E+03                                 1.795525                            1.762554      -0.650316       2.556953                    0.999880       3.335434       8.916026       0.515088       1.169216      -0.739434      -0.029893       0.013711       0.017869       0.037428      -0.005314       0.001938       0.003560       0.005132      -0.000048      -0.007956       0.002033       0.005923              1.784316       2.079967      -0.184156      -0.316134       1.494759       0.057730       1.778221          -0.000008
           43              H       9.874626      19.728870       9.361287       0.087711       1.192063 0.93484282E+01  0.92935520E+02                                 1.698509                            1.662519      -0.642340       2.555289                    0.999918       3.260791       8.427689       0.555695       1.108731      -0.754455      -0.022894       0.016133       0.020694       0.034823      -0.006408      -0.000411      -0.000894      -0.007453       0.008046      -0.008810       0.002644       0.006166              1.687678       1.808707      -0.239995      -0.296590       1.507480       0.175739       1.746846          -0.000010
           44              H      10.391316      18.451991       8.601588       0.081136       1.077154 0.85105619E+01  0.85813527E+02                                 1.805752                            1.755414      -1.247132       2.279671                    0.992489       3.957958      11.650350       0.447380       1.357789      -0.690689      -0.004656      -0.038105      -0.010545       0.039810       0.000286       0.002896       0.007223      -0.013697       0.013678      -0.009837      -0.002192       0.012029              1.828102       1.470393       0.173454       0.102540       2.513703       0.098835       1.500209          -0.000002
           45              H      11.833095      19.008188      10.397126       0.140379       1.087197 0.79858443E+01  0.77895422E+02                                 1.717349                            1.626639      -0.833709       2.490411                    0.998523       3.339110       9.137057       0.505385       1.242489      -0.718479      -0.008974      -0.014519       0.023057       0.028687      -0.001175      -0.004748      -0.002790       0.006867       0.022358      -0.008276      -0.001675       0.009951              1.777329       1.395756      -0.024558       0.055008       1.675374      -0.455550       2.260859          -0.000000
           46              H       3.409823       5.976068       9.733639       0.136295       1.018238 0.74519488E+01  0.70908799E+02                                 1.596426                            1.533793      -0.711213       2.544301                    0.999554       3.195428       8.427805       0.543727       1.183845      -0.732676      -0.000957       0.027718       0.001365       0.027768       0.000284      -0.001126       0.006091      -0.008081      -0.022203      -0.009690      -0.000198       0.009888              1.631284       1.336167       0.190864       0.049187       2.166398       0.117268       1.391286           0.000001
           47              H       5.353102       8.682062       3.087525       0.147775       1.236876 0.97867122E+01  0.10144699E+03                                 1.945233                            1.857444      -1.253392       2.288913                    0.995711       3.677790      10.718139       0.446969       1.321983      -0.700404      -0.005334       0.000177      -0.026152       0.026691      -0.000871       0.015487      -0.003052      -0.002262       0.009337      -0.015653      -0.000817       0.016470              1.993922       1.732490       0.038261      -0.306044       1.627173       0.149905       2.622103          -0.000004
           48              H       4.348418       8.459146       4.270806       0.141010       1.143642 0.85368616E+01  0.86311595E+02                                 1.905663                            1.778080      -1.297287       2.271500                    0.993214       3.768630      11.178320       0.436214       1.388787      -0.685477      -0.027333      -0.008215      -0.001914       0.028605       0.002639       0.010997      -0.003098       0.010962      -0.012469      -0.012528      -0.001660       0.014188              2.005184       2.480887       0.584245      -0.292981       1.895102      -0.140065       1.639563          -0.000003
           49              H       5.089538      10.536780       5.227926       0.075298       1.042176 0.82759826E+01  0.82371507E+02                                 1.730652                            1.704514      -0.919640       2.426384                    0.996176       3.780368      10.841050       0.467450       1.316476      -0.700233       0.000604       0.002640       0.038569       0.038664       0.008258       0.003676       0.000550       0.001056       0.029092      -0.013323       0.002223       0.011100              1.737184       1.398880       0.047017      -0.151642       1.511086       0.131020       2.301587          -0.000002
           50              H       4.374523      10.733726       3.839727       0.089845       1.237740 0.99777688E+01  0.10151296E+03                                 1.796901                            1.763915      -0.654879       2.554804                    0.999872       3.337449       8.923351       0.514831       1.169373      -0.739401      -0.030077       0.008699      -0.020933       0.037663       0.004232       0.003491      -0.002924       0.006093       0.003693      -0.007827       0.002150       0.005677              1.785667       2.081747      -0.181880       0.317749       1.658650      -0.151681       1.616604          -0.000008
           51              H       5.525348      12.670691       3.223721       0.087165       1.190670 0.93337970E+01  0.92742081E+02                                 1.695938                            1.660185      -0.639641       2.555929                    0.999920       3.261148       8.422973       0.556675       1.107352      -0.754784      -0.023136       0.009763      -0.024527       0.035102       0.002776       0.005787       0.000364      -0.008276       0.004724      -0.008725       0.002569       0.006156              1.685096       1.805778      -0.136408       0.355033       1.532721      -0.190945       1.716788          -0.000010
           52              H       6.042037      12.651210       4.709382       0.081971       1.075928 0.84987504E+01  0.85662862E+02                                 1.804119                            1.754000      -1.243013       2.281368                    0.992547       3.954775      11.638029       0.447645       1.357486      -0.690742      -0.004712       0.009818       0.037979       0.039510       0.002455      -0.001620      -0.003623      -0.007224       0.032570      -0.009808      -0.002243       0.012051              1.826385       1.469385       0.002092      -0.201129       1.666686       0.388773       2.343085          -0.000002
           53              H       7.483827      13.928094       3.329929       0.139948       1.087313 0.79857735E+01  0.77884356E+02                                 1.716437                            1.625810      -0.828803       2.492155                    0.998503       3.339304       9.133071       0.505963       1.241235      -0.718755      -0.008955       0.027433       0.000969       0.028874      -0.003618       0.003318      -0.004876      -0.006491      -0.018043      -0.008271      -0.001715       0.009986              1.776361       1.395097       0.059899      -0.006220       2.507427      -0.025807       1.426558          -0.000000
           54              H       7.759133      12.655544       2.452777       0.135524       1.018586 0.74528764E+01  0.70898384E+02                                 1.594548                            1.532082      -0.707598       2.545188                    0.999562       3.195898       8.419578       0.545158       1.181058      -0.733329      -0.000909      -0.013009      -0.025041       0.028233      -0.000943       0.000286       0.003298       0.008608       0.027628      -0.009594      -0.000199       0.009793              1.629308       1.334758      -0.052750      -0.189553       1.481793       0.276473       2.071373           0.000001
           55              C       2.411263      14.331343       9.483738       0.340542      25.627044 0.33386004E+03  0.74508517E+04                                 8.123080                            6.523491      -0.196645       1.976632                    0.999154      24.976442      73.219942       0.574166       0.477999      -1.013891       0.000305       0.010448      -0.012192       0.016059       0.026559       0.016426      -0.001414       0.001775       0.099839      -0.045238       0.006073       0.039166              9.069131      11.309352       0.049115       0.214791      10.944601       1.879150       4.953442          -0.000003
           56              C       3.492929      15.359340       9.677412      -0.312839      28.672039 0.45556856E+03  0.10922202E+05                                 8.247939                            7.124756      -0.435045       1.850285                    0.995882      31.016485      92.395410       0.611409       0.417847      -1.054935      -0.013467       0.015299       0.059770       0.063150       0.042280      -0.014282       0.021531       0.018323      -0.012556      -0.054371       0.008880       0.045491              8.865127       8.683587      -0.427628      -0.591531       8.768305       1.496013       9.143489          -0.000004
           57              C       3.545119      15.902552      11.105595       0.020010      21.644884 0.32919513E+03  0.72493877E+04                                 6.780073                            6.017041       0.167300       2.072485                    0.999643      26.404773      74.464692       0.674395       0.412424      -1.062375      -0.067575       0.021503      -0.060710       0.093352      -0.024525      -0.027725       0.015419       0.010316       0.030843      -0.031526      -0.015355       0.046882              7.228068       6.623417      -1.246937      -0.788432       6.979915       1.538759       8.080871          -0.000006
           58              C      -1.891023      10.101788       0.116204       0.013247      21.889708 0.33464497E+03  0.74049370E+04                                 6.867854                            6.100437       0.047351       2.033611                    0.999181      26.627300      75.446747       0.663743       0.417032      -1.058681      -0.069816      -0.000370      -0.058891       0.091338      -0.025978      -0.015478       0.031357      -0.012354       0.020378      -0.032914      -0.017572       0.050486              7.291594       7.225448      -1.207954      -1.176420       6.662207       1.087067       7.987127          -0.000004
           59              C       9.837646      10.792168       0.404839      -0.307060      27.960237 0.44514775E+03  0.10543307E+05                                 7.979798                            6.989499      -0.181509       1.924980                    0.998112      30.317231      87.912937       0.628368       0.411547      -1.065729       0.050628      -0.053000      -0.016539       0.075138       0.013640      -0.001128       0.001458       0.010817      -0.027745      -0.011532      -0.007766       0.019298              8.423348       8.739654      -0.298518      -1.195495       8.250847       0.568428       8.279542           0.000002
           60              C       8.722055       9.805291       0.524792       0.329160      25.144051 0.31786432E+03  0.69710756E+04                                 7.830919                            6.239871      -0.039085       2.023748                    0.999553      24.448295      69.854905       0.608005       0.459347      -1.029356       0.012601      -0.004478      -0.002146       0.013544      -0.012283       0.001831      -0.009024       0.025353      -0.153643      -0.052460       0.008924       0.043536              8.801600       8.194552       3.055605      -1.273611       6.726358      -0.024642      11.483892          -0.000000
           61              C      11.109805      15.475490       7.836892       0.340334      25.643269 0.33411793E+03  0.74581769E+04                                 8.126521                            6.526014      -0.197090       1.976365                    0.999136      24.987645      73.264670       0.574045       0.478000      -1.013873       0.000925      -0.015678      -0.003343       0.016057       0.000700      -0.031581      -0.021434      -0.036658      -0.019092      -0.045557       0.006437       0.039120              9.073081      11.316995       0.161924      -0.150827       4.825388       1.654592      11.076860          -0.000003
           62              C      -0.856331      15.129219       6.849783      -0.312613      28.661020 0.45529584E+03  0.10914248E+05                                 8.246732                            7.123312      -0.437125       1.849810                    0.995846      31.010609      92.377944       0.611371       0.417928      -1.054863      -0.013183       0.042652      -0.043511       0.062339      -0.032786      -0.028630      -0.011864       0.035722       0.037650      -0.053543       0.008819       0.044725              8.864063       8.685508      -0.299192       0.666879       7.751747      -0.911284      10.154933          -0.000004
           63              C      -0.804133      16.094458       5.665253       0.019782      21.659187 0.32949146E+03  0.72579556E+04                                 6.785126                            6.021434       0.162616       2.070887                    0.999626      26.417471      74.524732       0.673828       0.412655      -1.062166      -0.067863      -0.063607       0.012639       0.093867      -0.011394       0.034236      -0.017374       0.008483       0.025123      -0.030823      -0.015603       0.046425              7.233636       6.627756      -0.059338       1.476636       6.477825      -1.247905       8.595326          -0.000006
           64              C       2.458205       2.263749       3.688537       0.013734      21.878967 0.33442018E+03  0.73984726E+04                                 6.865052                            6.098110       0.046389       2.033412                    0.999139      26.617195      75.402296       0.663937       0.416994      -1.058740      -0.070320      -0.050235       0.029943       0.091460       0.000095       0.030473      -0.016756       0.012971       0.093068      -0.033121      -0.017358       0.050480              7.288427       7.222308      -0.414161       1.633445       6.711844      -1.116475       7.931130          -0.000004
           65              C       1.139074       2.168526       2.946331      -0.308247      28.018727 0.44646937E+03  0.10583596E+05                                 7.996026                            7.004699      -0.190503       1.921917                    0.998039      30.358235      88.100415       0.626969       0.412115      -1.065246       0.050837       0.012527       0.053655       0.074968      -0.007344      -0.011165       0.002757       0.018815      -0.004304      -0.011448      -0.007615       0.019063              8.439876       8.760069      -0.889833       0.858441       7.792623      -0.296167       8.766936           0.000002
           66              C      13.071287       2.765845       3.741016       0.329597      25.118919 0.31746291E+03  0.69599257E+04                                 7.824407                            6.234715      -0.040407       2.023629                    0.999553      24.435690      69.802294       0.608447       0.459168      -1.029478       0.011949      -0.000093       0.005024       0.012963       0.008076       0.009629       0.032718       0.066533      -0.033355      -0.053168       0.009044       0.044123              8.794393       8.186956      -2.627669      -2.006452      10.308028      -2.047321       7.888196          -0.000000
           67              C       6.760532      13.477208       7.669458       0.341160      25.625282 0.33383847E+03  0.74504437E+04                                 8.124396                            6.524642      -0.193887       1.977560                    0.999157      24.973638      73.218301       0.573921       0.478199      -1.013759      -0.000446       0.004355       0.015394       0.016005      -0.027484       0.015188       0.022352      -0.035072      -0.012051      -0.045295       0.006321       0.038975              9.070764      11.314437      -0.210432      -0.063946       8.077761      -3.533314       7.820094          -0.000003
           68              C       7.842190      12.795481       8.462893      -0.312177      28.598045 0.45394703E+03  0.10871941E+05                                 8.225218                            7.103502      -0.425427       1.853809                    0.995930      30.964320      92.145017       0.613526       0.416842      -1.055735      -0.012733      -0.059383      -0.015749       0.062741      -0.008660       0.042722      -0.010159      -0.002532      -0.075004      -0.053496       0.008654       0.044842              8.841549       8.665621       0.727709      -0.077838      10.310059      -0.582101       7.548967          -0.000004
           69              C       7.894376      11.287031       8.219240       0.019930      21.661037 0.32952924E+03  0.72587905E+04                                 6.785869                            6.022341       0.165573       2.071779                    0.999639      26.415442      74.512134       0.673702       0.412732      -1.062147      -0.067842       0.041651       0.049200       0.093585       0.035321      -0.006569       0.001111      -0.018157      -0.058561      -0.030030      -0.016351       0.046381              7.234542       6.629606       1.309727      -0.686184       9.149176      -0.292472       5.924843          -0.000006
           70              C       6.807485       9.276483       8.690303       0.013273      21.902966 0.33492596E+03  0.74133618E+04                                 6.874908                            6.106929       0.048735       2.033942                    0.999142      26.638140      75.510397       0.662692       0.417569      -1.058247      -0.070035       0.051042       0.030511       0.091875       0.026280      -0.015058      -0.014824      -0.041641      -0.071366      -0.033191      -0.017592       0.050783              7.299208       7.233225       1.626790      -0.459369       8.609016       0.030868       6.055382          -0.000004
           71              C       5.488349       8.681325       9.143873      -0.306563      27.995268 0.44596360E+03  0.10569118E+05                                 7.994573                            7.003420      -0.192011       1.921729                    0.998072      30.338471      88.046472       0.626635       0.412432      -1.064990       0.050225       0.039651      -0.037289       0.074062      -0.006185       0.012631      -0.004487       0.015874      -0.012488      -0.011702      -0.007977       0.019679              8.438376       8.759102       1.189283       0.341796       8.778271      -0.273988       7.777755           0.000002
           72              C       4.372766       9.070885       8.229236       0.329181      25.119625 0.31747441E+03  0.69604590E+04                                 7.826034                            6.235923      -0.040901       2.023580                    0.999536      24.435007      69.808897       0.608209       0.459329      -1.029355       0.012284       0.004643      -0.002538       0.013375       0.004534      -0.011738      -0.023192       0.082592       0.014643      -0.053026       0.008887       0.044138              8.796321       8.188681      -0.424314       3.279017      10.269442       2.072157       7.930839          -0.000000
           73              C      10.636587       7.310677       3.011306       0.340542      25.627043 0.33386002E+03  0.74508511E+04                                 8.123080                            6.523491      -0.196645       1.976632                    0.999154      24.976441      73.219939       0.574166       0.477999      -1.013891      -0.000305      -0.010448       0.012192       0.016059       0.026559       0.016426      -0.001414       0.001775       0.099839      -0.045238       0.006073       0.039166              9.069131      11.309352       0.049115       0.214791      10.944600       1.879150       4.953441          -0.000003
           74              C       9.554921       6.282680       2.817632      -0.312839      28.672039 0.45556856E+03  0.10922202E+05                                 8.247938                            7.124756      -0.435045       1.850285                    0.995882      31.016485      92.395410       0.611409       0.417847      -1.054935       0.013467      -0.015299      -0.059770       0.063150       0.042280      -0.014282       0.021531       0.018323      -0.012556      -0.054371       0.008880       0.045491              8.865127       8.683587      -0.427629      -0.591531       8.768305       1.496013       9.143489          -0.000004
           75              C       9.502731       5.739468       1.389449       0.020010      21.644889 0.32919523E+03  0.72493907E+04                                 6.780075                            6.017043       0.167299       2.072485                    0.999643      26.404777      74.464710       0.674395       0.412424      -1.062375       0.067575      -0.021503       0.060710       0.093352      -0.024525      -0.027725       0.015419       0.010316       0.030843      -0.031526      -0.015355       0.046882              7.228070       6.623418      -1.246938      -0.788432       6.979917       1.538760       8.080874          -0.000006
           76              C      14.938873      11.540232      12.378840       0.013247      21.889708 0.33464496E+03  0.74049367E+04                                 6.867854                            6.100437       0.047351       2.033611                    0.999181      26.627301      75.446754       0.663743       0.417032      -1.058681       0.069816       0.000370       0.058891       0.091338      -0.025978      -0.015478       0.031357      -0.012354       0.020378      -0.032914      -0.017572       0.050486              7.291594       7.225449      -1.207953      -1.176420       6.662208       1.087068       7.987127          -0.000004
           77              C       3.210204      10.849852      12.090205      -0.307060      27.960235 0.44514771E+03  0.10543306E+05                                 7.979797                            6.989499      -0.181509       1.924980                    0.998112      30.317230      87.912934       0.628368       0.411547      -1.065729      -0.050628       0.053000       0.016539       0.075138       0.013640      -0.001128       0.001458       0.010816      -0.027745      -0.011532      -0.007766       0.019298              8.423347       8.739654      -0.298518      -1.195495       8.250846       0.568428       8.279542           0.000002
           78              C       4.325795      11.836729      11.970252       0.329160      25.144051 0.31786432E+03  0.69710756E+04                                 7.830919                            6.239871      -0.039084       2.023748                    0.999553      24.448295      69.854904       0.608005       0.459347      -1.029356      -0.012601       0.004478       0.002146       0.013544      -0.012283       0.001831      -0.009024       0.025353      -0.153643      -0.052460       0.008924       0.043536              8.801600       8.194552       3.055605      -1.273611       6.726358      -0.024642      11.483891          -0.000000
           79              C       1.938045       6.166530       4.658152       0.340335      25.643268 0.33411792E+03  0.74581765E+04                                 8.126521                            6.526014      -0.197090       1.976366                    0.999136      24.987644      73.264668       0.574045       0.478000      -1.013873      -0.000925       0.015678       0.003343       0.016057       0.000700      -0.031581      -0.021434      -0.036658      -0.019092      -0.045557       0.006437       0.039120              9.073081      11.316994       0.161924      -0.150827       4.825388       1.654592      11.076860          -0.000003
           80              C      13.904181       6.512801       5.645261      -0.312613      28.661020 0.45529585E+03  0.10914248E+05                                 8.246732                            7.123312      -0.437125       1.849810                    0.995846      31.010609      92.377949       0.611370       0.417928      -1.054863       0.013183      -0.042652       0.043511       0.062339      -0.032786      -0.028630      -0.011864       0.035722       0.037650      -0.053543       0.008819       0.044725              8.864063       8.685509      -0.299192       0.666879       7.751747      -0.911284      10.154934          -0.000004
           81              C      13.851983       5.547562       6.829791       0.019782      21.659193 0.32949159E+03  0.72579593E+04                                 6.785128                            6.021436       0.162616       2.070887                    0.999626      26.417477      74.524756       0.673828       0.412655      -1.062166       0.067863       0.063607      -0.012639       0.093867      -0.011394       0.034236      -0.017374       0.008483       0.025123      -0.030823      -0.015603       0.046425              7.233638       6.627758      -0.059338       1.476637       6.477826      -1.247905       8.595329          -0.000006
           82              C      10.589645      19.378271       8.806507       0.013734      21.878963 0.33442010E+03  0.73984705E+04                                 6.865052                            6.098109       0.046389       2.033412                    0.999139      26.617193      75.402293       0.663937       0.416994      -1.058740       0.070320       0.050235      -0.029943       0.091460       0.000096       0.030473      -0.016756       0.012971       0.093068      -0.033121      -0.017358       0.050480              7.288427       7.222308      -0.414162       1.633445       6.711843      -1.116475       7.931129          -0.000004
           83              C      11.908776      19.473494       9.548713      -0.308247      28.018729 0.44646941E+03  0.10583598E+05                                 7.996026                            7.004699      -0.190503       1.921917                    0.998039      30.358237      88.100426       0.626969       0.412115      -1.065246      -0.050837      -0.012527      -0.053655       0.074968      -0.007344      -0.011165       0.002757       0.018815      -0.004304      -0.011448      -0.007615       0.019063              8.439877       8.760070      -0.889833       0.858442       7.792624      -0.296167       8.766936           0.000002
           84              C      -0.023437      18.876175       8.754028       0.329597      25.118919 0.31746291E+03  0.69599257E+04                                 7.824407                            6.234715      -0.040407       2.023629                    0.999553      24.435690      69.802293       0.608447       0.459168      -1.029478      -0.011949       0.000093      -0.005024       0.012963       0.008076       0.009629       0.032718       0.066533      -0.033355      -0.053168       0.009044       0.044123              8.794393       8.186956      -2.627669      -2.006452      10.308028      -2.047321       7.888195          -0.000000
           85              C       6.287318       8.164812       4.825586       0.341160      25.625281 0.33383846E+03  0.74504436E+04                                 8.124396                            6.524642      -0.193887       1.977560                    0.999157      24.973638      73.218302       0.573921       0.478199      -1.013759       0.000447      -0.004355      -0.015394       0.016005      -0.027484       0.015188       0.022352      -0.035072      -0.012051      -0.045295       0.006321       0.038975              9.070764      11.314437      -0.210432      -0.063946       8.077761      -3.533314       7.820094          -0.000003
           86              C       5.205660       8.846539       4.032151      -0.312177      28.598044 0.45394700E+03  0.10871940E+05                                 8.225218                            7.103502      -0.425427       1.853809                    0.995930      30.964319      92.145014       0.613526       0.416842      -1.055735       0.012733       0.059383       0.015749       0.062741      -0.008660       0.042722      -0.010159      -0.002532      -0.075004      -0.053496       0.008654       0.044842              8.841549       8.665621       0.727709      -0.077838      10.310059      -0.582101       7.548967          -0.000004
           87              C       5.153474      10.354989       4.275804       0.019930      21.661042 0.32952934E+03  0.72587935E+04                                 6.785871                            6.022342       0.165573       2.071779                    0.999639      26.415446      74.512154       0.673702       0.412732      -1.062147       0.067842      -0.041651      -0.049200       0.093585       0.035321      -0.006569       0.001111      -0.018157      -0.058561      -0.030030      -0.016351       0.046381              7.234544       6.629608       1.309728      -0.686184       9.149179      -0.292472       5.924844          -0.000006
           88              C       6.240365      12.365537       3.804741       0.013273      21.902971 0.33492604E+03  0.74133644E+04                                 6.874909                            6.106930       0.048735       2.033942                    0.999142      26.638144      75.510413       0.662692       0.417569      -1.058247       0.070035      -0.051042      -0.030511       0.091875       0.026280      -0.015058      -0.014824      -0.041641      -0.071366      -0.033191      -0.017592       0.050783              7.299209       7.233226       1.626791      -0.459369       8.609019       0.030868       6.055383          -0.000004
           89              C       7.559501      12.960695       3.351171      -0.306563      27.995265 0.44596353E+03  0.10569116E+05                                 7.994572                            7.003419      -0.192011       1.921729                    0.998072      30.338469      88.046464       0.626635       0.412432      -1.064991      -0.050225      -0.039651       0.037289       0.074062      -0.006185       0.012631      -0.004487       0.015874      -0.012488      -0.011702      -0.007977       0.019679              8.438375       8.759101       1.189283       0.341796       8.778271      -0.273988       7.777754           0.000002
           90              C       8.675084      12.571135       4.265808       0.329181      25.119625 0.31747442E+03  0.69604591E+04                                 7.826034                            6.235923      -0.040901       2.023580                    0.999536      24.435007      69.808895       0.608209       0.459329      -1.029355      -0.012284      -0.004643       0.002538       0.013375       0.004534      -0.011738      -0.023192       0.082592       0.014643      -0.053026       0.008887       0.044138              8.796320       8.188681      -0.424314       3.279017      10.269441       2.072157       7.930839          -0.000000
           91              N       1.099960      14.541270       9.662418      -0.277765      37.593598 0.55492860E+03  0.13676370E+05                                 9.464426                            7.660208      -0.051050       2.004804                    0.996140      28.913832      81.340161       0.626754       0.396529      -1.092333       0.004011      -0.095543      -0.036614       0.102397       0.029581       0.007798       0.009575       0.008037      -0.046863      -0.022933      -0.017382       0.040315             11.016271      14.212049      -4.542566      -0.003675      12.772498       1.460231       6.064266          -0.000002
           92              N      13.537119      13.348794       9.378780      -0.084217      27.815366 0.42169847E+03  0.96660958E+04                                 7.559210                            6.591212       0.462511       2.154130                    0.999906      27.080664      72.550775       0.691667       0.386331      -1.103722       0.277789       0.087410      -0.024618       0.292255      -0.028493       0.029884       0.023033      -0.307265       0.256149      -0.202487       0.077681       0.124806              8.136719      10.200098      -1.761127       0.462139       9.024231       0.774190       5.185828          -0.000008
           93              N       1.379177      12.476620       9.057657      -0.076863      28.599199 0.43073534E+03  0.99348138E+04                                 7.735225                            6.693101       0.375123       2.124754                    0.999864      27.247980      73.445856       0.680897       0.390010      -1.100102       0.086900       0.276423       0.034577       0.291817      -0.031432      -0.008222      -0.068615       0.302593       0.181023      -0.202838       0.078454       0.124384              8.329707      10.044666      -1.768879      -0.126502       9.617190       1.406434       5.327267          -0.000007
           94              N       2.613501      13.072209       9.111136      -0.283649      38.534187 0.55466646E+03  0.13686504E+05                                 9.688712                            7.697482      -0.060538       1.998999                    0.996017      29.159580      82.438992       0.619653       0.400587      -1.088107      -0.110952       0.007121      -0.013829       0.112037       0.025451       0.020899      -0.002224      -0.002585      -0.012656      -0.033736       0.001028       0.032708             11.552931      14.521734      -4.765957      -1.700750      13.654041       2.581904       6.483019          -0.000002
           95              N      12.542881      16.352704      12.002739      -0.278130      38.898704 0.54253436E+03  0.13305213E+05                                 9.729974                            7.588483      -0.046211       2.003052                    0.996779      28.969096      81.486963       0.627477       0.398028      -1.090516      -0.054452      -0.043406       0.080595       0.106511       0.020544      -0.002784       0.015182       0.021921      -0.066815      -0.032815      -0.002163       0.034977             11.880634       7.669838       1.703462      -0.247312       6.891192       0.946862      21.080873          -0.000001
           96              N       7.248954       8.307662       0.034986      -0.056200      28.108912 0.41176257E+03  0.93785255E+04                                 7.624370                            6.521926       0.305242       2.107616                    0.999775      26.748420      71.340552       0.694196       0.387379      -1.103413       0.165188       0.207326       0.114261       0.288664      -0.075607      -0.105991      -0.107624       0.037353       0.070549      -0.193817       0.063397       0.130421              8.357509       6.729248       1.542255      -0.304036       5.773570       0.220248      12.569709          -0.000007
           97              N       7.220246       8.485124       1.309481      -0.059077      27.061117 0.39493295E+03  0.88693377E+04                                 7.390345                            6.339719       0.731779       2.268237                    0.999524      25.755402      67.399443       0.714645       0.381635      -1.111602       0.166687       0.159936      -0.149140       0.274967      -0.046184       0.105898       0.091635      -0.025081      -0.118590      -0.173866       0.066899       0.106967              8.170831       6.766197       1.366166      -1.248333       5.660806       0.246012      12.085488          -0.000005
           98              N       8.132290       9.443866       1.641849      -0.281816      36.735305 0.52808034E+03  0.12819322E+05                                 9.224997                            7.395116       0.073071       2.038017                    0.997939      28.625231      79.212757       0.649710       0.388348      -1.101040      -0.054442      -0.071629      -0.076862       0.118332       0.017234       0.011208      -0.025112       0.032428      -0.090644      -0.048939       0.010168       0.038772             11.051405       7.509114       1.390702      -1.795277       6.745340       0.809421      18.899761          -0.000000
           99              N       9.798502      15.525267       7.565749      -0.277710      37.621052 0.55541047E+03  0.13692911E+05                                 9.473006                            7.666494      -0.057877       2.002436                    0.996162      28.931072      81.435434       0.626056       0.396836      -1.091987       0.004173       0.016519       0.100964       0.102391      -0.008613      -0.029404       0.004031       0.031025       0.022252      -0.023131      -0.017343       0.040474             11.026576      14.225801       2.270838       3.939480       6.482348       2.176494      12.371579          -0.000002
          100              N       9.187864      15.875866       8.740283      -0.085054      27.866027 0.42267968E+03  0.96949209E+04                                 7.570575                            6.600800       0.457285       2.152165                    0.999895      27.104685      72.656072       0.690813       0.386557      -1.103481       0.277427      -0.065313      -0.063537       0.292008       0.040210       0.009481      -0.000121      -0.268025       0.371942      -0.202176       0.077891       0.124285              8.149070      10.216282       1.283399       1.295520       5.482606       1.277019       8.748322          -0.000008
          101              N      10.077722      16.033850       9.656170      -0.076778      28.559228 0.42997371E+03  0.99121953E+04                                 7.725554                            6.685124       0.374906       2.124915                    0.999852      27.231362      73.366296       0.681663       0.389770      -1.100345       0.085985      -0.108033      -0.257030       0.291769       0.008768       0.031416      -0.070359       0.061887      -0.541478      -0.202895       0.078421       0.124473              8.318972      10.030693       0.773708       1.592866       5.175812       1.152799       9.750410          -0.000007
          102              N      11.312044      15.782371       9.113635      -0.282398      38.478076 0.55372159E+03  0.13656631E+05                                 9.678497                            7.690342      -0.059037       1.999817                    0.996064      29.130916      82.323698       0.620044       0.400526      -1.088206      -0.111253      -0.015514       0.000791       0.112332       0.005438      -0.032827       0.004287       0.002292      -0.000691      -0.033761       0.000387       0.033374             11.539684      14.503909       0.909352       4.970368       6.033934       1.812247      14.081210          -0.000002
          103              N       8.193634      16.646332       4.826835      -0.279589      39.001859 0.54413551E+03  0.13355423E+05                                 9.749855                            7.601676      -0.053700       2.000232                    0.996764      29.012641      81.665033       0.626632       0.398238      -1.090282      -0.053890       0.091070      -0.002592       0.105852      -0.011766      -0.016281       0.002104       0.051125       0.023160      -0.032058      -0.002280       0.034339             11.908292       7.683319      -1.067293      -1.353534      16.756647      -6.639231      11.284911          -0.000001
          104              N      11.598188       3.090472       5.282905      -0.055142      28.054218 0.41080304E+03  0.93506788E+04                                 7.612512                            6.512736       0.302025       2.107180                    0.999789      26.724518      71.240627       0.694980       0.387190      -1.103611       0.165409      -0.004988      -0.237111       0.289148      -0.054512       0.118531       0.030350      -0.096715      -0.331049      -0.194094       0.063002       0.131092              8.343817       6.718866      -1.032655      -1.180938      10.661582      -3.046672       7.651002          -0.000007
          105              N      11.569488       4.105486       4.491968      -0.059130      27.037848 0.39453753E+03  0.88577551E+04                                 7.384362                            6.335182       0.735707       2.269508                    0.999552      25.746680      67.354324       0.715171       0.381471      -1.111782       0.166991      -0.209032      -0.064054       0.275106       0.114439      -0.012635      -0.014570       0.107634       0.280440      -0.173317       0.066927       0.106390              8.163842       6.760477      -1.762142      -0.558293      10.257073      -2.901951       7.473975          -0.000005
          106              N      12.481531       3.913956       3.495489      -0.281763      36.776565 0.52870372E+03  0.12838950E+05                                 9.234532                            7.401321       0.075408       2.038513                    0.997963      28.640423      79.282993       0.649160       0.388542      -1.100842      -0.053910      -0.030890       0.100050       0.117773       0.000898      -0.020867       0.025152       0.033135      -0.091963      -0.049393       0.009921       0.039473             11.065060       7.515652      -2.252964      -0.305623      15.181127      -5.678647      10.498401          -0.000000
          107              N       5.449226      13.217503       7.761921      -0.279065      37.695517 0.55674014E+03  0.13734727E+05                                 9.486663                            7.676638      -0.062124       2.000745                    0.996129      28.968469      81.583569       0.625486       0.396936      -1.091852       0.003131       0.079815      -0.064592       0.102724      -0.021565       0.022137      -0.013092       0.012900      -0.026344      -0.023261      -0.017008       0.040268             11.043396      14.248216       2.282150      -3.944955       9.027168      -3.645104       9.854803          -0.000002
          108              N       4.838595      14.059381       6.871025      -0.085069      27.832382 0.42205376E+03  0.96766357E+04                                 7.563187                            6.594870       0.460262       2.153434                    0.999895      27.089275      72.591628       0.691311       0.386435      -1.103607       0.277172      -0.022407       0.087905       0.291640      -0.011589      -0.040231      -0.022113      -0.307524       0.254056      -0.202433       0.078217       0.124216              8.140579      10.203871       0.480056      -1.756563       6.819821      -2.050758       7.398046          -0.000008
          109              N       5.728459      14.773570       6.276261      -0.076718      28.564909 0.43007993E+03  0.99152696E+04                                 7.727113                            6.686410       0.377496       2.125614                    0.999844      27.232681      73.372483       0.681526       0.389824      -1.100305       0.085916      -0.168525       0.222332       0.291914       0.023548      -0.023711       0.138845       0.181139      -0.184241      -0.202930       0.078209       0.124721              8.320713      10.032129       0.993283      -1.466854       7.610191      -2.558559       7.319820          -0.000007
          110              N       6.962778      14.429460       6.765317      -0.282206      38.445581 0.55318357E+03  0.13638851E+05                                 9.669655                            7.684100      -0.053686       2.001481                    0.996151      29.116164      82.244861       0.620654       0.400265      -1.088479      -0.111467       0.007988       0.013095       0.112518      -0.030781       0.011564      -0.002992       0.005587       0.009723      -0.033424       0.000342       0.033082             11.528537      14.488589       3.845506      -3.268667      10.489709      -4.386281       9.607314          -0.000002
          111              N       3.844335      10.285004       8.160513      -0.278645      38.925472 0.54294228E+03  0.13317370E+05                                 9.732986                            7.590098      -0.043417       2.003653                    0.996886      28.980760      81.519382       0.627580       0.397899      -1.090633      -0.054445      -0.048225      -0.078513       0.107024      -0.007661       0.018701      -0.017262       0.026175      -0.054360      -0.032384      -0.002176       0.034560             11.885397       7.671517      -0.639406       1.598051      18.364388       5.673300       9.620285          -0.000001
          112              N       2.899677      10.243886       7.177153      -0.056636      28.107535 0.41175857E+03  0.93781586E+04                                 7.623596                            6.521578       0.301993       2.106777                    0.999787      26.748901      71.334498       0.694284       0.387341      -1.103470       0.165088      -0.201892       0.122727       0.288230       0.129615      -0.012258       0.077037       0.089902       0.228819      -0.193690       0.063199       0.130491              8.356517       6.728359      -0.508724       1.486931      11.060675       2.832036       7.280518          -0.000007
          113              N       2.870968       9.051411       6.693595      -0.058540      26.993549 0.39374163E+03  0.88348344E+04                                 7.373668                            6.326725       0.740297       2.271219                    0.999558      25.727353      67.269845       0.716046       0.381222      -1.112038       0.166356       0.049520       0.213107       0.274848      -0.068249      -0.093466      -0.076927      -0.051163      -0.195439      -0.174204       0.067381       0.106823              8.151154       6.750154       0.394921       1.800861      10.666103       2.650065       7.037205          -0.000005
          114              N       3.783005       8.284198       7.357707      -0.281590      36.808006 0.52921631E+03  0.12855519E+05                                 9.243144                            7.407453       0.070196       2.037010                    0.998005      28.651603      79.346957       0.648506       0.388809      -1.100566      -0.054097       0.102498      -0.023249       0.118207      -0.018908       0.009655       0.000043       0.075896       0.039698      -0.049097       0.009911       0.039185             11.076422       7.521460       0.862353       2.105234      16.607394       4.873152       9.100411          -0.000000
          115              N      11.947890       7.100750       2.832626      -0.277765      37.593596 0.55492856E+03  0.13676369E+05                                 9.464426                            7.660208      -0.051050       2.004804                    0.996140      28.913831      81.340160       0.626754       0.396529      -1.092333      -0.004011       0.095543       0.036613       0.102397       0.029581       0.007798       0.009575       0.008037      -0.046863      -0.022933      -0.017382       0.040315             11.016271      14.212049      -4.542566      -0.003675      12.772498       1.460231       6.064266          -0.000002
          116              N      -0.489269       8.293226       3.116264      -0.084217      27.815367 0.42169848E+03  0.96660962E+04                                 7.559210                            6.591212       0.462510       2.154130                    0.999906      27.080664      72.550776       0.691667       0.386331      -1.103722      -0.277789      -0.087410       0.024618       0.292255      -0.028493       0.029884       0.023033      -0.307265       0.256149      -0.202487       0.077681       0.124806              8.136719      10.200098      -1.761127       0.462139       9.024231       0.774190       5.185828          -0.000008
          117              N      11.668673       9.165400       3.437387      -0.076863      28.599200 0.43073535E+03  0.99348140E+04                                 7.735225                            6.693101       0.375123       2.124754                    0.999864      27.247981      73.445858       0.680897       0.390010      -1.100102      -0.086899      -0.276423      -0.034577       0.291817      -0.031432      -0.008222      -0.068615       0.302593       0.181023      -0.202838       0.078454       0.124384              8.329707      10.044666      -1.768879      -0.126502       9.617190       1.406434       5.327267          -0.000007
          118              N      10.434349       8.569811       3.383908      -0.283649      38.534188 0.55466649E+03  0.13686505E+05                                 9.688712                            7.697482      -0.060538       1.998999                    0.996017      29.159581      82.438993       0.619653       0.400587      -1.088107       0.110952      -0.007121       0.013829       0.112037       0.025451       0.020899      -0.002224      -0.002585      -0.012656      -0.033736       0.001028       0.032708             11.552931      14.521734      -4.765957      -1.700750      13.654040       2.581904       6.483019          -0.000002
          119              N       0.504969       5.289316       0.492305      -0.278130      38.898704 0.54253435E+03  0.13305213E+05                                 9.729974                            7.588483      -0.046211       2.003052                    0.996779      28.969096      81.486963       0.627477       0.398028      -1.090516       0.054452       0.043406      -0.080595       0.106511       0.020544      -0.002784       0.015182       0.021921      -0.066815      -0.032815      -0.002163       0.034977             11.880634       7.669838       1.703462      -0.247313       6.891192       0.946862      21.080873          -0.000001
          120              N       5.798896      13.334358      12.460058      -0.056200      28.108918 0.41176267E+03  0.93785286E+04                                 7.624371                            6.521927       0.305241       2.107616                    0.999775      26.748423      71.340564       0.694196       0.387379      -1.103413      -0.165188      -0.207326      -0.114261       0.288664      -0.075607      -0.105991      -0.107624       0.037353       0.070549      -0.193818       0.063397       0.130421              8.357511       6.729249       1.542256      -0.304036       5.773571       0.220248      12.569712          -0.000007
          121              N       5.827604      13.156896      11.185563      -0.059077      27.061119 0.39493298E+03  0.88693387E+04                                 7.390346                            6.339720       0.731779       2.268237                    0.999524      25.755402      67.399447       0.714645       0.381635      -1.111602      -0.166687      -0.159936       0.149140       0.274967      -0.046184       0.105898       0.091635      -0.025081      -0.118590      -0.173866       0.066899       0.106967              8.170832       6.766198       1.366166      -1.248333       5.660806       0.246012      12.085490          -0.000005
          122              N       4.915560      12.198154      10.853195      -0.281816      36.735305 0.52808034E+03  0.12819322E+05                                 9.224997                            7.395116       0.073071       2.038017                    0.997939      28.625231      79.212759       0.649710       0.388348      -1.101040       0.054441       0.071629       0.076862       0.118332       0.017234       0.011208      -0.025112       0.032428      -0.090643      -0.048939       0.010168       0.038772             11.051405       7.509114       1.390702      -1.795277       6.745340       0.809421      18.899761          -0.000000
          123              N       3.249348       6.116753       4.929295      -0.277710      37.621052 0.55541047E+03  0.13692911E+05                                 9.473006                            7.666494      -0.057877       2.002436                    0.996162      28.931072      81.435432       0.626057       0.396836      -1.091987      -0.004173      -0.016519      -0.100964       0.102391      -0.008613      -0.029404       0.004031       0.031025       0.022252      -0.023131      -0.017343       0.040474             11.026576      14.225800       2.270838       3.939479       6.482348       2.176494      12.371579          -0.000002
          124              N       3.859986       5.766154       3.754761      -0.085054      27.866030 0.42267972E+03  0.96949222E+04                                 7.570575                            6.600800       0.457284       2.152165                    0.999895      27.104687      72.656078       0.690813       0.386556      -1.103481      -0.277427       0.065313       0.063537       0.292008       0.040210       0.009481      -0.000121      -0.268025       0.371942      -0.202176       0.077891       0.124285              8.149071      10.216283       1.283399       1.295521       5.482607       1.277019       8.748323          -0.000008
          125              N       2.970128       5.608170       2.838874      -0.076778      28.559233 0.42997379E+03  0.99121979E+04                                 7.725555                            6.685125       0.374906       2.124915                    0.999852      27.231364      73.366305       0.681663       0.389770      -1.100345      -0.085985       0.108033       0.257030       0.291769       0.008768       0.031416      -0.070359       0.061887      -0.541478      -0.202895       0.078421       0.124473              8.318973      10.030695       0.773708       1.592866       5.175812       1.152799       9.750412          -0.000007
          126              N       1.735806       5.859649       3.381409      -0.282398      38.478072 0.55372152E+03  0.13656629E+05                                 9.678497                            7.690342      -0.059037       1.999817                    0.996064      29.130914      82.323692       0.620044       0.400526      -1.088206       0.111253       0.015514      -0.000791       0.112332       0.005438      -0.032827       0.004287       0.002292      -0.000692      -0.033761       0.000387       0.033374             11.539684      14.503908       0.909352       4.970368       6.033933       1.812247      14.081210          -0.000002
          127              N       4.854216       4.995688       7.668209      -0.279589      39.001859 0.54413550E+03  0.13355422E+05                                 9.749855                            7.601675      -0.053700       2.000232                    0.996764      29.012641      81.665030       0.626632       0.398238      -1.090282       0.053890      -0.091070       0.002592       0.105852      -0.011766      -0.016281       0.002104       0.051125       0.023160      -0.032058      -0.002280       0.034339             11.908291       7.683318      -1.067293      -1.353534      16.756645      -6.639230      11.284911          -0.000000
          128              N       1.449662      18.551548       7.212139      -0.055142      28.054219 0.41080306E+03  0.93506792E+04                                 7.612512                            6.512736       0.302025       2.107179                    0.999789      26.724518      71.240628       0.694980       0.387190      -1.103611      -0.165409       0.004988       0.237111       0.289148      -0.054512       0.118531       0.030350      -0.096715      -0.331049      -0.194094       0.063002       0.131092              8.343817       6.718866      -1.032655      -1.180938      10.661582      -3.046673       7.651003          -0.000007
          129              N       1.478362      17.536534       8.003076      -0.059130      27.037849 0.39453754E+03  0.88577552E+04                                 7.384362                            6.335182       0.735707       2.269508                    0.999552      25.746680      67.354325       0.715171       0.381471      -1.111782      -0.166991       0.209032       0.064054       0.275106       0.114439      -0.012635      -0.014570       0.107634       0.280440      -0.173317       0.066927       0.106390              8.163842       6.760477      -1.762142      -0.558293      10.257073      -2.901951       7.473976          -0.000005
          130              N       0.566319      17.728064       8.999555      -0.281763      36.776566 0.52870374E+03  0.12838951E+05                                 9.234531                            7.401321       0.075408       2.038513                    0.997963      28.640424      79.282994       0.649160       0.388541      -1.100842       0.053910       0.030890      -0.100050       0.117773       0.000898      -0.020867       0.025152       0.033135      -0.091963      -0.049393       0.009921       0.039473             11.065060       7.515652      -2.252964      -0.305623      15.181126      -5.678646      10.498401          -0.000000
          131              N       7.598624       8.424517       4.733123      -0.279065      37.695517 0.55674014E+03  0.13734726E+05                                 9.486663                            7.676638      -0.062124       2.000745                    0.996129      28.968469      81.583569       0.625486       0.396936      -1.091852      -0.003131      -0.079815       0.064592       0.102724      -0.021565       0.022137      -0.013092       0.012900      -0.026344      -0.023261      -0.017008       0.040268             11.043396      14.248216       2.282150      -3.944955       9.027168      -3.645104       9.854803          -0.000002
          132              N       8.209255       7.582639       5.624019      -0.085069      27.832384 0.42205379E+03  0.96766368E+04                                 7.563187                            6.594871       0.460262       2.153434                    0.999895      27.089276      72.591632       0.691311       0.386435      -1.103607      -0.277172       0.022407      -0.087905       0.291640      -0.011589      -0.040231      -0.022113      -0.307524       0.254056      -0.202433       0.078217       0.124216              8.140580      10.203871       0.480056      -1.756563       6.819821      -2.050758       7.398047          -0.000008
          133              N       7.319391       6.868450       6.218783      -0.076718      28.564909 0.43007993E+03  0.99152695E+04                                 7.727113                            6.686410       0.377496       2.125614                    0.999844      27.232681      73.372483       0.681526       0.389824      -1.100305      -0.085916       0.168525      -0.222332       0.291914       0.023548      -0.023710       0.138845       0.181139      -0.184241      -0.202930       0.078209       0.124721              8.320713      10.032129       0.993283      -1.466854       7.610191      -2.558559       7.319820          -0.000007
          134              N       6.085072       7.212560       5.729727      -0.282206      38.445581 0.55318358E+03  0.13638851E+05                                 9.669656                            7.684101      -0.053686       2.001481                    0.996151      29.116164      82.244863       0.620654       0.400265      -1.088479       0.111467      -0.007988      -0.013095       0.112518      -0.030781       0.011564      -0.002992       0.005587       0.009723      -0.033424       0.000342       0.033082             11.528538      14.488589       3.845507      -3.268667      10.489709      -4.386281       9.607315          -0.000002
          135              N       9.203515      11.357016       4.334531      -0.278645      38.925470 0.54294225E+03  0.13317369E+05                                 9.732986                            7.590098      -0.043417       2.003653                    0.996886      28.980759      81.519380       0.627580       0.397899      -1.090633       0.054445       0.048225       0.078513       0.107024      -0.007661       0.018701      -0.017262       0.026175      -0.054360      -0.032384      -0.002176       0.034560             11.885397       7.671517      -0.639407       1.598051      18.364388       5.673299       9.620285          -0.000001
          136              N      10.148173      11.398134       5.317891      -0.056636      28.107533 0.41175853E+03  0.93781574E+04                                 7.623595                            6.521578       0.301993       2.106777                    0.999787      26.748900      71.334493       0.694284       0.387341      -1.103470      -0.165088       0.201892      -0.122727       0.288230       0.129615      -0.012258       0.077037       0.089902       0.228819      -0.193690       0.063199       0.130491              8.356517       6.728359      -0.508724       1.486931      11.060673       2.832036       7.280517          -0.000007
          137              N      10.176882      12.590609       5.801449      -0.058540      26.993546 0.39374158E+03  0.88348327E+04                                 7.373667                            6.326725       0.740297       2.271219                    0.999558      25.727352      67.269838       0.716046       0.381222      -1.112038      -0.166356      -0.049520      -0.213107       0.274847      -0.068249      -0.093466      -0.076927      -0.051163      -0.195439      -0.174204       0.067381       0.106823              8.151153       6.750153       0.394921       1.800861      10.666101       2.650065       7.037204          -0.000005
          138              N       9.264845      13.357822       5.137337      -0.281590      36.808005 0.52921631E+03  0.12855518E+05                                 9.243143                            7.407452       0.070196       2.037010                    0.998005      28.651603      79.346954       0.648506       0.388809      -1.100566       0.054097      -0.102498       0.023249       0.118207      -0.018908       0.009655       0.000043       0.075896       0.039698      -0.049097       0.009911       0.039185             11.076421       7.521460       0.862353       2.105234      16.607393       4.873152       9.100411          -0.000000
          139              O       2.368210      16.649635      11.352247      -0.240800      27.950082 0.40576095E+03  0.90771890E+04                                 7.408345                            6.251880       0.124081       2.149133                    0.998198      23.442410      59.135000       0.757954       0.361229      -1.139040       0.151459      -0.018875       0.115634       0.191487      -0.101256      -0.041388       0.150773       0.048002       0.126796      -0.178689      -0.023202       0.201891              8.317708       7.909541      -2.899576      -1.715227       7.218348       3.339278       9.825235          -0.000002
          140              O      -1.981043      15.934525       4.894933      -0.240123      27.923920 0.40529613E+03  0.90640726E+04                                 7.403760                            6.248238       0.120677       2.148346                    0.998170      23.429184      59.090220       0.758196       0.361222      -1.139061       0.151858       0.109753      -0.041894       0.191994       0.014865       0.108208      -0.112819       0.113953       0.320210      -0.178527      -0.022740       0.201267              8.312344       7.904758      -0.035520       3.367031       6.277314      -2.795534      10.754959          -0.000002
          141              O       6.717461      10.699880       8.742907      -0.240411      27.927351 0.40536793E+03  0.90660188E+04                                 7.403712                            6.248196       0.128318       2.150596                    0.998142      23.432260      59.097788       0.758312       0.361153      -1.139123       0.152134      -0.090967      -0.074284       0.192192       0.086427      -0.066840      -0.037148      -0.146973      -0.462078      -0.178652      -0.022804       0.201456              8.312226       7.905164       2.933909      -1.651480      12.056680      -0.539733       4.974835          -0.000002
          142              O      10.679640       4.992385       1.142797      -0.240800      27.950082 0.40576094E+03  0.90771886E+04                                 7.408345                            6.251880       0.124081       2.149133                    0.998198      23.442410      59.134998       0.757954       0.361229      -1.139040      -0.151459       0.018875      -0.115634       0.191487      -0.101256      -0.041388       0.150773       0.048002       0.126796      -0.178689      -0.023202       0.201891              8.317708       7.909540      -2.899576      -1.715227       7.218348       3.339278       9.825235          -0.000002
          143              O      15.028893       5.707495       7.600111      -0.240122      27.923923 0.40529618E+03  0.90640742E+04                                 7.403761                            6.248238       0.120677       2.148346                    0.998170      23.429185      59.090225       0.758196       0.361222      -1.139061      -0.151858      -0.109753       0.041894       0.191994       0.014865       0.108208      -0.112819       0.113953       0.320210      -0.178527      -0.022740       0.201267              8.312345       7.904759      -0.035520       3.367032       6.277315      -2.795534      10.754961          -0.000002
          144              O       6.330389      10.942140       3.752137      -0.240410      27.927350 0.40536790E+03  0.90660180E+04                                 7.403711                            6.248195       0.128318       2.150596                    0.998142      23.432259      59.097786       0.758312       0.361153      -1.139123      -0.152134       0.090967       0.074284       0.192192       0.086427      -0.066840      -0.037148      -0.146973      -0.462078      -0.178652      -0.022804       0.201456              8.312226       7.905163       2.933909      -1.651480      12.056680      -0.539734       4.974835          -0.000002

******************************************************
Auxiliary information for the entire system
The total spin magnetic moment of the unit cell is   -0.000472
The total net atomic charge of the unit cell is   0.000007
Accuracy of reproducing the electrostatic potential in the unit cell:
  The inner radius (bohr) =    5.0000
  The outer radius (bohr) =   12.0000
  Valid grid points have density less than (e/(bohr^3)) =    0.0001
  The number of valid grid points were=       137409
  The rms potential error without charges in kcal/mol is=     12.54046
  The rms potential error with partial charges in kcal/mol is=      3.67355
  The RRMSE value at monopole order=      0.29294
  The rms potential error with partial charges and cloud penetration in kcal/mol is=      3.68501
  The RRMSE value at monopole order with cloud penetration is=      0.29385
  The rms potential error with partial charges and atomic dipoles in kcal/mol is=      0.38590
  The RRMSE value at dipole order=      0.03077
  The rms potential error with partial charges, atomic dipoles and cloud penetration in kcal/mol is=      0.37993
  The RRMSE value at dipole order with cloud penetration=      0.03030

******************************************************
The electron densities and ab initio electrostatic potential were computed in VASP using the PBE functional and
projector augmented wave method. See the main text of the journal article for a description of computational details.
The atomic charges, dipoles, and quadrupoles were computed with the DDEC6 method as described in
(a) T. A. Manz and N. Gabaldon Limas, RSC Adv. 6 (2016) 47771-47801 DOI: 10.1039/c6ra04656h
(b) N. Gabaldon Limas and T. A. Manz, RSC Adv. 8 (2018) 2678-2707 DOI: 10.1039/c7ra11829e.
For each atom in the material, the electron cloud parameters were fit to the spherically averaged atom-in-material
electron density using radial positions for which this density was between 10^-4 and 10^-2 electrons per cubic bohr.
The polarizabilities, dispersion coefficients, and quantum Drude oscillator (QDO) parameters were fit using the MCLF method.
The magnetic structure of the system was optimized in VASP from the default ferromagnetic initial guess using spin polarization.
The atomic spin moments (ASMs) were computed on this optimized magnetic structure using the DDEC6 partition as inputs
to the method of T. A. Manz and D. S. Sholl, J. Chem. Theory Comput. 7 (2011) 4146-4164 DOI: 10.1021/ct200539n.
The RMSE and RRMSE were computed using a uniform grid with Ewald summation.
