# Supplementary material for: A collection of forcefield precursors for metal–organic frameworks
Source: RSC Adv. 2019 Nov 13;9(63):36492–507. doi: 10.1039/c9ra07327b (PMC9075174; doi:10.1039/c9ra07327b)
Supplement: RA-009-C9RA07327B-s6300 [file RA-009-C9RA07327B-s6300.xyz]

  312
jmolscript: load "" {1 1 1} spacegroup "x,y,z" unitcell [{      9.922800     0.000000     0.000000 }, {      0.000000    17.554200     0.000000 }, {      0.000000    -0.801494    23.908870 }]
Co     6.825200    12.825439    15.118057     0.548106
Co     1.863800    12.303620    20.745248     0.548055
Co     3.097600     3.927267     8.790813     0.548020
Co     8.059000     4.449086     3.163622     0.548052
H      6.441882    10.098475    11.586238     0.107181
H      6.188850     8.452368    10.001080     0.109299
H      6.972752    16.271569    12.654965     0.115711
H      2.978825    16.184279    12.640620     0.110895
H      6.915199    11.835446    18.106187     0.093415
H      7.408362     9.969093    19.320758     0.138778
H      8.858084     8.321089    16.011770     0.127461
H      8.372859    10.249346    14.888053     0.099462
H      8.561392     8.377884    20.391875     0.115259
H      9.191490     6.452985    21.467774     0.125379
H      9.065470     4.464773    17.991425     0.122314
H      8.449264     6.400045    16.920307     0.108990
H      5.880251    15.535224    16.030897     0.089500
H      6.414098    -0.150108    17.202432     0.116269
H      9.620155    15.489278    18.605883     0.127661
H      8.985095    13.667813    17.381748     0.083606
H      6.646291     1.216960    18.837799     0.102143
H      7.238683     3.171868    19.851535     0.119911
H      1.091508     1.946553    20.061933     0.121099
H      0.492171    -0.047695    19.069715     0.111574
H      7.231737     4.704559     0.313206     0.096646
H      5.470440     4.075228    22.804280     0.120201
H      3.033400     4.741403     2.041817     0.140444
H      4.856218     4.483000     3.361587     0.082348
H      1.546965     3.904376     0.514041     0.122279
H      9.703506     3.106693    22.947733     0.125679
H      1.965707     5.229462    20.367966     0.120629
H      3.720058     5.211447    21.847925     0.111461
H      1.480482    15.832078     0.368197     0.107181
H      1.227450    -0.076015     1.953355     0.109299
H      2.011352     8.857490    23.208340     0.115711
H      7.940225     8.944780    23.222685     0.110895
H      1.953799    13.293613    17.757118     0.093418
H      2.446962    15.159966    16.542547     0.138779
H      3.896684    16.807970    19.851535     0.127462
H      3.411459    14.879713    20.975252     0.099466
H      3.599992    16.751175    15.471430     0.115259
H      4.230090     1.121874    14.395531     0.125380
H      4.104070     3.110086    17.871880     0.122313
H      3.487864     1.174814    18.942998     0.108989
H      0.918851     9.593835    19.832408     0.089502
H      1.452698     7.724967    18.660873     0.116270
H      4.658755     9.639781    17.257422     0.127663
H      4.023695    11.461246    18.481557     0.083608
H      1.684891     6.357899    17.025506     0.102143
H      2.277283     4.402991    16.011770     0.119912
H      6.052908     5.628306    15.801372     0.121100
H      5.453571     7.622554    16.793590     0.111574
H      2.270337     3.671794    11.641229     0.096644
H      0.509040     3.499631    13.059025     0.120199
H      7.994800     3.634950     9.912618     0.140443
H      9.817618     3.893353     8.592848     0.082347
H      6.508365     4.471977    11.440394     0.122279
H      4.742106     4.468166    12.915572     0.125679
H      6.927107     2.345397    15.495339     0.120628
H      8.681458     2.363412    14.015380     0.111461
H      3.480918     6.654231    12.322632     0.107181
H      3.733950     8.300338    13.907790     0.109299
H      2.950048     0.481137    11.253905     0.115711
H      6.943975     0.568427    11.268250     0.110895
H      3.007601     4.917260     5.802683     0.093417
H      2.514438     6.783613     4.588112     0.138779
H      1.064716     8.431617     7.897100     0.127462
H      1.549941     6.503360     9.020817     0.099464
H      1.361408     8.374822     3.516995     0.115259
H      0.731310    10.299721     2.441096     0.125379
H      0.857330    12.287933     5.917445     0.122314
H      1.473536    10.352661     6.988563     0.108990
H      4.042549     1.217482     7.877973     0.089502
H      3.508702    16.902814     6.706438     0.116270
H      0.302645     1.263428     5.302987     0.127663
H      0.937705     3.084893     6.527122     0.083608
H      3.276509    15.535746     5.071071     0.102144
H      2.684117    13.580838     4.057335     0.119912
H      8.831292    14.806153     3.846937     0.121100
H      9.430629    16.800401     4.839155     0.111575
H      2.691063    12.048147    23.595664     0.096647
H      4.452360    12.677478     1.104590     0.120201
H      6.889400    12.011303    21.867053     0.140443
H      5.066582    12.269706    20.547283     0.082347
H      8.375835    12.848330    23.394829     0.122278
H      0.219294    13.646013     0.961137     0.125679
H      7.957093    11.523244     3.540904     0.120630
H      6.202742    11.541259     2.060945     0.111461
H      8.442318     0.920628    23.540673     0.107180
H      8.695350    -0.725479    21.955515     0.109299
H      7.911448     7.895216     0.700530     0.115711
H      1.982575     7.807926     0.686185     0.110895
H      7.969001     3.459093     6.151752     0.093414
H      7.475838     1.592740     7.366323     0.138777
H      6.026116    -0.055264     4.057335     0.127459
H      6.511341     1.872993     2.933618     0.099459
H      6.322808     0.001531     8.437440     0.115259
H      5.692710    15.630832     9.513339     0.125379
H      5.818730    13.642620     6.036990     0.122313
H      6.434936    15.577892     4.965872     0.108989
H      9.003949     7.158871     4.076462     0.089498
H      8.470102     9.027739     5.247997     0.116268
H      5.264045     7.112925     6.651448     0.127661
H      5.899105     5.291460     5.427313     0.083605
H      8.237909    10.394807     6.883364     0.102143
H      7.645517    12.349715     7.897100     0.119911
H      3.869892    11.124400     8.107498     0.121099
H      4.469229     9.130152     7.115280     0.111574
H      7.652463    13.080912    12.267641     0.096646
H      9.413760    13.253075    10.849845     0.120200
H      1.928000    13.117756    13.996252     0.140443
H      0.105182    12.859353    15.316022     0.082346
H      3.414435    12.280729    12.468476     0.122277
H      5.180694    12.284540    10.993298     0.125679
H      2.995693    14.407309     8.413531     0.120629
H      1.241342    14.389294     9.893490     0.111461
C      5.239238    10.488594    13.930264     0.563633
C      5.111234     9.398073    12.900270    -0.014321
C      5.838576     9.407160    11.739016    -0.130574
C      5.695687     8.415450    10.788160    -0.114541
C      5.014983    14.853843    13.724648     0.559328
C      6.159082    16.623182    12.372123    -0.127050
C      4.979261    16.030794    12.783834    -0.015545
C      3.779595    16.568956    12.366385    -0.111188
C      7.313104    11.117033    17.669133     0.074098
C      7.597888     9.987174    18.409591    -0.175682
C      8.164480     8.876811    17.798719     0.114545
C      8.454226     9.022694    16.468430    -0.194481
C      8.156542    10.192073    15.790135     0.093560
C      8.473079     7.620117    18.526266     0.032411
C      8.674512     7.596292    19.901982    -0.108646
C      9.038679     6.438759    20.551586    -0.185393
C      9.179582     5.250724    19.848905     0.200756
C      8.966242     5.250490    18.478687    -0.196982
C      8.607037     6.416696    17.837452    -0.129609
C      6.660183    15.530488    16.538722     0.081101
C      6.968782    16.659651    17.253836    -0.194026
C      8.101966    16.703033    18.054305     0.119213
C      8.855107    15.534973    18.080605    -0.166212
C      8.468118    14.438994    17.323411     0.076297
C      8.473079     0.369594    18.791415     0.054482
C      7.536367     1.358333    19.066367    -0.123776
C      7.892595     2.537662    19.667436    -0.186305
C      9.201412     2.798818    20.004073     0.207651
C      0.210363     1.810555    19.798696    -0.191113
C      9.769989     0.609930    19.199301    -0.110793
C      6.372422     4.696095     0.670405     0.098259
C      5.314652     4.011242    23.718077    -0.204129
C      4.015757     4.836435     0.285711     0.118753
C      3.879815     4.722702     1.657124    -0.175003
C      4.986207     4.580387     2.446356     0.062327
C      2.841890     4.114836    23.287957     0.054974
C      1.645200     3.518554    23.595903    -0.095275
C      0.581476     3.518343    22.711992    -0.163966
C      0.711465     4.129086    21.480446     0.193190
C      1.881363     4.779291    21.176803    -0.188532
C      2.932187     4.768705    22.068604    -0.132241
C      0.277838    14.640465    21.933041     0.563631
C      0.149834    15.730986    22.963035    -0.014324
C      0.877176    16.523393     0.215419    -0.130578
C      0.734287    -0.039097     1.166275    -0.114540
C      0.053583    10.275216    22.138657     0.559328
C      1.197682     8.505877    23.491182    -0.127053
C      0.017861     9.098265    23.079471    -0.015549
C      8.740995     8.560103    23.496920    -0.111186
C      2.351704    14.012026    18.194172     0.074101
C      2.636488    15.141885    17.453714    -0.175670
C      3.203080    16.252248    18.064586     0.114554
C      3.492826    16.106365    19.394875    -0.194478
C      3.195142    14.936986    20.073170     0.093552
C      3.511679    -0.045258    17.337039     0.032411
C      3.713112    -0.021433    15.961323    -0.108639
C      4.077279     1.136100    15.311719    -0.185389
C      4.218182     2.324135    16.014400     0.200758
C      4.004842     2.324369    17.384618    -0.196985
C      3.645637     1.158163    18.025853    -0.129612
C      1.698783     9.598571    19.324583     0.081097
C      2.007382     8.469408    18.609469    -0.194024
C      3.140566     8.426026    17.809000     0.119218
C      3.893707     9.594086    17.782700    -0.166205
C      3.506718    10.690065    18.539894     0.076298
C      3.511679     7.205265    17.071890     0.054479
C      2.574967     6.216526    16.796938    -0.123777
C      2.931195     5.037197    16.195869    -0.186304
C      4.240012     4.776041    15.859232     0.207654
C      5.171763     5.764304    16.064609    -0.191111
C      4.808589     6.964929    16.664004    -0.110793
C      1.411022     3.680258    11.284030     0.098255
C      0.353252     3.563617    12.145228    -0.204129
C      8.977157     3.539918    11.668724     0.118745
C      8.841215     3.653651    10.297311    -0.175005
C      0.024807     3.795966     9.508079     0.062314
C      7.803290     3.460023    12.575348     0.054977
C      6.606600     4.056305    12.267402    -0.095279
C      5.542876     4.056516    13.151313    -0.163966
C      5.672865     3.445773    14.382859     0.193188
C      6.842763     2.795568    14.686502    -0.188533
C      7.893587     2.806154    13.794701    -0.132242
C      4.683562     6.264112     9.978606     0.563628
C      4.811566     7.354633    11.008600    -0.014310
C      4.084224     7.345546    12.169854    -0.130575
C      4.227113     8.337256    13.120710    -0.114541
C      4.907817     1.898863    10.184222     0.559325
C      3.763718     0.129524    11.536747    -0.127049
C      4.943539     0.721912    11.125036    -0.015537
C      6.143205     0.183750    11.542485    -0.111186
C      2.609696     5.635673     6.239737     0.074100
C      2.324912     6.765532     5.499279    -0.175679
C      1.758320     7.875895     6.110151     0.114547
C      1.468574     7.730012     7.440440    -0.194482
C      1.766258     6.560633     8.118735     0.093557
C      1.449721     9.132589     5.382604     0.032417
C      1.248288     9.156414     4.006888    -0.108638
C      0.884121    10.313947     3.357284    -0.185395
C      0.743218    11.501982     4.059965     0.200751
C      0.956558    11.502216     5.430183    -0.196985
C      1.315763    10.336010     6.071418    -0.129607
C      3.262617     1.222218     7.370148     0.081099
C      2.954018     0.093055     6.655034    -0.194029
C      1.820834     0.049673     5.854565     0.119208
C      1.067693     1.217733     5.828265    -0.166209
C      1.454682     2.313712     6.585459     0.076297
C      1.449721    16.383112     5.117455     0.054484
C      2.386433    15.394373     4.842503    -0.123776
C      2.030205    14.215044     4.241434    -0.186308
C      0.721388    13.953888     3.904797     0.207646
C      9.712437    14.942151     4.110174    -0.191113
C      0.152811    16.142776     4.709569    -0.110791
C      3.550378    12.056611    23.238465     0.098255
C      4.608148    12.741464     0.190793    -0.204123
C      5.907043    11.916271    23.623159     0.118756
C      6.042985    12.030004    22.251746    -0.174998
C      4.936593    12.172319    21.462514     0.062318
C      7.080910    12.637870     0.620913     0.054977
C      8.277600    13.234152     0.312967    -0.095279
C      9.341324    13.234363     1.196878    -0.163973
C      9.211335    12.623620     2.428424     0.193189
C      8.041437    11.973415     2.732067    -0.188529
C      6.990613    11.984001     1.840266    -0.132234
C      9.644962     2.112241     1.975829     0.563634
C      9.772966     1.021720     0.945835    -0.014310
C      9.045624     0.229313    23.693451    -0.130573
C      9.188513    -0.762397    22.742595    -0.114540
C      9.869217     6.477490     1.770213     0.559328
C      8.725118     8.246829     0.417688    -0.127047
C     -0.017861     7.654441     0.829399    -0.015538
C      1.181805     8.192603     0.411950    -0.111186
C      7.571096     2.740680     5.714698     0.074104
C      7.286312     1.610821     6.455156    -0.175677
C      6.719720     0.500458     5.844284     0.114546
C      6.429974     0.646341     4.513995    -0.194485
C      6.727658     1.815720     3.835700     0.093557
C      6.411121    16.797964     6.571831     0.032414
C      6.209688    16.774139     7.947547    -0.108641
C      5.845521    15.616606     8.597151    -0.185392
C      5.704618    14.428571     7.894470     0.200755
C      5.917958    14.428337     6.524252    -0.196986
C      6.277163    15.594543     5.883017    -0.129613
C      8.224017     7.154135     4.584287     0.081101
C      7.915418     8.283298     5.299401    -0.194029
C      6.782234     8.326680     6.099870     0.119213
C      6.029093     7.158620     6.126170    -0.166211
C      6.416082     6.062641     5.368976     0.076301
C      6.411121     9.547441     6.836980     0.054483
C      7.347833    10.536180     7.111932    -0.123777
C      6.991605    11.715509     7.713001    -0.186307
C      5.682788    11.976665     8.049638     0.207650
C      4.751037    10.988402     7.844261    -0.191114
C      5.114211     9.787777     7.244866    -0.110792
C      8.511778    13.072448    12.624840     0.098261
C      9.569548    13.189089    11.763642    -0.204125
C      0.945643    13.212788    12.240146     0.118755
C      1.081585    13.099055    13.611559    -0.175004
C     -0.024807    12.956740    14.400791     0.062318
C      2.119510    13.292683    11.333522     0.054976
C      3.316200    12.696401    11.641468    -0.095276
C      4.379924    12.696190    10.757557    -0.163967
C      4.249935    13.306933     9.526011     0.193189
C      3.080037    13.957138     9.222368    -0.188532
C      2.029213    13.946552    10.114169    -0.132239
N      7.573081    11.242085    16.373751    -0.198089
N      7.416301    14.417075    16.526767    -0.207350
N      6.240449     4.570641     1.988262    -0.189203
N      9.559626     4.062449    20.535807    -0.187493
N      2.611681    13.886974    19.489554    -0.198095
N      2.454901    10.711984    19.336538    -0.207353
N      1.279049     3.805712     9.966173    -0.189198
N      4.598226     3.512410    15.327498    -0.187489
N      2.349719     5.510621     7.535119    -0.198045
N      2.506499     2.335631     7.382103    -0.207313
N      3.682351    12.182065    21.920608    -0.189228
N      0.363174    12.690257     3.373063    -0.187500
N      7.311119     2.865732     4.419316    -0.198082
N      7.467899     6.040722     4.572332    -0.207349
N      8.643751    12.946994    13.942697    -0.189216
N      5.324574    13.240296     8.581372    -0.187495
O      4.408700    10.516879    14.845974    -0.587516
O      6.184881    11.311406    13.777008    -0.516368
O      6.119490    14.269113    13.829369    -0.504151
O      3.979737    14.574116    14.371383    -0.592723
O      9.370100    14.612180    21.017331    -0.587499
O      1.223481    13.817653    22.086297    -0.516396
O      1.158090    10.859946    22.033936    -0.504171
O      8.941137    10.554943    21.491922    -0.592708
O      5.514100     6.235827     9.062896    -0.587515
O      3.737919     5.441300    10.131862    -0.516317
O      3.803310     2.483593    10.079501    -0.504106
O      5.943063     2.178590     9.537487    -0.592723
O      0.552700     2.140526     2.891539    -0.587523
O      8.699319     2.935053     1.822573    -0.516347
O      8.764710     5.892760     1.874934    -0.504146
O      0.981663     6.197763     2.416948    -0.592725

The following XYZ coordinates are in angstroms. Other properties are in atomic units.
The sperically averaged electron density of each atom fit to a function of the form exp(a - br)
eigen_1, eigen_2 and eigen_3 are the three eigenvalues of traceless quadrupole moment tensor
  atom number  atomic symbol              X              Y              Z     net charge C6 coefficient C8 coefficient C10 coefficient fluctuating dipole atomic polarizability isotropic forcefield polarizability              a              b squared Pearson coefficient          <r^3>          <r^4>         wp_QDO          m_QDO          q_QDO       dipole_x       dipole_y       dipole_z         dipole            Qxy            Qxz            Qyz     Q(x^2-y^2)  Q(3z^2 - R^2)        eigen_1        eigen_2        eigen_3 static polarizability      alpha(xx)      alpha(xy)      alpha(xz)      alpha(yy)      alpha(yz)      alpha(zz) atomic spin moment
            1             Co       6.825200      12.825439      15.118057       0.548106     161.420045 0.33244348E+04  0.12057088E+06                                22.067036                           17.283573       0.677766       2.001729                    0.995173      55.221552     154.306030       0.501188       0.336962      -1.209506      -0.156209       0.001647      -0.070491       0.171386      -0.005388      -0.025620       0.006389       0.008626       0.008205      -0.022814      -0.007570       0.030384             27.823913      20.838571      -0.227506       5.505569      37.708112      -1.943656      24.925056           1.143273
            2             Co       1.863800      12.303620      20.745248       0.548055     161.425678 0.33245739E+04  0.12057710E+06                                22.067379                           17.283803       0.677801       2.001731                    0.995173      55.222960     154.310330       0.501191       0.336957      -1.209511      -0.156206      -0.001644       0.070492       0.171383       0.005386       0.025563       0.006380       0.008586       0.008271      -0.022759      -0.007562       0.030322             27.824381      20.838903       0.227515      -5.505673      37.708785      -1.943687      24.925454           1.142752
            3             Co       3.097600       3.927267       8.790813       0.548020     161.428287 0.33246640E+04  0.12058139E+06                                22.067805                           17.284213       0.677701       2.001699                    0.995174      55.223089     154.312237       0.501177       0.336963      -1.209503       0.156209      -0.001641       0.070483       0.171382      -0.005382      -0.025548       0.006362       0.008615       0.008286      -0.022735      -0.007573       0.030308             27.824824      20.839306      -0.227497       5.505683      37.709318      -1.943690      24.925848           1.142869
            4             Co       8.059000       4.449086       3.163622       0.548052     161.423431 0.33245263E+04  0.12057521E+06                                22.067477                           17.283932       0.677689       2.001703                    0.995174      55.221882     154.308340       0.501177       0.336966      -1.209500       0.156221       0.001645      -0.070476       0.171390       0.005388       0.025682       0.006400       0.008674       0.008165      -0.022867      -0.007585       0.030453             27.824454      20.838964       0.227516      -5.505659      37.708875      -1.943687      24.925523           1.143431
            5              H       6.441882      10.098475      11.586238       0.107181       1.162427 0.87082521E+01  0.87015168E+02                                 1.801088                            1.707126      -1.028558       2.384284                    0.997796       3.544525       9.896151       0.488439       1.254965      -0.714923       0.024704       0.025257      -0.007398       0.036096       0.008925      -0.011756      -0.000141       0.000171       0.000618      -0.014672      -0.000180       0.014852              1.827329       1.760123       0.464523      -0.044244       2.132857      -0.021439       1.589009          -0.000381
            6              H       6.188850       8.452368      10.001080       0.109299       1.205585 0.91208054E+01  0.92261043E+02                                 1.842833                            1.745035      -1.212107       2.298427                    0.995686       3.643847      10.258757       0.483631       1.252006      -0.714858       0.022729       0.003008      -0.030372       0.038054       0.011290      -0.010103      -0.000473       0.005426       0.004164      -0.014848      -0.001132       0.015981              1.864975       1.628504       0.061183      -0.415153       1.597348      -0.000703       2.369074          -0.000037
            7              H       6.972752      16.271569      12.654965       0.115711       1.097210 0.81202251E+01  0.79155134E+02                                 1.686129                            1.612838      -1.008124       2.397781                    0.998405       3.345230       9.008002       0.523058       1.201282      -0.728062       0.034427      -0.013873       0.010402       0.038547       0.000742       0.002783      -0.007634       0.025013      -0.023985      -0.016078      -0.000738       0.016817              1.711328       1.985184      -0.329682       0.259762       1.630397      -0.201624       1.518403          -0.000217
            8              H       2.978825      16.184279      12.640620       0.110895       1.162712 0.88301443E+01  0.88391315E+02                                 1.790019                            1.712173      -1.046304       2.377588                    0.997777       3.509811       9.754205       0.491480       1.244969      -0.717561      -0.033906      -0.012246       0.011158       0.037737      -0.001047      -0.000971      -0.005773       0.022962      -0.037066      -0.015650      -0.002074       0.017724              1.802152       2.076357       0.356229      -0.165298       1.732532      -0.136713       1.597566          -0.000033
            9              H       6.915199      11.835446      18.106187       0.093415       1.065927 0.75805474E+01  0.73385672E+02                                 1.722228                            1.608199      -0.820021       2.485037                    0.999238       3.462379       9.608749       0.494521       1.279412      -0.709349      -0.018283       0.033894       0.026086       0.046514      -0.009880      -0.007083       0.007360      -0.015009       0.030262      -0.017841      -0.000869       0.018711              1.781092       1.578570      -0.298793      -0.204654       2.133880       0.266973       1.630824           0.000068
           10              H       7.408362       9.969093      19.320758       0.138778       1.028026 0.74518256E+01  0.72400602E+02                                 1.733592                            1.637301      -1.070090       2.391189                    0.997246       3.457553       9.863789       0.467305       1.349043      -0.694509      -0.004107      -0.000981       0.038689       0.038919      -0.006799      -0.009103      -0.000994      -0.018581       0.024916      -0.018659       0.006681       0.011978              1.773451       1.487863      -0.099162      -0.065931       1.524323      -0.070594       2.308168          -0.000087
           11              H       8.858084       8.321089      16.011770       0.127461       1.017982 0.73877460E+01  0.69951308E+02                                 1.574113                            1.516041      -0.854086       2.479600                    0.999479       3.136596       8.177650       0.554474       1.166652      -0.737407       0.015679      -0.024782      -0.017765       0.034287      -0.008088      -0.007924       0.002262      -0.010732       0.026706      -0.015677       0.001737       0.013940              1.579088       1.442390      -0.262298      -0.119141       1.824120       0.120447       1.470755          -0.000001
           12              H       8.372859      10.249346      14.888053       0.099462       1.250894 0.92247411E+01  0.92921571E+02                                 1.854664                            1.728235      -1.029936       2.386889                    0.997734       3.470104       9.527807       0.500796       1.214179      -0.725444       0.011686      -0.002458      -0.048972       0.050407      -0.008865      -0.013938       0.005974      -0.012866       0.043314      -0.021281      -0.002268       0.023549              1.912849       1.540169       0.034405      -0.166784       1.619578      -0.281250       2.578801          -0.000280
           13              H       8.561392       8.377884      20.391875       0.115259       1.074319 0.78158188E+01  0.77127130E+02                                 1.789551                            1.676250      -1.304583       2.257142                    0.994062       3.805955      11.072882       0.460404       1.348139      -0.692111      -0.006474       0.028731       0.019928       0.035560      -0.004649       0.000429      -0.002466      -0.006055       0.009257      -0.007156       0.001175       0.005982              1.838596       1.430896      -0.099946       0.022618       2.235594       0.368019       1.849297          -0.000047
           14              H       9.191490       6.452985      21.467774       0.125379       1.008473 0.73740040E+01  0.71949788E+02                                 1.742107                            1.648738      -1.350161       2.246490                    0.993097       3.748716      10.960644       0.454097       1.382391      -0.685552       0.005006       0.002020       0.034325       0.034747      -0.000141       0.003085      -0.002344      -0.014553       0.023648      -0.011707       0.002420       0.009287              1.783922       1.367326      -0.053830       0.154244       1.569766       0.036259       2.414675           0.000007
           15              H       9.065470       4.464773      17.991425       0.122314       1.041806 0.76551343E+01  0.74085497E+02                                 1.678925                            1.604349      -0.990541       2.411824                    0.998590       3.373042       9.275785       0.501938       1.260886      -0.713900       0.004484      -0.027956      -0.023950       0.037085      -0.006674       0.002152       0.006689      -0.017107       0.031549      -0.016792       0.002187       0.014604              1.700817       1.366681      -0.051197       0.004714       2.127110       0.257651       1.608660           0.000005
           16              H       8.449264       6.400045      16.920307       0.108990       1.065373 0.77777331E+01  0.75310025E+02                                 1.682915                            1.600699      -0.795692       2.497471                    0.999507       3.354980       9.124525       0.512046       1.235372      -0.720050      -0.009110      -0.003900      -0.036619       0.037937      -0.005441       0.005238       0.002965      -0.017871       0.032934      -0.017168       0.004711       0.012457              1.702725       1.478979      -0.014842       0.249960       1.530928      -0.070763       2.098268          -0.000019
           17              H       5.880251      15.535224      16.030897       0.089500       1.058774 0.75115953E+01  0.73905799E+02                                 1.819842                            1.675871      -1.387451       2.209836                    0.992885       3.999612      11.886397       0.443996       1.402105      -0.680597      -0.036756       0.001937      -0.024154       0.044025      -0.005263       0.009492       0.000692       0.004699      -0.017006      -0.012068      -0.000186       0.012254              1.908619       2.266764      -0.037334       0.624351       1.526705       0.102457       1.932389           0.000048
           18              H       6.414098      -0.150108      17.202432       0.116269       0.984681 0.71671808E+01  0.69611397E+02                                 1.725068                            1.633259      -1.359572       2.234117                    0.993129       3.849898      11.323511       0.451836       1.395703      -0.682190      -0.016363       0.028167      -0.002235       0.032651      -0.005130       0.006684       0.002594      -0.012109      -0.012018      -0.012203       0.002262       0.009941              1.759614       1.812565      -0.402473       0.141485       2.032651       0.037948       1.433626          -0.000050
           19              H       9.620155      15.489278      18.605883       0.127661       0.948735 0.67505063E+01  0.64883231E+02                                 1.715647                            1.610873      -1.369679       2.238948                    0.993061       3.814126      11.326209       0.442071       1.441510      -0.673646       0.023909      -0.001205       0.027598       0.036534      -0.001322       0.013649       0.005453       0.000096      -0.018940      -0.017346       0.003982       0.013364              1.767804       2.027041      -0.032666       0.458743       1.539198       0.035538       1.737171          -0.000004
           20              H       8.985095      13.667813      17.381748       0.083606       1.157545 0.83599745E+01  0.83526943E+02                                 1.861451                            1.718575      -1.114891       2.340221                    0.995212       3.767205      10.870348       0.462723       1.324840      -0.698212       0.023353      -0.036121       0.008385       0.043822      -0.012270       0.010073       0.002934      -0.004069      -0.018847      -0.017724       0.001195       0.016528              1.942411       1.851489      -0.451242       0.058938       2.418642       0.052496       1.557102          -0.000202
           21              H       6.646291       1.216960      18.837799       0.102143       1.074853 0.76402040E+01  0.74160898E+02                                 1.720549                            1.603453      -1.092973       2.348258                    0.996691       3.612456      10.061929       0.500032       1.261940      -0.711287      -0.033072      -0.004387      -0.005997       0.033897      -0.000857      -0.000479       0.009378       0.001032      -0.030584      -0.014745       0.005359       0.009386              1.772212       2.296678       0.218076       0.339590       1.539415       0.173535       1.480544          -0.000016
           22              H       7.238683       3.171868      19.851535       0.119911       1.042538 0.76542383E+01  0.73676752E+02                                 1.646298                            1.578782      -0.885640       2.461725                    0.998982       3.291394       8.869354       0.521079       1.221164      -0.723522      -0.027782       0.022175       0.007760       0.036384      -0.004898       0.001337       0.010001       0.009876      -0.036545      -0.017963       0.004567       0.013396              1.657154       1.783592      -0.299548      -0.081999       1.810049       0.159372       1.377821           0.000008
           23              H       1.091508       1.946553      20.061933       0.121099       1.032941 0.77249329E+01  0.75321505E+02                                 1.699034                            1.634642      -1.037573       2.388611                    0.997836       3.489334       9.796489       0.484284       1.297125      -0.705184       0.033210       0.000531       0.011408       0.035119      -0.004514       0.007559       0.001516       0.010118      -0.042064      -0.016442       0.001142       0.015300              1.712498       2.128550       0.125504       0.184806       1.538748       0.158598       1.470198           0.000002
           24              H       0.492171      -0.047695      19.069715       0.111574       0.972756 0.69634840E+01  0.66838559E+02                                 1.690663                            1.595273      -1.042479       2.384810                    0.996562       3.649885      10.512572       0.465619       1.370486      -0.688471       0.022684      -0.025800      -0.000157       0.034354      -0.003359       0.004895       0.006863      -0.000918      -0.027365      -0.013791       0.005378       0.008413              1.727320       1.857882      -0.380873      -0.093978       1.959569       0.176487       1.364509          -0.000032
           25              H       7.231737       4.704559       0.313206       0.096646       1.108731 0.75966783E+01  0.73976668E+02                                 1.797465                            1.627498      -1.080072       2.361715                    0.996908       3.631579      10.286728       0.481046       1.307520      -0.701732       0.043130       0.001363      -0.018323       0.046881      -0.001724      -0.008973      -0.003450       0.028187       0.038018      -0.021047       0.001456       0.019592              1.911033       2.698623       0.001631      -0.328834       1.427863      -0.003132       1.606611           0.000297
           26              H       5.470440       4.075228      22.804280       0.120201       1.034577 0.74481760E+01  0.70983175E+02                                 1.608932                            1.534329      -0.919966       2.441645                    0.998844       3.285215       8.719108       0.542228       1.185273      -0.731224       0.006934       0.002002      -0.032237       0.033035       0.000083      -0.003977      -0.001386       0.024073       0.026934      -0.016601       0.004254       0.012347              1.620542       1.537619      -0.035724      -0.078550       1.237757      -0.042828       2.086249           0.000280
           27              H       3.033400       4.741403       2.041817       0.140444       0.988347 0.69230825E+01  0.66242272E+02                                 1.701036                            1.585106      -1.153826       2.350775                    0.996340       3.513531      10.048398       0.470351       1.360970      -0.690837      -0.034029       0.000696       0.015914       0.037573       0.001323      -0.002235      -0.001653       0.018723       0.036092      -0.015551       0.002848       0.012704              1.760146       2.340487      -0.100600      -0.210277       1.337834       0.043816       1.602116           0.000233
           28              H       4.856218       4.483000       3.361587       0.082348       1.147754 0.81811676E+01  0.80743608E+02                                 1.806748                            1.666721      -0.953520       2.413684                    0.997562       3.608643      10.119644       0.487384       1.273333      -0.710025      -0.012098      -0.005519       0.040978       0.043081      -0.000080      -0.007689      -0.005079       0.027787       0.030251      -0.019868       0.002308       0.017560              1.879695       1.579364      -0.026837      -0.015571       1.437543      -0.056688       2.622179           0.000199
           29              H       1.546965       3.904376       0.514041       0.122279       0.965000 0.69853968E+01  0.67186958E+02                                 1.694984                            1.609363      -1.083033       2.378349                    0.995994       3.593088      10.402754       0.457999       1.390426      -0.685118      -0.007831      -0.015202       0.036385       0.040203       0.003470       0.001315      -0.009661       0.011865       0.016117      -0.014325       0.003995       0.010330              1.729953       1.532189       0.121371      -0.038005       1.558208      -0.329186       2.099460          -0.000030
           30              H       9.703506       3.106693      22.947733       0.125679       0.944341 0.68229633E+01  0.65234336E+02                                 1.669733                            1.588573      -1.097467       2.370149                    0.996121       3.584576      10.344387       0.461881       1.386988      -0.685599      -0.031594      -0.013679       0.014844       0.037492       0.006147       0.001367      -0.005607       0.021436       0.001406      -0.014774       0.002651       0.012123              1.705416       1.958485       0.358481      -0.189861       1.596202      -0.149855       1.561562          -0.000024
           31              H       1.965707       5.229462      20.367966       0.120629       0.977867 0.70397300E+01  0.67144149E+02                                 1.645012                            1.564709      -0.974705       2.419434                    0.998294       3.435950       9.577739       0.492393       1.304195      -0.703395       0.006792       0.019460      -0.027985       0.034756       0.011146       0.001552      -0.008725       0.009026       0.011560      -0.017150       0.004874       0.012275              1.673956       1.427765       0.030298      -0.010837       1.540792      -0.405363       2.053311           0.000000
           32              H       3.720058       5.211447      21.847925       0.111461       1.085388 0.79000017E+01  0.75941294E+02                                 1.629870                            1.556867      -0.855245       2.469470                    0.999163       3.230788       8.441828       0.553794       1.150554      -0.741187       0.028421       0.020799      -0.009720       0.036536       0.010465       0.001167      -0.010904       0.010653       0.008791      -0.018063       0.004571       0.013492              1.640538       2.041088       0.268140      -0.060012       1.438317      -0.112476       1.442208           0.000006
           33              H       1.480482      15.832078       0.368197       0.107181       1.162416 0.87081447E+01  0.87013813E+02                                 1.801076                            1.707116      -1.028539       2.384294                    0.997796       3.544505       9.896074       0.488441       1.254965      -0.714923       0.024704      -0.025257       0.007398       0.036096      -0.008925       0.011756      -0.000141       0.000171       0.000619      -0.014672      -0.000180       0.014852              1.827317       1.760111      -0.464517       0.044243       2.132841      -0.021439       1.588999          -0.000381
           34              H       1.227450      -0.076015       1.953355       0.109299       1.205588 0.91208295E+01  0.92261341E+02                                 1.842835                            1.745037      -1.212108       2.298426                    0.995686       3.643851      10.258769       0.483631       1.252005      -0.714858       0.022729      -0.003007       0.030372       0.038054      -0.011290       0.010103      -0.000472       0.005426       0.004164      -0.014848      -0.001132       0.015980              1.864977       1.628506      -0.061183       0.415154       1.597349      -0.000704       2.369077          -0.000036
           35              H       2.011352       8.857490      23.208340       0.115711       1.097200 0.81201362E+01  0.79154040E+02                                 1.686119                            1.612829      -1.008104       2.397791                    0.998405       3.345215       9.007945       0.523060       1.201281      -0.728062       0.034427       0.013873      -0.010402       0.038547      -0.000742      -0.002783      -0.007635       0.025012      -0.023985      -0.016078      -0.000738       0.016816              1.711317       1.985170       0.329679      -0.259759       1.630388      -0.201622       1.518394          -0.000217
           36              H       7.940225       8.944780      23.222685       0.110895       1.162715 0.88301769E+01  0.88391731E+02                                 1.790023                            1.712176      -1.046305       2.377587                    0.997777       3.509816       9.754227       0.491479       1.244970      -0.717561      -0.033906       0.012246      -0.011158       0.037737       0.001047       0.000971      -0.005773       0.022962      -0.037066      -0.015649      -0.002075       0.017724              1.802156       2.076362      -0.356230       0.165299       1.732536      -0.136713       1.597569          -0.000034
           37              H       1.953799      13.293613      17.757118       0.093418       1.065912 0.75804073E+01  0.73383973E+02                                 1.722212                            1.608185      -0.820004       2.485048                    0.999238       3.462344       9.608628       0.494523       1.279413      -0.709349      -0.018283      -0.033894      -0.026087       0.046515       0.009880       0.007083       0.007360      -0.015009       0.030262      -0.017842      -0.000869       0.018711              1.781074       1.578556       0.298789       0.204651       2.133858       0.266970       1.630809           0.000068
           38              H       2.446962      15.159966      16.542547       0.138779       1.028023 0.74517894E+01  0.72400150E+02                                 1.733587                            1.637297      -1.070092       2.391189                    0.997246       3.457541       9.863743       0.467306       1.349042      -0.694509      -0.004107       0.000982      -0.038689       0.038919       0.006799       0.009104      -0.000994      -0.018580       0.024916      -0.018659       0.006680       0.011978              1.773446       1.487859       0.099161       0.065931       1.524318      -0.070594       2.308163          -0.000086
           39              H       3.896684      16.807970      19.851535       0.127462       1.017980 0.73877240E+01  0.69951043E+02                                 1.574110                            1.516038      -0.854088       2.479599                    0.999479       3.136590       8.177629       0.554474       1.166651      -0.737407       0.015679       0.024782       0.017765       0.034287       0.008088       0.007924       0.002262      -0.010732       0.026705      -0.015677       0.001737       0.013940              1.579085       1.442387       0.262298       0.119140       1.824117       0.120447       1.470752          -0.000001
           40              H       3.411459      14.879713      20.975252       0.099466       1.250868 0.92245067E+01  0.92918622E+02                                 1.854639                            1.728214      -1.029914       2.386902                    0.997734       3.470065       9.527671       0.500799       1.214181      -0.725444       0.011686       0.002459       0.048973       0.050408       0.008865       0.013938       0.005974      -0.012866       0.043315      -0.021280      -0.002268       0.023549              1.912823       1.540151      -0.034405       0.166780       1.619558      -0.281243       2.578759          -0.000280
           41              H       3.599992      16.751175      15.471430       0.115259       1.074321 0.78158363E+01  0.77127335E+02                                 1.789552                            1.676251      -1.304582       2.257142                    0.994062       3.805957      11.072885       0.460404       1.348137      -0.692111      -0.006473      -0.028731      -0.019928       0.035560       0.004649      -0.000429      -0.002466      -0.006054       0.009257      -0.007156       0.001175       0.005982              1.838597       1.430897       0.099946      -0.022618       2.235596       0.368020       1.849298          -0.000047
           42              H       4.230090       1.121874      14.395531       0.125380       1.008470 0.73739757E+01  0.71949433E+02                                 1.742103                            1.648734      -1.350157       2.246493                    0.993097       3.748707      10.960607       0.454098       1.382390      -0.685552       0.005007      -0.002020      -0.034325       0.034747       0.000141      -0.003085      -0.002344      -0.014553       0.023648      -0.011707       0.002420       0.009287              1.783918       1.367323       0.053830      -0.154243       1.569761       0.036259       2.414669           0.000007
           43              H       4.104070       3.110086      17.871880       0.122313       1.041809 0.76551643E+01  0.74085858E+02                                 1.678928                            1.604351      -0.990547       2.411820                    0.998590       3.373049       9.275808       0.501937       1.260886      -0.713900       0.004484       0.027956       0.023950       0.037084       0.006674      -0.002152       0.006689      -0.017107       0.031549      -0.016792       0.002187       0.014605              1.700820       1.366684       0.051197      -0.004715       2.127114       0.257651       1.608663           0.000005
           44              H       3.487864       1.174814      18.942998       0.108989       1.065378 0.77777769E+01  0.75310539E+02                                 1.682919                            1.600702      -0.795693       2.497469                    0.999507       3.354989       9.124549       0.512046       1.235369      -0.720050      -0.009110       0.003900       0.036619       0.037936       0.005441      -0.005238       0.002965      -0.017871       0.032934      -0.017168       0.004711       0.012457              1.702728       1.478982       0.014842      -0.249961       1.530931      -0.070763       2.098272          -0.000019
           45              H       0.918851       9.593835      19.832408       0.089502       1.058765 0.75115161E+01  0.73904829E+02                                 1.819832                            1.675863      -1.387450       2.209839                    0.992885       3.999591      11.886322       0.443997       1.402106      -0.680597      -0.036757      -0.001937       0.024154       0.044025       0.005264      -0.009492       0.000691       0.004699      -0.017004      -0.012067      -0.000187       0.012254              1.908609       2.266750       0.037334      -0.624345       1.526698       0.102457       1.932378           0.000049
           46              H       1.452698       7.724967      18.660873       0.116270       0.984677 0.71671479E+01  0.69611017E+02                                 1.725066                            1.633257      -1.359574       2.234117                    0.993129       3.849891      11.323496       0.451835       1.395707      -0.682189      -0.016363      -0.028167       0.002234       0.032651       0.005130      -0.006684       0.002594      -0.012109      -0.012018      -0.012203       0.002262       0.009941              1.759612       1.812562       0.402473      -0.141484       2.032648       0.037948       1.433625          -0.000050
           47              H       4.658755       9.639781      17.257422       0.127663       0.948726 0.67504238E+01  0.64882246E+02                                 1.715637                            1.610865      -1.369676       2.238951                    0.993061       3.814102      11.326125       0.442072       1.441512      -0.673646       0.023909       0.001205      -0.027599       0.036534       0.001322      -0.013649       0.005453       0.000096      -0.018941      -0.017346       0.003982       0.013364              1.767793       2.027030       0.032666      -0.458740       1.539189       0.035537       1.737162          -0.000004
           48              H       4.023695      11.461246      18.481557       0.083608       1.157531 0.83598486E+01  0.83525352E+02                                 1.861436                            1.718562      -1.114877       2.340230                    0.995212       3.767172      10.870224       0.462725       1.324840      -0.698212       0.023354       0.036121      -0.008386       0.043823       0.012270      -0.010073       0.002934      -0.004069      -0.018847      -0.017724       0.001195       0.016529              1.942394       1.851474       0.451237      -0.058938       2.418619       0.052494       1.557090          -0.000202
           49              H       1.684891       6.357899      17.025506       0.102143       1.074850 0.76401776E+01  0.74160581E+02                                 1.720546                            1.603450      -1.092969       2.348260                    0.996691       3.612450      10.061910       0.500032       1.261941      -0.711287      -0.033073       0.004387       0.005997       0.033897       0.000857       0.000479       0.009378       0.001032      -0.030583      -0.014745       0.005359       0.009386              1.772210       2.296674      -0.218075      -0.339589       1.539413       0.173535       1.480542          -0.000016
           50              H       2.277283       4.402991      16.011770       0.119912       1.042535 0.76542059E+01  0.73676362E+02                                 1.646294                            1.578779      -0.885637       2.461727                    0.998982       3.291387       8.869330       0.521080       1.221164      -0.723522      -0.027782      -0.022175      -0.007761       0.036384       0.004898      -0.001337       0.010001       0.009876      -0.036545      -0.017962       0.004567       0.013396              1.657150       1.783588       0.299547       0.081999       1.810045       0.159372       1.377819           0.000008
           51              H       6.052908       5.628306      15.801372       0.121100       1.032940 0.77249268E+01  0.75321439E+02                                 1.699034                            1.634642      -1.037574       2.388611                    0.997836       3.489333       9.796489       0.484284       1.297125      -0.705184       0.033210      -0.000530      -0.011409       0.035119       0.004514      -0.007559       0.001516       0.010118      -0.042064      -0.016442       0.001142       0.015300              1.712498       2.128550      -0.125504      -0.184806       1.538747       0.158598       1.470198           0.000002
           52              H       5.453571       7.622554      16.793590       0.111574       0.972754 0.69634630E+01  0.66838310E+02                                 1.690661                            1.595271      -1.042478       2.384811                    0.996562       3.649880      10.512555       0.465619       1.370487      -0.688471       0.022684       0.025801       0.000157       0.034355       0.003359      -0.004895       0.006863      -0.000918      -0.027365      -0.013792       0.005379       0.008413              1.727317       1.857879       0.380873       0.093978       1.959566       0.176486       1.364507          -0.000031
           53              H       2.270337       3.671794      11.641229       0.096644       1.108744 0.75967949E+01  0.73978093E+02                                 1.797479                            1.627509      -1.080083       2.361708                    0.996908       3.631611      10.286841       0.481045       1.307518      -0.701732       0.043130      -0.001362       0.018322       0.046880       0.001725       0.008973      -0.003450       0.028188       0.038022      -0.021049       0.001456       0.019592              1.911048       2.698648      -0.001631       0.328837       1.427873      -0.003132       1.606624           0.000297
           54              H       0.509040       3.499631      13.059025       0.120199       1.034586 0.74482567E+01  0.70984144E+02                                 1.608941                            1.534338      -0.919972       2.441641                    0.998844       3.285234       8.719173       0.542227       1.185273      -0.731224       0.006934      -0.002002       0.032237       0.033035      -0.000083       0.003978      -0.001386       0.024073       0.026934      -0.016601       0.004254       0.012347              1.620551       1.537628       0.035724       0.078550       1.237763      -0.042828       2.086262           0.000279
           55              H       7.994800       3.634950       9.912618       0.140443       0.988345 0.69230698E+01  0.66242128E+02                                 1.701035                            1.585106      -1.153816       2.350779                    0.996340       3.513531      10.048400       0.470351       1.360971      -0.690836      -0.034029      -0.000696      -0.015914       0.037573      -0.001323       0.002235      -0.001653       0.018723       0.036092      -0.015552       0.002848       0.012704              1.760145       2.340486       0.100600       0.210276       1.337834       0.043816       1.602116           0.000233
           56              H       9.817618       3.893353       8.592848       0.082347       1.147763 0.81812504E+01  0.80744638E+02                                 1.806757                            1.666730      -0.953525       2.413680                    0.997562       3.608666      10.119725       0.487383       1.273333      -0.710025      -0.012097       0.005518      -0.040977       0.043080       0.000080       0.007689      -0.005079       0.027789       0.030250      -0.019869       0.002309       0.017560              1.879705       1.579373       0.026837       0.015570       1.437550      -0.056688       2.622192           0.000200
           57              H       6.508365       4.471977      11.440394       0.122279       0.964998 0.69853734E+01  0.67186669E+02                                 1.694981                            1.609360      -1.083028       2.378352                    0.995995       3.593082      10.402728       0.457999       1.390426      -0.685118      -0.007831       0.015202      -0.036385       0.040203      -0.003470      -0.001315      -0.009661       0.011865       0.016118      -0.014325       0.003995       0.010330              1.729949       1.532186      -0.121370       0.038005       1.558205      -0.329184       2.099455          -0.000030
           58              H       4.742106       4.468166      12.915572       0.125679       0.944339 0.68229492E+01  0.65234160E+02                                 1.669731                            1.588571      -1.097461       2.370151                    0.996122       3.584572      10.344368       0.461882       1.386987      -0.685599      -0.031594       0.013679      -0.014844       0.037492      -0.006147      -0.001367      -0.005607       0.021436       0.001406      -0.014774       0.002652       0.012123              1.705414       1.958483      -0.358480       0.189861       1.596200      -0.149855       1.561560          -0.000024
           59              H       6.927107       2.345397      15.495339       0.120628       0.977870 0.70397563E+01  0.67144458E+02                                 1.645015                            1.564711      -0.974707       2.419432                    0.998294       3.435957       9.577761       0.492392       1.304194      -0.703396       0.006792      -0.019460       0.027985       0.034756      -0.011146      -0.001552      -0.008725       0.009026       0.011560      -0.017150       0.004874       0.012275              1.673958       1.427767      -0.030298       0.010837       1.540794      -0.405364       2.053314           0.000000
           60              H       8.681458       2.363412      14.015380       0.111461       1.085392 0.79000386E+01  0.75941747E+02                                 1.629875                            1.556871      -0.855251       2.469466                    0.999163       3.230795       8.441855       0.553793       1.150554      -0.741186       0.028421      -0.020799       0.009719       0.036535      -0.010465      -0.001167      -0.010904       0.010654       0.008791      -0.018063       0.004571       0.013492              1.640542       2.041094      -0.268141       0.060012       1.438321      -0.112476       1.442212           0.000006
           61              H       3.480918       6.654231      12.322632       0.107181       1.162435 0.87083273E+01  0.87016112E+02                                 1.801096                            1.707134      -1.028579       2.384274                    0.997795       3.544540       9.896206       0.488438       1.254965      -0.714923      -0.024704      -0.025257       0.007398       0.036096       0.008925      -0.011757      -0.000142       0.000172       0.000618      -0.014671      -0.000181       0.014852              1.827338       1.760131       0.464526      -0.044244       2.132867      -0.021439       1.589015          -0.000381
           62              H       3.733950       8.300338      13.907790       0.109299       1.205587 0.91208202E+01  0.92261222E+02                                 1.842834                            1.745036      -1.212104       2.298428                    0.995686       3.643850      10.258764       0.483632       1.252005      -0.714858      -0.022729      -0.003008       0.030372       0.038054       0.011290      -0.010103      -0.000473       0.005425       0.004163      -0.014848      -0.001132       0.015980              1.864976       1.628505       0.061183      -0.415153       1.597348      -0.000703       2.369074          -0.000036
           63              H       2.950048       0.481137      11.253905       0.115711       1.097216 0.81202876E+01  0.79155901E+02                                 1.686136                            1.612845      -1.008139       2.397774                    0.998404       3.345241       9.008043       0.523057       1.201282      -0.728061      -0.034427       0.013873      -0.010402       0.038547       0.000742       0.002783      -0.007634       0.025014      -0.023985      -0.016078      -0.000739       0.016817              1.711335       1.985193      -0.329684       0.259764       1.630404      -0.201625       1.518409          -0.000217
           64              H       6.943975       0.568427      11.268250       0.110895       1.162710 0.88301303E+01  0.88391145E+02                                 1.790018                            1.712172      -1.046302       2.377589                    0.997777       3.509808       9.754197       0.491480       1.244970      -0.717561       0.033906       0.012246      -0.011158       0.037737      -0.001046      -0.000971      -0.005773       0.022962      -0.037066      -0.015649      -0.002075       0.017724              1.802151       2.076357       0.356229      -0.165298       1.732532      -0.136713       1.597565          -0.000033
           65              H       3.007601       4.917260       5.802683       0.093417       1.065917 0.75804538E+01  0.73384513E+02                                 1.722216                            1.608188      -0.820008       2.485045                    0.999238       3.462350       9.608641       0.494524       1.279410      -0.709350       0.018284      -0.033894      -0.026086       0.046514      -0.009881      -0.007082       0.007359      -0.015009       0.030263      -0.017842      -0.000869       0.018710              1.781079       1.578560      -0.298791      -0.204652       2.133864       0.266971       1.630813           0.000068
           66              H       2.514438       6.783613       4.588112       0.138779       1.028024 0.74518025E+01  0.72400308E+02                                 1.733588                            1.637298      -1.070090       2.391189                    0.997246       3.457545       9.863756       0.467306       1.349042      -0.694510       0.004108       0.000982      -0.038689       0.038919      -0.006799      -0.009104      -0.000994      -0.018580       0.024916      -0.018659       0.006680       0.011978              1.773447       1.487860      -0.099162      -0.065931       1.524319      -0.070593       2.308162          -0.000086
           67              H       1.064716       8.431617       7.897100       0.127462       1.017978 0.73877077E+01  0.69950847E+02                                 1.574108                            1.516036      -0.854082       2.479602                    0.999479       3.136589       8.177623       0.554475       1.166651      -0.737407      -0.015679       0.024782       0.017765       0.034287      -0.008088      -0.007924       0.002262      -0.010732       0.026705      -0.015677       0.001737       0.013940              1.579083       1.442385      -0.262296      -0.119140       1.824113       0.120446       1.470750          -0.000001
           68              H       1.549941       6.503360       9.020817       0.099464       1.250899 0.92247883E+01  0.92922158E+02                                 1.854668                            1.728239      -1.029959       2.386878                    0.997734       3.470109       9.527824       0.500796       1.214178      -0.725444      -0.011686       0.002458       0.048972       0.050407      -0.008865      -0.013938       0.005974      -0.012867       0.043313      -0.021281      -0.002268       0.023549              1.912854       1.540172       0.034405      -0.166784       1.619582      -0.281251       2.578807          -0.000280
           69              H       1.361408       8.374822       3.516995       0.115259       1.074320 0.78158250E+01  0.77127197E+02                                 1.789551                            1.676250      -1.304583       2.257142                    0.994062       3.805954      11.072875       0.460404       1.348137      -0.692111       0.006473      -0.028731      -0.019928       0.035560      -0.004649       0.000429      -0.002466      -0.006054       0.009257      -0.007156       0.001175       0.005982              1.838596       1.430896      -0.099946       0.022618       2.235594       0.368020       1.849297          -0.000047
           70              H       0.731310      10.299721       2.441096       0.125379       1.008473 0.73739989E+01  0.71949712E+02                                 1.742105                            1.648736      -1.350160       2.246491                    0.993097       3.748713      10.960626       0.454098       1.382389      -0.685552      -0.005007      -0.002021      -0.034325       0.034747      -0.000141       0.003085      -0.002344      -0.014553       0.023648      -0.011707       0.002420       0.009287              1.783920       1.367324      -0.053830       0.154243       1.569764       0.036259       2.414672           0.000007
           71              H       0.857330      12.287933       5.917445       0.122314       1.041800 0.76550836E+01  0.74084881E+02                                 1.678919                            1.604344      -0.990534       2.411828                    0.998590       3.373031       9.275746       0.501938       1.260887      -0.713900      -0.004484       0.027956       0.023950       0.037085      -0.006674       0.002152       0.006689      -0.017107       0.031549      -0.016792       0.002187       0.014604              1.700811       1.366678      -0.051197       0.004715       2.127101       0.257649       1.608655           0.000005
           72              H       1.473536      10.352661       6.988563       0.108990       1.065375 0.77777530E+01  0.75310254E+02                                 1.682917                            1.600700      -0.795691       2.497471                    0.999507       3.354983       9.124531       0.512046       1.235370      -0.720050       0.009110       0.003900       0.036619       0.037936      -0.005441       0.005238       0.002964      -0.017871       0.032934      -0.017168       0.004711       0.012457              1.702726       1.478980      -0.014842       0.249961       1.530929      -0.070763       2.098270          -0.000019
           73              H       4.042549       1.217482       7.877973       0.089502       1.058766 0.75115266E+01  0.73904964E+02                                 1.819834                            1.675865      -1.387453       2.209837                    0.992885       3.999594      11.886336       0.443997       1.402107      -0.680596       0.036757      -0.001936       0.024154       0.044025      -0.005263       0.009492       0.000692       0.004699      -0.017006      -0.012068      -0.000186       0.012254              1.908611       2.266753      -0.037334       0.624346       1.526700       0.102457       1.932380           0.000048
           74              H       3.508702      16.902814       6.706438       0.116270       0.984676 0.71671417E+01  0.69610940E+02                                 1.725065                            1.633257      -1.359572       2.234118                    0.993129       3.849890      11.323491       0.451836       1.395707      -0.682189       0.016363      -0.028167       0.002235       0.032651      -0.005130       0.006684       0.002594      -0.012109      -0.012018      -0.012203       0.002262       0.009940              1.759610       1.812561      -0.402472       0.141484       2.032646       0.037948       1.433624          -0.000050
           75              H       0.302645       1.263428       5.302987       0.127663       0.948725 0.67504213E+01  0.64882212E+02                                 1.715637                            1.610864      -1.369676       2.238951                    0.993061       3.814100      11.326116       0.442072       1.441512      -0.673646      -0.023909       0.001205      -0.027598       0.036534      -0.001322       0.013649       0.005453       0.000096      -0.018940      -0.017346       0.003982       0.013364              1.767792       2.027027      -0.032666       0.458738       1.539189       0.035537       1.737160          -0.000004
           76              H       0.937705       3.084893       6.527122       0.083608       1.157540 0.83599288E+01  0.83526361E+02                                 1.861445                            1.718570      -1.114892       2.340222                    0.995212       3.767188      10.870286       0.462724       1.324839      -0.698212      -0.023354       0.036121      -0.008385       0.043822      -0.012270       0.010074       0.002934      -0.004069      -0.018846      -0.017724       0.001196       0.016528              1.942405       1.851484      -0.451241       0.058938       2.418634       0.052495       1.557097          -0.000202
           77              H       3.276509      15.535746       5.071071       0.102144       1.074848 0.76401646E+01  0.74160432E+02                                 1.720545                            1.603450      -1.092971       2.348260                    0.996691       3.612448      10.061907       0.500031       1.261942      -0.711287       0.033073       0.004387       0.005997       0.033897      -0.000857      -0.000479       0.009378       0.001032      -0.030584      -0.014745       0.005359       0.009386              1.772209       2.296673       0.218075       0.339589       1.539412       0.173534       1.480541          -0.000016
           78              H       2.684117      13.580838       4.057335       0.119912       1.042535 0.76542089E+01  0.73676398E+02                                 1.646294                            1.578779      -0.885637       2.461727                    0.998982       3.291389       8.869336       0.521080       1.221163      -0.723522       0.027782      -0.022175      -0.007760       0.036384      -0.004898       0.001337       0.010001       0.009876      -0.036546      -0.017963       0.004567       0.013396              1.657150       1.783588      -0.299546      -0.081998       1.810045       0.159372       1.377819           0.000008
           79              H       8.831292      14.806153       3.846937       0.121100       1.032936 0.77248921E+01  0.75321011E+02                                 1.699030                            1.634638      -1.037569       2.388613                    0.997836       3.489325       9.796459       0.484284       1.297125      -0.705184      -0.033210      -0.000530      -0.011408       0.035119      -0.004514       0.007559       0.001516       0.010118      -0.042064      -0.016442       0.001142       0.015300              1.712494       2.128544       0.125503       0.184805       1.538744       0.158597       1.470194           0.000002
           80              H       9.430629      16.800401       4.839155       0.111575       0.972750 0.69634310E+01  0.66837927E+02                                 1.690657                            1.595268      -1.042478       2.384812                    0.996562       3.649871      10.512524       0.465620       1.370488      -0.688471      -0.022684       0.025801       0.000157       0.034355      -0.003359       0.004895       0.006863      -0.000918      -0.027365      -0.013791       0.005378       0.008413              1.727314       1.857875      -0.380872      -0.093978       1.959561       0.176486       1.364505          -0.000031
           81              H       2.691063      12.048147      23.595664       0.096647       1.108709 0.75965017E+01  0.73974509E+02                                 1.797443                            1.627480      -1.080028       2.361738                    0.996909       3.631536      10.286571       0.481049       1.307521      -0.701732      -0.043130      -0.001362       0.018323       0.046881      -0.001724      -0.008973      -0.003450       0.028188       0.038017      -0.021048       0.001456       0.019591              1.911008       2.698583       0.001631      -0.328828       1.427848      -0.003132       1.606592           0.000297
           82              H       4.452360      12.677478       1.104590       0.120201       1.034580 0.74481971E+01  0.70983419E+02                                 1.608934                            1.534331      -0.919968       2.441644                    0.998844       3.285218       8.719115       0.542228       1.185272      -0.731225      -0.006934      -0.002002       0.032237       0.033035       0.000083      -0.003977      -0.001386       0.024073       0.026935      -0.016601       0.004254       0.012347              1.620543       1.537620      -0.035724      -0.078551       1.237757      -0.042828       2.086253           0.000280
           83              H       6.889400      12.011303      21.867053       0.140443       0.988355 0.69231556E+01  0.66243162E+02                                 1.701046                            1.585115      -1.153829       2.350772                    0.996340       3.513552      10.048480       0.470349       1.360971      -0.690836       0.034029      -0.000696      -0.015913       0.037573       0.001323      -0.002235      -0.001653       0.018723       0.036092      -0.015551       0.002848       0.012703              1.760158       2.340507      -0.100601      -0.210279       1.337841       0.043816       1.602126           0.000233
           84              H       5.066582      12.269706      20.547283       0.082347       1.147754 0.81811762E+01  0.80743714E+02                                 1.806748                            1.666722      -0.953514       2.413686                    0.997562       3.608650      10.119665       0.487384       1.273333      -0.710025       0.012098       0.005518      -0.040977       0.043081      -0.000080      -0.007689      -0.005079       0.027788       0.030251      -0.019869       0.002308       0.017561              1.879695       1.579365      -0.026837      -0.015571       1.437543      -0.056688       2.622177           0.000200
           85              H       8.375835      12.848330      23.394829       0.122278       0.965003 0.69854190E+01  0.67187214E+02                                 1.694986                            1.609364      -1.083027       2.378351                    0.995994       3.593093      10.402766       0.457999       1.390425      -0.685118       0.007830       0.015202      -0.036385       0.040203       0.003470       0.001315      -0.009661       0.011865       0.016117      -0.014325       0.003996       0.010330              1.729954       1.532191       0.121371      -0.038005       1.558210      -0.329186       2.099463          -0.000030
           86              H       0.219294      13.646013       0.961137       0.125679       0.944334 0.68229004E+01  0.65233550E+02                                 1.669723                            1.588564      -1.097443       2.370160                    0.996122       3.584553      10.344288       0.461884       1.386984      -0.685600       0.031594       0.013679      -0.014844       0.037492       0.006147       0.001367      -0.005607       0.021436       0.001408      -0.014774       0.002652       0.012122              1.705405       1.958471       0.358477      -0.189859       1.596192      -0.149854       1.561553          -0.000023
           87              H       7.957093      11.523244       3.540904       0.120630       0.977865 0.70397066E+01  0.67143873E+02                                 1.645009                            1.564707      -0.974703       2.419436                    0.998294       3.435944       9.577720       0.492393       1.304195      -0.703395      -0.006792      -0.019460       0.027985       0.034756       0.011146       0.001552      -0.008725       0.009026       0.011560      -0.017149       0.004874       0.012275              1.673953       1.427762       0.030298      -0.010837       1.540789      -0.405362       2.053307           0.000001
           88              H       6.202742      11.541259       2.060945       0.111461       1.085391 0.79000317E+01  0.75941660E+02                                 1.629874                            1.556870      -0.855247       2.469469                    0.999163       3.230791       8.441842       0.553793       1.150555      -0.741186      -0.028421      -0.020799       0.009720       0.036535       0.010465       0.001167      -0.010904       0.010653       0.008791      -0.018063       0.004571       0.013492              1.640542       2.041094       0.268141      -0.060013       1.438320      -0.112477       1.442211           0.000006
           89              H       8.442318       0.920628      23.540673       0.107180       1.162437 0.87083401E+01  0.87016260E+02                                 1.801097                            1.707134      -1.028572       2.384277                    0.997795       3.544542       9.896208       0.488439       1.254963      -0.714923      -0.024704       0.025257      -0.007398       0.036096      -0.008925       0.011757      -0.000142       0.000172       0.000618      -0.014671      -0.000181       0.014852              1.827338       1.760131      -0.464526       0.044244       2.132868      -0.021439       1.589016          -0.000381
           90              H       8.695350      -0.725479      21.955515       0.109299       1.205590 0.91208563E+01  0.92261693E+02                                 1.842838                            1.745040      -1.212110       2.298425                    0.995685       3.643856      10.258792       0.483631       1.252006      -0.714858      -0.022729       0.003008      -0.030372       0.038054      -0.011290       0.010103      -0.000473       0.005425       0.004163      -0.014848      -0.001132       0.015981              1.864981       1.628508      -0.061183       0.415155       1.597353      -0.000703       2.369081          -0.000037
           91              H       7.911448       7.895216       0.700530       0.115711       1.097214 0.81202664E+01  0.79155642E+02                                 1.686134                            1.612843      -1.008130       2.397779                    0.998405       3.345237       9.008029       0.523058       1.201282      -0.728061      -0.034427      -0.013873       0.010403       0.038547      -0.000742      -0.002783      -0.007634       0.025013      -0.023985      -0.016078      -0.000739       0.016817              1.711333       1.985190       0.329684      -0.259763       1.630402      -0.201625       1.518407          -0.000217
           92              H       1.982575       7.807926       0.686185       0.110895       1.162716 0.88301869E+01  0.88391842E+02                                 1.790023                            1.712176      -1.046308       2.377585                    0.997777       3.509818       9.754228       0.491480       1.244968      -0.717561       0.033905      -0.012246       0.011159       0.037737       0.001047       0.000971      -0.005773       0.022962      -0.037066      -0.015650      -0.002074       0.017724              1.802156       2.076363      -0.356230       0.165299       1.732536      -0.136713       1.597569          -0.000033
           93              H       7.969001       3.459093       6.151752       0.093414       1.065924 0.75805104E+01  0.73385160E+02                                 1.722219                            1.608191      -0.820012       2.485040                    0.999238       3.462362       9.608664       0.494525       1.279405      -0.709351       0.018282       0.033893       0.026086       0.046513       0.009880       0.007082       0.007360      -0.015008       0.030263      -0.017841      -0.000869       0.018710              1.781082       1.578562       0.298792       0.204653       2.133869       0.266972       1.630816           0.000068
           94              H       7.475838       1.592740       7.366323       0.138777       1.028029 0.74518462E+01  0.72400824E+02                                 1.733592                            1.637301      -1.070090       2.391188                    0.997246       3.457555       9.863784       0.467307       1.349039      -0.694510       0.004107      -0.000981       0.038689       0.038919       0.006799       0.009103      -0.000994      -0.018581       0.024916      -0.018659       0.006680       0.011978              1.773451       1.487863       0.099162       0.065931       1.524322      -0.070593       2.308169          -0.000087
           95              H       6.026116      -0.055264       4.057335       0.127459       1.017994 0.73878552E+01  0.69952598E+02                                 1.574124                            1.516051      -0.854097       2.479592                    0.999479       3.136620       8.177726       0.554473       1.166650      -0.737407      -0.015679      -0.024782      -0.017765       0.034286       0.008088       0.007924       0.002262      -0.010732       0.026706      -0.015677       0.001737       0.013940              1.579099       1.442399       0.262301       0.119141       1.824133       0.120447       1.470765          -0.000001
           96              H       6.511341       1.872993       2.933618       0.099459       1.250913 0.92249106E+01  0.92923661E+02                                 1.854677                            1.728247      -1.029949       2.386879                    0.997734       3.470135       9.527897       0.500796       1.214173      -0.725445      -0.011686      -0.002458      -0.048971       0.050406       0.008865       0.013938       0.005974      -0.012867       0.043313      -0.021281      -0.002268       0.023549              1.912864       1.540179      -0.034405       0.166785       1.619590      -0.281254       2.578822          -0.000280
           97              H       6.322808       0.001531       8.437440       0.115259       1.074318 0.78158135E+01  0.77127058E+02                                 1.789550                            1.676249      -1.304582       2.257142                    0.994062       3.805952      11.072869       0.460404       1.348138      -0.692111       0.006473       0.028731       0.019928       0.035560       0.004649      -0.000429      -0.002466      -0.006054       0.009257      -0.007156       0.001175       0.005982              1.838595       1.430895       0.099946      -0.022618       2.235593       0.368019       1.849296          -0.000047
           98              H       5.692710      15.630832       9.513339       0.125379       1.008473 0.73740002E+01  0.71949735E+02                                 1.742106                            1.648736      -1.350158       2.246492                    0.993097       3.748714      10.960633       0.454098       1.382390      -0.685552      -0.005007       0.002021       0.034325       0.034747       0.000141      -0.003085      -0.002344      -0.014553       0.023648      -0.011707       0.002420       0.009287              1.783921       1.367325       0.053830      -0.154243       1.569764       0.036259       2.414674           0.000006
           99              H       5.818730      13.642620       6.036990       0.122313       1.041812 0.76551915E+01  0.74086190E+02                                 1.678931                            1.604354      -0.990550       2.411818                    0.998590       3.373055       9.275830       0.501937       1.260886      -0.713900      -0.004484      -0.027956      -0.023950       0.037084       0.006674      -0.002152       0.006689      -0.017107       0.031549      -0.016792       0.002188       0.014604              1.700823       1.366686       0.051197      -0.004715       2.127118       0.257652       1.608666           0.000005
          100              H       6.434936      15.577892       4.965872       0.108989       1.065379 0.77777910E+01  0.75310723E+02                                 1.682921                            1.600704      -0.795697       2.497467                    0.999507       3.354993       9.124568       0.512045       1.235371      -0.720050       0.009110      -0.003900      -0.036619       0.037936       0.005441      -0.005238       0.002965      -0.017871       0.032933      -0.017168       0.004711       0.012457              1.702731       1.478984       0.014842      -0.249961       1.530934      -0.070764       2.098276          -0.000019
          101              H       9.003949       7.158871       4.076462       0.089498       1.058776 0.75116034E+01  0.73905873E+02                                 1.819841                            1.675871      -1.387440       2.209841                    0.992885       3.999610      11.886377       0.443997       1.402102      -0.680597       0.036756       0.001936      -0.024154       0.044025       0.005263      -0.009493       0.000692       0.004697      -0.017007      -0.012068      -0.000185       0.012253              1.908619       2.266763       0.037334      -0.624351       1.526705       0.102458       1.932388           0.000049
          102              H       8.470102       9.027739       5.247997       0.116268       0.984687 0.71672380E+01  0.69612081E+02                                 1.725073                            1.633264      -1.359575       2.234114                    0.993129       3.849913      11.323560       0.451836       1.395701      -0.682190       0.016363       0.028166      -0.002234       0.032651       0.005130      -0.006684       0.002594      -0.012109      -0.012018      -0.012203       0.002263       0.009941              1.759619       1.812571       0.402474      -0.141486       2.032657       0.037948       1.433631          -0.000051
          103              H       5.264045       7.112925       6.651448       0.127661       0.948733 0.67504868E+01  0.64882991E+02                                 1.715644                            1.610871      -1.369676       2.238950                    0.993061       3.814118      11.326178       0.442072       1.441510      -0.673646      -0.023908      -0.001206       0.027598       0.036534       0.001322      -0.013649       0.005453       0.000096      -0.018942      -0.017346       0.003982       0.013364              1.767800       2.027037       0.032666      -0.458742       1.539196       0.035538       1.737168          -0.000005
          104              H       5.899105       5.291460       5.427313       0.083605       1.157545 0.83599729E+01  0.83526886E+02                                 1.861449                            1.718573      -1.114882       2.340225                    0.995212       3.767198      10.870310       0.462724       1.324836      -0.698212      -0.023353      -0.036120       0.008386       0.043822       0.012270      -0.010073       0.002934      -0.004069      -0.018846      -0.017724       0.001196       0.016528              1.942409       1.851487       0.451242      -0.058938       2.418639       0.052495       1.557099          -0.000203
          105              H       8.237909      10.394807       6.883364       0.102143       1.074851 0.76401894E+01  0.74160725E+02                                 1.720548                            1.603452      -1.092972       2.348259                    0.996691       3.612453      10.061921       0.500031       1.261941      -0.711287       0.033073      -0.004387      -0.005997       0.033897       0.000857       0.000479       0.009378       0.001032      -0.030584      -0.014745       0.005359       0.009386              1.772211       2.296676      -0.218075      -0.339590       1.539414       0.173535       1.480543          -0.000016
          106              H       7.645517      12.349715       7.897100       0.119911       1.042537 0.76542307E+01  0.73676660E+02                                 1.646297                            1.578782      -0.885641       2.461725                    0.998982       3.291393       8.869350       0.521079       1.221164      -0.723522       0.027782       0.022175       0.007760       0.036384       0.004898      -0.001337       0.010001       0.009876      -0.036545      -0.017963       0.004567       0.013396              1.657153       1.783590       0.299547       0.081999       1.810048       0.159372       1.377821           0.000007
          107              H       3.869892      11.124400       8.107498       0.121099       1.032942 0.77249429E+01  0.75321631E+02                                 1.699035                            1.634643      -1.037574       2.388610                    0.997836       3.489337       9.796501       0.484284       1.297125      -0.705184      -0.033210       0.000530       0.011409       0.035119       0.004514      -0.007559       0.001516       0.010118      -0.042065      -0.016442       0.001142       0.015300              1.712500       2.128551      -0.125504      -0.184806       1.538749       0.158598       1.470199           0.000002
          108              H       4.469229       9.130152       7.115280       0.111574       0.972755 0.69634743E+01  0.66838453E+02                                 1.690663                            1.595273      -1.042481       2.384810                    0.996562       3.649884      10.512573       0.465619       1.370488      -0.688471      -0.022684      -0.025801      -0.000157       0.034355       0.003359      -0.004895       0.006863      -0.000918      -0.027365      -0.013792       0.005379       0.008413              1.727320       1.857882       0.380873       0.093978       1.959568       0.176487       1.364509          -0.000031
          109              H       7.652463      13.080912      12.267641       0.096646       1.108726 0.75966419E+01  0.73976221E+02                                 1.797460                            1.627494      -1.080055       2.361723                    0.996908       3.631570      10.286694       0.481047       1.307520      -0.701732      -0.043130       0.001362      -0.018323       0.046881       0.001724       0.008973      -0.003450       0.028188       0.038018      -0.021048       0.001456       0.019592              1.911027       2.698615      -0.001631       0.328833       1.427860      -0.003132       1.606607           0.000297
          110              H       9.413760      13.253075      10.849845       0.120200       1.034580 0.74482024E+01  0.70983492E+02                                 1.608935                            1.534332      -0.919969       2.441644                    0.998844       3.285220       8.719126       0.542228       1.185274      -0.731224      -0.006934       0.002002      -0.032237       0.033035      -0.000083       0.003978      -0.001386       0.024073       0.026934      -0.016601       0.004254       0.012347              1.620545       1.537622       0.035724       0.078551       1.237759      -0.042828       2.086255           0.000279
          111              H       1.928000      13.117756      13.996252       0.140443       0.988351 0.69231228E+01  0.66242761E+02                                 1.701041                            1.585111      -1.153827       2.350773                    0.996340       3.513544      10.048446       0.470350       1.360970      -0.690837       0.034029       0.000696       0.015913       0.037573      -0.001323       0.002235      -0.001653       0.018723       0.036091      -0.015551       0.002848       0.012703              1.760152       2.340498       0.100601       0.210277       1.337838       0.043816       1.602121           0.000233
          112              H       0.105182      12.859353      15.316022       0.082346       1.147761 0.81812307E+01  0.80744378E+02                                 1.806753                            1.666727      -0.953525       2.413680                    0.997562       3.608661      10.119700       0.487384       1.273331      -0.710026       0.012098      -0.005518       0.040977       0.043081       0.000080       0.007689      -0.005079       0.027788       0.030251      -0.019868       0.002308       0.017560              1.879701       1.579370       0.026837       0.015570       1.437547      -0.056688       2.622186           0.000200
          113              H       3.414435      12.280729      12.468476       0.122277       0.965004 0.69854290E+01  0.67187339E+02                                 1.694988                            1.609366      -1.083029       2.378350                    0.995994       3.593097      10.402783       0.457998       1.390426      -0.685118       0.007831      -0.015202       0.036385       0.040203      -0.003470      -0.001315      -0.009661       0.011865       0.016117      -0.014325       0.003995       0.010330              1.729956       1.532193      -0.121371       0.038005       1.558211      -0.329187       2.099465          -0.000030
          114              H       5.180694      12.284540      10.993298       0.125679       0.944339 0.68229432E+01  0.65234081E+02                                 1.669730                            1.588570      -1.097455       2.370154                    0.996122       3.584568      10.344351       0.461882       1.386986      -0.685599       0.031594      -0.013679       0.014844       0.037492      -0.006147      -0.001367      -0.005607       0.021436       0.001407      -0.014774       0.002652       0.012123              1.705412       1.958480      -0.358479       0.189860       1.596198      -0.149855       1.561559          -0.000024
          115              H       2.995693      14.407309       8.413531       0.120629       0.977867 0.70397229E+01  0.67144061E+02                                 1.645011                            1.564708      -0.974705       2.419434                    0.998294       3.435948       9.577731       0.492393       1.304194      -0.703395      -0.006792       0.019460      -0.027985       0.034756      -0.011146      -0.001552      -0.008725       0.009025       0.011560      -0.017150       0.004874       0.012275              1.673954       1.427764      -0.030298       0.010837       1.540790      -0.405362       2.053309           0.000000
          116              H       1.241342      14.389294       9.893490       0.111461       1.085390 0.79000220E+01  0.75941537E+02                                 1.629873                            1.556868      -0.855247       2.469468                    0.999163       3.230791       8.441838       0.553794       1.150554      -0.741187      -0.028421       0.020799      -0.009720       0.036535      -0.010465      -0.001167      -0.010904       0.010653       0.008791      -0.018063       0.004571       0.013492              1.640540       2.041091      -0.268141       0.060013       1.438319      -0.112476       1.442210           0.000006
          117              C       5.239238      10.488594      13.930264       0.563633      23.758829 0.26165770E+03  0.54969135E+04                                 7.665197                            5.770952      -0.104954       2.012595                    0.999466      23.145569      65.932152       0.610841       0.477301      -1.013790       0.011052       0.054289       0.028227       0.062179      -0.039466       0.047444      -0.059559      -0.009780      -0.024313      -0.062868      -0.035385       0.098252              8.957865       7.507446       2.914385      -0.345424      10.156979       3.042853       9.209169          -0.000263
          118              C       5.111234       9.398073      12.900270      -0.014321      36.157998 0.44572265E+03  0.10484489E+05                                 9.507008                            7.030334      -0.010787       1.998879                    0.999479      27.430314      77.423744       0.626188       0.415833      -1.070662      -0.011147      -0.030548      -0.031169       0.045044      -0.002598      -0.000438      -0.002154       0.009104      -0.019425      -0.007373      -0.001107       0.008480             11.305868       6.936907       3.198386      -0.521707      14.006558       5.067067      12.974141          -0.006087
          119              C       5.838576       9.407160      11.739016      -0.130574      32.718540 0.43258362E+03  0.10208833E+05                                 8.962906                            7.002087       0.006098       1.967152                    0.999767      29.998556      87.844961       0.610638       0.425027      -1.053430      -0.013384      -0.022206      -0.002747       0.026073       0.014748      -0.005164      -0.017525       0.012609      -0.075409      -0.033002       0.000750       0.032252             10.031418       6.312407       2.068314      -0.911807      11.455019       4.102978      12.326829          -0.000611
          120              C       5.695687       8.415450      10.788160      -0.114541      33.244547 0.43959602E+03  0.10415064E+05                                 9.080693                            7.073261      -0.046324       1.951138                    0.999633      29.990328      87.964171       0.605733       0.426793      -1.052445      -0.007670       0.004154       0.026019       0.027442      -0.003728      -0.018352      -0.011859       0.025185       0.017222      -0.024972      -0.001900       0.026872             10.190062       6.587856       2.917555      -0.763937      12.627992       3.576032      11.354337          -0.000569
          121              C       5.014983      14.853843      13.724648       0.559328      23.758431 0.26371960E+03  0.55548019E+04                                 7.660270                            5.793798      -0.129812       2.003770                    0.999343      23.278605      66.542529       0.609206       0.477327      -1.013104       0.013046      -0.056680       0.030194       0.065532       0.020449       0.033836       0.067160      -0.039069       0.034205      -0.058753      -0.033582       0.092335              8.944073       9.341272      -2.109279       0.242528       9.553380      -3.359353       7.937567          -0.000976
          122              C       6.159082      16.623182      12.372123      -0.127050      31.043405 0.43025362E+03  0.10103726E+05                                 8.567008                            6.928680       0.170697       2.021955                    0.999652      29.479870      85.106613       0.623363       0.418415      -1.061379      -0.016363       0.015382      -0.011374       0.025174      -0.014385       0.009161       0.008843       0.038660      -0.006703      -0.028034       0.001487       0.026547              9.422201       8.562029      -0.228495       0.327549      10.964576      -4.770647       8.739998          -0.000563
          123              C       4.979261      16.030794      12.783834      -0.015545      34.685978 0.45712295E+03  0.10839510E+05                                 9.304757                            7.172445      -0.007979       2.002948                    0.999441      27.578978      78.600411       0.612064       0.422020      -1.064870      -0.001366       0.034236      -0.024798       0.042295      -0.005809      -0.007971       0.011963       0.000821       0.012803      -0.011581      -0.006604       0.018185             10.868992       9.691525      -1.247315       1.167657      12.644613      -5.970339      10.270839          -0.004429
          124              C       3.779595      16.568956      12.366385      -0.111188      31.261224 0.43724497E+03  0.10349302E+05                                 8.737964                            7.086444      -0.018461       1.967676                    0.999479      29.725092      87.248983       0.600837       0.430688      -1.049669       0.016632       0.016402      -0.007703       0.024596       0.008376      -0.011321       0.016725       0.035169      -0.006480      -0.031088       0.007423       0.023665              9.642413       9.120068      -0.737500       1.067435      10.955062      -4.400935       8.852109          -0.000617
          125              C       7.313104      11.117033      17.669133       0.074098      27.486202 0.34094750E+03  0.75756652E+04                                 8.042775                            6.245424       0.263332       2.097893                    0.999799      26.351393      74.690453       0.642547       0.429010      -1.051768       0.017898      -0.018845      -0.038085       0.046108       0.008556      -0.001820       0.042281       0.038532      -0.018707      -0.054516       0.021297       0.033220              9.285753       5.575639      -2.020204      -0.385110      11.490121      -2.621221      10.791498          -0.003617
          126              C       7.597888       9.987174      18.409591      -0.175682      33.680408 0.45085198E+03  0.10724099E+05                                 9.162378                            7.156046       0.101271       2.014045                    0.999017      29.629859      86.409336       0.604555       0.425935      -1.055466       0.017498       0.005168      -0.003907       0.018658       0.005669       0.001952      -0.000173       0.020545       0.063419      -0.022312       0.000994       0.021319             10.598400       6.876637      -3.541516       0.368219      14.116863      -2.717554      10.801699           0.000108
          127              C       8.164480       8.876811      17.798719       0.114545      34.963268 0.40694209E+03  0.93864592E+04                                 9.466774                            6.823700      -0.046080       2.001197                    0.999421      26.199455      73.986556       0.618869       0.429080      -1.058955       0.003075       0.007523       0.000854       0.008172       0.003364       0.013621       0.011748      -0.007033       0.027888      -0.016278      -0.006467       0.022745             11.851841       6.934642      -4.036851       1.028527      16.828890      -5.242482      11.791991          -0.005744
          128              C       8.454226       9.022694      16.468430      -0.194481      32.340040 0.42792412E+03  0.10001665E+05                                 8.778031                            6.866872       0.293193       2.066296                    0.999780      29.290129      83.436778       0.634188       0.413221      -1.068289      -0.003848       0.004053      -0.002838       0.006267      -0.009010      -0.003004       0.026085      -0.003281      -0.027360      -0.028941       0.000066       0.028875             10.110026       6.008090      -2.433320       0.415353      12.679146      -4.500026      11.642841           0.000012
          129              C       8.156542      10.192073      15.790135       0.093560      26.215187 0.32997504E+03  0.72699370E+04                                 7.789569                            6.133874       0.077958       2.039184                    0.999644      26.097426      73.584407       0.650185       0.427582      -1.052965      -0.032571       0.018594       0.033751       0.050455       0.015723      -0.001292       0.026078       0.056099       0.037218      -0.049053       0.019381       0.029672              8.888423       5.402410      -2.101779      -0.030651      11.101073      -3.057722      10.161786          -0.005404
          130              C       8.473079       7.620117      18.526266       0.032411      37.279173 0.42945251E+03  0.10022487E+05                                 9.765493                            6.938483      -0.011921       2.005402                    0.999431      26.970772      76.178963       0.624310       0.420383      -1.066241       0.001956      -0.003408       0.007073       0.008092      -0.013508       0.000364      -0.007535      -0.049387       0.031296      -0.033416       0.007049       0.026367             12.222873       6.580896      -3.172473       2.661987      17.456749      -4.643674      12.630975          -0.000049
          131              C       8.674512       7.596292      19.901982      -0.108646      34.136396 0.43861352E+03  0.10416096E+05                                 9.388968                            7.160539      -0.179319       1.925453                    0.997838      29.762134      88.227577       0.588359       0.438370      -1.042403       0.008328      -0.029844       0.007154       0.031799       0.005793      -0.010687       0.012097       0.017410      -0.066214      -0.029992       0.007212       0.022780             10.869944       5.861592      -2.075914       1.981831      13.967030      -2.979238      12.781208          -0.001156
          132              C       9.038679       6.438759      20.551586      -0.185393      35.966860 0.46459847E+03  0.11162191E+05                                 9.583519                            7.267274      -0.085762       1.941147                    0.998940      30.583998      90.372921       0.598051       0.426282      -1.052621      -0.003723       0.032528      -0.012343       0.034989       0.004308      -0.003293      -0.009574       0.023773       0.049966      -0.022995       0.002906       0.020089             11.133814       5.639473      -2.454490       1.351007      16.513061      -1.619684      11.248908           0.000131
          133              C       9.179582       5.250724      19.848905       0.200756      33.628098 0.37925436E+03  0.86133569E+04                                 9.250759                            6.617301      -0.026151       2.008502                    0.999591      25.675817      72.449723       0.622876       0.432975      -1.054322       0.007856      -0.037667       0.021290       0.043975      -0.009394       0.022328      -0.020493      -0.035108      -0.044065      -0.036409      -0.003762       0.040171             11.318547       5.846427      -2.802439       2.164732      16.999740      -2.701558      11.109473          -0.001344
          134              C       8.966242       5.250490      18.478687      -0.196982      35.004368 0.46059399E+03  0.10999785E+05                                 9.286163                            7.161252       0.173992       2.017257                    0.999751      30.354210      88.311776       0.614256       0.417533      -1.062158      -0.018599       0.022030      -0.019351       0.034723      -0.011898      -0.012329       0.024367      -0.024592       0.005237      -0.020498      -0.016690       0.037188             10.594292       5.902005      -2.175036       2.086970      14.375177      -3.109783      11.505693           0.000010
          135              C       8.607037       6.416696      17.837452      -0.129609      34.132356 0.44483603E+03  0.10541550E+05                                 9.190349                            7.079569       0.145163       2.013150                    0.999732      29.775576      86.565564       0.611726       0.422518      -1.057992       0.001750      -0.024798       0.023447       0.034173       0.000456       0.003537       0.003732       0.006129       0.108889      -0.021462      -0.015320       0.036782             10.511005       6.313272      -2.464708       1.979355      15.413278      -2.279793       9.806465          -0.001191
          136              C       6.660183      15.530488      16.538722       0.081101      28.584688 0.35715888E+03  0.80597950E+04                                 8.375479                            6.467915      -0.078727       1.985124                    0.999226      26.971094      78.024555       0.617938       0.439236      -1.041541       0.049547      -0.029192       0.007421       0.057984       0.003530      -0.013576      -0.032987       0.052438       0.072153      -0.052536       0.007933       0.044603              9.599671       9.220904      -0.916409       3.046781      11.564547       2.978817       8.013562          -0.003005
          137              C       6.968782      16.659651      17.253836      -0.194026      35.121367 0.46214035E+03  0.11066411E+05                                 9.397497                            7.219612       0.022372       1.977864                    0.999227      30.259584      88.688906       0.604767       0.422946      -1.056787       0.008081      -0.006257       0.000908       0.010261      -0.015481      -0.018629      -0.008616      -0.028093       0.022422      -0.034641       0.016984       0.017657             10.836625      10.791593       0.705240       4.345349      12.417541       3.864513       9.300740          -0.000133
          138              C       8.101966      16.703033      18.054305       0.119213      35.312129 0.38940577E+03  0.88669246E+04                                 9.436397                            6.618783      -0.032980       2.007517                    0.999279      25.806732      71.966251       0.637603       0.421876      -1.065447      -0.006366      -0.006034       0.007903       0.011807      -0.000118      -0.008017      -0.003903       0.010794       0.014996      -0.009577      -0.002866       0.012444             11.766402       9.789828       1.391143       4.077864      16.033102       5.336178       9.476276          -0.004231
          139              C       8.855107      15.534973      18.080605      -0.166212      36.010131 0.47291157E+03  0.11410057E+05                                 9.673597                            7.398477      -0.169345       1.924233                    0.998281      30.192766      89.345624       0.584874       0.434046      -1.048097      -0.026414      -0.011351       0.019451       0.034711       0.020613       0.001912      -0.015575       0.007484       0.074950      -0.036352       0.005441       0.030911             11.178453       9.653826      -0.505905       3.296830      14.658732       3.839040       9.222799           0.000347
          140              C       8.468118      14.438994      17.323411       0.076297      28.238382 0.34279891E+03  0.76452146E+04                                 8.223881                            6.280999       0.078839       2.036983                    0.999448      26.675401      76.338241       0.636365       0.431568      -1.047721      -0.047919       0.017946      -0.008755       0.051913      -0.022999      -0.023325      -0.031663       0.004473       0.056886      -0.053717       0.013217       0.040500              9.493506       8.788092      -0.132109       3.255601      11.399557       3.041944       8.292869          -0.003129
          141              C       8.473079       0.369594      18.791415       0.054482      35.637651 0.40696369E+03  0.93589488E+04                                 9.434597                            6.734090      -0.020062       2.008051                    0.999390      26.355482      73.590994       0.637384       0.417863      -1.069196      -0.002037       0.001642       0.012576       0.012845      -0.001372       0.015614       0.009536      -0.027565      -0.030876      -0.026490       0.004318       0.022173             11.631139      10.432133       2.237596       2.809211      15.968135       6.018891       8.493150          -0.000111
          142              C       7.536367       1.358333      19.066367      -0.123776      34.076708 0.42746826E+03  0.10024964E+05                                 9.161292                            6.920042       0.097108       2.001622                    0.999736      29.404528      84.913737       0.621702       0.420092      -1.060008       0.015138       0.017173       0.022172       0.031870       0.010122       0.010891      -0.000855       0.035170      -0.002185      -0.020687      -0.004164       0.024851             10.608747      10.148271       1.248004       1.960160      14.432988       4.620690       7.244982          -0.000835
          143              C       7.892595       2.537662      19.667436      -0.186305      34.770853 0.44050766E+03  0.10394840E+05                                 9.223040                            6.979820       0.097653       1.994687                    0.999686      29.933486      86.333435       0.625857       0.414731      -1.064831      -0.012653      -0.026287      -0.011835       0.031483      -0.027780      -0.014825      -0.001841      -0.003190      -0.037925      -0.030316      -0.005531       0.035847             10.738498      11.106737       2.934993       2.398109      14.004959       4.271838       7.103797           0.000061
          144              C       9.201412       2.798818      20.004073       0.207651      33.466592 0.36949050E+03  0.83417511E+04                                 9.241113                            6.542793      -0.071294       1.998865                    0.999620      25.448283      71.725526       0.624450       0.434465      -1.052826       0.012541       0.039008       0.021448       0.046248       0.015845       0.019647       0.007657      -0.056763      -0.003025      -0.039928       0.002463       0.037465             11.500655      10.365394       2.280560       2.343295      17.203715       4.399976       6.932856          -0.001061
          145              C       0.210363       1.810555      19.798696      -0.191113      34.721397 0.46045679E+03  0.11013853E+05                                 9.298950                            7.193505       0.088000       1.993183                    0.999575      30.403982      89.004892       0.607620       0.421428      -1.057948      -0.009298      -0.044406       0.001541       0.045396       0.011892       0.010412      -0.010730       0.037028      -0.034218      -0.027672      -0.001364       0.029035             10.673964       9.432152       0.357373       1.214427      15.521799       4.476188       7.067940          -0.000006
          146              C       9.769989       0.609930      19.199301      -0.110793      34.216713 0.44347941E+03  0.10530451E+05                                 9.328311                            7.147262      -0.032206       1.968261                    0.999054      29.620195      86.981935       0.597166       0.431954      -1.049262      -0.004959       0.023551       0.029514       0.038083      -0.019315      -0.005305      -0.004877      -0.019041      -0.002272      -0.023375       0.001380       0.021996             10.752912      10.884085       1.779152       2.132931      14.106369       4.275516       7.268283          -0.000944
          147              C       6.372422       4.696095       0.670405       0.098259      28.172014 0.33146114E+03  0.73105340E+04                                 8.175212                            6.152428       0.044640       2.030446                    0.999662      26.005779      73.353873       0.648482       0.428244      -1.052609      -0.019994      -0.000700       0.048559       0.052519       0.003678      -0.022357       0.007208      -0.043128      -0.059391      -0.039335       0.006868       0.032467              9.530181      13.847879      -0.414522       1.676275       4.428925      -0.597682      10.313740          -0.003893
          148              C       5.314652       4.011242      23.718077      -0.204129      35.003827 0.43082246E+03  0.10083601E+05                                 9.210683                            6.862812       0.222041       2.036371                    0.999810      29.628077      84.382034       0.638339       0.409956      -1.070709       0.001013      -0.001621       0.007316       0.007562       0.001479      -0.010416      -0.004872      -0.008680       0.078077      -0.019737      -0.009344       0.029081             10.860309      17.389568      -0.804758       2.803546       4.634034      -0.430846      10.557325           0.002647
          149              C       4.015757       4.836435       0.285711       0.118753      36.818014 0.39344664E+03  0.89754518E+04                                 9.723345                            6.654730      -0.089460       1.988035                    0.999251      25.876337      72.052655       0.636106       0.422091      -1.066099      -0.001392      -0.000669       0.003253       0.003601       0.005951       0.001403      -0.013398      -0.010070      -0.021406      -0.016051      -0.001311       0.017363             12.508274      19.057501      -0.894735       5.728885       4.834360      -0.596057      13.632961          -0.006673
          150              C       3.879815       4.722702       1.657124      -0.175003      35.106936 0.43583424E+03  0.10270997E+05                                 9.394861                            7.016101       0.072450       2.005544                    0.999232      29.365055      85.011298       0.613639       0.423547      -1.057820       0.006888       0.000712      -0.002658       0.007417       0.006929      -0.017687       0.005457      -0.006622      -0.049321      -0.028114       0.010667       0.017447             11.063389      15.042006      -1.127211       3.668742       4.876095      -0.585613      13.272065           0.002700
          151              C       4.986207       4.580387       2.446356       0.062327      28.716587 0.33587617E+03  0.74193750E+04                                 8.173703                            6.117725       0.258460       2.087523                    0.999844      26.415795      74.140217       0.663569       0.417861      -1.060955       0.027701       0.004964      -0.034809       0.044762       0.004153      -0.031134       0.000817      -0.046529       0.027599      -0.045814       0.018696       0.027119              9.555753      13.410951      -0.853191       1.992910       4.446589      -0.587276      10.809717          -0.003169
          152              C       2.841890       4.114836      23.287957       0.054974      36.658115 0.41053230E+03  0.94731055E+04                                 9.679912                            6.791809      -0.099265       1.982960                    0.999391      26.514005      74.453157       0.629950       0.421361      -1.065679      -0.006711       0.009151       0.004542       0.012223      -0.005550       0.006720      -0.000511       0.033659       0.044371      -0.025124       0.005484       0.019640             12.230859      17.346741       0.779052       6.267244       6.039586      -1.822621      13.306250           0.000117
          153              C       1.645200       3.518554      23.595903      -0.095275      32.145164 0.43102685E+03  0.10189252E+05                                 9.051356                            7.115774      -0.121435       1.950744                    0.998278      29.316462      86.648969       0.588162       0.440526      -1.041343      -0.029152       0.017661      -0.017214       0.038185      -0.013959      -0.012588      -0.000681      -0.019766       0.038758      -0.026938       0.007777       0.019160             10.328547      13.749948       2.086378       3.107842       6.181160      -1.101231      11.054534          -0.001120
          154              C       0.581476       3.518343      22.711992      -0.163966      34.069132 0.45746423E+03  0.10936484E+05                                 9.256837                            7.218357       0.011747       1.982071                    0.998463      29.935538      87.926013       0.599839       0.427121      -1.053245       0.021130      -0.003902       0.039186       0.044691       0.006028      -0.016878       0.015428       0.017875      -0.027175      -0.029083       0.006400       0.022683             10.609121      10.907712       1.469280       3.102171       6.632929      -2.130532      14.286721           0.000089
          155              C       0.711465       4.129086      21.480446       0.193190      32.490664 0.38300308E+03  0.87288805E+04                                 9.058048                            6.669279      -0.119107       1.980890                    0.999606      25.768855      73.084160       0.617111       0.435499      -1.051710      -0.040986       0.005598      -0.034869       0.054103      -0.004192       0.046486       0.005305       0.015696      -0.001641      -0.044144      -0.006334       0.050478             10.884043      11.768969       1.780325       4.710858       6.817847      -1.443541      14.065313          -0.001188
          156              C       1.881363       4.779291      21.176803      -0.188532      33.432941 0.45508246E+03  0.10839457E+05                                 9.019857                            7.130135       0.138336       2.009176                    0.999725      30.177852      87.787292       0.613836       0.418925      -1.060887       0.026937       0.020628       0.026719       0.043186       0.003968      -0.009528      -0.010705      -0.023882       0.065654      -0.024958      -0.003513       0.028471             10.139279      12.687598       1.632654       3.688250       6.445491      -1.603881      11.284748           0.000100
          157              C       2.932187       4.768705      22.068604      -0.132241      32.603864 0.42672390E+03  0.99862398E+04                                 8.840553                            6.883156       0.096474       1.997006                    0.999731      29.434231      84.441249       0.628625       0.416351      -1.064180      -0.037350       0.008481      -0.010537       0.039724       0.019808      -0.010785      -0.010112       0.017877      -0.046002      -0.020628      -0.013097       0.033724             10.001842      11.827223       0.654462       4.106807       5.778327      -1.931049      12.399974          -0.001090
          158              C       0.277838      14.640465      21.933041       0.563631      23.758742 0.26165645E+03  0.54968806E+04                                 7.665180                            5.770938      -0.104948       2.012598                    0.999466      23.145513      65.931953       0.610842       0.477301      -1.013790       0.011054      -0.054290      -0.028227       0.062180       0.039464      -0.047445      -0.059560      -0.009780      -0.024317      -0.062870      -0.035383       0.098253              8.957846       7.507429      -2.914380       0.345424      10.156961       3.042847       9.209147          -0.000270
          159              C       0.149834      15.730986      22.963035      -0.014324      36.157991 0.44572236E+03  0.10484479E+05                                 9.507000                            7.030327      -0.010776       1.998883                    0.999479      27.430305      77.423652       0.626190       0.415832      -1.070662      -0.011148       0.030549       0.031168       0.045044       0.002597       0.000438      -0.002153       0.009103      -0.019423      -0.007371      -0.001107       0.008479             11.305865       6.936905      -3.198394       0.521699      14.006566       5.067068      12.974123          -0.006059
          160              C       0.877176      16.523393       0.215419      -0.130578      32.718564 0.43258404E+03  0.10208844E+05                                 8.962907                            7.002088       0.006108       1.967155                    0.999767      29.998555      87.844904       0.610638       0.425026      -1.053430      -0.013384       0.022206       0.002746       0.026073      -0.014749       0.005164      -0.017526       0.012611      -0.075410      -0.033002       0.000750       0.032253             10.031422       6.312404      -2.068311       0.911803      11.455023       4.102989      12.326837          -0.000619
          161              C       0.734287      -0.039097       1.166275      -0.114540      33.244529 0.43959564E+03  0.10415052E+05                                 9.080687                            7.073256      -0.046322       1.951138                    0.999633      29.990320      87.964121       0.605733       0.426792      -1.052445      -0.007670      -0.004154      -0.026019       0.027442       0.003728       0.018352      -0.011858       0.025185       0.017223      -0.024970      -0.001901       0.026871             10.190056       6.587853      -2.917553       0.763938      12.627982       3.576030      11.354334          -0.000560
          162              C       0.053583      10.275216      22.138657       0.559328      23.758316 0.26371796E+03  0.55547594E+04                                 7.660250                            5.793783      -0.129807       2.003773                    0.999343      23.278531      66.542292       0.609206       0.477327      -1.013103       0.013048       0.056680      -0.030194       0.065533      -0.020448      -0.033836       0.067162      -0.039067       0.034202      -0.058755      -0.033580       0.092335              8.944051       9.341248       2.109275      -0.242527       9.553359      -3.359344       7.937547          -0.000986
          163              C       1.197682       8.505877      23.491182      -0.127053      31.043448 0.43025432E+03  0.10103745E+05                                 8.567013                            6.928684       0.170706       2.021958                    0.999652      29.479885      85.106627       0.623364       0.418415      -1.061379      -0.016364      -0.015382       0.011374       0.025175       0.014386      -0.009161       0.008843       0.038662      -0.006706      -0.028035       0.001486       0.026549              9.422209       8.562024       0.228494      -0.327547      10.964594      -4.770658       8.740009          -0.000566
          164              C       0.017861       9.098265      23.079471      -0.015549      34.686016 0.45712337E+03  0.10839520E+05                                 9.304757                            7.172443      -0.007969       2.002951                    0.999441      27.578989      78.600390       0.612065       0.422019      -1.064871      -0.001367      -0.034236       0.024798       0.042296       0.005809       0.007971       0.011960       0.000820       0.012801      -0.011578      -0.006605       0.018183             10.868997       9.691526       1.247328      -1.167665      12.644625      -5.970345      10.270841          -0.004415
          165              C       8.740995       8.560103      23.496920      -0.111186      31.261242 0.43724520E+03  0.10349309E+05                                 8.737967                            7.086446      -0.018460       1.967676                    0.999480      29.725104      87.249027       0.600837       0.430688      -1.049669       0.016632      -0.016402       0.007702       0.024596      -0.008376       0.011322       0.016726       0.035172      -0.006480      -0.031089       0.007423       0.023666              9.642418       9.120073       0.737501      -1.067435      10.955068      -4.400938       8.852114          -0.000614
          166              C       2.351704      14.012026      18.194172       0.074101      27.485947 0.34094395E+03  0.75755641E+04                                 8.042723                            6.245390       0.263348       2.097902                    0.999799      26.351205      74.689727       0.642550       0.429010      -1.051769       0.017898       0.018845       0.038085       0.046108      -0.008556       0.001821       0.042281       0.038534      -0.018703      -0.054516       0.021297       0.033219              9.285688       5.575605       2.020184       0.385107      11.490031      -2.621204      10.791429          -0.003585
          167              C       2.636488      15.141885      17.453714      -0.175670      33.680053 0.45084643E+03  0.10723931E+05                                 9.162312                            7.156001       0.101277       2.014050                    0.999017      29.629627      86.408437       0.604557       0.425935      -1.055466       0.017498      -0.005168       0.003905       0.018658      -0.005669      -0.001953      -0.000174       0.020546       0.063408      -0.022311       0.000996       0.021315             10.598319       6.876588       3.541480      -0.368213      14.116737      -2.717528      10.801630           0.000093
          168              C       3.203080      16.252248      18.064586       0.114554      34.963116 0.40694032E+03  0.93864088E+04                                 9.466756                            6.823692      -0.046085       2.001197                    0.999421      26.199372      73.986300       0.618868       0.429081      -1.058955       0.003076      -0.007523      -0.000855       0.008173      -0.003366      -0.013621       0.011750      -0.007028       0.027889      -0.016276      -0.006470       0.022746             11.851813       6.934630       4.036840      -1.028525      16.828846      -5.242468      11.791964          -0.005711
          169              C       3.492826      16.106365      19.394875      -0.194478      32.339923 0.42792223E+03  0.10001608E+05                                 8.778005                            6.866853       0.293198       2.066299                    0.999780      29.290053      83.436455       0.634190       0.413221      -1.068290      -0.003846      -0.004052       0.002837       0.006266       0.009010       0.003003       0.026083      -0.003282      -0.027365      -0.028940       0.000067       0.028874             10.109995       6.008077       2.433317      -0.415353      12.679116      -4.500008      11.642794          -0.000005
          170              C       3.195142      14.936986      20.073170       0.093552      26.215196 0.32997545E+03  0.72699473E+04                                 7.789573                            6.133881       0.077960       2.039186                    0.999644      26.097413      73.584352       0.650184       0.427583      -1.052965      -0.032571      -0.018594      -0.033752       0.050456      -0.015722       0.001292       0.026079       0.056101       0.037221      -0.049054       0.019382       0.029673              8.888428       5.402419       2.101788       0.030642      11.101097      -3.057728      10.161768          -0.005377
          171              C       3.511679      -0.045258      17.337039       0.032411      37.279150 0.42945260E+03  0.10022489E+05                                 9.765487                            6.938483      -0.011917       2.005404                    0.999431      26.970770      76.178942       0.624311       0.420383      -1.066241       0.001957       0.003409      -0.007074       0.008092       0.013508      -0.000365      -0.007535      -0.049389       0.031293      -0.033416       0.007048       0.026368             12.222860       6.580892       3.172465      -2.661983      17.456724      -4.643659      12.630963          -0.000053
          172              C       3.713112      -0.021433      15.961323      -0.108639      34.136213 0.43861095E+03  0.10416020E+05                                 9.388935                            7.160518      -0.179317       1.925455                    0.997838      29.762032      88.227193       0.588360       0.438370      -1.042403       0.008330       0.029843      -0.007154       0.031799      -0.005793       0.010686       0.012097       0.017412      -0.066214      -0.029992       0.007211       0.022781             10.869899       5.861572       2.075901      -1.981819      13.966966      -2.979209      12.781159          -0.001148
          173              C       4.077279       1.136100      15.311719      -0.185389      35.966698 0.46459632E+03  0.11162125E+05                                 9.583491                            7.267257      -0.085759       1.941149                    0.998940      30.583903      90.372550       0.598051       0.426282      -1.052621      -0.003722      -0.032527       0.012342       0.034989      -0.004309       0.003294      -0.009574       0.023774       0.049963      -0.022995       0.002907       0.020088             11.133775       5.639458       2.454478      -1.351001      16.512991      -1.619671      11.248874           0.000128
          174              C       4.218182       2.324135      16.014400       0.200758      33.628036 0.37925370E+03  0.86133382E+04                                 9.250750                            6.617297      -0.026151       2.008503                    0.999591      25.675785      72.449619       0.622876       0.432975      -1.054322       0.007856       0.037667      -0.021290       0.043975       0.009393      -0.022327      -0.020493      -0.035106      -0.044064      -0.036408      -0.003761       0.040169             11.318532       5.846423       2.802434      -2.164732      16.999705      -2.701554      11.109468          -0.001336
          175              C       4.004842       2.324369      17.384618      -0.196985      35.004471 0.46059556E+03  0.10999833E+05                                 9.286183                            7.161266       0.173984       2.017254                    0.999751      30.354275      88.312040       0.614255       0.417533      -1.062158      -0.018599      -0.022030       0.019350       0.034723       0.011898       0.012329       0.024367      -0.024592       0.005235      -0.020498      -0.016690       0.037188             10.594315       5.902019       2.175042      -2.086976      14.375208      -3.109793      11.505718           0.000007
          176              C       3.645637       1.158163      18.025853      -0.129612      34.132431 0.44483717E+03  0.10541585E+05                                 9.190359                            7.079576       0.145165       2.013150                    0.999732      29.775633      86.565761       0.611725       0.422518      -1.057992       0.001750       0.024798      -0.023448       0.034173      -0.000456      -0.003537       0.003732       0.006130       0.108891      -0.021463      -0.015319       0.036782             10.511017       6.313280       2.464711      -1.979358      15.413294      -2.279797       9.806477          -0.001182
          177              C       1.698783       9.598571      19.324583       0.081097      28.584694 0.35715911E+03  0.80598025E+04                                 8.375488                            6.467923      -0.078740       1.985121                    0.999225      26.971089      78.024585       0.617937       0.439237      -1.041541       0.049545       0.029194      -0.007423       0.057984      -0.003529       0.013577      -0.032988       0.052439       0.072157      -0.052537       0.007933       0.044605              9.599682       9.220900       0.916406      -3.046775      11.564574       2.978832       8.013571          -0.002979
          178              C       2.007382       8.469408      18.609469      -0.194024      35.121261 0.46213865E+03  0.11066359E+05                                 9.397477                            7.219597       0.022371       1.977865                    0.999227      30.259513      88.688630       0.604768       0.422946      -1.056787       0.008079       0.006258      -0.000912       0.010259       0.015480       0.018630      -0.008615      -0.028095       0.022425      -0.034641       0.016984       0.017658             10.836603      10.791566      -0.705241      -4.345336      12.417521       3.864511       9.300722          -0.000147
          179              C       3.140566       8.426026      17.809000       0.119218      35.312059 0.38940500E+03  0.88669026E+04                                 9.436387                            6.618779      -0.032982       2.007517                    0.999279      25.806694      71.966123       0.637603       0.421877      -1.065447      -0.006368       0.006034      -0.007906       0.011810       0.000118       0.008017      -0.003904       0.010797       0.014996      -0.009579      -0.002865       0.012444             11.766387       9.789818      -1.391149      -4.077862      16.033075       5.336174       9.476268          -0.004202
          180              C       3.893707       9.594086      17.782700      -0.166205      36.009882 0.47290797E+03  0.11409946E+05                                 9.673551                            7.398447      -0.169344       1.924235                    0.998281      30.192606      89.344983       0.584875       0.434046      -1.048097      -0.026415       0.011352      -0.019453       0.034714      -0.020614      -0.001911      -0.015573       0.007483       0.074948      -0.036351       0.005441       0.030910             11.178395       9.653783       0.505900      -3.296814      14.658644       3.839017       9.222757           0.000333
          181              C       3.506718      10.690065      18.539894       0.076298      28.238213 0.34279668E+03  0.76451492E+04                                 8.223841                            6.280974       0.078855       2.036990                    0.999448      26.675276      76.337709       0.636368       0.431567      -1.047722      -0.047920      -0.017945       0.008753       0.051913       0.023000       0.023324      -0.031663       0.004477       0.056884      -0.053717       0.013218       0.040498              9.493457       8.788052       0.132104      -3.255586      11.399487       3.041927       8.292832          -0.003106
          182              C       3.511679       7.205265      17.071890       0.054479      35.637720 0.40696475E+03  0.93589790E+04                                 9.434605                            6.734096      -0.020063       2.008050                    0.999390      26.355524      73.591124       0.637384       0.417862      -1.069196      -0.002037      -0.001640      -0.012580       0.012849       0.001372      -0.015614       0.009537      -0.027565      -0.030879      -0.026492       0.004317       0.022174             11.631147      10.432145      -2.237601      -2.809216      15.968139       6.018894       8.493157          -0.000119
          183              C       2.574967       6.216526      16.796938      -0.123777      34.076706 0.42746844E+03  0.10024969E+05                                 9.161291                            6.920043       0.097110       2.001622                    0.999736      29.404531      84.913740       0.621702       0.420092      -1.060008       0.015137      -0.017171      -0.022176       0.031872      -0.010122      -0.010891      -0.000854       0.035171      -0.002186      -0.020687      -0.004164       0.024851             10.608743      10.148271      -1.248003      -1.960159      14.432979       4.620686       7.244980          -0.000818
          184              C       2.931195       5.037197      16.195869      -0.186304      34.770776 0.44050664E+03  0.10394809E+05                                 9.223026                            6.979812       0.097658       1.994689                    0.999686      29.933440      86.333253       0.625858       0.414731      -1.064831      -0.012653       0.026288       0.011831       0.031483       0.027780       0.014826      -0.001841      -0.003191      -0.037925      -0.030316      -0.005531       0.035847             10.738478      11.106721      -2.934985      -2.398103      14.004930       4.271827       7.103785           0.000053
          185              C       4.240012       4.776041      15.859232       0.207654      33.466562 0.36949026E+03  0.83417443E+04                                 9.241109                            6.542792      -0.071292       1.998865                    0.999620      25.448265      71.725468       0.624450       0.434465      -1.052826       0.012540      -0.039007      -0.021450       0.046248      -0.015845      -0.019647       0.007656      -0.056763      -0.003024      -0.039928       0.002463       0.037465             11.500647      10.365392      -2.280559      -2.343295      17.203698       4.399971       6.932853          -0.001045
          186              C       5.171763       5.764304      16.064609      -0.191111      34.721369 0.46045646E+03  0.11013844E+05                                 9.298946                            7.193503       0.087997       1.993182                    0.999575      30.403968      89.004852       0.607620       0.421428      -1.057948      -0.009299       0.044407      -0.001544       0.045397      -0.011892      -0.010411      -0.010730       0.037028      -0.034221      -0.027672      -0.001363       0.029035             10.673957       9.432150      -0.357376      -1.214428      15.521783       4.476184       7.067938          -0.000014
          187              C       4.808589       6.964929      16.664004      -0.110793      34.216737 0.44347992E+03  0.10530466E+05                                 9.328316                            7.147267      -0.032210       1.968260                    0.999054      29.620211      86.982006       0.597166       0.431954      -1.049262      -0.004959      -0.023550      -0.029518       0.038085       0.019315       0.005305      -0.004877      -0.019039      -0.002275      -0.023375       0.001379       0.021996             10.752917      10.884095      -1.779154      -2.132933      14.106369       4.275516       7.268286          -0.000925
          188              C       1.411022       3.680258      11.284030       0.098255      28.172298 0.33146483E+03  0.73106394E+04                                 8.175274                            6.152467       0.044600       2.030431                    0.999661      26.005973      73.354655       0.648479       0.428245      -1.052608      -0.019993       0.000699      -0.048561       0.052520      -0.003677       0.022355       0.007208      -0.043121      -0.059390      -0.039332       0.006869       0.032463              9.530258      13.848002       0.414525      -1.676289       4.428953      -0.597687      10.313820          -0.003866
          189              C       0.353252       3.563617      12.145228      -0.204129      35.004032 0.43082514E+03  0.10083682E+05                                 9.210719                            6.862832       0.222035       2.036367                    0.999810      29.628207      84.382546       0.638338       0.409956      -1.070708       0.001012       0.001621      -0.007317       0.007563      -0.001479       0.010417      -0.004873      -0.008680       0.078085      -0.019738      -0.009345       0.029084             10.860355      17.389647       0.804762      -2.803565       4.634048      -0.430848      10.557371           0.002630
          190              C       8.977157       3.539918      11.668724       0.118745      36.818250 0.39344911E+03  0.89755220E+04                                 9.723378                            6.654745      -0.089457       1.988035                    0.999251      25.876444      72.053000       0.636106       0.422090      -1.066100      -0.001391       0.000670      -0.003253       0.003601      -0.005950      -0.001405      -0.013399      -0.010061      -0.021399      -0.016052      -0.001307       0.017359             12.508327      19.057589       0.894740      -5.728926       4.834374      -0.596060      13.633017          -0.006637
          191              C       8.841215       3.653651      10.297311      -0.175005      35.107141 0.43583690E+03  0.10271077E+05                                 9.394898                            7.016123       0.072449       2.005541                    0.999232      29.365176      85.011780       0.613638       0.423547      -1.057820       0.006889      -0.000712       0.002659       0.007418      -0.006929       0.017689       0.005457      -0.006617      -0.049323      -0.028116       0.010667       0.017448             11.063438      15.042077       1.127216      -3.668770       4.876112      -0.585616      13.272124           0.002682
          192              C       0.024807       3.795966       9.508079       0.062314      28.717044 0.33588230E+03  0.74195486E+04                                 8.173797                            6.117788       0.258432       2.087510                    0.999844      26.416091      74.141373       0.663564       0.417862      -1.060954       0.027701      -0.004964       0.034810       0.044763      -0.004152       0.031133       0.000817      -0.046524       0.027609      -0.045812       0.018692       0.027120              9.555869      13.411127       0.853203      -1.992940       4.446634      -0.587283      10.809846          -0.003139
          193              C       7.803290       3.460023      12.575348       0.054977      36.658139 0.41053207E+03  0.94731003E+04                                 9.679921                            6.791810      -0.099268       1.982959                    0.999391      26.514003      74.453186       0.629950       0.421362      -1.065678      -0.006711      -0.009151      -0.004543       0.012223       0.005550      -0.006719      -0.000511       0.033659       0.044371      -0.025124       0.005485       0.019639             12.230879      17.346777      -0.779050      -6.267268       6.039590      -1.822622      13.306270           0.000114
          194              C       6.606600       4.056305      12.267402      -0.095279      32.145245 0.43102806E+03  0.10189287E+05                                 9.051368                            7.115782      -0.121432       1.950744                    0.998278      29.316506      86.649109       0.588162       0.440525      -1.041343      -0.029152      -0.017661       0.017213       0.038184       0.013959       0.012587      -0.000681      -0.019766       0.038760      -0.026937       0.007778       0.019160             10.328564      13.749983      -2.086383      -3.107853       6.181168      -1.101228      11.054543          -0.001113
          195              C       5.542876       4.056516      13.151313      -0.163966      34.069148 0.45746448E+03  0.10936491E+05                                 9.256837                            7.218357       0.011754       1.982072                    0.998463      29.935549      87.926031       0.599839       0.427121      -1.053245       0.021131       0.003902      -0.039186       0.044691      -0.006029       0.016878       0.015428       0.017876      -0.027178      -0.029083       0.006400       0.022683             10.609120      10.907721      -1.469282      -3.102171       6.632929      -2.130529      14.286710           0.000087
          196              C       5.672865       3.445773      14.382859       0.193188      32.490720 0.38300386E+03  0.87289021E+04                                 9.058054                            6.669284      -0.119106       1.980889                    0.999606      25.768882      73.084236       0.617111       0.435498      -1.051710      -0.040987      -0.005598       0.034869       0.054103       0.004191      -0.046487       0.005304       0.015698      -0.001642      -0.044145      -0.006336       0.050480             10.884052      11.768986      -1.780328      -4.710866       6.817851      -1.443539      14.065321          -0.001182
          197              C       6.842763       2.795568      14.686502      -0.188533      33.433029 0.45508375E+03  0.10839496E+05                                 9.019870                            7.130142       0.138336       2.009175                    0.999725      30.177913      87.787504       0.613836       0.418925      -1.060887       0.026937      -0.020629      -0.026720       0.043187      -0.003969       0.009528      -0.010706      -0.023883       0.065654      -0.024959      -0.003514       0.028472             10.139296      12.687620      -1.632655      -3.688263       6.445499      -1.603884      11.284769           0.000098
          198              C       7.893587       2.806154      13.794701      -0.132242      32.603946 0.42672495E+03  0.99862718E+04                                 8.840570                            6.883166       0.096467       1.997003                    0.999731      29.434279      84.441451       0.628624       0.416351      -1.064180      -0.037350      -0.008482       0.010536       0.039724      -0.019808       0.010784      -0.010113       0.017878      -0.046004      -0.020629      -0.013096       0.033724             10.001865      11.827254      -0.654461      -4.106826       5.778336      -1.931053      12.400004          -0.001082
          199              C       4.683562       6.264112       9.978606       0.563628      23.759005 0.26166000E+03  0.54969717E+04                                 7.665230                            5.770975      -0.104952       2.012594                    0.999466      23.145617      65.932266       0.610840       0.477301      -1.013791      -0.011050      -0.054290      -0.028229       0.062180      -0.039465       0.047446      -0.059555      -0.009788      -0.024309      -0.062864      -0.035386       0.098250              8.957904       7.507479       2.914405      -0.345426      10.157029       3.042868       9.209206          -0.000272
          200              C       4.811566       7.354633      11.008600      -0.014310      36.157874 0.44572126E+03  0.10484451E+05                                 9.506997                            7.030332      -0.010803       1.998875                    0.999479      27.430265      77.423658       0.626187       0.415834      -1.070661       0.011147       0.030547       0.031167       0.045042      -0.002600      -0.000437      -0.002154       0.009103      -0.019423      -0.007372      -0.001108       0.008480             11.305847       6.936896       3.198370      -0.521718      14.006519       5.067044      12.974125          -0.006060
          201              C       4.084224       7.345546      12.169854      -0.130575      32.718623 0.43258490E+03  0.10208873E+05                                 8.962927                            7.002102       0.006082       1.967147                    0.999767      29.998613      87.845236       0.610637       0.425027      -1.053429       0.013384       0.022205       0.002747       0.026072       0.014746      -0.005164      -0.017527       0.012611      -0.075410      -0.033003       0.000753       0.032250             10.031441       6.312424       2.068322      -0.911812      11.455048       4.102981      12.326850          -0.000616
          202              C       4.227113       8.337256      13.120710      -0.114541      33.244553 0.43959597E+03  0.10415062E+05                                 9.080692                            7.073258      -0.046319       1.951139                    0.999633      29.990336      87.964183       0.605733       0.426792      -1.052445       0.007669      -0.004153      -0.026020       0.027443      -0.003728      -0.018353      -0.011859       0.025184       0.017222      -0.024971      -0.001901       0.026872             10.190062       6.587856       2.917559      -0.763933      12.627999       3.576035      11.354330          -0.000563
          203              C       4.907817       1.898863      10.184222       0.559325      23.758520 0.26372086E+03  0.55548332E+04                                 7.660286                            5.793811      -0.129800       2.003774                    0.999343      23.278602      66.542475       0.609206       0.477326      -1.013104      -0.013045       0.056681      -0.030195       0.065533       0.020449       0.033837       0.067156      -0.039073       0.034208      -0.058749      -0.033583       0.092332              8.944091       9.341296      -2.109286       0.242526       9.553399      -3.359358       7.937577          -0.000988
          204              C       3.763718       0.129524      11.536747      -0.127049      31.043415 0.43025373E+03  0.10103731E+05                                 8.567014                            6.928684       0.170688       2.021952                    0.999652      29.479882      85.106704       0.623363       0.418416      -1.061378       0.016363      -0.015382       0.011374       0.025174      -0.014385       0.009161       0.008845       0.038660      -0.006702      -0.028036       0.001489       0.026547              9.422207       8.562043      -0.228500       0.327552      10.964577      -4.770646       8.740000          -0.000559
          205              C       4.943539       0.721912      11.125036      -0.015537      34.685893 0.45712218E+03  0.10839489E+05                                 9.304747                            7.172444      -0.007990       2.002945                    0.999441      27.578951      78.600364       0.612063       0.422020      -1.064870       0.001367      -0.034235       0.024797       0.042294      -0.005808      -0.007971       0.011963       0.000819       0.012805      -0.011581      -0.006604       0.018185             10.868972       9.691514      -1.247299       1.167645      12.644583      -5.970317      10.270817          -0.004418
          206              C       6.143205       0.183750      11.542485      -0.111186      31.261188 0.43724448E+03  0.10349287E+05                                 8.737957                            7.086440      -0.018460       1.967676                    0.999479      29.725068      87.248890       0.600837       0.430688      -1.049669      -0.016632      -0.016402       0.007703       0.024596       0.008376      -0.011322       0.016726       0.035169      -0.006479      -0.031089       0.007424       0.023665              9.642403       9.120059      -0.737491       1.067428      10.955050      -4.400927       8.852099          -0.000610
          207              C       2.609696       5.635673       6.239737       0.074100      27.486006 0.34094486E+03  0.75755848E+04                                 8.042720                            6.245388       0.263371       2.097908                    0.999799      26.351201      74.689570       0.642552       0.429009      -1.051770      -0.017896       0.018845       0.038085       0.046107       0.008553      -0.001819       0.042278       0.038532      -0.018705      -0.054512       0.021296       0.033216              9.285682       5.575602      -2.020184      -0.385114      11.490024      -2.621189      10.791419          -0.003576
          208              C       2.324912       6.765532       5.499279      -0.175679      33.680329 0.45085143E+03  0.10724082E+05                                 9.162365                            7.156045       0.101264       2.014043                    0.999017      29.629818      86.409184       0.604555       0.425936      -1.055465      -0.017497      -0.005169       0.003906       0.018658       0.005668       0.001953      -0.000173       0.020545       0.063413      -0.022311       0.000994       0.021317             10.598372       6.876630      -3.541505       0.368210      14.116821      -2.717520      10.801666           0.000089
          209              C       1.758320       7.875895       6.110151       0.114547      34.963201 0.40694156E+03  0.93864446E+04                                 9.466765                            6.823699      -0.046086       2.001196                    0.999421      26.199434      73.986509       0.618868       0.429081      -1.058955      -0.003076      -0.007523      -0.000854       0.008173       0.003365       0.013621       0.011749      -0.007029       0.027888      -0.016277      -0.006469       0.022745             11.851817       6.934633      -4.036835       1.028518      16.828836      -5.242459      11.791982          -0.005705
          210              C       1.468574       7.730012       7.440440      -0.194482      32.340073 0.42792480E+03  0.10001685E+05                                 8.778037                            6.866878       0.293192       2.066296                    0.999780      29.290148      83.436841       0.634188       0.413221      -1.068289       0.003846      -0.004052       0.002838       0.006266      -0.009010      -0.003004       0.026084      -0.003280      -0.027360      -0.028940       0.000066       0.028874             10.110030       6.008091      -2.433309       0.415352      12.679131      -4.500034      11.642867          -0.000011
          211              C       1.766258       6.560633       8.118735       0.093557      26.215270 0.32997616E+03  0.72699652E+04                                 7.789581                            6.133881       0.077960       2.039185                    0.999644      26.097434      73.584369       0.650185       0.427582      -1.052966       0.032570      -0.018593      -0.033750       0.050454       0.015721      -0.001293       0.026076       0.056097       0.037216      -0.049051       0.019381       0.029669              8.888438       5.402416      -2.101781      -0.030653      11.101093      -3.057731      10.161805          -0.005374
          212              C       1.449721       9.132589       5.382604       0.032417      37.279052 0.42945123E+03  0.10022450E+05                                 9.765477                            6.938477      -0.011922       2.005403                    0.999431      26.970715      76.178788       0.624310       0.420384      -1.066241      -0.001957       0.003407      -0.007073       0.008091      -0.013508       0.000365      -0.007535      -0.049385       0.031293      -0.033415       0.007048       0.026366             12.222844       6.580884      -3.172459       2.661980      17.456691      -4.643656      12.630956          -0.000054
          213              C       1.248288       9.156414       4.006888      -0.108638      34.136197 0.43861052E+03  0.10416007E+05                                 9.388934                            7.160516      -0.179320       1.925454                    0.997838      29.762015      88.227142       0.588360       0.438370      -1.042403      -0.008331       0.029843      -0.007154       0.031799       0.005793      -0.010686       0.012096       0.017413      -0.066216      -0.029992       0.007211       0.022781             10.869899       5.861571      -2.075902       1.981818      13.966966      -2.979216      12.781161          -0.001146
          214              C       0.884121      10.313947       3.357284      -0.185395      35.966886 0.46459904E+03  0.11162208E+05                                 9.583524                            7.267279      -0.085764       1.941147                    0.998940      30.584012      90.372967       0.598050       0.426282      -1.052621       0.003720      -0.032529       0.012343       0.034990       0.004309      -0.003293      -0.009572       0.023772       0.049965      -0.022995       0.002906       0.020088             11.133815       5.639474      -2.454488       1.351004      16.513059      -1.619681      11.248911           0.000127
          215              C       0.743218      11.501982       4.059965       0.200751      33.628105 0.37925450E+03  0.86133601E+04                                 9.250754                            6.617298      -0.026147       2.008503                    0.999591      25.675832      72.449746       0.622877       0.432974      -1.054323      -0.007857       0.037667      -0.021290       0.043975      -0.009393       0.022328      -0.020494      -0.035109      -0.044066      -0.036409      -0.003762       0.040171             11.318536       5.846423      -2.802434       2.164731      16.999713      -2.701558      11.109471          -0.001336
          216              C       0.956558      11.502216       5.430183      -0.196985      35.004405 0.46059469E+03  0.10999806E+05                                 9.286171                            7.161259       0.173988       2.017256                    0.999751      30.354223      88.311832       0.614255       0.417533      -1.062158       0.018598      -0.022030       0.019351       0.034723      -0.011898      -0.012329       0.024367      -0.024592       0.005237      -0.020498      -0.016690       0.037188             10.594299       5.902012      -2.175037       2.086976      14.375170      -3.109794      11.505715           0.000007
          217              C       1.315763      10.336010       6.071418      -0.129607      34.132290 0.44483511E+03  0.10541522E+05                                 9.190334                            7.079560       0.145166       2.013151                    0.999732      29.775543      86.565421       0.611726       0.422517      -1.057992      -0.001751       0.024798      -0.023446       0.034172       0.000456       0.003537       0.003731       0.006130       0.108886      -0.021462      -0.015319       0.036781             10.510982       6.313262      -2.464699       1.979353      15.413227      -2.279790       9.806458          -0.001181
          218              C       3.262617       1.222218       7.370148       0.081099      28.584754 0.35716008E+03  0.80598271E+04                                 8.375492                            6.467926      -0.078740       1.985121                    0.999226      26.971091      78.024514       0.617938       0.439237      -1.041541      -0.049545       0.029193      -0.007423       0.057983       0.003531      -0.013576      -0.032986       0.052438       0.072150      -0.052535       0.007933       0.044602              9.599686       9.220912      -0.916411       3.046781      11.564570       2.978827       8.013575          -0.002971
          219              C       2.954018       0.093055       6.655034      -0.194029      35.121433 0.46214168E+03  0.11066451E+05                                 9.397511                            7.219625       0.022366       1.977862                    0.999227      30.259628      88.689092       0.604766       0.422946      -1.056787      -0.008079       0.006258      -0.000910       0.010260      -0.015480      -0.018629      -0.008616      -0.028092       0.022421      -0.034640       0.016984       0.017657             10.836639      10.791619       0.705245       4.345364      12.417537       3.864514       9.300760          -0.000150
          220              C       1.820834       0.049673       5.854565       0.119208      35.312189 0.38940673E+03  0.88669510E+04                                 9.436401                            6.618788      -0.032974       2.007519                    0.999279      25.806772      71.966359       0.637603       0.421876      -1.065448       0.006367       0.006034      -0.007904       0.011808      -0.000118      -0.008016      -0.003903       0.010795       0.014993      -0.009577      -0.002865       0.012442             11.766400       9.789836       1.391138       4.077867      16.033088       5.336171       9.476278          -0.004195
          221              C       1.067693       1.217733       5.828265      -0.166209      36.010042 0.47291078E+03  0.11410032E+05                                 9.673581                            7.398471      -0.169351       1.924231                    0.998281      30.192714      89.345411       0.584874       0.434046      -1.048097       0.026413       0.011352      -0.019451       0.034711       0.020612       0.001912      -0.015574       0.007483       0.074948      -0.036350       0.005440       0.030910             11.178425       9.653804      -0.505924       3.296808      14.658701       3.839019       9.222770           0.000329
          222              C       1.454682       2.313712       6.585459       0.076297      28.238309 0.34279815E+03  0.76451885E+04                                 8.223854                            6.280984       0.078856       2.036990                    0.999448      26.675312      76.337787       0.636368       0.431567      -1.047722       0.047917      -0.017946       0.008754       0.051911      -0.022999      -0.023323      -0.031660       0.004475       0.056882      -0.053714       0.013218       0.040496              9.493471       8.788062      -0.132118       3.255584      11.399513       3.041928       8.292839          -0.003101
          223              C       1.449721      16.383112       5.117455       0.054484      35.637598 0.40696312E+03  0.93589321E+04                                 9.434587                            6.734086      -0.020060       2.008052                    0.999390      26.355459      73.590910       0.637384       0.417863      -1.069196       0.002037      -0.001640      -0.012576       0.012846      -0.001372       0.015614       0.009535      -0.027564      -0.030878      -0.026490       0.004318       0.022172             11.631121      10.432122       2.237592       2.809208      15.968101       6.018879       8.493141          -0.000118
          224              C       2.386433      15.394373       4.842503      -0.123776      34.076684 0.42746799E+03  0.10024956E+05                                 9.161287                            6.920040       0.097108       2.001622                    0.999736      29.404510      84.913668       0.621702       0.420092      -1.060008      -0.015138      -0.017173      -0.022173       0.031870       0.010123       0.010890      -0.000855       0.035169      -0.002186      -0.020686      -0.004164       0.024850             10.608739      10.148267       1.248006       1.960161      14.432971       4.620686       7.244979          -0.000823
          225              C       2.030205      14.215044       4.241434      -0.186308      34.770911 0.44050857E+03  0.10394867E+05                                 9.223049                            6.979827       0.097653       1.994687                    0.999686      29.933518      86.333541       0.625857       0.414731      -1.064831       0.012653       0.026287       0.011836       0.031483      -0.027781      -0.014825      -0.001841      -0.003189      -0.037929      -0.030316      -0.005532       0.035848             10.738507      11.106752       2.935004       2.398116      14.004964       4.271843       7.103806           0.000055
          226              C       0.721388      13.953888       3.904797       0.207646      33.466641 0.36949116E+03  0.83417687E+04                                 9.241113                            6.542793      -0.071287       1.998866                    0.999620      25.448317      71.725603       0.624451       0.434464      -1.052826      -0.012541      -0.039008      -0.021447       0.046248       0.015845       0.019648       0.007657      -0.056763      -0.003028      -0.039928       0.002462       0.037467             11.500651      10.365396       2.280563       2.343297      17.203701       4.399976       6.932858          -0.001048
          227              C       9.712437      14.942151       4.110174      -0.191113      34.721360 0.46045640E+03  0.11013841E+05                                 9.298942                            7.193501       0.088002       1.993184                    0.999575      30.403958      89.004787       0.607620       0.421428      -1.057948       0.009298       0.044407      -0.001540       0.045396       0.011891       0.010412      -0.010730       0.037028      -0.034221      -0.027671      -0.001363       0.029035             10.673949       9.432143       0.357368       1.214423      15.521772       4.476180       7.067934          -0.000011
          228              C       0.152811      16.142776       4.709569      -0.110791      34.216608 0.44347796E+03  0.10530407E+05                                 9.328294                            7.147252      -0.032208       1.968262                    0.999054      29.620125      86.981678       0.597167       0.431954      -1.049262       0.004958      -0.023551      -0.029515       0.038083      -0.019314      -0.005305      -0.004878      -0.019041      -0.002272      -0.023375       0.001380       0.021995             10.752888      10.884067       1.779145       2.132925      14.106327       4.275503       7.268269          -0.000929
          229              C       3.550378      12.056611      23.238465       0.098255      28.171938 0.33146036E+03  0.73105122E+04                                 8.175198                            6.152422       0.044645       2.030449                    0.999662      26.005739      73.353721       0.648482       0.428245      -1.052609       0.019994       0.000699      -0.048562       0.052521       0.003677      -0.022357       0.007208      -0.043125      -0.059394      -0.039335       0.006869       0.032466              9.530163      13.847845      -0.414521       1.676285       4.428919      -0.597681      10.313724          -0.003862
          230              C       4.608148      12.741464       0.190793      -0.204123      35.003678 0.43082037E+03  0.10083539E+05                                 9.210652                            6.862791       0.222045       2.036372                    0.999810      29.628006      84.381736       0.638341       0.409955      -1.070709      -0.001012       0.001621      -0.007316       0.007561       0.001479      -0.010415      -0.004872      -0.008681       0.078082      -0.019737      -0.009344       0.029081             10.860269      17.389480      -0.804754       2.803537       4.634017      -0.430846      10.557309           0.002629
          231              C       5.907043      11.916271      23.623159       0.118756      36.818049 0.39344708E+03  0.89754645E+04                                 9.723351                            6.654734      -0.089462       1.988034                    0.999251      25.876348      72.052697       0.636105       0.422091      -1.066099       0.001392       0.000669      -0.003252       0.003600       0.005951       0.001403      -0.013398      -0.010066      -0.021401      -0.016051      -0.001310       0.017361             12.508286      19.057519      -0.894736       5.728902       4.834361      -0.596057      13.632978          -0.006631
          232              C       6.042985      12.030004      22.251746      -0.174998      35.106933 0.43583351E+03  0.10270975E+05                                 9.394855                            7.016089       0.072458       2.005545                    0.999232      29.365057      85.011289       0.613641       0.423546      -1.057821      -0.006887      -0.000712       0.002659       0.007417       0.006929      -0.017687       0.005457      -0.006618      -0.049325      -0.028115       0.010667       0.017447             11.063391      15.042042      -1.127213       3.668748       4.876089      -0.585612      13.272042           0.002681
          233              C       4.936593      12.172319      21.462514       0.062318      28.716861 0.33587967E+03  0.74194746E+04                                 8.173760                            6.117761       0.258436       2.087513                    0.999844      26.415981      74.140944       0.663566       0.417862      -1.060954      -0.027702      -0.004965       0.034810       0.044764       0.004153      -0.031135       0.000817      -0.046526       0.027605      -0.045815       0.018693       0.027121              9.555827      13.411087      -0.853201       1.992939       4.446616      -0.587279      10.809778          -0.003136
          234              C       7.080910      12.637870       0.620913       0.054977      36.658125 0.41053242E+03  0.94731096E+04                                 9.679916                            6.791812      -0.099268       1.982959                    0.999391      26.514007      74.453182       0.629950       0.421362      -1.065679       0.006711      -0.009150      -0.004542       0.012222      -0.005549       0.006720      -0.000511       0.033659       0.044370      -0.025124       0.005484       0.019640             12.230866      17.346751       0.779052       6.267250       6.039586      -1.822621      13.306261           0.000110
          235              C       8.277600      13.234152       0.312967      -0.095279      32.145244 0.43102807E+03  0.10189286E+05                                 9.051362                            7.115778      -0.121421       1.950747                    0.998278      29.316522      86.649133       0.588163       0.440525      -1.041343       0.029151      -0.017659       0.017215       0.038184      -0.013958      -0.012587      -0.000681      -0.019766       0.038762      -0.026938       0.007778       0.019160             10.328557      13.749962       2.086377       3.107847       6.181159      -1.101232      11.054549          -0.001104
          236              C       9.341324      13.234363       1.196878      -0.163973      34.069238 0.45746589E+03  0.10936531E+05                                 9.256847                            7.218364       0.011766       1.982076                    0.998463      29.935589      87.926109       0.599840       0.427120      -1.053245      -0.021132       0.003903      -0.039185       0.044690       0.006029      -0.016880       0.015428       0.017878      -0.027177      -0.029084       0.006399       0.022685             10.609134      10.907717       1.469273       3.102186       6.632927      -2.130534      14.286757           0.000083
          237              C       9.211335      12.623620       2.428424       0.193189      32.490659 0.38300291E+03  0.87288746E+04                                 9.058042                            6.669274      -0.119106       1.980890                    0.999606      25.768851      73.084114       0.617111       0.435498      -1.051710       0.040986      -0.005597       0.034869       0.054102      -0.004192       0.046486       0.005304       0.015696      -0.001640      -0.044144      -0.006335       0.050479             10.884037      11.768962       1.780320       4.710861       6.817836      -1.443538      14.065313          -0.001173
          238              C       8.041437      11.973415       2.732067      -0.188529      33.432836 0.45508080E+03  0.10839407E+05                                 9.019840                            7.130123       0.138341       2.009178                    0.999725      30.177777      87.787009       0.613836       0.418925      -1.060887      -0.026937      -0.020628      -0.026719       0.043186       0.003968      -0.009528      -0.010705      -0.023884       0.065652      -0.024958      -0.003512       0.028470             10.139259      12.687573       1.632652       3.688243       6.445475      -1.603876      11.284728           0.000094
          239              C       6.990613      11.984001       1.840266      -0.132234      32.603706 0.42672142E+03  0.99861666E+04                                 8.840524                            6.883135       0.096480       1.997008                    0.999731      29.434137      84.440898       0.628626       0.416351      -1.064180       0.037350      -0.008481       0.010537       0.039724       0.019808      -0.010784      -0.010112       0.017875      -0.046002      -0.020628      -0.013096       0.033723             10.001807      11.827183       0.654464       4.106786       5.778308      -1.931042      12.399931          -0.001074
          240              C       9.644962       2.112241       1.975829       0.563634      23.758897 0.26165866E+03  0.54969367E+04                                 7.665206                            5.770958      -0.104950       2.012595                    0.999466      23.145576      65.932116       0.610841       0.477301      -1.013791      -0.011052       0.054288       0.028228       0.062179       0.039466      -0.047444      -0.059557      -0.009783      -0.024309      -0.062865      -0.035386       0.098251              8.957875       7.507452      -2.914390       0.345425      10.156992       3.042857       9.209179          -0.000251
          241              C       9.772966       1.021720       0.945835      -0.014310      36.157888 0.44572126E+03  0.10484451E+05                                 9.507001                            7.030333      -0.010801       1.998875                    0.999479      27.430260      77.423641       0.626187       0.415834      -1.070661       0.011146      -0.030549      -0.031168       0.045043       0.002599       0.000436      -0.002156       0.009106      -0.019426      -0.007375      -0.001107       0.008482             11.305856       6.936900      -3.198376       0.521714      14.006533       5.067054      12.974136          -0.006102
          242              C       9.045624       0.229313      23.693451      -0.130573      32.718587 0.43258415E+03  0.10208851E+05                                 8.962918                            7.002094       0.006089       1.967149                    0.999767      29.998588      87.845121       0.610637       0.425027      -1.053430       0.013383      -0.022205      -0.002746       0.026072      -0.014747       0.005164      -0.017526       0.012610      -0.075408      -0.033002       0.000751       0.032250             10.031435       6.312417      -2.068320       0.911809      11.455042       4.102984      12.326845          -0.000609
          243              C       9.188513      -0.762397      22.742595      -0.114540      33.244589 0.43959639E+03  0.10415075E+05                                 9.080701                            7.073263      -0.046324       1.951137                    0.999633      29.990354      87.964271       0.605733       0.426792      -1.052445       0.007670       0.004153       0.026020       0.027443       0.003728       0.018354      -0.011860       0.025186       0.017221      -0.024972      -0.001901       0.026873             10.190075       6.587864      -2.917564       0.763934      12.628016       3.576042      11.354346          -0.000568
          244              C       9.869217       6.477490       1.770213       0.559328      23.758442 0.26371983E+03  0.55548061E+04                                 7.660267                            5.793798      -0.129806       2.003772                    0.999343      23.278576      66.542370       0.609207       0.477326      -1.013104      -0.013047      -0.056680       0.030196       0.065533      -0.020450      -0.033836       0.067158      -0.039072       0.034211      -0.058750      -0.033584       0.092334              8.944069       9.341267       2.109279      -0.242527       9.553378      -3.359351       7.937563          -0.000958
          245              C       8.725118       8.246829       0.417688      -0.127047      31.043356 0.43025263E+03  0.10103698E+05                                 8.567001                            6.928673       0.170695       2.021955                    0.999652      29.479836      85.106509       0.623364       0.418416      -1.061379       0.016363       0.015382      -0.011372       0.025173       0.014385      -0.009161       0.008843       0.038657      -0.006700      -0.028034       0.001488       0.026546              9.422195       8.562027       0.228501      -0.327552      10.964567      -4.770644       8.739992          -0.000558
          246              C      -0.017861       7.654441       0.829399      -0.015538      34.685872 0.45712152E+03  0.10839469E+05                                 9.304748                            7.172442      -0.007986       2.002947                    0.999441      27.578925      78.600285       0.612063       0.422021      -1.064870       0.001366       0.034236      -0.024797       0.042295       0.005809       0.007971       0.011966       0.000822       0.012805      -0.011584      -0.006603       0.018187             10.868979       9.691515       1.247308      -1.167651      12.644595      -5.970327      10.270826          -0.004448
          247              C       1.181805       8.192603       0.411950      -0.111186      31.261216 0.43724479E+03  0.10349296E+05                                 8.737961                            7.086441      -0.018459       1.967676                    0.999480      29.725090      87.248966       0.600837       0.430688      -1.049669      -0.016632       0.016402      -0.007702       0.024596      -0.008376       0.011322       0.016724       0.035167      -0.006478      -0.031087       0.007422       0.023664              9.642409       9.120063       0.737491      -1.067427      10.955058      -4.400932       8.852105          -0.000610
          248              C       7.571096       2.740680       5.714698       0.074104      27.485973 0.34094420E+03  0.75755678E+04                                 8.042715                            6.245383       0.263365       2.097906                    0.999799      26.351214      74.689644       0.642552       0.429009      -1.051770      -0.017900      -0.018844      -0.038084       0.046108      -0.008556       0.001818       0.042280       0.038533      -0.018704      -0.054515       0.021295       0.033220              9.285678       5.575599       2.020186       0.385113      11.490024      -2.621185      10.791412          -0.003649
          249              C       7.286312       1.610821       6.455156      -0.175677      33.680278 0.45085019E+03  0.10724044E+05                                 9.162353                            7.156032       0.101275       2.014047                    0.999017      29.629783      86.409034       0.604555       0.425935      -1.055466      -0.017499       0.005170      -0.003906       0.018660      -0.005669      -0.001953      -0.000172       0.020545       0.063416      -0.022312       0.000994       0.021318             10.598363       6.876618       3.541500      -0.368207      14.116805      -2.717522      10.801667           0.000125
          250              C       6.719720       0.500458       5.844284       0.114546      34.963272 0.40694214E+03  0.93864614E+04                                 9.466776                            6.823702      -0.046082       2.001197                    0.999421      26.199462      73.986602       0.618868       0.429080      -1.058955      -0.003077       0.007524       0.000855       0.008173      -0.003365      -0.013621       0.011748      -0.007033       0.027888      -0.016278      -0.006467       0.022744             11.851841       6.934640       4.036846      -1.028522      16.828877      -5.242478      11.792005          -0.005777
          251              C       6.429974       0.646341       4.513995      -0.194485      32.340299 0.42792780E+03  0.10001775E+05                                 8.778082                            6.866904       0.293182       2.066290                    0.999780      29.290290      83.437417       0.634186       0.413221      -1.068289       0.003847       0.004053      -0.002836       0.006267       0.009011       0.003004       0.026085      -0.003282      -0.027360      -0.028941       0.000065       0.028877             10.110091       6.008122       2.433336      -0.415359      12.679228      -4.500070      11.642924           0.000034
          252              C       6.727658       1.815720       3.835700       0.093557      26.215337 0.32997683E+03  0.72699859E+04                                 7.789595                            6.133887       0.077956       2.039181                    0.999644      26.097522      73.584720       0.650184       0.427582      -1.052966       0.032570       0.018594       0.033752       0.050455      -0.015722       0.001292       0.026076       0.056098       0.037220      -0.049052       0.019381       0.029671              8.888459       5.402426       2.101792       0.030649      11.101126      -3.057743      10.161826          -0.005430
          253              C       6.411121      16.797964       6.571831       0.032414      37.279127 0.42945187E+03  0.10022469E+05                                 9.765490                            6.938481      -0.011925       2.005402                    0.999431      26.970749      76.178911       0.624310       0.420383      -1.066241      -0.001956      -0.003408       0.007074       0.008092       0.013507      -0.000364      -0.007535      -0.049386       0.031292      -0.033414       0.007048       0.026366             12.222867       6.580891       3.172468      -2.661984      17.456733      -4.643673      12.630978          -0.000041
          254              C       6.209688      16.774139       7.947547      -0.108641      34.136279 0.43861176E+03  0.10416044E+05                                 9.388948                            7.160525      -0.179321       1.925453                    0.997838      29.762061      88.227310       0.588360       0.438370      -1.042403      -0.008329      -0.029843       0.007154       0.031799      -0.005793       0.010686       0.012096       0.017411      -0.066215      -0.029992       0.007211       0.022781             10.869917       5.861579       2.075907      -1.981823      13.966987      -2.979225      12.781187          -0.001171
          255              C       5.845521      15.616606       8.597151      -0.185392      35.966819 0.46459796E+03  0.11162175E+05                                 9.583511                            7.267269      -0.085758       1.941149                    0.998940      30.583976      90.372825       0.598051       0.426281      -1.052621       0.003722       0.032528      -0.012343       0.034990      -0.004308       0.003293      -0.009573       0.023773       0.049965      -0.022995       0.002907       0.020088             11.133800       5.639468       2.454485      -1.351004      16.513028      -1.619679      11.248904           0.000137
          256              C       5.704618      14.428571       7.894470       0.200755      33.628124 0.37925466E+03  0.86133655E+04                                 9.250762                            6.617302      -0.026152       2.008502                    0.999591      25.675835      72.449785       0.622876       0.432974      -1.054323      -0.007856      -0.037667       0.021290       0.043975       0.009394      -0.022328      -0.020494      -0.035109      -0.044065      -0.036409      -0.003762       0.040171             11.318549       5.846428       2.802439      -2.164736      16.999731      -2.701563      11.109487          -0.001358
          257              C       5.917958      14.428337       6.524252      -0.196986      35.004530 0.46059629E+03  0.10999855E+05                                 9.286190                            7.161268       0.173985       2.017254                    0.999751      30.354314      88.312169       0.614255       0.417533      -1.062158       0.018600       0.022030      -0.019351       0.034724       0.011898       0.012329       0.024368      -0.024594       0.005237      -0.020498      -0.016690       0.037188             10.594326       5.902022       2.175046      -2.086979      14.375220      -3.109803      11.505735           0.000016
          258              C       6.277163      15.594543       5.883017      -0.129613      34.132492 0.44483793E+03  0.10541608E+05                                 9.190371                            7.079582       0.145161       2.013148                    0.999732      29.775665      86.565892       0.611725       0.422518      -1.057992      -0.001750      -0.024798       0.023447       0.034173      -0.000456      -0.003537       0.003731       0.006129       0.108890      -0.021462      -0.015320       0.036782             10.511032       6.313286       2.464717      -1.979362      15.413318      -2.279810       9.806494          -0.001205
          259              C       8.224017       7.154135       4.584287       0.081101      28.584635 0.35715798E+03  0.80597662E+04                                 8.375457                            6.467897      -0.078702       1.985132                    0.999226      26.971048      78.024280       0.617941       0.439235      -1.041542      -0.049545      -0.029194       0.007424       0.057983      -0.003531       0.013575      -0.032985       0.052436       0.072150      -0.052533       0.007933       0.044601              9.599647       9.220876       0.916403      -3.046773      11.564521       2.978812       8.013543          -0.003062
          260              C       7.915418       8.283298       5.299401      -0.194029      35.121559 0.46214329E+03  0.11066500E+05                                 9.397532                            7.219636       0.022366       1.977860                    0.999227      30.259704      88.689372       0.604766       0.422946      -1.056787      -0.008079      -0.006259       0.000911       0.010260       0.015482       0.018628      -0.008615      -0.028093       0.022421      -0.034641       0.016985       0.017656             10.836668      10.791640      -0.705248      -4.345374      12.417582       3.864530       9.300782          -0.000104
          261              C       6.782234       8.326680       6.099870       0.119213      35.312217 0.38940673E+03  0.88669533E+04                                 9.436416                            6.618794      -0.032990       2.007514                    0.999279      25.806773      71.966430       0.637602       0.421877      -1.065447       0.006368      -0.006035       0.007906       0.011810       0.000117       0.008017      -0.003902       0.010794       0.014996      -0.009577      -0.002867       0.012443             11.766425       9.789851      -1.391147      -4.077877      16.033128       5.336188       9.476296          -0.004289
          262              C       6.029093       7.158620       6.126170      -0.166211      36.010095 0.47291117E+03  0.11410045E+05                                 9.673590                            7.398474      -0.169347       1.924233                    0.998281      30.192742      89.345523       0.584874       0.434046      -1.048097       0.026416      -0.011353       0.019454       0.034716      -0.020612      -0.001912      -0.015575       0.007483       0.074943      -0.036350       0.005440       0.030910             11.178442       9.653817       0.505914      -3.296819      14.658724       3.839031       9.222785           0.000379
          263              C       6.416082       6.062641       5.368976       0.076301      28.238238 0.34279685E+03  0.76451537E+04                                 8.223844                            6.280973       0.078852       2.036988                    0.999448      26.675292      76.337750       0.636368       0.431567      -1.047722       0.047920       0.017945      -0.008752       0.051912       0.022999       0.023324      -0.031663       0.004475       0.056891      -0.053717       0.013216       0.040500              9.493461       8.788049       0.132114      -3.255580      11.399508       3.041926       8.292826          -0.003176
          264              C       6.411121       9.547441       6.836980       0.054483      35.637690 0.40696404E+03  0.93589604E+04                                 9.434608                            6.734096      -0.020072       2.008048                    0.999390      26.355498      73.591091       0.637383       0.417863      -1.069196       0.002037       0.001640       0.012579       0.012848       0.001372      -0.015614       0.009535      -0.027565      -0.030877      -0.026490       0.004318       0.022173             11.631154      10.432147      -2.237605      -2.809219      15.968151       6.018902       8.493164          -0.000094
          265              C       7.347833      10.536180       7.111932      -0.123777      34.076753 0.42746895E+03  0.10024984E+05                                 9.161299                            6.920047       0.097108       2.001621                    0.999736      29.404556      84.913840       0.621702       0.420092      -1.060008      -0.015137       0.017171       0.022175       0.031871      -0.010123      -0.010891      -0.000854       0.035169      -0.002186      -0.020687      -0.004165       0.024851             10.608754      10.148277      -1.248008      -1.960163      14.432997       4.620696       7.244989          -0.000864
          266              C       6.991605      11.715509       7.713001      -0.186307      34.770922 0.44050867E+03  0.10394870E+05                                 9.223052                            6.979829       0.097652       1.994686                    0.999686      29.933527      86.333589       0.625857       0.414731      -1.064831       0.012653      -0.026288      -0.011833       0.031483       0.027780       0.014826      -0.001841      -0.003191      -0.037929      -0.030316      -0.005532       0.035848             10.738511      11.106752      -2.935001      -2.398114      14.004974       4.271845       7.103808           0.000073
          267              C       5.682788      11.976665       8.049638       0.207650      33.466637 0.36949104E+03  0.83417668E+04                                 9.241120                            6.542797      -0.071294       1.998864                    0.999620      25.448312      71.725633       0.624450       0.434464      -1.052826      -0.012541       0.039007       0.021449       0.046248      -0.015845      -0.019647       0.007656      -0.056764      -0.003027      -0.039928       0.002462       0.037466             11.500662      10.365402      -2.280564      -2.343299      17.203721       4.399980       6.932863          -0.001089
          268              C       4.751037      10.988402       7.844261      -0.191114      34.721452 0.46045766E+03  0.11013880E+05                                 9.298960                            7.193511       0.087998       1.993182                    0.999575      30.404020      89.005042       0.607620       0.421428      -1.057948       0.009299      -0.044408       0.001543       0.045397      -0.011891      -0.010412      -0.010730       0.037028      -0.034223      -0.027672      -0.001364       0.029036             10.673973       9.432162      -0.357375      -1.214430      15.521808       4.476194       7.067949           0.000008
          269              C       5.114211       9.787777       7.244866      -0.110792      34.216746 0.44347987E+03  0.10530466E+05                                 9.328319                            7.147268      -0.032212       1.968259                    0.999054      29.620212      86.982029       0.597166       0.431954      -1.049261       0.004959       0.023550       0.029518       0.038085       0.019315       0.005305      -0.004877      -0.019041      -0.002274      -0.023375       0.001379       0.021996             10.752921      10.884097      -1.779156      -2.132935      14.106376       4.275521       7.268291          -0.000975
          270              C       8.511778      13.072448      12.624840       0.098261      28.171939 0.33146014E+03  0.73105067E+04                                 8.175197                            6.152418       0.044642       2.030447                    0.999662      26.005743      73.353744       0.648483       0.428244      -1.052609       0.019994      -0.000700       0.048561       0.052520      -0.003678       0.022356       0.007208      -0.043126      -0.059393      -0.039334       0.006868       0.032466              9.530163      13.847853       0.414521      -1.676269       4.428917      -0.597681      10.313720          -0.003884
          271              C       9.569548      13.189089      11.763642      -0.204125      35.003752 0.43082142E+03  0.10083570E+05                                 9.210669                            6.862802       0.222042       2.036371                    0.999810      29.628041      84.381895       0.638340       0.409956      -1.070709      -0.001012      -0.001621       0.007316       0.007562      -0.001478       0.010416      -0.004873      -0.008681       0.078080      -0.019738      -0.009344       0.029081             10.860290      17.389526       0.804756      -2.803540       4.634025      -0.430846      10.557320           0.002640
          272              C       0.945643      13.212788      12.240146       0.118755      36.818026 0.39344667E+03  0.89754528E+04                                 9.723348                            6.654731      -0.089460       1.988035                    0.999251      25.876337      72.052662       0.636106       0.422091      -1.066099       0.001391      -0.000669       0.003253       0.003601      -0.005951      -0.001403      -0.013398      -0.010068      -0.021403      -0.016051      -0.001311       0.017362             12.508283      19.057513       0.894736      -5.728898       4.834360      -0.596058      13.632975          -0.006659
          273              C       1.081585      13.099055      13.611559      -0.175004      35.107037 0.43583511E+03  0.10271023E+05                                 9.394878                            7.016106       0.072451       2.005543                    0.999232      29.365109      85.011506       0.613639       0.423547      -1.057821      -0.006888       0.000712      -0.002660       0.007418      -0.006928       0.017687       0.005457      -0.006619      -0.049327      -0.028115       0.010668       0.017447             11.063418      15.042066       1.127216      -3.668765       4.876101      -0.585615      13.272087           0.002692
          274              C      -0.024807      12.956740      14.400791       0.062318      28.716912 0.33588039E+03  0.74194946E+04                                 8.173768                            6.117767       0.258437       2.087512                    0.999844      26.416014      74.141060       0.663566       0.417862      -1.060954      -0.027702       0.004964      -0.034810       0.044764      -0.004153       0.031135       0.000817      -0.046529       0.027606      -0.045815       0.018695       0.027120              9.555837      13.411088       0.853201      -1.992942       4.446621      -0.587281      10.809801          -0.003157
          275              C       2.119510      13.292683      11.333522       0.054976      36.658146 0.41053257E+03  0.94731141E+04                                 9.679919                            6.791812      -0.099266       1.982959                    0.999391      26.514016      74.453210       0.629950       0.421362      -1.065679       0.006711       0.009151       0.004542       0.012223       0.005550      -0.006720      -0.000512       0.033660       0.044371      -0.025125       0.005484       0.019640             12.230872      17.346760      -0.779052      -6.267256       6.039588      -1.822622      13.306269           0.000117
          276              C       3.316200      12.696401      11.641468      -0.095276      32.145241 0.43102801E+03  0.10189285E+05                                 9.051364                            7.115778      -0.121424       1.950746                    0.998278      29.316519      86.649145       0.588162       0.440525      -1.041343       0.029152       0.017660      -0.017214       0.038184       0.013958       0.012587      -0.000682      -0.019765       0.038762      -0.026937       0.007778       0.019160             10.328559      13.749964      -2.086378      -3.107848       6.181162      -1.101232      11.054552          -0.001119
          277              C       4.379924      12.696190      10.757557      -0.163967      34.069186 0.45746499E+03  0.10936506E+05                                 9.256842                            7.218360       0.011758       1.982073                    0.998463      29.935565      87.926070       0.599839       0.427121      -1.053245      -0.021131      -0.003902       0.039185       0.044690      -0.006029       0.016879       0.015428       0.017876      -0.027176      -0.029084       0.006400       0.022684             10.609129      10.907717      -1.469277      -3.102180       6.632927      -2.130533      14.286743           0.000089
          278              C       4.249935      13.306933       9.526011       0.193189      32.490679 0.38300312E+03  0.87288817E+04                                 9.058050                            6.669279      -0.119110       1.980889                    0.999606      25.768861      73.084181       0.617111       0.435499      -1.051710       0.040986       0.005598      -0.034869       0.054102       0.004192      -0.046486       0.005305       0.015696      -0.001643      -0.044144      -0.006334       0.050479             10.884050      11.768975      -1.780324      -4.710867       6.817845      -1.443540      14.065329          -0.001187
          279              C       3.080037      13.957138       9.222368      -0.188532      33.432964 0.45508280E+03  0.10839468E+05                                 9.019863                            7.130138       0.138333       2.009175                    0.999725      30.177862      87.787337       0.613835       0.418925      -1.060887      -0.026937       0.020629       0.026720       0.043187      -0.003969       0.009528      -0.010705      -0.023884       0.065653      -0.024959      -0.003512       0.028471             10.139287      12.687609      -1.632655      -3.688257       6.445491      -1.603880      11.284760           0.000100
          280              C       2.029213      13.946552      10.114169      -0.132239      32.603830 0.42672327E+03  0.99862214E+04                                 8.840547                            6.883151       0.096474       1.997006                    0.999731      29.434211      84.441180       0.628625       0.416351      -1.064180       0.037351       0.008482      -0.010536       0.039724      -0.019808       0.010784      -0.010112       0.017876      -0.046004      -0.020628      -0.013096       0.033724             10.001836      11.827218      -0.654463      -4.106805       5.778321      -1.931047      12.399970          -0.001088
          281              N       7.573081      11.242085      16.373751      -0.198089      36.802839 0.52553917E+03  0.12744566E+05                                 9.300860                            7.457665      -0.023274       2.010667                    0.999276      28.020222      77.544695       0.636435       0.396855      -1.094893       0.019932      -0.119748       0.060242       0.135521       0.008494      -0.013934       0.049396       0.053021       0.095960      -0.069526       0.011289       0.058237             10.769342       6.403344      -1.988747      -0.481213      12.597555      -2.566901      13.307128          -0.011651
          282              N       7.416301      14.417075      16.526767      -0.207350      37.259605 0.50902114E+03  0.12219278E+05                                 9.272768                            7.262626       0.144377       2.061695                    0.999600      27.819884      76.059006       0.656619       0.388582      -1.103067       0.041126       0.123763       0.062023       0.144415      -0.037705       0.003691      -0.044784       0.065837       0.035091      -0.074619       0.016069       0.058550             10.734973      10.579694      -1.664065       3.535537      12.349647       2.552923       9.275577          -0.004072
          283              N       6.240449       4.570641       1.988262      -0.189203      36.678460 0.50486038E+03  0.12110534E+05                                 9.253159                            7.311173      -0.116412       1.992676                    0.998630      27.473342      75.408612       0.643102       0.397040      -1.095697      -0.095333       0.018432      -0.090990       0.133069       0.007261      -0.064992       0.002886      -0.022528      -0.047062      -0.075357       0.019308       0.056049             10.635454      14.716838      -0.622510       0.087238       5.446685      -0.759971      11.742838           0.036131
          284              N       9.559626       4.062449      20.535807      -0.187493      44.359416 0.44945712E+03  0.10452471E+05                                10.420210                            6.767740      -0.200002       1.984363                    0.998247      26.161000      70.256663       0.689200       0.382147      -1.108363       0.037681      -0.003295      -0.026389       0.046121       0.007287       0.089488      -0.002362      -0.091339      -0.053825      -0.117582       0.053824       0.063759             13.590077      10.072087       0.693943       5.614317      18.771265       0.040320      11.926878          -0.000544
          285              N       2.611681      13.886974      19.489554      -0.198095      36.803005 0.52554197E+03  0.12744659E+05                                 9.300913                            7.457704      -0.023304       2.010658                    0.999276      28.020298      77.545147       0.636431       0.396857      -1.094891       0.019931       0.119744      -0.060240       0.135516      -0.008491       0.013933       0.049394       0.053014       0.095956      -0.069521       0.011285       0.058236             10.769410       6.403382       1.988764       0.481201      12.597649      -2.566943      13.307200          -0.011639
          286              N       2.454901      10.711984      19.336538      -0.207353      37.259695 0.50902260E+03  0.12219326E+05                                 9.272797                            7.262648       0.144372       2.061693                    0.999600      27.819918      76.059232       0.656616       0.388583      -1.103066       0.041123      -0.123757      -0.062024       0.144409       0.037704      -0.003690      -0.044783       0.065828       0.035089      -0.074614       0.016067       0.058547             10.735009      10.579716       1.664060      -3.535545      12.349696       2.552948       9.275614          -0.004068
          287              N       1.279049       3.805712       9.966173      -0.189198      36.678560 0.50486167E+03  0.12110572E+05                                 9.253163                            7.311171      -0.116340       1.992694                    0.998631      27.473423      75.408863       0.643104       0.397039      -1.095698      -0.095330      -0.018432       0.090989       0.133066      -0.007261       0.064993       0.002884      -0.022523      -0.047058      -0.075356       0.019305       0.056051             10.635461      14.716853       0.622510      -0.087230       5.446682      -0.759970      11.742847           0.036126
          288              N       4.598226       3.512410      15.327498      -0.187489      44.359195 0.44945489E+03  0.10452403E+05                                10.420170                            6.767719      -0.199991       1.984368                    0.998247      26.160928      70.256360       0.689202       0.382146      -1.108364       0.037680       0.003295       0.026387       0.046119      -0.007288      -0.089487      -0.002363      -0.091340      -0.053825      -0.117582       0.053824       0.063758             13.590019      10.072054      -0.693941      -5.614297      18.771169       0.040319      11.926833          -0.000544
          289              N       2.349719       5.510621       7.535119      -0.198045      36.801175 0.52551086E+03  0.12743697E+05                                 9.300572                            7.457458      -0.023265       2.010684                    0.999276      28.019387      77.541598       0.636445       0.396854      -1.094894      -0.019926       0.119737      -0.060235       0.135507       0.008486      -0.013934       0.049390       0.053010       0.095956      -0.069515       0.011281       0.058234             10.768975       6.403161      -1.988664      -0.481238      12.597085      -2.566729      13.306679          -0.011647
          290              N       2.506499       2.335631       7.382103      -0.207313      37.258302 0.50900012E+03  0.12218638E+05                                 9.272541                            7.262467       0.144411       2.061714                    0.999600      27.819268      76.056710       0.656628       0.388581      -1.103068      -0.041121      -0.123752      -0.062020       0.144402      -0.037703       0.003694      -0.044779       0.065825       0.035076      -0.074608       0.016061       0.058547             10.734690      10.579449      -1.664052       3.535431      12.349295       2.552812       9.275325          -0.004080
          291              N       3.682351      12.182065      21.920608      -0.189228      36.679430 0.50487588E+03  0.12111003E+05                                 9.253320                            7.311283      -0.116333       1.992690                    0.998631      27.473821      75.410336       0.643097       0.397040      -1.095697       0.095334      -0.018433       0.090993       0.133071       0.007261      -0.064994       0.002886      -0.022531      -0.047067      -0.075360       0.019311       0.056049             10.635658      14.717183      -0.622532       0.087284       5.446770      -0.759984      11.743021           0.036124
          292              N       0.363174      12.690257       3.373063      -0.187500      44.359706 0.44946017E+03  0.10452562E+05                                10.420263                            6.767770      -0.200017       1.984357                    0.998247      26.161101      70.257078       0.689197       0.382148      -1.108362      -0.037682       0.003295       0.026391       0.046122       0.007287       0.089488      -0.002363      -0.091339      -0.053825      -0.117582       0.053824       0.063759             13.590144      10.072139       0.693949       5.614353      18.771347       0.040321      11.926947          -0.000544
          293              N       7.311119       2.865732       4.419316      -0.198082      36.802249 0.52552910E+03  0.12744251E+05                                 9.300740                            7.457577      -0.023243       2.010682                    0.999276      28.019931      77.543485       0.636441       0.396853      -1.094895      -0.019932      -0.119748       0.060243       0.135521      -0.008491       0.013934       0.049396       0.053026       0.095953      -0.069527       0.011291       0.058236             10.769190       6.403269       1.988720       0.481223      12.597374      -2.566822      13.306928          -0.011647
          294              N       7.467899       6.040722       4.572332      -0.207349      37.259176 0.50901423E+03  0.12219065E+05                                 9.272688                            7.262570       0.144378       2.061700                    0.999600      27.819679      76.058193       0.656623       0.388581      -1.103068      -0.041124       0.123763       0.062026       0.144415       0.037704      -0.003692      -0.044783       0.065844       0.035086      -0.074619       0.016069       0.058550             10.734874      10.579602       1.664058      -3.535499      12.349532       2.552887       9.275488          -0.004048
          295              N       8.643751      12.946994      13.942697      -0.189216      36.679050 0.50486968E+03  0.12110815E+05                                 9.253256                            7.311239      -0.116368       1.992683                    0.998631      27.473627      75.409631       0.643099       0.397040      -1.095697       0.095334       0.018433      -0.090993       0.133071      -0.007262       0.064994       0.002887      -0.022527      -0.047069      -0.075360       0.019310       0.056050             10.635578      14.717048       0.622524      -0.087261       5.446735      -0.759979      11.742952           0.036128
          296              N       5.324574      13.240296       8.581372      -0.187495      44.359529 0.44945821E+03  0.10452503E+05                                10.420231                            6.767751      -0.200008       1.984361                    0.998247      26.161037      70.256819       0.689199       0.382147      -1.108363      -0.037680      -0.003295      -0.026389       0.046120      -0.007287      -0.089488      -0.002363      -0.091340      -0.053825      -0.117583       0.053824       0.063759             13.590103      10.072110      -0.693945      -5.614336      18.771288       0.040319      11.926913          -0.000545
          297              O       4.408700      10.516879      14.845974      -0.587516      32.632095 0.53113399E+03  0.12715946E+05                                 7.974672                            7.086000       0.816733       2.285856                    0.999285      28.323123      74.040024       0.721659       0.354511      -1.143793       0.015390      -0.004761      -0.027181       0.031596      -0.057240      -0.026254      -0.077272       0.072511       0.098763      -0.125321       0.045777       0.079544              8.394318       7.740780       0.232804      -3.126268       6.439681      -0.014391      11.002493          -0.000715
          298              O       6.184881      11.311406      13.777008      -0.516368      44.038734 0.61953884E+03  0.15458887E+05                                10.080715                            7.810730       0.123373       2.085521                    0.996904      28.060127      75.592261       0.664738       0.369272      -1.128936      -0.046067       0.014035       0.038361       0.061569       0.035253       0.035129       0.002510      -0.032024      -0.092782      -0.057855      -0.001838       0.059693             12.083698      12.546363       7.000195       2.257686      15.239949       2.035384       8.464781          -0.040718
          299              O       6.119490      14.269113      13.829369      -0.504151      45.493470 0.61525495E+03  0.15348572E+05                                10.318802                            7.809536      -0.008658       2.046612                    0.996898      27.969147      75.711709       0.660491       0.371729      -1.125363      -0.040974      -0.027728       0.025044       0.055452      -0.035272       0.029036       0.006327      -0.029002      -0.047080      -0.052041       0.003860       0.048181             12.588091      14.987143      -7.280719       3.249635      13.813164      -3.047661       8.963965          -0.024721
          300              O       3.979737      14.574116      14.371383      -0.592723      35.479880 0.58156126E+03  0.14215210E+05                                 8.459514                            7.434845       0.777074       2.282922                    0.997510      28.311266      74.313047       0.703022       0.356434      -1.144444       0.020481      -0.005815      -0.025775       0.033431       0.060136      -0.041205       0.082963       0.065859       0.024248      -0.133136       0.060513       0.072623              8.997511      11.008045       1.474466      -2.342026       7.109575      -0.342019       8.874914          -0.000619
          301              O       9.370100      14.612180      21.017331      -0.587499      32.631897 0.53112986E+03  0.12715820E+05                                 7.974628                            7.085962       0.816765       2.285866                    0.999285      28.323067      74.039736       0.721663       0.354510      -1.143794       0.015387       0.004763       0.027178       0.031593       0.057241       0.026255      -0.077274       0.072512       0.098766      -0.125323       0.045778       0.079546              8.394271       7.740743      -0.232807       3.126253       6.439646      -0.014396      11.002425          -0.000710
          302              O       1.223481      13.817653      22.086297      -0.516396      44.039381 0.61954871E+03  0.15459211E+05                                10.080858                            7.810828       0.123283       2.085491                    0.996904      28.060276      75.593104       0.664728       0.369275      -1.128932      -0.046068      -0.014038      -0.038363       0.061571      -0.035252      -0.035131       0.002509      -0.032027      -0.092780      -0.057857      -0.001836       0.059692             12.083886      12.546543      -7.000319      -2.257735      15.240207       2.035438       8.464908          -0.040591
          303              O       1.158090      10.859946      22.033936      -0.504171      45.494058 0.61526321E+03  0.15348847E+05                                10.318941                            7.809628      -0.008746       2.046584                    0.996898      27.969266      75.712485       0.660481       0.371733      -1.125359      -0.040975       0.027728      -0.025046       0.055454       0.035270      -0.029037       0.006327      -0.029007      -0.047080      -0.052041       0.003861       0.048180             12.588277      14.987350       7.280845      -3.249697      13.813390      -3.047725       8.964092          -0.024614
          304              O       8.941137      10.554943      21.491922      -0.592708      35.479620 0.58155585E+03  0.14215043E+05                                 8.459469                            7.434806       0.777086       2.282928                    0.997510      28.311149      74.312611       0.703024       0.356434      -1.144444       0.020478       0.005813       0.025773       0.033427      -0.060137       0.041206       0.082965       0.065860       0.024250      -0.133138       0.060514       0.072625              8.997462      11.007992      -1.474451       2.342016       7.109532      -0.342014       8.874863          -0.000615
          305              O       5.514100       6.235827       9.062896      -0.587515      32.631772 0.53112723E+03  0.12715741E+05                                 7.974613                            7.085950       0.816751       2.285865                    0.999285      28.322992      74.039500       0.721663       0.354510      -1.143793      -0.015394       0.004754       0.027178       0.031594      -0.057238      -0.026256      -0.077266       0.072504       0.098764      -0.125314       0.045775       0.079539              8.394255       7.740715       0.232796      -3.126239       6.439637      -0.014386      11.002414          -0.000710
          306              O       3.737919       5.441300      10.131862      -0.516317      44.037156 0.61951304E+03  0.15458068E+05                                10.080439                            7.810537       0.123452       2.085552                    0.996905      28.059628      75.590259       0.664751       0.369269      -1.128939       0.046074      -0.014042      -0.038375       0.061584       0.035255       0.035132       0.002518      -0.032033      -0.092764      -0.057855      -0.001843       0.059697             12.083340      12.546014       6.999964       2.257582      15.239480       2.035279       8.464527          -0.040562
          307              O       3.803310       2.483593      10.079501      -0.504106      45.491995 0.61523229E+03  0.15347857E+05                                10.318560                            7.809376      -0.008651       2.046621                    0.996898      27.968675      75.709920       0.660500       0.371728      -1.125365       0.040979       0.027735      -0.025054       0.055464      -0.035275       0.029037       0.006320      -0.029010      -0.047076      -0.052040       0.003854       0.048186             12.587765      14.986781      -7.280504       3.249515      13.812782      -3.047539       8.963731          -0.024579
          308              O       5.943063       2.178590       9.537487      -0.592723      35.479449 0.58155238E+03  0.14214937E+05                                 8.459448                            7.434789       0.777067       2.282925                    0.997510      28.311063      74.312335       0.703024       0.356435      -1.144444      -0.020483       0.005820       0.025770       0.033430       0.060135      -0.041205       0.082958       0.065854       0.024248      -0.133129       0.060511       0.072618              8.997438      11.007941       1.474458      -2.342007       7.109525      -0.342019       8.874848          -0.000617
          309              O       0.552700       2.140526       2.891539      -0.587523      32.631929 0.53113054E+03  0.12715841E+05                                 7.974638                            7.085971       0.816754       2.285863                    0.999285      28.323076      74.039784       0.721661       0.354510      -1.143793      -0.015393      -0.004759      -0.027177       0.031594       0.057238       0.026254      -0.077269       0.072508       0.098768      -0.125317       0.045775       0.079542              8.394281       7.740740      -0.232799       3.126250       6.439656      -0.014387      11.002447          -0.000716
          310              O       8.699319       2.935053       1.822573      -0.516347      44.037993 0.61952728E+03  0.15458511E+05                                10.080556                            7.810621       0.123450       2.085547                    0.996904      28.059949      75.591327       0.664748       0.369268      -1.128939       0.046068       0.014031       0.038362       0.061570      -0.035252      -0.035128       0.002512      -0.032022      -0.092791      -0.057854      -0.001840       0.059693             12.083492      12.546152      -7.000055      -2.257630      15.239682       2.035327       8.464641          -0.040820
          311              O       8.764710       5.892760       1.874934      -0.504146      45.492949 0.61524750E+03  0.15348329E+05                                10.318690                            7.809464      -0.008612       2.046628                    0.996898      27.969029      75.711079       0.660497       0.371727      -1.125365       0.040976      -0.027725       0.025045       0.055452       0.035272      -0.029034       0.006327      -0.028998      -0.047072      -0.052038       0.003859       0.048179             12.587940      14.986961       7.280616      -3.249582      13.812994      -3.047609       8.963864          -0.024805
          312              O       0.981663       6.197763       2.416948      -0.592725      35.479619 0.58155594E+03  0.14215044E+05                                 8.459463                            7.434803       0.777093       2.282930                    0.997510      28.311180      74.312658       0.703025       0.356434      -1.144445      -0.020485      -0.005816      -0.025773       0.033432      -0.060135       0.041204       0.082961       0.065858       0.024248      -0.133132       0.060511       0.072621              8.997454      11.007962      -1.474456       2.342010       7.109537      -0.342018       8.874863          -0.000627

******************************************************
Auxiliary information for the entire system
The total spin magnetic moment of the unit cell is   4.156654
The total net atomic charge of the unit cell is   -0.000001
Accuracy of reproducing the electrostatic potential in the unit cell:
  The inner radius (bohr) =    5.0000
  The outer radius (bohr) =   12.0000
  Valid grid points have density less than (e/(bohr^3)) =    0.0001
  The number of valid grid points were=        57260
  The rms potential error without charges in kcal/mol is=      3.89803
  The rms potential error with partial charges in kcal/mol is=      0.60010
  The RRMSE value at monopole order=      0.15395
  The rms potential error with partial charges and cloud penetration in kcal/mol is=      0.62272
  The RRMSE value at monopole order with cloud penetration is=      0.15975
  The rms potential error with partial charges and atomic dipoles in kcal/mol is=      0.31091
  The RRMSE value at dipole order=      0.07976
  The rms potential error with partial charges, atomic dipoles and cloud penetration in kcal/mol is=      0.30286
  The RRMSE value at dipole order with cloud penetration=      0.07770

******************************************************
The electron densities and ab initio electrostatic potential were computed in VASP using the PBE functional and
projector augmented wave method. See the main text of the journal article for a description of computational details.
The atomic charges, dipoles, and quadrupoles were computed with the DDEC6 method as described in
(a) T. A. Manz and N. Gabaldon Limas, RSC Adv. 6 (2016) 47771-47801 DOI: 10.1039/c6ra04656h
(b) N. Gabaldon Limas and T. A. Manz, RSC Adv. 8 (2018) 2678-2707 DOI: 10.1039/c7ra11829e.
For each atom in the material, the electron cloud parameters were fit to the spherically averaged atom-in-material
electron density using radial positions for which this density was between 10^-4 and 10^-2 electrons per cubic bohr.
The polarizabilities, dispersion coefficients, and quantum Drude oscillator (QDO) parameters were fit using the MCLF method.
The magnetic structure of the system was optimized in VASP from the default ferromagnetic initial guess using spin polarization.
The atomic spin moments (ASMs) were computed on this optimized magnetic structure using the DDEC6 partition as inputs
to the method of T. A. Manz and D. S. Sholl, J. Chem. Theory Comput. 7 (2011) 4146-4164 DOI: 10.1021/ct200539n.
The RMSE and RRMSE were computed using a uniform grid with Ewald summation.
