# Supplementary material for: A collection of forcefield precursors for metal–organic frameworks
Source: RSC Adv. 2019 Nov 13;9(63):36492–507. doi: 10.1039/c9ra07327b (PMC9075174; doi:10.1039/c9ra07327b)
Supplement: RA-009-C9RA07327B-s6301 [file RA-009-C9RA07327B-s6301.xyz]

   68
jmolscript: load "" {1 1 1} spacegroup "x,y,z" unitcell [{      6.799200     0.000000     0.000000 }, {      0.000000    11.553000     0.000000 }, {      0.000000    -0.741085    17.041894 }]
H      1.908535     1.217688     0.451610     0.115376
H      4.987213     0.116894     1.429815     0.105624
H      2.379040     4.513204     1.659880     0.116892
H      5.673932     6.204506     0.093730     0.118511
H      5.308135     4.188270     8.069337     0.115376
H      1.587613     5.289063     7.091132     0.105624
H      5.778640     0.892753     6.861067     0.116893
H      2.274332    10.754451     8.427217     0.118511
H      4.890665     9.594227    16.590284     0.115376
H      1.811987    10.695021    15.612079     0.105624
H      4.420160     6.298711    15.382014     0.116892
H      1.125268     4.607409    16.948164     0.118511
H      1.491065     6.623645     8.972557     0.115376
H      5.211587     5.522852     9.950762     0.105624
H      1.020560     9.919162    10.180827     0.116892
H      4.524868     0.057464     8.614677     0.118511
Pb     6.455296     3.770539     4.378574     1.087561
Pb     3.055696     1.635418     4.142373     1.087561
Pb     0.343904     7.041376    12.663320     1.087561
Pb     3.743504     9.176497    12.899521     1.087561
C      0.131904     1.676522     2.360302     0.588553
C      0.072072     0.793716     1.141807    -0.016281
C      1.139546     0.725150     0.274374    -0.105459
C      5.718807     0.068937     0.858911    -0.100142
C      4.989253     4.731274     2.171137     0.567365
C      4.153631     5.267648     1.048076    -0.026037
C      2.787672     5.018164     0.993542    -0.099833
C      4.760800     6.032990     0.052830    -0.103724
C      3.531504     3.729436     6.160645     0.588553
C      3.471672     4.612241     7.379140    -0.016281
C      4.539146     4.680808     8.246573    -0.105459
C      2.319207     5.337021     7.662036    -0.100142
C      1.589653     0.674684     6.349810     0.567365
C      0.754031     0.138310     7.472871    -0.026037
C      6.187272     0.387793     7.527405    -0.099833
C      1.361200    10.925968     8.468117    -0.103724
C      6.667296     9.135393    14.681592     0.588553
C      6.727128    10.018199    15.900087    -0.016281
C      5.659654    10.086765    16.767520    -0.105458
C      1.080393    10.742978    16.182983    -0.100140
C      1.809947     6.080641    14.870757     0.567365
C      2.645569     5.544267    15.993818    -0.026038
C      4.011528     5.793751    16.048352    -0.099830
C      2.038400     4.778925    16.989064    -0.103721
C      3.267696     7.082479    10.881249     0.588553
C      3.327528     6.199674     9.662754    -0.016281
C      2.260054     6.131107     8.795321    -0.105458
C      4.479993     5.474894     9.379858    -0.100140
C      5.209547    10.137231    10.692084     0.567365
C      6.045169    10.673605     9.569023    -0.026037
C      0.611928    10.424122     9.514489    -0.099830
C      5.438000    -0.114053     8.573777    -0.103721
O      5.914624     1.765621     3.074358    -0.548359
O      1.209578     2.307849     2.587130    -0.583321
O      4.391603     4.148722     3.134004    -0.585772
O      6.226027     4.876576     2.150687    -0.530957
O      2.515024     3.640336     5.446589    -0.548359
O      4.609178     3.098108     5.933817    -0.583321
O      0.992003     1.257235     5.386943    -0.585772
O      2.826427     0.529382     6.370260    -0.530957
O      0.884576     9.046294    13.967536    -0.548359
O      5.589622     8.504066    14.454764    -0.583321
O      2.407597     6.663193    13.907890    -0.585772
O      0.573173     5.935339    14.891207    -0.530957
O      4.284176     7.171579    11.595305    -0.548359
O      2.190022     7.713807    11.108077    -0.583321
O      5.807197     9.554680    11.654951    -0.585772
O      3.972773    10.282533    10.671634    -0.530957

The following XYZ coordinates are in angstroms. Other properties are in atomic units.
The sperically averaged electron density of each atom fit to a function of the form exp(a - br)
eigen_1, eigen_2 and eigen_3 are the three eigenvalues of traceless quadrupole moment tensor
  atom number  atomic symbol              X              Y              Z     net charge C6 coefficient C8 coefficient C10 coefficient fluctuating dipole atomic polarizability isotropic forcefield polarizability              a              b squared Pearson coefficient          <r^3>          <r^4>         wp_QDO          m_QDO          q_QDO       dipole_x       dipole_y       dipole_z         dipole            Qxy            Qxz            Qyz     Q(x^2-y^2)  Q(3z^2 - R^2)        eigen_1        eigen_2        eigen_3 static polarizability      alpha(xx)      alpha(xy)      alpha(xz)      alpha(yy)      alpha(yz)      alpha(zz) atomic spin moment
            1              H       1.908535       1.217688       0.451610       0.115376       1.123311 0.81552835E+01  0.80251287E+02                                 1.771027                            1.659649      -0.991772       2.408828                    0.998346       3.456195       9.609983       0.491437       1.266557      -0.712507       0.031062       0.023434       0.000733       0.038917       0.008425      -0.007757       0.004521       0.016690      -0.021259      -0.015338      -0.001411       0.016749              1.820957       2.121090       0.445702       0.150278       1.784471       0.236416       1.557310          -0.000000
            2              H       4.987213       0.116894       1.429815       0.105624       1.282740 0.96289848E+01  0.98584019E+02                                 1.912308                            1.785494      -1.234118       2.285019                    0.995659       3.674188      10.356341       0.481851       1.241559      -0.717423      -0.027790      -0.001626       0.018444       0.033393       0.009489      -0.000617       0.001314       0.010263      -0.015248      -0.008807      -0.004523       0.013330              1.961259       2.248429      -0.050612      -0.514828       1.593880       0.210621       2.041468           0.000000
            3              H       2.379040       4.513204       1.659880       0.116892       1.073292 0.75241970E+01  0.73647578E+02                                 1.803808                            1.655574      -1.267496       2.280507                    0.994127       3.748132      10.909018       0.458078       1.366055      -0.688887      -0.020368      -0.019245       0.027966       0.039590       0.004595      -0.003218      -0.007196       0.012979       0.010051      -0.012105       0.001166       0.010940              1.891949       1.828522       0.304287      -0.272680       1.835775      -0.521336       2.011551           0.000001
            4              H       5.673932       6.204506       0.093730       0.118511       1.144940 0.81530004E+01  0.80458813E+02                                 1.804587                            1.664855      -1.223843       2.301265                    0.995489       3.579022      10.061682       0.486837       1.274872      -0.709259       0.038043       0.009511      -0.000963       0.039226       0.007230       0.001789      -0.005353       0.011936      -0.018635      -0.011855      -0.000652       0.012507              1.879897       2.639009       0.158617       0.021942       1.493412      -0.125031       1.507271           0.000001
            5              H       5.308135       4.188270       8.069337       0.115376       1.123311 0.81552834E+01  0.80251288E+02                                 1.771027                            1.659650      -0.991772       2.408828                    0.998346       3.456195       9.609984       0.491437       1.266558      -0.712507       0.031062      -0.023434      -0.000733       0.038917      -0.008425       0.007757       0.004521       0.016690      -0.021260      -0.015338      -0.001411       0.016749              1.820957       2.121091      -0.445702      -0.150278       1.784471       0.236417       1.557310          -0.000000
            6              H       1.587613       5.289063       7.091132       0.105624       1.282738 0.96289712E+01  0.98583839E+02                                 1.912306                            1.785492      -1.234117       2.285020                    0.995659       3.674185      10.356328       0.481851       1.241559      -0.717423      -0.027790       0.001626      -0.018444       0.033393      -0.009489       0.000617       0.001314       0.010263      -0.015248      -0.008807      -0.004523       0.013330              1.961257       2.248427       0.050613       0.514827       1.593878       0.210621       2.041466           0.000000
            7              H       5.778640       0.892753       6.861067       0.116893       1.073291 0.75241940E+01  0.73647538E+02                                 1.803807                            1.655573      -1.267495       2.280507                    0.994127       3.748131      10.909013       0.458079       1.366054      -0.688887      -0.020368       0.019245      -0.027966       0.039590      -0.004595       0.003218      -0.007196       0.012979       0.010051      -0.012105       0.001165       0.010940              1.891948       1.828521      -0.304287       0.272680       1.835774      -0.521335       2.011550           0.000001
            8              H       2.274332      10.754451       8.427217       0.118511       1.144940 0.81529987E+01  0.80458792E+02                                 1.804587                            1.664855      -1.223843       2.301265                    0.995489       3.579021      10.061679       0.486837       1.274873      -0.709259       0.038043      -0.009511       0.000963       0.039226      -0.007230      -0.001789      -0.005353       0.011936      -0.018635      -0.011855      -0.000652       0.012507              1.879897       2.639009      -0.158618      -0.021942       1.493412      -0.125031       1.507270           0.000001
            9              H       4.890665       9.594227      16.590284       0.115376       1.123313 0.81552950E+01  0.80251434E+02                                 1.771029                            1.659651      -0.991774       2.408827                    0.998346       3.456197       9.609993       0.491437       1.266558      -0.712506      -0.031062      -0.023434      -0.000733       0.038917       0.008425      -0.007757       0.004521       0.016690      -0.021259      -0.015338      -0.001411       0.016749              1.820959       2.121093       0.445703       0.150279       1.784473       0.236417       1.557312          -0.000000
           10              H       1.811987      10.695021      15.612079       0.105624       1.282740 0.96289848E+01  0.98584019E+02                                 1.912308                            1.785494      -1.234118       2.285019                    0.995659       3.674187      10.356338       0.481851       1.241560      -0.717423       0.027790       0.001626      -0.018444       0.033393       0.009489      -0.000617       0.001314       0.010263      -0.015248      -0.008807      -0.004523       0.013330              1.961259       2.248430      -0.050612      -0.514828       1.593880       0.210621       2.041468           0.000000
           11              H       4.420160       6.298711      15.382014       0.116892       1.073293 0.75242025E+01  0.73647647E+02                                 1.803809                            1.655574      -1.267496       2.280507                    0.994127       3.748133      10.909023       0.458078       1.366055      -0.688887       0.020368       0.019245      -0.027966       0.039590       0.004595      -0.003218      -0.007196       0.012979       0.010051      -0.012106       0.001166       0.010940              1.891950       1.828523       0.304287      -0.272680       1.835776      -0.521336       2.011552           0.000001
           12              H       1.125268       4.607409      16.948164       0.118511       1.144940 0.81530040E+01  0.80458858E+02                                 1.804588                            1.664856      -1.223843       2.301265                    0.995489       3.579022      10.061683       0.486836       1.274873      -0.709259      -0.038043      -0.009511       0.000963       0.039226       0.007230       0.001789      -0.005353       0.011936      -0.018635      -0.011855      -0.000652       0.012507              1.879898       2.639011       0.158617       0.021942       1.493412      -0.125031       1.507271           0.000001
           13              H       1.491065       6.623645       8.972557       0.115376       1.123313 0.81552955E+01  0.80251436E+02                                 1.771029                            1.659651      -0.991773       2.408827                    0.998346       3.456197       9.609991       0.491437       1.266558      -0.712507      -0.031062       0.023434       0.000733       0.038917      -0.008425       0.007757       0.004521       0.016690      -0.021260      -0.015338      -0.001411       0.016749              1.820959       2.121093      -0.445703      -0.150279       1.784472       0.236417       1.557311          -0.000000
           14              H       5.211587       5.522852       9.950762       0.105624       1.282740 0.96289908E+01  0.98584100E+02                                 1.912309                            1.785495      -1.234118       2.285019                    0.995659       3.674188      10.356343       0.481851       1.241560      -0.717423       0.027790      -0.001626       0.018444       0.033393      -0.009489       0.000617       0.001314       0.010263      -0.015248      -0.008807      -0.004523       0.013330              1.961260       2.248431       0.050613       0.514829       1.593880       0.210621       2.041469           0.000000
           15              H       1.020560       9.919162      10.180827       0.116892       1.073293 0.75242084E+01  0.73647714E+02                                 1.803809                            1.655575      -1.267497       2.280507                    0.994127       3.748134      10.909024       0.458078       1.366054      -0.688887       0.020368      -0.019245       0.027966       0.039590      -0.004595       0.003218      -0.007196       0.012979       0.010051      -0.012106       0.001166       0.010940              1.891951       1.828523      -0.304287       0.272680       1.835776      -0.521337       2.011552           0.000001
           16              H       4.524868       0.057464       8.614677       0.118511       1.144940 0.81530031E+01  0.80458843E+02                                 1.804587                            1.664855      -1.223843       2.301265                    0.995489       3.579021      10.061678       0.486837       1.274872      -0.709259      -0.038043       0.009511      -0.000963       0.039226      -0.007230      -0.001789      -0.005353       0.011936      -0.018635      -0.011855      -0.000652       0.012507              1.879898       2.639010      -0.158618      -0.021942       1.493412      -0.125031       1.507270           0.000001
           17             Pb       6.455296       3.770539       4.378574       1.087561     198.538242 0.58719968E+04  0.23964285E+06                                21.582263                           19.704820       1.435359       2.009953                    0.999895     111.108243     304.303793       0.605253       0.247965      -1.337884      -0.145464      -0.185356      -0.188317       0.301629      -0.036728      -0.144703      -0.137087      -0.018020      -0.340283      -0.257110       0.093458       0.163652             24.003303      25.441221      -3.426715       3.372518      18.546357      -0.385004      28.022332           0.000005
           18             Pb       3.055696       1.635418       4.142373       1.087561     198.538397 0.58720021E+04  0.23964312E+06                                21.582276                           19.704830       1.435357       2.009952                    0.999895     111.108262     304.303895       0.605253       0.247965      -1.337884      -0.145464       0.185357       0.188317       0.301629       0.036727       0.144702      -0.137088      -0.018018      -0.340280      -0.257110       0.093457       0.163653             24.003319      25.441240       3.426716      -3.372522      18.546366      -0.385004      28.022352           0.000007
           19             Pb       0.343904       7.041376      12.663320       1.087561     198.538421 0.58720035E+04  0.23964319E+06                                21.582279                           19.704833       1.435356       2.009952                    0.999895     111.108265     304.303919       0.605253       0.247965      -1.337884       0.145465       0.185357       0.188318       0.301630      -0.036727      -0.144703      -0.137088      -0.018020      -0.340283      -0.257111       0.093458       0.163653             24.003321      25.441242      -3.426718       3.372521      18.546369      -0.385004      28.022353           0.000006
           20             Pb       3.743504       9.176497      12.899521       1.087561     198.538372 0.58720012E+04  0.23964307E+06                                21.582274                           19.704828       1.435357       2.009953                    0.999895     111.108262     304.303886       0.605253       0.247965      -1.337884       0.145465      -0.185357      -0.188318       0.301630       0.036728       0.144703      -0.137088      -0.018020      -0.340285      -0.257112       0.093459       0.163653             24.003316      25.441238       3.426716      -3.372521      18.546364      -0.385003      28.022346           0.000007
           21              C       0.131904       1.676522       2.360302       0.588553      24.095482 0.25362128E+03  0.52932456E+04                                 7.788819                            5.700938      -0.144837       2.008769                    0.999236      22.788798      64.965602       0.610705       0.480550      -1.010820       0.002005       0.046347       0.045083       0.064688      -0.024801       0.022270      -0.086223      -0.072518      -0.020184      -0.073033      -0.040255       0.113288              9.438450       8.975224       0.941817      -0.677858       8.086064       4.572433      11.254061           0.000003
           22              C       0.072072       0.793716       1.141807      -0.016281      37.104808 0.43061736E+03  0.10024720E+05                                 9.662200                            6.888934       0.052128       2.025130                    0.999321      26.982210      75.334197       0.636622       0.413279      -1.074186      -0.007898      -0.021090      -0.041937       0.047601      -0.000128      -0.003468      -0.009517      -0.022679      -0.017525      -0.012369      -0.005734       0.018103             12.007215      10.005698       1.769227      -0.785473      10.898220       7.206324      15.117728           0.000002
           23              C       1.139546       0.725150       0.274374      -0.105459      33.501945 0.41706659E+03  0.97240858E+04                                 9.071116                            6.837483       0.058156       1.992232                    0.999652      29.104136      83.888981       0.624949       0.420357      -1.059502      -0.022617      -0.000815      -0.021103       0.030944       0.011471      -0.002889      -0.012657      -0.002294      -0.097205      -0.035437       0.005594       0.029843             10.565116       9.412562       1.172126      -1.397602       9.386406       5.564615      12.896382           0.000000
           24              C       5.718807       0.068937       0.858911      -0.100142      33.404786 0.41396482E+03  0.96457695E+04                                 9.077806                            6.826885       0.033526       1.985483                    0.999652      29.174648      84.408573       0.622615       0.422195      -1.057030       0.017271      -0.007484      -0.018618       0.026475      -0.001181      -0.013933      -0.019152       0.000882      -0.040198      -0.029467       0.007958       0.021509             10.579143       9.617288       2.000136      -0.238029       9.822416       5.703812      12.297724           0.000000
           25              C       4.989253       4.731274       2.171137       0.567365      24.710061 0.25973308E+03  0.54203638E+04                                 7.764564                            5.674346      -0.033379       2.036380                    0.999611      22.683614      63.401070       0.631349       0.464874      -1.025404       0.026985      -0.024133       0.042188       0.055591      -0.002048      -0.032688       0.066606      -0.117286      -0.080561      -0.082609      -0.024807       0.107416              9.285852      10.533028      -0.826939       1.909014       6.578658      -3.921947      10.745869           0.000002
           26              C       4.153631       5.267648       1.048076      -0.026037      38.031400 0.43313578E+03  0.10081268E+05                                 9.714535                            6.852445       0.036380       2.015283                    0.999235      27.086165      75.206695       0.647316       0.406535      -1.080410      -0.023577       0.016062      -0.030709       0.041916      -0.003001      -0.005820      -0.000975       0.005973       0.012838      -0.007452      -0.001258       0.008710             11.966964      13.554846      -0.500710       3.217043       8.769562      -5.709004      13.576482           0.000000
           27              C       2.787672       5.018164       0.993542      -0.099833      35.326467 0.43701886E+03  0.10344671E+05                                 9.521503                            7.096858      -0.122884       1.938431                    0.999207      29.575207      86.868509       0.598723       0.432179      -1.048554      -0.000686       0.016331      -0.016713       0.023377       0.006698      -0.018078       0.004622      -0.011775      -0.000136      -0.023496       0.008053       0.015443             11.093898      13.818697       0.149442       2.478098       8.089359      -4.368232      11.373638          -0.000000
           28              C       4.760800       6.032990       0.052830      -0.103724      35.074360 0.43097619E+03  0.10154350E+05                                 9.434386                            7.020068      -0.085769       1.947946                    0.999481      29.487945      86.083056       0.606243       0.428806      -1.051835      -0.023381      -0.003658      -0.012398       0.026716       0.006616      -0.009308       0.014426       0.008544      -0.048088      -0.026906       0.010896       0.016010             11.000075      12.079930       0.222395       1.570895       8.671246      -5.274910      12.249051          -0.000000
           29              C       3.531504       3.729436       6.160645       0.588553      24.095491 0.25362132E+03  0.52932464E+04                                 7.788819                            5.700937      -0.144837       2.008769                    0.999236      22.788795      64.965581       0.610705       0.480549      -1.010820       0.002005      -0.046347      -0.045083       0.064688       0.024801      -0.022269      -0.086223      -0.072518      -0.020184      -0.073033      -0.040255       0.113288              9.438452       8.975220      -0.941815       0.677859       8.086067       4.572438      11.254069           0.000003
           30              C       3.471672       4.612241       7.379140      -0.016281      37.104815 0.43061731E+03  0.10024718E+05                                 9.662200                            6.888933       0.052128       2.025130                    0.999321      26.982206      75.334175       0.636622       0.413279      -1.074186      -0.007898       0.021090       0.041937       0.047601       0.000128       0.003468      -0.009517      -0.022679      -0.017524      -0.012369      -0.005734       0.018103             12.007218      10.005692      -1.769222       0.785475      10.898224       7.206331      15.117737           0.000001
           31              C       4.539146       4.680808       8.246573      -0.105459      33.501943 0.41706639E+03  0.97240801E+04                                 9.071115                            6.837481       0.058156       1.992232                    0.999652      29.104134      83.888973       0.624949       0.420357      -1.059502      -0.022617       0.000815       0.021103       0.030944      -0.011471       0.002889      -0.012657      -0.002294      -0.097205      -0.035437       0.005594       0.029843             10.565117       9.412558      -1.172122       1.397602       9.386405       5.564618      12.896387          -0.000000
           32              C       2.319207       5.337021       7.662036      -0.100142      33.404780 0.41396468E+03  0.96457651E+04                                 9.077804                            6.826883       0.033527       1.985483                    0.999652      29.174641      84.408536       0.622615       0.422195      -1.057030       0.017271       0.007484       0.018618       0.026475       0.001181       0.013933      -0.019152       0.000882      -0.040197      -0.029467       0.007958       0.021509             10.579141       9.617280      -2.000132       0.238029       9.822415       5.703815      12.297727           0.000000
           33              C       1.589653       0.674684       6.349810       0.567365      24.710058 0.25973301E+03  0.54203620E+04                                 7.764564                            5.674346      -0.033379       2.036380                    0.999611      22.683616      63.401081       0.631349       0.464874      -1.025404       0.026985       0.024133      -0.042188       0.055591       0.002048       0.032688       0.066606      -0.117286      -0.080561      -0.082609      -0.024807       0.107416              9.285852      10.533029       0.826939      -1.909013       6.578657      -3.921946      10.745869           0.000003
           34              C       0.754031       0.138310       7.472871      -0.026037      38.031400 0.43313573E+03  0.10081266E+05                                 9.714534                            6.852444       0.036380       2.015283                    0.999235      27.086165      75.206691       0.647317       0.406535      -1.080410      -0.023577      -0.016062       0.030709       0.041916       0.003001       0.005820      -0.000976       0.005973       0.012838      -0.007452      -0.001258       0.008710             11.966963      13.554845       0.500714      -3.217045       8.769562      -5.709005      13.576483          -0.000000
           35              C       6.187272       0.387793       7.527405      -0.099833      35.326458 0.43701872E+03  0.10344666E+05                                 9.521501                            7.096857      -0.122883       1.938432                    0.999207      29.575203      86.868490       0.598724       0.432179      -1.048554      -0.000686      -0.016331       0.016713       0.023377      -0.006698       0.018078       0.004623      -0.011775      -0.000135      -0.023496       0.008053       0.015443             11.093896      13.818696      -0.149439      -2.478099       8.089355      -4.368230      11.373635           0.000000
           36              C       1.361200      10.925968       8.468117      -0.103724      35.074361 0.43097622E+03  0.10154350E+05                                 9.434385                            7.020067      -0.085768       1.947946                    0.999481      29.487943      86.083042       0.606243       0.428806      -1.051835      -0.023381       0.003658       0.012398       0.026716      -0.006616       0.009308       0.014426       0.008544      -0.048088      -0.026906       0.010896       0.016010             11.000075      12.079927      -0.222397      -1.570894       8.671247      -5.274911      12.249050           0.000000
           37              C       6.667296       9.135393      14.681592       0.588553      24.095483 0.25362129E+03  0.52932461E+04                                 7.788819                            5.700938      -0.144838       2.008769                    0.999236      22.788800      64.965609       0.610705       0.480550      -1.010820      -0.002005      -0.046347      -0.045083       0.064688      -0.024801       0.022270      -0.086223      -0.072518      -0.020184      -0.073033      -0.040255       0.113288              9.438450       8.975224       0.941817      -0.677858       8.086063       4.572432      11.254061           0.000003
           38              C       6.727128      10.018199      15.900087      -0.016281      37.104833 0.43061771E+03  0.10024730E+05                                 9.662204                            6.888937       0.052127       2.025129                    0.999321      26.982220      75.334232       0.636622       0.413279      -1.074186       0.007898       0.021090       0.041937       0.047601      -0.000128      -0.003468      -0.009517      -0.022679      -0.017524      -0.012369      -0.005734       0.018103             12.007221      10.005702       1.769227      -0.785474      10.898226       7.206328      15.117737           0.000001
           39              C       5.659654      10.086765      16.767520      -0.105458      33.501905 0.41706595E+03  0.97240672E+04                                 9.071108                            6.837477       0.058157       1.992232                    0.999652      29.104116      83.888904       0.624949       0.420357      -1.059502       0.022617       0.000815       0.021103       0.030945       0.011471      -0.002889      -0.012657      -0.002294      -0.097205      -0.035437       0.005594       0.029843             10.565107       9.412554       1.172126      -1.397599       9.386398       5.564609      12.896369           0.000000
           40              C       1.080393      10.742978      16.182983      -0.100140      33.404731 0.41396402E+03  0.96457455E+04                                 9.077794                            6.826876       0.033529       1.985484                    0.999652      29.174620      84.408453       0.622616       0.422195      -1.057031      -0.017271       0.007484       0.018618       0.026475      -0.001180      -0.013933      -0.019152       0.000882      -0.040197      -0.029467       0.007958       0.021509             10.579128       9.617277       2.000132      -0.238031       9.822401       5.703802      12.297706           0.000001
           41              C       1.809947       6.080641      14.870757       0.567365      24.710066 0.25973314E+03  0.54203654E+04                                 7.764566                            5.674347      -0.033379       2.036380                    0.999611      22.683619      63.401094       0.631349       0.464874      -1.025404      -0.026985       0.024133      -0.042188       0.055591      -0.002048      -0.032688       0.066606      -0.117286      -0.080561      -0.082609      -0.024807       0.107416              9.285853      10.533031      -0.826939       1.909014       6.578659      -3.921947      10.745870           0.000002
           42              C       2.645569       5.544267      15.993818      -0.026038      38.031437 0.43313625E+03  0.10081282E+05                                 9.714541                            6.852449       0.036379       2.015283                    0.999235      27.086179      75.206746       0.647316       0.406535      -1.080410       0.023577      -0.016062       0.030709       0.041916      -0.003001      -0.005820      -0.000976       0.005973       0.012838      -0.007452      -0.001258       0.008710             11.966972      13.554856      -0.500712       3.217048       8.769568      -5.709009      13.576493           0.000000
           43              C       4.011528       5.793751      16.048352      -0.099830      35.326399 0.43701783E+03  0.10344640E+05                                 9.521488                            7.096847      -0.122881       1.938433                    0.999207      29.575174      86.868372       0.598724       0.432178      -1.048555       0.000686      -0.016331       0.016713       0.023377       0.006698      -0.018078       0.004622      -0.011775      -0.000135      -0.023496       0.008053       0.015443             11.093881      13.818674       0.149443       2.478092       8.089347      -4.368225      11.373621          -0.000000
           44              C       2.038400       4.778925      16.989064      -0.103721      35.074281 0.43097504E+03  0.10154315E+05                                 9.434369                            7.020055      -0.085765       1.947947                    0.999481      29.487907      86.082892       0.606244       0.428805      -1.051835       0.023381       0.003658       0.012398       0.026716       0.006616      -0.009308       0.014426       0.008544      -0.048088      -0.026906       0.010896       0.016010             11.000054      12.079909       0.222394       1.570893       8.671228      -5.274897      12.249025          -0.000000
           45              C       3.267696       7.082479      10.881249       0.588553      24.095494 0.25362134E+03  0.52932473E+04                                 7.788820                            5.700938      -0.144837       2.008769                    0.999236      22.788798      64.965598       0.610705       0.480550      -1.010820      -0.002005       0.046347       0.045083       0.064688       0.024801      -0.022270      -0.086223      -0.072518      -0.020184      -0.073033      -0.040255       0.113288              9.438453       8.975221      -0.941815       0.677859       8.086068       4.572439      11.254070           0.000003
           46              C       3.327528       6.199674       9.662754      -0.016281      37.104843 0.43061768E+03  0.10024729E+05                                 9.662205                            6.888936       0.052128       2.025129                    0.999321      26.982217      75.334217       0.636622       0.413279      -1.074186       0.007898      -0.021090      -0.041937       0.047601       0.000128       0.003468      -0.009517      -0.022679      -0.017524      -0.012369      -0.005734       0.018103             12.007225      10.005698      -1.769223       0.785475      10.898230       7.206335      15.117746           0.000001
           47              C       2.260054       6.131107       8.795321      -0.105458      33.501904 0.41706578E+03  0.97240622E+04                                 9.071107                            6.837475       0.058157       1.992232                    0.999652      29.104115      83.888897       0.624949       0.420357      -1.059502       0.022617      -0.000815      -0.021103       0.030944      -0.011471       0.002889      -0.012657      -0.002294      -0.097205      -0.035437       0.005594       0.029843             10.565107       9.412552      -1.172123       1.397599       9.386396       5.564612      12.896372           0.000000
           48              C       4.479993       5.474894       9.379858      -0.100140      33.404733 0.41396396E+03  0.96457437E+04                                 9.077794                            6.826876       0.033529       1.985484                    0.999652      29.174618      84.408445       0.622616       0.422195      -1.057031      -0.017271      -0.007484      -0.018618       0.026475       0.001180       0.013933      -0.019152       0.000882      -0.040197      -0.029467       0.007958       0.021509             10.579129       9.617272      -2.000128       0.238032       9.822402       5.703806      12.297713           0.000000
           49              C       5.209547      10.137231      10.692084       0.567365      24.710058 0.25973303E+03  0.54203625E+04                                 7.764564                            5.674346      -0.033379       2.036380                    0.999611      22.683617      63.401081       0.631349       0.464874      -1.025404      -0.026985      -0.024133       0.042188       0.055591       0.002048       0.032688       0.066606      -0.117287      -0.080561      -0.082609      -0.024807       0.107416              9.285850      10.533028       0.826939      -1.909012       6.578656      -3.921945      10.745867           0.000002
           50              C       6.045169      10.673605       9.569023      -0.026037      38.031424 0.43313607E+03  0.10081276E+05                                 9.714538                            6.852447       0.036380       2.015283                    0.999235      27.086174      75.206722       0.647316       0.406535      -1.080410       0.023577       0.016062      -0.030709       0.041916       0.003001       0.005820      -0.000976       0.005973       0.012838      -0.007452      -0.001258       0.008710             11.966969      13.554852       0.500715      -3.217048       8.769566      -5.709008      13.576489           0.000000
           51              C       0.611928      10.424122       9.514489      -0.099830      35.326386 0.43701761E+03  0.10344633E+05                                 9.521486                            7.096845      -0.122880       1.938433                    0.999207      29.575169      86.868348       0.598724       0.432178      -1.048555       0.000686       0.016331      -0.016713       0.023377      -0.006698       0.018077       0.004622      -0.011775      -0.000136      -0.023496       0.008053       0.015443             11.093877      13.818670      -0.149440      -2.478092       8.089343      -4.368224      11.373618          -0.000000
           52              C       5.438000      -0.114053       8.573777      -0.103721      35.074278 0.43097501E+03  0.10154314E+05                                 9.434367                            7.020054      -0.085765       1.947947                    0.999481      29.487903      86.082868       0.606244       0.428805      -1.051835       0.023381      -0.003658      -0.012398       0.026716      -0.006616       0.009308       0.014426       0.008544      -0.048088      -0.026906       0.010896       0.016010             11.000052      12.079907      -0.222397      -1.570891       8.671228      -5.274896      12.249022          -0.000000
           53              O       5.914624       1.765621       3.074358      -0.548359      39.676115 0.61034721E+03  0.15209597E+05                                 9.447151                            7.830100      -0.092711       2.011847                    0.995094      28.526742      77.410190       0.652494       0.376694      -1.120610       0.040664      -0.004135      -0.009928       0.042062      -0.050372      -0.021233      -0.030340      -0.059325       0.074017      -0.081550       0.024736       0.056814             10.781071      12.429597      -1.755598      -4.370814       8.086443       2.552162      11.827174           0.000001
           54              O       1.209578       2.307849       2.587130      -0.583321      41.804828 0.65357194E+03  0.16487744E+05                                 9.645394                            8.010733       0.164201       2.099679                    0.993644      28.430409      76.405818       0.659411       0.368199      -1.132487      -0.032902       0.012467      -0.024007       0.042595       0.043512       0.052567      -0.041767      -0.005222      -0.077747      -0.095319       0.037799       0.057521             10.947947      13.772233       3.674386       2.693675       9.356542       1.831333       9.715066           0.000000
           55              O       4.391603       4.148722       3.134004      -0.585772      40.735697 0.61069742E+03  0.15183205E+05                                 9.548744                            7.768106       0.180878       2.095748                    0.996194      28.647931      77.029421       0.664865       0.370540      -1.127999      -0.002874       0.018661      -0.032215       0.037340       0.003020      -0.028775      -0.006465      -0.048029       0.101253      -0.050706       0.005816       0.044890             11.052766       9.246684       1.111514      -2.055206       8.848155      -5.063291      15.063460          -0.000000
           56              O       6.226027       4.876576       2.150687      -0.530957      30.544213 0.46142086E+03  0.10677074E+05                                 7.738960                            6.646431       0.637264       2.272532                    0.996478      26.715324      68.910014       0.737293       0.359014      -1.138911      -0.016849      -0.012113      -0.029126       0.035762      -0.012283      -0.004723       0.029771       0.049229      -0.129359      -0.058995       0.008296       0.050699              8.453572      12.992675       0.056846       0.312996       5.887825      -1.220231       6.480217           0.000000
           57              O       2.515024       3.640336       5.446589      -0.548359      39.676097 0.61034684E+03  0.15209585E+05                                 9.447148                            7.830097      -0.092711       2.011847                    0.995094      28.526736      77.410162       0.652494       0.376694      -1.120610       0.040664       0.004135       0.009928       0.042062       0.050372       0.021233      -0.030340      -0.059325       0.074017      -0.081550       0.024736       0.056814             10.781068      12.429591       1.755601       4.370813       8.086442       2.552164      11.827171           0.000001
           58              O       4.609178       3.098108       5.933817      -0.583321      41.804838 0.65357232E+03  0.16487756E+05                                 9.645395                            8.010735       0.164201       2.099679                    0.993644      28.430412      76.405826       0.659410       0.368199      -1.132487      -0.032902      -0.012467       0.024007       0.042595      -0.043512      -0.052567      -0.041767      -0.005222      -0.077747      -0.095319       0.037799       0.057521             10.947949      13.772231      -3.674387      -2.693676       9.356547       1.831335       9.715068           0.000001
           59              O       0.992003       1.257235       5.386943      -0.585772      40.735708 0.61069753E+03  0.15183209E+05                                 9.548746                            7.768107       0.180877       2.095748                    0.996194      28.647936      77.029445       0.664865       0.370540      -1.127998      -0.002874      -0.018661       0.032215       0.037340      -0.003020       0.028775      -0.006466      -0.048029       0.101253      -0.050706       0.005816       0.044890             11.052769       9.246687      -1.111514       2.055208       8.848153      -5.063291      15.063466          -0.000000
           60              O       2.826427       0.529382       6.370260      -0.530957      30.544214 0.46142083E+03  0.10677073E+05                                 7.738960                            6.646431       0.637265       2.272532                    0.996478      26.715321      68.910008       0.737293       0.359014      -1.138911      -0.016849       0.012113       0.029126       0.035762       0.012283       0.004723       0.029771       0.049229      -0.129360      -0.058995       0.008296       0.050699              8.453573      12.992677      -0.056845      -0.312995       5.887825      -1.220231       6.480217          -0.000000
           61              O       0.884576       9.046294      13.967536      -0.548359      39.676116 0.61034722E+03  0.15209598E+05                                 9.447152                            7.830100      -0.092712       2.011846                    0.995094      28.526742      77.410193       0.652494       0.376694      -1.120610      -0.040664       0.004135       0.009928       0.042062      -0.050372      -0.021233      -0.030340      -0.059325       0.074017      -0.081550       0.024736       0.056814             10.781072      12.429598      -1.755598      -4.370815       8.086443       2.552162      11.827174           0.000001
           62              O       5.589622       8.504066      14.454764      -0.583321      41.804842 0.65357222E+03  0.16487753E+05                                 9.645397                            8.010735       0.164200       2.099679                    0.993644      28.430414      76.405840       0.659410       0.368199      -1.132487       0.032902      -0.012467       0.024007       0.042595       0.043513       0.052567      -0.041767      -0.005222      -0.077747      -0.095319       0.037799       0.057521             10.947950      13.772237       3.674387       2.693676       9.356544       1.831334       9.715069           0.000000
           63              O       2.407597       6.663193      13.907890      -0.585772      40.735709 0.61069762E+03  0.15183212E+05                                 9.548747                            7.768108       0.180878       2.095748                    0.996194      28.647933      77.029435       0.664864       0.370540      -1.127998       0.002874      -0.018661       0.032215       0.037340       0.003020      -0.028775      -0.006465      -0.048029       0.101253      -0.050706       0.005816       0.044890             11.052769       9.246687       1.111515      -2.055207       8.848157      -5.063293      15.063464           0.000000
           64              O       0.573173       5.935339      14.891207      -0.530957      30.544231 0.46142118E+03  0.10677084E+05                                 7.738964                            6.646434       0.637264       2.272532                    0.996478      26.715325      68.910032       0.737292       0.359014      -1.138911       0.016849       0.012113       0.029126       0.035762      -0.012283      -0.004723       0.029770       0.049229      -0.129359      -0.058995       0.008296       0.050699              8.453577      12.992683       0.056846       0.312996       5.887828      -1.220232       6.480220           0.000000
           65              O       4.284176       7.171579      11.595305      -0.548359      39.676103 0.61034694E+03  0.15209589E+05                                 9.447150                            7.830098      -0.092711       2.011847                    0.995094      28.526736      77.410168       0.652494       0.376694      -1.120610      -0.040664      -0.004135      -0.009928       0.042062       0.050372       0.021233      -0.030340      -0.059325       0.074017      -0.081550       0.024736       0.056814             10.781070      12.429593       1.755601       4.370814       8.086443       2.552164      11.827173           0.000001
           66              O       2.190022       7.713807      11.108077      -0.583321      41.804840 0.65357234E+03  0.16487757E+05                                 9.645396                            8.010735       0.164200       2.099679                    0.993644      28.430412      76.405828       0.659410       0.368199      -1.132487       0.032902       0.012467      -0.024007       0.042595      -0.043513      -0.052567      -0.041767      -0.005222      -0.077747      -0.095319       0.037799       0.057521             10.947949      13.772232      -3.674387      -2.693676       9.356547       1.831334       9.715068           0.000000
           67              O       5.807197       9.554680      11.654951      -0.585772      40.735704 0.61069748E+03  0.15183208E+05                                 9.548746                            7.768107       0.180877       2.095748                    0.996194      28.647935      77.029441       0.664865       0.370540      -1.127998       0.002874       0.018661      -0.032215       0.037340      -0.003020       0.028775      -0.006465      -0.048029       0.101253      -0.050706       0.005816       0.044890             11.052768       9.246686      -1.111514       2.055208       8.848152      -5.063290      15.063464          -0.000000
           68              O       3.972773      10.282533      10.671634      -0.530957      30.544207 0.46142070E+03  0.10677069E+05                                 7.738959                            6.646429       0.637265       2.272532                    0.996478      26.715320      68.910000       0.737293       0.359014      -1.138911       0.016849      -0.012113      -0.029126       0.035762       0.012283       0.004723       0.029771       0.049229      -0.129359      -0.058995       0.008296       0.050699              8.453571      12.992674      -0.056845      -0.312995       5.887824      -1.220230       6.480215           0.000000

******************************************************
Auxiliary information for the entire system
The total spin magnetic moment of the unit cell is   0.000065
The total net atomic charge of the unit cell is   0.000006
Accuracy of reproducing the electrostatic potential in the unit cell:
  The inner radius (bohr) =    5.0000
  The outer radius (bohr) =   12.0000
  Valid grid points have density less than (e/(bohr^3)) =    0.0001
  The number of valid grid points were=        79584
  The rms potential error without charges in kcal/mol is=      3.94924
  The rms potential error with partial charges in kcal/mol is=      0.96995
  The RRMSE value at monopole order=      0.24561
  The rms potential error with partial charges and cloud penetration in kcal/mol is=      0.95655
  The RRMSE value at monopole order with cloud penetration is=      0.24221
  The rms potential error with partial charges and atomic dipoles in kcal/mol is=      0.45358
  The RRMSE value at dipole order=      0.11485
  The rms potential error with partial charges, atomic dipoles and cloud penetration in kcal/mol is=      0.44556
  The RRMSE value at dipole order with cloud penetration=      0.11282

******************************************************
The electron densities and ab initio electrostatic potential were computed in VASP using the PBE functional and
projector augmented wave method. See the main text of the journal article for a description of computational details.
The atomic charges, dipoles, and quadrupoles were computed with the DDEC6 method as described in
(a) T. A. Manz and N. Gabaldon Limas, RSC Adv. 6 (2016) 47771-47801 DOI: 10.1039/c6ra04656h
(b) N. Gabaldon Limas and T. A. Manz, RSC Adv. 8 (2018) 2678-2707 DOI: 10.1039/c7ra11829e.
For each atom in the material, the electron cloud parameters were fit to the spherically averaged atom-in-material
electron density using radial positions for which this density was between 10^-4 and 10^-2 electrons per cubic bohr.
The polarizabilities, dispersion coefficients, and quantum Drude oscillator (QDO) parameters were fit using the MCLF method.
The magnetic structure of the system was optimized in VASP from the default ferromagnetic initial guess using spin polarization.
The atomic spin moments (ASMs) were computed on this optimized magnetic structure using the DDEC6 partition as inputs
to the method of T. A. Manz and D. S. Sholl, J. Chem. Theory Comput. 7 (2011) 4146-4164 DOI: 10.1021/ct200539n.
The RMSE and RRMSE were computed using a uniform grid with Ewald summation.
