# Supplementary material for: A collection of forcefield precursors for metal–organic frameworks
Source: RSC Adv. 2019 Nov 13;9(63):36492–507. doi: 10.1039/c9ra07327b (PMC9075174; doi:10.1039/c9ra07327b)
Supplement: RA-009-C9RA07327B-s6302 [file RA-009-C9RA07327B-s6302.xyz]

  146
jmolscript: load "" {1 1 1} spacegroup "x,y,z" unitcell [{     11.558500     0.000000     0.000000 }, {      0.000000    11.558500     0.000000 }, {      0.000000     0.000000    25.819000 }]
Zn    10.416751     1.141749    20.445033     0.764416
Zn     1.141749    10.416751    20.445033     0.764416
Zn    10.416751    10.416751     7.535533     0.764416
Zn     1.141749     1.141749     7.535533     0.764416
Zn     1.141749     1.141749    18.283467     0.764416
Zn    10.416751    10.416751    18.283467     0.764416
Zn     1.141749    10.416751     5.373967     0.764416
Zn    10.416751     1.141749     5.373967     0.764416
H      7.851689     2.035452    21.680214     0.158056
H      6.495877     2.423817    20.923718     0.166287
H      6.506280     1.219422    21.977133     0.166365
H      3.706811     9.523048    21.680214     0.158056
H      5.062623     9.134683    20.923718     0.166287
H      5.052220    10.339078    21.977133     0.166365
H      9.523048     7.851689     8.770714     0.158056
H      9.134683     6.495877     8.014218     0.166287
H     10.339078     6.506280     9.067633     0.166365
H      2.035452     3.706811     8.770714     0.158056
H      2.423817     5.062623     8.014218     0.166287
H      1.219422     5.052220     9.067633     0.166365
H      3.706811     2.035452    17.048286     0.158056
H      5.062623     2.423817    17.804782     0.166287
H      5.052220     1.219422    16.751367     0.166365
H      7.851689     9.523048    17.048286     0.158056
H      6.495877     9.134683    17.804782     0.166287
H      6.506280    10.339078    16.751367     0.166365
H      2.035452     7.851689     4.138786     0.158056
H      2.423817     6.495877     4.895282     0.166287
H      1.219422     6.506280     3.841867     0.166365
H      9.523048     3.706811     4.138786     0.158056
H      9.134683     5.062623     4.895282     0.166287
H     10.339078     5.052220     3.841867     0.166365
H      3.706811     9.523048     4.138786     0.158056
H      5.062623     9.134683     4.895282     0.166287
H      5.052220    10.339078     3.841867     0.166365
H      7.851689     2.035452     4.138786     0.158056
H      6.495877     2.423817     4.895282     0.166287
H      6.506280     1.219422     3.841867     0.166365
H      2.035452     3.706811    17.048286     0.158056
H      2.423817     5.062623    17.804782     0.166287
H      1.219422     5.052220    16.751367     0.166365
H      9.523048     7.851689    17.048286     0.158056
H      9.134683     6.495877    17.804782     0.166287
H     10.339078     6.506280    16.751367     0.166365
H      7.851689     9.523048     8.770714     0.158056
H      6.495877     9.134683     8.014218     0.166287
H      6.506280    10.339078     9.067633     0.166365
H      3.706811     2.035452     8.770714     0.158056
H      5.062623     2.423817     8.014218     0.166287
H      5.052220     1.219422     9.067633     0.166365
H      9.523048     3.706811    21.680214     0.158056
H      9.134683     5.062623    20.923718     0.166287
H     10.339078     5.052220    21.977133     0.166365
H      2.035452     7.851689    21.680214     0.158056
H      2.423817     6.495877    20.923718     0.166287
H      1.219422     6.506280    21.977133     0.166365
H     10.128714     1.429786    24.672636     0.112659
H      1.429786    10.128714    24.672636     0.112659
H     10.128714    10.128714    11.763136     0.112659
H      1.429786     1.429786    11.763136     0.112659
H      1.429786     1.429786    14.055864     0.112655
H     10.128714    10.128714    14.055864     0.112655
H      1.429786    10.128714     1.146364     0.112655
H     10.128714     1.429786     1.146364     0.112655
C      7.360453     0.731653    20.195364     0.219056
C      7.025256     1.684073    21.287766    -0.511143
C      4.198047    10.826847    20.195364     0.219056
C      4.533244     9.874427    21.287766    -0.511143
C     10.826847     7.360453     7.285864     0.219056
C      9.874427     7.025256     8.378265    -0.511143
C      0.731653     4.198047     7.285864     0.219056
C      1.684073     4.533244     8.378265    -0.511143
C      4.198047     0.731653    18.533136     0.219054
C      4.533244     1.684073    17.440734    -0.511143
C      7.360453    10.826847    18.533136     0.219054
C      7.025256     9.874427    17.440734    -0.511143
C      0.731653     7.360453     5.623636     0.219054
C      1.684073     7.025256     4.531235    -0.511143
C     10.826847     4.198047     5.623636     0.219054
C      9.874427     4.533244     4.531235    -0.511143
C      4.198047    10.826847     5.623636     0.219056
C      4.533244     9.874427     4.531235    -0.511143
C      7.360453     0.731653     5.623636     0.219056
C      7.025256     1.684073     4.531235    -0.511143
C      0.731653     4.198047    18.533136     0.219056
C      1.684073     4.533244    17.440734    -0.511143
C     10.826847     7.360453    18.533136     0.219056
C      9.874427     7.025256    17.440734    -0.511143
C      7.360453    10.826847     7.285864     0.219054
C      7.025256     9.874427     8.378265    -0.511143
C      4.198047     0.731653     7.285864     0.219054
C      4.533244     1.684073     8.378265    -0.511143
C     10.826847     4.198047    20.195364     0.219054
C      9.874427     4.533244    21.287766    -0.511143
C      0.731653     7.360453    20.195364     0.219054
C      1.684073     7.025256    21.287766    -0.511143
C     10.728600     0.829900    25.145124    -0.102349
C      0.829900    10.728600    25.145124    -0.102349
C     10.728600    10.728600    12.235624    -0.102349
C      0.829900     0.829900    12.235624    -0.102349
C      0.829900     0.829900    13.583376    -0.102285
C     10.728600    10.728600    13.583376    -0.102285
C      0.829900    10.728600     0.673876    -0.102285
C     10.728600     0.829900     0.673876    -0.102285
C      0.000000     0.000000    22.932436     0.598667
C      0.000000     0.000000    24.411865    -0.021201
C      0.000000     0.000000    10.022936     0.598667
C      0.000000     0.000000    11.502364    -0.021201
C      0.000000     0.000000    15.796064     0.598666
C      0.000000     0.000000    14.316636    -0.021214
C      0.000000     0.000000     2.886564     0.598666
C      0.000000     0.000000     1.407135    -0.021214
C      6.516682     0.000000    19.364250    -0.154274
C      5.041818     0.000000    19.364250    -0.154274
C      0.000000     6.516682     6.454750    -0.154274
C      0.000000     5.041818     6.454750    -0.154274
C      5.041818     0.000000     6.454750    -0.154274
C      6.516682     0.000000     6.454750    -0.154274
C      0.000000     5.041818    19.364250    -0.154274
C      0.000000     6.516682    19.364250    -0.154274
N      8.641135     0.456561    19.880630    -0.273781
N      2.917365    11.101939    19.880630    -0.273781
N     11.101939     8.641135     6.971130    -0.273781
N      0.456561     2.917365     6.971130    -0.273781
N      2.917365     0.456561    18.847870    -0.273769
N      8.641135    11.101939    18.847870    -0.273769
N      0.456561     8.641135     5.938370    -0.273769
N     11.101939     2.917365     5.938370    -0.273769
N      2.917365    11.101939     5.938370    -0.273781
N      8.641135     0.456561     5.938370    -0.273781
N      0.456561     2.917365    18.847870    -0.273781
N     11.101939     8.641135    18.847870    -0.273781
N      8.641135    11.101939     6.971130    -0.273769
N      2.917365     0.456561     6.971130    -0.273769
N     11.101939     2.917365    19.880630    -0.273769
N      0.456561     8.641135    19.880630    -0.273769
O     10.758652     0.799848    22.340148    -0.539423
O      0.799848    10.758652    22.340148    -0.539423
O     10.758652    10.758652     9.430648    -0.539423
O      0.799848     0.799848     9.430648    -0.539423
O      0.799848     0.799848    16.388352    -0.539424
O     10.758652    10.758652    16.388352    -0.539424
O      0.799848    10.758652     3.478852    -0.539424
O     10.758652     0.799848     3.478852    -0.539424
O      0.000000     0.000000    19.364250    -0.877912
O      0.000000     0.000000     6.454750    -0.877912

The following XYZ coordinates are in angstroms. Other properties are in atomic units.
The sperically averaged electron density of each atom fit to a function of the form exp(a - br)
eigen_1, eigen_2 and eigen_3 are the three eigenvalues of traceless quadrupole moment tensor
  atom number  atomic symbol              X              Y              Z     net charge C6 coefficient C8 coefficient C10 coefficient fluctuating dipole atomic polarizability isotropic forcefield polarizability              a              b squared Pearson coefficient          <r^3>          <r^4>         wp_QDO          m_QDO          q_QDO       dipole_x       dipole_y       dipole_z         dipole            Qxy            Qxz            Qyz     Q(x^2-y^2)  Q(3z^2 - R^2)        eigen_1        eigen_2        eigen_3 static polarizability      alpha(xx)      alpha(xy)      alpha(xz)      alpha(yy)      alpha(yz)      alpha(zz) atomic spin moment
            1             Zn      10.416751       1.141749      20.445033       0.764416     105.858539 0.20552639E+04  0.67108862E+05                                18.255223                           14.826918       0.294705       1.926653                    0.998007      49.322043     137.425905       0.467658       0.401112      -1.140477       0.050840      -0.050841       0.031119       0.078345      -0.065339      -0.055715       0.055715       0.000000       0.219021      -0.101843      -0.030908       0.132751             23.355075      25.199381       4.715132       1.569249      25.199336      -1.569241      19.666507           0.000000
            2             Zn       1.141749      10.416751      20.445033       0.764416     105.858541 0.20552639E+04  0.67108864E+05                                18.255224                           14.826919       0.294705       1.926653                    0.998007      49.322043     137.425909       0.467658       0.401112      -1.140477      -0.050840       0.050841       0.031119       0.078345      -0.065339       0.055715      -0.055715       0.000000       0.219021      -0.101843      -0.030908       0.132751             23.355076      25.199382       4.715133      -1.569249      25.199338       1.569241      19.666508           0.000000
            3             Zn      10.416751      10.416751       7.535533       0.764416     105.858539 0.20552638E+04  0.67108859E+05                                18.255223                           14.826919       0.294705       1.926653                    0.998007      49.322042     137.425904       0.467658       0.401112      -1.140477       0.050841       0.050840       0.031119       0.078345       0.065339      -0.055715      -0.055715      -0.000000       0.219021      -0.101843      -0.030908       0.132751             23.355075      25.199336      -4.715132       1.569242      25.199381       1.569251      19.666510           0.000000
            4             Zn       1.141749       1.141749       7.535533       0.764416     105.858542 0.20552639E+04  0.67108863E+05                                18.255224                           14.826919       0.294705       1.926653                    0.998007      49.322043     137.425907       0.467658       0.401112      -1.140477      -0.050841      -0.050840       0.031119       0.078345       0.065339       0.055715       0.055715      -0.000000       0.219021      -0.101843      -0.030908       0.132751             23.355076      25.199336      -4.715132      -1.569242      25.199381      -1.569251      19.666510           0.000000
            5             Zn       1.141749       1.141749      18.283467       0.764416     105.858497 0.20552624E+04  0.67108803E+05                                18.255218                           14.826913       0.294706       1.926653                    0.998007      49.322029     137.425855       0.467658       0.401112      -1.140477      -0.050841      -0.050840      -0.031120       0.078345       0.065339      -0.055715      -0.055715      -0.000000       0.219021      -0.101843      -0.030908       0.132751             23.355070      25.199327      -4.715131       1.569250      25.199372       1.569258      19.666511           0.000000
            6             Zn      10.416751      10.416751      18.283467       0.764416     105.858497 0.20552625E+04  0.67108803E+05                                18.255218                           14.826913       0.294706       1.926653                    0.998007      49.322029     137.425856       0.467658       0.401112      -1.140477       0.050841       0.050840      -0.031120       0.078345       0.065339       0.055715       0.055715      -0.000000       0.219021      -0.101843      -0.030908       0.132751             23.355071      25.199328      -4.715131      -1.569250      25.199372      -1.569258      19.666512           0.000000
            7             Zn       1.141749      10.416751       5.373967       0.764416     105.858489 0.20552624E+04  0.67108803E+05                                18.255217                           14.826913       0.294706       1.926653                    0.998007      49.322029     137.425855       0.467658       0.401112      -1.140477      -0.050840       0.050841      -0.031120       0.078345      -0.065339      -0.055715       0.055715       0.000000       0.219021      -0.101843      -0.030908       0.132751             23.355068      25.199370       4.715131       1.569258      25.199326      -1.569249      19.666508           0.000000
            8             Zn      10.416751       1.141749       5.373967       0.764416     105.858489 0.20552624E+04  0.67108802E+05                                18.255217                           14.826913       0.294706       1.926653                    0.998007      49.322029     137.425854       0.467658       0.401112      -1.140477       0.050840      -0.050841      -0.031120       0.078345      -0.065339       0.055715      -0.055715       0.000000       0.219021      -0.101843      -0.030908       0.132751             23.355068      25.199370       4.715131      -1.569258      25.199326       1.569249      19.666507           0.000000
            9              H       7.851689       2.035452      21.680214       0.158056       1.113603 0.79021197E+01  0.76637054E+02                                 1.716568                            1.592356      -1.122305       2.350879                    0.997953       3.343233       9.029826       0.524860       1.203283      -0.726519       0.013326      -0.000364       0.003764       0.013852      -0.001085       0.000644       0.004093       0.002378       0.003913      -0.004942       0.000824       0.004118              1.792702       2.237826       0.403747       0.353625       1.594351       0.184629       1.545929           0.000000
           10              H       6.495877       2.423817      20.923718       0.166287       1.035638 0.76775194E+01  0.72933740E+02                                 1.564895                            1.519422      -0.880542       2.470641                    0.999682       3.028641       7.747028       0.571783       1.127632      -0.748435      -0.006652       0.007399      -0.011597       0.015280      -0.003052       0.002055      -0.002452      -0.002928       0.010667      -0.005189      -0.000720       0.005909              1.573548       1.610314      -0.319383       0.166737       1.761675      -0.146934       1.348656           0.000000
           11              H       6.506280       1.219422      21.977133       0.166365       1.036234 0.76101484E+01  0.72181227E+02                                 1.570332                            1.515816      -0.853017       2.485513                    0.999665       3.026551       7.751994       0.570353       1.132220      -0.747193      -0.006691      -0.012405       0.006742       0.015624       0.002176      -0.002213      -0.001344      -0.004964      -0.002257      -0.003905      -0.000614       0.004519              1.583238       1.614594       0.248809      -0.308745       1.447686      -0.204513       1.687434          -0.000000
           12              H       3.706811       9.523048      21.680214       0.158056       1.113603 0.79021197E+01  0.76637054E+02                                 1.716568                            1.592356      -1.122305       2.350879                    0.997953       3.343233       9.029826       0.524860       1.203283      -0.726519      -0.013326       0.000364       0.003764       0.013852      -0.001085      -0.000644      -0.004093       0.002378       0.003913      -0.004942       0.000824       0.004118              1.792702       2.237826       0.403747      -0.353625       1.594351      -0.184629       1.545929           0.000000
           13              H       5.062623       9.134683      20.923718       0.166287       1.035638 0.76775194E+01  0.72933740E+02                                 1.564895                            1.519422      -0.880541       2.470641                    0.999682       3.028641       7.747028       0.571783       1.127632      -0.748435       0.006652      -0.007399      -0.011597       0.015280      -0.003052      -0.002055       0.002452      -0.002928       0.010667      -0.005189      -0.000720       0.005909              1.573548       1.610314      -0.319383      -0.166737       1.761675       0.146934       1.348656           0.000000
           14              H       5.052220      10.339078      21.977133       0.166365       1.036234 0.76101476E+01  0.72181215E+02                                 1.570332                            1.515815      -0.853017       2.485513                    0.999665       3.026551       7.751993       0.570354       1.132220      -0.747193       0.006691       0.012405       0.006742       0.015624       0.002176       0.002213       0.001344      -0.004964      -0.002257      -0.003905      -0.000614       0.004519              1.583238       1.614594       0.248809       0.308745       1.447686       0.204513       1.687433          -0.000000
           15              H       9.523048       7.851689       8.770714       0.158056       1.113603 0.79021210E+01  0.76637067E+02                                 1.716568                            1.592355      -1.122305       2.350879                    0.997953       3.343233       9.029825       0.524860       1.203283      -0.726519       0.000364       0.013326       0.003764       0.013852       0.001085      -0.004093       0.000644      -0.002378       0.003913      -0.004942       0.000824       0.004118              1.792702       1.594351      -0.403747      -0.184629       2.237825       0.353626       1.545929           0.000000
           16              H       9.134683       6.495877       8.014218       0.166287       1.035638 0.76775173E+01  0.72933715E+02                                 1.564895                            1.519422      -0.880541       2.470641                    0.999682       3.028641       7.747028       0.571783       1.127632      -0.748435      -0.007399      -0.006652      -0.011597       0.015280       0.003052       0.002452       0.002055       0.002928       0.010667      -0.005189      -0.000720       0.005909              1.573548       1.761675       0.319383       0.146934       1.610314       0.166736       1.348655           0.000000
           17              H      10.339078       6.506280       9.067633       0.166365       1.036235 0.76101541E+01  0.72181296E+02                                 1.570333                            1.515816      -0.853017       2.485513                    0.999665       3.026551       7.751995       0.570353       1.132221      -0.747193       0.012405      -0.006691       0.006742       0.015624      -0.002176       0.001344      -0.002213       0.004964      -0.002257      -0.003905      -0.000614       0.004519              1.583239       1.447686      -0.248808       0.204513       1.614595      -0.308745       1.687435          -0.000000
           18              H       2.035452       3.706811       8.770714       0.158056       1.113603 0.79021221E+01  0.76637082E+02                                 1.716568                            1.592356      -1.122305       2.350879                    0.997953       3.343233       9.029826       0.524860       1.203283      -0.726519      -0.000364      -0.013326       0.003764       0.013852       0.001085       0.004093      -0.000644      -0.002378       0.003913      -0.004942       0.000824       0.004118              1.792702       1.594351      -0.403747       0.184629       2.237826      -0.353626       1.545929           0.000000
           19              H       2.423817       5.062623       8.014218       0.166287       1.035638 0.76775172E+01  0.72933715E+02                                 1.564895                            1.519422      -0.880541       2.470641                    0.999682       3.028641       7.747028       0.571783       1.127632      -0.748435       0.007399       0.006652      -0.011597       0.015280       0.003052      -0.002452      -0.002055       0.002928       0.010667      -0.005189      -0.000720       0.005909              1.573548       1.761675       0.319383      -0.146934       1.610314      -0.166736       1.348655           0.000000
           20              H       1.219422       5.052220       9.067633       0.166365       1.036235 0.76101522E+01  0.72181271E+02                                 1.570332                            1.515816      -0.853017       2.485513                    0.999665       3.026551       7.751994       0.570353       1.132220      -0.747193      -0.012405       0.006691       0.006742       0.015624      -0.002176      -0.001344       0.002213       0.004964      -0.002257      -0.003905      -0.000614       0.004519              1.583238       1.447686      -0.248808      -0.204513       1.614594       0.308745       1.687434          -0.000000
           21              H       3.706811       2.035452      17.048286       0.158056       1.113605 0.79021323E+01  0.76637209E+02                                 1.716569                            1.592357      -1.122306       2.350879                    0.997953       3.343236       9.029837       0.524859       1.203283      -0.726519      -0.013326      -0.000364      -0.003764       0.013852       0.001085       0.000644      -0.004093       0.002378       0.003913      -0.004942       0.000824       0.004118              1.792704       2.237829      -0.403748       0.353626       1.594353      -0.184629       1.545930          -0.000000
           22              H       5.062623       2.423817      17.804782       0.166287       1.035638 0.76775140E+01  0.72933679E+02                                 1.564895                            1.519422      -0.880541       2.470641                    0.999682       3.028640       7.747026       0.571783       1.127633      -0.748435       0.006652       0.007399       0.011598       0.015280       0.003052       0.002055       0.002452      -0.002928       0.010667      -0.005188      -0.000720       0.005909              1.573548       1.610314       0.319383       0.166737       1.761675       0.146934       1.348656           0.000000
           23              H       5.052220       1.219422      16.751367       0.166365       1.036235 0.76101567E+01  0.72181334E+02                                 1.570334                            1.515817      -0.853017       2.485513                    0.999665       3.026552       7.752001       0.570353       1.132221      -0.747193       0.006691      -0.012405      -0.006742       0.015624      -0.002176      -0.002213       0.001344      -0.004964      -0.002257      -0.003905      -0.000614       0.004519              1.583240       1.614596      -0.248809      -0.308746       1.447687       0.204513       1.687435          -0.000000
           24              H       7.851689       9.523048      17.048286       0.158056       1.113605 0.79021333E+01  0.76637225E+02                                 1.716570                            1.592357      -1.122306       2.350879                    0.997953       3.343236       9.029839       0.524859       1.203284      -0.726519       0.013326       0.000364      -0.003764       0.013852       0.001085      -0.000644       0.004093       0.002378       0.003913      -0.004942       0.000824       0.004118              1.792704       2.237829      -0.403748      -0.353626       1.594353       0.184629       1.545931           0.000000
           25              H       6.495877       9.134683      17.804782       0.166287       1.035637 0.76775120E+01  0.72933654E+02                                 1.564894                            1.519422      -0.880541       2.470641                    0.999682       3.028640       7.747025       0.571783       1.127632      -0.748435      -0.006652      -0.007399       0.011598       0.015280       0.003052      -0.002055      -0.002452      -0.002928       0.010667      -0.005189      -0.000720       0.005909              1.573548       1.610313       0.319383      -0.166737       1.761674      -0.146934       1.348655           0.000000
           26              H       6.506280      10.339078      16.751367       0.166365       1.036235 0.76101567E+01  0.72181334E+02                                 1.570334                            1.515817      -0.853017       2.485513                    0.999665       3.026552       7.752001       0.570353       1.132221      -0.747193      -0.006691       0.012405      -0.006742       0.015624      -0.002176       0.002213      -0.001344      -0.004964      -0.002257      -0.003905      -0.000614       0.004519              1.583240       1.614596      -0.248809       0.308746       1.447687      -0.204513       1.687435          -0.000000
           27              H       2.035452       7.851689       4.138786       0.158056       1.113605 0.79021357E+01  0.76637251E+02                                 1.716570                            1.592357      -1.122306       2.350879                    0.997953       3.343236       9.029838       0.524859       1.203283      -0.726519      -0.000364       0.013326      -0.003764       0.013852      -0.001085      -0.004093      -0.000644      -0.002378       0.003913      -0.004942       0.000824       0.004118              1.792704       1.594353       0.403748      -0.184629       2.237829      -0.353626       1.545931           0.000000
           28              H       2.423817       6.495877       4.895282       0.166287       1.035637 0.76775099E+01  0.72933629E+02                                 1.564894                            1.519422      -0.880541       2.470641                    0.999682       3.028640       7.747025       0.571783       1.127632      -0.748435       0.007399      -0.006652       0.011597       0.015280      -0.003052       0.002452      -0.002055       0.002929       0.010667      -0.005189      -0.000720       0.005909              1.573547       1.761674      -0.319383       0.146934       1.610313      -0.166736       1.348655           0.000000
           29              H       1.219422       6.506280       3.841867       0.166365       1.036236 0.76101613E+01  0.72181390E+02                                 1.570334                            1.515818      -0.853017       2.485513                    0.999665       3.026552       7.752002       0.570352       1.132222      -0.747192      -0.012405      -0.006691      -0.006742       0.015624       0.002176       0.001344       0.002213       0.004964      -0.002257      -0.003905      -0.000614       0.004519              1.583240       1.447688       0.248809       0.204513       1.614597       0.308746       1.687436          -0.000000
           30              H       9.523048       3.706811       4.138786       0.158056       1.113605 0.79021356E+01  0.76637252E+02                                 1.716570                            1.592358      -1.122306       2.350879                    0.997953       3.343236       9.029839       0.524859       1.203284      -0.726519       0.000364      -0.013326      -0.003764       0.013852      -0.001085       0.004093       0.000644      -0.002378       0.003913      -0.004942       0.000824       0.004118              1.792705       1.594353       0.403748       0.184629       2.237829       0.353626       1.545931           0.000000
           31              H       9.134683       5.062623       4.895282       0.166287       1.035637 0.76775119E+01  0.72933655E+02                                 1.564894                            1.519422      -0.880541       2.470641                    0.999682       3.028640       7.747026       0.571783       1.127633      -0.748435      -0.007399       0.006652       0.011597       0.015280      -0.003052      -0.002452       0.002055       0.002928       0.010667      -0.005189      -0.000720       0.005909              1.573548       1.761675      -0.319383      -0.146934       1.610314       0.166736       1.348655           0.000000
           32              H      10.339078       5.052220       3.841867       0.166365       1.036236 0.76101613E+01  0.72181390E+02                                 1.570334                            1.515818      -0.853016       2.485513                    0.999665       3.026552       7.752002       0.570352       1.132222      -0.747192       0.012405       0.006691      -0.006742       0.015624       0.002176      -0.001344      -0.002213       0.004964      -0.002257      -0.003905      -0.000614       0.004519              1.583240       1.447688       0.248809      -0.204513       1.614597      -0.308746       1.687436          -0.000000
           33              H       3.706811       9.523048       4.138786       0.158056       1.113604 0.79021272E+01  0.76637150E+02                                 1.716569                            1.592357      -1.122304       2.350879                    0.997953       3.343234       9.029832       0.524859       1.203284      -0.726519      -0.013326       0.000364      -0.003764       0.013852      -0.001085       0.000644       0.004093       0.002378       0.003913      -0.004942       0.000824       0.004118              1.792704       2.237828       0.403748       0.353626       1.594352       0.184629       1.545930           0.000000
           34              H       5.062623       9.134683       4.895282       0.166287       1.035638 0.76775144E+01  0.72933678E+02                                 1.564894                            1.519422      -0.880541       2.470641                    0.999682       3.028641       7.747026       0.571783       1.127631      -0.748435       0.006652      -0.007399       0.011597       0.015280      -0.003052       0.002055      -0.002452      -0.002928       0.010667      -0.005189      -0.000720       0.005909              1.573547       1.610313      -0.319383       0.166736       1.761674      -0.146934       1.348655           0.000000
           35              H       5.052220      10.339078       3.841867       0.166365       1.036236 0.76101617E+01  0.72181391E+02                                 1.570334                            1.515818      -0.853017       2.485513                    0.999665       3.026552       7.752001       0.570353       1.132221      -0.747193       0.006691       0.012405      -0.006742       0.015624       0.002176      -0.002213      -0.001344      -0.004964      -0.002257      -0.003905      -0.000614       0.004519              1.583240       1.614597       0.248809      -0.308746       1.447687      -0.204513       1.687436          -0.000000
           36              H       7.851689       2.035452       4.138786       0.158056       1.113604 0.79021271E+01  0.76637151E+02                                 1.716569                            1.592357      -1.122304       2.350879                    0.997953       3.343234       9.029833       0.524859       1.203284      -0.726519       0.013326      -0.000364      -0.003764       0.013852      -0.001085      -0.000644      -0.004093       0.002378       0.003913      -0.004942       0.000824       0.004118              1.792704       2.237828       0.403748      -0.353626       1.594353      -0.184629       1.545931           0.000000
           37              H       6.495877       2.423817       4.895282       0.166287       1.035638 0.76775142E+01  0.72933681E+02                                 1.564895                            1.519422      -0.880541       2.470641                    0.999682       3.028640       7.747026       0.571783       1.127633      -0.748435      -0.006652       0.007399       0.011597       0.015280      -0.003052      -0.002055       0.002452      -0.002928       0.010667      -0.005189      -0.000720       0.005909              1.573548       1.610314      -0.319383      -0.166736       1.761675       0.146934       1.348655           0.000000
           38              H       6.506280       1.219422       3.841867       0.166365       1.036236 0.76101609E+01  0.72181380E+02                                 1.570334                            1.515817      -0.853017       2.485513                    0.999665       3.026552       7.752000       0.570353       1.132221      -0.747193      -0.006691      -0.012405      -0.006742       0.015624       0.002176       0.002213       0.001344      -0.004964      -0.002257      -0.003905      -0.000614       0.004519              1.583240       1.614596       0.248809       0.308746       1.447687       0.204513       1.687436          -0.000000
           39              H       2.035452       3.706811      17.048286       0.158056       1.113604 0.79021249E+01  0.76637123E+02                                 1.716569                            1.592357      -1.122304       2.350879                    0.997953       3.343234       9.029832       0.524859       1.203284      -0.726519      -0.000364      -0.013326      -0.003764       0.013852       0.001085      -0.004093       0.000644      -0.002378       0.003913      -0.004942       0.000824       0.004118              1.792703       1.594352      -0.403748      -0.184629       2.237828       0.353626       1.545930           0.000000
           40              H       2.423817       5.062623      17.804782       0.166287       1.035638 0.76775172E+01  0.72933719E+02                                 1.564895                            1.519423      -0.880541       2.470641                    0.999682       3.028640       7.747027       0.571782       1.127633      -0.748435       0.007399       0.006652       0.011597       0.015280       0.003052       0.002452       0.002055       0.002928       0.010667      -0.005189      -0.000720       0.005909              1.573549       1.761675       0.319383       0.146934       1.610314       0.166737       1.348656           0.000000
           41              H       1.219422       5.052220      16.751367       0.166365       1.036236 0.76101598E+01  0.72181372E+02                                 1.570334                            1.515818      -0.853017       2.485513                    0.999665       3.026552       7.752002       0.570352       1.132222      -0.747192      -0.012405       0.006691      -0.006742       0.015624      -0.002176       0.001344      -0.002213       0.004964      -0.002257      -0.003905      -0.000614       0.004519              1.583240       1.447688      -0.248809       0.204513       1.614597      -0.308746       1.687436          -0.000000
           42              H       9.523048       7.851689      17.048286       0.158056       1.113604 0.79021248E+01  0.76637123E+02                                 1.716569                            1.592357      -1.122305       2.350879                    0.997953       3.343234       9.029833       0.524859       1.203284      -0.726519       0.000364       0.013326      -0.003764       0.013852       0.001085       0.004093      -0.000644      -0.002378       0.003913      -0.004942       0.000824       0.004118              1.792704       1.594353      -0.403748       0.184629       2.237828      -0.353626       1.545930           0.000000
           43              H       9.134683       6.495877      17.804782       0.166287       1.035638 0.76775152E+01  0.72933693E+02                                 1.564895                            1.519422      -0.880541       2.470641                    0.999682       3.028640       7.747026       0.571783       1.127633      -0.748435      -0.007399      -0.006652       0.011597       0.015280       0.003052      -0.002452      -0.002055       0.002928       0.010667      -0.005189      -0.000720       0.005909              1.573548       1.761675       0.319383      -0.146934       1.610314      -0.166737       1.348656           0.000000
           44              H      10.339078       6.506280      16.751367       0.166365       1.036235 0.76101579E+01  0.72181348E+02                                 1.570334                            1.515817      -0.853017       2.485513                    0.999665       3.026552       7.752001       0.570353       1.132221      -0.747193       0.012405      -0.006691      -0.006742       0.015624      -0.002176      -0.001344       0.002213       0.004964      -0.002257      -0.003905      -0.000614       0.004519              1.583240       1.447687      -0.248809      -0.204513       1.614597       0.308746       1.687436          -0.000000
           45              H       7.851689       9.523048       8.770714       0.158056       1.113604 0.79021305E+01  0.76637183E+02                                 1.716569                            1.592356      -1.122306       2.350879                    0.997953       3.343235       9.029832       0.524860       1.203283      -0.726519       0.013326       0.000364       0.003764       0.013852       0.001085       0.000644      -0.004093       0.002378       0.003913      -0.004942       0.000824       0.004118              1.792703       2.237827      -0.403747       0.353626       1.594352      -0.184629       1.545930           0.000000
           46              H       6.495877       9.134683       8.014218       0.166287       1.035637 0.76775118E+01  0.72933654E+02                                 1.564894                            1.519422      -0.880541       2.470641                    0.999682       3.028640       7.747026       0.571783       1.127633      -0.748435      -0.006652      -0.007399      -0.011597       0.015280       0.003052       0.002055       0.002452      -0.002928       0.010667      -0.005189      -0.000720       0.005909              1.573548       1.610314       0.319383       0.166736       1.761675       0.146934       1.348655           0.000000
           47              H       6.506280      10.339078       9.067633       0.166365       1.036235 0.76101510E+01  0.72181257E+02                                 1.570332                            1.515816      -0.853017       2.485513                    0.999665       3.026551       7.751994       0.570353       1.132220      -0.747193      -0.006691       0.012405       0.006742       0.015624      -0.002176      -0.002213       0.001344      -0.004964      -0.002257      -0.003905      -0.000614       0.004519              1.583238       1.614594      -0.248808      -0.308745       1.447686       0.204512       1.687434          -0.000000
           48              H       3.706811       2.035452       8.770714       0.158056       1.113604 0.79021305E+01  0.76637183E+02                                 1.716569                            1.592356      -1.122306       2.350879                    0.997953       3.343235       9.029832       0.524860       1.203283      -0.726519      -0.013326      -0.000364       0.003764       0.013852       0.001085      -0.000644       0.004093       0.002378       0.003913      -0.004942       0.000824       0.004118              1.792703       2.237827      -0.403747      -0.353626       1.594352       0.184629       1.545930           0.000000
           49              H       5.062623       2.423817       8.014218       0.166287       1.035638 0.76775138E+01  0.72933679E+02                                 1.564895                            1.519422      -0.880541       2.470641                    0.999682       3.028640       7.747027       0.571783       1.127633      -0.748435       0.006652       0.007399      -0.011598       0.015280       0.003052      -0.002055      -0.002452      -0.002928       0.010667      -0.005188      -0.000720       0.005909              1.573548       1.610314       0.319383      -0.166736       1.761675      -0.146934       1.348655           0.000000
           50              H       5.052220       1.219422       9.067633       0.166365       1.036234 0.76101491E+01  0.72181233E+02                                 1.570332                            1.515816      -0.853016       2.485513                    0.999665       3.026551       7.751993       0.570353       1.132220      -0.747193       0.006691      -0.012405       0.006742       0.015624      -0.002176       0.002213      -0.001344      -0.004964      -0.002257      -0.003905      -0.000614       0.004519              1.583238       1.614594      -0.248808       0.308745       1.447685      -0.204512       1.687434          -0.000000
           51              H       9.523048       3.706811      21.680214       0.158056       1.113604 0.79021282E+01  0.76637156E+02                                 1.716569                            1.592356      -1.122306       2.350879                    0.997953       3.343235       9.029832       0.524860       1.203283      -0.726519       0.000364      -0.013326       0.003764       0.013852      -0.001085      -0.004093      -0.000644      -0.002378       0.003913      -0.004942       0.000824       0.004118              1.792703       1.594352       0.403747      -0.184629       2.237827      -0.353626       1.545929           0.000000
           52              H       9.134683       5.062623      20.923718       0.166287       1.035638 0.76775159E+01  0.72933704E+02                                 1.564895                            1.519423      -0.880541       2.470641                    0.999682       3.028640       7.747027       0.571782       1.127633      -0.748435      -0.007399       0.006652      -0.011597       0.015280      -0.003052       0.002452      -0.002055       0.002928       0.010667      -0.005189      -0.000720       0.005909              1.573548       1.761675      -0.319383       0.146934       1.610314      -0.166737       1.348656           0.000000
           53              H      10.339078       5.052220      21.977133       0.166365       1.036234 0.76101448E+01  0.72181190E+02                                 1.570332                            1.515816      -0.853016       2.485513                    0.999665       3.026550       7.751993       0.570353       1.132221      -0.747193       0.012405       0.006691       0.006742       0.015624       0.002176       0.001344       0.002213       0.004964      -0.002257      -0.003905      -0.000614       0.004519              1.583238       1.447686       0.248809       0.204513       1.614595       0.308745       1.687434          -0.000000
           54              H       2.035452       7.851689      21.680214       0.158056       1.113604 0.79021284E+01  0.76637155E+02                                 1.716568                            1.592356      -1.122306       2.350879                    0.997953       3.343235       9.029831       0.524860       1.203282      -0.726519      -0.000364       0.013326       0.003764       0.013852      -0.001085       0.004093       0.000644      -0.002378       0.003913      -0.004942       0.000824       0.004118              1.792703       1.594352       0.403747       0.184629       2.237827       0.353625       1.545929           0.000000
           55              H       2.423817       6.495877      20.923718       0.166287       1.035638 0.76775151E+01  0.72933691E+02                                 1.564895                            1.519422      -0.880541       2.470641                    0.999682       3.028640       7.747026       0.571783       1.127632      -0.748435       0.007399      -0.006652      -0.011597       0.015280      -0.003052      -0.002452       0.002055       0.002928       0.010667      -0.005189      -0.000720       0.005909              1.573548       1.761675      -0.319383      -0.146934       1.610314       0.166737       1.348656           0.000000
           56              H       1.219422       6.506280      21.977133       0.166365       1.036234 0.76101421E+01  0.72181153E+02                                 1.570332                            1.515815      -0.853016       2.485514                    0.999665       3.026550       7.751991       0.570353       1.132221      -0.747193      -0.012405      -0.006691       0.006742       0.015624       0.002176      -0.001344      -0.002213       0.004964      -0.002257      -0.003905      -0.000614       0.004519              1.583237       1.447685       0.248808      -0.204512       1.614594      -0.308745       1.687433          -0.000000
           57              H      10.128714       1.429786      24.672636       0.112659       1.292886 0.95268724E+01  0.95676421E+02                                 1.811993                            1.690601      -1.089896       2.348026                    0.997298       3.403336       8.999120       0.542111       1.125027      -0.747637      -0.025351       0.025351      -0.015315       0.038986      -0.018227       0.000633      -0.000633       0.000000      -0.009500      -0.016644      -0.003202       0.019845              1.873106       1.754674      -0.367760       0.342737       1.754674      -0.342737       2.109972          -0.000000
           58              H       1.429786      10.128714      24.672636       0.112659       1.292886 0.95268709E+01  0.95676407E+02                                 1.811993                            1.690601      -1.089896       2.348026                    0.997298       3.403335       8.999119       0.542111       1.125028      -0.747636       0.025351      -0.025351      -0.015315       0.038986      -0.018227      -0.000633       0.000633      -0.000000      -0.009500      -0.016644      -0.003202       0.019845              1.873107       1.754674      -0.367761      -0.342737       1.754674       0.342737       2.109972          -0.000000
           59              H      10.128714      10.128714      11.763136       0.112659       1.292886 0.95268722E+01  0.95676419E+02                                 1.811993                            1.690601      -1.089896       2.348026                    0.997298       3.403336       8.999120       0.542111       1.125027      -0.747637      -0.025351      -0.025351      -0.015315       0.038986       0.018227       0.000633       0.000633       0.000000      -0.009500      -0.016644      -0.003202       0.019845              1.873106       1.754674       0.367760       0.342737       1.754674       0.342737       2.109972          -0.000000
           60              H       1.429786       1.429786      11.763136       0.112659       1.292885 0.95268694E+01  0.95676389E+02                                 1.811993                            1.690601      -1.089896       2.348027                    0.997298       3.403335       8.999119       0.542111       1.125028      -0.747636       0.025351       0.025351      -0.015315       0.038986       0.018227      -0.000633      -0.000633      -0.000000      -0.009500      -0.016644      -0.003202       0.019845              1.873107       1.754674       0.367760      -0.342737       1.754674      -0.342737       2.109972          -0.000000
           61              H       1.429786       1.429786      14.055864       0.112655       1.292940 0.95273329E+01  0.95682155E+02                                 1.812040                            1.690638      -1.089931       2.348005                    0.997298       3.403395       8.999314       0.542108       1.125022      -0.747638       0.025351       0.025351       0.015315       0.038986       0.018228       0.000633       0.000633      -0.000000      -0.009499      -0.016645      -0.003201       0.019846              1.873158       1.754721       0.367782       0.342758       1.754721       0.342758       2.110032          -0.000000
           62              H      10.128714      10.128714      14.055864       0.112655       1.292941 0.95273372E+01  0.95682208E+02                                 1.812040                            1.690638      -1.089931       2.348005                    0.997298       3.403396       8.999317       0.542108       1.125022      -0.747638      -0.025351      -0.025351       0.015315       0.038986       0.018228      -0.000633      -0.000633       0.000000      -0.009499      -0.016645      -0.003201       0.019846              1.873159       1.754721       0.367782      -0.342759       1.754721      -0.342759       2.110033          -0.000000
           63              H       1.429786      10.128714       1.146364       0.112655       1.292940 0.95273311E+01  0.95682130E+02                                 1.812040                            1.690637      -1.089931       2.348005                    0.997298       3.403395       8.999313       0.542108       1.125022      -0.747638       0.025351      -0.025351       0.015315       0.038986      -0.018228       0.000633      -0.000633       0.000000      -0.009499      -0.016645      -0.003201       0.019846              1.873158       1.754721      -0.367782       0.342759       1.754721      -0.342759       2.110032          -0.000000
           64              H      10.128714       1.429786       1.146364       0.112655       1.292941 0.95273354E+01  0.95682183E+02                                 1.812040                            1.690638      -1.089931       2.348005                    0.997298       3.403396       8.999316       0.542108       1.125022      -0.747638      -0.025351       0.025351       0.015315       0.038986      -0.018228      -0.000633       0.000633       0.000000      -0.009499      -0.016645      -0.003201       0.019846              1.873158       1.754721      -0.367782      -0.342759       1.754721       0.342759       2.110032          -0.000000
           65              C       7.360453       0.731653      20.195364       0.219056      32.424032 0.36935351E+03  0.83218095E+04                                 8.961991                            6.495745       0.129665       2.049842                    0.998582      25.572661      71.550743       0.634576       0.428398      -1.058575       0.017971       0.042538       0.052947       0.070256      -0.023757      -0.025923       0.029872      -0.013538       0.035392      -0.031211      -0.023742       0.054954             11.038999      15.206871       0.299330       0.130897       8.577518       4.528640       9.332609          -0.000000
           66              C       7.025256       1.684073      21.287766      -0.511143      28.144843 0.44039473E+03  0.10370831E+05                                 7.776354                            6.761009       0.233183       2.023318                    0.999164      32.345261      92.589174       0.668225       0.389235      -1.084013       0.017054      -0.044944      -0.044380       0.065425      -0.004355      -0.001183       0.015523      -0.009733       0.025224      -0.013344      -0.007628       0.020972              8.151737       8.412622       0.128748      -0.184936       8.002503       1.882799       8.040085           0.000000
           67              C       4.198047      10.826847      20.195364       0.219056      32.424032 0.36935351E+03  0.83218095E+04                                 8.961991                            6.495745       0.129665       2.049842                    0.998582      25.572661      71.550743       0.634576       0.428398      -1.058575      -0.017971      -0.042538       0.052947       0.070256      -0.023757       0.025923      -0.029872      -0.013538       0.035392      -0.031211      -0.023742       0.054954             11.038999      15.206871       0.299330      -0.130897       8.577518      -4.528640       9.332609          -0.000000
           68              C       4.533244       9.874427      21.287766      -0.511143      28.144842 0.44039471E+03  0.10370830E+05                                 7.776354                            6.761010       0.233183       2.023318                    0.999164      32.345260      92.589171       0.668224       0.389235      -1.084013      -0.017054       0.044944      -0.044380       0.065425      -0.004355       0.001183      -0.015523      -0.009733       0.025224      -0.013344      -0.007628       0.020972              8.151737       8.412622       0.128747       0.184936       8.002503      -1.882799       8.040085           0.000000
           69              C      10.826847       7.360453       7.285864       0.219056      32.424030 0.36935338E+03  0.83218057E+04                                 8.961990                            6.495743       0.129665       2.049842                    0.998582      25.572661      71.550742       0.634576       0.428397      -1.058575      -0.042538       0.017971       0.052947       0.070256       0.023757      -0.029872      -0.025923       0.013538       0.035392      -0.031211      -0.023742       0.054954             11.038998       8.577520      -0.299328      -4.528642      15.206866       0.130896       9.332609          -0.000000
           70              C       9.874427       7.025256       8.378265      -0.511143      28.144852 0.44039478E+03  0.10370832E+05                                 7.776356                            6.761010       0.233183       2.023318                    0.999164      32.345260      92.589172       0.668225       0.389235      -1.084013       0.044944       0.017054      -0.044380       0.065425       0.004355      -0.015523      -0.001183       0.009733       0.025224      -0.013344      -0.007628       0.020972              8.151739       8.002507      -0.128744      -1.882804       8.412620      -0.184937       8.040088           0.000000
           71              C       0.731653       4.198047       7.285864       0.219056      32.424030 0.36935338E+03  0.83218057E+04                                 8.961990                            6.495743       0.129665       2.049842                    0.998582      25.572661      71.550742       0.634576       0.428397      -1.058575       0.042538      -0.017971       0.052947       0.070256       0.023757       0.029872       0.025923       0.013538       0.035392      -0.031211      -0.023742       0.054954             11.038998       8.577520      -0.299328       4.528642      15.206866      -0.130896       9.332609          -0.000000
           72              C       1.684073       4.533244       8.378265      -0.511143      28.144853 0.44039481E+03  0.10370833E+05                                 7.776356                            6.761010       0.233183       2.023318                    0.999164      32.345261      92.589174       0.668225       0.389235      -1.084013      -0.044944      -0.017054      -0.044380       0.065425       0.004355       0.015523       0.001183       0.009733       0.025224      -0.013344      -0.007628       0.020972              8.151739       8.002508      -0.128744       1.882804       8.412620       0.184936       8.040088          -0.000000
           73              C       4.198047       0.731653      18.533136       0.219054      32.424094 0.36935440E+03  0.83218342E+04                                 8.962002                            6.495753       0.129664       2.049842                    0.998582      25.572687      71.550829       0.634576       0.428398      -1.058575      -0.017971       0.042538      -0.052947       0.070255       0.023757      -0.025923      -0.029872      -0.013538       0.035392      -0.031211      -0.023743       0.054954             11.039012      15.206883      -0.299325       0.130893       8.577530      -4.528649       9.332623          -0.000000
           74              C       4.533244       1.684073      17.440734      -0.511143      28.144860 0.44039505E+03  0.10370841E+05                                 7.776359                            6.761013       0.233181       2.023317                    0.999164      32.345276      92.589248       0.668224       0.389235      -1.084012      -0.017054      -0.044944       0.044380       0.065425       0.004355      -0.001183      -0.015523      -0.009733       0.025224      -0.013344      -0.007628       0.020972              8.151742       8.412628      -0.128751      -0.184934       8.002507      -1.882801       8.040091           0.000000
           75              C       7.360453      10.826847      18.533136       0.219054      32.424094 0.36935440E+03  0.83218342E+04                                 8.962002                            6.495753       0.129664       2.049842                    0.998582      25.572687      71.550829       0.634576       0.428398      -1.058575       0.017971      -0.042538      -0.052947       0.070255       0.023757       0.025923       0.029872      -0.013538       0.035392      -0.031211      -0.023743       0.054954             11.039012      15.206883      -0.299325      -0.130893       8.577530       4.528649       9.332624          -0.000000
           76              C       7.025256       9.874427      17.440734      -0.511143      28.144860 0.44039504E+03  0.10370841E+05                                 7.776359                            6.761013       0.233181       2.023317                    0.999164      32.345276      92.589246       0.668224       0.389235      -1.084012       0.017054       0.044944       0.044380       0.065425       0.004355       0.001183       0.015523      -0.009733       0.025224      -0.013344      -0.007628       0.020972              8.151742       8.412628      -0.128751       0.184933       8.002507       1.882801       8.040091           0.000000
           77              C       0.731653       7.360453       5.623636       0.219054      32.424093 0.36935426E+03  0.83218305E+04                                 8.962002                            6.495752       0.129664       2.049842                    0.998582      25.572687      71.550829       0.634576       0.428398      -1.058575       0.042538       0.017971      -0.052947       0.070255      -0.023757      -0.029872       0.025923       0.013538       0.035392      -0.031211      -0.023743       0.054954             11.039011       8.577532       0.299324      -4.528651      15.206879      -0.130891       9.332623          -0.000000
           78              C       1.684073       7.025256       4.531235      -0.511143      28.144871 0.44039513E+03  0.10370843E+05                                 7.776361                            6.761013       0.233181       2.023317                    0.999164      32.345276      92.589248       0.668224       0.389235      -1.084012      -0.044944       0.017054       0.044380       0.065425      -0.004355      -0.015523       0.001183       0.009733       0.025224      -0.013344      -0.007628       0.020972              8.151744       8.002512       0.128747      -1.882807       8.412627       0.184934       8.040095           0.000000
           79              C      10.826847       4.198047       5.623636       0.219054      32.424093 0.36935427E+03  0.83218306E+04                                 8.962002                            6.495752       0.129664       2.049842                    0.998582      25.572687      71.550831       0.634576       0.428398      -1.058575      -0.042538      -0.017971      -0.052947       0.070255      -0.023757       0.029872      -0.025923       0.013538       0.035392      -0.031211      -0.023743       0.054954             11.039012       8.577532       0.299324       4.528651      15.206879       0.130891       9.332624          -0.000000
           80              C       9.874427       4.533244       4.531235      -0.511143      28.144870 0.44039512E+03  0.10370843E+05                                 7.776361                            6.761013       0.233181       2.023317                    0.999164      32.345276      92.589249       0.668224       0.389235      -1.084012       0.044944      -0.017054       0.044380       0.065425      -0.004355       0.015523      -0.001183       0.009733       0.025224      -0.013344      -0.007628       0.020972              8.151744       8.002512       0.128747       1.882807       8.412627      -0.184934       8.040094          -0.000000
           81              C       4.198047      10.826847       5.623636       0.219056      32.424029 0.36935336E+03  0.83218052E+04                                 8.961991                            6.495744       0.129665       2.049843                    0.998582      25.572660      71.550741       0.634576       0.428398      -1.058575      -0.017971      -0.042538      -0.052947       0.070256      -0.023757      -0.025923       0.029872      -0.013538       0.035392      -0.031211      -0.023742       0.054954             11.038999      15.206867       0.299328       0.130897       8.577520       4.528642       9.332609          -0.000000
           82              C       4.533244       9.874427       4.531235      -0.511143      28.144854 0.44039481E+03  0.10370833E+05                                 7.776357                            6.761010       0.233183       2.023318                    0.999164      32.345262      92.589186       0.668224       0.389235      -1.084012      -0.017054       0.044944       0.044380       0.065425      -0.004355      -0.001183       0.015523      -0.009733       0.025224      -0.013344      -0.007628       0.020972              8.151740       8.412623       0.128745      -0.184936       8.002508       1.882804       8.040089           0.000000
           83              C       7.360453       0.731653       5.623636       0.219056      32.424029 0.36935336E+03  0.83218052E+04                                 8.961991                            6.495744       0.129665       2.049842                    0.998582      25.572660      71.550741       0.634576       0.428398      -1.058575       0.017971       0.042538      -0.052947       0.070256      -0.023757       0.025923      -0.029872      -0.013538       0.035392      -0.031211      -0.023742       0.054954             11.038999      15.206867       0.299328      -0.130897       8.577520      -4.528642       9.332609          -0.000000
           84              C       7.025256       1.684073       4.531235      -0.511143      28.144855 0.44039482E+03  0.10370834E+05                                 7.776357                            6.761010       0.233183       2.023318                    0.999164      32.345263      92.589188       0.668225       0.389235      -1.084013       0.017054      -0.044944       0.044380       0.065425      -0.004355       0.001183      -0.015523      -0.009733       0.025224      -0.013344      -0.007628       0.020972              8.151740       8.412623       0.128744       0.184936       8.002507      -1.882804       8.040089           0.000000
           85              C       0.731653       4.198047      18.533136       0.219056      32.424030 0.36935349E+03  0.83218089E+04                                 8.961991                            6.495745       0.129665       2.049842                    0.998582      25.572660      71.550742       0.634576       0.428398      -1.058575       0.042538      -0.017971      -0.052947       0.070256       0.023757      -0.029872      -0.025923       0.013538       0.035392      -0.031211      -0.023742       0.054954             11.039000       8.577518      -0.299329      -4.528640      15.206872       0.130898       9.332610          -0.000000
           86              C       1.684073       4.533244      17.440734      -0.511143      28.144844 0.44039472E+03  0.10370831E+05                                 7.776355                            6.761009       0.233183       2.023318                    0.999164      32.345263      92.589190       0.668225       0.389235      -1.084013      -0.044944      -0.017054       0.044380       0.065425       0.004355      -0.015523      -0.001183       0.009733       0.025224      -0.013344      -0.007628       0.020972              8.151737       8.002502      -0.128748      -1.882798       8.412624      -0.184936       8.040085           0.000000
           87              C      10.826847       7.360453      18.533136       0.219056      32.424032 0.36935351E+03  0.83218095E+04                                 8.961991                            6.495745       0.129665       2.049842                    0.998582      25.572661      71.550743       0.634576       0.428398      -1.058575      -0.042538       0.017971      -0.052947       0.070256       0.023757       0.029872       0.025923       0.013538       0.035392      -0.031211      -0.023742       0.054954             11.038999       8.577518      -0.299329       4.528640      15.206871      -0.130898       9.332609          -0.000000
           88              C       9.874427       7.025256      17.440734      -0.511143      28.144844 0.44039472E+03  0.10370831E+05                                 7.776355                            6.761010       0.233183       2.023318                    0.999164      32.345262      92.589187       0.668224       0.389235      -1.084012       0.044944       0.017054       0.044380       0.065425       0.004355       0.015523       0.001183       0.009733       0.025224      -0.013344      -0.007628       0.020972              8.151737       8.002503      -0.128748       1.882798       8.412624       0.184936       8.040085          -0.000000
           89              C       7.360453      10.826847       7.285864       0.219054      32.424092 0.36935426E+03  0.83218305E+04                                 8.962002                            6.495752       0.129663       2.049841                    0.998582      25.572687      71.550829       0.634576       0.428398      -1.058575       0.017971      -0.042538       0.052947       0.070255       0.023757      -0.025923      -0.029872      -0.013538       0.035392      -0.031211      -0.023743       0.054954             11.039011      15.206878      -0.299324       0.130891       8.577532      -4.528651       9.332623          -0.000000
           90              C       7.025256       9.874427       8.378265      -0.511143      28.144869 0.44039511E+03  0.10370842E+05                                 7.776360                            6.761013       0.233181       2.023317                    0.999164      32.345274      92.589231       0.668224       0.389235      -1.084012       0.017054       0.044944      -0.044380       0.065425       0.004355      -0.001183      -0.015523      -0.009733       0.025224      -0.013344      -0.007628       0.020972              8.151743       8.412624      -0.128746      -0.184934       8.002512      -1.882807       8.040093           0.000000
           91              C       4.198047       0.731653       7.285864       0.219054      32.424092 0.36935426E+03  0.83218304E+04                                 8.962001                            6.495751       0.129663       2.049841                    0.998582      25.572687      71.550827       0.634576       0.428398      -1.058575      -0.017971       0.042538       0.052947       0.070255       0.023757       0.025923       0.029872      -0.013538       0.035392      -0.031211      -0.023743       0.054954             11.039011      15.206878      -0.299324      -0.130891       8.577532       4.528651       9.332622          -0.000000
           92              C       4.533244       1.684073       8.378265      -0.511143      28.144869 0.44039511E+03  0.10370842E+05                                 7.776360                            6.761013       0.233181       2.023317                    0.999164      32.345274      92.589231       0.668224       0.389235      -1.084012      -0.017054      -0.044944      -0.044380       0.065425       0.004355       0.001183       0.015523      -0.009733       0.025224      -0.013344      -0.007628       0.020972              8.151743       8.412624      -0.128746       0.184934       8.002512       1.882807       8.040093           0.000000
           93              C      10.826847       4.198047      20.195364       0.219054      32.424094 0.36935440E+03  0.83218342E+04                                 8.962002                            6.495753       0.129663       2.049841                    0.998582      25.572687      71.550829       0.634576       0.428398      -1.058575      -0.042538      -0.017971       0.052947       0.070255      -0.023757      -0.029872       0.025923       0.013538       0.035392      -0.031211      -0.023743       0.054954             11.039012       8.577530       0.299325      -4.528649      15.206882      -0.130892       9.332624          -0.000000
           94              C       9.874427       4.533244      21.287766      -0.511143      28.144857 0.44039500E+03  0.10370839E+05                                 7.776358                            6.761012       0.233181       2.023317                    0.999164      32.345273      92.589228       0.668224       0.389235      -1.084012       0.044944      -0.017054      -0.044380       0.065425      -0.004355      -0.015523       0.001183       0.009733       0.025224      -0.013344      -0.007628       0.020972              8.151740       8.002507       0.128750      -1.882801       8.412624       0.184934       8.040090           0.000000
           95              C       0.731653       7.360453      20.195364       0.219054      32.424094 0.36935440E+03  0.83218342E+04                                 8.962002                            6.495753       0.129663       2.049841                    0.998582      25.572687      71.550830       0.634576       0.428398      -1.058575       0.042538       0.017971       0.052947       0.070255      -0.023757       0.029872      -0.025923       0.013538       0.035392      -0.031211      -0.023743       0.054954             11.039012       8.577530       0.299325       4.528649      15.206883       0.130892       9.332623          -0.000000
           96              C       1.684073       7.025256      21.287766      -0.511143      28.144857 0.44039499E+03  0.10370839E+05                                 7.776358                            6.761012       0.233181       2.023317                    0.999164      32.345272      92.589223       0.668224       0.389235      -1.084012      -0.044944       0.017054      -0.044380       0.065425      -0.004355       0.015523      -0.001183       0.009733       0.025224      -0.013344      -0.007628       0.020972              8.151740       8.002507       0.128750       1.882802       8.412624      -0.184934       8.040090           0.000000
           97              C      10.728600       0.829900      25.145124      -0.102349      36.540699 0.41243307E+03  0.95769270E+04                                 9.581810                            6.779798       0.013680       1.975363                    0.999689      29.069216      83.267680       0.631135       0.417937      -1.062395       0.018811      -0.018811       0.017160       0.031657      -0.007261       0.011664      -0.011664       0.000000      -0.086053      -0.033612       0.007081       0.026531             12.481194       7.254514      -2.296932      -0.515806       7.254514       0.515806      22.934553           0.000000
           98              C       0.829900      10.728600      25.145124      -0.102349      36.540696 0.41243303E+03  0.95769259E+04                                 9.581809                            6.779797       0.013680       1.975363                    0.999689      29.069215      83.267674       0.631135       0.417937      -1.062395      -0.018811       0.018811       0.017160       0.031657      -0.007261      -0.011664       0.011664      -0.000000      -0.086053      -0.033612       0.007081       0.026531             12.481192       7.254513      -2.296932       0.515805       7.254513      -0.515805      22.934550           0.000000
           99              C      10.728600      10.728600      12.235624      -0.102349      36.540721 0.41243324E+03  0.95769320E+04                                 9.581814                            6.779800       0.013680       1.975363                    0.999689      29.069217      83.267686       0.631135       0.417938      -1.062395       0.018811       0.018811       0.017160       0.031657       0.007261       0.011664       0.011664      -0.000000      -0.086053      -0.033612       0.007081       0.026531             12.481202       7.254515       2.296931      -0.515808       7.254515      -0.515808      22.934577           0.000000
          100              C       0.829900       0.829900      12.235624      -0.102349      36.540720 0.41243323E+03  0.95769318E+04                                 9.581813                            6.779799       0.013680       1.975363                    0.999689      29.069217      83.267684       0.631135       0.417937      -1.062395      -0.018811      -0.018811       0.017160       0.031657       0.007261      -0.011664      -0.011664       0.000000      -0.086053      -0.033612       0.007081       0.026531             12.481201       7.254514       2.296931       0.515808       7.254515       0.515808      22.934575           0.000000
          101              C       0.829900       0.829900      13.583376      -0.102285      36.538684 0.41240614E+03  0.95761302E+04                                 9.581387                            6.779514       0.013752       1.975396                    0.999689      29.068343      83.263999       0.631158       0.417930      -1.062402      -0.018812      -0.018812      -0.017161       0.031659       0.007263       0.011663       0.011663       0.000000      -0.086038      -0.033607       0.007077       0.026530             12.480601       7.254230       2.296854      -0.515715       7.254230      -0.515715      22.933344           0.000000
          102              C      10.728600      10.728600      13.583376      -0.102285      36.538682 0.41240611E+03  0.95761293E+04                                 9.581387                            6.779514       0.013752       1.975396                    0.999689      29.068342      83.263997       0.631158       0.417930      -1.062402       0.018812       0.018812      -0.017161       0.031659       0.007263      -0.011663      -0.011663      -0.000000      -0.086038      -0.033607       0.007077       0.026530             12.480601       7.254230       2.296854       0.515714       7.254230       0.515714      22.933344           0.000000
          103              C       0.829900      10.728600       0.673876      -0.102285      36.538660 0.41240595E+03  0.95761245E+04                                 9.581383                            6.779512       0.013753       1.975396                    0.999689      29.068341      83.263987       0.631158       0.417930      -1.062402      -0.018812       0.018812      -0.017161       0.031659      -0.007263       0.011663      -0.011663      -0.000000      -0.086038      -0.033607       0.007077       0.026530             12.480592       7.254228      -2.296855      -0.515713       7.254228       0.515713      22.933320           0.000000
          104              C      10.728600       0.829900       0.673876      -0.102285      36.538661 0.41240594E+03  0.95761244E+04                                 9.581383                            6.779513       0.013753       1.975396                    0.999689      29.068341      83.263990       0.631158       0.417930      -1.062402       0.018812      -0.018812      -0.017161       0.031659      -0.007263      -0.011663       0.011663       0.000000      -0.086038      -0.033607       0.007077       0.026530             12.480593       7.254229      -2.296855       0.515712       7.254228      -0.515712      22.933321           0.000000
          105              C       0.000000       0.000000      22.932436       0.598667      27.198035 0.25675578E+03  0.53257665E+04                                 8.299111                            5.633497       0.077028       2.080549                    0.999533      22.084138      60.899385       0.637055       0.463519      -1.029437      -0.000000      -0.000000      -0.066990       0.066990       0.069621      -0.000000      -0.000000       0.000000      -0.185575      -0.061858      -0.038691       0.100550             11.268537       7.038823      -2.577124      -0.000000       7.038822       0.000000      19.727966           0.000001
          106              C       0.000000       0.000000      24.411865      -0.021201      41.747956 0.42334531E+03  0.98043706E+04                                10.443649                            6.802551      -0.015568       2.001737                    0.999229      26.972067      74.881234       0.645210       0.409902      -1.077400       0.000000       0.000000       0.044469       0.044469       0.011253       0.000000       0.000000      -0.000000      -0.025685      -0.008562      -0.006972       0.015534             15.216910       7.803488      -2.430116      -0.000000       7.803488       0.000000      30.043752          -0.000000
          107              C       0.000000       0.000000      10.022936       0.598667      27.198037 0.25675564E+03  0.53257630E+04                                 8.299111                            5.633495       0.077028       2.080549                    0.999533      22.084137      60.899384       0.637055       0.463519      -1.029437       0.000000      -0.000000      -0.066990       0.066990      -0.069621      -0.000000      -0.000000      -0.000000      -0.185575      -0.061858      -0.038691       0.100550             11.268540       7.038821       2.577123      -0.000000       7.038823      -0.000000      19.727975           0.000001
          108              C       0.000000       0.000000      11.502364      -0.021201      41.747998 0.42334541E+03  0.98043735E+04                                10.443656                            6.802552      -0.015568       2.001737                    0.999229      26.972067      74.881236       0.645210       0.409902      -1.077400      -0.000000      -0.000000       0.044469       0.044469      -0.011253       0.000000      -0.000000       0.000000      -0.025685      -0.008562      -0.006972       0.015534             15.216926       7.803489       2.430113      -0.000000       7.803490      -0.000000      30.043800          -0.000000
          109              C       0.000000       0.000000      15.796064       0.598666      27.198132 0.25675680E+03  0.53257960E+04                                 8.299139                            5.633515       0.077011       2.080542                    0.999533      22.084218      60.899769       0.637053       0.463520      -1.029435      -0.000000       0.000000       0.066990       0.066990      -0.069622      -0.000000       0.000000      -0.000000      -0.185575      -0.061858      -0.038692       0.100551             11.268568       7.038843       2.577132       0.000000       7.038845       0.000000      19.728017           0.000001
          110              C       0.000000       0.000000      14.316636      -0.021214      41.749024 0.42335646E+03  0.98046945E+04                                10.443839                            6.802652      -0.015586       2.001727                    0.999229      26.972383      74.882387       0.645203       0.409904      -1.077399      -0.000000       0.000000      -0.044469       0.044469      -0.011252       0.000000       0.000000      -0.000000      -0.025674      -0.008558      -0.006973       0.015531             15.217240       7.803611       2.430150      -0.000000       7.803611      -0.000000      30.044499          -0.000000
          111              C       0.000000       0.000000       2.886564       0.598666      27.198129 0.25675692E+03  0.53257991E+04                                 8.299138                            5.633517       0.077011       2.080542                    0.999533      22.084218      60.899770       0.637052       0.463520      -1.029435      -0.000000       0.000000       0.066990       0.066990       0.069622      -0.000000      -0.000000       0.000000      -0.185575      -0.061858      -0.038692       0.100551             11.268566       7.038845      -2.577132       0.000000       7.038844      -0.000000      19.728009           0.000001
          112              C       0.000000       0.000000       1.407135      -0.021214      41.748983 0.42335636E+03  0.98046916E+04                                10.443833                            6.802651      -0.015586       2.001727                    0.999229      26.972383      74.882385       0.645203       0.409903      -1.077399       0.000000       0.000000      -0.044469       0.044469       0.011252      -0.000000      -0.000000      -0.000000      -0.025674      -0.008558      -0.006973       0.015531             15.217224       7.803610      -2.430152      -0.000000       7.803609       0.000000      30.044453          -0.000000
          113              C       6.516682       0.000000      19.364250      -0.154274      55.251397 0.50286590E+03  0.12189526E+05                                12.448923                            7.409878       0.125097       2.021026                    0.999049      29.458650      84.379290       0.617121       0.409450      -1.074921      -0.103567      -0.000000      -0.000000       0.103567       0.000000       0.000000       0.009174       0.088546      -0.045185      -0.040103      -0.011701       0.051804             19.491416      40.491713       0.000006       0.000004       8.778280       2.488690       9.204255           0.000000
          114              C       5.041818       0.000000      19.364250      -0.154274      55.251399 0.50286594E+03  0.12189527E+05                                12.448923                            7.409878       0.125097       2.021026                    0.999049      29.458651      84.379291       0.617121       0.409450      -1.074921       0.103567       0.000000      -0.000000       0.103567       0.000000      -0.000000      -0.009174       0.088546      -0.045185      -0.040103      -0.011701       0.051804             19.491416      40.491713       0.000006      -0.000004       8.778280      -2.488690       9.204255           0.000000
          115              C       0.000000       6.516682       6.454750      -0.154274      55.251398 0.50286595E+03  0.12189527E+05                                12.448923                            7.409878       0.125097       2.021026                    0.999049      29.458651      84.379292       0.617121       0.409450      -1.074921       0.000000      -0.103567      -0.000000       0.103567      -0.000000      -0.009174       0.000000      -0.088546      -0.045185      -0.040103      -0.011701       0.051804             19.491414       8.778281      -0.000006      -2.488691      40.491707       0.000005       9.204255           0.000000
          116              C       0.000000       5.041818       6.454750      -0.154274      55.251398 0.50286595E+03  0.12189527E+05                                12.448923                            7.409878       0.125097       2.021026                    0.999049      29.458651      84.379293       0.617121       0.409450      -1.074921      -0.000000       0.103567      -0.000000       0.103567      -0.000000       0.009174      -0.000000      -0.088546      -0.045185      -0.040103      -0.011701       0.051804             19.491415       8.778281      -0.000006       2.488691      40.491707      -0.000005       9.204256           0.000000
          117              C       5.041818       0.000000       6.454750      -0.154274      55.251395 0.50286592E+03  0.12189527E+05                                12.448923                            7.409878       0.125097       2.021026                    0.999049      29.458650      84.379289       0.617121       0.409450      -1.074921       0.103567       0.000000       0.000000       0.103567       0.000000       0.000000       0.009174       0.088546      -0.045185      -0.040103      -0.011701       0.051804             19.491414      40.491706       0.000005       0.000005       8.778281       2.488691       9.204255           0.000000
          118              C       6.516682       0.000000       6.454750      -0.154274      55.251398 0.50286595E+03  0.12189527E+05                                12.448923                            7.409878       0.125097       2.021026                    0.999049      29.458651      84.379291       0.617121       0.409450      -1.074921      -0.103567      -0.000000       0.000000       0.103567       0.000000      -0.000000      -0.009174       0.088546      -0.045185      -0.040103      -0.011701       0.051804             19.491414      40.491706       0.000005      -0.000005       8.778281      -2.488691       9.204255           0.000000
          119              C       0.000000       5.041818      19.364250      -0.154274      55.251400 0.50286593E+03  0.12189527E+05                                12.448923                            7.409878       0.125097       2.021026                    0.999049      29.458651      84.379291       0.617121       0.409450      -1.074921      -0.000000       0.103567       0.000000       0.103567      -0.000000      -0.009174       0.000000      -0.088546      -0.045185      -0.040103      -0.011701       0.051804             19.491416       8.778280      -0.000005      -2.488690      40.491713       0.000005       9.204255           0.000000
          120              C       0.000000       6.516682      19.364250      -0.154274      55.251400 0.50286593E+03  0.12189527E+05                                12.448923                            7.409878       0.125097       2.021026                    0.999049      29.458651      84.379292       0.617121       0.409450      -1.074921       0.000000      -0.103567       0.000000       0.103567      -0.000000       0.009174      -0.000000      -0.088546      -0.045185      -0.040103      -0.011701       0.051804             19.491416       8.778280      -0.000005       2.488690      40.491714      -0.000005       9.204255           0.000000
          121              N       8.641135       0.456561      19.880630      -0.273781      41.424292 0.52245831E+03  0.12588254E+05                                 9.823135                            7.195352       0.300970       2.090609                    0.999681      28.782839      78.114245       0.684083       0.371607      -1.118604      -0.083536      -0.095119      -0.103234       0.163350      -0.032213      -0.037419       0.060365      -0.031895       0.081779      -0.049574      -0.046277       0.095851             13.028419      22.697622       1.257148       0.749987       8.214675       2.986150       8.172961          -0.000000
          122              N       2.917365      11.101939      19.880630      -0.273781      41.424291 0.52245830E+03  0.12588254E+05                                 9.823135                            7.195352       0.300969       2.090609                    0.999681      28.782839      78.114243       0.684083       0.371607      -1.118604       0.083536       0.095119      -0.103234       0.163350      -0.032213       0.037419      -0.060365      -0.031895       0.081779      -0.049574      -0.046277       0.095851             13.028419      22.697621       1.257148      -0.749987       8.214675      -2.986150       8.172960          -0.000000
          123              N      11.101939       8.641135       6.971130      -0.273781      41.424296 0.52245834E+03  0.12588255E+05                                 9.823135                            7.195352       0.300969       2.090609                    0.999681      28.782840      78.114246       0.684083       0.371607      -1.118604       0.095119      -0.083536      -0.103234       0.163350       0.032213      -0.060365      -0.037419       0.031895       0.081779      -0.049574      -0.046277       0.095851             13.028420       8.214676      -1.257146      -2.986150      22.697623       0.749987       8.172961          -0.000000
          124              N       0.456561       2.917365       6.971130      -0.273781      41.424295 0.52245832E+03  0.12588255E+05                                 9.823136                            7.195352       0.300969       2.090609                    0.999681      28.782839      78.114245       0.684083       0.371607      -1.118604      -0.095119       0.083536      -0.103234       0.163350       0.032213       0.060365       0.037419       0.031895       0.081779      -0.049574      -0.046277       0.095851             13.028420       8.214676      -1.257146       2.986150      22.697623      -0.749987       8.172961          -0.000000
          125              N       2.917365       0.456561      18.847870      -0.273769      41.423789 0.52245168E+03  0.12588048E+05                                 9.823038                            7.195293       0.300991       2.090618                    0.999681      28.782664      78.113503       0.684088       0.371605      -1.118606       0.083536      -0.095119       0.103234       0.163350       0.032213      -0.037419      -0.060365      -0.031894       0.081778      -0.049574      -0.046278       0.095852             13.028271      22.697328      -1.257124       0.749969       8.214599      -2.986119       8.172886          -0.000000
          126              N       8.641135      11.101939      18.847870      -0.273769      41.423789 0.52245167E+03  0.12588048E+05                                 9.823037                            7.195293       0.300991       2.090618                    0.999681      28.782664      78.113502       0.684088       0.371605      -1.118606      -0.083536       0.095119       0.103234       0.163350       0.032213       0.037419       0.060365      -0.031894       0.081778      -0.049574      -0.046278       0.095852             13.028270      22.697327      -1.257124      -0.749969       8.214598       2.986119       8.172886          -0.000000
          127              N       0.456561       8.641135       5.938370      -0.273769      41.423791 0.52245168E+03  0.12588049E+05                                 9.823038                            7.195293       0.300991       2.090618                    0.999681      28.782664      78.113502       0.684088       0.371605      -1.118606      -0.095119      -0.083536       0.103234       0.163350      -0.032213      -0.060365       0.037419       0.031894       0.081778      -0.049574      -0.046278       0.095852             13.028271       8.214599       1.257123      -2.986120      22.697328      -0.749967       8.172886          -0.000000
          128              N      11.101939       2.917365       5.938370      -0.273769      41.423792 0.52245169E+03  0.12588049E+05                                 9.823038                            7.195293       0.300991       2.090618                    0.999681      28.782664      78.113503       0.684088       0.371605      -1.118606       0.095119       0.083536       0.103234       0.163350      -0.032213       0.060365      -0.037419       0.031894       0.081778      -0.049574      -0.046278       0.095852             13.028271       8.214599       1.257123       2.986120      22.697329       0.749967       8.172886          -0.000000
          129              N       2.917365      11.101939       5.938370      -0.273781      41.424294 0.52245830E+03  0.12588254E+05                                 9.823135                            7.195352       0.300970       2.090609                    0.999681      28.782838      78.114239       0.684083       0.371607      -1.118604       0.083536       0.095119       0.103234       0.163350      -0.032213      -0.037418       0.060365      -0.031895       0.081779      -0.049575      -0.046277       0.095851             13.028420      22.697624       1.257147       0.749988       8.214675       2.986150       8.172961          -0.000000
          130              N       8.641135       0.456561       5.938370      -0.273781      41.424293 0.52245828E+03  0.12588253E+05                                 9.823135                            7.195352       0.300970       2.090609                    0.999681      28.782837      78.114237       0.684083       0.371607      -1.118604      -0.083536      -0.095119       0.103234       0.163350      -0.032213       0.037418      -0.060365      -0.031895       0.081779      -0.049575      -0.046277       0.095851             13.028420      22.697623       1.257146      -0.749988       8.214675      -2.986150       8.172961          -0.000000
          131              N       0.456561       2.917365      18.847870      -0.273781      41.424292 0.52245830E+03  0.12588254E+05                                 9.823135                            7.195352       0.300970       2.090609                    0.999681      28.782838      78.114241       0.684083       0.371607      -1.118604      -0.095119       0.083536       0.103234       0.163350       0.032213      -0.060365      -0.037418       0.031895       0.081779      -0.049575      -0.046277       0.095851             13.028420       8.214675      -1.257148      -2.986150      22.697625       0.749990       8.172961          -0.000000
          132              N      11.101939       8.641135      18.847870      -0.273781      41.424292 0.52245830E+03  0.12588254E+05                                 9.823135                            7.195352       0.300970       2.090609                    0.999681      28.782838      78.114241       0.684083       0.371607      -1.118604       0.095119      -0.083536       0.103234       0.163350       0.032213       0.060365       0.037418       0.031895       0.081779      -0.049575      -0.046277       0.095851             13.028420       8.214675      -1.257148       2.986150      22.697625      -0.749990       8.172961          -0.000000
          133              N       8.641135      11.101939       6.971130      -0.273769      41.423792 0.52245170E+03  0.12588049E+05                                 9.823038                            7.195293       0.300990       2.090618                    0.999681      28.782665      78.113509       0.684088       0.371606      -1.118606      -0.083536       0.095119      -0.103234       0.163350       0.032213      -0.037419      -0.060365      -0.031894       0.081778      -0.049574      -0.046278       0.095852             13.028271      22.697328      -1.257123       0.749966       8.214600      -2.986120       8.172886          -0.000000
          134              N       2.917365       0.456561       6.971130      -0.273769      41.423791 0.52245169E+03  0.12588049E+05                                 9.823038                            7.195293       0.300990       2.090618                    0.999681      28.782665      78.113507       0.684088       0.371605      -1.118606       0.083536      -0.095119      -0.103234       0.163350       0.032213       0.037419       0.060365      -0.031894       0.081778      -0.049574      -0.046278       0.095852             13.028271      22.697327      -1.257123      -0.749966       8.214600       2.986120       8.172886          -0.000000
          135              N      11.101939       2.917365      19.880630      -0.273769      41.423788 0.52245168E+03  0.12588049E+05                                 9.823038                            7.195293       0.300990       2.090618                    0.999681      28.782665      78.113507       0.684088       0.371605      -1.118606       0.095119       0.083536      -0.103234       0.163350      -0.032213      -0.060365       0.037419       0.031894       0.081778      -0.049574      -0.046278       0.095852             13.028270       8.214599       1.257124      -2.986119      22.697326      -0.749966       8.172885          -0.000000
          136              N       0.456561       8.641135      19.880630      -0.273769      41.423790 0.52245170E+03  0.12588049E+05                                 9.823038                            7.195293       0.300990       2.090618                    0.999681      28.782665      78.113510       0.684088       0.371606      -1.118606      -0.095119      -0.083536      -0.103234       0.163350      -0.032213       0.060365      -0.037419       0.031894       0.081778      -0.049574      -0.046278       0.095852             13.028271       8.214599       1.257124       2.986119      22.697328       0.749966       8.172886          -0.000000
          137              O      10.758652       0.799848      22.340148      -0.539423      36.516707 0.49649033E+03  0.11673183E+05                                 8.689356                            6.805180       0.419400       2.190418                    0.998189      26.947771      69.525208       0.744780       0.349784      -1.149073       0.025121      -0.025121      -0.016930       0.039354       0.012785       0.044910      -0.044910       0.000000      -0.027533      -0.072201       0.017374       0.054828             10.749679       8.208628      -2.911519       4.341535       8.208624      -4.341531      15.831785          -0.000000
          138              O       0.799848      10.758652      22.340148      -0.539423      36.516708 0.49649036E+03  0.11673184E+05                                 8.689356                            6.805181       0.419400       2.190418                    0.998189      26.947771      69.525210       0.744780       0.349784      -1.149073      -0.025121       0.025121      -0.016930       0.039354       0.012785      -0.044910       0.044910       0.000000      -0.027533      -0.072201       0.017374       0.054828             10.749680       8.208628      -2.911519      -4.341535       8.208625       4.341531      15.831786          -0.000000
          139              O      10.758652      10.758652       9.430648      -0.539423      36.516715 0.49649036E+03  0.11673184E+05                                 8.689357                            6.805180       0.419400       2.190418                    0.998189      26.947771      69.525209       0.744780       0.349784      -1.149073       0.025121       0.025121      -0.016930       0.039354      -0.012785       0.044910       0.044910      -0.000000      -0.027533      -0.072201       0.017374       0.054828             10.749683       8.208626       2.911519       4.341534       8.208629       4.341538      15.831794          -0.000000
          140              O       0.799848       0.799848       9.430648      -0.539423      36.516715 0.49649036E+03  0.11673184E+05                                 8.689357                            6.805180       0.419400       2.190418                    0.998189      26.947771      69.525209       0.744780       0.349784      -1.149073      -0.025121      -0.025121      -0.016930       0.039354      -0.012785      -0.044910      -0.044910      -0.000000      -0.027533      -0.072201       0.017374       0.054828             10.749683       8.208626       2.911519      -4.341534       8.208629      -4.341538      15.831794          -0.000000
          141              O       0.799848       0.799848      16.388352      -0.539424      36.516892 0.49649317E+03  0.11673270E+05                                 8.689392                            6.805206       0.419392       2.190415                    0.998189      26.947822      69.525457       0.744777       0.349784      -1.149072      -0.025121      -0.025121       0.016931       0.039354      -0.012785       0.044910       0.044911      -0.000000      -0.027536      -0.072202       0.017374       0.054828             10.749726       8.208660       2.911536       4.341558       8.208664       4.341562      15.831855          -0.000000
          142              O      10.758652      10.758652      16.388352      -0.539424      36.516893 0.49649318E+03  0.11673270E+05                                 8.689392                            6.805206       0.419392       2.190415                    0.998189      26.947822      69.525458       0.744777       0.349784      -1.149072       0.025121       0.025121       0.016931       0.039354      -0.012785      -0.044910      -0.044911      -0.000000      -0.027536      -0.072202       0.017374       0.054828             10.749727       8.208660       2.911536      -4.341558       8.208664      -4.341562      15.831856          -0.000000
          143              O       0.799848      10.758652       3.478852      -0.539424      36.516885 0.49649317E+03  0.11673270E+05                                 8.689391                            6.805206       0.419392       2.190415                    0.998189      26.947822      69.525458       0.744777       0.349784      -1.149072      -0.025121       0.025121       0.016931       0.039354       0.012785       0.044911      -0.044910       0.000000      -0.027536      -0.072202       0.017374       0.054828             10.749723       8.208662      -2.911535       4.341559       8.208659      -4.341555      15.831847          -0.000000
          144              O      10.758652       0.799848       3.478852      -0.539424      36.516885 0.49649317E+03  0.11673270E+05                                 8.689391                            6.805206       0.419392       2.190415                    0.998189      26.947821      69.525457       0.744777       0.349784      -1.149072       0.025121      -0.025121       0.016931       0.039354       0.012785      -0.044911       0.044910       0.000000      -0.027536      -0.072202       0.017374       0.054828             10.749723       8.208663      -2.911535      -4.341559       8.208659       4.341556      15.831848          -0.000000
          145              O       0.000000       0.000000      19.364250      -0.877912      55.281833 0.10779422E+04  0.30787794E+05                                11.308037                            9.876966      -0.424357       1.851989                    0.994510      34.124400      97.280510       0.631888       0.339377      -1.156893       0.000000       0.000000      -0.000000       0.000000      -0.000000       0.000000       0.000000       0.000000      -0.032328      -0.010776       0.005388       0.005388             13.806996      15.190552      -0.000003      -0.000000      15.190552      -0.000000      11.039883           0.000000
          146              O       0.000000       0.000000       6.454750      -0.877912      55.281833 0.10779422E+04  0.30787794E+05                                11.308037                            9.876966      -0.424357       1.851989                    0.994510      34.124400      97.280511       0.631888       0.339377      -1.156893       0.000000      -0.000000      -0.000000       0.000000       0.000000      -0.000000      -0.000000      -0.000000      -0.032328      -0.010776       0.005388       0.005388             13.806996      15.190552       0.000003      -0.000000      15.190552      -0.000000      11.039883           0.000000

******************************************************
Auxiliary information for the entire system
The total spin magnetic moment of the unit cell is   -0.000002
The total net atomic charge of the unit cell is   0.000000
Accuracy of reproducing the electrostatic potential in the unit cell:
  The inner radius (bohr) =    5.0000
  The outer radius (bohr) =   12.0000
  Valid grid points have density less than (e/(bohr^3)) =    0.0001
  The number of valid grid points were=       326560
  The rms potential error without charges in kcal/mol is=      3.22457
  The rms potential error with partial charges in kcal/mol is=      0.57656
  The RRMSE value at monopole order=      0.17880
  The rms potential error with partial charges and cloud penetration in kcal/mol is=      0.56068
  The RRMSE value at monopole order with cloud penetration is=      0.17388
  The rms potential error with partial charges and atomic dipoles in kcal/mol is=      0.32894
  The RRMSE value at dipole order=      0.10201
  The rms potential error with partial charges, atomic dipoles and cloud penetration in kcal/mol is=      0.33026
  The RRMSE value at dipole order with cloud penetration=      0.10242

******************************************************
The electron densities and ab initio electrostatic potential were computed in VASP using the PBE functional and
projector augmented wave method. See the main text of the journal article for a description of computational details.
The atomic charges, dipoles, and quadrupoles were computed with the DDEC6 method as described in
(a) T. A. Manz and N. Gabaldon Limas, RSC Adv. 6 (2016) 47771-47801 DOI: 10.1039/c6ra04656h
(b) N. Gabaldon Limas and T. A. Manz, RSC Adv. 8 (2018) 2678-2707 DOI: 10.1039/c7ra11829e.
For each atom in the material, the electron cloud parameters were fit to the spherically averaged atom-in-material
electron density using radial positions for which this density was between 10^-4 and 10^-2 electrons per cubic bohr.
The polarizabilities, dispersion coefficients, and quantum Drude oscillator (QDO) parameters were fit using the MCLF method.
The magnetic structure of the system was optimized in VASP from the default ferromagnetic initial guess using spin polarization.
The atomic spin moments (ASMs) were computed on this optimized magnetic structure using the DDEC6 partition as inputs
to the method of T. A. Manz and D. S. Sholl, J. Chem. Theory Comput. 7 (2011) 4146-4164 DOI: 10.1021/ct200539n.
The RMSE and RRMSE were computed using a uniform grid with Ewald summation.
