# Supplementary material for: A collection of forcefield precursors for metal–organic frameworks
Source: RSC Adv. 2019 Nov 13;9(63):36492–507. doi: 10.1039/c9ra07327b (PMC9075174; doi:10.1039/c9ra07327b)
Supplement: RA-009-C9RA07327B-s6303 [file RA-009-C9RA07327B-s6303.xyz]

   34
jmolscript: load "" {1 1 1} spacegroup "x,y,z" unitcell [{      8.694000     0.000000     0.000000 }, {      0.000000    11.212000     0.000000 }, {      0.000000     0.000000    13.483000 }]
Cd     0.000000     8.591083     0.000000     0.969976
Cd     4.347000     2.620917     6.741500     0.969974
Cd     4.347000     0.761071     1.358682     0.545383
Cd     4.347000     5.445893    11.697042     0.555031
Cd     0.000000    10.450929     8.100182     0.545381
Cd     0.000000     5.766107     4.955542     0.555030
C      6.149266    10.772490     0.825160    -0.010646
C      6.144050     6.502960    12.381439    -0.017962
C      6.891734     0.439510     7.566660    -0.010646
C      6.896950     4.709040     5.639939    -0.017963
C      1.802266     0.439510     7.566660    -0.010647
C      1.797050     4.709040     5.639939    -0.017964
C      2.544734    10.772490     0.825160    -0.010647
C      2.549950     6.502960    12.381439    -0.017964
C      0.000000     9.827318    10.220114    -0.009127
C      0.000000     6.990682     3.113225    -0.018232
C      4.347000     1.384682     3.478614    -0.009129
C      4.347000     4.221318     9.854725    -0.018233
C      4.347000     2.680789     0.233256    -0.167244
C      4.347000     3.668566    13.155363    -0.101515
C      0.000000     8.531211     6.974756    -0.167244
C      0.000000     7.543434     6.413863    -0.101517
N      7.022144    10.081830     0.564938    -0.288794
N      7.020405     7.087105    12.799412    -0.281327
N      6.018856     1.130170     7.306438    -0.288792
N      6.020595     4.124895     6.057912    -0.281325
N      2.675144     1.130170     7.306438    -0.288793
N      2.673405     4.124895     6.057912    -0.281325
N      1.671856    10.081830     0.564938    -0.288794
N      1.673595     7.087105    12.799412    -0.281326
N      0.000000     9.441625    11.302799    -0.289839
N      0.000000     7.596130     2.134359    -0.286974
N      4.347000     1.770375     4.561299    -0.289835
N      4.347000     3.615870     8.875859    -0.286970

The following XYZ coordinates are in angstroms. Other properties are in atomic units.
The sperically averaged electron density of each atom fit to a function of the form exp(a - br)
eigen_1, eigen_2 and eigen_3 are the three eigenvalues of traceless quadrupole moment tensor
  atom number  atomic symbol              X              Y              Z     net charge C6 coefficient C8 coefficient C10 coefficient fluctuating dipole atomic polarizability isotropic forcefield polarizability              a              b squared Pearson coefficient          <r^3>          <r^4>         wp_QDO          m_QDO          q_QDO       dipole_x       dipole_y       dipole_z         dipole            Qxy            Qxz            Qyz     Q(x^2-y^2)  Q(3z^2 - R^2)        eigen_1        eigen_2        eigen_3 static polarizability      alpha(xx)      alpha(xy)      alpha(xz)      alpha(yy)      alpha(yz)      alpha(zz) atomic spin moment
            1             Cd       0.000000       8.591083       0.000000       0.969976     242.201037 0.46151066E+04  0.17715914E+06                                28.244497                           20.637295       1.302298       2.102421                    0.998492      77.255805     204.520811       0.461072       0.346063      -1.232177      -0.000000      -0.001694       0.002255       0.002821       0.000000      -0.000000       0.001333      -0.003523       0.026020      -0.006098      -0.002731       0.008829             35.037099      38.194415       0.000003       0.000001      32.459804      -0.975334      34.457078           0.105753
            2             Cd       4.347000       2.620917       6.741500       0.969974     242.201159 0.46151130E+04  0.17715944E+06                                28.244498                           20.637304       1.302305       2.102423                    0.998492      77.255878     204.521011       0.461073       0.346063      -1.232177      -0.000000       0.001694       0.002255       0.002821       0.000000      -0.000000      -0.001332      -0.003524       0.026019      -0.006099      -0.002730       0.008829             35.037091      38.194423       0.000005      -0.000002      32.459812       0.975314      34.457039           0.105754
            3             Cd       4.347000       0.761071       1.358682       0.545383     246.424483 0.56022145E+04  0.22760952E+06                                28.907094                           22.889696       1.207165       2.001623                    0.998155      90.781147     254.038823       0.429857       0.350713      -1.217922      -0.000000      -0.000134      -0.010298       0.010299      -0.000000       0.000000      -0.060260      -0.077614       0.020933      -0.042296      -0.040756       0.083052             33.586876      31.235978       0.000004       0.000002      36.529317       2.630178      32.995334           0.169668
            4             Cd       4.347000       5.445893      11.697042       0.555031     234.304757 0.52171848E+04  0.20847533E+06                                28.006358                           22.094414       1.198890       2.004380                    0.997999      90.070828     250.943861       0.436845       0.350881      -1.216323      -0.000000       0.042432      -0.055953       0.070223       0.000000      -0.000000      -0.179786      -0.148121       0.151005      -0.130173      -0.099228       0.229401             32.702676      31.576344      -0.000002      -0.000001      34.504908       6.330736      32.026777           0.187809
            5             Cd       0.000000      10.450929       8.100182       0.545381     246.424824 0.56022219E+04  0.22760991E+06                                28.907123                           22.889713       1.207164       2.001622                    0.998155      90.781190     254.039019       0.429857       0.350713      -1.217922       0.000000       0.000132      -0.010298       0.010298       0.000001      -0.000001       0.060259      -0.077621       0.020954      -0.042303      -0.040750       0.083053             33.586915      31.235985       0.000005      -0.000002      36.529364      -2.630171      32.995395           0.169669
            6             Cd       0.000000       5.766107       4.955542       0.555030     234.305077 0.52171916E+04  0.20847568E+06                                28.006385                           22.094429       1.198889       2.004380                    0.997999      90.070872     250.944055       0.436845       0.350881      -1.216323       0.000000      -0.042429      -0.055954       0.070221       0.000001      -0.000000       0.179785      -0.148132       0.151007      -0.130170      -0.099234       0.229403             32.702713      31.576349      -0.000002       0.000001      34.504958      -6.330738      32.026831           0.187810
            7              C       6.149266      10.772490       0.825160      -0.010646      39.230208 0.49872148E+03  0.12015551E+05                                 9.843211                            7.503409       0.611590       2.142184                    0.999926      29.645069      83.547433       0.600524       0.423341      -1.070298       0.036302      -0.024374      -0.015264       0.046313       0.114757       0.041027      -0.036728      -0.046846       0.211150      -0.165163       0.080061       0.085102             11.401744      15.162928      -6.764995      -2.711473      11.745698       2.179363       7.296606           0.052836
            8              C       6.144050       6.502960      12.381439      -0.017962      38.651016 0.48947499E+03  0.11742099E+05                                 9.745196                            7.434337       0.633412       2.150293                    0.999954      29.538962      83.170283       0.602984       0.423434      -1.069841       0.028926       0.011576       0.023548       0.039054      -0.098855      -0.071720      -0.053783      -0.070114       0.131766      -0.165244       0.080259       0.084985             11.273198      15.252148       6.270088       3.424544      10.848874       2.394878       7.718572           0.045726
            9              C       6.891734       0.439510       7.566660      -0.010646      39.230194 0.49872129E+03  0.12015545E+05                                 9.843206                            7.503405       0.611596       2.142186                    0.999926      29.645068      83.547404       0.600524       0.423341      -1.070298      -0.036303       0.024375      -0.015264       0.046315       0.114758      -0.041028       0.036729      -0.046845       0.211155      -0.165165       0.080062       0.085103             11.401737      15.162916      -6.764990       2.711471      11.745693      -2.179362       7.296602           0.052841
           10              C       6.896950       4.709040       5.639939      -0.017963      38.651015 0.48947498E+03  0.11742098E+05                                 9.745193                            7.434335       0.633416       2.150295                    0.999954      29.538964      83.170270       0.602984       0.423433      -1.069842      -0.028927      -0.011577       0.023549       0.039056      -0.098856       0.071721       0.053783      -0.070114       0.131770      -0.165245       0.080260       0.084985             11.273195      15.252141       6.270087      -3.424542      10.848874      -2.394877       7.718570           0.045731
           11              C       1.802266       0.439510       7.566660      -0.010647      39.230240 0.49872194E+03  0.12015565E+05                                 9.843217                            7.503413       0.611592       2.142185                    0.999926      29.645079      83.547474       0.600523       0.423341      -1.070298       0.036302       0.024374      -0.015264       0.046314      -0.114758       0.041028       0.036729      -0.046845       0.211155      -0.165164       0.080061       0.085103             11.401751      15.162935       6.765001      -2.711475      11.745708      -2.179365       7.296611           0.052841
           12              C       1.797050       4.709040       5.639939      -0.017964      38.651059 0.48947564E+03  0.11742118E+05                                 9.745202                            7.434341       0.633415       2.150294                    0.999954      29.538981      83.170339       0.602984       0.423433      -1.069841       0.028927      -0.011578       0.023549       0.039056       0.098856      -0.071721       0.053783      -0.070114       0.131770      -0.165245       0.080260       0.084985             11.273205      15.252155      -6.270094       3.424546      10.848884      -2.394880       7.718577           0.045732
           13              C       2.544734      10.772490       0.825160      -0.010647      39.230259 0.49872222E+03  0.12015574E+05                                 9.843222                            7.503417       0.611587       2.142183                    0.999926      29.645086      83.547512       0.600523       0.423341      -1.070297      -0.036301      -0.024374      -0.015264       0.046312      -0.114757      -0.041027      -0.036728      -0.046846       0.211150      -0.165163       0.080061       0.085102             11.401757      15.162945       6.765004       2.711477      11.745712       2.179366       7.296614           0.052835
           14              C       2.549950       6.502960      12.381439      -0.017964      38.651063 0.48947568E+03  0.11742120E+05                                 9.745206                            7.434344       0.633411       2.150293                    0.999954      29.538978      83.170352       0.602983       0.423434      -1.069841      -0.028926       0.011576       0.023548       0.039054       0.098856       0.071720      -0.053783      -0.070115       0.131766      -0.165244       0.080259       0.084985             11.273210      15.252164      -6.270096      -3.424548      10.848885       2.394881       7.718579           0.045726
           15              C       0.000000       9.827318      10.220114      -0.009127      39.788282 0.50499708E+03  0.12209393E+05                                 9.951738                            7.559580       0.596390       2.137475                    0.999938      29.713499      83.989130       0.596985       0.424363      -1.069254      -0.000000      -0.015289       0.034598       0.037826       0.000000       0.000000       0.080446       0.023999      -0.386019      -0.159257       0.076336       0.082921             11.572372       6.497107       0.000000      -0.000000       8.134269      -4.677355      20.085741           0.063726
           16              C       0.000000       6.990682       3.113225      -0.018232      40.566466 0.51018187E+03  0.12356635E+05                                10.060554                            7.580001       0.612243       2.138914                    0.999952      29.849641      84.233689       0.598806       0.422323      -1.071379       0.000000       0.038009      -0.024611       0.045282       0.000000       0.000000       0.115329       0.060205      -0.274828      -0.165153       0.075907       0.089246             11.788155       6.461897      -0.000000       0.000000      10.268269      -6.560153      18.634300           0.044155
           17              C       4.347000       1.384682       3.478614      -0.009129      39.788207 0.50499613E+03  0.12209362E+05                                 9.951718                            7.559567       0.596396       2.137477                    0.999938      29.713485      83.989011       0.596986       0.424363      -1.069254      -0.000000       0.015289       0.034602       0.037829       0.000000      -0.000000      -0.080446       0.024001      -0.386028      -0.159260       0.076339       0.082922             11.572346       6.497096       0.000000       0.000000       8.134254       4.677344      20.085689           0.063733
           18              C       4.347000       4.221318       9.854725      -0.018233      40.566394 0.51018098E+03  0.12356605E+05                                10.060534                            7.579989       0.612249       2.138916                    0.999952      29.849630      84.233580       0.598807       0.422322      -1.071380      -0.000000      -0.038009      -0.024615       0.045283       0.000000      -0.000000      -0.115330       0.060208      -0.274837      -0.165156       0.075910       0.089246             11.788129       6.461885      -0.000000      -0.000000      10.268250       6.560137      18.634252           0.044162
           19              C       4.347000       2.680789       0.233256      -0.167244      47.193606 0.63249647E+03  0.16270364E+05                                11.297847                            8.593409       0.135397       1.966819                    0.999010      33.110658      98.365525       0.543830       0.437829      -1.054867      -0.000000      -0.048025       0.047205       0.067341      -0.000001      -0.000002       0.072236       0.152109       0.058299      -0.122528       0.056190       0.066338             12.978624       7.173433       0.000000      -0.000000      19.832790      -7.431172      11.929649           0.357072
           20              C       4.347000       3.668566      13.155363      -0.101515      45.106354 0.61024018E+03  0.15564130E+05                                11.051956                            8.504435       0.062362       1.950499                    0.999208      32.284880      95.628151       0.540332       0.444448      -1.050495      -0.000001       0.083654      -0.025330       0.087405      -0.000001      -0.000002       0.064181       0.101503       0.009938      -0.094515       0.045420       0.049095             12.615653       7.137276      -0.000000       0.000000      18.796789      -7.129062      11.912895           0.521044
           21              C       0.000000       8.531211       6.974756      -0.167244      47.193817 0.63249971E+03  0.16270469E+05                                11.297877                            8.593428       0.135400       1.966820                    0.999010      33.110760      98.365904       0.543829       0.437828      -1.054867      -0.000000       0.048028       0.047205       0.067342       0.000002      -0.000003      -0.072239       0.152097       0.058312      -0.122526       0.056196       0.066330             12.978660       7.173449       0.000000       0.000000      19.832842       7.431199      11.929687           0.357073
           22              C       0.000000       7.543434       6.413863      -0.101517      45.106655 0.61024501E+03  0.15564284E+05                                11.051999                            8.504464       0.062367       1.950499                    0.999208      32.285025      95.628680       0.540331       0.444448      -1.050495       0.000001      -0.083652      -0.025336       0.087405       0.000001      -0.000003      -0.064181       0.101496       0.009961      -0.094512       0.045424       0.049088             12.615705       7.137301       0.000000       0.000000      18.796866       7.129099      11.912948           0.521045
           23              N       7.022144      10.081830       0.564938      -0.288794      43.820109 0.57053903E+03  0.14111952E+05                                10.408526                            7.913508       0.029571       2.004039                    0.996785      29.687078      82.762542       0.601617       0.411608      -1.085793       0.000918       0.003690      -0.002663       0.004642       0.098470       0.035381      -0.030442      -0.049164       0.179920      -0.142230       0.068924       0.073306             12.086663      15.780047      -6.945066      -2.801363      12.553385       2.292949       7.926555           0.043217
           24              N       7.020405       7.087105      12.799412      -0.281327      42.872215 0.56317696E+03  0.13891953E+05                                10.283722                            7.882990       0.035719       2.006663                    0.996968      29.612526      82.583061       0.600094       0.413779      -1.083800      -0.006158      -0.009688       0.000864       0.011512      -0.089650      -0.064321      -0.045518      -0.075863       0.131567      -0.151096       0.073310       0.077786             11.880304      15.702296       6.307160       3.464917      11.545995       2.462230       8.392620           0.042453
           25              N       6.018856       1.130170       7.306438      -0.288792      43.820039 0.57053794E+03  0.14111918E+05                                10.408513                            7.913499       0.029577       2.004042                    0.996785      29.687053      82.762439       0.601618       0.411608      -1.085793      -0.000917      -0.003691      -0.002663       0.004643       0.098470      -0.035382       0.030442      -0.049163       0.179921      -0.142230       0.068924       0.073306             12.086647      15.780026      -6.945057       2.801359      12.553371      -2.292946       7.926545           0.043220
           26              N       6.020595       4.124895       6.057912      -0.281325      42.872138 0.56317573E+03  0.13891914E+05                                10.283707                            7.882980       0.035724       2.006665                    0.996968      29.612498      82.582944       0.600095       0.413779      -1.083800       0.006159       0.009688       0.000863       0.011513      -0.089651       0.064321       0.045518      -0.075862       0.131568      -0.151096       0.073311       0.077786             11.880287      15.702272       6.307151      -3.464911      11.545980      -2.462227       8.392608           0.042456
           27              N       2.675144       1.130170       7.306438      -0.288793      43.820067 0.57053835E+03  0.14111931E+05                                10.408517                            7.913501       0.029577       2.004042                    0.996785      29.687066      82.762483       0.601618       0.411608      -1.085793       0.000918      -0.003691      -0.002663       0.004643      -0.098470       0.035382       0.030442      -0.049163       0.179921      -0.142230       0.068924       0.073306             12.086652      15.780031       6.945060      -2.801360      12.553376      -2.292948       7.926548           0.043219
           28              N       2.673405       4.124895       6.057912      -0.281325      42.872088 0.56317492E+03  0.13891889E+05                                10.283699                            7.882974       0.035725       2.006666                    0.996968      29.612479      82.582871       0.600095       0.413779      -1.083800      -0.006160       0.009688       0.000863       0.011513       0.089651      -0.064321       0.045518      -0.075862       0.131568      -0.151096       0.073311       0.077786             11.880276      15.702257      -6.307144       3.464908      11.545970      -2.462224       8.392601           0.042456
           29              N       1.671856      10.081830       0.564938      -0.288794      43.820110 0.57053902E+03  0.14111952E+05                                10.408524                            7.913506       0.029572       2.004040                    0.996785      29.687082      82.762547       0.601618       0.411608      -1.085793      -0.000918       0.003690      -0.002663       0.004642      -0.098470      -0.035381      -0.030441      -0.049164       0.179920      -0.142230       0.068924       0.073306             12.086661      15.780045       6.945066       2.801363      12.553384       2.292949       7.926554           0.043217
           30              N       1.673595       7.087105      12.799412      -0.281326      42.872155 0.56317599E+03  0.13891922E+05                                10.283710                            7.882982       0.035721       2.006664                    0.996968      29.612505      82.582974       0.600095       0.413779      -1.083800       0.006158      -0.009688       0.000863       0.011512       0.089651       0.064321      -0.045518      -0.075863       0.131567      -0.151096       0.073310       0.077786             11.880290      15.702278      -6.307152      -3.464912      11.545982       2.462227       8.392611           0.042454
           31              N       0.000000       9.441625      11.302799      -0.289839      44.469596 0.58740914E+03  0.14635549E+05                                10.527779                            8.041746       0.043647       2.005719                    0.996990      29.899408      83.660650       0.595452       0.412849      -1.084969       0.000000      -0.000513      -0.003835       0.003869      -0.000000       0.000000       0.069591       0.018490      -0.359006      -0.144493       0.069079       0.075414             12.207443       7.223456       0.000000      -0.000000       8.805255      -4.848715      20.593618           0.044407
           32              N       0.000000       7.596130       2.134359      -0.286974      44.138890 0.57450497E+03  0.14223712E+05                                10.445142                            7.923488       0.055018       2.010280                    0.996844      29.734422      82.725870       0.603694       0.409798      -1.087827       0.000000       0.003186       0.013479       0.013850      -0.000000       0.000000       0.101758       0.054936      -0.250081      -0.147423       0.069148       0.078275             12.192851       7.048616      -0.000000       0.000000      10.445459      -6.420419      19.084477           0.039902
           33              N       4.347000       1.770375       4.561299      -0.289835      44.469389 0.58740600E+03  0.14635450E+05                                10.527743                            8.041722       0.043652       2.005721                    0.996990      29.899334      83.660349       0.595453       0.412849      -1.084969      -0.000000       0.000512      -0.003837       0.003871       0.000000      -0.000000      -0.069591       0.018491      -0.359009      -0.144494       0.069080       0.075414             12.207397       7.223434       0.000000      -0.000000       8.805226       4.848693      20.593533           0.044408
           34              N       4.347000       3.615870       8.875859      -0.286970      44.138675 0.57450180E+03  0.14223612E+05                                10.445103                            7.923462       0.055023       2.010283                    0.996844      29.734351      82.725571       0.603695       0.409798      -1.087828      -0.000000      -0.003183       0.013480       0.013851      -0.000000       0.000000      -0.101759       0.054937      -0.250082      -0.147424       0.069149       0.078275             12.192802       7.048592       0.000000       0.000000      10.445422       6.420389      19.084391           0.039905

******************************************************
Auxiliary information for the entire system
The total spin magnetic moment of the unit cell is   3.804057
The total net atomic charge of the unit cell is   0.000001
Accuracy of reproducing the electrostatic potential in the unit cell:
  The inner radius (bohr) =    5.0000
  The outer radius (bohr) =   12.0000
  Valid grid points have density less than (e/(bohr^3)) =    0.0001
  The number of valid grid points were=       115050
  The rms potential error without charges in kcal/mol is=      2.52303
  The rms potential error with partial charges in kcal/mol is=      0.41332
  The RRMSE value at monopole order=      0.16382
  The rms potential error with partial charges and cloud penetration in kcal/mol is=      0.40578
  The RRMSE value at monopole order with cloud penetration is=      0.16083
  The rms potential error with partial charges and atomic dipoles in kcal/mol is=      0.20399
  The RRMSE value at dipole order=      0.08085
  The rms potential error with partial charges, atomic dipoles and cloud penetration in kcal/mol is=      0.19143
  The RRMSE value at dipole order with cloud penetration=      0.07587

******************************************************
The electron densities and ab initio electrostatic potential were computed in VASP using the PBE functional and
projector augmented wave method. See the main text of the journal article for a description of computational details.
The atomic charges, dipoles, and quadrupoles were computed with the DDEC6 method as described in
(a) T. A. Manz and N. Gabaldon Limas, RSC Adv. 6 (2016) 47771-47801 DOI: 10.1039/c6ra04656h
(b) N. Gabaldon Limas and T. A. Manz, RSC Adv. 8 (2018) 2678-2707 DOI: 10.1039/c7ra11829e.
For each atom in the material, the electron cloud parameters were fit to the spherically averaged atom-in-material
electron density using radial positions for which this density was between 10^-4 and 10^-2 electrons per cubic bohr.
The polarizabilities, dispersion coefficients, and quantum Drude oscillator (QDO) parameters were fit using the MCLF method.
The magnetic structure of the system was optimized in VASP from the default ferromagnetic initial guess using spin polarization.
The atomic spin moments (ASMs) were computed on this optimized magnetic structure using the DDEC6 partition as inputs
to the method of T. A. Manz and D. S. Sholl, J. Chem. Theory Comput. 7 (2011) 4146-4164 DOI: 10.1021/ct200539n.
The RMSE and RRMSE were computed using a uniform grid with Ewald summation.
