# Supplementary material for: A collection of forcefield precursors for metal–organic frameworks
Source: RSC Adv. 2019 Nov 13;9(63):36492–507. doi: 10.1039/c9ra07327b (PMC9075174; doi:10.1039/c9ra07327b)
Supplement: RA-009-C9RA07327B-s6304 [file RA-009-C9RA07327B-s6304.xyz]

   68
jmolscript: load "" {1 1 1} spacegroup "x,y,z" unitcell [{      8.875000     0.000000     0.000000 }, {      0.000000    13.843000     0.000000 }, {      0.000000     0.000000    21.934000 }]
Cd     6.656250     9.489377    19.067226     0.963496
Cd     2.218750     2.567877    13.833774     0.963494
Cd     2.218750     4.353624     2.866774     0.963496
Cd     6.656250    11.275124     8.100226     0.963494
Cd     2.218750     7.836522    15.950405     0.532492
Cd     2.218750     9.463075     0.517642     0.518414
Cd     6.656250     0.915022    16.950595     0.532493
Cd     6.656250     2.541575    10.449358     0.518413
Cd     6.656250     6.006478     5.983595     0.532479
Cd     6.656250     4.379925    21.416358     0.518402
Cd     2.218750    12.927978     4.983405     0.532480
Cd     2.218750    11.301425    11.484642     0.518399
C      0.443750     9.814687    21.254046    -0.002018
C      0.417125     8.485759    16.976916     0.003111
C      8.431250     2.893187    11.646954    -0.002018
C      8.457875     1.564259    15.924084     0.003110
C      4.881250     4.028313     0.679954    -0.002016
C      4.854625     5.357241     4.957084     0.003112
C      3.993750    10.949813    10.287046    -0.002016
C      4.020375    12.278741     6.009916     0.003112
C      8.431250     4.028313     0.679954    -0.002015
C      8.457875     5.357241     4.957084     0.003112
C      0.443750    10.949813    10.287046    -0.002016
C      0.417125    12.278741     6.009916     0.003112
C      3.993750     9.814687    21.254046    -0.002017
C      4.020375     8.485759    16.976916     0.003111
C      4.881250     2.893187    11.646954    -0.002018
C      4.854625     1.564259    15.924084     0.003110
C      6.656250     6.340094    20.486356     0.003270
C      6.656250    12.707874    17.722672    -0.006744
C      2.218750    13.261594    12.414644     0.003269
C      2.218750     5.786374    15.178328    -0.006744
C      2.218750     7.502906     1.447644     0.003268
C      2.218750     1.135126     4.211328    -0.006744
C      6.656250     0.581406     9.519356     0.003268
C      6.656250     8.056626     6.755672    -0.006744
C      2.218750    10.839069     2.434674    -0.145639
C      2.218750     9.233281    14.235166    -0.130374
C      6.656250     3.917569     8.532326    -0.145638
C      6.656250     2.311781    18.665834    -0.130372
C      6.656250     3.003931    19.499326    -0.145534
C      6.656250     4.609719     7.698834    -0.130267
C      2.218750     9.925431    13.401674    -0.145531
C      2.218750    11.531219     3.268166    -0.130264
N      8.466750     9.939274    20.556545    -0.294437
N      8.378000     8.859520    17.481398    -0.285657
N      0.408250     3.017774    12.344455    -0.294436
N      0.497000     1.938020    15.419602    -0.285656
N      4.029250     3.903726     1.377455    -0.294437
N      3.940500     4.983480     4.452602    -0.285657
N      4.845750    10.825226     9.589545    -0.294436
N      4.934500    11.904980     6.514398    -0.285658
N      0.408250     3.903726     1.377455    -0.294437
N      0.497000     4.983480     4.452602    -0.285657
N      8.466750    10.825226     9.589545    -0.294436
N      8.378000    11.904980     6.514398    -0.285657
N      4.845750     9.939274    20.556545    -0.294437
N      4.934500     8.859520    17.481398    -0.285657
N      4.029250     3.017774    12.344455    -0.294436
N      3.940500     1.938020    15.419602    -0.285656
N      6.656250     7.309104    19.916072    -0.290087
N      6.656250    11.725021    18.205220    -0.286925
N      2.218750     0.387604    12.984928    -0.290085
N      2.218750     4.803521    14.695780    -0.286924
N      2.218750     6.533896     2.017928    -0.290086
N      2.218750     2.117979     3.728780    -0.286924
N      6.656250    13.455396     8.949072    -0.290085
N      6.656250     9.039479     7.238220    -0.286923

The following XYZ coordinates are in angstroms. Other properties are in atomic units.
The sperically averaged electron density of each atom fit to a function of the form exp(a - br)
eigen_1, eigen_2 and eigen_3 are the three eigenvalues of traceless quadrupole moment tensor
  atom number  atomic symbol              X              Y              Z     net charge C6 coefficient C8 coefficient C10 coefficient fluctuating dipole atomic polarizability isotropic forcefield polarizability              a              b squared Pearson coefficient          <r^3>          <r^4>         wp_QDO          m_QDO          q_QDO       dipole_x       dipole_y       dipole_z         dipole            Qxy            Qxz            Qyz     Q(x^2-y^2)  Q(3z^2 - R^2)        eigen_1        eigen_2        eigen_3 static polarizability      alpha(xx)      alpha(xy)      alpha(xz)      alpha(yy)      alpha(yz)      alpha(zz) atomic spin moment
            1             Cd       6.656250       9.489377      19.067226       0.963496     233.053279 0.46835858E+04  0.18043997E+06                                27.740866                           20.906496       1.381662       2.115851                    0.999062      77.673219     205.956985       0.454294       0.349957      -1.228810      -0.000000       0.004651       0.000239       0.004658       0.000000       0.000000       0.010280      -0.010614       0.045041      -0.012814      -0.007000       0.019814             33.909729      38.302309       0.000000       0.000001      32.636149      -4.481578      30.790730           0.065580
            2             Cd       2.218750       2.567877      13.833774       0.963494     233.053622 0.46835942E+04  0.18044037E+06                                27.740888                           20.906511       1.381666       2.115852                    0.999062      77.673296     205.957231       0.454293       0.349957      -1.228810      -0.000000       0.004651      -0.000240       0.004658      -0.000000       0.000000      -0.010280      -0.010614       0.045043      -0.012814      -0.007001       0.019815             33.909757      38.302359       0.000000      -0.000001      32.636156       4.481571      30.790757           0.065578
            3             Cd       2.218750       4.353624       2.866774       0.963496     233.053234 0.46835847E+04  0.18043991E+06                                27.740862                           20.906492       1.381662       2.115852                    0.999062      77.673217     205.956965       0.454294       0.349957      -1.228810       0.000000      -0.004651      -0.000239       0.004658       0.000000       0.000000       0.010279      -0.010614       0.045042      -0.012814      -0.007000       0.019814             33.909727      38.302338      -0.000000       0.000000      32.636113      -4.481562      30.790730           0.065578
            4             Cd       6.656250      11.275124       8.100226       0.963494     233.053451 0.46835902E+04  0.18044018E+06                                27.740875                           20.906502       1.381666       2.115852                    0.999062      77.673269     205.957128       0.454294       0.349957      -1.228810      -0.000000      -0.004652       0.000240       0.004658       0.000000       0.000000      -0.010280      -0.010613       0.045042      -0.012813      -0.007001       0.019815             33.909743      38.302353      -0.000000       0.000001      32.636134       4.481567      30.790741           0.065580
            5             Cd       2.218750       7.836522      15.950405       0.532492     237.708028 0.52834033E+04  0.21153187E+06                                28.040063                           22.105715       1.192230       2.002589                    0.997751      90.346458     250.961923       0.441080       0.346838      -1.221330       0.000000      -0.021734       0.004685       0.022233      -0.000000       0.000000      -0.095433      -0.010249       0.313689      -0.093208      -0.057406       0.150614             32.745772      31.966569       0.000000       0.000000      35.422805       2.506212      30.847943           0.210410
            6             Cd       2.218750       9.463075       0.517642       0.518414     241.796569 0.55879459E+04  0.22678833E+06                                28.450414                           22.801840       1.214774       2.002480                    0.998056      91.115157     254.482939       0.432532       0.348914      -1.220009       0.000000       0.026086       0.010663       0.028181      -0.000000       0.000000       0.087582      -0.128613       0.057658      -0.073916      -0.052402       0.126318             32.709932      32.460830      -0.000000       0.000001      29.401526      -0.978720      36.267440           0.155241
            7             Cd       6.656250       0.915022      16.950595       0.532493     237.708382 0.52834116E+04  0.21153230E+06                                28.040099                           22.105739       1.192226       2.002587                    0.997751      90.346478     250.962090       0.441080       0.346838      -1.221330       0.000000      -0.021734      -0.004684       0.022233      -0.000000       0.000000       0.095433      -0.010250       0.313687      -0.093207      -0.057406       0.150613             32.745818      31.966621       0.000000      -0.000000      35.422852      -2.506227      30.847981           0.210414
            8             Cd       6.656250       2.541575      10.449358       0.518413     241.797091 0.55879604E+04  0.22678906E+06                                28.450442                           22.801860       1.214784       2.002481                    0.998056      91.115307     254.483405       0.432533       0.348914      -1.220009       0.000000       0.026086      -0.010663       0.028181       0.000000       0.000000      -0.087583      -0.128612       0.057659      -0.073916      -0.052403       0.126319             32.709966      32.460863      -0.000000      -0.000000      29.401554       0.978714      36.267480           0.155241
            9             Cd       6.656250       6.006478       5.983595       0.532479     237.712057 0.52835300E+04  0.21153828E+06                                28.040419                           22.106026       1.192201       2.002577                    0.997751      90.347154     250.964923       0.441075       0.346839      -1.221328      -0.000000       0.021741      -0.004694       0.022242       0.000000       0.000000      -0.095433      -0.010243       0.313684      -0.093210      -0.057402       0.150612             32.746171      31.967083      -0.000000      -0.000001      35.423200       2.506436      30.848231           0.210411
           10             Cd       6.656250       4.379925      21.416358       0.518402     241.800377 0.55880714E+04  0.22679481E+06                                28.450755                           22.802143       1.214740       2.002466                    0.998056      91.115916     254.486233       0.432528       0.348916      -1.220007       0.000000      -0.026081      -0.010656       0.028174      -0.000000      -0.000000       0.087579      -0.128614       0.057655      -0.073916      -0.052400       0.126316             32.710299      32.461290       0.000000      -0.000000      29.401872      -0.978896      36.267734           0.155242
           11             Cd       2.218750      12.927978       4.983405       0.532480     237.711926 0.52835277E+04  0.21153817E+06                                28.040416                           22.106028       1.192194       2.002575                    0.997751      90.347105     250.964804       0.441075       0.346840      -1.221328       0.000000       0.021741       0.004694       0.022242      -0.000000       0.000000       0.095433      -0.010248       0.313687      -0.093208      -0.057405       0.150613             32.746165      31.967087      -0.000001       0.000001      35.423188      -2.506444      30.848221           0.210413
           12             Cd       2.218750      11.301425      11.484642       0.518399     241.800891 0.55880873E+04  0.22679562E+06                                28.450790                           22.802173       1.214745       2.002467                    0.998056      91.116047     254.486698       0.432528       0.348916      -1.220007      -0.000000      -0.026081       0.010655       0.028174       0.000000       0.000000      -0.087581      -0.128617       0.057656      -0.073918      -0.052401       0.126319             32.710337      32.461331       0.000000       0.000000      29.401907       0.978901      36.267772           0.155242
           13              C       0.443750       9.814687      21.254046      -0.002018      36.074459 0.45946788E+03  0.10863687E+05                                 9.332931                            7.230076       0.578058       2.142089                    0.999924      29.003875      81.425964       0.607187       0.426640      -1.066411      -0.026341       0.009063      -0.023236       0.036275       0.010794      -0.117448       0.013058      -0.137363      -0.071517      -0.160058       0.076766       0.083291             10.671679      14.514582      -0.790958       6.482112       6.239798      -0.600610      11.260656           0.042322
           14              C       0.417125       8.485759      16.976916       0.003111      36.190066 0.45722491E+03  0.10792194E+05                                 9.346573                            7.207172       0.587078       2.144923                    0.999933      28.878241      80.875609       0.609109       0.426021      -1.067316      -0.025444       0.020614       0.003394       0.032922       0.066108       0.086192      -0.039471      -0.124209       0.087400      -0.154258       0.075093       0.079165             10.719003      15.097752      -3.006397      -5.704737       7.164714       1.844101       9.894542           0.067050
           15              C       8.431250       2.893187      11.646954      -0.002018      36.074494 0.45946841E+03  0.10863702E+05                                 9.332934                            7.230078       0.578059       2.142089                    0.999924      29.003900      81.426032       0.607187       0.426640      -1.066411       0.026342       0.009063       0.023237       0.036277      -0.010794      -0.117449      -0.013058      -0.137364      -0.071518      -0.160059       0.076767       0.083292             10.671682      14.514587       0.790958       6.482115       6.239799       0.600609      11.260659           0.042321
           16              C       8.457875       1.564259      15.924084       0.003110      36.190122 0.45722569E+03  0.10792218E+05                                 9.346586                            7.207181       0.587076       2.144923                    0.999933      28.878258      80.875699       0.609108       0.426021      -1.067316       0.025445       0.020614      -0.003394       0.032923      -0.066108       0.086192       0.039471      -0.124209       0.087400      -0.154258       0.075093       0.079165             10.719018      15.097776       3.006402      -5.704747       7.164723      -1.844104       9.894556           0.067051
           17              C       4.881250       4.028313       0.679954      -0.002016      36.074497 0.45946852E+03  0.10863708E+05                                 9.332943                            7.230086       0.578050       2.142087                    0.999924      29.003879      81.426048       0.607185       0.426641      -1.066410      -0.026340      -0.009062       0.023236       0.036275      -0.010794       0.117449       0.013057      -0.137363      -0.071521      -0.160058       0.076767       0.083291             10.671691      14.514603       0.790966      -6.482113       6.239810      -0.600614      11.260661           0.042321
           18              C       4.854625       5.357241       4.957084       0.003112      36.190162 0.45722634E+03  0.10792239E+05                                 9.346598                            7.207191       0.587061       2.144918                    0.999933      28.878265      80.875792       0.609107       0.426022      -1.067315      -0.025442      -0.020612      -0.003394       0.032919      -0.066106      -0.086192      -0.039469      -0.124208       0.087393      -0.154256       0.075094       0.079162             10.719032      15.097798       3.006416       5.704743       7.164740       1.844106       9.894556           0.067052
           19              C       3.993750      10.949813      10.287046      -0.002016      36.074511 0.45946875E+03  0.10863714E+05                                 9.332943                            7.230086       0.578051       2.142088                    0.999924      29.003892      81.426075       0.607186       0.426641      -1.066410       0.026341      -0.009062      -0.023238       0.036276       0.010794       0.117449      -0.013057      -0.137363      -0.071522      -0.160059       0.076768       0.083291             10.671690      14.514601      -0.790967      -6.482112       6.239810       0.600614      11.260659           0.042321
           20              C       4.020375      12.278741       6.009916       0.003112      36.190160 0.45722631E+03  0.10792238E+05                                 9.346599                            7.207191       0.587060       2.144918                    0.999933      28.878262      80.875789       0.609107       0.426022      -1.067315       0.025442      -0.020612       0.003395       0.032920       0.066107      -0.086193       0.039469      -0.124208       0.087393      -0.154257       0.075094       0.079162             10.719032      15.097800      -3.006417       5.704743       7.164741      -1.844106       9.894556           0.067053
           21              C       8.431250       4.028313       0.679954      -0.002015      36.074490 0.45946842E+03  0.10863705E+05                                 9.332942                            7.230086       0.578050       2.142087                    0.999924      29.003876      81.426038       0.607185       0.426641      -1.066410       0.026340      -0.009062       0.023236       0.036274       0.010794      -0.117448       0.013057      -0.137363      -0.071521      -0.160058       0.076767       0.083291             10.671690      14.514601      -0.790966       6.482112       6.239809      -0.600613      11.260660           0.042321
           22              C       8.457875       5.357241       4.957084       0.003112      36.190169 0.45722643E+03  0.10792242E+05                                 9.346599                            7.207191       0.587061       2.144918                    0.999933      28.878268      80.875804       0.609107       0.426022      -1.067315       0.025442      -0.020612      -0.003394       0.032919       0.066106       0.086192      -0.039469      -0.124208       0.087393      -0.154256       0.075094       0.079162             10.719033      15.097801      -3.006416      -5.704744       7.164741       1.844106       9.894558           0.067051
           23              C       0.443750      10.949813      10.287046      -0.002016      36.074508 0.45946871E+03  0.10863713E+05                                 9.332942                            7.230086       0.578052       2.142088                    0.999924      29.003891      81.426071       0.607186       0.426641      -1.066410      -0.026341      -0.009062      -0.023238       0.036276      -0.010794      -0.117449      -0.013057      -0.137363      -0.071522      -0.160059       0.076768       0.083291             10.671690      14.514601       0.790967       6.482112       6.239809       0.600614      11.260659           0.042321
           24              C       0.417125      12.278741       6.009916       0.003112      36.190154 0.45722623E+03  0.10792236E+05                                 9.346597                            7.207190       0.587061       2.144918                    0.999933      28.878261      80.875779       0.609107       0.426022      -1.067315      -0.025442      -0.020612       0.003395       0.032920      -0.066107       0.086193       0.039469      -0.124208       0.087393      -0.154257       0.075094       0.079162             10.719030      15.097797       3.006416      -5.704741       7.164740      -1.844106       9.894554           0.067053
           25              C       3.993750       9.814687      21.254046      -0.002017      36.074451 0.45946777E+03  0.10863683E+05                                 9.332929                            7.230075       0.578059       2.142089                    0.999924      29.003873      81.425952       0.607187       0.426640      -1.066411       0.026341       0.009063      -0.023236       0.036276      -0.010794       0.117448       0.013058      -0.137363      -0.071517      -0.160058       0.076767       0.083291             10.671676      14.514579       0.790958      -6.482111       6.239796      -0.600610      11.260653           0.042322
           26              C       4.020375       8.485759      16.976916       0.003111      36.190063 0.45722486E+03  0.10792192E+05                                 9.346573                            7.207172       0.587078       2.144923                    0.999933      28.878239      80.875604       0.609109       0.426021      -1.067316       0.025444       0.020614       0.003394       0.032922      -0.066108      -0.086192      -0.039471      -0.124209       0.087400      -0.154258       0.075093       0.079165             10.719002      15.097751       3.006397       5.704737       7.164714       1.844101       9.894542           0.067050
           27              C       4.881250       2.893187      11.646954      -0.002018      36.074499 0.45946848E+03  0.10863704E+05                                 9.332934                            7.230078       0.578059       2.142089                    0.999924      29.003903      81.426041       0.607187       0.426640      -1.066411      -0.026342       0.009063       0.023237       0.036277       0.010794       0.117449      -0.013058      -0.137364      -0.071518      -0.160059       0.076767       0.083292             10.671682      14.514588      -0.790958      -6.482115       6.239799       0.600609      11.260660           0.042321
           28              C       4.854625       1.564259      15.924084       0.003110      36.190120 0.45722567E+03  0.10792217E+05                                 9.346585                            7.207180       0.587076       2.144923                    0.999933      28.878258      80.875697       0.609108       0.426021      -1.067316      -0.025445       0.020614      -0.003394       0.032922       0.066108      -0.086192       0.039471      -0.124209       0.087400      -0.154258       0.075093       0.079165             10.719018      15.097775      -3.006402       5.704747       7.164723      -1.844104       9.894556           0.067051
           29              C       6.656250       6.340094      20.486356       0.003270      36.595968 0.47598074E+03  0.11351806E+05                                 9.419116                            7.362573       0.583809       2.141502                    0.999915      29.161720      82.174150       0.601353       0.427072      -1.066338      -0.000000       0.025574      -0.021417       0.033358       0.000000      -0.000000       0.102428       0.169763       0.074779      -0.155495       0.072418       0.083077             10.582681       6.273094       0.000000      -0.000000      16.330863      -5.350524       9.144086           0.050091
           30              C       6.656250      12.707874      17.722672      -0.006744      36.849631 0.44327575E+03  0.10379231E+05                                 9.436162                            7.073445       0.615589       2.153463                    0.999928      28.815659      80.301521       0.618010       0.423272      -1.069352       0.000000      -0.035132       0.026240       0.043850       0.000000      -0.000000       0.102105       0.186690       0.088342      -0.162409       0.078621       0.083788             11.156011       6.166224       0.000000      -0.000000      18.958066      -5.282571       8.343742           0.035013
           31              C       2.218750      13.261594      12.414644       0.003269      36.595990 0.47598111E+03  0.11351816E+05                                 9.419116                            7.362573       0.583810       2.141502                    0.999915      29.161738      82.174192       0.601353       0.427072      -1.066338      -0.000000       0.025575       0.021418       0.033359      -0.000000       0.000000      -0.102429       0.169764       0.074780      -0.155496       0.072418       0.083077             10.582681       6.273094       0.000000       0.000000      16.330862       5.350524       9.144087           0.050090
           32              C       2.218750       5.786374      15.178328      -0.006744      36.849586 0.44327514E+03  0.10379212E+05                                 9.436154                            7.073440       0.615592       2.153464                    0.999928      28.815641      80.301444       0.618011       0.423272      -1.069352       0.000000      -0.035131      -0.026240       0.043849      -0.000000       0.000000      -0.102106       0.186691       0.088342      -0.162409       0.078622       0.083788             11.156000       6.166219      -0.000000      -0.000000      18.958047       5.282564       8.343734           0.035012
           33              C       2.218750       7.502906       1.447644       0.003268      36.595829 0.47597861E+03  0.11351739E+05                                 9.419081                            7.362548       0.583825       2.141506                    0.999915      29.161681      82.173894       0.601355       0.427071      -1.066339      -0.000000      -0.025574       0.021419       0.033359       0.000000       0.000000       0.102430       0.169760       0.074779      -0.155495       0.072417       0.083079             10.582641       6.273072      -0.000000       0.000000      16.330812      -5.350495       9.144040           0.050090
           34              C       2.218750       1.135126       4.211328      -0.006744      36.849609 0.44327551E+03  0.10379225E+05                                 9.436163                            7.073447       0.615581       2.153461                    0.999928      28.815634      80.301481       0.618010       0.423272      -1.069352      -0.000000       0.035131      -0.026238       0.043848       0.000000      -0.000000       0.102103       0.186693       0.088343      -0.162408       0.078623       0.083785             11.156009       6.166226      -0.000000       0.000000      18.958042      -5.282579       8.343758           0.035011
           35              C       6.656250       0.581406       9.519356       0.003268      36.595867 0.47597921E+03  0.11351756E+05                                 9.419083                            7.362549       0.583826       2.141506                    0.999915      29.161709      82.173964       0.601356       0.427071      -1.066339      -0.000000      -0.025576      -0.021420       0.033361      -0.000000      -0.000000      -0.102431       0.169761       0.074779      -0.155497       0.072418       0.083079             10.582643       6.273073       0.000000       0.000000      16.330816       5.350496       9.144041           0.050090
           36              C       6.656250       8.056626       6.755672      -0.006744      36.849663 0.44327623E+03  0.10379246E+05                                 9.436172                            7.073453       0.615582       2.153461                    0.999928      28.815656      80.301568       0.618009       0.423272      -1.069352       0.000000       0.035132       0.026239       0.043849      -0.000000      -0.000000      -0.102104       0.186694       0.088343      -0.162409       0.078623       0.083786             11.156021       6.166232      -0.000000      -0.000000      18.958066       5.282585       8.343765           0.035012
           37              C       2.218750      10.839069       2.434674      -0.145639      43.558424 0.56614804E+03  0.14178370E+05                                10.774881                            8.178462       0.211675       1.998100                    0.999486      32.164085      94.557511       0.552033       0.443042      -1.050808      -0.000000      -0.071109      -0.047098       0.085292      -0.000000       0.000000      -0.065941       0.089779      -0.173734      -0.106123       0.032278       0.073845             12.553842       6.911049       0.000000       0.000000      13.588574       8.151560      17.161903           0.404361
           38              C       2.218750       9.233281      14.235166      -0.130374      43.029273 0.55572881E+03  0.13872911E+05                                10.707836                            8.123218       0.046917       1.950951                    0.999228      31.937859      94.183949       0.551032       0.445271      -1.047980      -0.000000      -0.043718       0.087176       0.097523      -0.000000      -0.000000       0.061549       0.101733      -0.113906      -0.096550       0.026699       0.069851             12.433163       6.953102      -0.000000       0.000000      13.479502      -8.014396      16.866885           0.410923
           39              C       6.656250       3.917569       8.532326      -0.145638      43.558446 0.56614831E+03  0.14178378E+05                                10.774880                            8.178461       0.211675       1.998100                    0.999486      32.164105      94.557567       0.552034       0.443041      -1.050808       0.000000      -0.071108       0.047096       0.085290       0.000002       0.000002       0.065938       0.089790      -0.173744      -0.106124       0.032272       0.073852             12.553842       6.911049       0.000000      -0.000000      13.588574      -8.151561      17.161902           0.404361
           40              C       6.656250       2.311781      18.665834      -0.130372      43.029224 0.55572805E+03  0.13872885E+05                                10.707817                            8.123205       0.046926       1.950954                    0.999228      31.937859      94.183877       0.551033       0.445270      -1.047981       0.000000      -0.043718      -0.087176       0.097524      -0.000001       0.000001      -0.061548       0.101734      -0.113907      -0.096549       0.026698       0.069852             12.433141       6.953092      -0.000000      -0.000000      13.479478       8.014379      16.866854           0.410927
           41              C       6.656250       3.003931      19.499326      -0.145534      43.553759 0.56607499E+03  0.14176042E+05                                10.773943                            8.177796       0.211878       1.998179                    0.999486      32.162445      94.550140       0.552071       0.443027      -1.050820       0.000000       0.071104       0.047094       0.085285      -0.000001       0.000000      -0.065934       0.089769      -0.173720      -0.106112       0.032275       0.073838             12.552701       6.910518      -0.000000      -0.000000      13.587330       8.150682      17.160256           0.404362
           42              C       6.656250       4.609719       7.698834      -0.130267      43.024300 0.55565179E+03  0.13870465E+05                                10.706848                            8.122521       0.047125       1.951034                    0.999229      31.936000      94.175758       0.551071       0.445256      -1.047992       0.000000       0.043712      -0.087170       0.097516       0.000003       0.000002       0.061536       0.101740      -0.113897      -0.096538       0.026685       0.069853             12.431970       6.952534       0.000000      -0.000000      13.478187      -8.013483      16.865187           0.410919
           43              C       2.218750       9.925431      13.401674      -0.145531      43.553626 0.56607294E+03  0.14175978E+05                                10.773923                            8.177781       0.211878       1.998180                    0.999486      32.162383      94.549918       0.552072       0.443027      -1.050820      -0.000000       0.071103      -0.047094       0.085284       0.000000       0.000000       0.065934       0.089767      -0.173717      -0.106112       0.032276       0.073837             12.552675       6.910506      -0.000000       0.000000      13.587302      -8.150661      17.160218           0.404361
           44              C       2.218750      11.531219       3.268166      -0.130264      43.024125 0.55564914E+03  0.13870382E+05                                10.706816                            8.122499       0.047132       1.951037                    0.999229      31.935926      94.175451       0.551072       0.445256      -1.047993      -0.000000       0.043713       0.087171       0.097518      -0.000001       0.000000      -0.061539       0.101728      -0.113888      -0.096536       0.026691       0.069845             12.431930       6.952516       0.000000       0.000000      13.478144       8.013452      16.865132           0.410921
           45              N       8.466750       9.939274      20.556545      -0.294437      39.820426 0.53117753E+03  0.12920016E+05                                 9.770654                            7.643667       0.119479       2.032225                    0.997587      29.481026      81.798928       0.610503       0.412473      -1.084017       0.010357       0.011858       0.006528       0.017045       0.018534      -0.116089       0.017245      -0.140427      -0.045824      -0.160082       0.078346       0.081736             11.139409      14.834639      -0.233159       6.450384       6.807624      -0.237133      11.775963           0.032018
           46              N       8.378000       8.859520      17.481398      -0.285657      40.118996 0.53065108E+03  0.12895028E+05                                 9.812806                            7.636069       0.116981       2.033764                    0.997521      29.311492      81.105406       0.611689       0.412061      -1.085043       0.004037       0.003485      -0.015566       0.016455       0.067175       0.090026      -0.038665      -0.137040       0.090308      -0.161180       0.078995       0.082185             11.223216      15.460232      -2.918263      -5.706072       7.618687       1.798661      10.590730           0.038938
           47              N       0.408250       3.017774      12.344455      -0.294436      39.820436 0.53117763E+03  0.12920020E+05                                 9.770656                            7.643669       0.119478       2.032225                    0.997587      29.481028      81.798942       0.610503       0.412473      -1.084017      -0.010358       0.011858      -0.006529       0.017046      -0.018535      -0.116090      -0.017244      -0.140427      -0.045824      -0.160082       0.078347       0.081736             11.139412      14.834644       0.233158       6.450386       6.807625       0.237132      11.775966           0.032017
           48              N       0.497000       1.938020      15.419602      -0.285656      40.119022 0.53065142E+03  0.12895039E+05                                 9.812812                            7.636073       0.116982       2.033764                    0.997521      29.311496      81.105442       0.611689       0.412062      -1.085043      -0.004037       0.003485       0.015567       0.016455      -0.067175       0.090026       0.038665      -0.137040       0.090308      -0.161180       0.078995       0.082185             11.223225      15.460245       2.918265      -5.706078       7.618691      -1.798662      10.590738           0.038938
           49              N       4.029250       3.903726       1.377455      -0.294437      39.820402 0.53117712E+03  0.12920003E+05                                 9.770648                            7.643663       0.119485       2.032227                    0.997587      29.481018      81.798890       0.610503       0.412472      -1.084017       0.010358      -0.011858      -0.006528       0.017045      -0.018534       0.116089       0.017244      -0.140427      -0.045825      -0.160082       0.078347       0.081735             11.139402      14.834631       0.233161      -6.450377       6.807622      -0.237133      11.775953           0.032017
           50              N       3.940500       4.983480       4.452602      -0.285657      40.119038 0.53065167E+03  0.12895046E+05                                 9.812815                            7.636075       0.116983       2.033764                    0.997521      29.311502      81.105471       0.611689       0.412062      -1.085043       0.004036      -0.003485       0.015566       0.016454      -0.067174      -0.090026      -0.038665      -0.137040       0.090305      -0.161180       0.078995       0.082185             11.223228      15.460253       2.918270       5.706075       7.618696       1.798661      10.590736           0.038938
           51              N       4.845750      10.825226       9.589545      -0.294436      39.820384 0.53117681E+03  0.12919994E+05                                 9.770645                            7.643661       0.119484       2.032227                    0.997587      29.481011      81.798862       0.610503       0.412472      -1.084017      -0.010359      -0.011858       0.006529       0.017046       0.018534       0.116090      -0.017244      -0.140427      -0.045825      -0.160082       0.078347       0.081736             11.139398      14.834625      -0.233162      -6.450374       6.807620       0.237134      11.775949           0.032019
           52              N       4.934500      11.904980       6.514398      -0.285658      40.119044 0.53065178E+03  0.12895050E+05                                 9.812816                            7.636076       0.116982       2.033764                    0.997521      29.311506      81.105483       0.611689       0.412062      -1.085043      -0.004037      -0.003485      -0.015566       0.016454       0.067175      -0.090026       0.038665      -0.137040       0.090305      -0.161180       0.078995       0.082184             11.223229      15.460254      -2.918271       5.706075       7.618697      -1.798661      10.590735           0.038940
           53              N       0.408250       3.903726       1.377455      -0.294437      39.820414 0.53117732E+03  0.12920010E+05                                 9.770650                            7.643664       0.119485       2.032227                    0.997587      29.481023      81.798909       0.610503       0.412472      -1.084017      -0.010358      -0.011858      -0.006528       0.017045       0.018534      -0.116089       0.017244      -0.140427      -0.045825      -0.160082       0.078347       0.081735             11.139405      14.834634      -0.233161       6.450379       6.807623      -0.237133      11.775956           0.032017
           54              N       0.497000       4.983480       4.452602      -0.285657      40.119043 0.53065176E+03  0.12895049E+05                                 9.812816                            7.636076       0.116983       2.033764                    0.997521      29.311505      81.105481       0.611689       0.412062      -1.085043      -0.004036      -0.003485       0.015566       0.016454       0.067174       0.090026      -0.038665      -0.137040       0.090305      -0.161180       0.078995       0.082184             11.223229      15.460254      -2.918270      -5.706075       7.618696       1.798661      10.590736           0.038938
           55              N       8.466750      10.825226       9.589545      -0.294436      39.820392 0.53117695E+03  0.12919998E+05                                 9.770646                            7.643661       0.119483       2.032227                    0.997587      29.481015      81.798876       0.610503       0.412472      -1.084017       0.010359      -0.011858       0.006529       0.017046      -0.018534      -0.116090      -0.017244      -0.140427      -0.045825      -0.160082       0.078347       0.081736             11.139400      14.834628       0.233162       6.450375       6.807621       0.237134      11.775950           0.032019
           56              N       8.378000      11.904980       6.514398      -0.285657      40.119032 0.53065160E+03  0.12895044E+05                                 9.812813                            7.636074       0.116982       2.033764                    0.997521      29.311502      81.105465       0.611689       0.412062      -1.085043       0.004037      -0.003485      -0.015566       0.016454      -0.067175       0.090026       0.038665      -0.137040       0.090305      -0.161180       0.078995       0.082184             11.223226      15.460250       2.918270      -5.706073       7.618695      -1.798660      10.590732           0.038940
           57              N       4.845750       9.939274      20.556545      -0.294437      39.820425 0.53117751E+03  0.12920016E+05                                 9.770654                            7.643668       0.119479       2.032225                    0.997587      29.481024      81.798924       0.610503       0.412473      -1.084017      -0.010357       0.011858       0.006528       0.017045      -0.018534       0.116089       0.017245      -0.140427      -0.045824      -0.160082       0.078346       0.081736             11.139409      14.834640       0.233159      -6.450384       6.807624      -0.237133      11.775963           0.032018
           58              N       4.934500       8.859520      17.481398      -0.285657      40.119002 0.53065118E+03  0.12895031E+05                                 9.812807                            7.636070       0.116981       2.033764                    0.997521      29.311494      81.105415       0.611689       0.412061      -1.085043      -0.004037       0.003485      -0.015566       0.016455      -0.067175      -0.090026      -0.038665      -0.137040       0.090308      -0.161180       0.078995       0.082185             11.223218      15.460234       2.918263       5.706073       7.618688       1.798661      10.590731           0.038938
           59              N       4.029250       3.017774      12.344455      -0.294436      39.820444 0.53117776E+03  0.12920024E+05                                 9.770658                            7.643670       0.119478       2.032225                    0.997587      29.481032      81.798956       0.610503       0.412473      -1.084017       0.010358       0.011858      -0.006529       0.017046       0.018535       0.116090      -0.017244      -0.140427      -0.045824      -0.160082       0.078347       0.081736             11.139413      14.834646      -0.233158      -6.450387       6.807626       0.237132      11.775967           0.032017
           60              N       3.940500       1.938020      15.419602      -0.285656      40.119023 0.53065144E+03  0.12895039E+05                                 9.812812                            7.636073       0.116981       2.033764                    0.997521      29.311497      81.105444       0.611689       0.412062      -1.085043       0.004037       0.003485       0.015567       0.016455       0.067175      -0.090026       0.038666      -0.137040       0.090308      -0.161180       0.078995       0.082185             11.223225      15.460245      -2.918265       5.706077       7.618691      -1.798662      10.590738           0.038938
           61              N       6.656250       7.309104      19.916072      -0.290087      41.247227 0.56181212E+03  0.13855867E+05                                10.016898                            7.881727       0.075246       2.019388                    0.997196      29.633303      82.750481       0.598936       0.414651      -1.082761       0.000000      -0.006881      -0.006874       0.009726       0.000000       0.000000       0.098493       0.164278       0.071356      -0.149888       0.070246       0.079642             11.263275       7.051725       0.000000       0.000000      17.055900      -5.460486       9.682198           0.033848
           62              N       6.656250      11.725021      18.205220      -0.286925      41.885996 0.52291042E+03  0.12667293E+05                                10.120220                            7.593831       0.056766       2.016172                    0.997131      29.241658      80.931097       0.611398       0.413548      -1.083471      -0.000000       0.010523       0.000221       0.010525       0.000000      -0.000000       0.100387       0.198454       0.113125      -0.167250       0.080373       0.086877             11.981914       6.871827       0.000000       0.000000      19.930825      -5.708919       9.143090           0.035844
           63              N       2.218750       0.387604      12.984928      -0.290085      41.247205 0.56181176E+03  0.13855855E+05                                10.016892                            7.881723       0.075247       2.019388                    0.997196      29.633298      82.750449       0.598937       0.414651      -1.082761       0.000000      -0.006882       0.006873       0.009727       0.000000      -0.000000      -0.098493       0.164278       0.071357      -0.149889       0.070246       0.079643             11.263267       7.051721       0.000000       0.000000      17.055887       5.460482       9.682193           0.033847
           64              N       2.218750       4.803521      14.695780      -0.286924      41.885924 0.52290942E+03  0.12667262E+05                                10.120205                            7.593821       0.056769       2.016174                    0.997131      29.241637      80.930993       0.611398       0.413548      -1.083471       0.000000       0.010523      -0.000220       0.010525       0.000000       0.000000      -0.100387       0.198455       0.113125      -0.167250       0.080373       0.086877             11.981894       6.871817      -0.000000      -0.000000      19.930789       5.708908       9.143075           0.035843
           65              N       2.218750       6.533896       2.017928      -0.290086      41.247141 0.56181079E+03  0.13855823E+05                                10.016878                            7.881713       0.075247       2.019388                    0.997196      29.633276      82.750332       0.598937       0.414651      -1.082762      -0.000000       0.006881       0.006874       0.009727       0.000000       0.000000       0.098493       0.164276       0.071356      -0.149888       0.070246       0.079643             11.263250       7.051713       0.000000      -0.000000      17.055866      -5.460471       9.682173           0.033848
           66              N       2.218750       2.117979       3.728780      -0.286924      41.885909 0.52290920E+03  0.12667256E+05                                10.120206                            7.593821       0.056771       2.016175                    0.997131      29.241623      80.930967       0.611398       0.413548      -1.083471       0.000000      -0.010522      -0.000220       0.010524       0.000000      -0.000000       0.100387       0.198455       0.113126      -0.167250       0.080373       0.086877             11.981895       6.871818      -0.000000       0.000000      19.930782      -5.708913       9.143086           0.035843
           67              N       6.656250      13.455396       8.949072      -0.290085      41.247128 0.56181052E+03  0.13855815E+05                                10.016874                            7.881710       0.075246       2.019388                    0.997196      29.633274      82.750311       0.598938       0.414651      -1.082762      -0.000000       0.006883      -0.006873       0.009727      -0.000000      -0.000000      -0.098494       0.164277       0.071355      -0.149889       0.070246       0.079643             11.263246       7.051710       0.000000       0.000000      17.055859       5.460468       9.682169           0.033848
           68              N       6.656250       9.039479       7.238220      -0.286923      41.885922 0.52290934E+03  0.12667260E+05                                10.120208                            7.593822       0.056771       2.016175                    0.997131      29.241627      80.930986       0.611398       0.413548      -1.083471      -0.000000      -0.010524       0.000220       0.010526      -0.000000      -0.000000      -0.100387       0.198456       0.113126      -0.167251       0.080374       0.086877             11.981898       6.871820      -0.000000      -0.000000      19.930789       5.708914       9.143087           0.035845

******************************************************
Auxiliary information for the entire system
The total spin magnetic moment of the unit cell is   7.047870
The total net atomic charge of the unit cell is   0.000002
Accuracy of reproducing the electrostatic potential in the unit cell:
  The inner radius (bohr) =    5.0000
  The outer radius (bohr) =   12.0000
  Valid grid points have density less than (e/(bohr^3)) =    0.0001
  The number of valid grid points were=       224268
  The rms potential error without charges in kcal/mol is=      2.88856
  The rms potential error with partial charges in kcal/mol is=      0.41902
  The RRMSE value at monopole order=      0.14506
  The rms potential error with partial charges and cloud penetration in kcal/mol is=      0.41578
  The RRMSE value at monopole order with cloud penetration is=      0.14394
  The rms potential error with partial charges and atomic dipoles in kcal/mol is=      0.32873
  The RRMSE value at dipole order=      0.11380
  The rms potential error with partial charges, atomic dipoles and cloud penetration in kcal/mol is=      0.31645
  The RRMSE value at dipole order with cloud penetration=      0.10955

******************************************************
The electron densities and ab initio electrostatic potential were computed in VASP using the PBE functional and
projector augmented wave method. See the main text of the journal article for a description of computational details.
The atomic charges, dipoles, and quadrupoles were computed with the DDEC6 method as described in
(a) T. A. Manz and N. Gabaldon Limas, RSC Adv. 6 (2016) 47771-47801 DOI: 10.1039/c6ra04656h
(b) N. Gabaldon Limas and T. A. Manz, RSC Adv. 8 (2018) 2678-2707 DOI: 10.1039/c7ra11829e.
For each atom in the material, the electron cloud parameters were fit to the spherically averaged atom-in-material
electron density using radial positions for which this density was between 10^-4 and 10^-2 electrons per cubic bohr.
The polarizabilities, dispersion coefficients, and quantum Drude oscillator (QDO) parameters were fit using the MCLF method.
The magnetic structure of the system was optimized in VASP from the default ferromagnetic initial guess using spin polarization.
The atomic spin moments (ASMs) were computed on this optimized magnetic structure using the DDEC6 partition as inputs
to the method of T. A. Manz and D. S. Sholl, J. Chem. Theory Comput. 7 (2011) 4146-4164 DOI: 10.1021/ct200539n.
The RMSE and RRMSE were computed using a uniform grid with Ewald summation.
