# Supplementary material for: A collection of forcefield precursors for metal–organic frameworks
Source: RSC Adv. 2019 Nov 13;9(63):36492–507. doi: 10.1039/c9ra07327b (PMC9075174; doi:10.1039/c9ra07327b)
Supplement: RA-009-C9RA07327B-s6305 [file RA-009-C9RA07327B-s6305.xyz]

   34
jmolscript: load "" {1 1 1} spacegroup "x,y,z" unitcell [{      8.775000     0.000000     0.000000 }, {     -4.387500     7.599373     0.000000 }, {      0.000000     0.000000    20.546000 }]
Cd     0.000000     0.000000     0.000000     0.992090
Cd     0.000000     0.000000    10.273000     0.992185
Cd     4.387500     2.533175    18.211974     0.550857
Cd     0.000000     5.066198     7.938974     0.550955
Cd     0.000000     5.066198     2.334026     0.550813
Cd     4.387500     2.533175    12.607026     0.550972
C      4.387500     2.533175    15.923150    -0.167787
C      0.000000     5.066198     5.650150    -0.167503
C      0.000000     5.066198     4.622850    -0.167791
C      4.387500     2.533175    14.895850    -0.167308
C      6.208312     1.481878    18.873556    -0.006552
C      2.566688     1.481878    18.873556    -0.006604
C      4.387500     4.635618    18.873556    -0.004049
C     -1.820812     6.117495     8.600556    -0.006476
C      1.820813     6.117495     8.600556    -0.006526
C      0.000000     2.963755     8.600556    -0.003975
C      1.820813     6.117495     1.672444    -0.006631
C     -1.820812     6.117495     1.672444    -0.006580
C      0.000000     2.963755     1.672444    -0.004072
C      2.566688     1.481878    11.945444    -0.006499
C      6.208312     1.481878    11.945444    -0.006449
C      4.387500     4.635618    11.945444    -0.003952
N      7.161277     0.931683    19.208455    -0.287897
N      1.613722     0.931683    19.208455    -0.288011
N      4.387500     5.736007    19.208455    -0.286354
N     -2.773778     6.667690     8.935455    -0.287913
N      2.773778     6.667690     8.935455    -0.288028
N      0.000000     1.863366     8.935455    -0.286367
N      2.773778     6.667690     1.337545    -0.288019
N     -2.773778     6.667690     1.337545    -0.287905
N      0.000000     1.863366     1.337545    -0.286364
N      1.613722     0.931683    11.610545    -0.288011
N      7.161277     0.931683    11.610545    -0.287897
N      4.387500     5.736007    11.610545    -0.286351

The following XYZ coordinates are in angstroms. Other properties are in atomic units.
The sperically averaged electron density of each atom fit to a function of the form exp(a - br)
eigen_1, eigen_2 and eigen_3 are the three eigenvalues of traceless quadrupole moment tensor
  atom number  atomic symbol              X              Y              Z     net charge C6 coefficient C8 coefficient C10 coefficient fluctuating dipole atomic polarizability isotropic forcefield polarizability              a              b squared Pearson coefficient          <r^3>          <r^4>         wp_QDO          m_QDO          q_QDO       dipole_x       dipole_y       dipole_z         dipole            Qxy            Qxz            Qyz     Q(x^2-y^2)  Q(3z^2 - R^2)        eigen_1        eigen_2        eigen_3 static polarizability      alpha(xx)      alpha(xy)      alpha(xz)      alpha(yy)      alpha(yz)      alpha(zz) atomic spin moment
            1             Cd       0.000000       0.000000       0.000000       0.992090     236.907214 0.45373356E+04  0.17342300E+06                                27.765922                           20.379638       1.154216       2.069292                    0.997796      76.696777     202.555879       0.466850       0.343260      -1.234772       0.000000       0.000000      -0.000004       0.000004       0.000001      -0.000015       0.000661      -0.001327      -0.063905      -0.021315       0.009987       0.011328             34.578521      38.244219       0.000397      -0.000389      38.216918      -0.013285      27.274426           0.072900
            2             Cd       0.000000       0.000000      10.273000       0.992185     236.894469 0.45370265E+04  0.17340802E+06                                27.764884                           20.378864       1.154227       2.069311                    0.997795      76.694728     202.547795       0.466862       0.343257      -1.234776       0.000000       0.000000      -0.000000       0.000000       0.000001       0.000015      -0.000660      -0.001330      -0.063890      -0.021310       0.009983       0.011327             34.577236      38.242643       0.000402       0.000394      38.215490       0.013287      27.273575           0.072915
            3             Cd       4.387500       2.533175      18.211974       0.550857     242.457993 0.55043280E+04  0.22251630E+06                                28.553869                           22.662172       1.207426       2.005609                    0.997940      90.169472     251.206176       0.433031       0.349889      -1.219367      -0.000086      -0.001246      -0.014253       0.014308      -0.000170      -0.000093      -0.001422      -0.007663       0.267872      -0.048481      -0.040826       0.089306             33.279044      33.434063       0.000158      -0.000085      33.424372      -0.002844      32.978695           0.141238
            4             Cd       0.000000       5.066198       7.938974       0.550955     242.455675 0.55043135E+04  0.22251578E+06                                28.553920                           22.662334       1.207246       2.005566                    0.997940      90.168546     251.204417       0.433023       0.349895      -1.219360       0.000086       0.001245      -0.014253       0.014308      -0.000170       0.000094       0.001423      -0.007667       0.268005      -0.048505      -0.040846       0.089350             33.279033      33.434059       0.000148       0.000079      33.424668       0.002741      32.978373           0.141314
            5             Cd       0.000000       5.066198       2.334026       0.550813     242.457845 0.55043311E+04  0.22251634E+06                                28.553780                           22.662121       1.207483       2.005622                    0.997940      90.169825     251.206698       0.433033       0.349887      -1.219369       0.000086       0.001246       0.014249       0.014304      -0.000170      -0.000094      -0.001420      -0.007661       0.267904      -0.048485      -0.040832       0.089317             33.278930      33.434079       0.000147      -0.000079      33.424290      -0.002868      32.978422           0.141236
            6             Cd       4.387500       2.533175      12.607026       0.550972     242.460183 0.55044675E+04  0.22252377E+06                                28.554395                           22.662761       1.207154       2.005538                    0.997940      90.169191     251.207991       0.433015       0.349898      -1.219356      -0.000086      -0.001244       0.014242       0.014297      -0.000170       0.000093       0.001423      -0.007665       0.267960      -0.048496      -0.040839       0.089336             33.279545      33.434646       0.000156       0.000084      33.425343       0.002720      32.978644           0.141319
            7              C       4.387500       2.533175      15.923150      -0.167787      41.138402 0.51699180E+03  0.12695896E+05                                10.428492                            7.863905       0.151987       1.982707                    0.999433      31.971665      94.021075       0.556035       0.448564      -1.044320       0.000019       0.000803       0.113499       0.113502       0.000665       0.000011       0.000742       0.000830      -0.251023      -0.083679       0.041056       0.042622             12.236867       6.740373      -0.000000      -0.000007       6.740376      -0.000236      23.229853           0.315222
            8              C       0.000000       5.066198       5.650150      -0.167503      41.127717 0.51682894E+03  0.12690872E+05                                10.426628                            7.862602       0.152256       1.982831                    0.999434      31.966983      94.002914       0.556089       0.448556      -1.044326      -0.000019      -0.000805       0.113525       0.113527       0.000663      -0.000011      -0.000744       0.000823      -0.250845      -0.083619       0.041031       0.042589             12.234571       6.739311      -0.000000       0.000006       6.739314       0.000206      23.225088           0.315292
            9              C       0.000000       5.066198       4.622850      -0.167791      41.135252 0.51694434E+03  0.12694395E+05                                10.427763                            7.863394       0.152203       1.982785                    0.999433      31.970696      94.015898       0.556071       0.448547      -1.044333      -0.000019      -0.000805      -0.113495       0.113498       0.000662       0.000012       0.000742       0.000826      -0.251007      -0.083673       0.041057       0.042616             12.235968       6.739959      -0.000000      -0.000006       6.739961      -0.000238      23.227985           0.315196
           10              C       4.387500       2.533175      14.895850      -0.167308      41.122720 0.51675393E+03  0.12688553E+05                                10.425714                            7.861966       0.152380       1.982891                    0.999434      31.964751      93.994152       0.556119       0.448549      -1.044332       0.000019       0.000804      -0.113518       0.113520       0.000664      -0.000011      -0.000744       0.000829      -0.250806      -0.083607       0.041021       0.042585             12.233447       6.738788      -0.000000       0.000006       6.738791       0.000204      23.222763           0.315311
           11              C       6.208312       1.481878      18.873556      -0.006552      39.302866 0.50016230E+03  0.12055517E+05                                 9.853128                            7.512398       0.632166       2.151030                    0.999936      29.538155      83.186661       0.600556       0.423134      -1.070734       0.038258      -0.022618       0.000972       0.044454       0.091446      -0.067744       0.039328      -0.103953       0.189941      -0.163853       0.073528       0.090325             11.452911      16.389597      -5.722864       4.147627       9.780276      -2.394408       8.188861           0.028339
           12              C       2.566688       1.481878      18.873556      -0.006604      39.304649 0.50018776E+03  0.12056283E+05                                 9.853371                            7.512553       0.632213       2.151028                    0.999936      29.539120      83.189894       0.600554       0.423129      -1.070737      -0.038254      -0.022618       0.000931       0.044450      -0.091427       0.067748       0.039324      -0.103992       0.189906      -0.163844       0.073527       0.090316             11.453216      16.390034       5.723047      -4.147768       9.780538      -2.394497       8.189075           0.028795
           13              C       4.387500       4.635618      18.873556      -0.004049      39.235070 0.49915634E+03  0.12025496E+05                                 9.844932                            7.507028       0.630950       2.151239                    0.999934      29.499186      83.063299       0.600494       0.423380      -1.070553      -0.000033       0.043148       0.000677       0.043153       0.000046      -0.000002      -0.077766       0.209445       0.190378      -0.163140       0.072993       0.090147             11.442725       6.471471       0.000019       0.000008      19.674987       4.783703       8.181716           0.032318
           14              C      -1.820812       6.117495       8.600556      -0.006476      39.300738 0.50013121E+03  0.12054571E+05                                 9.852742                            7.512134       0.632212       2.151052                    0.999936      29.537321      83.183442       0.600571       0.423130      -1.070737      -0.038253       0.022614       0.000982       0.044449       0.091442       0.067748      -0.039331      -0.103948       0.189921      -0.163849       0.073527       0.090322             11.452434      16.388866      -5.722581      -4.147392       9.779897       2.394275       8.188540           0.028346
           15              C       1.820813       6.117495       8.600556      -0.006526      39.302392 0.50015470E+03  0.12055279E+05                                 9.852962                            7.512274       0.632261       2.151051                    0.999936      29.538260      83.186570       0.600570       0.423126      -1.070740       0.038249       0.022614       0.000941       0.044444      -0.091423      -0.067752      -0.039327      -0.103987       0.189884      -0.163840       0.073526       0.090314             11.452710      16.389254       5.722748       4.147520       9.780139       2.394358       8.188737           0.028804
           16              C       0.000000       2.963755       8.600556      -0.003975      39.234860 0.49915331E+03  0.12025425E+05                                 9.844972                            7.507059       0.630910       2.151229                    0.999934      29.498922      83.063017       0.600486       0.423386      -1.070548       0.000033      -0.043141       0.000687       0.043146       0.000046       0.000002       0.077772       0.209439       0.190363      -0.163139       0.072992       0.090147             11.442771       6.471497       0.000017      -0.000007      19.675071      -4.783704       8.181746           0.032326
           17              C       1.820813       6.117495       1.672444      -0.006631      39.305000 0.50019292E+03  0.12056441E+05                                 9.853440                            7.512602       0.632211       2.151028                    0.999936      29.539262      83.190465       0.600551       0.423131      -1.070736       0.038259       0.022621      -0.000938       0.044456      -0.091432       0.067751       0.039326      -0.103997       0.189915      -0.163851       0.073531       0.090321             11.453299      16.390164       5.723095      -4.147798       9.780606      -2.394513       8.189128           0.028786
           18              C      -1.820812       6.117495       1.672444      -0.006580      39.303322 0.50016905E+03  0.12055722E+05                                 9.853215                            7.512458       0.632163       2.151029                    0.999936      29.538315      83.187305       0.600553       0.423135      -1.070734      -0.038264       0.022621      -0.000978       0.044461       0.091451      -0.067746       0.039330      -0.103958       0.189949      -0.163860       0.073532       0.090328             11.453018      16.389767      -5.722926       4.147667       9.780359      -2.394428       8.188927           0.028335
           19              C       0.000000       2.963755       1.672444      -0.004072      39.234758 0.49915174E+03  0.12025350E+05                                 9.844855                            7.506975       0.630977       2.151249                    0.999934      29.499122      83.062839       0.600499       0.423378      -1.070555       0.000033      -0.043153      -0.000684       0.043158       0.000046      -0.000002      -0.077769       0.209452       0.190382      -0.163146       0.072996       0.090150             11.442629       6.471426       0.000017       0.000007      19.674814       4.783642       8.181647           0.032315
           20              C       2.566688       1.481878      11.945444      -0.006499      39.302046 0.50014977E+03  0.12055133E+05                                 9.852915                            7.512244       0.632241       2.151047                    0.999936      29.538067      83.185980       0.600570       0.423127      -1.070739      -0.038241      -0.022609      -0.000937       0.044434      -0.091420      -0.067749      -0.039326      -0.103983       0.189872      -0.163833       0.073524       0.090309             11.452648      16.389161       5.722712       4.147478       9.780093       2.394335       8.188691           0.028810
           21              C       6.208312       1.481878      11.945444      -0.006449      39.300307 0.50012498E+03  0.12054386E+05                                 9.852680                            7.512094       0.632194       2.151048                    0.999936      29.537119      83.182813       0.600572       0.423131      -1.070737       0.038245      -0.022610      -0.000978       0.044439       0.091439       0.067745      -0.039330      -0.103946       0.189907      -0.163842       0.073526       0.090317             11.452353      16.388738      -5.722535      -4.147341       9.779839       2.394249       8.188483           0.028354
           22              C       4.387500       4.635618      11.945444      -0.003952      39.235056 0.49915633E+03  0.12025527E+05                                 9.845048                            7.507114       0.630866       2.151217                    0.999934      29.498893      83.063277       0.600479       0.423390      -1.070545      -0.000033       0.043132      -0.000683       0.043137       0.000046       0.000001       0.077769       0.209434       0.190352      -0.163134       0.072992       0.090143             11.442859       6.471543       0.000019      -0.000008      19.675234      -4.783735       8.181802           0.032336
           23              N       7.161277       0.931683      19.208455      -0.287897      43.267600 0.56765171E+03  0.14020814E+05                                10.310304                            7.879465       0.028699       2.002517                    0.997107      29.711256      82.734652       0.604605       0.410150      -1.086905       0.005186      -0.001912      -0.022777       0.023438       0.080878      -0.058085       0.033795      -0.091292       0.166688      -0.143354       0.065088       0.078266             11.989764      16.733958      -5.582730       4.417712      10.286332      -2.550463       8.949000           0.030079
           24              N       1.613722       0.931683      19.208455      -0.288011      43.272055 0.56772008E+03  0.14022928E+05                                10.310944                            7.879900       0.028628       2.002466                    0.997107      29.713219      82.741423       0.604593       0.410146      -1.086908      -0.005152      -0.001976      -0.022808       0.023466      -0.080838       0.058127       0.033789      -0.091379       0.166676      -0.143361       0.065077       0.078284             11.990556      16.735094       5.583171      -4.418084      10.286998      -2.550682       8.949576           0.029957
           25              N       4.387500       5.736007      19.208455      -0.286354      43.161085 0.56605127E+03  0.13970621E+05                                10.292100                            7.867098       0.031601       2.004007                    0.997109      29.670642      82.574638       0.605259       0.410020      -1.087054       0.000072       0.006196      -0.022025       0.022880       0.000066       0.000001      -0.066744       0.185252       0.167349      -0.142935       0.064734       0.078201             11.967253       7.052027       0.000019       0.000004      19.917109       5.088841       8.932622           0.031392
           26              N      -2.773778       6.667690       8.935455      -0.287913      43.269110 0.56767667E+03  0.14021601E+05                                10.310616                            7.879697       0.028650       2.002499                    0.997106      29.711661      82.736590       0.604589       0.410156      -1.086900      -0.005196       0.001916      -0.022771       0.023435       0.080877       0.058088      -0.033797      -0.091291       0.166675      -0.143353       0.065088       0.078265             11.990137      16.734486      -5.582930      -4.417872      10.286648       2.550556       8.949277           0.030089
           27              N       2.773778       6.667690       8.935455      -0.288028      43.273580 0.56774524E+03  0.14023722E+05                                10.311260                            7.880135       0.028577       2.002447                    0.997106      29.713652      82.743472       0.604576       0.410152      -1.086903       0.005162       0.001981      -0.022803       0.023463      -0.080837      -0.058131      -0.033791      -0.091377       0.166664      -0.143361       0.065077       0.078284             11.990933      16.735622       5.583374       4.418246      10.287320       2.550777       8.949857           0.029968
           28              N       0.000000       1.863366       8.935455      -0.286367      43.161798 0.56606287E+03  0.13970988E+05                                10.292249                            7.867205       0.031597       2.004006                    0.997109      29.670836      82.575605       0.605252       0.410022      -1.087051      -0.000071      -0.006207      -0.022020       0.022878       0.000066      -0.000001       0.066749       0.185250       0.167340      -0.142936       0.064735       0.078201             11.967438       7.052115       0.000018      -0.000003      19.917438      -5.088937       8.932760           0.031401
           29              N       2.773778       6.667690       1.337545      -0.288019      43.271817 0.56771609E+03  0.14022803E+05                                10.310898                            7.879866       0.028625       2.002466                    0.997107      29.713160      82.741142       0.604595       0.410145      -1.086909       0.005143       0.001972       0.022806       0.023461      -0.080841       0.058128       0.033789      -0.091382       0.166682      -0.143365       0.065079       0.078286             11.990500      16.735012       5.583140      -4.418057      10.286951      -2.550665       8.949536           0.029956
           30              N      -2.773778       6.667690       1.337545      -0.287905      43.267435 0.56764889E+03  0.14020725E+05                                10.310270                            7.879440       0.028695       2.002516                    0.997107      29.711197      82.734385       0.604607       0.410149      -1.086906      -0.005178       0.001907       0.022774       0.023433       0.080881      -0.058086       0.033795      -0.091296       0.166693      -0.143358       0.065090       0.078268             11.989724      16.733906      -5.582708       4.417692      10.286297      -2.550450       8.948971           0.030077
           31              N       0.000000       1.863366       1.337545      -0.286364      43.161333 0.56605526E+03  0.13970746E+05                                10.292148                            7.867134       0.031576       2.003998                    0.997109      29.670720      82.574970       0.605257       0.410020      -1.087053      -0.000072      -0.006188       0.022023       0.022876       0.000066       0.000001      -0.066745       0.185256       0.167353      -0.142938       0.064736       0.078202             11.967309       7.052057       0.000017       0.000003      19.917207       5.088865       8.932662           0.031391
           32              N       1.613722       0.931683      11.610545      -0.288011      43.273417 0.56774307E+03  0.14023654E+05                                10.311235                            7.880119       0.028591       2.002453                    0.997106      29.713569      82.743180       0.604577       0.410152      -1.086903      -0.005168      -0.001984       0.022802       0.023464      -0.080835      -0.058130      -0.033791      -0.091373       0.166658      -0.143357       0.065075       0.078282             11.990901      16.735573       5.583356       4.418228      10.287293       2.550767       8.949837           0.029969
           33              N       7.161277       0.931683      11.610545      -0.287897      43.268909 0.56767385E+03  0.14021514E+05                                10.310587                            7.879679       0.028664       2.002504                    0.997106      29.711583      82.736332       0.604590       0.410156      -1.086900       0.005203      -0.001920       0.022770       0.023436       0.080874       0.058087      -0.033797      -0.091287       0.166669      -0.143350       0.065087       0.078263             11.990099      16.734424      -5.582910      -4.417852      10.286620       2.550547       8.949254           0.030088
           34              N       4.387500       5.736007      11.610545      -0.286351      43.161320 0.56605546E+03  0.13970757E+05                                10.292164                            7.867143       0.031625       2.004016                    0.997109      29.670668      82.574939       0.605256       0.410021      -1.087052       0.000071       0.006214       0.022019       0.022879       0.000066      -0.000002       0.066748       0.185245       0.167335      -0.142932       0.064733       0.078199             11.967334       7.052060       0.000019      -0.000004      19.917252      -5.088882       8.932690           0.031401

******************************************************
Auxiliary information for the entire system
The total spin magnetic moment of the unit cell is   2.695579
The total net atomic charge of the unit cell is   0.000001
Accuracy of reproducing the electrostatic potential in the unit cell:
  The inner radius (bohr) =    5.0000
  The outer radius (bohr) =   12.0000
  Valid grid points have density less than (e/(bohr^3)) =    0.0001
  The number of valid grid points were=       153810
  The rms potential error without charges in kcal/mol is=      3.21946
  The rms potential error with partial charges in kcal/mol is=      0.58653
  The RRMSE value at monopole order=      0.18218
  The rms potential error with partial charges and cloud penetration in kcal/mol is=      0.58911
  The RRMSE value at monopole order with cloud penetration is=      0.18298
  The rms potential error with partial charges and atomic dipoles in kcal/mol is=      0.22255
  The RRMSE value at dipole order=      0.06913
  The rms potential error with partial charges, atomic dipoles and cloud penetration in kcal/mol is=      0.20777
  The RRMSE value at dipole order with cloud penetration=      0.06453

******************************************************
The electron densities and ab initio electrostatic potential were computed in VASP using the PBE functional and
projector augmented wave method. See the main text of the journal article for a description of computational details.
The atomic charges, dipoles, and quadrupoles were computed with the DDEC6 method as described in
(a) T. A. Manz and N. Gabaldon Limas, RSC Adv. 6 (2016) 47771-47801 DOI: 10.1039/c6ra04656h
(b) N. Gabaldon Limas and T. A. Manz, RSC Adv. 8 (2018) 2678-2707 DOI: 10.1039/c7ra11829e.
For each atom in the material, the electron cloud parameters were fit to the spherically averaged atom-in-material
electron density using radial positions for which this density was between 10^-4 and 10^-2 electrons per cubic bohr.
The polarizabilities, dispersion coefficients, and quantum Drude oscillator (QDO) parameters were fit using the MCLF method.
The magnetic structure of the system was optimized in VASP from the default ferromagnetic initial guess using spin polarization.
The atomic spin moments (ASMs) were computed on this optimized magnetic structure using the DDEC6 partition as inputs
to the method of T. A. Manz and D. S. Sholl, J. Chem. Theory Comput. 7 (2011) 4146-4164 DOI: 10.1021/ct200539n.
The RMSE and RRMSE were computed using a uniform grid with Ewald summation.
