# Supplementary material for: A collection of forcefield precursors for metal–organic frameworks
Source: RSC Adv. 2019 Nov 13;9(63):36492–507. doi: 10.1039/c9ra07327b (PMC9075174; doi:10.1039/c9ra07327b)
Supplement: RA-009-C9RA07327B-s6306 [file RA-009-C9RA07327B-s6306.xyz]

   58
jmolscript: load "" {1 1 1} spacegroup "x,y,z" unitcell [{     10.568400     0.000000     0.000000 }, {     -3.396228    10.007833     0.000000 }, {      5.046657     3.957077     8.846783 }]
Dy     4.250949     6.770381     5.486156     2.188230
Dy     7.331047    12.136888     7.784019     2.187791
Dy     7.967880     7.194529     3.360627     2.188231
Dy     4.887782     1.828022     1.062764     2.187795
H     11.288820    12.094169     7.208359     0.185823
H      1.008820    12.461606     5.718561     0.163576
H      5.817963     9.774059     1.920637     0.180155
H      2.938632    10.504489     6.061816     0.186197
H      3.193882    10.895645     7.551614     0.164257
H      4.625134    10.628900     2.502755     0.181211
H      0.930009     1.870741     1.638424     0.185821
H     11.210009     1.503304     3.128222     0.163575
H      6.400866     4.190851     6.926146     0.180154
H      9.280197     3.460421     2.784967     0.186198
H      9.024947     3.069265     1.295169     0.164258
H      7.593695     3.336010     6.344028     0.181212
C     13.576594     3.659322     6.563428     0.817508
C     10.867221    12.335730     6.367914    -0.540836
C     10.030704    11.155362     5.914959     0.747314
C      4.711131     8.731344     3.323736     0.737988
C      4.784385     9.960308     6.706746     0.818448
C      3.302854    10.182865     6.902260    -0.542847
C      2.453910     9.011392     7.355215     0.748516
C      3.993431     9.245716     1.099655     0.740663
C     -1.357765    10.305588     2.283355     0.817505
C      1.351608     1.629180     2.478869    -0.540830
C      2.188125     2.809548     2.931824     0.747311
C      7.507698     5.233566     5.523047     0.737988
C      7.434444     4.004602     2.140037     0.818449
C      8.915975     3.782045     1.944523    -0.542850
C      9.764919     4.953518     1.491568     0.748517
C      8.225398     4.719194     7.747128     0.740664
C      4.893063     9.743121     2.211696    -0.482204
C      7.325766     4.221789     6.635087    -0.482206
O      3.694888     4.671379     6.320142    -0.771287
O     12.401563     3.707663     7.004883    -0.697395
O     10.525279    10.398001     5.063014    -0.577339
O      8.884518    10.967478     6.421880    -0.788617
O      3.599906     8.665792     3.900547    -0.612974
O      5.644457     7.935225     3.611257    -0.791588
O      5.522085    10.935806     6.950033    -0.771830
O      5.207772     8.863146     6.265292    -0.697796
O     12.146175     9.236336     8.207161    -0.576580
O      2.644333     7.865632     6.848295    -0.790042
O      4.288463     8.172377     0.522845    -0.614388
O      2.939613     9.873703     0.812135    -0.791957
O      8.523941     9.293531     2.526641    -0.771287
O     -0.182734    10.257247     1.841900    -0.697394
O      1.693550     3.566909     3.783769    -0.577338
O      3.334311     2.997432     2.424903    -0.788617
O      8.618923     5.299118     4.946236    -0.612974
O      6.574372     6.029685     5.235526    -0.791588
O      6.696744     3.029104     1.896750    -0.771831
O      7.011057     5.101764     2.581491    -0.697795
O      0.072654     4.728574     0.639622    -0.576579
O      9.574496     6.099278     1.998488    -0.790041
O      7.930366     5.792533     8.323938    -0.614389
O      9.279216     4.091207     8.034648    -0.791957

The following XYZ coordinates are in angstroms. Other properties are in atomic units.
The sperically averaged electron density of each atom fit to a function of the form exp(a - br)
eigen_1, eigen_2 and eigen_3 are the three eigenvalues of traceless quadrupole moment tensor
  atom number  atomic symbol              X              Y              Z     net charge C6 coefficient C8 coefficient C10 coefficient fluctuating dipole atomic polarizability isotropic forcefield polarizability              a              b squared Pearson coefficient          <r^3>          <r^4>         wp_QDO          m_QDO          q_QDO       dipole_x       dipole_y       dipole_z         dipole            Qxy            Qxz            Qyz     Q(x^2-y^2)  Q(3z^2 - R^2)        eigen_1        eigen_2        eigen_3 static polarizability      alpha(xx)      alpha(xy)      alpha(xz)      alpha(yy)      alpha(yz)      alpha(zz) atomic spin moment
            1             Dy       4.250949       6.770381       5.486156       2.188230      76.253448 0.15360815E+04  0.43858688E+05                                11.533133                           10.246690       3.343576       2.836986                    0.996976      66.593541     141.986820       0.836913       0.256321      -1.356327       0.003281      -0.035585       0.019017       0.040481       0.072169       0.144638       0.056072       0.259169       0.391386      -0.214766      -0.048299       0.263065             12.610237      10.454469       0.078421      -1.872867      16.927721      -0.999144      10.448522           0.000017
            2             Dy       7.331047      12.136888       7.784019       2.187791      76.292660 0.15369279E+04  0.43889483E+05                                11.538334                           10.250375       3.352547       2.839542                    0.996923      66.596540     142.010148       0.836646       0.256364      -1.356252      -0.035162      -0.009120      -0.020734       0.041826      -0.021093      -0.006601      -0.155530      -0.293311       0.393817      -0.214977      -0.048873       0.263850             12.616797      16.221344       2.034304       0.344965      11.175814       2.096094      10.453232           0.000015
            3             Dy       7.967880       7.194529       3.360627       2.188231      76.253372 0.15360797E+04  0.43858623E+05                                11.533124                           10.246683       3.343581       2.836987                    0.996976      66.593521     141.986751       0.836914       0.256321      -1.356327      -0.003281       0.035585      -0.019018       0.040482       0.072169       0.144638       0.056073       0.259169       0.391389      -0.214767      -0.048299       0.263065             12.610227      10.454461       0.078421      -1.872864      16.927706      -0.999143      10.448514           0.000015
            4             Dy       4.887782       1.828022       1.062764       2.187795      76.292569 0.15369256E+04  0.43889402E+05                                11.538324                           10.250367       3.352551       2.839544                    0.996923      66.596513     142.010056       0.836647       0.256364      -1.356252       0.035161       0.009121       0.020734       0.041826      -0.021092      -0.006601      -0.155530      -0.293310       0.393814      -0.214976      -0.048873       0.263849             12.616785      16.221329       2.034300       0.344964      11.175803       2.096091      10.453222           0.000016
            5              H      11.288820      12.094169       7.208359       0.185823       0.900489 0.68380054E+01  0.65300675E+02                                 1.622002                            1.592569      -1.023302       2.424474                    0.997011       3.351668       9.611857       0.461126       1.390908      -0.686306       0.007725      -0.010140       0.017990       0.022048       0.001646       0.003807       0.000830      -0.000799       0.013536      -0.004805      -0.001598       0.006403              1.631160       1.556516      -0.134233       0.256421       1.450850      -0.143784       1.886113           0.000013
            6              H       1.008820      12.461606       5.718561       0.163576       1.002957 0.78900795E+01  0.78137228E+02                                 1.739871                            1.708027      -1.186098       2.333484                    0.996509       3.591977      10.509740       0.446057       1.386562      -0.686447       0.010263       0.003395      -0.018087       0.021071       0.002678      -0.005892      -0.005651       0.004682       0.005583      -0.007080      -0.003116       0.010196              1.744942       1.921439       0.063868      -0.311296       1.534205      -0.040935       1.779180           0.000015
            7              H       5.817963       9.774059       1.920637       0.180155       0.866947 0.63042891E+01  0.58794670E+02                                 1.560235                            1.511824      -0.982532       2.442761                    0.998569       3.245315       9.096638       0.483066       1.359557      -0.692558       0.019205       0.002554      -0.007467       0.020763       0.003870      -0.006488      -0.000822       0.002312       0.015206      -0.007693      -0.001981       0.009674              1.581431       2.030338       0.078943      -0.151283       1.339350      -0.016899       1.374605           0.000018
            8              H       2.938632      10.504489       6.061816       0.186197       0.900094 0.68385357E+01  0.65339711E+02                                 1.625002                            1.595459      -1.038369       2.418812                    0.996792       3.355589       9.641359       0.459253       1.395853      -0.685354      -0.012036       0.004202      -0.017951       0.022017       0.001506       0.000442      -0.003881      -0.001421       0.013167      -0.004729      -0.001599       0.006328              1.634207       1.546401      -0.139029       0.219046       1.466603      -0.197109       1.889616           0.000012
            9              H       3.193882      10.895645       7.551614       0.164257       1.001002 0.78729398E+01  0.77944365E+02                                 1.739601                            1.707817      -1.200652       2.327904                    0.996440       3.589556      10.509576       0.445330       1.389238      -0.685947       0.000276       0.010395       0.018032       0.020815       0.000719       0.003356       0.007430      -0.006927       0.004715      -0.007018      -0.003116       0.010134              1.744664       1.535211      -0.067015      -0.061170       1.919781       0.307624       1.779001           0.000016
           10              H       4.625134      10.628900       2.502755       0.181211       0.864920 0.62879579E+01  0.58626886E+02                                 1.560390                            1.511954      -0.996277       2.437719                    0.998404       3.243823       9.102681       0.481859       1.363322      -0.691813      -0.003531       0.018622       0.007291       0.020308       0.002350      -0.001476       0.006457      -0.006447       0.015177      -0.007762      -0.001932       0.009694              1.581602       1.362776      -0.147684      -0.032613       2.007326       0.148674       1.374703           0.000018
           11              H       0.930009       1.870741       1.638424       0.185821       0.900496 0.68380709E+01  0.65301447E+02                                 1.622009                            1.592576      -1.023302       2.424473                    0.997011       3.351683       9.611906       0.461125       1.390906      -0.686306      -0.007725       0.010140      -0.017990       0.022048       0.001646       0.003807       0.000830      -0.000799       0.013536      -0.004805      -0.001598       0.006403              1.631167       1.556522      -0.134234       0.256423       1.450856      -0.143786       1.886123           0.000012
           12              H      11.210009       1.503304       3.128222       0.163575       1.002964 0.78901435E+01  0.78138006E+02                                 1.739877                            1.708032      -1.186099       2.333482                    0.996509       3.591990      10.509782       0.446057       1.386560      -0.686448      -0.010262      -0.003395       0.018087       0.021071       0.002678      -0.005892      -0.005651       0.004681       0.005583      -0.007080      -0.003116       0.010196              1.744947       1.921446       0.063868      -0.311298       1.534210      -0.040935       1.779187           0.000016
           13              H       6.400866       4.190851       6.926146       0.180154       0.866945 0.63042667E+01  0.58794411E+02                                 1.560233                            1.511822      -0.982529       2.442763                    0.998569       3.245310       9.096621       0.483066       1.359559      -0.692558      -0.019205      -0.002554       0.007467       0.020763       0.003870      -0.006488      -0.000822       0.002312       0.015205      -0.007693      -0.001981       0.009674              1.581429       2.030334       0.078943      -0.151282       1.339348      -0.016899       1.374603           0.000018
           14              H       9.280197       3.460421       2.784967       0.186198       0.900091 0.68385061E+01  0.65339356E+02                                 1.624998                            1.595456      -1.038365       2.418814                    0.996792       3.355582       9.641333       0.459254       1.395853      -0.685354       0.012036      -0.004202       0.017951       0.022017       0.001506       0.000442      -0.003881      -0.001421       0.013168      -0.004729      -0.001599       0.006328              1.634203       1.546398      -0.139029       0.219045       1.466600      -0.197108       1.889611           0.000013
           15              H       9.024947       3.069265       1.295169       0.164258       1.000999 0.78729100E+01  0.77943999E+02                                 1.739597                            1.707814      -1.200650       2.327906                    0.996440       3.589550      10.509555       0.445330       1.389239      -0.685947      -0.000276      -0.010395      -0.018032       0.020816       0.000719       0.003356       0.007430      -0.006927       0.004715      -0.007018      -0.003116       0.010134              1.744661       1.535208      -0.067015      -0.061170       1.919777       0.307623       1.778998           0.000015
           16              H       7.593695       3.336010       6.344028       0.181212       0.864918 0.62879343E+01  0.58626613E+02                                 1.560387                            1.511951      -0.996279       2.437719                    0.998404       3.243817       9.102661       0.481860       1.363323      -0.691813       0.003531      -0.018622      -0.007291       0.020308       0.002350      -0.001476       0.006457      -0.006447       0.015177      -0.007762      -0.001932       0.009694              1.581599       1.362774      -0.147684      -0.032613       2.007322       0.148674       1.374701           0.000018
           17              C      13.576594       3.659322       6.563428       0.817508      18.826135 0.20848756E+03  0.41917081E+04                                 6.921617                            5.428005      -0.599527       1.891403                    0.997471      21.046437      61.168319       0.574862       0.529946      -0.974989      -0.010816       0.052790      -0.001720       0.053914      -0.017196       0.051072       0.026265       0.018486       0.252516      -0.077945      -0.027634       0.105579              7.668287       8.541484       0.851411      -1.877901       9.527679      -0.084403       4.935698           0.000022
           18              C      10.867221      12.335730       6.367914      -0.540836      33.068504 0.55626335E+03  0.13904994E+05                                 8.786627                            7.651940      -0.316371       1.870635                    0.996801      33.150248      98.179946       0.620757       0.394724      -1.078834      -0.016590      -0.012447      -0.007850       0.022176       0.006463      -0.012473      -0.021593       0.012403       0.053690      -0.025820      -0.008120       0.033940              9.394079       8.598765       0.103179       0.349354      12.172552       1.512377       7.410921           0.000019
           19              C      10.030704      11.155362       5.914959       0.747314      18.736849 0.22823489E+03  0.46953389E+04                                 6.920201                            5.692551      -0.530498       1.910089                    0.998451      21.951804      64.608615       0.559188       0.532431      -0.973516      -0.032898      -0.021208       0.016260       0.042385      -0.004112       0.062876      -0.069347      -0.024937       0.077162      -0.087222      -0.017424       0.104646              7.428375       8.014096       0.865201      -1.325913       7.556290       2.312915       6.714740           0.000020
           20              C       4.711131       8.731344       3.323736       0.737988      19.598518 0.22571394E+03  0.45958943E+04                                 6.946366                            5.504991      -0.247152       1.993260                    0.999493      21.471649      61.344588       0.597459       0.503485      -0.994672       0.019657      -0.001450       0.011266       0.022703       0.022178       0.042816       0.089984      -0.050626       0.059925      -0.078528      -0.042816       0.121344              7.773395       7.704951      -1.552986      -0.434187       6.941893      -2.997077       8.673341           0.000019
           21              C       4.784385       9.960308       6.706746       0.818448      18.795625 0.20806862E+03  0.41810083E+04                                 6.913606                            5.422046      -0.601493       1.891177                    0.997520      21.022370      61.073448       0.575282       0.529848      -0.975074       0.054296       0.006203       0.001358       0.054666      -0.018327      -0.008782      -0.056067       0.006242       0.252785      -0.076953      -0.028231       0.105184              7.659298       8.897838       0.973340      -0.522684       9.149904       1.802945       4.930152           0.000022
           22              C       3.302854      10.182865       6.902260      -0.542847      33.153045 0.55810527E+03  0.13963311E+05                                 8.801135                            7.663868      -0.317231       1.869661                    0.996800      33.209783      98.416556       0.620330       0.394649      -1.078828      -0.005988      -0.019586       0.007395       0.021776       0.000805       0.016215       0.018980      -0.015970       0.053478      -0.025436      -0.008274       0.033710              9.410195      11.762592       1.173421      -1.321989       9.045941      -0.819758       7.422052           0.000019
           23              C       2.453910       9.011392       7.355215       0.748516      18.723709 0.22803007E+03  0.46902558E+04                                 6.918882                            5.691376      -0.528328       1.910828                    0.998429      21.940808      64.578507       0.559021       0.532689      -0.973360      -0.008979      -0.038079      -0.016711       0.042543       0.003963       0.086130      -0.036560       0.023685       0.076039      -0.087040      -0.017396       0.104436              7.427059       7.075355       0.547862      -2.615855       8.492321       0.511391       6.713501           0.000020
           24              C       3.993431       9.245716       1.099655       0.740663      19.547831 0.22501793E+03  0.45782374E+04                                 6.936017                            5.497555      -0.245346       1.994407                    0.999477      21.434394      61.217091       0.597684       0.503678      -0.994565      -0.008347       0.017786      -0.011231       0.022631       0.032955      -0.070879      -0.068641       0.013148       0.062703      -0.077321      -0.043245       0.120566              7.761393       7.953416      -1.462014       2.693195       6.671643       1.372246       8.659122           0.000018
           25              C      -1.357765      10.305588       2.283355       0.817505      18.826169 0.20848801E+03  0.41917193E+04                                 6.921623                            5.428010      -0.599527       1.891402                    0.997471      21.046459      61.168383       0.574862       0.529946      -0.974989       0.010816      -0.052791       0.001720       0.053915      -0.017196       0.051072       0.026265       0.018486       0.252516      -0.077945      -0.027634       0.105579              7.668293       8.541492       0.851411      -1.877903       9.527686      -0.084403       4.935701           0.000022
           26              C       1.351608       1.629180       2.478869      -0.540830      33.068434 0.55626182E+03  0.13904947E+05                                 8.786614                            7.651928      -0.316366       1.870636                    0.996801      33.150225      98.179871       0.620758       0.394724      -1.078834       0.016591       0.012446       0.007851       0.022177       0.006463      -0.012473      -0.021593       0.012402       0.053691      -0.025820      -0.008120       0.033941              9.394065       8.598754       0.103179       0.349353      12.172526       1.512371       7.410915           0.000019
           27              C       2.188125       2.809548       2.931824       0.747311      18.736878 0.22823531E+03  0.46953494E+04                                 6.920205                            5.692555      -0.530496       1.910089                    0.998451      21.951822      64.608663       0.559188       0.532430      -0.973516       0.032899       0.021209      -0.016259       0.042385      -0.004112       0.062876      -0.069347      -0.024938       0.077161      -0.087222      -0.017424       0.104646              7.428380       8.014102       0.865203      -1.325913       7.556294       2.312917       6.714743           0.000021
           28              C       7.507698       5.233566       5.523047       0.737988      19.598521 0.22571398E+03  0.45958951E+04                                 6.946366                            5.504991      -0.247152       1.993260                    0.999493      21.471651      61.344592       0.597459       0.503484      -0.994672      -0.019657       0.001450      -0.011266       0.022703       0.022177       0.042816       0.089984      -0.050626       0.059925      -0.078528      -0.042817       0.121344              7.773395       7.704951      -1.552986      -0.434187       6.941892      -2.997076       8.673341           0.000018
           29              C       7.434444       4.004602       2.140037       0.818449      18.795605 0.20806836E+03  0.41810018E+04                                 6.913602                            5.422043      -0.601490       1.891178                    0.997520      21.022356      61.073402       0.575282       0.529848      -0.975074      -0.054296      -0.006203      -0.001358       0.054666      -0.018327      -0.008782      -0.056067       0.006242       0.252785      -0.076953      -0.028231       0.105185              7.659294       8.897832       0.973340      -0.522683       9.149899       1.802944       4.930150           0.000022
           30              C       8.915975       3.782045       1.944523      -0.542850      33.153085 0.55810618E+03  0.13963338E+05                                 8.801142                            7.663875      -0.317231       1.869660                    0.996800      33.209799      98.416605       0.620329       0.394649      -1.078828       0.005988       0.019586      -0.007395       0.021775       0.000805       0.016215       0.018979      -0.015970       0.053480      -0.025435      -0.008275       0.033710              9.410202      11.762604       1.173423      -1.321991       9.045948      -0.819759       7.422055           0.000020
           31              C       9.764919       4.953518       1.491568       0.748517      18.723704 0.22803000E+03  0.46902538E+04                                 6.918881                            5.691376      -0.528329       1.910827                    0.998429      21.940800      64.578476       0.559021       0.532689      -0.973360       0.008979       0.038079       0.016711       0.042543       0.003963       0.086130      -0.036560       0.023685       0.076039      -0.087040      -0.017397       0.104437              7.427058       7.075354       0.547861      -2.615854       8.492319       0.511392       6.713500           0.000020
           32              C       8.225398       4.719194       7.747128       0.740664      19.547807 0.22501759E+03  0.45782290E+04                                 6.936013                            5.497552      -0.245345       1.994408                    0.999477      21.434375      61.217032       0.597684       0.503679      -0.994565       0.008347      -0.017787       0.011231       0.022631       0.032956      -0.070880      -0.068641       0.013147       0.062703      -0.077320      -0.043246       0.120566              7.761389       7.953412      -1.462014       2.693192       6.671640       1.372245       8.659116           0.000018
           33              C       4.893063       9.743121       2.211696      -0.482204      32.030403 0.49756619E+03  0.12041406E+05                                 8.594117                            7.228289      -0.122260       1.962115                    0.995816      30.826891      88.520217       0.642730       0.393778      -1.084356       0.002243       0.000972      -0.000127       0.002447      -0.003507      -0.004279       0.002795       0.002664       0.055753      -0.013044      -0.006578       0.019622              9.534272       8.585167       0.467714       1.992798       8.904346      -1.428632      11.113305           0.000034
           34              C       7.325766       4.221789       6.635087      -0.482206      32.030409 0.49756637E+03  0.12041410E+05                                 8.594117                            7.228290      -0.122261       1.962115                    0.995816      30.826887      88.520187       0.642730       0.393778      -1.084356      -0.002242      -0.000973       0.000127       0.002448      -0.003507      -0.004279       0.002794       0.002665       0.055753      -0.013044      -0.006578       0.019622              9.534272       8.585165       0.467714       1.992799       8.904345      -1.428633      11.113306           0.000033
           35              O       3.694888       4.671379       6.320142      -0.771287      48.977531 0.71412471E+03  0.18413493E+05                                10.527013                            8.218960       0.288340       2.085829                    0.998014      31.164096      84.592875       0.669658       0.354724      -1.143423      -0.046431      -0.110827       0.063615       0.135960       0.028210       0.024211      -0.000341       0.023910       0.105947      -0.050636       0.002137       0.048500             12.059266      10.994451       6.388336      -1.616589      18.082532      -2.332071       7.100814           0.000042
           36              O      12.401563       3.707663       7.004883      -0.697395      43.533698 0.72059698E+03  0.18692943E+05                                 9.923602                            8.443138       0.065661       2.031880                    0.994944      30.651224      84.490359       0.636465       0.370977      -1.126418       0.058232       0.065838      -0.022409       0.090707      -0.003907       0.022799       0.002466       0.106627       0.241558      -0.093780       0.006270       0.087510             10.808838      15.519304       0.901246      -4.464941       7.366455      -0.122214       9.540754           0.000015
           37              O      10.525279      10.398001       5.063014      -0.577339      32.045480 0.52429942E+03  0.12514018E+05                                 7.907652                            7.047600       0.737432       2.279689                    0.996974      27.862634      72.768256       0.722361       0.355250      -1.142989      -0.014215       0.002824       0.009253       0.017194      -0.117461       0.026426      -0.013126       0.000255       0.276499      -0.163894       0.052064       0.111830              8.276986       6.843482      -1.738261      -1.236805       8.257709       3.279190       9.729768           0.000029
           38              O       8.884518      10.967478       6.421880      -0.788617      45.965872 0.81431577E+03  0.21820629E+05                                10.235206                            8.949398       0.034997       1.985105                    0.997148      33.117055      93.350106       0.619734       0.368830      -1.125941       0.109441      -0.067553      -0.070793       0.146807      -0.005747       0.016443      -0.064516       0.060534       0.053283      -0.081378       0.015161       0.066217             10.820761      15.442261       1.090528      -4.201325       7.700640       0.439096       9.319382           0.000029
           39              O       3.599906       8.665792       3.900547      -0.612974      31.946775 0.53102919E+03  0.12716120E+05                                 7.905779                            7.102635       0.700550       2.266876                    0.997311      28.119317      73.577547       0.717989       0.356248      -1.142099      -0.038369       0.091828      -0.020570       0.101625       0.023278      -0.021443       0.084414       0.121149       0.056124      -0.126373       0.054157       0.072216              8.280071       9.842178      -0.361804      -2.703350       5.631549      -0.584332       9.366486           0.000016
           40              O       5.644457       7.935225       3.611257      -0.791588      54.181628 0.85731998E+03  0.23230777E+05                                11.472853                            9.208107      -0.063748       1.962829                    0.996669      32.815257      92.499872       0.609476       0.370876      -1.126305      -0.043619       0.052006      -0.024035       0.072007      -0.034050       0.071136       0.051614      -0.108190       0.036010      -0.122609       0.035940       0.086669             13.014908      15.374478      -6.746975       1.729415      13.549032      -3.190778      10.121213           0.000002
           41              O       5.522085      10.935806       6.950033      -0.771830      49.055903 0.71548563E+03  0.18458073E+05                                10.539785                            8.228245       0.281486       2.083547                    0.997982      31.185758      84.684023       0.669077       0.354850      -1.143278      -0.090366      -0.079307      -0.063906       0.136160       0.015249       0.008447      -0.022949      -0.052128       0.106115      -0.050405       0.001906       0.048499             12.074708      13.482508       7.236590       1.691443      15.632848       2.283399       7.108768           0.000042
           42              O       5.207772       8.863146       6.265292      -0.697796      43.510972 0.72013621E+03  0.18677229E+05                                 9.918682                            8.439162       0.064951       2.031821                    0.995027      30.645476      84.454578       0.636785       0.370864      -1.126550       0.043732       0.075698       0.022509       0.090274      -0.035257       0.005019      -0.022376      -0.079495       0.242707      -0.093644       0.005825       0.087819             10.803378       7.656570      -1.765629      -1.318472      15.218250       4.264743       9.535312           0.000014
           43              O      12.146175       9.236336       8.207161      -0.576580      32.001391 0.52336987E+03  0.12485797E+05                                 7.899083                            7.040109       0.741277       2.280956                    0.997037      27.845412      72.696329       0.722965       0.355125      -1.143135       0.007887      -0.013702      -0.009728       0.018562      -0.094170       0.019947      -0.020078       0.142368       0.277928      -0.164694       0.053533       0.111160              8.267969       9.159924      -0.946766      -3.498835       5.925067       0.116601       9.718915           0.000029
           44              O       2.644333       7.865632       6.848295      -0.790042      45.960628 0.81425402E+03  0.21817522E+05                                10.231593                            8.946635       0.036661       1.985598                    0.997224      33.124726      93.354110       0.620112       0.368630      -1.126147      -0.098855       0.080849       0.070214       0.145736      -0.021974       0.067214       0.004102      -0.040245       0.052157      -0.081249       0.014207       0.067042             10.816672       7.832884      -1.488616      -1.764124      15.302315       3.834624       9.314815           0.000029
           45              O       4.288463       8.172377       0.522845      -0.614388      32.006675 0.53234877E+03  0.12756013E+05                                 7.917062                            7.112576       0.696887       2.265485                    0.997317      28.143027      73.670746       0.717296       0.356360      -1.141975       0.100031      -0.008314       0.020056       0.102360      -0.017403      -0.086827      -0.007535      -0.122865       0.056874      -0.125728       0.053570       0.072158              8.292202       6.295511      -1.570805      -0.314516       9.199139       2.751535       9.381957           0.000016
           46              O       2.939613       9.873703       0.812135      -0.791957      54.176631 0.85727407E+03  0.23228650E+05                                11.471263                            9.207216      -0.062598       1.963112                    0.996686      32.813387      92.485403       0.609584       0.370824      -1.126372       0.062487      -0.023943       0.023556       0.070942       0.005568      -0.026343      -0.083847       0.128280       0.036486      -0.122925       0.036022       0.086903             13.012887      17.839499      -5.908462       3.574891      11.079633      -0.610906      10.119530           0.000002
           47              O       8.523941       9.293531       2.526641      -0.771287      48.977500 0.71412424E+03  0.18413477E+05                                10.527008                            8.218957       0.288342       2.085830                    0.998014      31.164091      84.592851       0.669658       0.354724      -1.143423       0.046431       0.110827      -0.063615       0.135961       0.028210       0.024211      -0.000341       0.023910       0.105947      -0.050637       0.002137       0.048500             12.059259      10.994445       6.388331      -1.616588      18.082521      -2.332069       7.100810           0.000042
           48              O      -0.182734      10.257247       1.841900      -0.697394      43.533638 0.72059567E+03  0.18692900E+05                                 9.923592                            8.443130       0.065663       2.031881                    0.994944      30.651202      84.490271       0.636465       0.370977      -1.126418      -0.058232      -0.065839       0.022409       0.090707      -0.003908       0.022799       0.002466       0.106625       0.241557      -0.093779       0.006270       0.087509             10.808827      15.519291       0.901244      -4.464936       7.366447      -0.122213       9.540744           0.000015
           49              O       1.693550       3.566909       3.783769      -0.577338      32.045417 0.52429808E+03  0.12513978E+05                                 7.907641                            7.047591       0.737435       2.279691                    0.996974      27.862606      72.768153       0.722361       0.355250      -1.142989       0.014215      -0.002824      -0.009253       0.017195      -0.117461       0.026426      -0.013126       0.000255       0.276499      -0.163893       0.052064       0.111830              8.276975       6.843472      -1.738258      -1.236803       8.257698       3.279186       9.729754           0.000029
           50              O       3.334311       2.997432       2.424903      -0.788617      45.965884 0.81431601E+03  0.21820638E+05                                10.235209                            8.949400       0.034996       1.985105                    0.997148      33.117058      93.350126       0.619734       0.368830      -1.125941      -0.109442       0.067553       0.070794       0.146808      -0.005747       0.016443      -0.064517       0.060534       0.053284      -0.081378       0.015161       0.066217             10.820764      15.442267       1.090529      -4.201326       7.700642       0.439096       9.319383           0.000030
           51              O       8.618923       5.299118       4.946236      -0.612974      31.946775 0.53102920E+03  0.12716120E+05                                 7.905779                            7.102635       0.700550       2.266876                    0.997311      28.119318      73.577549       0.717989       0.356248      -1.142099       0.038369      -0.091828       0.020571       0.101625       0.023277      -0.021443       0.084414       0.121149       0.056123      -0.126373       0.054157       0.072217              8.280071       9.842179      -0.361805      -2.703350       5.631549      -0.584332       9.366485           0.000016
           52              O       6.574372       6.029685       5.235526      -0.791588      54.181655 0.85732047E+03  0.23230794E+05                                11.472857                            9.208110      -0.063748       1.962829                    0.996669      32.815266      92.499906       0.609475       0.370876      -1.126305       0.043620      -0.052005       0.024035       0.072006      -0.034050       0.071136       0.051614      -0.108190       0.036009      -0.122609       0.035940       0.086669             13.014912      15.374485      -6.746978       1.729416      13.549036      -3.190778      10.121216           0.000002
           53              O       6.696744       3.029104       1.896750      -0.771831      49.055936 0.71548628E+03  0.18458094E+05                                10.539791                            8.228250       0.281485       2.083547                    0.997982      31.185766      84.684060       0.669076       0.354850      -1.143278       0.090366       0.079307       0.063906       0.136160       0.015249       0.008448      -0.022949      -0.052127       0.106115      -0.050405       0.001905       0.048499             12.074715      13.482514       7.236593       1.691444      15.632858       2.283400       7.108772           0.000043
           54              O       7.011057       5.101764       2.581491      -0.697795      43.510961 0.72013598E+03  0.18677221E+05                                 9.918680                            8.439160       0.064950       2.031820                    0.995027      30.645469      84.454555       0.636785       0.370864      -1.126550      -0.043733      -0.075697      -0.022509       0.090273      -0.035257       0.005019      -0.022376      -0.079496       0.242709      -0.093645       0.005826       0.087819             10.803376       7.656569      -1.765629      -1.318472      15.218248       4.264743       9.535312           0.000014
           55              O       0.072654       4.728574       0.639622      -0.576579      32.001351 0.52336904E+03  0.12485772E+05                                 7.899074                            7.040101       0.741283       2.280958                    0.997038      27.845405      72.696276       0.722966       0.355125      -1.143135      -0.007887       0.013702       0.009728       0.018563      -0.094170       0.019947      -0.020078       0.142369       0.277926      -0.164693       0.053533       0.111160              8.267958       9.159912      -0.946765      -3.498830       5.925060       0.116601       9.718902           0.000029
           56              O       9.574496       6.099278       1.998488      -0.790041      45.960599 0.81425341E+03  0.21817501E+05                                10.231587                            8.946630       0.036663       1.985599                    0.997224      33.124720      93.354074       0.620112       0.368630      -1.126147       0.098855      -0.080849      -0.070214       0.145736      -0.021975       0.067214       0.004102      -0.040244       0.052157      -0.081250       0.014207       0.067043             10.816665       7.832879      -1.488614      -1.764122      15.302306       3.834621       9.314810           0.000029
           57              O       7.930366       5.792533       8.323938      -0.614389      32.006703 0.53234940E+03  0.12756032E+05                                 7.917066                            7.112579       0.696886       2.265485                    0.997317      28.143044      73.670799       0.717296       0.356360      -1.141975      -0.100030       0.008315      -0.020056       0.102359      -0.017403      -0.086827      -0.007535      -0.122866       0.056874      -0.125728       0.053570       0.072158              8.292206       6.295514      -1.570806      -0.314516       9.199142       2.751536       9.381962           0.000016
           58              O       9.279216       4.091207       8.034648      -0.791957      54.176557 0.85727260E+03  0.23228599E+05                                11.471252                            9.207208      -0.062598       1.963112                    0.996686      32.813360      92.485294       0.609584       0.370824      -1.126372      -0.062487       0.023943      -0.023556       0.070942       0.005567      -0.026343      -0.083846       0.128280       0.036487      -0.122925       0.036022       0.086902             13.012875      17.839482      -5.908457       3.574886      11.079623      -0.610906      10.119518           0.000002

******************************************************
Auxiliary information for the entire system
The total spin magnetic moment of the unit cell is   0.001162
The total net atomic charge of the unit cell is   -0.000001
Accuracy of reproducing the electrostatic potential in the unit cell:
  The inner radius (bohr) =    5.0000
  The outer radius (bohr) =   12.0000
  Valid grid points have density less than (e/(bohr^3)) =    0.0001
  The number of valid grid points were=         6578
  The rms potential error without charges in kcal/mol is=      6.00064
  The rms potential error with partial charges in kcal/mol is=      0.75080
  The RRMSE value at monopole order=      0.12512
  The rms potential error with partial charges and cloud penetration in kcal/mol is=      0.74513
  The RRMSE value at monopole order with cloud penetration is=      0.12418
  The rms potential error with partial charges and atomic dipoles in kcal/mol is=      0.32490
  The RRMSE value at dipole order=      0.05414
  The rms potential error with partial charges, atomic dipoles and cloud penetration in kcal/mol is=      0.32225
  The RRMSE value at dipole order with cloud penetration=      0.05370

******************************************************
The electron densities and ab initio electrostatic potential were computed in VASP using the PBE functional and
projector augmented wave method. See the main text of the journal article for a description of computational details.
The atomic charges, dipoles, and quadrupoles were computed with the DDEC6 method as described in
(a) T. A. Manz and N. Gabaldon Limas, RSC Adv. 6 (2016) 47771-47801 DOI: 10.1039/c6ra04656h
(b) N. Gabaldon Limas and T. A. Manz, RSC Adv. 8 (2018) 2678-2707 DOI: 10.1039/c7ra11829e.
For each atom in the material, the electron cloud parameters were fit to the spherically averaged atom-in-material
electron density using radial positions for which this density was between 10^-4 and 10^-2 electrons per cubic bohr.
The polarizabilities, dispersion coefficients, and quantum Drude oscillator (QDO) parameters were fit using the MCLF method.
The magnetic structure of the system was optimized in VASP from the default ferromagnetic initial guess using spin polarization.
The atomic spin moments (ASMs) were computed on this optimized magnetic structure using the DDEC6 partition as inputs
to the method of T. A. Manz and D. S. Sholl, J. Chem. Theory Comput. 7 (2011) 4146-4164 DOI: 10.1021/ct200539n.
The RMSE and RRMSE were computed using a uniform grid with Ewald summation.
