# Supplementary material for: A collection of forcefield precursors for metal–organic frameworks
Source: RSC Adv. 2019 Nov 13;9(63):36492–507. doi: 10.1039/c9ra07327b (PMC9075174; doi:10.1039/c9ra07327b)
Supplement: RA-009-C9RA07327B-s6307 [file RA-009-C9RA07327B-s6307.xyz]

  720
jmolscript: load "" {1 1 1} spacegroup "x,y,z" unitcell [{     20.130800     0.000000     0.000000 }, {      0.000000    27.409900     0.000000 }, {      0.000000     0.000000    45.333800 }]
Zn    13.816976     6.825887    26.755555     0.948655
Zn    14.674951     3.535329    26.475393     0.982727
Zn    14.904442     5.108931    29.340489     0.956901
Zn     0.510517    18.638732    29.503690     1.058926
Zn     9.243661    21.585844    26.513020     0.956785
Zn    11.596951    23.752871    26.612301     1.063727
Zn     1.827474    20.583190    41.472720     0.935767
Zn    11.442749    23.897870    41.572455     0.970889
Zn    10.950149    22.243134    38.805279     0.959680
Zn     5.084637     8.876422    38.570450     1.053269
Zn     6.587804     8.611368    41.593308     0.966355
Zn    13.499916     5.168959    41.493120     1.067574
Zn     3.751576    20.584013    18.578245     0.948654
Zn     4.609551    23.874571    18.858407     0.982726
Zn     4.839042    22.300969    15.993311     0.956902
Zn    10.575917     8.771168    15.830110     1.058926
Zn    19.309061     5.824056    18.820780     0.956784
Zn     1.531551     3.657029    18.721499     1.063727
Zn    11.892874     6.826710     3.861080     0.935768
Zn     1.377349     3.512030     3.761345     0.970890
Zn     0.884749     5.166766     6.528521     0.959680
Zn    15.150037    18.533478     6.763350     1.053269
Zn    16.653204    18.798532     3.740492     0.966355
Zn     3.434516    22.240941     3.840680     1.067573
Zn    13.816976    20.530837    18.578245     0.948653
Zn    14.674951    17.240279    18.858407     0.982727
Zn    14.904442    18.813881    15.993311     0.956902
Zn     0.510517     4.933782    15.830110     1.058926
Zn     9.243661     7.880894    18.820780     0.956784
Zn    11.596951    10.047921    18.721499     1.063727
Zn     1.827474     6.878240     3.861080     0.935764
Zn    11.442749    10.192920     3.761345     0.970890
Zn    10.950149     8.538184     6.528521     0.959680
Zn     5.084637    22.581372     6.763350     1.053269
Zn     6.587804    22.316318     3.740492     0.966355
Zn    13.499916    18.873909     3.840680     1.067573
Zn     3.751576     6.879063    26.755555     0.948653
Zn     4.609551    10.169621    26.475393     0.982727
Zn     4.839042     8.596019    29.340489     0.956902
Zn    10.575917    22.476118    29.503690     1.058926
Zn    19.309061    19.529006    26.513020     0.956785
Zn     1.531551    17.361979    26.612301     1.063727
Zn    11.892874    20.531660    41.472720     0.935770
Zn     1.377349    17.216980    41.572455     0.970889
Zn     0.884749    18.871716    38.805279     0.959680
Zn    15.150037     4.828528    38.570450     1.053269
Zn    16.653204     5.093582    41.593308     0.966355
Zn     3.434516     8.535991    41.493120     1.067574
H     15.855018     5.462793    27.191213     0.433155
H      7.702044    21.522253    36.208106     0.133727
H      5.827867    20.908272    39.694275     0.128706
H      3.836930    20.406671    36.248906     0.134480
H      3.601400    20.527274    31.828861     0.125777
H      5.360832    20.746553    28.247491     0.131841
H      7.551063    21.226227    31.565925     0.126496
H     14.037207     1.691191    31.729127     0.133288
H     13.231975     0.016446    28.184023     0.131541
H     12.434795    25.447351    31.579525     0.127325
H     12.148938    25.378826    36.212639     0.131560
H     13.139373    27.209808    39.635341     0.131428
H     14.105652     1.482876    36.140105     0.124929
H     11.857041     6.405694    31.955796     0.132339
H      9.880197     6.953892    28.487760     0.131751
H      8.088555     7.721369    31.996596     0.129961
H      8.336164     8.050288    36.534509     0.126261
H     10.234499     7.200581    39.948145     0.129036
H     11.889250     6.227529    36.475575     0.131116
H      6.268731     4.399289    43.175911     0.130201
H      3.625557     6.455031     0.036267     0.127667
H      4.750869     2.771141     1.183212     0.137853
H      6.266718    26.817846     1.146945     0.133881
H      8.662283    23.767124     0.226669     0.126955
H      8.547538    26.974083    43.157778     0.131064
H     11.428255    21.560627    27.372548     0.434280
H      9.745320    26.417662    24.063181     0.128318
H      7.345729    23.375163    23.083971     0.134422
H      7.426252    26.675315    20.799147     0.134147
H      9.445371     3.996363    20.821814     0.131134
H     11.923473     6.356356    22.898102     0.126586
H     11.303444     2.584754    24.067714     0.129585
H     20.092551    19.014248    40.972688     0.430513
H      4.990425    10.089584    40.709752     0.437871
H      5.789618    21.947107    18.142587     0.433155
H     17.767444     5.887647     9.125694     0.133727
H     15.893267     6.501628     5.639525     0.128706
H     13.902330     7.003229     9.084894     0.134480
H     13.666800     6.882626    13.504939     0.125777
H     15.426232     6.663347    17.086309     0.131840
H     17.616463     6.183673    13.767875     0.126496
H      3.971807    25.718709    13.604673     0.133288
H      3.166575    -0.016446    17.149777     0.131540
H      2.369395     1.962549    13.754275     0.127324
H      2.083538     2.031074     9.121161     0.131560
H      3.073973     0.200092     5.698459     0.131428
H      4.040252    25.927024     9.193695     0.124929
H      1.791641    21.004206    13.378004     0.132339
H     19.945597    20.456008    16.846040     0.131751
H     18.153955    19.688531    13.337204     0.129961
H     18.401564    19.359612     8.799291     0.126261
H      0.169099    20.209319     5.385655     0.129036
H      1.823850    21.182371     8.858225     0.131116
H     16.334131    23.010611     2.157889     0.130201
H     13.690957    20.954869    -0.036267     0.127667
H     14.816269    24.638759    44.150588     0.137853
H     16.332118     0.592054    44.186855     0.133881
H     18.727683     3.642776    45.107131     0.126955
H     18.612938     0.435817     2.176022     0.131064
H      1.362855     5.849273    17.961252     0.434280
H     19.810720     0.992238    21.270619     0.128318
H     17.411129     4.034737    22.249829     0.134423
H     17.491652     0.734585    24.534653     0.134147
H     19.510771    23.413537    24.511986     0.131135
H      1.858073    21.053544    22.435698     0.126587
H      1.238044    24.825146    21.266086     0.129585
H     10.027151     8.395652     4.361112     0.430513
H     15.055825    17.320316     4.624048     0.437871
H     15.855018    19.167743    18.142587     0.433155
H      7.702044     7.817303     9.125694     0.133727
H      5.827867     7.203322     5.639525     0.128706
H      3.836930     6.701721     9.084894     0.134480
H      3.601400     6.822324    13.504939     0.125777
H      5.360832     7.041603    17.086309     0.131840
H      7.551063     7.521277    13.767875     0.126496
H     14.037207    15.396141    13.604673     0.133288
H     13.231975    13.721396    17.149777     0.131540
H     12.434795    11.742401    13.754275     0.127324
H     12.148938    11.673876     9.121161     0.131560
H     13.139373    13.504858     5.698459     0.131428
H     14.105652    15.187826     9.193695     0.124929
H     11.857041    20.110644    13.378004     0.132339
H      9.880197    20.658842    16.846040     0.131751
H      8.088555    21.426319    13.337204     0.129961
H      8.336164    21.755238     8.799291     0.126261
H     10.234499    20.905531     5.385655     0.129036
H     11.889250    19.932479     8.858225     0.131116
H      6.268731    18.104239     2.157889     0.130201
H      3.625557    20.159981    -0.036267     0.127667
H      4.750869    16.476091    44.150588     0.137853
H      6.266718    13.112896    44.186855     0.133881
H      8.662283    10.062174    45.107131     0.126955
H      8.547538    13.269133     2.176022     0.131064
H     11.428255     7.855677    17.961252     0.434280
H      9.745320    12.712712    21.270619     0.128319
H      7.345729     9.670213    22.249829     0.134423
H      7.426252    12.970365    24.534653     0.134147
H      9.445371    17.701313    24.511986     0.131135
H     11.923473    20.061306    22.435698     0.126587
H     11.303444    16.289704    21.266086     0.129585
H     20.092551     5.309298     4.361112     0.430513
H      4.990425    23.794534     4.624048     0.437871
H      5.789618     8.242157    27.191213     0.433155
H     17.767444    19.592597    36.208106     0.133727
H     15.893267    20.206578    39.694275     0.128706
H     13.902330    20.708179    36.248906     0.134480
H     13.666800    20.587576    31.828861     0.125777
H     15.426232    20.368297    28.247491     0.131841
H     17.616463    19.888623    31.565925     0.126496
H      3.971807    12.013759    31.729127     0.133288
H      3.166575    13.688504    28.184023     0.131541
H      2.369395    15.667499    31.579525     0.127325
H      2.083538    15.736024    36.212639     0.131560
H      3.073973    13.905042    39.635341     0.131428
H      4.040252    12.222074    36.140105     0.124929
H      1.791641     7.299256    31.955796     0.132339
H     19.945597     6.751058    28.487760     0.131751
H     18.153955     5.983581    31.996596     0.129961
H     18.401564     5.654662    36.534509     0.126261
H      0.169099     6.504369    39.948145     0.129036
H      1.823850     7.477421    36.475575     0.131116
H     16.334131     9.305661    43.175911     0.130201
H     13.690957     7.249919     0.036267     0.127667
H     14.816269    10.933809     1.183212     0.137853
H     16.332118    14.297004     1.146945     0.133881
H     18.727683    17.347726     0.226669     0.126955
H     18.612938    14.140767    43.157778     0.131064
H      1.362855    19.554223    27.372548     0.434280
H     19.810720    14.697188    24.063181     0.128318
H     17.411129    17.739687    23.083971     0.134422
H     17.491652    14.439535    20.799147     0.134147
H     19.510771     9.708587    20.821814     0.131134
H      1.858073     7.348594    22.898102     0.126586
H      1.238044    11.120196    24.067714     0.129585
H     10.027151    22.100602    40.972688     0.430512
H     15.055825     3.615366    40.709752     0.437871
C      5.767474    20.960351    35.989144     0.155143
C      6.937074    21.289269    36.680031    -0.138479
C      6.963244    21.267341    38.050472    -0.003794
C      5.811762    20.919236    38.764932    -0.117942
C      4.644176    20.584835    38.084472    -0.022030
C      4.620019    20.617727    36.704058    -0.147879
C      8.213366    21.634634    38.791226     0.581588
C      3.412171    20.138054    38.814346     0.607268
C      5.572205    20.911013    31.946276     0.155518
C      4.360331    20.661583    31.309789    -0.138923
C      4.247599    20.606763    29.942975    -0.008190
C      5.409146    20.782186    29.173207    -0.111044
C      6.623033    21.004206    29.784307    -0.025203
C      6.725700    21.072731    31.165174    -0.155116
C      2.933058    20.291549    29.282915     0.605817
C      7.865104    21.135774    28.958778     0.601491
C      5.711108    21.028875    34.539822    -0.108054
C      5.658768    20.960351    33.358423    -0.095457
C     13.195739    27.272851    31.885075     0.168776
C     13.696996     0.984015    31.233628    -0.131048
C     13.692970     1.052540    29.865001    -0.012809
C     13.217883    -0.027410    29.114726    -0.113184
C     12.734744    26.258684    29.735346    -0.033923
C     12.742796    26.209346    31.146587    -0.146678
C     14.188188     2.269540    29.146007     0.613264
C     12.261670    25.058131    28.973738     0.631911
C     13.119242    27.152247    35.931570     0.148271
C     12.547528    26.091484    36.655097    -0.155867
C     12.587789    26.124376    38.045485    -0.019222
C     13.143399    27.196103    38.705092    -0.113687
C     13.694983     0.827779    38.024178    -0.010299
C     13.703036     0.792146    36.617017    -0.152083
C     11.965748    24.959455    38.831573     0.614156
C     14.292868     2.028333    38.746346     0.595387
C     13.149439    27.215290    33.300849    -0.125862
C     13.107164    27.146765    34.505822    -0.088824
C      9.978838     7.074495    32.207398     0.152808
C     11.092071     6.668829    31.499284    -0.143452
C     11.075966     6.649642    30.103457    -0.030291
C      9.902341     6.992265    29.415289    -0.115124
C      8.768976     7.384227    30.124763    -0.003942
C      8.833395     7.436306    31.517418    -0.136213
C     12.316023     6.197378    29.345929     0.602849
C      7.508788     7.776189    29.401236     0.574483
C     10.089557     7.181394    36.259333     0.169857
C      9.074965     7.710405    36.983314    -0.138306
C      9.091069     7.762484    38.377328    -0.026614
C     10.188198     7.181394    39.019708    -0.104022
C     11.192725     6.589340    38.314768    -0.026837
C     11.180646     6.600304    36.951580    -0.125280
C      8.001993     8.357279    39.139390     0.620471
C     12.320050     5.934243    39.053255     0.627554
C     10.011047     7.126574    33.617279    -0.081279
C     10.045269     7.129315    34.826332    -0.133557
C      5.630585     3.368677    44.770754     0.168176
C      5.701043     4.440404    43.908959    -0.158866
C      4.960229     5.558728    44.112054    -0.010349
C      4.132853     5.687554    45.239052    -0.128105
C      4.090579     4.632273     0.831422    -0.012487
C      4.807235     3.481057     0.586619    -0.134712
C      4.994451     6.734612    43.109724     0.625027
C      3.224954     4.752877     2.051354     0.643910
C      7.337677    27.138542    44.794781     0.142166
C      6.892786    26.431367     0.576193    -0.144007
C      7.377938    25.159547     0.845929    -0.009028
C      8.307981    24.603126     0.023120    -0.119180
C      8.732741    25.271928    44.214962     0.000350
C      8.259667    26.530042    43.922105    -0.150729
C      6.826354    24.392070     2.005567     0.591387
C      9.717137    24.583939    43.311459     0.566614
C      6.321071     2.132490    44.589419    -0.118238
C      6.820315     1.060763    44.582166    -0.083885
C      8.622022    26.798659    22.399431     0.154899
C      9.109187    26.050369    23.494242    -0.149496
C      8.636113    24.770327    23.719097    -0.017719
C      7.698018    24.213906    22.889942    -0.105258
C      7.275271    24.899153    21.760224     0.000464
C      7.732240    26.203864    21.540808    -0.148463
C      9.217893    24.022036    24.900950     0.622622
C      6.290875    24.263243    20.832241     0.576284
C     10.260669     3.075391    22.437511     0.153086
C     10.025138     4.125190    21.537635    -0.138101
C     10.637115     5.342190    21.702197     0.000282
C     11.504752     5.534059    22.782955    -0.112400
C     11.740283     4.508929    23.679657    -0.017721
C     11.126293     3.283706    23.479735    -0.145648
C     10.371388     6.485182    20.772400     0.587966
C     12.672339     4.730949    24.846549     0.641624
C      9.137370     0.707175    22.240762    -0.098173
C      9.610444     1.792607    22.278843    -0.093042
C     15.832874     6.449549     9.344656     0.155143
C     17.002474     6.120631     8.653769    -0.138479
C     17.028644     6.142559     7.283328    -0.003794
C     15.877162     6.490664     6.568868    -0.117942
C     14.709576     6.825065     7.249328    -0.022030
C     14.685419     6.792173     8.629742    -0.147880
C     18.278766     5.775266     6.542574     0.581588
C     13.477571     7.271846     6.519454     0.607268
C     15.637605     6.498887    13.387524     0.155518
C     14.425731     6.748317    14.024011    -0.138923
C     14.312999     6.803137    15.390825    -0.008190
C     15.474546     6.627714    16.160593    -0.111044
C     16.688433     6.405694    15.549493    -0.025203
C     16.791100     6.337169    14.168626    -0.155116
C     12.998458     7.118351    16.050885     0.605817
C     17.930504     6.274126    16.375022     0.601490
C     15.776508     6.381025    10.793978    -0.108054
C     15.724168     6.449549    11.975377    -0.095457
C      3.130339     0.137050    13.448725     0.168776
C      3.631596    26.425885    14.100172    -0.131048
C      3.627570    26.357360    15.468799    -0.012809
C      3.152483     0.027410    16.219074    -0.113183
C      2.669344     1.151216    15.598454    -0.033923
C      2.677396     1.200554    14.187213    -0.146678
C      4.122788    25.140360    16.187793     0.613264
C      2.196270     2.351769    16.360062     0.631911
C      3.053842     0.257653     9.402230     0.148271
C      2.482128     1.318416     8.678703    -0.155867
C      2.522389     1.285524     7.288315    -0.019222
C      3.077999     0.213797     6.628708    -0.113687
C      3.629583    26.582121     7.309622    -0.010299
C      3.637636    26.617754     8.716783    -0.152083
C      1.900348     2.450445     6.502227     0.614156
C      4.227468    25.381567     6.587454     0.595387
C      3.084039     0.194610    12.032951    -0.125862
C      3.041764     0.263135    10.827978    -0.088824
C     20.044238    20.335405    13.126402     0.152808
C      1.026671    20.741071    13.834516    -0.143452
C      1.010566    20.760258    15.230343    -0.030291
C     19.967741    20.417635    15.918511    -0.115124
C     18.834376    20.025673    15.209037    -0.003942
C     18.898795    19.973594    13.816382    -0.136213
C      2.250623    21.212522    15.987871     0.602849
C     17.574188    19.633711    15.932564     0.574484
C      0.024157    20.228506     9.074467     0.169857
C     19.140365    19.699495     8.350486    -0.138306
C     19.156469    19.647416     6.956472    -0.026614
C      0.122798    20.228506     6.314092    -0.104022
C      1.127325    20.820560     7.019032    -0.026837
C      1.115246    20.809596     8.382220    -0.125280
C     18.067393    19.052621     6.194410     0.620471
C      2.254650    21.475657     6.280545     0.627554
C     20.076447    20.283326    11.716521    -0.081279
C     -0.020131    20.280585    10.507468    -0.133557
C     15.695985    24.041223     0.563046     0.168177
C     15.766443    22.969496     1.424841    -0.158866
C     15.025629    21.851172     1.221746    -0.010348
C     14.198253    21.722346     0.094748    -0.128105
C     14.155979    22.777627    44.502378    -0.012487
C     14.872635    23.928843    44.747181    -0.134712
C     15.059851    20.675288     2.224076     0.625027
C     13.290354    22.657023    43.282446     0.643910
C     17.403077     0.271358     0.539019     0.142166
C     16.958186     0.978533    44.757607    -0.144008
C     17.443338     2.250353    44.487871    -0.009028
C     18.373381     2.806774    -0.023120    -0.119180
C     18.798141     2.137972     1.118838     0.000350
C     18.325067     0.879858     1.411695    -0.150729
C     16.891754     3.017830    43.328233     0.591388
C     19.782537     2.825961     2.022341     0.566614
C     16.386471    25.277410     0.744381    -0.118238
C     16.885715    26.349137     0.751634    -0.083885
C     18.687422     0.611241    22.934369     0.154899
C     19.174587     1.359531    21.839558    -0.149496
C     18.701513     2.639573    21.614703    -0.017719
C     17.763418     3.195994    22.443858    -0.105258
C     17.340671     2.510747    23.573576     0.000465
C     17.797640     1.206036    23.792992    -0.148464
C     19.283293     3.387864    20.432850     0.622622
C     16.356275     3.146657    24.501559     0.576285
C      0.195269    24.334509    22.896289     0.153086
C     20.090538    23.284710    23.796165    -0.138101
C      0.571715    22.067710    23.631603     0.000282
C      1.439352    21.875841    22.550845    -0.112400
C      1.674883    22.900971    21.654143    -0.017721
C      1.060893    24.126194    21.854065    -0.145648
C      0.305988    20.924718    24.561400     0.587966
C      2.606939    22.678951    20.487251     0.641624
C     19.202770    26.702725    23.093038    -0.098174
C     19.675844    25.617293    23.054957    -0.093042
C      5.767474     7.255401     9.344656     0.155143
C      6.937074     7.584319     8.653769    -0.138479
C      6.963244     7.562391     7.283328    -0.003794
C      5.811762     7.214286     6.568868    -0.117942
C      4.644176     6.879885     7.249328    -0.022030
C      4.620019     6.912777     8.629742    -0.147879
C      8.213366     7.929684     6.542574     0.581588
C      3.412171     6.433104     6.519454     0.607268
C      5.572205     7.206063    13.387524     0.155518
C      4.360331     6.956633    14.024011    -0.138923
C      4.247599     6.901813    15.390825    -0.008190
C      5.409146     7.077236    16.160593    -0.111044
C      6.623033     7.299256    15.549493    -0.025203
C      6.725700     7.367781    14.168626    -0.155116
C      2.933058     6.586599    16.050885     0.605817
C      7.865104     7.430824    16.375022     0.601490
C      5.711108     7.323925    10.793978    -0.108054
C      5.658768     7.255401    11.975377    -0.095457
C     13.195739    13.567901    13.448725     0.168776
C     13.696996    14.688965    14.100172    -0.131047
C     13.692970    14.757490    15.468799    -0.012809
C     13.217883    13.677540    16.219074    -0.113184
C     12.734744    12.553734    15.598454    -0.033923
C     12.742796    12.504396    14.187213    -0.146678
C     14.188188    15.974490    16.187793     0.613264
C     12.261670    11.353181    16.360062     0.631911
C     13.119242    13.447297     9.402230     0.148271
C     12.547528    12.386534     8.678703    -0.155867
C     12.587789    12.419426     7.288315    -0.019222
C     13.143399    13.491153     6.628708    -0.113687
C     13.694983    14.532729     7.309622    -0.010299
C     13.703036    14.497096     8.716783    -0.152083
C     11.965748    11.254505     6.502227     0.614156
C     14.292868    15.733283     6.587454     0.595387
C     13.149439    13.510340    12.032951    -0.125862
C     13.107164    13.441815    10.827978    -0.088824
C      9.978838    20.779445    13.126402     0.152808
C     11.092071    20.373779    13.834516    -0.143452
C     11.075966    20.354592    15.230343    -0.030291
C      9.902341    20.697215    15.918511    -0.115124
C      8.768976    21.089177    15.209037    -0.003942
C      8.833395    21.141256    13.816382    -0.136213
C     12.316023    19.902328    15.987871     0.602849
C      7.508788    21.481139    15.932564     0.574484
C     10.089557    20.886344     9.074467     0.169857
C      9.074965    21.415355     8.350486    -0.138306
C      9.091069    21.467434     6.956472    -0.026614
C     10.188198    20.886344     6.314092    -0.104022
C     11.192725    20.294290     7.019032    -0.026837
C     11.180646    20.305254     8.382220    -0.125280
C      8.001993    22.062229     6.194410     0.620471
C     12.320050    19.639193     6.280545     0.627554
C     10.011047    20.831524    11.716521    -0.081279
C     10.045269    20.834265    10.507468    -0.133557
C      5.630585    17.073627     0.563046     0.168177
C      5.701043    18.145354     1.424841    -0.158866
C      4.960229    19.263678     1.221746    -0.010349
C      4.132853    19.392504     0.094748    -0.128105
C      4.090579    18.337223    44.502378    -0.012487
C      4.807235    17.186007    44.747181    -0.134712
C      4.994451    20.439562     2.224076     0.625027
C      3.224954    18.457827    43.282446     0.643910
C      7.337677    13.433592     0.539019     0.142166
C      6.892786    12.726417    44.757607    -0.144007
C      7.377938    11.454597    44.487871    -0.009028
C      8.307981    10.898176    -0.023120    -0.119180
C      8.732741    11.566978     1.118838     0.000350
C      8.259667    12.825092     1.411695    -0.150729
C      6.826354    10.687120    43.328233     0.591387
C      9.717137    10.878989     2.022341     0.566614
C      6.321071    15.837440     0.744381    -0.118238
C      6.820315    14.765713     0.751634    -0.083885
C      8.622022    13.093709    22.934369     0.154899
C      9.109187    12.345419    21.839558    -0.149496
C      8.636113    11.065377    21.614703    -0.017719
C      7.698018    10.508956    22.443858    -0.105258
C      7.275271    11.194203    23.573576     0.000465
C      7.732240    12.498914    23.792992    -0.148464
C      9.217893    10.317086    20.432850     0.622622
C      6.290875    10.558293    24.501559     0.576285
C     10.260669    16.780341    22.896289     0.153086
C     10.025138    17.830140    23.796165    -0.138101
C     10.637115    19.047140    23.631603     0.000282
C     11.504752    19.239009    22.550845    -0.112400
C     11.740283    18.213879    21.654143    -0.017721
C     11.126293    16.988656    21.854065    -0.145648
C     10.371388    20.190132    24.561400     0.587966
C     12.672339    18.435899    20.487251     0.641624
C      9.137370    14.412125    23.093038    -0.098174
C      9.610444    15.497557    23.054957    -0.093042
C     15.832874    20.154499    35.989144     0.155143
C     17.002474    19.825581    36.680031    -0.138479
C     17.028644    19.847509    38.050472    -0.003794
C     15.877162    20.195614    38.764932    -0.117942
C     14.709576    20.530015    38.084472    -0.022030
C     14.685419    20.497123    36.704058    -0.147879
C     18.278766    19.480216    38.791226     0.581588
C     13.477571    20.976796    38.814346     0.607268
C     15.637605    20.203837    31.946276     0.155518
C     14.425731    20.453267    31.309789    -0.138923
C     14.312999    20.508087    29.942975    -0.008190
C     15.474546    20.332664    29.173207    -0.111044
C     16.688433    20.110644    29.784307    -0.025203
C     16.791100    20.042119    31.165174    -0.155116
C     12.998458    20.823301    29.282915     0.605817
C     17.930504    19.979076    28.958778     0.601491
C     15.776508    20.085975    34.539822    -0.108054
C     15.724168    20.154499    33.358423    -0.095457
C      3.130339    13.842000    31.885075     0.168776
C      3.631596    12.720935    31.233628    -0.131047
C      3.627570    12.652410    29.865001    -0.012809
C      3.152483    13.732360    29.114726    -0.113184
C      2.669344    14.856166    29.735346    -0.033923
C      2.677396    14.905504    31.146587    -0.146678
C      4.122788    11.435410    29.146007     0.613264
C      2.196270    16.056719    28.973738     0.631911
C      3.053842    13.962603    35.931570     0.148271
C      2.482128    15.023366    36.655097    -0.155867
C      2.522389    14.990474    38.045485    -0.019222
C      3.077999    13.918747    38.705092    -0.113687
C      3.629583    12.877171    38.024178    -0.010299
C      3.637636    12.912804    36.617017    -0.152083
C      1.900348    16.155395    38.831573     0.614156
C      4.227468    11.676617    38.746346     0.595387
C      3.084039    13.899560    33.300849    -0.125862
C      3.041764    13.968085    34.505822    -0.088824
C     20.044238     6.630455    32.207398     0.152808
C      1.026671     7.036121    31.499284    -0.143452
C      1.010566     7.055308    30.103457    -0.030291
C     19.967741     6.712685    29.415289    -0.115124
C     18.834376     6.320723    30.124763    -0.003942
C     18.898795     6.268644    31.517418    -0.136213
C      2.250623     7.507572    29.345929     0.602849
C     17.574188     5.928761    29.401236     0.574483
C      0.024157     6.523556    36.259333     0.169857
C     19.140365     5.994545    36.983314    -0.138306
C     19.156469     5.942466    38.377328    -0.026614
C      0.122798     6.523556    39.019708    -0.104022
C      1.127325     7.115610    38.314768    -0.026837
C      1.115246     7.104646    36.951580    -0.125280
C     18.067393     5.347671    39.139390     0.620471
C      2.254650     7.770707    39.053255     0.627554
C     20.076447     6.578376    33.617279    -0.081279
C     -0.020131     6.575635    34.826332    -0.133557
C     15.695985    10.336273    44.770754     0.168176
C     15.766443     9.264546    43.908959    -0.158866
C     15.025629     8.146222    44.112054    -0.010349
C     14.198253     8.017396    45.239052    -0.128105
C     14.155979     9.072677     0.831422    -0.012487
C     14.872635    10.223893     0.586619    -0.134712
C     15.059851     6.970338    43.109724     0.625027
C     13.290354     8.952073     2.051354     0.643910
C     17.403077    13.976308    44.794781     0.142166
C     16.958186    14.683483     0.576193    -0.144007
C     17.443338    15.955303     0.845929    -0.009028
C     18.373381    16.511724     0.023120    -0.119180
C     18.798141    15.842922    44.214962     0.000350
C     18.325067    14.584808    43.922105    -0.150729
C     16.891754    16.722780     2.005567     0.591388
C     19.782537    16.530911    43.311459     0.566614
C     16.386471    11.572460    44.589419    -0.118238
C     16.885715    12.644187    44.582166    -0.083885
C     18.687422    14.316191    22.399431     0.154899
C     19.174587    15.064481    23.494242    -0.149496
C     18.701513    16.344523    23.719097    -0.017719
C     17.763418    16.900944    22.889942    -0.105258
C     17.340671    16.215697    21.760224     0.000464
C     17.797640    14.910986    21.540808    -0.148463
C     19.283293    17.092814    24.900950     0.622622
C     16.356275    16.851607    20.832241     0.576284
C      0.195269    10.629559    22.437511     0.153086
C     20.090538     9.579760    21.537635    -0.138101
C      0.571715     8.362760    21.702197     0.000282
C      1.439352     8.170891    22.782955    -0.112400
C      1.674883     9.196021    23.679657    -0.017721
C      1.060893    10.421244    23.479735    -0.145648
C      0.305988     7.219768    20.772400     0.587966
C      2.606939     8.974001    24.846549     0.641624
C     19.202770    12.997775    22.240762    -0.098173
C     19.675844    11.912343    22.278843    -0.093042
O      8.211353    21.738792    40.004358    -0.545111
O      9.254129    21.799368    38.016925    -0.591976
O      3.423846    20.167108    40.072359    -0.554589
O      2.431801    19.795978    38.092179    -0.531922
O      2.878704    20.365556    28.025808    -0.573898
O      2.001002    19.935768    30.022309    -0.582344
O      7.728214    21.259118    27.700765    -0.502171
O      8.988402    21.141256    29.573958    -0.584222
O     15.052403     5.247899    27.373455    -0.904275
O     14.127795     2.272281    27.904314    -0.535934
O     14.641131     3.207506    29.865907    -0.563701
O     12.146925    25.230813    27.722072    -0.552075
O     12.014061    24.035741    29.588918    -0.561052
O     12.134846    25.002488    40.061479    -0.538075
O     11.404098    24.071648    38.179220    -0.550369
O     14.331117     1.987218    39.971265    -0.535529
O     14.763929     2.940534    37.993804    -0.604404
O     12.297906     6.252198    28.117383    -0.536005
O     13.296393     5.846532    30.092123    -0.537512
O      7.528919     7.820044    28.150476    -0.556717
O      6.504261     8.043983    30.151510    -0.570579
O      8.020111     8.151704    40.390149    -0.526645
O      7.134356     9.017857    38.543250    -0.563623
O     12.303945     6.079516    40.321242    -0.550573
O     13.183661     5.333967    38.379595    -0.553780
O      3.919467     7.402043    43.001829    -0.577754
O      6.045279     6.908391    42.478224    -0.531663
O      2.814286     5.872845     2.353278    -0.564317
O      2.997476     3.677586     2.680588    -0.533082
O      7.343716    23.299785     2.278023    -0.565505
O      5.880207    24.871743     2.629360    -0.558463
O     10.133845    23.438205    43.581195    -0.562064
O     10.131832    25.223412    42.286009    -0.559649
O     10.851709    22.179817    27.456416    -0.941313
O      8.575721    23.009241    25.306687    -0.530856
O     10.310996    24.448260    25.350208    -0.576731
O      5.882220    23.125733    21.056190    -0.552136
O      5.964756    24.918340    19.787297    -0.573102
O     11.017587     7.524566    20.857628    -0.570941
O      9.445371     6.279060    19.897911    -0.574289
O     13.006510     5.872297    25.124445    -0.548735
O     13.012549     3.666074    25.466715    -0.556901
O      0.778659    18.908994    40.762793    -0.894167
O      5.014582     9.245633    40.613645    -0.957052
O     18.276753     5.671108     5.329442    -0.545111
O     19.319529     5.610532     7.316875    -0.591976
O     13.489246     7.242792     5.261441    -0.554589
O     12.497201     7.613922     7.241621    -0.531922
O     12.944104     7.044344    17.307992    -0.573898
O     12.066402     7.474132    15.311491    -0.582344
O     17.793614     6.150782    17.633035    -0.502171
O     19.053802     6.268644    15.759842    -0.584222
O      4.987003    22.162001    17.960345    -0.904275
O      4.062395    25.137619    17.429486    -0.535934
O      4.575731    24.202394    15.467893    -0.563701
O      2.081525     2.179087    17.611728    -0.552075
O      1.948661     3.374159    15.744882    -0.561052
O      2.069446     2.407412     5.272321    -0.538075
O      1.338698     3.338252     7.154580    -0.550369
O      4.265717    25.422682     5.362535    -0.535529
O      4.698529    24.469366     7.339996    -0.604404
O      2.232506    21.157702    17.216417    -0.536004
O      3.230993    21.563368    15.241677    -0.537512
O     17.594319    19.589856    17.183324    -0.556717
O     16.569661    19.365917    15.182290    -0.570579
O     18.085511    19.258196     4.943651    -0.526645
O     17.199756    18.392043     6.790550    -0.563623
O      2.238545    21.330384     5.012558    -0.550573
O      3.118261    22.075933     6.954205    -0.553780
O     13.984867    20.007857     2.331971    -0.577754
O     16.110679    20.501509     2.855576    -0.531663
O     12.879686    21.537055    42.980522    -0.564318
O     13.062876    23.732314    42.653212    -0.533082
O     17.409116     4.110115    43.055777    -0.565505
O     15.945607     2.538157    42.704440    -0.558463
O      0.068445     3.971695     1.752605    -0.562064
O      0.066432     2.186488     3.047791    -0.559649
O      0.786309     5.230083    17.877384    -0.941313
O     18.641121     4.400659    20.027113    -0.530856
O      0.245596     2.961640    19.983592    -0.576731
O     15.947620     4.284167    24.277610    -0.552137
O     16.030156     2.491560    25.546503    -0.573102
O      0.952187    19.885334    24.476172    -0.570941
O     19.510771    21.130840    25.435889    -0.574289
O      2.941110    21.537603    20.209355    -0.548735
O      2.947149    23.743826    19.867085    -0.556902
O     10.844059     8.500906     4.571007    -0.894168
O     15.079982    18.164267     4.720155    -0.957052
O      8.211353     8.033842     5.329442    -0.545111
O      9.254129     8.094418     7.316875    -0.591976
O      3.423846     6.462158     5.261441    -0.554588
O      2.431801     6.091028     7.241621    -0.531922
O      2.878704     6.660606    17.307992    -0.573898
O      2.001002     6.230818    15.311491    -0.582344
O      7.728214     7.554168    17.633035    -0.502171
O      8.988402     7.436306    15.759842    -0.584222
O     15.052403    18.952849    17.960345    -0.904275
O     14.127795    15.977231    17.429486    -0.535934
O     14.641131    16.912456    15.467893    -0.563701
O     12.146925    11.525863    17.611728    -0.552075
O     12.014061    10.330791    15.744882    -0.561052
O     12.134846    11.297538     5.272321    -0.538075
O     11.404098    10.366698     7.154580    -0.550369
O     14.331117    15.692168     5.362535    -0.535530
O     14.763929    16.645484     7.339996    -0.604404
O     12.297906    19.957148    17.216417    -0.536004
O     13.296393    19.551482    15.241677    -0.537512
O      7.528919    21.524994    17.183324    -0.556718
O      6.504261    21.748933    15.182290    -0.570579
O      8.020111    21.856654     4.943651    -0.526645
O      7.134356    22.722807     6.790550    -0.563623
O     12.303945    19.784466     5.012558    -0.550573
O     13.183661    19.038917     6.954205    -0.553780
O      3.919467    21.106993     2.331971    -0.577754
O      6.045279    20.613341     2.855576    -0.531663
O      2.814286    19.577795    42.980522    -0.564317
O      2.997476    17.382536    42.653212    -0.533082
O      7.343716     9.594835    43.055777    -0.565505
O      5.880207    11.166793    42.704440    -0.558463
O     10.133845     9.733255     1.752605    -0.562064
O     10.131832    11.518462     3.047791    -0.559649
O     10.851709     8.474867    17.877384    -0.941313
O      8.575721     9.304291    20.027113    -0.530856
O     10.310996    10.743310    19.983592    -0.576731
O      5.882220     9.420783    24.277610    -0.552136
O      5.964756    11.213390    25.546503    -0.573102
O     11.017587    21.229516    24.476172    -0.570941
O      9.445371    19.984010    25.435889    -0.574289
O     13.006510    19.577247    20.209355    -0.548734
O     13.012549    17.371024    19.867085    -0.556902
O      0.778659     5.204044     4.571007    -0.894167
O      5.014582    22.950583     4.720155    -0.957052
O     18.276753    19.376058    40.004358    -0.545111
O     19.319529    19.315482    38.016925    -0.591976
O     13.489246    20.947742    40.072359    -0.554590
O     12.497201    21.318872    38.092179    -0.531922
O     12.944104    20.749294    28.025808    -0.573898
O     12.066402    21.179082    30.022309    -0.582344
O     17.793614    19.855732    27.700765    -0.502171
O     19.053802    19.973594    29.573958    -0.584222
O      4.987003     8.457051    27.373455    -0.904275
O      4.062395    11.432669    27.904314    -0.535934
O      4.575731    10.497444    29.865907    -0.563701
O      2.081525    15.884037    27.722072    -0.552075
O      1.948661    17.079109    29.588918    -0.561052
O      2.069446    16.112362    40.061479    -0.538075
O      1.338698    17.043202    38.179220    -0.550369
O      4.265717    11.717732    39.971265    -0.535529
O      4.698529    10.764416    37.993804    -0.604404
O      2.232506     7.452752    28.117383    -0.536004
O      3.230993     7.858418    30.092123    -0.537512
O     17.594319     5.884906    28.150476    -0.556717
O     16.569661     5.660967    30.151510    -0.570579
O     18.085511     5.553246    40.390149    -0.526645
O     17.199756     4.687093    38.543250    -0.563623
O      2.238545     7.625434    40.321242    -0.550573
O      3.118261     8.370983    38.379595    -0.553780
O     13.984867     6.302907    43.001829    -0.577754
O     16.110679     6.796559    42.478224    -0.531663
O     12.879686     7.832105     2.353278    -0.564318
O     13.062876    10.027364     2.680588    -0.533082
O     17.409116    17.815065     2.278023    -0.565505
O     15.945607    16.243107     2.629360    -0.558463
O      0.068445    17.676645    43.581195    -0.562064
O      0.066432    15.891438    42.286009    -0.559649
O      0.786309    18.935033    27.456416    -0.941313
O     18.641121    18.105609    25.306687    -0.530856
O      0.245596    16.666590    25.350208    -0.576731
O     15.947620    17.989117    21.056190    -0.552136
O     16.030156    16.196510    19.787297    -0.573102
O      0.952187     6.180384    20.857628    -0.570941
O     19.510771     7.425890    19.897911    -0.574289
O      2.941110     7.832653    25.124445    -0.548734
O      2.947149    10.038876    25.466715    -0.556901
O     10.844059    22.205856    40.762793    -0.894168
O     15.079982     4.459317    40.613645    -0.957052

The following XYZ coordinates are in angstroms. Other properties are in atomic units.
The sperically averaged electron density of each atom fit to a function of the form exp(a - br)
eigen_1, eigen_2 and eigen_3 are the three eigenvalues of traceless quadrupole moment tensor
  atom number  atomic symbol              X              Y              Z     net charge C6 coefficient C8 coefficient C10 coefficient fluctuating dipole atomic polarizability isotropic forcefield polarizability              a              b squared Pearson coefficient          <r^3>          <r^4>         wp_QDO          m_QDO          q_QDO       dipole_x       dipole_y       dipole_z         dipole            Qxy            Qxz            Qyz     Q(x^2-y^2)  Q(3z^2 - R^2)        eigen_1        eigen_2        eigen_3 static polarizability      alpha(xx)      alpha(xy)      alpha(xz)      alpha(yy)      alpha(yz)      alpha(zz) atomic spin moment
            1             Zn      13.816976       6.825887      26.755555       0.948655      81.487584 0.19001761E+04  0.61171643E+05                                16.227374                           14.994103       0.011672       1.867340                    0.999177      46.527523     131.031705       0.428816       0.443689      -1.106040      -0.040380       0.003931      -0.067418       0.078684      -0.044331      -0.010212      -0.070903       0.073206      -0.092784      -0.106334       0.027209       0.079125             17.739902      16.683385      -1.118019       0.140791      16.039809       1.313630      20.496514           0.179291
            2             Zn      14.674951       3.535329      26.475393       0.982727      86.551925 0.16925191E+04  0.52663602E+05                                16.386460                           13.725099       0.068256       1.909879                    0.998253      44.312259     120.661269       0.471629       0.417377      -1.128814      -0.016431      -0.019385       0.015307       0.029666       0.049372       0.026702       0.045283      -0.063076      -0.138247      -0.065004      -0.035464       0.100468             20.604231      18.906725      -2.260550      -3.833090      15.688260       1.225858      27.217709          -0.000359
            3             Zn      14.904442       5.108931      29.340489       0.956901      88.572499 0.17148899E+04  0.53587549E+05                                16.647372                           13.836889      -0.003790       1.883472                    0.997851      44.955663     123.067123       0.468173       0.418670      -1.126839       0.001617      -0.034900       0.041991       0.054625      -0.002047      -0.004270       0.006941       0.055123       0.395266      -0.093719      -0.038360       0.132079             20.885024      30.053349       2.275252       0.315818      17.324412       0.968146      15.277310           0.000368
            4             Zn       0.510517      18.638732      29.503690       1.058926      72.383417 0.13957687E+04  0.41374965E+05                                14.634974                           12.532570       0.270983       1.982182                    0.998955      42.203064     112.062574       0.489648       0.421986      -1.126038      -0.007049      -0.011377       0.070640       0.071896       0.049401      -0.004836      -0.025685      -0.061207       0.326966      -0.112923      -0.001895       0.114817             17.631861      23.218141      -5.672612       0.950757      16.717544      -0.552919      12.959899           0.000003
            5             Zn       9.243661      21.585844      26.513020       0.956785      87.671501 0.17148125E+04  0.53526101E+05                                16.501809                           13.793787       0.060702       1.903489                    0.998355      44.760604     122.030012       0.471602       0.416085      -1.129817      -0.023133      -0.014152       0.000173       0.027119       0.004627       0.081189      -0.001895       0.104642      -0.076373      -0.073619      -0.039187       0.112805             20.686723      17.702966      -0.123415      -3.355637      17.788700       1.448695      26.568505          -0.000006
            6             Zn      11.596951      23.752871      26.612301       1.063727      68.070374 0.12781378E+04  0.37115787E+05                                14.038664                           11.975322       0.126855       1.954351                    0.998142      41.516583     109.616997       0.501299       0.420754      -1.125265       0.071515      -0.008631      -0.082712       0.109682      -0.029564      -0.148220      -0.025472       0.043265      -0.067561      -0.155794      -0.000438       0.156232             17.047834      14.536329       2.899133       6.917456      17.239347       1.977248      19.367826           0.000002
            7             Zn       1.827474      20.583190      41.472720       0.935767      85.354197 0.20110976E+04  0.65708605E+05                                16.785089                           15.476814      -0.025853       1.849017                    0.999288      47.315302     134.516670       0.419716       0.446644      -1.103512       0.042863      -0.007675       0.070843       0.083156       0.058219      -0.006276       0.062127       0.082879      -0.053038      -0.103366       0.016656       0.086710             18.335205      17.052916       0.605658       0.483422      17.287594      -1.046965      20.665104           0.188816
            8             Zn      11.442749      23.897870      41.572455       0.970889      86.098181 0.17286196E+04  0.54045032E+05                                16.326789                           13.853374       0.113302       1.921027                    0.998126      44.521464     121.327809       0.470551       0.416335      -1.130072       0.019532       0.012527      -0.007988       0.024540       0.055526       0.022104       0.045782      -0.047562      -0.147930      -0.067404      -0.034484       0.101888             20.341088      18.592556      -2.499896      -3.360060      15.879368       1.606720      26.551342          -0.000453
            9             Zn      10.950149      22.243134      38.805279       0.959680      88.441735 0.17038791E+04  0.53159607E+05                                16.627371                           13.787167      -0.012443       1.881724                    0.997943      44.873439     122.758808       0.469268       0.418353      -1.127014       0.008305       0.027315      -0.042278       0.051015      -0.007316      -0.001334       0.018497       0.050978       0.394448      -0.093721      -0.039309       0.133030             20.958256      30.609377       2.357446       0.529371      16.893572       0.791127      15.371820           0.000230
           10             Zn       5.084637       8.876422      38.570450       1.053269      73.589355 0.13819512E+04  0.40869330E+05                                14.749886                           12.442393       0.245880       1.976930                    0.998572      42.200459     111.975419       0.493009       0.420094      -1.127146       0.007102      -0.013471      -0.060047       0.061948       0.006598       0.007135       0.033241      -0.085387       0.319460      -0.096553      -0.019064       0.115617             17.976129      26.488471      -0.846872       1.402420      14.485384      -0.809014      12.954532           0.000000
           11             Zn       6.587804       8.611368      41.593308       0.966355      86.511037 0.16792558E+04  0.52129452E+05                                16.304204                           13.633978       0.033966       1.898575                    0.998221      44.457689     120.774247       0.475314       0.415107      -1.130762       0.035471      -0.016251      -0.002878       0.039123      -0.056058       0.059890      -0.058621      -0.002320      -0.090365      -0.077454      -0.040949       0.118403             20.238745      18.505357       1.976268      -1.494536      17.521232       2.096556      24.689647           0.000000
           12             Zn      13.499916       5.168959      41.493120       1.067574      65.244878 0.12473464E+04  0.35987912E+05                                13.634840                           11.817982       0.147167       1.966009                    0.997480      41.185627     108.258324       0.505598       0.419885      -1.126271      -0.070143      -0.058610       0.057602       0.108042       0.058206      -0.130515      -0.059786      -0.047882      -0.173950      -0.161370      -0.006269       0.167639             16.257235      17.171309      -2.156964       5.081668      13.152385       3.147769      18.448012           0.000006
           13             Zn       3.751576      20.584013      18.578245       0.948654      81.488273 0.19001968E+04  0.61172487E+05                                16.227477                           14.994196       0.011669       1.867338                    0.999177      46.527672     131.032387       0.428815       0.443689      -1.106039      -0.040381      -0.003927       0.067417       0.078684       0.044333       0.010212      -0.070903       0.073213      -0.092777      -0.106335       0.027209       0.079127             17.740019      16.683491       1.118028      -0.140792      16.039912       1.313640      20.496653           0.179295
           14             Zn       4.609551      23.874571      18.858407       0.982726      86.551919 0.16925192E+04  0.52663607E+05                                16.386458                           13.725099       0.068256       1.909879                    0.998253      44.312261     120.661271       0.471629       0.417377      -1.128814      -0.016431       0.019385      -0.015307       0.029666      -0.049372      -0.026702       0.045283      -0.063076      -0.138247      -0.065004      -0.035464       0.100467             20.604225      18.906719       2.260550       3.833086      15.688262       1.225858      27.217696          -0.000358
           15             Zn       4.839042      22.300969      15.993311       0.956902      88.572500 0.17148898E+04  0.53587547E+05                                16.647373                           13.836889      -0.003790       1.883472                    0.997851      44.955661     123.067122       0.468173       0.418670      -1.126839       0.001617       0.034900      -0.041991       0.054625       0.002047       0.004270       0.006941       0.055123       0.395266      -0.093719      -0.038360       0.132079             20.885026      30.053357      -2.275250      -0.315821      17.324411       0.968143      15.277311           0.000368
           16             Zn      10.575917       8.771168      15.830110       1.058926      72.383423 0.13957689E+04  0.41374972E+05                                14.634975                           12.532571       0.270983       1.982182                    0.998955      42.203066     112.062582       0.489648       0.421986      -1.126038      -0.007049       0.011377      -0.070640       0.071896      -0.049401       0.004836      -0.025685      -0.061207       0.326966      -0.112923      -0.001895       0.114817             17.631862      23.218141       5.672613      -0.950757      16.717544      -0.552919      12.959900           0.000003
           17             Zn      19.309061       5.824056      18.820780       0.956784      87.671518 0.17148127E+04  0.53526112E+05                                16.501813                           13.793789       0.060701       1.903489                    0.998355      44.760607     122.030030       0.471602       0.416085      -1.129817      -0.023133       0.014152      -0.000173       0.027119      -0.004627      -0.081189      -0.001895       0.104642      -0.076373      -0.073619      -0.039187       0.112805             20.686729      17.702968       0.123416       3.355639      17.788706       1.448694      26.568513          -0.000006
           18             Zn       1.531551       3.657029      18.721499       1.063727      68.070385 0.12781379E+04  0.37115791E+05                                14.038666                           11.975323       0.126855       1.954351                    0.998142      41.516584     109.617002       0.501299       0.420754      -1.125265       0.071515       0.008631       0.082712       0.109682       0.029564       0.148220      -0.025472       0.043265      -0.067562      -0.155794      -0.000438       0.156232             17.047838      14.536333      -2.899133      -6.917460      17.239348       1.977249      19.367832           0.000001
           19             Zn      11.892874       6.826710       3.861080       0.935768      85.353731 0.20110837E+04  0.65708036E+05                                16.785033                           15.476765      -0.025852       1.849019                    0.999288      47.315152     134.516121       0.419717       0.446644      -1.103512       0.042862       0.007672      -0.070844       0.083155      -0.058217       0.006276       0.062128       0.082875      -0.053042      -0.103365       0.016656       0.086708             18.335141      17.052862      -0.605656      -0.483419      17.287535      -1.046961      20.665027           0.188814
           20             Zn       1.377349       3.512030       3.761345       0.970890      86.098139 0.17286188E+04  0.54045002E+05                                16.326782                           13.853369       0.113304       1.921027                    0.998126      44.521458     121.327778       0.470551       0.416335      -1.130072       0.019532      -0.012527       0.007987       0.024540      -0.055526      -0.022104       0.045781      -0.047563      -0.147930      -0.067404      -0.034484       0.101888             20.341077      18.592541       2.499900       3.360061      15.879378       1.606722      26.551313          -0.000453
           21             Zn       0.884749       5.166766       6.528521       0.959680      88.441758 0.17038796E+04  0.53159628E+05                                16.627376                           13.787170      -0.012443       1.881724                    0.997943      44.873442     122.758838       0.469267       0.418353      -1.127014       0.008305      -0.027315       0.042278       0.051015       0.007316       0.001333       0.018497       0.050978       0.394448      -0.093721      -0.039309       0.133030             20.958263      30.609386      -2.357440      -0.529379      16.893571       0.791117      15.371831           0.000230
           22             Zn      15.150037      18.533478       6.763350       1.053269      73.589371 0.13819515E+04  0.40869342E+05                                14.749889                           12.442395       0.245880       1.976930                    0.998572      42.200460     111.975429       0.493009       0.420094      -1.127146       0.007102       0.013471       0.060047       0.061948      -0.006598      -0.007135       0.033241      -0.085387       0.319460      -0.096553      -0.019064       0.115617             17.976133      26.488479       0.846873      -1.402421      14.485387      -0.809014      12.954533          -0.000000
           23             Zn      16.653204      18.798532       3.740492       0.966355      86.511034 0.16792557E+04  0.52129448E+05                                16.304203                           13.633977       0.033966       1.898575                    0.998221      44.457688     120.774243       0.475314       0.415107      -1.130762       0.035471       0.016251       0.002878       0.039123       0.056058      -0.059890      -0.058621      -0.002320      -0.090365      -0.077454      -0.040949       0.118403             20.238744      18.505357      -1.976268       1.494535      17.521232       2.096555      24.689645           0.000000
           24             Zn       3.434516      22.240941       3.840680       1.067573      65.244895 0.12473468E+04  0.35987925E+05                                13.634843                           11.817984       0.147167       1.966009                    0.997480      41.185630     108.258339       0.505598       0.419885      -1.126271      -0.070143       0.058610      -0.057602       0.108042      -0.058206       0.130515      -0.059786      -0.047882      -0.173950      -0.161370      -0.006269       0.167639             16.257239      17.171312       2.156965      -5.081670      13.152388       3.147770      18.448017           0.000005
           25             Zn      13.816976      20.530837      18.578245       0.948653      81.489240 0.19002256E+04  0.61173658E+05                                16.227612                           14.994316       0.011665       1.867335                    0.999177      46.527922     131.033419       0.428812       0.443690      -1.106039      -0.040383       0.003921       0.067417       0.078685      -0.044335       0.010212       0.070903       0.073222      -0.092768      -0.106337       0.027208       0.079129             17.740171      16.683629      -1.118040      -0.140795      16.040047      -1.313653      20.496836           0.179296
           26             Zn      14.674951      17.240279      18.858407       0.982727      86.551909 0.16925191E+04  0.52663599E+05                                16.386456                           13.725098       0.068257       1.909879                    0.998253      44.312261     120.661263       0.471629       0.417377      -1.128814      -0.016431      -0.019385      -0.015307       0.029666       0.049372      -0.026702      -0.045282      -0.063076      -0.138247      -0.065004      -0.035464       0.100467             20.604222      18.906714      -2.260553       3.833087      15.688265      -1.225860      27.217687          -0.000358
           27             Zn      14.904442      18.813881      15.993311       0.956902      88.572511 0.17148900E+04  0.53587557E+05                                16.647375                           13.836890      -0.003790       1.883472                    0.997851      44.955663     123.067136       0.468173       0.418670      -1.126838       0.001617      -0.034900      -0.041991       0.054625      -0.002047       0.004270      -0.006941       0.055123       0.395266      -0.093719      -0.038360       0.132079             20.885029      30.053361       2.275248      -0.315825      17.324411      -0.968140      15.277316           0.000368
           28             Zn       0.510517       4.933782      15.830110       1.058926      72.383428 0.13957690E+04  0.41374976E+05                                14.634976                           12.532572       0.270983       1.982182                    0.998955      42.203066     112.062585       0.489648       0.421986      -1.126038      -0.007049      -0.011377      -0.070640       0.071896       0.049401       0.004836       0.025685      -0.061207       0.326966      -0.112923      -0.001895       0.114817             17.631863      23.218142      -5.672613      -0.950757      16.717546       0.552920      12.959902           0.000003
           29             Zn       9.243661       7.880894      18.820780       0.956784      87.671521 0.17148128E+04  0.53526114E+05                                16.501813                           13.793789       0.060702       1.903489                    0.998355      44.760608     122.030032       0.471602       0.416085      -1.129817      -0.023133      -0.014152      -0.000173       0.027119       0.004627      -0.081189       0.001895       0.104642      -0.076373      -0.073619      -0.039187       0.112805             20.686729      17.702968      -0.123416       3.355639      17.788707      -1.448694      26.568513          -0.000006
           30             Zn      11.596951      10.047921      18.721499       1.063727      68.070385 0.12781379E+04  0.37115792E+05                                14.038666                           11.975323       0.126855       1.954351                    0.998142      41.516583     109.617001       0.501299       0.420754      -1.125265       0.071515      -0.008631       0.082712       0.109682      -0.029564       0.148220       0.025472       0.043265      -0.067562      -0.155794      -0.000438       0.156232             17.047838      14.536333       2.899133      -6.917460      17.239349      -1.977249      19.367832           0.000001
           31             Zn       1.827474       6.878240       3.861080       0.935764      85.355530 0.20111380E+04  0.65710267E+05                                16.785274                           15.476980      -0.025860       1.849012                    0.999288      47.315629     134.518050       0.419713       0.446644      -1.103512       0.042866      -0.007683      -0.070842       0.083158       0.058223       0.006275      -0.062126       0.082889      -0.053025      -0.103369       0.016655       0.086714             18.335413      17.053105       0.605668      -0.483429      17.287788       1.046978      20.665346           0.188820
           32             Zn      11.442749      10.192920       3.761345       0.970890      86.098160 0.17286191E+04  0.54045015E+05                                16.326786                           13.853372       0.113302       1.921027                    0.998126      44.521459     121.327791       0.470551       0.416335      -1.130072       0.019532       0.012527       0.007988       0.024540       0.055526      -0.022104      -0.045782      -0.047562      -0.147929      -0.067404      -0.034484       0.101888             20.341084      18.592552      -2.499898       3.360061      15.879371      -1.606721      26.551330          -0.000452
           33             Zn      10.950149       8.538184       6.528521       0.959680      88.441745 0.17038793E+04  0.53159616E+05                                16.627373                           13.787168      -0.012443       1.881724                    0.997943      44.873440     122.758820       0.469268       0.418353      -1.127014       0.008305       0.027315       0.042278       0.051015      -0.007316       0.001334      -0.018497       0.050978       0.394448      -0.093721      -0.039309       0.133030             20.958260      30.609384       2.357444      -0.529374      16.893572      -0.791123      15.371824           0.000230
           34             Zn       5.084637      22.581372       6.763350       1.053269      73.589371 0.13819515E+04  0.40869342E+05                                14.749889                           12.442395       0.245880       1.976930                    0.998572      42.200460     111.975429       0.493009       0.420094      -1.127146       0.007102      -0.013471       0.060047       0.061948       0.006598      -0.007135      -0.033241      -0.085387       0.319460      -0.096553      -0.019064       0.115617             17.976134      26.488480      -0.846873      -1.402420      14.485388       0.809014      12.954533           0.000000
           35             Zn       6.587804      22.316318       3.740492       0.966355      86.511030 0.16792556E+04  0.52129444E+05                                16.304202                           13.633977       0.033966       1.898575                    0.998221      44.457687     120.774238       0.475314       0.415107      -1.130762       0.035471      -0.016251       0.002878       0.039123      -0.056058      -0.059890       0.058621      -0.002320      -0.090365      -0.077454      -0.040949       0.118403             20.238744      18.505356       1.976268       1.494537      17.521231      -2.096555      24.689644           0.000000
           36             Zn      13.499916      18.873909       3.840680       1.067573      65.244887 0.12473466E+04  0.35987919E+05                                13.634842                           11.817983       0.147167       1.966009                    0.997480      41.185629     108.258333       0.505598       0.419885      -1.126271      -0.070143      -0.058610      -0.057602       0.108042       0.058206       0.130515       0.059786      -0.047882      -0.173950      -0.161370      -0.006269       0.167639             16.257237      17.171311      -2.156965      -5.081669      13.152386      -3.147769      18.448013           0.000004
           37             Zn       3.751576       6.879063      26.755555       0.948653      81.488922 0.19002161E+04  0.61173266E+05                                16.227560                           14.994269       0.011665       1.867335                    0.999177      46.527872     131.033140       0.428814       0.443689      -1.106039      -0.040383      -0.003922      -0.067417       0.078685       0.044335      -0.010212       0.070903       0.073219      -0.092771      -0.106337       0.027208       0.079129             17.740112      16.683575       1.118036       0.140795      16.039995      -1.313649      20.496767           0.179295
           38             Zn       4.609551      10.169621      26.475393       0.982727      86.551904 0.16925188E+04  0.52663588E+05                                16.386456                           13.725097       0.068257       1.909879                    0.998253      44.312257     120.661253       0.471629       0.417377      -1.128814      -0.016431       0.019385       0.015307       0.029666      -0.049372       0.026702      -0.045282      -0.063076      -0.138247      -0.065004      -0.035464       0.100467             20.604225      18.906717       2.260553      -3.833090      15.688264      -1.225860      27.217693          -0.000358
           39             Zn       4.839042       8.596019      29.340489       0.956902      88.572511 0.17148901E+04  0.53587561E+05                                16.647375                           13.836891      -0.003790       1.883472                    0.997851      44.955664     123.067140       0.468173       0.418670      -1.126838       0.001617       0.034900       0.041991       0.054625       0.002047      -0.004270      -0.006941       0.055123       0.395266      -0.093719      -0.038360       0.132079             20.885028      30.053355      -2.275249       0.315823      17.324412      -0.968141      15.277316           0.000368
           40             Zn      10.575917      22.476118      29.503690       1.058926      72.383413 0.13957686E+04  0.41374962E+05                                14.634974                           12.532570       0.270983       1.982182                    0.998955      42.203063     112.062571       0.489648       0.421986      -1.126038      -0.007049       0.011377       0.070640       0.071896      -0.049401      -0.004836       0.025685      -0.061207       0.326966      -0.112923      -0.001895       0.114817             17.631861      23.218140       5.672612       0.950756      16.717543       0.552919      12.959898           0.000003
           41             Zn      19.309061      19.529006      26.513020       0.956785      87.671504 0.17148125E+04  0.53526104E+05                                16.501810                           13.793788       0.060702       1.903489                    0.998355      44.760605     122.030016       0.471602       0.416085      -1.129817      -0.023133       0.014152       0.000173       0.027119      -0.004627       0.081189       0.001895       0.104642      -0.076373      -0.073619      -0.039187       0.112805             20.686724      17.702966       0.123415      -3.355637      17.788701      -1.448695      26.568506          -0.000006
           42             Zn       1.531551      17.361979      26.612301       1.063727      68.070390 0.12781381E+04  0.37115798E+05                                14.038667                           11.975324       0.126855       1.954351                    0.998142      41.516585     109.617009       0.501299       0.420754      -1.125265       0.071515       0.008631      -0.082712       0.109682       0.029564      -0.148220       0.025472       0.043265      -0.067562      -0.155794      -0.000438       0.156232             17.047838      14.536332      -2.899134       6.917458      17.239351      -1.977249      19.367831           0.000002
           43             Zn      11.892874      20.531660      41.472720       0.935770      85.352631 0.20110503E+04  0.65706656E+05                                16.784870                           15.476619      -0.025846       1.849022                    0.999288      47.314920     134.515054       0.419719       0.446643      -1.103513       0.042860       0.007666       0.070844       0.083154      -0.058214      -0.006277      -0.062129       0.082867      -0.053052      -0.103362       0.016657       0.086706             18.334959      17.052697      -0.605648       0.483412      17.287365       1.046949      20.664816           0.188809
           44             Zn       1.377349      17.216980      41.572455       0.970889      86.098153 0.17286190E+04  0.54045011E+05                                16.326785                           13.853371       0.113303       1.921027                    0.998126      44.521459     121.327786       0.470551       0.416335      -1.130072       0.019532      -0.012527      -0.007988       0.024540      -0.055526       0.022104      -0.045782      -0.047562      -0.147930      -0.067404      -0.034484       0.101888             20.341082      18.592546       2.499898      -3.360060      15.879373      -1.606721      26.551325          -0.000453
           45             Zn       0.884749      18.871716      38.805279       0.959680      88.441739 0.17038792E+04  0.53159612E+05                                16.627372                           13.787168      -0.012443       1.881724                    0.997943      44.873439     122.758816       0.469268       0.418353      -1.127014       0.008305      -0.027315      -0.042278       0.051015       0.007316      -0.001333      -0.018497       0.050978       0.394448      -0.093721      -0.039309       0.133030             20.958257      30.609377      -2.357442       0.529376      16.893571      -0.791122      15.371825           0.000230
           46             Zn      15.150037       4.828528      38.570450       1.053269      73.589361 0.13819513E+04  0.40869334E+05                                14.749888                           12.442393       0.245880       1.976930                    0.998572      42.200459     111.975422       0.493009       0.420094      -1.127146       0.007102       0.013471      -0.060047       0.061948      -0.006598       0.007135      -0.033241      -0.085386       0.319460      -0.096553      -0.019064       0.115617             17.976131      26.488475       0.846872       1.402421      14.485386       0.809014      12.954532           0.000000
           47             Zn      16.653204       5.093582      41.593308       0.966355      86.511033 0.16792557E+04  0.52129447E+05                                16.304203                           13.633977       0.033966       1.898575                    0.998221      44.457688     120.774241       0.475314       0.415107      -1.130762       0.035471       0.016251      -0.002878       0.039123       0.056058       0.059890       0.058621      -0.002320      -0.090365      -0.077454      -0.040949       0.118403             20.238744      18.505356      -1.976268      -1.494535      17.521231      -2.096556      24.689645           0.000001
           48             Zn       3.434516       8.535991      41.493120       1.067574      65.244872 0.12473463E+04  0.35987906E+05                                13.634839                           11.817981       0.147167       1.966009                    0.997480      41.185627     108.258320       0.505598       0.419885      -1.126271      -0.070143       0.058610       0.057602       0.108042      -0.058206      -0.130515       0.059786      -0.047882      -0.173950      -0.161370      -0.006269       0.167639             16.257233      17.171306       2.156964       5.081667      13.152383      -3.147769      18.448011           0.000005
           49              H      15.855018       5.462793      27.191213       0.433155       0.481100 0.30923542E+01  0.25129549E+02                                 1.223967                            1.197235      -1.606804       2.283590                    0.997389       2.623343       7.831380       0.433621       1.738204      -0.625533       0.020245       0.000678      -0.014406       0.024857      -0.001552      -0.011179      -0.005066      -0.001085       0.007553      -0.012706       0.000271       0.012435              1.260906       1.496976       0.123052       0.036289       1.106328       0.046248       1.179414           0.000547
           50              H       7.702044      21.522253      36.208106       0.133727       1.204597 0.88440126E+01  0.87986635E+02                                 1.799199                            1.687990      -1.058296       2.392224                    0.997739       3.312821       8.984137       0.509586       1.208152      -0.727718       0.033149       0.009883      -0.020255       0.040084       0.004141      -0.010666      -0.002585       0.007600       0.012287      -0.008761      -0.005966       0.014727              1.850693       2.233022       0.285925      -0.190786       1.461005      -0.069084       1.858051           0.000002
           51              H       5.827867      20.908272      39.694275       0.128706       1.196163 0.89359374E+01  0.89418204E+02                                 1.801754                            1.702901      -1.222272       2.308625                    0.995883       3.450980       9.485044       0.502980       1.216942      -0.724069       0.000294      -0.001130       0.041136       0.041153      -0.000612      -0.002058      -0.002305      -0.004216       0.044188      -0.009795      -0.005355       0.015151              1.853193       1.735277       0.146674      -0.014846       1.426873      -0.019958       2.397430          -0.000033
           52              H       3.836930      20.406671      36.248906       0.134480       1.151925 0.84536057E+01  0.83058289E+02                                 1.736557                            1.642548      -1.059717       2.392462                    0.997820       3.263470       8.760553       0.520882       1.196811      -0.730317      -0.033301      -0.009320      -0.020782       0.040345       0.002690       0.010490       0.003054       0.013054       0.009278      -0.008854      -0.006416       0.015270              1.775374       2.096071       0.238250       0.186551       1.425662       0.030278       1.804389           0.000014
           53              H       3.601400      20.527274      31.828861       0.125777       1.222189 0.91227445E+01  0.91300368E+02                                 1.801913                            1.702687      -1.076360       2.377704                    0.997505       3.351002       9.060756       0.513551       1.191723      -0.731541      -0.031217      -0.005297       0.022080       0.038602      -0.000880      -0.009629      -0.002312       0.010225       0.017382      -0.009370      -0.004497       0.013867              1.841050       2.174220       0.172015      -0.239997       1.437917      -0.025213       1.911012           0.000004
           54              H       5.360832      20.746553      28.247491       0.131841       1.199298 0.89063163E+01  0.88965178E+02                                 1.797736                            1.694098      -1.287984       2.279907                    0.995638       3.436999       9.409720       0.507427       1.208399      -0.726020      -0.001704       0.000197      -0.040867       0.040903      -0.002565      -0.001283       0.000779      -0.007028       0.047192      -0.012250      -0.003581       0.015832              1.858145       1.787520       0.100484       0.020891       1.401589      -0.002498       2.385325           0.000000
           55              H       7.551063      21.226227      31.565925       0.126496       1.249679 0.93259439E+01  0.94049176E+02                                 1.842273                            1.731956      -1.115554       2.357606                    0.997048       3.407608       9.313504       0.503538       1.206180      -0.727790       0.034232       0.002667       0.019255       0.039366       0.001918       0.010636       0.002565       0.014309       0.010281      -0.009389      -0.006135       0.015523              1.891007       2.354142       0.205320       0.163873       1.444402       0.048373       1.874476           0.000004
           56              H      14.037207       1.691191      31.729127       0.133288       1.166088 0.85641610E+01  0.84384884E+02                                 1.749775                            1.652988      -1.057116       2.395041                    0.997788       3.259543       8.751180       0.519566       1.196426      -0.730665       0.015767       0.028514       0.022053       0.039344       0.004891       0.004994       0.009492      -0.005487       0.013039      -0.007894      -0.006727       0.014620              1.785815       1.481359       0.288016       0.102574       2.028606       0.205225       1.847480          -0.000005
           57              H      13.231975       0.016446      28.184023       0.131541       1.125482 0.81810093E+01  0.79845143E+02                                 1.710161                            1.613111      -1.165650       2.337507                    0.996678       3.329620       8.952633       0.526152       1.192760      -0.729827       0.000988       0.000932      -0.041733       0.041755      -0.001028      -0.000247       0.001037       0.002348       0.047142      -0.009448      -0.006313       0.015761              1.770549       1.379015       0.136056      -0.015929       1.654059      -0.072877       2.278573           0.000001
           58              H      12.434795      25.447351      31.579525       0.127325       1.198615 0.89198847E+01  0.88980621E+02                                 1.795715                            1.697164      -1.063239       2.386240                    0.997513       3.346520       9.104260       0.507050       1.210931      -0.726896      -0.009546      -0.032572       0.020711       0.039761       0.004613      -0.003240      -0.008818      -0.012308       0.006446      -0.008781      -0.005255       0.014036              1.833761       1.487736       0.283584      -0.056254       2.172068      -0.161524       1.841478           0.000000
           59              H      12.148938      25.378826      36.212639       0.131560       1.208161 0.89664030E+01  0.89478906E+02                                 1.799666                            1.697817      -1.058330       2.388929                    0.997740       3.327854       9.028109       0.509107       1.205576      -0.728370      -0.017009      -0.029931      -0.019560       0.039595       0.006503       0.005376       0.008851      -0.009159       0.009677      -0.009644      -0.005596       0.015241              1.838519       1.574174       0.347683       0.093346       2.084030       0.174901       1.857353          -0.000005
           60              H      13.139373      27.209808      39.635341       0.131428       1.157812 0.84910611E+01  0.83860056E+02                                 1.759514                            1.656068      -1.206900       2.315945                    0.996266       3.406487       9.291237       0.512021       1.211227      -0.725169       0.001009      -0.000027       0.039959       0.039972      -0.002228      -0.000762      -0.001252       0.007243       0.045693      -0.011941      -0.003372       0.015312              1.823977       1.425952       0.155474      -0.017466       1.677484      -0.028697       2.368496           0.000001
           61              H      14.105652       1.482876      36.140105       0.124929       1.269029 0.95695930E+01  0.97128752E+02                                 1.859540                            1.753136      -1.141508       2.344435                    0.996618       3.445820       9.447696       0.501052       1.204396      -0.728073       0.018612       0.027335      -0.020743       0.039037       0.005925      -0.005051      -0.008923      -0.002159       0.015128      -0.009100      -0.005367       0.014467              1.899102       1.618345       0.359710      -0.112310       2.126740      -0.171649       1.952220          -0.000000
           62              H      11.857041       6.405694      31.955796       0.132339       1.174808 0.86542107E+01  0.85574245E+02                                 1.764166                            1.665619      -1.053376       2.394658                    0.997736       3.290088       8.875489       0.515270       1.202141      -0.729123       0.032142      -0.012288       0.020664       0.040139      -0.004829       0.009628      -0.003745       0.010841       0.007713      -0.008546      -0.006196       0.014743              1.804950       2.122391      -0.290231       0.171611       1.469555      -0.046570       1.822905          -0.000003
           63              H       9.880197       6.953892      28.487760       0.131751       1.170295 0.86923487E+01  0.86424896E+02                                 1.780562                            1.683497      -1.198976       2.322282                    0.996196       3.413085       9.366118       0.503832       1.222697      -0.722855      -0.001596      -0.002556      -0.041183       0.041293       0.000585      -0.002100       0.003436      -0.005561       0.044375      -0.010491      -0.005042       0.015533              1.831910       1.714016      -0.146173      -0.012146       1.413333       0.052596       2.368382          -0.000037
           64              H       8.088555       7.721369      31.996596       0.129961       1.231714 0.91508520E+01  0.91810984E+02                                 1.825297                            1.716251      -1.089883       2.375066                    0.997419       3.355207       9.135005       0.505757       1.207067      -0.727944      -0.030990       0.012969       0.020524       0.039368      -0.005292      -0.009481       0.003814       0.006497       0.010768      -0.008425      -0.005758       0.014183              1.872478       2.220597      -0.320702      -0.185686       1.507382       0.090064       1.889456          -0.000002
           65              H       8.336164       8.050288      36.534509       0.126261       1.213954 0.90094697E+01  0.89935418E+02                                 1.798256                            1.695267      -1.064968       2.384502                    0.997572       3.341074       9.038692       0.512940       1.196212      -0.730448      -0.027293       0.015348      -0.021937       0.038232      -0.004034       0.009626      -0.004001       0.007100       0.009346      -0.007177      -0.006717       0.013894              1.842913       2.122628      -0.369335       0.182164       1.548321      -0.074694       1.857790           0.000000
           66              H      10.234499       7.200581      39.948145       0.129036       1.121672 0.81257485E+01  0.79039772E+02                                 1.693642                            1.597251      -1.145302       2.344158                    0.997115       3.320915       8.865865       0.534822       1.177374      -0.733421       0.003236       0.002496       0.041940       0.042138       0.000478       0.001916       0.002151      -0.005613       0.045925      -0.010621      -0.005061       0.015682              1.752969       1.645468      -0.165285       0.027959       1.384806       0.050171       2.228634          -0.000000
           67              H      11.889250       6.227529      36.475575       0.131116       1.188831 0.87284841E+01  0.86398862E+02                                 1.772045                            1.668452      -1.035914       2.402360                    0.997947       3.275522       8.809331       0.517389       1.195969      -0.730859       0.029248      -0.016520      -0.021693       0.039986      -0.005982      -0.009753       0.004411       0.007865       0.009598      -0.008891      -0.006241       0.015132              1.816256       2.030404      -0.369808      -0.209058       1.566357       0.119587       1.852007          -0.000000
           68              H       6.268731       4.399289      43.175911       0.130201       1.236310 0.91615563E+01  0.91878707E+02                                 1.834292                            1.721810      -0.941361       2.445210                    0.998611       3.292262       8.940526       0.503301       1.213480      -0.727506       0.025548      -0.002144      -0.027816       0.037829      -0.005408      -0.010451       0.000125       0.005084       0.012815      -0.011106      -0.002579       0.013685              1.888075       1.801941      -0.048399      -0.464239       1.759672      -0.147729       2.102611          -0.000001
           69              H       3.625557       6.455031       0.036267       0.127667       1.173034 0.87519118E+01  0.86936269E+02                                 1.765949                            1.675961      -1.165940       2.334268                    0.996602       3.389285       9.216761       0.512332       1.203528      -0.727632      -0.023846       0.033383       0.004476       0.041268      -0.007896      -0.003265      -0.000552      -0.010733      -0.033709      -0.012437      -0.002770       0.015207              1.816757       1.688990      -0.344953      -0.159626       2.068886      -0.035116       1.692395           0.000047
           70              H       4.750869       2.771141       1.183212       0.137853       1.055677 0.76313728E+01  0.73016158E+02                                 1.628205                            1.552770      -0.977471       2.433794                    0.998573       3.167122       8.363715       0.540315       1.184795      -0.732861      -0.002411      -0.033352       0.026143       0.042446      -0.002200       0.001242      -0.009113      -0.019166      -0.000547      -0.009749      -0.005613       0.015362              1.662630       1.425109      -0.064597      -0.147996       1.855890      -0.314724       1.706891           0.000014
           71              H       6.266718      26.817846       1.146945       0.133881       1.147207 0.84352268E+01  0.83044247E+02                                 1.746117                            1.651776      -1.108497       2.368346                    0.997251       3.308339       8.964320       0.512928       1.212933      -0.726023      -0.026574       0.017316       0.024949       0.040355      -0.011057      -0.005983       0.006323      -0.001308      -0.004084      -0.010396      -0.005702       0.016098              1.791234       1.775477      -0.280394      -0.393916       1.802799       0.086102       1.795426          -0.000001
           72              H       8.662283      23.767124       0.226669       0.126955       1.234955 0.92810698E+01  0.93770586E+02                                 1.838520                            1.732936      -1.315411       2.262787                    0.995053       3.522514       9.733389       0.499619       1.213384      -0.724485       0.015876      -0.034912       0.010251       0.039698      -0.005572       0.004164      -0.005223      -0.010483      -0.018699      -0.009017      -0.003935       0.012952              1.903104       1.724043      -0.332309      -0.128496       2.246796      -0.214679       1.738472           0.000003
           73              H       8.547538      26.974083      43.157778       0.131064       1.313000 0.99060420E+01  0.10163306E+03                                 1.934805                            1.810750      -1.059458       2.390844                    0.997658       3.395813       9.426518       0.480976       1.241218      -0.721068       0.012663       0.018807      -0.033628       0.040557       0.000732      -0.003724      -0.010500      -0.010325       0.013492      -0.009399      -0.005311       0.014710              1.991852       1.779752      -0.025103      -0.411414       1.936678      -0.283428       2.259125           0.000001
           74              H      11.428255      21.560627      27.372548       0.434280       0.437049 0.27418778E+01  0.21712406E+02                                 1.159475                            1.134157      -1.711337       2.228021                    0.995091       2.700207       8.067198       0.439659       1.759259      -0.621038       0.004176      -0.017136      -0.006729       0.018878       0.006827      -0.006421       0.004652      -0.008855       0.010426      -0.013524       0.005770       0.007754              1.197590       1.283620      -0.187392       0.121794       1.194444      -0.015843       1.114705           0.000000
           75              H       9.745320      26.417662      24.063181       0.128318       1.139362 0.83398310E+01  0.81720299E+02                                 1.723227                            1.630622      -1.090630       2.373343                    0.997427       3.300871       8.869225       0.522821       1.195585      -0.729995       0.028438       0.016137       0.023867       0.040482       0.009839       0.007973       0.004612       0.000114       0.000290      -0.010687      -0.004454       0.015142              1.769423       1.755632       0.235183       0.405886       1.771641       0.059409       1.780997           0.000001
           76              H       7.345729      23.375163      23.083971       0.134422       1.151854 0.85172418E+01  0.84124043E+02                                 1.753568                            1.660129      -1.170785       2.338807                    0.996615       3.353769       9.126694       0.511057       1.213434      -0.725350      -0.016616      -0.036590       0.010173       0.041454       0.005019      -0.003953      -0.006583      -0.014148      -0.022450      -0.010484      -0.004441       0.014925              1.811024       1.629034       0.290093       0.108592       2.162082      -0.203491       1.641954           0.000001
           77              H       7.426252      26.675315      20.799147       0.134147       1.270957 0.95092623E+01  0.96475455E+02                                 1.884379                            1.766456      -1.062971       2.392235                    0.997727       3.349351       9.216004       0.490621       1.230524      -0.723340      -0.011991       0.020067      -0.030841       0.038700      -0.001369       0.003666      -0.010573      -0.011362       0.007624      -0.009094      -0.005561       0.014656              1.943538       1.756350       0.005539       0.428269       1.892675      -0.263799       2.181590           0.000002
           78              H       9.445371       3.996363      20.821814       0.131134       1.293708 0.97361576E+01  0.99393304E+02                                 1.907922                            1.788386      -1.098122       2.374567                    0.997324       3.387710       9.360372       0.487046       1.231874      -0.722910      -0.024389      -0.005318      -0.030979       0.039784       0.006134       0.009313       0.005023       0.005114       0.010271      -0.008611      -0.006150       0.014761              1.964589       1.866379       0.092593       0.490144       1.870478      -0.091752       2.156911          -0.000001
           79              H      11.923473       6.356356      22.898102       0.126586       1.200014 0.90428601E+01  0.90689925E+02                                 1.800763                            1.708895      -1.279269       2.281298                    0.995493       3.457924       9.491561       0.504309       1.211033      -0.725492       0.019123       0.034481       0.003346       0.039570       0.007310       0.001137       0.004160      -0.004122      -0.028911      -0.010658      -0.002464       0.013122              1.853425       1.662769       0.284671       0.179133       2.208225      -0.037991       1.689282           0.000013
           80              H      11.303444       2.584754      24.067714       0.129585       1.133707 0.83027593E+01  0.81204337E+02                                 1.713576                            1.623894      -1.082000       2.378397                    0.997471       3.278921       8.780008       0.525806       1.191034      -0.731250       0.008116      -0.030725       0.023040       0.039252      -0.000388       0.001243      -0.009066      -0.018826      -0.002783      -0.009236      -0.005829       0.015066              1.757467       1.525942      -0.017314       0.240757       1.943920      -0.333661       1.802541           0.000014
           81              H      20.092551      19.014248      40.972688       0.430513       0.480689 0.31015326E+01  0.25221681E+02                                 1.223217                            1.199208      -1.623665       2.275211                    0.997458       2.629043       7.849973       0.433176       1.738778      -0.625509      -0.021456      -0.002641       0.013586       0.025533       0.002173      -0.011198       0.004076      -0.001038       0.005646      -0.012643       0.000866       0.011777              1.257944       1.497635      -0.080299       0.016604       1.095167      -0.051120       1.181029           0.000518
           82              H       4.990425      10.089584      40.709752       0.437871       0.450563 0.28473629E+01  0.22787117E+02                                 1.182805                            1.154523      -1.845301       2.151317                    0.996749       2.800099       8.440856       0.435979       1.755471      -0.620675       0.006961       0.016275       0.002279       0.017847       0.004787      -0.007252       0.003606       0.010038      -0.003471      -0.010857       0.000300       0.010557              1.226378       1.084585      -0.041083       0.086681       1.438180      -0.068432       1.156369          -0.000000
           83              H       5.789618      21.947107      18.142587       0.433155       0.481100 0.30923509E+01  0.25129522E+02                                 1.223967                            1.197235      -1.606804       2.283590                    0.997389       2.623343       7.831386       0.433620       1.738207      -0.625532       0.020245      -0.000678       0.014406       0.024857       0.001552       0.011179      -0.005066      -0.001085       0.007553      -0.012706       0.000271       0.012435              1.260906       1.496977      -0.123052      -0.036289       1.106329       0.046248       1.179414           0.000547
           84              H      17.767444       5.887647       9.125694       0.133727       1.204597 0.88440082E+01  0.87986578E+02                                 1.799199                            1.687989      -1.058296       2.392224                    0.997739       3.312820       8.984133       0.509586       1.208152      -0.727718       0.033149      -0.009883       0.020255       0.040084      -0.004141       0.010666      -0.002585       0.007599       0.012287      -0.008761      -0.005966       0.014727              1.850692       2.233021      -0.285925       0.190786       1.461004      -0.069084       1.858051           0.000003
           85              H      15.893267       6.501628       5.639525       0.128706       1.196163 0.89359358E+01  0.89418179E+02                                 1.801754                            1.702900      -1.222272       2.308625                    0.995883       3.450980       9.485042       0.502980       1.216942      -0.724069       0.000294       0.001130      -0.041136       0.041153       0.000612       0.002058      -0.002305      -0.004216       0.044188      -0.009795      -0.005355       0.015151              1.853193       1.735277      -0.146674       0.014846       1.426873      -0.019958       2.397429          -0.000033
           86              H      13.902330       7.003229       9.084894       0.134480       1.151925 0.84536070E+01  0.83058304E+02                                 1.736557                            1.642549      -1.059717       2.392462                    0.997820       3.263470       8.760553       0.520882       1.196811      -0.730317      -0.033301       0.009320       0.020782       0.040345      -0.002690      -0.010490       0.003054       0.013054       0.009278      -0.008854      -0.006416       0.015270              1.775374       2.096071      -0.238250      -0.186551       1.425662       0.030278       1.804390           0.000014
           87              H      13.666800       6.882626      13.504939       0.125777       1.222188 0.91227346E+01  0.91300243E+02                                 1.801912                            1.702686      -1.076360       2.377704                    0.997505       3.351000       9.060749       0.513552       1.191723      -0.731541      -0.031217       0.005297      -0.022080       0.038602       0.000880       0.009629      -0.002312       0.010225       0.017382      -0.009370      -0.004497       0.013867              1.841049       2.174219      -0.172015       0.239997       1.437917      -0.025213       1.911010           0.000004
           88              H      15.426232       6.663347      17.086309       0.131840       1.199298 0.89063179E+01  0.88965199E+02                                 1.797737                            1.694099      -1.287984       2.279907                    0.995638       3.436999       9.409721       0.507427       1.208399      -0.726019      -0.001704      -0.000197       0.040867       0.040903       0.002565       0.001283       0.000779      -0.007028       0.047192      -0.012250      -0.003581       0.015832              1.858146       1.787521      -0.100484      -0.020891       1.401590      -0.002498       2.385326           0.000000
           89              H      17.616463       6.183673      13.767875       0.126496       1.249679 0.93259390E+01  0.94049110E+02                                 1.842272                            1.731955      -1.115554       2.357606                    0.997048       3.407607       9.313499       0.503538       1.206179      -0.727790       0.034232      -0.002667      -0.019255       0.039366      -0.001918      -0.010636       0.002565       0.014309       0.010281      -0.009389      -0.006135       0.015523              1.891006       2.354141      -0.205320      -0.163873       1.444402       0.048373       1.874475           0.000004
           90              H       3.971807      25.718709      13.604673       0.133288       1.166088 0.85641621E+01  0.84384896E+02                                 1.749775                            1.652988      -1.057116       2.395041                    0.997788       3.259543       8.751180       0.519566       1.196426      -0.730665       0.015767      -0.028514      -0.022053       0.039344      -0.004891      -0.004994       0.009492      -0.005487       0.013039      -0.007894      -0.006727       0.014620              1.785815       1.481359      -0.288016      -0.102574       2.028606       0.205225       1.847481          -0.000005
           91              H       3.166575      -0.016446      17.149777       0.131540       1.125482 0.81810103E+01  0.79845153E+02                                 1.710161                            1.613111      -1.165650       2.337507                    0.996678       3.329620       8.952632       0.526152       1.192760      -0.729827       0.000988      -0.000932       0.041733       0.041755       0.001028       0.000248       0.001037       0.002348       0.047142      -0.009448      -0.006313       0.015761              1.770549       1.379015      -0.136056       0.015929       1.654060      -0.072877       2.278574           0.000001
           92              H       2.369395       1.962549      13.754275       0.127324       1.198615 0.89198874E+01  0.88980658E+02                                 1.795716                            1.697164      -1.063239       2.386240                    0.997513       3.346520       9.104262       0.507049       1.210932      -0.726895      -0.009546       0.032572      -0.020711       0.039761      -0.004613       0.003240      -0.008818      -0.012308       0.006446      -0.008781      -0.005255       0.014036              1.833762       1.487737      -0.283584       0.056254       2.172070      -0.161524       1.841479           0.000000
           93              H       2.083538       2.031074       9.121161       0.131560       1.208161 0.89664009E+01  0.89478882E+02                                 1.799666                            1.697817      -1.058330       2.388929                    0.997740       3.327853       9.028107       0.509107       1.205577      -0.728369      -0.017009       0.029931       0.019560       0.039595      -0.006503      -0.005376       0.008851      -0.009159       0.009677      -0.009644      -0.005596       0.015241              1.838519       1.574174      -0.347683      -0.093346       2.084030       0.174901       1.857353          -0.000005
           94              H       3.073973       0.200092       5.698459       0.131428       1.157812 0.84910650E+01  0.83860099E+02                                 1.759514                            1.656068      -1.206900       2.315945                    0.996266       3.406488       9.291238       0.512021       1.211226      -0.725169       0.001009       0.000027      -0.039959       0.039972       0.002228       0.000762      -0.001252       0.007243       0.045693      -0.011941      -0.003372       0.015312              1.823977       1.425952      -0.155474       0.017466       1.677484      -0.028697       2.368495           0.000001
           95              H       4.040252      25.927024       9.193695       0.124929       1.269029 0.95695898E+01  0.97128717E+02                                 1.859540                            1.753137      -1.141507       2.344435                    0.996618       3.445819       9.447695       0.501051       1.204396      -0.728073       0.018612      -0.027335       0.020743       0.039037      -0.005925       0.005051      -0.008923      -0.002159       0.015128      -0.009100      -0.005367       0.014467              1.899102       1.618345      -0.359710       0.112310       2.126741      -0.171649       1.952221          -0.000000
           96              H       1.791641      21.004206      13.378004       0.132339       1.174808 0.86542098E+01  0.85574237E+02                                 1.764167                            1.665619      -1.053376       2.394658                    0.997736       3.290088       8.875490       0.515270       1.202141      -0.729123       0.032142       0.012288      -0.020664       0.040139       0.004829      -0.009628      -0.003745       0.010841       0.007713      -0.008546      -0.006196       0.014743              1.804950       2.122391       0.290231      -0.171611       1.469555      -0.046570       1.822905          -0.000003
           97              H      19.945597      20.456008      16.846040       0.131751       1.170294 0.86923463E+01  0.86424872E+02                                 1.780562                            1.683497      -1.198975       2.322282                    0.996196       3.413085       9.366120       0.503831       1.222698      -0.722855      -0.001596       0.002556       0.041183       0.041293      -0.000585       0.002100       0.003436      -0.005561       0.044375      -0.010491      -0.005042       0.015533              1.831910       1.714016       0.146173       0.012146       1.413333       0.052596       2.368382          -0.000037
           98              H      18.153955      19.688531      13.337204       0.129961       1.231715 0.91508598E+01  0.91811093E+02                                 1.825299                            1.716253      -1.089882       2.375066                    0.997419       3.355208       9.135013       0.505756       1.207068      -0.727943      -0.030990      -0.012969      -0.020524       0.039368       0.005292       0.009481       0.003814       0.006497       0.010768      -0.008425      -0.005758       0.014183              1.872480       2.220600       0.320702       0.185686       1.507383       0.090064       1.889458          -0.000002
           99              H      18.401564      19.359612       8.799291       0.126261       1.213955 0.90094765E+01  0.89935509E+02                                 1.798257                            1.695268      -1.064968       2.384502                    0.997572       3.341075       9.038698       0.512939       1.196213      -0.730448      -0.027293      -0.015348       0.021937       0.038232       0.004034      -0.009626      -0.004001       0.007100       0.009346      -0.007177      -0.006717       0.013894              1.842914       2.122630       0.369335      -0.182165       1.548322      -0.074694       1.857791           0.000000
          100              H       0.169099      20.209319       5.385655       0.129036       1.121672 0.81257542E+01  0.79039844E+02                                 1.693643                            1.597252      -1.145302       2.344158                    0.997115       3.320916       8.865870       0.534822       1.177374      -0.733421       0.003236      -0.002496      -0.041940       0.042138      -0.000478      -0.001916       0.002151      -0.005613       0.045925      -0.010621      -0.005061       0.015682              1.752970       1.645469       0.165285      -0.027959       1.384807       0.050172       2.228636          -0.000000
          101              H       1.823850      21.182371       8.858225       0.131116       1.188832 0.87284894E+01  0.86398926E+02                                 1.772046                            1.668452      -1.035914       2.402360                    0.997947       3.275523       8.809334       0.517389       1.195969      -0.730859       0.029248       0.016520       0.021693       0.039986       0.005982       0.009753       0.004411       0.007865       0.009598      -0.008891      -0.006241       0.015132              1.816256       2.030405       0.369808       0.209058       1.566357       0.119587       1.852007          -0.000000
          102              H      16.334131      23.010611       2.157889       0.130201       1.236311 0.91615623E+01  0.91878793E+02                                 1.834294                            1.721812      -0.941361       2.445210                    0.998611       3.292262       8.940531       0.503300       1.213481      -0.727506       0.025548       0.002144       0.027816       0.037829       0.005408       0.010451       0.000125       0.005084       0.012815      -0.011106      -0.002579       0.013685              1.888077       1.801943       0.048399       0.464240       1.759674      -0.147730       2.102613          -0.000001
          103              H      13.690957      20.954869      -0.036267       0.127667       1.173034 0.87519088E+01  0.86936217E+02                                 1.765947                            1.675960      -1.165940       2.334268                    0.996602       3.389283       9.216749       0.512333       1.203527      -0.727632      -0.023846      -0.033383      -0.004476       0.041268       0.007896       0.003265      -0.000552      -0.010733      -0.033709      -0.012437      -0.002770       0.015207              1.816755       1.688989       0.344952       0.159626       2.068884      -0.035116       1.692394           0.000047
          104              H      14.816269      24.638759      44.150588       0.137853       1.055676 0.76313723E+01  0.73016157E+02                                 1.628205                            1.552771      -0.977470       2.433794                    0.998573       3.167122       8.363717       0.540314       1.184795      -0.732861      -0.002411       0.033352      -0.026143       0.042446       0.002200      -0.001242      -0.009113      -0.019166      -0.000547      -0.009749      -0.005613       0.015362              1.662630       1.425110       0.064597       0.147997       1.855890      -0.314724       1.706891           0.000014
          105              H      16.332118       0.592054      44.186855       0.133881       1.147208 0.84352319E+01  0.83044318E+02                                 1.746119                            1.651777      -1.108496       2.368346                    0.997251       3.308340       8.964327       0.512928       1.212934      -0.726023      -0.026574      -0.017316      -0.024949       0.040355       0.011057       0.005983       0.006323      -0.001308      -0.004084      -0.010396      -0.005702       0.016098              1.791235       1.775478       0.280394       0.393916       1.802800       0.086102       1.795427          -0.000001
          106              H      18.727683       3.642776      45.107131       0.126955       1.234954 0.92810629E+01  0.93770501E+02                                 1.838520                            1.732936      -1.315411       2.262787                    0.995053       3.522513       9.733386       0.499619       1.213385      -0.724485       0.015876       0.034912      -0.010251       0.039698       0.005572      -0.004164      -0.005223      -0.010483      -0.018699      -0.009017      -0.003935       0.012952              1.903103       1.724042       0.332309       0.128496       2.246795      -0.214679       1.738472           0.000003
          107              H      18.612938       0.435817       2.176022       0.131064       1.312999 0.99060302E+01  0.10163290E+03                                 1.934803                            1.810748      -1.059457       2.390844                    0.997658       3.395812       9.426512       0.480976       1.241217      -0.721069       0.012663      -0.018807       0.033628       0.040557      -0.000732       0.003724      -0.010500      -0.010325       0.013492      -0.009399      -0.005311       0.014710              1.991850       1.779751       0.025103       0.411413       1.936676      -0.283427       2.259122           0.000001
          108              H       1.362855       5.849273      17.961252       0.434280       0.437049 0.27418784E+01  0.21712411E+02                                 1.159475                            1.134157      -1.711337       2.228021                    0.995091       2.700207       8.067197       0.439660       1.759259      -0.621038       0.004176       0.017136       0.006729       0.018878      -0.006827       0.006421       0.004652      -0.008855       0.010426      -0.013524       0.005770       0.007754              1.197589       1.283620       0.187392      -0.121794       1.194444      -0.015843       1.114705           0.000000
          109              H      19.810720       0.992238      21.270619       0.128318       1.139362 0.83398285E+01  0.81720279E+02                                 1.723228                            1.630622      -1.090629       2.373344                    0.997427       3.300871       8.869229       0.522820       1.195586      -0.729995       0.028438      -0.016137      -0.023867       0.040482      -0.009839      -0.007973       0.004612       0.000114       0.000290      -0.010687      -0.004454       0.015142              1.769424       1.755632      -0.235183      -0.405886       1.771642       0.059409       1.780998           0.000001
          110              H      17.411129       4.034737      22.249829       0.134423       1.151854 0.85172345E+01  0.84123961E+02                                 1.753567                            1.660129      -1.170783       2.338807                    0.996615       3.353768       9.126694       0.511056       1.213434      -0.725350      -0.016616       0.036590      -0.010173       0.041454      -0.005019       0.003953      -0.006583      -0.014148      -0.022450      -0.010484      -0.004441       0.014925              1.811023       1.629034      -0.290092      -0.108592       2.162082      -0.203491       1.641954           0.000001
          111              H      17.491652       0.734585      24.534653       0.134147       1.270958 0.95092746E+01  0.96475630E+02                                 1.884382                            1.766459      -1.062970       2.392236                    0.997727       3.349353       9.216018       0.490620       1.230526      -0.723339      -0.011991      -0.020067       0.030841       0.038700       0.001369      -0.003666      -0.010573      -0.011362       0.007625      -0.009094      -0.005561       0.014656              1.943541       1.756353      -0.005539      -0.428270       1.892678      -0.263799       2.181593           0.000002
          112              H      19.510771      23.413537      24.511986       0.131135       1.293705 0.97361313E+01  0.99392950E+02                                 1.907918                            1.788382      -1.098122       2.374567                    0.997324       3.387707       9.360354       0.487048       1.231872      -0.722910      -0.024389       0.005318       0.030978       0.039784      -0.006134      -0.009313       0.005023       0.005114       0.010271      -0.008611      -0.006150       0.014761              1.964584       1.866374      -0.092593      -0.490142       1.870474      -0.091752       2.156905          -0.000001
          113              H       1.858073      21.053544      22.435698       0.126587       1.200013 0.90428486E+01  0.90689775E+02                                 1.800761                            1.708893      -1.279269       2.281299                    0.995493       3.457922       9.491552       0.504310       1.211032      -0.725492       0.019123      -0.034481      -0.003346       0.039570      -0.007310      -0.001137       0.004160      -0.004122      -0.028911      -0.010658      -0.002464       0.013122              1.853423       1.662767      -0.284670      -0.179133       2.208222      -0.037991       1.689280           0.000013
          114              H       1.238044      24.825146      21.266086       0.129585       1.133706 0.83027553E+01  0.81204288E+02                                 1.713575                            1.623893      -1.082000       2.378397                    0.997471       3.278920       8.780005       0.525806       1.191034      -0.731250       0.008116       0.030725      -0.023040       0.039252       0.000388      -0.001243      -0.009066      -0.018826      -0.002783      -0.009236      -0.005829       0.015066              1.757467       1.525942       0.017314      -0.240757       1.943919      -0.333661       1.802540           0.000014
          115              H      10.027151       8.395652       4.361112       0.430513       0.480689 0.31015319E+01  0.25221672E+02                                 1.223217                            1.199208      -1.623665       2.275211                    0.997458       2.629042       7.849966       0.433176       1.738776      -0.625509      -0.021456       0.002641      -0.013586       0.025533      -0.002173       0.011198       0.004076      -0.001038       0.005646      -0.012643       0.000866       0.011777              1.257943       1.497634       0.080299      -0.016604       1.095167      -0.051120       1.181028           0.000518
          116              H      15.055825      17.320316       4.624048       0.437871       0.450563 0.28473629E+01  0.22787117E+02                                 1.182805                            1.154523      -1.845301       2.151317                    0.996749       2.800099       8.440856       0.435979       1.755471      -0.620675       0.006961      -0.016275      -0.002279       0.017847      -0.004787       0.007252       0.003606       0.010038      -0.003471      -0.010857       0.000300       0.010557              1.226378       1.084585       0.041083      -0.086681       1.438180      -0.068432       1.156369          -0.000000
          117              H      15.855018      19.167743      18.142587       0.433155       0.481100 0.30923542E+01  0.25129560E+02                                 1.223968                            1.197237      -1.606804       2.283590                    0.997389       2.623346       7.831401       0.433619       1.738209      -0.625532       0.020245       0.000678       0.014406       0.024857      -0.001552       0.011179       0.005066      -0.001085       0.007553      -0.012706       0.000271       0.012435              1.260908       1.496978       0.123053      -0.036289       1.106330      -0.046248       1.179415           0.000547
          118              H       7.702044       7.817303       9.125694       0.133727       1.204597 0.88440082E+01  0.87986578E+02                                 1.799199                            1.687989      -1.058296       2.392224                    0.997739       3.312820       8.984133       0.509586       1.208152      -0.727718       0.033149       0.009883       0.020255       0.040084       0.004141       0.010666       0.002585       0.007599       0.012287      -0.008761      -0.005966       0.014727              1.850692       2.233021       0.285925       0.190786       1.461004       0.069084       1.858051           0.000003
          119              H       5.827867       7.203322       5.639525       0.128706       1.196163 0.89359350E+01  0.89418180E+02                                 1.801754                            1.702901      -1.222272       2.308625                    0.995883       3.450980       9.485046       0.502979       1.216943      -0.724069       0.000294      -0.001130      -0.041136       0.041153      -0.000612       0.002058       0.002305      -0.004216       0.044188      -0.009796      -0.005355       0.015151              1.853194       1.735277       0.146674       0.014846       1.426873       0.019958       2.397430          -0.000033
          120              H       3.836930       6.701721       9.084894       0.134480       1.151925 0.84536031E+01  0.83058250E+02                                 1.736556                            1.642548      -1.059717       2.392463                    0.997820       3.263470       8.760550       0.520883       1.196810      -0.730317      -0.033301      -0.009320       0.020782       0.040345       0.002690      -0.010490      -0.003054       0.013054       0.009278      -0.008854      -0.006416       0.015270              1.775373       2.096070       0.238250      -0.186551       1.425661      -0.030278       1.804388           0.000014
          121              H       3.601400       6.822324      13.504939       0.125777       1.222188 0.91227356E+01  0.91300248E+02                                 1.801911                            1.702685      -1.076360       2.377704                    0.997505       3.351001       9.060749       0.513552       1.191722      -0.731542      -0.031217      -0.005297      -0.022080       0.038602      -0.000880       0.009629       0.002312       0.010225       0.017382      -0.009370      -0.004497       0.013867              1.841048       2.174218       0.172015       0.239997       1.437916       0.025213       1.911010           0.000004
          122              H       5.360832       7.041603      17.086309       0.131840       1.199298 0.89063196E+01  0.88965225E+02                                 1.797737                            1.694099      -1.287984       2.279907                    0.995638       3.436999       9.409723       0.507427       1.208400      -0.726019      -0.001704       0.000197       0.040867       0.040903      -0.002565       0.001283      -0.000779      -0.007028       0.047192      -0.012250      -0.003581       0.015832              1.858146       1.787522       0.100484      -0.020891       1.401590       0.002498       2.385327           0.000000
          123              H       7.551063       7.521277      13.767875       0.126496       1.249679 0.93259385E+01  0.94049102E+02                                 1.842272                            1.731955      -1.115554       2.357606                    0.997048       3.407607       9.313498       0.503538       1.206179      -0.727790       0.034232       0.002667      -0.019255       0.039366       0.001918      -0.010636      -0.002565       0.014309       0.010281      -0.009389      -0.006135       0.015523              1.891005       2.354140       0.205320      -0.163873       1.444402      -0.048373       1.874475           0.000004
          124              H      14.037207      15.396141      13.604673       0.133288       1.166088 0.85641618E+01  0.84384891E+02                                 1.749775                            1.652988      -1.057116       2.395041                    0.997788       3.259543       8.751179       0.519566       1.196425      -0.730665       0.015767       0.028514      -0.022053       0.039344       0.004891      -0.004994      -0.009492      -0.005487       0.013039      -0.007894      -0.006727       0.014620              1.785815       1.481359       0.288016      -0.102574       2.028606      -0.205225       1.847480          -0.000005
          125              H      13.231975      13.721396      17.149777       0.131540       1.125482 0.81810103E+01  0.79845153E+02                                 1.710161                            1.613111      -1.165650       2.337507                    0.996678       3.329620       8.952632       0.526152       1.192760      -0.729827       0.000988       0.000932       0.041733       0.041755      -0.001028       0.000248      -0.001037       0.002348       0.047142      -0.009448      -0.006313       0.015761              1.770549       1.379015       0.136056       0.015929       1.654059       0.072877       2.278574           0.000001
          126              H      12.434795      11.742401      13.754275       0.127324       1.198615 0.89198863E+01  0.88980640E+02                                 1.795716                            1.697164      -1.063239       2.386240                    0.997513       3.346520       9.104260       0.507049       1.210931      -0.726896      -0.009546      -0.032572      -0.020711       0.039761       0.004613       0.003240       0.008818      -0.012308       0.006446      -0.008781      -0.005255       0.014036              1.833761       1.487736       0.283584       0.056254       2.172069       0.161524       1.841479           0.000000
          127              H      12.148938      11.673876       9.121161       0.131560       1.208161 0.89663986E+01  0.89478848E+02                                 1.799665                            1.697816      -1.058330       2.388929                    0.997740       3.327853       9.028105       0.509107       1.205576      -0.728370      -0.017009      -0.029931       0.019560       0.039595       0.006503      -0.005376      -0.008851      -0.009159       0.009677      -0.009644      -0.005596       0.015241              1.838518       1.574173       0.347683      -0.093346       2.084029      -0.174901       1.857352          -0.000005
          128              H      13.139373      13.504858       5.698459       0.131428       1.157812 0.84910650E+01  0.83860099E+02                                 1.759514                            1.656068      -1.206900       2.315945                    0.996266       3.406488       9.291238       0.512021       1.211226      -0.725169       0.001009      -0.000027      -0.039959       0.039972      -0.002228       0.000762       0.001252       0.007243       0.045693      -0.011941      -0.003372       0.015312              1.823977       1.425952       0.155474       0.017466       1.677484       0.028697       2.368495           0.000001
          129              H      14.105652      15.187826       9.193695       0.124929       1.269029 0.95695912E+01  0.97128734E+02                                 1.859541                            1.753137      -1.141507       2.344435                    0.996618       3.445819       9.447695       0.501051       1.204396      -0.728073       0.018612       0.027335       0.020743       0.039037       0.005925       0.005051       0.008923      -0.002159       0.015128      -0.009100      -0.005367       0.014467              1.899102       1.618345       0.359710       0.112310       2.126741       0.171649       1.952221          -0.000000
          130              H      11.857041      20.110644      13.378004       0.132339       1.174808 0.86542107E+01  0.85574253E+02                                 1.764167                            1.665620      -1.053376       2.394658                    0.997736       3.290088       8.875492       0.515270       1.202141      -0.729123       0.032142      -0.012288      -0.020664       0.040139      -0.004829      -0.009628       0.003745       0.010841       0.007713      -0.008546      -0.006196       0.014743              1.804951       2.122392      -0.290231      -0.171611       1.469555       0.046570       1.822905          -0.000003
          131              H       9.880197      20.658842      16.846040       0.131751       1.170294 0.86923436E+01  0.86424840E+02                                 1.780562                            1.683497      -1.198975       2.322282                    0.996196       3.413085       9.366120       0.503831       1.222698      -0.722855      -0.001596      -0.002556       0.041183       0.041293       0.000585       0.002100      -0.003436      -0.005561       0.044375      -0.010491      -0.005042       0.015533              1.831910       1.714016      -0.146173       0.012146       1.413333      -0.052596       2.368381          -0.000037
          132              H       8.088555      21.426319      13.337204       0.129961       1.231715 0.91508589E+01  0.91811076E+02                                 1.825299                            1.716252      -1.089883       2.375066                    0.997419       3.355208       9.135011       0.505756       1.207068      -0.727943      -0.030990       0.012969      -0.020524       0.039368      -0.005292       0.009481      -0.003814       0.006497       0.010768      -0.008425      -0.005758       0.014183              1.872480       2.220599      -0.320702       0.185686       1.507383      -0.090064       1.889457          -0.000002
          133              H       8.336164      21.755238       8.799291       0.126261       1.213955 0.90094760E+01  0.89935501E+02                                 1.798257                            1.695268      -1.064968       2.384502                    0.997572       3.341075       9.038697       0.512939       1.196213      -0.730448      -0.027293       0.015348       0.021937       0.038232      -0.004034      -0.009626       0.004001       0.007100       0.009346      -0.007177      -0.006717       0.013894              1.842914       2.122629      -0.369335      -0.182164       1.548322       0.074694       1.857791           0.000000
          134              H      10.234499      20.905531       5.385655       0.129036       1.121672 0.81257528E+01  0.79039825E+02                                 1.693643                            1.597252      -1.145302       2.344158                    0.997115       3.320916       8.865869       0.534822       1.177374      -0.733421       0.003236       0.002496      -0.041940       0.042138       0.000478      -0.001916      -0.002151      -0.005613       0.045925      -0.010621      -0.005061       0.015682              1.752970       1.645469      -0.165285      -0.027959       1.384807      -0.050172       2.228635          -0.000000
          135              H      11.889250      19.932479       8.858225       0.131116       1.188832 0.87284899E+01  0.86398935E+02                                 1.772046                            1.668453      -1.035914       2.402360                    0.997947       3.275523       8.809335       0.517389       1.195969      -0.730859       0.029248      -0.016520       0.021693       0.039986      -0.005982       0.009753      -0.004411       0.007865       0.009598      -0.008891      -0.006241       0.015132              1.816257       2.030405      -0.369808       0.209058       1.566357      -0.119587       1.852007          -0.000000
          136              H       6.268731      18.104239       2.157889       0.130201       1.236311 0.91615649E+01  0.91878821E+02                                 1.834293                            1.721811      -0.941361       2.445210                    0.998611       3.292263       8.940532       0.503301       1.213480      -0.727506       0.025548      -0.002144       0.027816       0.037829      -0.005408       0.010451      -0.000125       0.005084       0.012815      -0.011106      -0.002579       0.013685              1.888076       1.801942      -0.048399       0.464239       1.759674       0.147730       2.102613          -0.000001
          137              H       3.625557      20.159981      -0.036267       0.127667       1.173034 0.87519117E+01  0.86936267E+02                                 1.765949                            1.675961      -1.165940       2.334268                    0.996602       3.389284       9.216758       0.512332       1.203528      -0.727632      -0.023846       0.033383      -0.004476       0.041268      -0.007896       0.003265       0.000552      -0.010733      -0.033709      -0.012437      -0.002770       0.015207              1.816757       1.688990      -0.344953       0.159626       2.068886       0.035116       1.692395           0.000047
          138              H       4.750869      16.476091      44.150588       0.137853       1.055676 0.76313723E+01  0.73016156E+02                                 1.628205                            1.552771      -0.977470       2.433794                    0.998573       3.167122       8.363717       0.540314       1.184795      -0.732861      -0.002411      -0.033352      -0.026143       0.042446      -0.002200      -0.001242       0.009113      -0.019166      -0.000547      -0.009749      -0.005613       0.015362              1.662630       1.425110      -0.064597       0.147996       1.855890       0.314724       1.706891           0.000014
          139              H       6.266718      13.112896      44.186855       0.133881       1.147208 0.84352322E+01  0.83044324E+02                                 1.746119                            1.651777      -1.108497       2.368346                    0.997251       3.308340       8.964328       0.512927       1.212934      -0.726023      -0.026574       0.017316      -0.024949       0.040355      -0.011057       0.005983      -0.006323      -0.001308      -0.004084      -0.010396      -0.005702       0.016098              1.791236       1.775479      -0.280394       0.393917       1.802800      -0.086102       1.795427          -0.000001
          140              H       8.662283      10.062174      45.107131       0.126955       1.234954 0.92810668E+01  0.93770545E+02                                 1.838520                            1.732936      -1.315411       2.262787                    0.995053       3.522514       9.733387       0.499619       1.213384      -0.724485       0.015876      -0.034912      -0.010251       0.039698      -0.005572      -0.004164       0.005223      -0.010483      -0.018699      -0.009017      -0.003935       0.012952              1.903103       1.724042      -0.332309       0.128496       2.246795       0.214679       1.738472           0.000003
          141              H       8.547538      13.269133       2.176022       0.131064       1.313000 0.99060422E+01  0.10163307E+03                                 1.934806                            1.810751      -1.059457       2.390844                    0.997658       3.395813       9.426521       0.480975       1.241219      -0.721068       0.012663       0.018807       0.033628       0.040557       0.000732       0.003724       0.010500      -0.010325       0.013492      -0.009399      -0.005311       0.014710              1.991852       1.779753      -0.025103       0.411414       1.936679       0.283428       2.259126           0.000001
          142              H      11.428255       7.855677      17.961252       0.434280       0.437049 0.27418784E+01  0.21712411E+02                                 1.159475                            1.134157      -1.711337       2.228021                    0.995091       2.700207       8.067197       0.439660       1.759259      -0.621038       0.004176      -0.017136       0.006729       0.018878       0.006827       0.006421      -0.004652      -0.008855       0.010426      -0.013524       0.005770       0.007754              1.197589       1.283620      -0.187392      -0.121794       1.194444       0.015843       1.114705           0.000000
          143              H       9.745320      12.712712      21.270619       0.128319       1.139362 0.83398281E+01  0.81720272E+02                                 1.723228                            1.630622      -1.090629       2.373344                    0.997427       3.300871       8.869228       0.522821       1.195586      -0.729995       0.028438       0.016137      -0.023867       0.040482       0.009839      -0.007973      -0.004612       0.000114       0.000290      -0.010687      -0.004454       0.015142              1.769423       1.755632       0.235183      -0.405886       1.771642      -0.059409       1.780997           0.000001
          144              H       7.345729       9.670213      22.249829       0.134423       1.151853 0.85172310E+01  0.84123926E+02                                 1.753568                            1.660129      -1.170783       2.338808                    0.996615       3.353767       9.126694       0.511056       1.213435      -0.725350      -0.016616      -0.036590      -0.010173       0.041454       0.005019       0.003953       0.006583      -0.014148      -0.022450      -0.010484      -0.004441       0.014925              1.811024       1.629035       0.290092      -0.108592       2.162082       0.203491       1.641954           0.000001
          145              H       7.426252      12.970365      24.534653       0.134147       1.270958 0.95092766E+01  0.96475658E+02                                 1.884382                            1.766459      -1.062970       2.392236                    0.997727       3.349353       9.216019       0.490620       1.230527      -0.723339      -0.011991       0.020067       0.030841       0.038700      -0.001369      -0.003666       0.010573      -0.011362       0.007624      -0.009094      -0.005561       0.014656              1.943542       1.756354       0.005539      -0.428270       1.892678       0.263799       2.181594           0.000002
          146              H       9.445371      17.701313      24.511986       0.131135       1.293705 0.97361328E+01  0.99392969E+02                                 1.907918                            1.788382      -1.098122       2.374567                    0.997324       3.387707       9.360354       0.487048       1.231872      -0.722910      -0.024389      -0.005318       0.030978       0.039784       0.006134      -0.009313      -0.005023       0.005114       0.010271      -0.008611      -0.006150       0.014761              1.964585       1.866374       0.092593      -0.490142       1.870474       0.091752       2.156906          -0.000001
          147              H      11.923473      20.061306      22.435698       0.126587       1.200013 0.90428487E+01  0.90689776E+02                                 1.800761                            1.708893      -1.279269       2.281299                    0.995493       3.457923       9.491555       0.504310       1.211032      -0.725492       0.019123       0.034481      -0.003346       0.039570       0.007310      -0.001137      -0.004160      -0.004122      -0.028911      -0.010658      -0.002464       0.013122              1.853423       1.662767       0.284670      -0.179133       2.208222       0.037991       1.689280           0.000013
          148              H      11.303444      16.289704      21.266086       0.129585       1.133706 0.83027553E+01  0.81204288E+02                                 1.713575                            1.623893      -1.082000       2.378397                    0.997471       3.278920       8.780005       0.525806       1.191034      -0.731250       0.008116      -0.030725      -0.023040       0.039252      -0.000388      -0.001243       0.009066      -0.018826      -0.002783      -0.009236      -0.005829       0.015066              1.757467       1.525942      -0.017314      -0.240757       1.943919       0.333661       1.802540           0.000014
          149              H      20.092551       5.309298       4.361112       0.430513       0.480689 0.31015333E+01  0.25221697E+02                                 1.223219                            1.199210      -1.623665       2.275211                    0.997457       2.629046       7.849991       0.433175       1.738782      -0.625509      -0.021456      -0.002641      -0.013586       0.025533       0.002173       0.011198      -0.004076      -0.001038       0.005646      -0.012643       0.000866       0.011777              1.257945       1.497637      -0.080299      -0.016604       1.095169       0.051120       1.181030           0.000518
          150              H       4.990425      23.794534       4.624048       0.437871       0.450563 0.28473629E+01  0.22787117E+02                                 1.182805                            1.154523      -1.845301       2.151317                    0.996749       2.800099       8.440856       0.435979       1.755471      -0.620675       0.006961       0.016275      -0.002279       0.017847       0.004787       0.007252      -0.003606       0.010038      -0.003471      -0.010857       0.000300       0.010557              1.226378       1.084585      -0.041083      -0.086681       1.438180       0.068432       1.156369          -0.000000
          151              H       5.789618       8.242157      27.191213       0.433155       0.481100 0.30923548E+01  0.25129564E+02                                 1.223968                            1.197236      -1.606804       2.283590                    0.997389       2.623346       7.831400       0.433619       1.738208      -0.625532       0.020245      -0.000678      -0.014406       0.024857       0.001552      -0.011179       0.005066      -0.001085       0.007553      -0.012706       0.000271       0.012435              1.260908       1.496978      -0.123053       0.036289       1.106330      -0.046248       1.179415           0.000547
          152              H      17.767444      19.592597      36.208106       0.133727       1.204597 0.88440112E+01  0.87986618E+02                                 1.799199                            1.687990      -1.058296       2.392224                    0.997739       3.312821       8.984137       0.509586       1.208152      -0.727718       0.033149      -0.009883      -0.020255       0.040084      -0.004141      -0.010666       0.002585       0.007600       0.012287      -0.008761      -0.005966       0.014727              1.850693       2.233022      -0.285925      -0.190786       1.461005       0.069084       1.858051           0.000002
          153              H      15.893267      20.206578      39.694275       0.128706       1.196163 0.89359402E+01  0.89418241E+02                                 1.801755                            1.702901      -1.222272       2.308625                    0.995883       3.450980       9.485045       0.502979       1.216942      -0.724069       0.000294       0.001130       0.041136       0.041153       0.000612      -0.002058       0.002305      -0.004216       0.044188      -0.009795      -0.005355       0.015151              1.853194       1.735278      -0.146674      -0.014846       1.426874       0.019958       2.397431          -0.000033
          154              H      13.902330      20.708179      36.248906       0.134480       1.151925 0.84536052E+01  0.83058281E+02                                 1.736556                            1.642548      -1.059717       2.392462                    0.997820       3.263470       8.760552       0.520882       1.196811      -0.730317      -0.033301       0.009320      -0.020782       0.040345      -0.002690       0.010490      -0.003054       0.013054       0.009278      -0.008854      -0.006416       0.015270              1.775374       2.096071      -0.238250       0.186551       1.425662      -0.030278       1.804389           0.000013
          155              H      13.666800      20.587576      31.828861       0.125777       1.222189 0.91227445E+01  0.91300368E+02                                 1.801913                            1.702687      -1.076360       2.377704                    0.997505       3.351002       9.060756       0.513551       1.191723      -0.731541      -0.031217       0.005297       0.022080       0.038602       0.000880      -0.009629       0.002312       0.010225       0.017382      -0.009370      -0.004497       0.013867              1.841050       2.174220      -0.172015      -0.239997       1.437917       0.025213       1.911012           0.000004
          156              H      15.426232      20.368297      28.247491       0.131841       1.199298 0.89063163E+01  0.88965178E+02                                 1.797736                            1.694098      -1.287984       2.279907                    0.995638       3.436999       9.409720       0.507427       1.208399      -0.726020      -0.001704      -0.000197      -0.040867       0.040903       0.002565      -0.001283      -0.000779      -0.007028       0.047192      -0.012250      -0.003581       0.015832              1.858145       1.787520      -0.100484       0.020891       1.401589       0.002498       2.385325           0.000000
          157              H      17.616463      19.888623      31.565925       0.126496       1.249679 0.93259457E+01  0.94049201E+02                                 1.842273                            1.731956      -1.115554       2.357606                    0.997048       3.407608       9.313505       0.503537       1.206180      -0.727790       0.034232      -0.002667       0.019255       0.039366      -0.001918       0.010636      -0.002565       0.014309       0.010281      -0.009389      -0.006135       0.015523              1.891007       2.354142      -0.205320       0.163873       1.444403      -0.048373       1.874476           0.000004
          158              H       3.971807      12.013759      31.729127       0.133288       1.166087 0.85641603E+01  0.84384872E+02                                 1.749775                            1.652988      -1.057116       2.395041                    0.997788       3.259543       8.751179       0.519566       1.196426      -0.730665       0.015767      -0.028514       0.022053       0.039344      -0.004891       0.004994      -0.009492      -0.005487       0.013039      -0.007894      -0.006727       0.014620              1.785815       1.481359      -0.288016       0.102574       2.028605      -0.205225       1.847480          -0.000005
          159              H       3.166575      13.688504      28.184023       0.131541       1.125482 0.81810107E+01  0.79845162E+02                                 1.710161                            1.613112      -1.165650       2.337507                    0.996678       3.329620       8.952634       0.526152       1.192760      -0.729827       0.000988      -0.000932      -0.041733       0.041755       0.001028      -0.000248      -0.001037       0.002348       0.047142      -0.009448      -0.006313       0.015761              1.770550       1.379015      -0.136057      -0.015929       1.654060       0.072877       2.278574           0.000001
          160              H       2.369395      15.667499      31.579525       0.127325       1.198615 0.89198850E+01  0.88980624E+02                                 1.795715                            1.697164      -1.063239       2.386240                    0.997513       3.346520       9.104260       0.507050       1.210931      -0.726896      -0.009546       0.032572       0.020711       0.039761      -0.004613      -0.003240       0.008818      -0.012308       0.006446      -0.008781      -0.005255       0.014036              1.833761       1.487736      -0.283584      -0.056254       2.172068       0.161524       1.841478           0.000000
          161              H       2.083538      15.736024      36.212639       0.131560       1.208161 0.89663995E+01  0.89478865E+02                                 1.799666                            1.697817      -1.058330       2.388929                    0.997740       3.327853       9.028107       0.509107       1.205577      -0.728369      -0.017009       0.029931      -0.019560       0.039595      -0.006503       0.005376      -0.008851      -0.009159       0.009677      -0.009644      -0.005596       0.015241              1.838519       1.574174      -0.347683       0.093346       2.084029      -0.174901       1.857353          -0.000005
          162              H       3.073973      13.905042      39.635341       0.131428       1.157812 0.84910611E+01  0.83860059E+02                                 1.759515                            1.656068      -1.206900       2.315945                    0.996266       3.406487       9.291238       0.512020       1.211227      -0.725169       0.001009       0.000027       0.039959       0.039972       0.002228      -0.000762       0.001252       0.007243       0.045693      -0.011941      -0.003372       0.015312              1.823977       1.425953      -0.155474      -0.017466       1.677484       0.028697       2.368496           0.000001
          163              H       4.040252      12.222074      36.140105       0.124929       1.269029 0.95695934E+01  0.97128760E+02                                 1.859540                            1.753137      -1.141508       2.344435                    0.996618       3.445820       9.447697       0.501052       1.204396      -0.728073       0.018612      -0.027335      -0.020743       0.039037      -0.005925      -0.005051       0.008923      -0.002159       0.015128      -0.009100      -0.005367       0.014467              1.899102       1.618345      -0.359710      -0.112310       2.126741       0.171649       1.952221          -0.000000
          164              H       1.791641       7.299256      31.955796       0.132339       1.174808 0.86542093E+01  0.85574229E+02                                 1.764166                            1.665619      -1.053376       2.394658                    0.997736       3.290088       8.875489       0.515270       1.202141      -0.729123       0.032142       0.012288       0.020664       0.040139       0.004829       0.009628       0.003745       0.010841       0.007713      -0.008546      -0.006196       0.014743              1.804950       2.122391       0.290231       0.171611       1.469555       0.046570       1.822905          -0.000003
          165              H      19.945597       6.751058      28.487760       0.131751       1.170294 0.86923459E+01  0.86424860E+02                                 1.780562                            1.683497      -1.198975       2.322282                    0.996196       3.413085       9.366117       0.503832       1.222697      -0.722855      -0.001596       0.002556      -0.041183       0.041293      -0.000585      -0.002100      -0.003436      -0.005561       0.044375      -0.010491      -0.005042       0.015533              1.831910       1.714016       0.146173      -0.012146       1.413332      -0.052596       2.368381          -0.000037
          166              H      18.153955       5.983581      31.996596       0.129961       1.231714 0.91508521E+01  0.91810984E+02                                 1.825297                            1.716251      -1.089883       2.375066                    0.997419       3.355207       9.135005       0.505757       1.207067      -0.727944      -0.030990      -0.012969       0.020524       0.039368       0.005292      -0.009481      -0.003814       0.006497       0.010768      -0.008425      -0.005758       0.014183              1.872478       2.220597       0.320702      -0.185686       1.507382      -0.090064       1.889456          -0.000002
          167              H      18.401564       5.654662      36.534509       0.126261       1.213954 0.90094692E+01  0.89935409E+02                                 1.798256                            1.695267      -1.064968       2.384502                    0.997572       3.341074       9.038691       0.512940       1.196212      -0.730448      -0.027293      -0.015348      -0.021937       0.038232       0.004034       0.009626       0.004001       0.007100       0.009346      -0.007177      -0.006717       0.013894              1.842913       2.122627       0.369335       0.182164       1.548321       0.074694       1.857789           0.000000
          168              H       0.169099       6.504369      39.948145       0.129036       1.121672 0.81257483E+01  0.79039767E+02                                 1.693642                            1.597251      -1.145302       2.344158                    0.997115       3.320915       8.865864       0.534822       1.177374      -0.733421       0.003236      -0.002496       0.041940       0.042138      -0.000478       0.001916      -0.002151      -0.005613       0.045925      -0.010621      -0.005061       0.015682              1.752969       1.645468       0.165285       0.027959       1.384806      -0.050171       2.228634          -0.000000
          169              H       1.823850       7.477421      36.475575       0.131116       1.188831 0.87284865E+01  0.86398883E+02                                 1.772045                            1.668451      -1.035914       2.402360                    0.997947       3.275523       8.809331       0.517389       1.195968      -0.730860       0.029248       0.016520      -0.021693       0.039986       0.005982      -0.009753      -0.004411       0.007865       0.009598      -0.008891      -0.006241       0.015132              1.816255       2.030404       0.369808      -0.209058       1.566356      -0.119587       1.852006          -0.000000
          170              H      16.334131       9.305661      43.175911       0.130201       1.236311 0.91615643E+01  0.91878811E+02                                 1.834293                            1.721811      -0.941361       2.445209                    0.998611       3.292263       8.940531       0.503301       1.213480      -0.727506       0.025548       0.002144      -0.027816       0.037829       0.005408      -0.010451      -0.000125       0.005084       0.012815      -0.011106      -0.002579       0.013685              1.888076       1.801942       0.048399      -0.464239       1.759673       0.147730       2.102612          -0.000001
          171              H      13.690957       7.249919       0.036267       0.127667       1.173034 0.87519128E+01  0.86936278E+02                                 1.765949                            1.675961      -1.165940       2.334268                    0.996602       3.389284       9.216757       0.512332       1.203528      -0.727632      -0.023846      -0.033383       0.004476       0.041268       0.007896      -0.003265       0.000552      -0.010733      -0.033709      -0.012437      -0.002770       0.015207              1.816757       1.688990       0.344953      -0.159626       2.068886       0.035116       1.692395           0.000048
          172              H      14.816269      10.933809       1.183212       0.137853       1.055676 0.76313719E+01  0.73016150E+02                                 1.628205                            1.552771      -0.977470       2.433794                    0.998573       3.167122       8.363716       0.540314       1.184795      -0.732861      -0.002411       0.033352       0.026143       0.042446       0.002200       0.001242       0.009113      -0.019166      -0.000547      -0.009749      -0.005613       0.015362              1.662630       1.425109       0.064597      -0.147996       1.855890       0.314724       1.706891           0.000014
          173              H      16.332118      14.297004       1.146945       0.133881       1.147208 0.84352305E+01  0.83044289E+02                                 1.746117                            1.651776      -1.108497       2.368345                    0.997251       3.308340       8.964322       0.512928       1.212932      -0.726023      -0.026574      -0.017316       0.024949       0.040355       0.011057      -0.005983      -0.006323      -0.001308      -0.004084      -0.010396      -0.005702       0.016098              1.791234       1.775477       0.280394      -0.393916       1.802799      -0.086102       1.795426          -0.000001
          174              H      18.727683      17.347726       0.226669       0.126955       1.234955 0.92810683E+01  0.93770566E+02                                 1.838520                            1.732936      -1.315411       2.262787                    0.995053       3.522514       9.733388       0.499619       1.213384      -0.724485       0.015876       0.034912       0.010251       0.039698       0.005572       0.004164       0.005223      -0.010483      -0.018699      -0.009017      -0.003935       0.012952              1.903103       1.724042       0.332309      -0.128496       2.246795       0.214679       1.738472           0.000003
          175              H      18.612938      14.140767      43.157778       0.131064       1.313000 0.99060447E+01  0.10163310E+03                                 1.934806                            1.810751      -1.059457       2.390844                    0.997658       3.395813       9.426520       0.480976       1.241218      -0.721068       0.012663      -0.018807      -0.033628       0.040557      -0.000732      -0.003724       0.010500      -0.010325       0.013492      -0.009399      -0.005311       0.014710              1.991852       1.779753       0.025103      -0.411414       1.936679       0.283428       2.259126           0.000001
          176              H       1.362855      19.554223      27.372548       0.434280       0.437049 0.27418784E+01  0.21712411E+02                                 1.159475                            1.134157      -1.711336       2.228021                    0.995091       2.700207       8.067197       0.439660       1.759259      -0.621038       0.004176       0.017136      -0.006729       0.018878      -0.006827      -0.006421      -0.004652      -0.008855       0.010426      -0.013524       0.005770       0.007754              1.197589       1.283620       0.187392       0.121794       1.194444       0.015843       1.114705           0.000000
          177              H      19.810720      14.697188      24.063181       0.128318       1.139362 0.83398313E+01  0.81720305E+02                                 1.723228                            1.630622      -1.090630       2.373343                    0.997427       3.300871       8.869226       0.522821       1.195585      -0.729995       0.028438      -0.016137       0.023867       0.040482      -0.009839       0.007973      -0.004612       0.000114       0.000290      -0.010687      -0.004454       0.015142              1.769424       1.755632      -0.235183       0.405886       1.771642      -0.059409       1.780997           0.000001
          178              H      17.411129      17.739687      23.083971       0.134422       1.151854 0.85172384E+01  0.84124008E+02                                 1.753568                            1.660129      -1.170785       2.338807                    0.996615       3.353768       9.126694       0.511056       1.213435      -0.725350      -0.016616       0.036590       0.010173       0.041454      -0.005019      -0.003953       0.006583      -0.014148      -0.022450      -0.010484      -0.004441       0.014925              1.811024       1.629035      -0.290093       0.108592       2.162083       0.203491       1.641954           0.000001
          179              H      17.491652      14.439535      20.799147       0.134147       1.270957 0.95092654E+01  0.96475502E+02                                 1.884380                            1.766457      -1.062971       2.392235                    0.997727       3.349351       9.216007       0.490620       1.230525      -0.723340      -0.011991      -0.020067      -0.030841       0.038700       0.001369       0.003666       0.010573      -0.011362       0.007624      -0.009094      -0.005561       0.014656              1.943539       1.756351      -0.005539       0.428269       1.892676       0.263799       2.181591           0.000002
          180              H      19.510771       9.708587      20.821814       0.131134       1.293707 0.97361536E+01  0.99393254E+02                                 1.907922                            1.788386      -1.098122       2.374567                    0.997324       3.387709       9.360369       0.487046       1.231874      -0.722910      -0.024389       0.005318      -0.030979       0.039784      -0.006134       0.009313      -0.005023       0.005114       0.010271      -0.008611      -0.006150       0.014761              1.964589       1.866378      -0.092593       0.490144       1.870478       0.091752       2.156911          -0.000001
          181              H       1.858073       7.348594      22.898102       0.126586       1.200014 0.90428576E+01  0.90689896E+02                                 1.800763                            1.708895      -1.279269       2.281299                    0.995493       3.457924       9.491562       0.504309       1.211033      -0.725492       0.019123      -0.034481       0.003346       0.039570      -0.007310       0.001137      -0.004160      -0.004122      -0.028911      -0.010658      -0.002464       0.013122              1.853425       1.662769      -0.284671       0.179133       2.208225       0.037991       1.689282           0.000013
          182              H       1.238044      11.120196      24.067714       0.129585       1.133707 0.83027597E+01  0.81204343E+02                                 1.713576                            1.623894      -1.082000       2.378397                    0.997471       3.278921       8.780009       0.525806       1.191034      -0.731250       0.008116       0.030725       0.023040       0.039252       0.000388       0.001243       0.009066      -0.018826      -0.002783      -0.009236      -0.005829       0.015066              1.757468       1.525942       0.017314       0.240757       1.943920       0.333661       1.802541           0.000014
          183              H      10.027151      22.100602      40.972688       0.430512       0.480689 0.31015300E+01  0.25221649E+02                                 1.223216                            1.199207      -1.623665       2.275211                    0.997458       2.629040       7.849955       0.433177       1.738775      -0.625510      -0.021456       0.002641       0.013586       0.025533      -0.002173      -0.011198      -0.004076      -0.001038       0.005646      -0.012643       0.000866       0.011777              1.257942       1.497633       0.080299       0.016604       1.095166       0.051120       1.181027           0.000518
          184              H      15.055825       3.615366      40.709752       0.437871       0.450562 0.28473590E+01  0.22787081E+02                                 1.182805                            1.154523      -1.845301       2.151317                    0.996749       2.800098       8.440856       0.435979       1.755473      -0.620674       0.006961      -0.016275       0.002279       0.017847      -0.004787      -0.007252      -0.003606       0.010038      -0.003471      -0.010857       0.000300       0.010557              1.226378       1.084584       0.041083       0.086681       1.438180       0.068432       1.156369          -0.000000
          185              C       5.767474      20.960351      35.989144       0.155143      47.633130 0.38079911E+03  0.86277645E+04                                11.449516                            6.565177      -0.237223       1.950448                    0.998795      25.575652      71.282396       0.636906       0.424452      -1.063195       0.002145      -0.000120      -0.033827       0.033895       0.007383       0.000641       0.000818       0.022855       0.091583      -0.028875      -0.001681       0.030556             17.713757      13.522463       2.583764       1.094615       6.839209      -0.214543      32.779600          -0.000415
          186              C       6.937074      21.289269      36.680031      -0.138479      38.384130 0.42853192E+03  0.10080458E+05                                10.085086                            7.014391      -0.014862       1.971219                    0.999553      29.606512      86.304682       0.604757       0.430554      -1.050969       0.003046      -0.000392       0.010381       0.010826      -0.013243      -0.027071      -0.004169      -0.053108      -0.091150      -0.050903       0.005964       0.044939             13.440958      14.370250       3.045352       5.496383       6.198914       1.606635      19.753710          -0.000807
          187              C       6.963244      21.267341      38.050472      -0.003794      42.216651 0.41771228E+03  0.96393888E+04                                10.494077                            6.743595      -0.009771       2.006184                    0.999238      26.719330      73.992341       0.650125       0.408260      -1.078726      -0.032390      -0.008196      -0.021814       0.039901      -0.003316      -0.019488      -0.002261      -0.013967       0.003956      -0.023692       0.006849       0.016844             15.162065      22.089362       5.695170       4.741974       7.260564       1.496307      16.136269           0.000140
          188              C       5.811762      20.919236      38.764932      -0.117942      37.715880 0.44303627E+03  0.10511156E+05                                 9.962477                            7.149756      -0.154862       1.919648                    0.999353      29.922233      87.664771       0.596651       0.432688      -1.049430       0.002914      -0.001727      -0.018158       0.018471      -0.021834      -0.000963      -0.002796      -0.089307       0.023596      -0.053678       0.007740       0.045938             12.753539      19.645040       5.265110      -0.426354       6.959671      -0.239488      11.655907          -0.001174
          189              C       4.644176      20.584835      38.084472      -0.022030      41.904088 0.42133968E+03  0.97311235E+04                                10.386217                            6.734220       0.054979       2.023209                    0.999276      26.851070      74.063814       0.657055       0.403621      -1.083259       0.038564       0.008633      -0.023773       0.046117       0.001512       0.011076       0.000595      -0.001346       0.032317      -0.011724      -0.004612       0.016336             14.811443      20.257181       5.751230      -4.839531       7.508693      -2.195949      16.668455           0.000565
          190              C       4.620019      20.617727      36.704058      -0.147879      38.256416 0.43649493E+03  0.10302642E+05                                10.032892                            7.057313      -0.019339       1.965339                    0.999543      29.778553      86.609690       0.606465       0.427889      -1.053880       0.002211      -0.003268       0.014026       0.014571      -0.011798       0.031746       0.009491      -0.041144      -0.076048      -0.052085       0.015669       0.036416             13.272851      13.132197       2.884079      -4.863593       6.293881      -2.189300      20.392476           0.001082
          191              C       8.213366      21.634634      38.791226       0.581588      26.502119 0.26568264E+03  0.55636043E+04                                 8.217781                            5.758019      -0.042397       2.034248                    0.999592      22.540340      62.651543       0.625027       0.467966      -1.025988       0.051792       0.023714       0.005122       0.057193      -0.028999      -0.019054      -0.017941      -0.147710      -0.126981      -0.074076      -0.027837       0.101913             11.011202      16.606140       3.788091       3.604729       5.627391       1.659651      10.800073           0.000106
          192              C       3.412171      20.138054      38.814346       0.607268      25.777321 0.25708829E+03  0.53438177E+04                                 8.072328                            5.673499       0.003910       2.054102                    0.999564      22.205369      61.652309       0.627604       0.469517      -1.024323      -0.038771      -0.039057       0.029935       0.062648      -0.054890       0.039623      -0.014293      -0.145524      -0.094191      -0.093907      -0.017908       0.111815             10.598802      14.151314       4.027244      -3.537050       6.017743      -1.352547      11.627349           0.003427
          193              C       5.572205      20.911013      31.946276       0.155518      47.478428 0.37215727E+03  0.83924648E+04                                11.421780                            6.498388      -0.261325       1.944290                    0.998687      25.495878      71.135379       0.638303       0.425516      -1.061421      -0.000766      -0.003369       0.029080       0.029285       0.000962       0.000144       0.000886       0.022632       0.075929      -0.024027      -0.001299       0.025327             17.745669      13.507207       1.753315       0.688844       6.386403       0.852865      33.343397          -0.000107
          194              C       4.360331      20.661583      31.309789      -0.138923      37.637796 0.42493495E+03  0.99711347E+04                                 9.928333                            6.967595      -0.000633       1.975127                    0.999509      29.561250      85.962799       0.609269       0.428425      -1.052660       0.000847      -0.000212      -0.008363       0.008409      -0.017126      -0.029416      -0.007463      -0.051825      -0.076424      -0.052438       0.008608       0.043830             13.083274      13.910811       2.270905       5.296420       5.822503       1.704144      19.516509          -0.000238
          195              C       4.247599      20.606763      29.942975      -0.008190      41.805203 0.42230705E+03  0.97644522E+04                                10.400110                            6.772001       0.034805       2.019139                    0.999259      26.758616      73.983749       0.650503       0.407227      -1.080256       0.035162       0.010994       0.016520       0.040375      -0.004991      -0.017875      -0.010987      -0.018468       0.007864      -0.026249       0.006897       0.019352             14.706543      21.622255       4.373641       4.558923       6.557954       1.423102      15.939420           0.000112
          196              C       5.409146      20.782186      29.173207      -0.111044      37.419985 0.43556779E+03  0.10294163E+05                                 9.912594                            7.096544      -0.194083       1.909256                    0.999312      29.779110      87.188672       0.597725       0.433580      -1.048479      -0.001615       0.004308       0.019436       0.019973      -0.023905      -0.000320      -0.005702      -0.106584       0.009389      -0.060009       0.002606       0.057403             12.658634      20.267723       3.539467      -0.887644       5.921806      -0.232697      11.786372          -0.000473
          197              C       6.623033      21.004206      29.784307      -0.025203      42.554696 0.42072421E+03  0.97181609E+04                                10.484355                            6.730795       0.026788       2.013082                    0.999203      26.950230      74.462254       0.656679       0.403800      -1.082604      -0.037876      -0.012991       0.027570       0.048616      -0.013002       0.011134      -0.006266       0.005905       0.019346      -0.016800      -0.004269       0.021069             15.176118      21.484736       3.338147      -5.638362       6.056152      -0.942086      17.987465           0.000104
          198              C       6.725700      21.072731      31.165174      -0.155116      39.545776 0.44846843E+03  0.10665840E+05                                10.267953                            7.159428      -0.018082       1.961078                    0.999534      30.202539      88.412728       0.600879       0.428604      -1.052577      -0.000619      -0.016403      -0.011985       0.020324      -0.018850       0.033733       0.003943      -0.030841      -0.064988      -0.050803       0.012641       0.038162             13.781290      13.917521       1.821027      -5.254813       5.717452      -0.755353      21.708897          -0.000335
          199              C       2.933058      20.291549      29.282915       0.605817      24.753695 0.25456403E+03  0.52792401E+04                                 7.873628                            5.658881      -0.084159       2.030606                    0.999507      22.142426      61.442443       0.626089       0.471732      -1.022938      -0.066996      -0.000765      -0.009129       0.067619      -0.051345      -0.011240       0.011375      -0.116827      -0.124457      -0.059559      -0.040467       0.100026             10.175462      14.793078       3.407934       3.357052       5.629631       0.461417      10.103677           0.000009
          200              C       7.865104      21.135774      28.958778       0.601491      27.509015 0.26624965E+03  0.55615051E+04                                 8.362439                            5.729291       0.022472       2.055557                    0.999355      22.189103      60.988851       0.634248       0.462321      -1.032241       0.060257      -0.035655      -0.032151       0.077044      -0.038020       0.029069       0.010479      -0.163671      -0.122533      -0.089248      -0.021518       0.110766             11.353375      16.085254       2.054838      -4.495193       4.913398      -1.320789      13.061472           0.000012
          201              C       5.711108      21.028875      34.539822      -0.108054      89.502071 0.48539916E+03  0.11627967E+05                                16.384644                            7.304821       0.409743       2.077508                    0.999722      29.955203      84.471753       0.620226       0.412241      -1.076293       0.004779       0.003705       0.132774       0.132912       0.016089      -0.003109       0.006366       0.050866      -0.247366      -0.082982       0.011650       0.071332             28.249623       9.420801       0.323307       2.291499       8.923365       0.458913      66.404704          -0.000489
          202              C       5.658768      20.960351      33.358423      -0.095457      87.834546 0.46828708E+03  0.11127982E+05                                16.179648                            7.181103       0.394237       2.076804                    0.999682      29.633301      83.476280       0.624167       0.412954      -1.074847      -0.006564      -0.010482      -0.127811       0.128408       0.005940      -0.011743      -0.007339       0.056265      -0.259682      -0.087889       0.014882       0.073007             27.859762       9.330252       0.320386       2.365580       8.788418       1.513254      65.460616          -0.000781
          203              C      13.195739      27.272851      31.885075       0.168776      45.857654 0.35868475E+03  0.80224603E+04                                11.189434                            6.391755      -0.290318       1.939482                    0.998743      25.233341      70.344046       0.641140       0.427128      -1.059357       0.004945       0.001841       0.033674       0.034084       0.003552       0.001133      -0.001869      -0.012099       0.053332      -0.015978      -0.001987       0.017966             17.463019       6.881442       2.591033      -0.369929      12.566365      -0.665986      32.941250          -0.000000
          204              C      13.696996       0.984015      31.233628      -0.131048      37.549950 0.41731573E+03  0.97396901E+04                                 9.906633                            6.901387       0.018884       1.985679                    0.999509      29.196294      84.432979       0.613178       0.427996      -1.053839       0.004149      -0.004884      -0.003998       0.007552      -0.023723       0.010303       0.026706       0.044540      -0.076299      -0.051373       0.006095       0.045278             13.220804       6.389620       3.019410      -1.898145      12.858241      -5.220491      20.414550          -0.000004
          205              C      13.692970       1.052540      29.865001      -0.012809      41.687655 0.41282615E+03  0.94780798E+04                                10.329202                            6.664908       0.041382       2.022477                    0.999271      26.542631      72.798086       0.661151       0.403508      -1.084236      -0.011702      -0.038647       0.020523       0.045296      -0.001487       0.006854       0.015928       0.009241       0.014155      -0.019360       0.001944       0.017416             14.712865       7.337677       5.322279      -1.885373      19.137758      -5.230404      17.663160           0.000004
          206              C      13.217883      -0.027410      29.114726      -0.113184      37.027567 0.42786416E+03  0.10047504E+05                                 9.770957                            6.996000      -0.137973       1.927966                    0.999433      29.491236      85.523986       0.608035       0.428968      -1.053334       0.003632       0.002061       0.018584       0.019047      -0.037314       0.000996      -0.000687       0.068171       0.027839      -0.055179       0.009242       0.045937             12.325972       7.107665       5.261478      -0.001721      18.141185      -0.255822      11.729065          -0.000010
          207              C      12.734744      26.258684      29.735346      -0.033923      42.675731 0.42594136E+03  0.98551450E+04                                10.472756                            6.761710       0.080302       2.030196                    0.999278      26.923516      74.109086       0.657655       0.402527      -1.084985       0.019613       0.032602       0.025225       0.045649      -0.002700       0.004776      -0.011177      -0.013566       0.053989      -0.016565      -0.007149       0.023714             14.893891       7.730303       5.915460       2.167234      20.116783       4.666501      16.834588           0.000004
          208              C      12.742796      26.209346      31.146587      -0.146678      38.284256 0.43710793E+03  0.10323631E+05                                10.046079                            7.063566       0.000187       1.972263                    0.999523      29.772247      86.698225       0.605859       0.428046      -1.053487       0.011979      -0.003437      -0.015920       0.020218      -0.024113      -0.015381      -0.031170       0.018442      -0.056815      -0.052213       0.016156       0.036057             13.426933       6.345153       2.826245       2.107786      12.726382       4.830560      21.209265          -0.000013
          209              C      14.188188       2.269540      29.146007       0.613264      25.378151 0.24611258E+03  0.50453779E+04                                 7.908535                            5.510408       0.108455       2.094130                    0.999380      21.687565      59.229946       0.645775       0.462663      -1.031111       0.027153       0.044066      -0.026663       0.058225      -0.061733       0.004110       0.025619       0.125122      -0.117691      -0.082938      -0.024813       0.107750             10.347273       5.648030       3.490403      -1.183798      13.400980      -3.235250      11.992808          -0.000021
          210              C      12.261670      25.058131      28.973738       0.631911      24.778327 0.24166130E+03  0.49423283E+04                                 7.834144                            5.494416      -0.028664       2.049032                    0.999352      21.693755      59.598940       0.639314       0.468454      -1.025673       0.001584      -0.048475      -0.036461       0.060677      -0.072823      -0.016672      -0.031387       0.138669      -0.112188      -0.101448      -0.017859       0.119307             10.204054       5.734955       3.553010       2.121419      13.900415       2.872116      10.976792           0.000000
          211              C      13.119242      27.152247      35.931570       0.148271      47.573669 0.37848970E+03  0.85791865E+04                                11.459368                            6.561304      -0.284864       1.933544                    0.998655      25.786999      72.348286       0.633514       0.426538      -1.059816       0.000331      -0.003960      -0.028387       0.028664       0.010798      -0.001248      -0.001185      -0.007057       0.087632      -0.025967      -0.003334       0.029300             17.930248       7.469469       2.971156      -0.168319      12.221812      -0.304699      34.099463          -0.000009
          212              C      12.547528      26.091484      36.655097      -0.155867      39.207701 0.44987940E+03  0.10703559E+05                                10.204634                            7.170494      -0.005964       1.965337                    0.999553      30.159221      88.188831       0.600677       0.428581      -1.053009       0.002250       0.002741       0.008905       0.009585      -0.013007       0.012942       0.027074       0.020777      -0.072235      -0.045891       0.017205       0.028686             13.593204       7.005002       3.386496      -2.283170      12.432677      -4.752799      21.341931           0.000003
          213              C      12.587789      26.124376      38.045485      -0.019222      42.056534 0.42803781E+03  0.99191898E+04                                10.404327                            6.792463       0.044572       2.018170                    0.999287      26.919458      74.238495       0.653895       0.404207      -1.083487       0.023629       0.035248      -0.019762       0.046811      -0.001313       0.009160       0.008820       0.008066       0.030101      -0.014380      -0.002814       0.017194             14.721499       8.236109       6.091425      -2.284816      18.127910      -4.705144      17.800478          -0.000020
          214              C      13.143399      27.196103      38.705092      -0.113687      36.811091 0.42240960E+03  0.99160613E+04                                 9.789789                            6.990082      -0.214269       1.904224                    0.999397      29.676484      86.856942       0.601504       0.433772      -1.047396       0.004594      -0.008857      -0.016780       0.019522      -0.044733       0.003996      -0.001550       0.077005       0.005961      -0.060015       0.001663       0.058352             12.307764       7.784156       5.867167      -0.298947      17.330720      -0.554619      11.808418          -0.000018
          215              C      13.694983       0.827779      38.024178      -0.010299      42.271807 0.42619286E+03  0.98773019E+04                                10.465369                            6.799189       0.018808       2.011394                    0.999263      26.902143      74.477513       0.649733       0.406761      -1.080520      -0.007490      -0.037008      -0.019860       0.042663      -0.003308      -0.002398      -0.015591       0.019114       0.028161      -0.022588       0.005417       0.017171             14.775237       8.390258       6.543197       1.933158      19.456087       4.285876      16.479365          -0.000002
          216              C      13.703036       0.792146      36.617017      -0.152083      38.948657 0.44952972E+03  0.10705017E+05                                10.180490                            7.181575      -0.058789       1.949298                    0.999415      30.244395      88.799158       0.597812       0.430242      -1.050826       0.006806      -0.005183       0.014605       0.016926      -0.016909      -0.013512      -0.028491       0.029920      -0.065018      -0.048625       0.015200       0.033425             13.497472       6.982924       3.415062       2.161770      12.475560       4.874594      21.033933          -0.000028
          217              C      11.965748      24.959455      38.831573       0.614156      24.542875 0.24337129E+03  0.49791405E+04                                 7.751664                            5.492798       0.124101       2.100908                    0.999507      21.687207      59.321416       0.643979       0.464889      -1.029066      -0.030695      -0.042881       0.029255       0.060306      -0.074664      -0.000238       0.031927       0.097552      -0.124920      -0.086344      -0.025254       0.111598             10.017032       6.204096       3.888403      -1.186010      12.055228      -2.858515      11.791771          -0.000014
          218              C      14.292868       2.028333      38.746346       0.595387      24.849450 0.25573905E+03  0.53044215E+04                                 7.852149                            5.646056      -0.002550       2.054299                    0.999564      22.210574      61.435673       0.631743       0.467439      -1.026303       0.047004       0.048421       0.005692       0.067723      -0.059152      -0.005421      -0.013341       0.097060      -0.137240      -0.064604      -0.034786       0.099390             10.129101       6.195644       4.096379       1.710209      13.585630       3.073083      10.606029           0.000000
          219              C      13.149439      27.215290      33.300849      -0.125862      94.111892 0.50234929E+03  0.12140836E+05                                16.872374                            7.424646       0.398877       2.068823                    0.999719      30.383764      86.131786       0.615866       0.411507      -1.076497       0.008206       0.005497      -0.126493       0.126878       0.020848       0.006902       0.009945      -0.040128      -0.236665      -0.079903       0.010576       0.069327             29.750386       9.143581       0.131190      -0.888450       9.793474      -1.491058      70.314104          -0.000022
          220              C      13.107164      27.146765      34.505822      -0.088824      91.606624 0.49024224E+03  0.11774719E+05                                16.604652                            7.335921       0.398702       2.072856                    0.999705      29.960703      84.634099       0.619493       0.411652      -1.076536      -0.000048      -0.006775       0.126555       0.126736       0.022945      -0.003703      -0.002674      -0.024025      -0.272810      -0.091074       0.019597       0.071477             29.236630       9.035120       0.138036      -0.517703       9.595235      -0.896469      69.079535          -0.000011
          221              C       9.978838       7.074495      32.207398       0.152808      46.794500 0.36291439E+03  0.81411212E+04                                11.325878                            6.424097      -0.278238       1.940844                    0.998772      25.418634      70.972229       0.640287       0.426433      -1.059757       0.000688       0.001406       0.030096       0.030137      -0.007017       0.001324       0.001645       0.008965       0.065563      -0.019359      -0.002606       0.021965             17.577162      13.132807      -2.701013       0.447534       6.893924       0.832394      32.704757          -0.000093
          222              C      11.092071       6.668829      31.499284      -0.143452      38.853100 0.43483642E+03  0.10258639E+05                                10.150069                            7.051445      -0.020556       1.966050                    0.999515      29.745825      86.629280       0.605453       0.428807      -1.052811      -0.004073      -0.002632      -0.014783       0.015558       0.012790       0.029736      -0.011460      -0.038271      -0.077170      -0.050700       0.014686       0.036015             13.632142      13.287104      -3.271832      -5.234353       6.609936       2.513741      20.999385           0.000622
          223              C      11.075966       6.649642      30.103457      -0.030291      43.369757 0.44062947E+03  0.10282496E+05                                10.621412                            6.884215       0.064162       2.020884                    0.999268      27.194096      75.191901       0.650750       0.403336      -1.084364      -0.037281       0.009520       0.025695       0.046268      -0.006540       0.012880      -0.002089       0.002935       0.045128      -0.016045      -0.005827       0.021872             15.266027      20.652322      -5.854481      -5.255432       7.659671       2.361270      17.486090           0.000490
          224              C       9.902341       6.992265      29.415289      -0.115124      37.616803 0.44446687E+03  0.10554229E+05                                 9.949447                            7.164921      -0.169961       1.914832                    0.999353      29.944112      87.783948       0.595531       0.433126      -1.049101      -0.001630      -0.000739       0.015465       0.015568       0.023159       0.001285       0.002203      -0.091553       0.020516      -0.054730       0.006703       0.048027             12.700605      19.330871      -5.358550      -0.418501       7.061003       0.431931      11.709941          -0.000044
          225              C       8.768976       7.384227      30.124763      -0.003942      42.864931 0.42600769E+03  0.98743725E+04                                10.596692                            6.808805       0.003078       2.008690                    0.999262      26.832669      74.350158       0.647528       0.408090      -1.079373       0.031388      -0.006088       0.018331       0.036855       0.002637      -0.017577       0.003878      -0.019071       0.019910      -0.023807       0.006443       0.017364             15.297427      22.102381      -5.993042       4.902289       7.524181      -1.427269      16.265720          -0.000085
          226              C       8.833395       7.436306      31.517418      -0.136213      38.635570 0.43145922E+03  0.10162927E+05                                10.123034                            7.030887       0.002396       1.976974                    0.999478      29.594038      86.224150       0.605223       0.429647      -1.051904       0.002965       0.002276      -0.013245       0.013762       0.012880      -0.026394       0.004421      -0.050856      -0.082514      -0.048601       0.006286       0.042315             13.499210      13.995499      -3.104024       5.583905       6.300918      -1.486432      20.201212          -0.000020
          227              C      12.316023       6.197378      29.345929       0.602849      25.691112 0.25756660E+03  0.53544933E+04                                 8.040779                            5.673325       0.025166       2.059701                    0.999462      22.259089      61.739566       0.628724       0.468616      -1.025150       0.039395      -0.042231      -0.030100       0.065126       0.051071       0.042659       0.017399      -0.149195      -0.105582      -0.095434      -0.018570       0.114004             10.544233      13.942792      -3.866207      -3.493936       5.883185       1.248625      11.806721           0.004075
          228              C       7.508788       7.776189      29.401236       0.574483      27.072432 0.27304293E+03  0.57545123E+04                                 8.322452                            5.829722      -0.031714       2.034401                    0.999671      22.743136      63.331264       0.622633       0.466763      -1.027080      -0.049981       0.027460      -0.006171       0.057360       0.035155      -0.018461       0.009989      -0.139518      -0.125771      -0.071250      -0.028042       0.099292             11.141640      16.780879      -4.241074       3.499655       5.912366      -1.457646      10.731676           0.000101
          229              C      10.089557       7.181394      36.259333       0.169857      46.564661 0.36351503E+03  0.81494026E+04                                11.295272                            6.430916      -0.270286       1.946199                    0.998705      25.218776      70.150672       0.640395       0.426633      -1.060747      -0.000610       0.000606      -0.037653       0.037663      -0.010165       0.005501      -0.001874       0.004439       0.058252      -0.020217      -0.000766       0.020983             17.634480      12.111098      -3.312519      -0.184798       7.662143       0.858276      33.130201           0.000015
          230              C       9.074965       7.710405      36.983314      -0.138306      38.311011 0.41695728E+03  0.97375872E+04                                10.047520                            6.900117       0.012623       1.981311                    0.999519      29.378261      85.225121       0.612482       0.428206      -1.052806       0.006819       0.008679       0.015448       0.018986       0.021699       0.031959      -0.019199      -0.065523      -0.065786      -0.061753       0.010027       0.051726             13.683160      12.349582      -3.749185      -5.010654       7.178920       2.991448      21.520979          -0.000032
          231              C       9.091069       7.762484      38.377328      -0.026614      43.646767 0.41310271E+03  0.94833615E+04                                10.628436                            6.656115       0.062642       2.029320                    0.999343      26.568151      72.797364       0.663418       0.402175      -1.085437       0.036898      -0.007101      -0.028598       0.047220      -0.002945       0.013879      -0.011047      -0.026170       0.028840      -0.023760       0.000027       0.023733             15.730479      19.824153      -7.383644      -5.937807       9.236930       3.251637      18.130354           0.000018
          232              C      10.188198       7.181394      39.019708      -0.104022      37.161511 0.41772073E+03  0.97483168E+04                                 9.803949                            6.912361      -0.135941       1.931743                    0.999418      29.185454      84.307904       0.611877       0.428941      -1.053602       0.000569       0.004401      -0.021309       0.021766       0.043969       0.004585      -0.000763      -0.064690       0.023184      -0.058745       0.007979       0.050766             12.739128      18.071550      -6.795854      -0.440024       8.568940       0.632255      11.576894          -0.000039
          233              C      11.192725       6.589340      38.314768      -0.026837      40.750190 0.40062597E+03  0.91343367E+04                                10.152569                            6.552833       0.079884       2.036120                    0.999250      26.490633      72.535478       0.668371       0.401930      -1.084695      -0.035359       0.016725      -0.020199       0.044022       0.000102      -0.005520       0.010892      -0.013676       0.013011      -0.012260      -0.003732       0.015992             14.434226      18.125622      -7.036928       3.957040       8.991584      -1.755091      16.185472           0.000015
          234              C      11.180646       6.600304      36.951580      -0.125280      36.933949 0.41904488E+03  0.97793576E+04                                 9.775377                            6.898458       0.066335       2.000855                    0.999587      29.082995      83.799568       0.616285       0.425868      -1.056319      -0.008117      -0.005630       0.010197       0.014197       0.019815      -0.026971       0.015916      -0.045458      -0.078731      -0.052998       0.009178       0.043819             12.840053      12.110911      -3.687566       4.367905       7.000421      -1.970318      19.408827          -0.000036
          235              C       8.001993       8.357279      39.139390       0.620471      26.194635 0.24302319E+03  0.49670878E+04                                 8.086041                            5.474608       0.034857       2.069004                    0.999346      21.613583      58.968386       0.647981       0.462476      -1.031059      -0.024673       0.059551       0.035389       0.073536       0.067122       0.025991       0.002790      -0.117607      -0.119244      -0.081718      -0.028590       0.110308             10.999220      13.978851      -4.990115      -3.949629       7.033453       1.373479      11.985356           0.000001
          236              C      12.320050       5.934243      39.053255       0.627554      25.513129 0.25091464E+03  0.51677364E+04                                 7.963201                            5.582025       0.014660       2.062695                    0.999341      21.688562      59.332895       0.638621       0.465681      -1.029635       0.034274      -0.036237       0.036233       0.061650       0.079016      -0.025984       0.022445      -0.112107      -0.115357      -0.096842      -0.019693       0.116535             10.420910      13.205244      -5.027086       3.140442       7.239218      -0.859655      10.818268           0.000001
          237              C      10.011047       7.126574      33.617279      -0.081279      90.245340 0.47901972E+03  0.11435400E+05                                16.421402                            7.240950       0.402255       2.076495                    0.999640      29.692551      83.541723       0.625085       0.410458      -1.077634      -0.005094      -0.000473      -0.125170       0.125274      -0.015983      -0.003152      -0.002233       0.043562      -0.273379      -0.091246       0.018635       0.072611             28.501365       9.395492      -0.274174       1.100880       8.929581       1.499664      67.179022           0.000012
          238              C      10.045269       7.129315      34.826332      -0.133557      95.356832 0.51026147E+03  0.12367700E+05                                16.980651                            7.465237       0.417822       2.072759                    0.999736      30.509409      86.324515       0.616999       0.409568      -1.078869       0.003697       0.001786       0.132048       0.132112      -0.029310      -0.005575      -0.001434       0.028094      -0.227363      -0.076109       0.005606       0.070503             29.662491       9.639963      -0.317549       0.877733       9.299150       1.491967      70.048360          -0.000139
          239              C       5.630585       3.368677      44.770754       0.168176      46.663854 0.37159180E+03  0.83728305E+04                                11.312715                            6.498696      -0.254707       1.947779                    0.998645      25.348181      70.592364       0.637797       0.426204      -1.061462       0.014072      -0.028023      -0.006427       0.032009      -0.017102      -0.014218      -0.003012      -0.020236      -0.028177      -0.026579       0.001356       0.025223             17.701199      12.713805      -9.841050      -2.785601      29.181359      -1.798558      11.208433           0.000001
          240              C       5.701043       4.440404      43.908959      -0.158866      38.217243 0.41767173E+03  0.97639225E+04                                10.013798                            6.891097       0.055506       1.991157                    0.999667      29.673669      86.282573       0.614531       0.426357      -1.053355      -0.003448       0.011797       0.011114       0.016570       0.016527      -0.003932       0.028421       0.060797       0.021521      -0.051964       0.020166       0.031798             13.750742       8.710140      -4.501127      -1.249277      21.894415      -5.360646      10.647671          -0.000069
          241              C       4.960229       5.558728      44.112054      -0.010349      41.314010 0.42453240E+03  0.98143188E+04                                10.292144                            6.762740       0.059456       2.025640                    0.999192      26.769652      73.652410       0.655829       0.403986      -1.084015       0.004348      -0.035723       0.028661       0.046006       0.000027      -0.007034      -0.003741       0.034796      -0.032898      -0.015820      -0.008481       0.024301             14.843060       8.985732      -2.322255      -3.009664      19.781352      -7.818557      15.762096          -0.000004
          242              C       4.132853       5.687554      45.239052      -0.128105      36.878635 0.44696045E+03  0.10606569E+05                                 9.755444                            7.142689      -0.068258       1.945866                    0.999526      29.890856      87.015863       0.602996       0.428041      -1.054358       0.003908      -0.017983      -0.002032       0.018514       0.000036       0.023383       0.021519       0.014406      -0.100470      -0.048909       0.014020       0.034888             12.329738       8.859928      -0.424400      -4.978991      11.898118      -4.601903      16.231168          -0.000165
          243              C       4.090579       4.632273       0.831422      -0.012487      40.633887 0.42068846E+03  0.97091438E+04                                10.178638                            6.743497       0.057713       2.028388                    0.999234      26.656795      73.423031       0.654704       0.405360      -1.082450       0.023056      -0.006605      -0.040136       0.046756       0.005105       0.010310      -0.002944      -0.020833      -0.032895      -0.019526       0.002430       0.017095             14.021657      12.076661      -2.612701      -8.046478      12.103840      -0.930317      17.884471           0.000670
          244              C       4.807235       3.481057       0.586619      -0.134712      35.854813 0.43134967E+03  0.10128404E+05                                 9.566324                            6.995988       0.002031       1.977652                    0.999396      29.276811      84.311706       0.613048       0.425500      -1.057716      -0.008596       0.003280      -0.002077       0.009432       0.023688       0.038183      -0.010621      -0.009895      -0.029155      -0.052543       0.013759       0.038784             12.108991      11.531981      -5.281982      -5.462413      13.257187       1.833275      11.537805           0.000091
          245              C       4.994451       6.734612      43.109724       0.625027      25.076480 0.25655704E+03  0.53196226E+04                                 7.933694                            5.678968      -0.014208       2.056254                    0.999614      21.850936      60.208200       0.626647       0.471396      -1.025300      -0.006540       0.056782      -0.028502       0.063869       0.016158       0.022777       0.109802      -0.010021       0.065485      -0.102816      -0.021328       0.124144             10.500455       8.852890      -0.008306      -1.222605      12.132157      -6.567606      10.516318          -0.000002
          246              C       3.224954       4.752877       2.051354       0.643910      23.652001 0.24155797E+03  0.49532903E+04                                 7.689488                            5.549073      -0.124935       2.028491                    0.999334      21.624988      60.025395       0.624860       0.478025      -1.017697      -0.034672       0.013143       0.050065       0.062300       0.008425       0.091743       0.004622       0.071090      -0.020433      -0.078535      -0.032715       0.111250              9.725952       8.389698      -0.176065      -5.521955       8.622544      -0.024860      12.165612           0.001235
          247              C       7.337677      27.138542      44.794781       0.142166      47.871204 0.38779280E+03  0.88287759E+04                                11.491271                            6.621392      -0.222545       1.950522                    0.998863      25.842151      72.265898       0.634564       0.423965      -1.063200      -0.009341       0.028858      -0.006650       0.031053      -0.023771      -0.009941      -0.011394      -0.036549      -0.031596      -0.033414      -0.002619       0.036033             18.122936      13.371605     -10.301141      -3.127691      29.814315      -1.441019      11.182887          -0.000047
          248              C       6.892786      26.431367       0.576193      -0.144007      37.463811 0.44238928E+03  0.10482289E+05                                 9.899413                            7.118476      -0.064769       1.950156                    0.999499      29.890366      87.251458       0.601802       0.429537      -1.052320       0.005114      -0.014725       0.002761       0.015830       0.000682       0.014274       0.037527       0.038729      -0.019474      -0.050256       0.013954       0.036302             12.799677       7.980211      -2.590915      -2.066418      19.046532      -5.527007      11.372287          -0.000100
          249              C       7.377938      25.159547       0.845929      -0.009028      40.946093 0.40991431E+03  0.94156533E+04                                10.245331                            6.672038       0.021144       2.016932                    0.999296      26.622739      73.571277       0.654777       0.407245      -1.079320       0.009852       0.025779      -0.027664       0.039075      -0.011753       0.010481       0.008915       0.001347      -0.018431      -0.021188       0.006175       0.015013             14.338933      10.397853      -0.510590      -6.119173      16.022048      -6.104094      16.596899          -0.000023
          250              C       8.307981      24.603126       0.023120      -0.119180      36.849930 0.42946949E+03  0.10128817E+05                                 9.827756                            7.057889      -0.176510       1.915833                    0.999378      29.848063      87.708511       0.597078       0.434959      -1.046147      -0.000511       0.014491      -0.005280       0.015431       0.019179       0.045741       0.010757       0.004540      -0.059673      -0.052411      -0.002386       0.054797             12.484790      11.479177      -1.721089      -6.999393      10.566933      -1.753003      15.408262          -0.000119
          251              C       8.732741      25.271928      44.214962       0.000350      41.631997 0.41694616E+03  0.96189192E+04                                10.404443                            6.744572      -0.005151       2.008778                    0.999227      26.681019      73.916305       0.648933       0.409129      -1.077971      -0.025801       0.017657       0.024727       0.039860       0.007968       0.004934      -0.011802      -0.003476       0.007063      -0.016606       0.003063       0.013543             15.012379      14.685996      -6.281293      -8.182052      15.034809       1.742910      15.316334          -0.000063
          252              C       8.259667      26.530042      43.922105      -0.150729      39.284573 0.43794676E+03  0.10361822E+05                                10.228368                            7.068588       0.022921       1.978007                    0.999566      29.996638      87.800174       0.605084       0.427834      -1.052252       0.003447      -0.008453       0.001496       0.009251       0.031321       0.014899      -0.010934       0.015470       0.040045      -0.044449       0.016372       0.028077             14.060376      12.930675      -7.872917      -4.867053      18.404465       1.884409      10.845988          -0.000021
          253              C       6.826354      24.392070       2.005567       0.591387      24.551529 0.24625640E+03  0.50635310E+04                                 7.782035                            5.530854      -0.043829       2.038104                    0.999569      22.137888      61.119364       0.639458       0.465831      -1.026413       0.001966      -0.039262       0.037500       0.054329       0.026897       0.069241       0.062436       0.015751       0.007075      -0.079851      -0.028631       0.108482             10.099242       7.536251       0.372466      -3.891269      10.829875      -4.950785      11.931601           0.000026
          254              C       9.717137      24.583939      43.311459       0.566614      26.161945 0.26776614E+03  0.56131175E+04                                 8.141535                            5.757160       0.002566       2.048782                    0.999681      22.562939      62.562200       0.629456       0.464186      -1.029001       0.033593      -0.011747      -0.034496       0.049563       0.058976       0.075440       0.011971       0.050091      -0.012242      -0.083367      -0.027164       0.110530             10.981630      11.582128      -4.336600      -6.439374       9.538346       2.205009      11.824417           0.000070
          255              C       6.321071       2.132490      44.589419      -0.118238      88.352673 0.48535356E+03  0.11650241E+05                                16.317292                            7.343027       0.352241       2.060560                    0.999845      30.137695      85.638031       0.612500       0.416604      -1.071286      -0.061053       0.112603       0.010218       0.128497       0.052984      -0.006148      -0.044334       0.034763       0.147104      -0.088343       0.011575       0.076768             28.502664      20.596382     -23.005446      -1.033163      55.555980       1.337247       9.355630          -0.000111
          256              C       6.820315       1.060763      44.582166      -0.083885      86.827862 0.47774870E+03  0.11418221E+05                                16.162712                            7.287541       0.353235       2.063901                    0.999807      29.765838      84.295249       0.614771       0.416863      -1.071521       0.047937      -0.118927       0.006256       0.128378       0.031087      -0.035134       0.026171       0.114101       0.150617      -0.098181       0.020783       0.077398             28.378760      19.058700     -21.771578       0.260875      56.801129      -1.369217       9.276449          -0.000119
          257              C       8.622022      26.798659      22.399431       0.154899      47.342070 0.37256846E+03  0.84057718E+04                                11.412244                            6.504760      -0.261392       1.943279                    0.998844      25.538685      71.319425       0.637451       0.425880      -1.060978       0.010986       0.028861      -0.004748       0.031244       0.011959       0.007299      -0.012346      -0.031187      -0.024643      -0.024015      -0.002482       0.026497             18.049109      13.011779       9.774572       3.551148      30.037361      -0.852644      11.098187          -0.000021
          258              C       9.109187      26.050369      23.494242      -0.149496      37.912004 0.44603499E+03  0.10578811E+05                                 9.961334                            7.131915      -0.023858       1.961677                    0.999481      29.911376      87.043341       0.603898       0.427636      -1.054639       0.001608      -0.008004      -0.005475       0.009830       0.001627      -0.009061       0.035284       0.042278      -0.016734      -0.048513       0.018362       0.030151             13.033145       8.018634       1.867095       2.514937      19.566372      -5.745079      11.514428          -0.000058
          259              C       8.636113      24.770327      23.719097      -0.017719      41.213826 0.41596042E+03  0.95776346E+04                                10.262304                            6.698336       0.073749       2.032473                    0.999212      26.705763      73.589917       0.657638       0.404495      -1.082497      -0.018344       0.014760      -0.039310       0.045822       0.010261      -0.008561      -0.001550       0.011348      -0.042321      -0.016736      -0.003976       0.020712             14.484551      10.877492       0.152561       6.717747      15.933357      -5.801388      16.642805           0.000010
          260              C       7.698018      24.213906      22.889942      -0.105258      36.071104 0.42103769E+03  0.98643037E+04                                 9.661876                            6.970945      -0.145474       1.930107                    0.999411      29.358937      85.515940       0.604042       0.432806      -1.049203       0.005403       0.014530      -0.000650       0.015516      -0.015400      -0.047051       0.012445       0.004791      -0.073730      -0.055982       0.001267       0.054714             12.319804      11.317339       1.392131       6.982323      10.532117      -1.865109      15.109956          -0.000064
          261              C       7.275271      24.899153      21.760224       0.000464      42.037083 0.41976423E+03  0.96897449E+04                                10.453378                            6.757846       0.019500       2.016597                    0.999220      26.617000      73.500380       0.650364       0.407983      -1.079896       0.028289       0.015741       0.018714       0.037393      -0.003916      -0.009281      -0.012571      -0.014304       0.003630      -0.018166       0.001068       0.017098             15.193669      14.766892       5.697282       8.880495      14.653409       1.855159      16.160705          -0.000051
          262              C       7.732240      26.203864      21.540808      -0.148463      39.187190 0.42926857E+03  0.10100174E+05                                10.195259                            6.993877       0.047572       1.989400                    0.999519      29.689504      86.502312       0.609212       0.427305      -1.053165      -0.003693      -0.015152       0.002923       0.015867      -0.029854      -0.023713      -0.011639       0.015520       0.026149      -0.045872       0.011617       0.034255             14.091664      12.846313       7.664678       5.299417      18.428290       2.400571      11.000390          -0.000028
          263              C       9.217893      24.022036      24.900950       0.622622      25.724855 0.25924586E+03  0.53968755E+04                                 8.069607                            5.715758      -0.129088       2.013618                    0.999363      22.092088      61.270953       0.622599       0.472571      -1.023243       0.037081      -0.023692       0.043642       0.061975      -0.016534      -0.058410       0.084694      -0.026884      -0.009864      -0.094614      -0.018519       0.113133             10.511698       8.987151      -0.180698       4.069734      10.696537      -4.963336      11.851406           0.000000
          264              C       6.290875      24.263243      20.832241       0.576284      25.541848 0.25971413E+03  0.54069141E+04                                 8.020577                            5.682633      -0.045908       2.035506                    0.999620      22.390940      62.020900       0.630983       0.466267      -1.027092      -0.031242      -0.003849      -0.040856       0.051576      -0.060636      -0.074390       0.012938       0.056225      -0.033400      -0.082480      -0.030586       0.113066             10.773347      11.103048       3.715360       6.430579       8.963043       1.758658      12.253950           0.000095
          265              C      10.260669       3.075391      22.437511       0.153086      46.718322 0.37472954E+03  0.84604454E+04                                11.308922                            6.514829      -0.240146       1.949836                    0.998815      25.524286      71.130508       0.638721       0.424736      -1.062485      -0.014118      -0.028973      -0.006500       0.032878       0.017407       0.011506      -0.002127      -0.030204      -0.041417      -0.026449      -0.003695       0.030144             17.701035      12.481460       8.928841       3.530110      29.419418      -1.130463      11.202226          -0.000013
          266              C      10.025138       4.125190      21.537635      -0.138101      38.128619 0.42550469E+03  0.99908649E+04                                10.027347                            6.966957       0.040174       1.989116                    0.999579      29.544007      86.024821       0.609809       0.427773      -1.052743       0.007291       0.007467       0.002404       0.010709      -0.013493      -0.011389       0.025204       0.065776       0.032543      -0.049807       0.008892       0.040915             13.763228       8.011364       2.972858       1.855254      22.492077      -5.387323      10.786243          -0.000027
          267              C      10.637115       5.342190      21.702197       0.000282      41.162736 0.41333975E+03  0.95072532E+04                                10.316142                            6.705366       0.014307       2.016777                    0.999211      26.513696      73.147359       0.652814       0.407914      -1.079655       0.010038      -0.029834       0.021086       0.037887       0.005364       0.001274       0.013865       0.026900      -0.004053      -0.022448       0.006030       0.016418             15.012785       8.878871       0.178282       4.432841      20.532026      -7.869262      15.627459          -0.000053
          268              C      11.504752       5.534059      22.782955      -0.112400      36.478604 0.43288643E+03  0.10206710E+05                                 9.727395                            7.052938      -0.116635       1.934635                    0.999479      29.630468      86.421513       0.602833       0.430921      -1.050947      -0.002967      -0.014531      -0.013492       0.020049      -0.005648      -0.043397       0.024880       0.027725      -0.077876      -0.057051       0.000406       0.056645             12.390737       9.415854      -0.450933       5.916041      12.220296      -4.337981      15.536061          -0.000134
          269              C      11.740283       4.508929      23.679657      -0.017721      40.880637 0.41829888E+03  0.96385357E+04                                10.206803                            6.712740       0.096736       2.040507                    0.999251      26.638880      73.272192       0.658018       0.403965      -1.083576      -0.023588      -0.016947      -0.036049       0.046293      -0.003995      -0.005618      -0.003807      -0.021409      -0.029003      -0.014675      -0.001892       0.016567             14.167499      12.640800       2.324257       8.532469      12.812272      -0.602844      17.049425           0.000646
          270              C      11.126293       3.283706      23.479735      -0.145648      36.824199 0.42826576E+03  0.10059829E+05                                 9.748459                            6.980444      -0.030754       1.962115                    0.999511      29.640564      85.984324       0.611146       0.426662      -1.054699       0.013730       0.015838      -0.004454       0.021429      -0.026039      -0.039004      -0.017337      -0.004762      -0.017191      -0.056791       0.017847       0.038945             12.522189      11.725716       5.303093       5.680363      14.524420       2.054861      11.316431           0.000032
          271              C      10.371388       6.485182      20.772400       0.587966      25.168993 0.25843452E+03  0.53740992E+04                                 7.964028                            5.681264      -0.007723       2.052976                    0.999604      22.213034      61.510149       0.628898       0.468350      -1.025860      -0.023114       0.031186      -0.037322       0.053850      -0.035038      -0.063916       0.057652       0.075129       0.039427      -0.080087      -0.033216       0.113302             10.736036       6.807574      -0.600031       2.846978      13.984096      -6.182923      11.416439          -0.000002
          272              C      12.672339       4.730949      24.846549       0.641624      23.891189 0.24568396E+03  0.50593657E+04                                 7.744710                            5.599458      -0.134500       2.021948                    0.999387      21.769036      60.557495       0.621499       0.478571      -1.017388       0.042114       0.016307       0.045808       0.064326      -0.001519      -0.096296      -0.007516       0.053357      -0.002639      -0.084950      -0.025582       0.110532              9.805324       8.966049       0.218288       5.675940       8.776433       0.458168      11.673490           0.000907
          273              C       9.137370       0.707175      22.240762      -0.098173      87.484369 0.47274263E+03  0.11265113E+05                                16.185263                            7.230706       0.388494       2.074598                    0.999749      29.739671      84.005009       0.619766       0.414732      -1.073252      -0.049780      -0.120154      -0.004786       0.130146      -0.033789       0.031696       0.014838       0.100267       0.146872      -0.089082       0.017602       0.071480             28.522145      17.928447      20.851051       0.123819      58.384858      -0.591833       9.253129          -0.000125
          274              C       9.610444       1.792607      22.278843      -0.093042      88.142814 0.47927525E+03  0.11450895E+05                                16.268721                            7.277820       0.389036       2.075040                    0.999782      29.721989      83.846941       0.618590       0.414428      -1.074306       0.053918       0.117500       0.002475       0.129304      -0.051184       0.009524      -0.035766       0.054090       0.140365      -0.086476       0.015769       0.070707             28.693600      18.984585      21.834172       1.067709      57.767570       1.603130       9.328645          -0.000068
          275              C      15.832874       6.449549       9.344656       0.155143      47.633121 0.38079906E+03  0.86277627E+04                                11.449513                            6.565176      -0.237223       1.950448                    0.998795      25.575650      71.282381       0.636906       0.424452      -1.063195       0.002145       0.000120       0.033827       0.033895      -0.007383      -0.000641       0.000818       0.022854       0.091583      -0.028875      -0.001681       0.030556             17.713753      13.522461      -2.583764      -1.094617       6.839208      -0.214543      32.779590          -0.000415
          276              C      17.002474       6.120631       8.653769      -0.138479      38.384121 0.42853180E+03  0.10080454E+05                                10.085084                            7.014389      -0.014862       1.971219                    0.999553      29.606508      86.304657       0.604757       0.430554      -1.050969       0.003046       0.000393      -0.010381       0.010826       0.013243       0.027071      -0.004169      -0.053108      -0.091150      -0.050903       0.005964       0.044939             13.440955      14.370247      -3.045351      -5.496384       6.198913       1.606635      19.753706          -0.000807
          277              C      17.028644       6.142559       7.283328      -0.003794      42.216656 0.41771228E+03  0.96393888E+04                                10.494078                            6.743595      -0.009771       2.006184                    0.999238      26.719330      73.992341       0.650125       0.408260      -1.078726      -0.032390       0.008196       0.021814       0.039901       0.003316       0.019488      -0.002261      -0.013967       0.003956      -0.023692       0.006849       0.016844             15.162069      22.089370      -5.695172      -4.741980       7.260565       1.496309      16.136271           0.000140
          278              C      15.877162       6.490664       6.568868      -0.117942      37.715880 0.44303626E+03  0.10511156E+05                                 9.962478                            7.149756      -0.154862       1.919648                    0.999353      29.922232      87.664767       0.596651       0.432688      -1.049430       0.002914       0.001727       0.018158       0.018471       0.021834       0.000963      -0.002796      -0.089307       0.023596      -0.053678       0.007740       0.045938             12.753541      19.645046      -5.265111       0.426351       6.959672      -0.239487      11.655905          -0.001173
          279              C      14.709576       6.825065       7.249328      -0.022030      41.904081 0.42133962E+03  0.97311218E+04                                10.386215                            6.734219       0.054979       2.023209                    0.999276      26.851068      74.063806       0.657055       0.403621      -1.083259       0.038564      -0.008633       0.023773       0.046117      -0.001512      -0.011076       0.000595      -0.001346       0.032317      -0.011724      -0.004612       0.016336             14.811441      20.257181      -5.751230       4.839527       7.508692      -2.195947      16.668449           0.000566
          280              C      14.685419       6.792173       8.629742      -0.147880      38.256413 0.43649492E+03  0.10302642E+05                                10.032891                            7.057312      -0.019339       1.965339                    0.999543      29.778553      86.609687       0.606465       0.427889      -1.053880       0.002211       0.003268      -0.014026       0.014571       0.011798      -0.031746       0.009491      -0.041144      -0.076048      -0.052085       0.015669       0.036416             13.272850      13.132197      -2.884079       4.863590       6.293881      -2.189299      20.392471           0.001083
          281              C      18.278766       5.775266       6.542574       0.581588      26.502126 0.26568268E+03  0.55636057E+04                                 8.217784                            5.758021      -0.042397       2.034248                    0.999592      22.540345      62.651576       0.625027       0.467966      -1.025988       0.051792      -0.023714      -0.005122       0.057193       0.028999       0.019054      -0.017941      -0.147710      -0.126981      -0.074076      -0.027837       0.101913             11.011207      16.606151      -3.788093      -3.604734       5.627393       1.659653      10.800078           0.000106
          282              C      13.477571       7.271846       6.519454       0.607268      25.777319 0.25708828E+03  0.53438174E+04                                 8.072327                            5.673499       0.003910       2.054102                    0.999564      22.205367      61.652300       0.627604       0.469517      -1.024323      -0.038771       0.039057      -0.029935       0.062648       0.054890      -0.039623      -0.014293      -0.145524      -0.094191      -0.093907      -0.017908       0.111815             10.598801      14.151314      -4.027244       3.537048       6.017743      -1.352547      11.627347           0.003427
          283              C      15.637605       6.498887      13.387524       0.155518      47.478426 0.37215727E+03  0.83924647E+04                                11.421780                            6.498388      -0.261326       1.944290                    0.998687      25.495878      71.135376       0.638303       0.425516      -1.061422      -0.000766       0.003369      -0.029080       0.029285      -0.000962      -0.000144       0.000886       0.022632       0.075929      -0.024027      -0.001299       0.025327             17.745668      13.507205      -1.753315      -0.688844       6.386403       0.852865      33.343395          -0.000107
          284              C      14.425731       6.748317      14.024011      -0.138923      37.637796 0.42493497E+03  0.99711352E+04                                 9.928332                            6.967595      -0.000633       1.975127                    0.999509      29.561250      85.962793       0.609269       0.428425      -1.052660       0.000847       0.000212       0.008363       0.008409       0.017126       0.029416      -0.007463      -0.051825      -0.076424      -0.052438       0.008608       0.043830             13.083273      13.910809      -2.270905      -5.296420       5.822503       1.704144      19.516507          -0.000238
          285              C      14.312999       6.803137      15.390825      -0.008190      41.805197 0.42230701E+03  0.97644509E+04                                10.400109                            6.772001       0.034805       2.019139                    0.999259      26.758615      73.983740       0.650503       0.407227      -1.080256       0.035162      -0.010994      -0.016520       0.040375       0.004991       0.017875      -0.010987      -0.018468       0.007864      -0.026249       0.006897       0.019352             14.706540      21.622250      -4.373640      -4.558921       6.557952       1.423102      15.939417           0.000112
          286              C      15.474546       6.627714      16.160593      -0.111044      37.419973 0.43556764E+03  0.10294158E+05                                 9.912591                            7.096542      -0.194083       1.909256                    0.999312      29.779105      87.188651       0.597725       0.433580      -1.048479      -0.001615      -0.004308      -0.019436       0.019973       0.023905       0.000320      -0.005702      -0.106584       0.009389      -0.060009       0.002606       0.057403             12.658630      20.267715      -3.539466       0.887644       5.921804      -0.232697      11.786370          -0.000473
          287              C      16.688433       6.405694      15.549493      -0.025203      42.554699 0.42072424E+03  0.97181617E+04                                10.484355                            6.730795       0.026788       2.013082                    0.999203      26.950231      74.462256       0.656679       0.403800      -1.082604      -0.037876       0.012991      -0.027570       0.048616       0.013002      -0.011134      -0.006266       0.005905       0.019346      -0.016800      -0.004269       0.021069             15.176118      21.484735      -3.338147       5.638363       6.056152      -0.942087      17.987466           0.000104
          288              C      16.791100       6.337169      14.168626      -0.155116      39.545773 0.44846841E+03  0.10665839E+05                                10.267952                            7.159428      -0.018082       1.961078                    0.999534      30.202538      88.412719       0.600879       0.428604      -1.052577      -0.000619       0.016403       0.011985       0.020324       0.018850      -0.033733       0.003943      -0.030841      -0.064988      -0.050803       0.012641       0.038162             13.781289      13.917519      -1.821026       5.254813       5.717452      -0.755354      21.708895          -0.000334
          289              C      12.998458       7.118351      16.050885       0.605817      24.753695 0.25456403E+03  0.52792401E+04                                 7.873628                            5.658880      -0.084159       2.030606                    0.999507      22.142425      61.442436       0.626090       0.471732      -1.022938      -0.066996       0.000765       0.009129       0.067619       0.051345       0.011240       0.011375      -0.116828      -0.124457      -0.059559      -0.040467       0.100026             10.175461      14.793077      -3.407934      -3.357052       5.629630       0.461417      10.103677           0.000009
          290              C      17.930504       6.274126      16.375022       0.601490      27.509017 0.26624966E+03  0.55615056E+04                                 8.362440                            5.729292       0.022472       2.055557                    0.999355      22.189104      60.988857       0.634247       0.462321      -1.032241       0.060257       0.035655       0.032151       0.077044       0.038020      -0.029069       0.010479      -0.163671      -0.122533      -0.089248      -0.021518       0.110766             11.353376      16.085255      -2.054838       4.495194       4.913399      -1.320790      13.061474           0.000012
          291              C      15.776508       6.381025      10.793978      -0.108054      89.502050 0.48539909E+03  0.11627965E+05                                16.384641                            7.304820       0.409743       2.077508                    0.999722      29.955202      84.471743       0.620226       0.412241      -1.076293       0.004779      -0.003705      -0.132774       0.132912      -0.016089       0.003109       0.006366       0.050866      -0.247366      -0.082982       0.011650       0.071332             28.249617       9.420800      -0.323307      -2.291501       8.923363       0.458913      66.404688          -0.000489
          292              C      15.724168       6.449549      11.975377      -0.095457      87.834533 0.46828704E+03  0.11127981E+05                                16.179645                            7.181102       0.394237       2.076804                    0.999682      29.633301      83.476274       0.624167       0.412954      -1.074847      -0.006564       0.010483       0.127811       0.128408      -0.005940       0.011743      -0.007339       0.056265      -0.259682      -0.087889       0.014882       0.073007             27.859757       9.330251      -0.320386      -2.365581       8.788417       1.513254      65.460604          -0.000781
          293              C       3.130339       0.137050      13.448725       0.168776      45.857652 0.35868474E+03  0.80224601E+04                                11.189433                            6.391754      -0.290318       1.939482                    0.998743      25.233341      70.344045       0.641140       0.427128      -1.059357       0.004945      -0.001841      -0.033674       0.034084      -0.003552      -0.001133      -0.001869      -0.012099       0.053332      -0.015978      -0.001987       0.017966             17.463018       6.881442      -2.591033       0.369920      12.566364      -0.665965      32.941248          -0.000000
          294              C       3.631596      26.425885      14.100172      -0.131048      37.549947 0.41731594E+03  0.97396960E+04                                 9.906633                            6.901389       0.018884       1.985679                    0.999509      29.196294      84.432976       0.613178       0.427996      -1.053839       0.004149       0.004884       0.003998       0.007552       0.023723      -0.010303       0.026706       0.044540      -0.076299      -0.051373       0.006095       0.045278             13.220800       6.389620      -3.019409       1.898142      12.858241      -5.220486      20.414539          -0.000004
          295              C       3.627570      26.357360      15.468799      -0.012809      41.687640 0.41282610E+03  0.94780782E+04                                10.329198                            6.664907       0.041382       2.022477                    0.999271      26.542630      72.798076       0.661151       0.403508      -1.084236      -0.011702       0.038647      -0.020523       0.045296       0.001487      -0.006854       0.015928       0.009242       0.014155      -0.019360       0.001944       0.017416             14.712858       7.337674      -5.322276       1.885370      19.137751      -5.230398      17.663147           0.000004
          296              C       3.152483       0.027410      16.219074      -0.113183      37.027551 0.42786395E+03  0.10047498E+05                                 9.770954                            6.995998      -0.137973       1.927966                    0.999433      29.491229      85.523956       0.608036       0.428968      -1.053334       0.003632      -0.002061      -0.018584       0.019047       0.037314      -0.000996      -0.000687       0.068171       0.027839      -0.055179       0.009242       0.045937             12.325967       7.107662      -5.261476       0.001721      18.141178      -0.255823      11.729061          -0.000010
          297              C       2.669344       1.151216      15.598454      -0.033923      42.675745 0.42594144E+03  0.98551473E+04                                10.472759                            6.761711       0.080302       2.030196                    0.999278      26.923518      74.109094       0.657655       0.402527      -1.084985       0.019613      -0.032602      -0.025225       0.045649       0.002700      -0.004776      -0.011177      -0.013566       0.053989      -0.016565      -0.007149       0.023714             14.893896       7.730305      -5.915462      -2.167236      20.116787       4.666505      16.834597           0.000004
          298              C       2.677396       1.200554      14.187213      -0.146678      38.284254 0.43710767E+03  0.10323623E+05                                10.046078                            7.063563       0.000187       1.972263                    0.999523      29.772247      86.698226       0.605859       0.428046      -1.053487       0.011979       0.003437       0.015920       0.020218       0.024113       0.015381      -0.031170       0.018442      -0.056815      -0.052213       0.016156       0.036057             13.426934       6.345152      -2.826245      -2.107788      12.726380       4.830562      21.209270          -0.000013
          299              C       4.122788      25.140360      16.187793       0.613264      25.378145 0.24611255E+03  0.50453770E+04                                 7.908533                            5.510407       0.108455       2.094130                    0.999380      21.687563      59.229934       0.645775       0.462663      -1.031111       0.027153      -0.044066       0.026663       0.058225       0.061733      -0.004110       0.025619       0.125122      -0.117691      -0.082938      -0.024813       0.107751             10.347269       5.648029      -3.490401       1.183797      13.400976      -3.235248      11.992803          -0.000021
          300              C       2.196270       2.351769      16.360062       0.631911      24.778329 0.24166131E+03  0.49423287E+04                                 7.834145                            5.494416      -0.028664       2.049032                    0.999352      21.693756      59.598948       0.639314       0.468454      -1.025673       0.001584       0.048475       0.036461       0.060677       0.072823       0.016672      -0.031387       0.138669      -0.112188      -0.101448      -0.017858       0.119307             10.204056       5.734956      -3.553011      -2.121420      13.900416       2.872118      10.976795           0.000000
          301              C       3.053842       0.257653       9.402230       0.148271      47.573666 0.37848970E+03  0.85791864E+04                                11.459367                            6.561304      -0.284864       1.933544                    0.998655      25.786999      72.348280       0.633514       0.426538      -1.059816       0.000331       0.003961       0.028387       0.028664      -0.010798       0.001248      -0.001185      -0.007057       0.087632      -0.025967      -0.003334       0.029300             17.930245       7.469468      -2.971156       0.168319      12.221811      -0.304698      34.099456          -0.000009
          302              C       2.482128       1.318416       8.678703      -0.155867      39.207696 0.44987936E+03  0.10703557E+05                                10.204632                            7.170493      -0.005964       1.965337                    0.999553      30.159220      88.188823       0.600677       0.428581      -1.053009       0.002250      -0.002741      -0.008905       0.009585       0.013007      -0.012942       0.027074       0.020777      -0.072235      -0.045891       0.017205       0.028686             13.593201       7.005001      -3.386495       2.283170      12.432675      -4.752798      21.341926           0.000004
          303              C       2.522389       1.285524       7.288315      -0.019222      42.056538 0.42803786E+03  0.99191911E+04                                10.404327                            6.792463       0.044572       2.018170                    0.999287      26.919460      74.238498       0.653896       0.404207      -1.083487       0.023629      -0.035248       0.019762       0.046811       0.001313      -0.009160       0.008820       0.008066       0.030101      -0.014380      -0.002814       0.017194             14.721499       8.236109      -6.091425       2.284816      18.127912      -4.705145      17.800477          -0.000019
          304              C       3.077999       0.213797       6.628708      -0.113687      36.811091 0.42240958E+03  0.99160608E+04                                 9.789788                            6.990081      -0.214269       1.904224                    0.999397      29.676485      86.856940       0.601504       0.433772      -1.047396       0.004594       0.008857       0.016780       0.019522       0.044733      -0.003996      -0.001550       0.077004       0.005961      -0.060015       0.001663       0.058352             12.307764       7.784155      -5.867167       0.298947      17.330720      -0.554620      11.808416          -0.000018
          305              C       3.629583      26.582121       7.309622      -0.010299      42.271805 0.42619284E+03  0.98773013E+04                                10.465369                            6.799189       0.018808       2.011394                    0.999263      26.902142      74.477510       0.649733       0.406761      -1.080520      -0.007490       0.037008       0.019860       0.042663       0.003308       0.002398      -0.015591       0.019115       0.028161      -0.022588       0.005417       0.017171             14.775237       8.390258      -6.543197      -1.933157      19.456088       4.285875      16.479364          -0.000002
          306              C       3.637636      26.617754       8.716783      -0.152083      38.948654 0.44952968E+03  0.10705015E+05                                10.180489                            7.181575      -0.058789       1.949298                    0.999415      30.244393      88.799150       0.597812       0.430241      -1.050826       0.006806       0.005183      -0.014605       0.016926       0.016909       0.013512      -0.028491       0.029920      -0.065018      -0.048625       0.015200       0.033425             13.497471       6.982923      -3.415062      -2.161770      12.475560       4.874593      21.033929          -0.000027
          307              C       1.900348       2.450445       6.502227       0.614156      24.542873 0.24337127E+03  0.49791400E+04                                 7.751664                            5.492798       0.124101       2.100908                    0.999507      21.687206      59.321413       0.643979       0.464889      -1.029066      -0.030695       0.042881      -0.029255       0.060306       0.074664       0.000238       0.031927       0.097552      -0.124920      -0.086344      -0.025254       0.111598             10.017031       6.204095      -3.888403       1.186010      12.055228      -2.858516      11.791769          -0.000014
          308              C       4.227468      25.381567       6.587454       0.595387      24.849450 0.25573906E+03  0.53044215E+04                                 7.852149                            5.646056      -0.002550       2.054299                    0.999564      22.210574      61.435671       0.631743       0.467439      -1.026303       0.047004      -0.048421      -0.005692       0.067723       0.059152       0.005421      -0.013341       0.097060      -0.137240      -0.064604      -0.034786       0.099390             10.129100       6.195643      -4.096379      -1.710208      13.585630       3.073083      10.606028           0.000000
          309              C       3.084039       0.194610      12.032951      -0.125862      94.111866 0.50234919E+03  0.12140832E+05                                16.872370                            7.424645       0.398877       2.068823                    0.999719      30.383763      86.131774       0.615866       0.411507      -1.076497       0.008206      -0.005497       0.126493       0.126878      -0.020848      -0.006903       0.009945      -0.040128      -0.236665      -0.079903       0.010576       0.069327             29.750377       9.143578      -0.131190       0.888445       9.793471      -1.491043      70.314082          -0.000021
          310              C       3.041764       0.263135      10.827978      -0.088824      91.606614 0.49024223E+03  0.11774718E+05                                16.604649                            7.335920       0.398702       2.072856                    0.999705      29.960704      84.634095       0.619493       0.411652      -1.076536      -0.000048       0.006776      -0.126555       0.126736      -0.022945       0.003703      -0.002674      -0.024026      -0.272810      -0.091074       0.019597       0.071477             29.236624       9.035118      -0.138035       0.517701       9.595233      -0.896463      69.079521          -0.000011
          311              C      20.044238      20.335405      13.126402       0.152808      46.794500 0.36291435E+03  0.81411204E+04                                11.325879                            6.424098      -0.278238       1.940844                    0.998772      25.418633      70.972231       0.640287       0.426434      -1.059757       0.000688      -0.001406      -0.030096       0.030137       0.007017      -0.001324       0.001645       0.008965       0.065563      -0.019359      -0.002606       0.021965             17.577165      13.132809       2.701014      -0.447533       6.893925       0.832394      32.704762          -0.000093
          312              C       1.026671      20.741071      13.834516      -0.143452      38.853108 0.43483649E+03  0.10258641E+05                                10.150072                            7.051446      -0.020556       1.966050                    0.999515      29.745827      86.629293       0.605453       0.428807      -1.052811      -0.004073       0.002632       0.014783       0.015558      -0.012790      -0.029736      -0.011460      -0.038271      -0.077170      -0.050700       0.014686       0.036015             13.632146      13.287108       3.271833       5.234356       6.609938       2.513742      20.999393           0.000623
          313              C       1.010566      20.760258      15.230343      -0.030291      43.369779 0.44062961E+03  0.10282500E+05                                10.621417                            6.884217       0.064162       2.020884                    0.999268      27.194100      75.191929       0.650750       0.403336      -1.084364      -0.037281      -0.009520      -0.025695       0.046268       0.006540      -0.012880      -0.002089       0.002935       0.045128      -0.016045      -0.005827       0.021872             15.266038      20.652338       5.854486       5.255440       7.659675       2.361273      17.486101           0.000490
          314              C      19.967741      20.417635      15.918511      -0.115124      37.616835 0.44446723E+03  0.10554241E+05                                 9.949456                            7.164926      -0.169961       1.914832                    0.999353      29.944122      87.784009       0.595530       0.433127      -1.049101      -0.001630       0.000739      -0.015465       0.015568      -0.023159      -0.001285       0.002202      -0.091553       0.020516      -0.054729       0.006703       0.048027             12.700618      19.330893       5.358556       0.418504       7.061009       0.431932      11.709950          -0.000043
          315              C      18.834376      20.025673      15.209037      -0.003942      42.864941 0.42600775E+03  0.98743743E+04                                10.596695                            6.808806       0.003078       2.008690                    0.999262      26.832671      74.350172       0.647528       0.408090      -1.079373       0.031388       0.006088      -0.018331       0.036855      -0.002637       0.017577       0.003878      -0.019071       0.019910      -0.023807       0.006443       0.017364             15.297432      22.102390       5.993045      -4.902289       7.524183      -1.427269      16.265723          -0.000085
          316              C      18.898795      19.973594      13.816382      -0.136213      38.635583 0.43145937E+03  0.10162932E+05                                10.123037                            7.030889       0.002396       1.976974                    0.999478      29.594043      86.224183       0.605223       0.429647      -1.051904       0.002965      -0.002276       0.013245       0.013762      -0.012880       0.026394       0.004421      -0.050856      -0.082513      -0.048601       0.006286       0.042315             13.499215      13.995506       3.104025      -5.583905       6.300920      -1.486432      20.201219          -0.000020
          317              C       2.250623      21.212522      15.987871       0.602849      25.691119 0.25756664E+03  0.53544946E+04                                 8.040782                            5.673326       0.025166       2.059701                    0.999462      22.259093      61.739592       0.628724       0.468616      -1.025150       0.039395       0.042231       0.030100       0.065126      -0.051071      -0.042659       0.017399      -0.149195      -0.105582      -0.095433      -0.018570       0.114003             10.544239      13.942801       3.866209       3.493940       5.883188       1.248626      11.806727           0.004076
          318              C      17.574188      19.633711      15.932564       0.574484      27.072429 0.27304289E+03  0.57545114E+04                                 8.322452                            5.829722      -0.031713       2.034401                    0.999671      22.743134      63.331258       0.622633       0.466763      -1.027080      -0.049981      -0.027460       0.006171       0.057360      -0.035155       0.018461       0.009989      -0.139518      -0.125771      -0.071250      -0.028042       0.099292             11.141640      16.780881       4.241075      -3.499655       5.912366      -1.457646      10.731675           0.000102
          319              C       0.024157      20.228506       9.074467       0.169857      46.564663 0.36351504E+03  0.81494029E+04                                11.295272                            6.430917      -0.270286       1.946199                    0.998705      25.218776      70.150674       0.640395       0.426633      -1.060747      -0.000610      -0.000606       0.037653       0.037663       0.010165      -0.005501      -0.001874       0.004439       0.058252      -0.020217      -0.000766       0.020983             17.634482      12.111099       3.312519       0.184799       7.662143       0.858276      33.130205           0.000015
          320              C      19.140365      19.699495       8.350486      -0.138306      38.311012 0.41695727E+03  0.97375872E+04                                10.047521                            6.900118       0.012623       1.981311                    0.999519      29.378261      85.225128       0.612482       0.428206      -1.052806       0.006819      -0.008679      -0.015448       0.018986      -0.021699      -0.031959      -0.019199      -0.065523      -0.065786      -0.061753       0.010027       0.051726             13.683162      12.349583       3.749186       5.010654       7.178920       2.991448      21.520982          -0.000033
          321              C      19.156469      19.647416       6.956472      -0.026614      43.646772 0.41310274E+03  0.94833625E+04                                10.628437                            6.656116       0.062642       2.029320                    0.999343      26.568152      72.797371       0.663417       0.402175      -1.085437       0.036898       0.007101       0.028598       0.047220       0.002945      -0.013879      -0.011047      -0.026170       0.028840      -0.023760       0.000027       0.023733             15.730481      19.824156       7.383645       5.937807       9.236931       3.251637      18.130357           0.000018
          322              C       0.122798      20.228506       6.314092      -0.104022      37.161521 0.41772083E+03  0.97483201E+04                                 9.803951                            6.912362      -0.135942       1.931743                    0.999418      29.185458      84.307926       0.611877       0.428942      -1.053602       0.000569      -0.004401       0.021309       0.021766      -0.043969      -0.004585      -0.000763      -0.064690       0.023184      -0.058745       0.007979       0.050765             12.739132      18.071555       6.795856       0.440024       8.568942       0.632255      11.576898          -0.000040
          323              C       1.127325      20.820560       7.019032      -0.026837      40.750194 0.40062600E+03  0.91343374E+04                                10.152570                            6.552833       0.079884       2.036120                    0.999250      26.490634      72.535481       0.668371       0.401930      -1.084695      -0.035359      -0.016726       0.020199       0.044022      -0.000102       0.005520       0.010892      -0.013676       0.013011      -0.012260      -0.003732       0.015992             14.434227      18.125623       7.036929      -3.957041       8.991585      -1.755091      16.185473           0.000015
          324              C       1.115246      20.809596       8.382220      -0.125280      36.933946 0.41904483E+03  0.97793560E+04                                 9.775376                            6.898457       0.066335       2.000855                    0.999587      29.082994      83.799563       0.616285       0.425868      -1.056319      -0.008117       0.005630      -0.010197       0.014197      -0.019815       0.026971       0.015916      -0.045458      -0.078731      -0.052998       0.009178       0.043820             12.840052      12.110910       3.687566      -4.367904       7.000420      -1.970317      19.408826          -0.000036
          325              C      18.067393      19.052621       6.194410       0.620471      26.194635 0.24302318E+03  0.49670877E+04                                 8.086041                            5.474608       0.034857       2.069004                    0.999346      21.613583      58.968388       0.647981       0.462476      -1.031059      -0.024673      -0.059551      -0.035389       0.073536      -0.067122      -0.025991       0.002790      -0.117607      -0.119244      -0.081718      -0.028590       0.110308             10.999220      13.978852       4.990115       3.949630       7.033453       1.373479      11.985356           0.000001
          326              C       2.254650      21.475657       6.280545       0.627554      25.513130 0.25091465E+03  0.51677366E+04                                 7.963201                            5.582025       0.014660       2.062695                    0.999341      21.688563      59.332899       0.638621       0.465681      -1.029635       0.034274       0.036237      -0.036233       0.061650      -0.079016       0.025984       0.022445      -0.112107      -0.115357      -0.096842      -0.019693       0.116535             10.420911      13.205245       5.027086      -3.140442       7.239219      -0.859655      10.818269           0.000001
          327              C      20.076447      20.283326      11.716521      -0.081279      90.245363 0.47901982E+03  0.11435403E+05                                16.421405                            7.240951       0.402255       2.076495                    0.999640      29.692554      83.541734       0.625085       0.410458      -1.077634      -0.005094       0.000473       0.125170       0.125274       0.015983       0.003152      -0.002233       0.043562      -0.273379      -0.091246       0.018635       0.072611             28.501371       9.395493       0.274174      -1.100879       8.929582       1.499665      67.179038           0.000012
          328              C      -0.020131      20.280585      10.507468      -0.133557      95.356833 0.51026143E+03  0.12367699E+05                                16.980652                            7.465237       0.417823       2.072759                    0.999736      30.509407      86.324511       0.616999       0.409568      -1.078869       0.003697      -0.001786      -0.132048       0.132112       0.029310       0.005575      -0.001434       0.028094      -0.227363      -0.076109       0.005606       0.070503             29.662494       9.639963       0.317549      -0.877732       9.299151       1.491967      70.048368          -0.000139
          329              C      15.695985      24.041223       0.563046       0.168177      46.663851 0.37159181E+03  0.83728306E+04                                11.312714                            6.498695      -0.254707       1.947779                    0.998645      25.348181      70.592363       0.637797       0.426204      -1.061462       0.014072       0.028023       0.006427       0.032009       0.017102       0.014218      -0.003012      -0.020236      -0.028177      -0.026579       0.001356       0.025223             17.701197      12.713803       9.841047       2.785599      29.181356      -1.798562      11.208432           0.000001
          330              C      15.766443      22.969496       1.424841      -0.158866      38.217243 0.41767173E+03  0.97639227E+04                                10.013798                            6.891097       0.055506       1.991157                    0.999667      29.673670      86.282580       0.614531       0.426357      -1.053355      -0.003448      -0.011797      -0.011114       0.016570      -0.016527       0.003932       0.028421       0.060797       0.021521      -0.051964       0.020166       0.031798             13.750742       8.710139       4.501126       1.249277      21.894416      -5.360648      10.647671          -0.000069
          331              C      15.025629      21.851172       1.221746      -0.010348      41.314009 0.42453241E+03  0.98143193E+04                                10.292145                            6.762741       0.059456       2.025640                    0.999192      26.769652      73.652414       0.655829       0.403986      -1.084015       0.004348       0.035723      -0.028661       0.046006      -0.000027       0.007034      -0.003741       0.034796      -0.032898      -0.015820      -0.008481       0.024301             14.843061       8.985731       2.322256       3.009662      19.781356      -7.818559      15.762094          -0.000005
          332              C      14.198253      21.722346       0.094748      -0.128105      36.878631 0.44696044E+03  0.10606569E+05                                 9.755444                            7.142689      -0.068258       1.945866                    0.999526      29.890856      87.015860       0.602996       0.428041      -1.054358       0.003908       0.017983       0.002032       0.018514      -0.000036      -0.023383       0.021519       0.014406      -0.100470      -0.048909       0.014020       0.034888             12.329736       8.859926       0.424399       4.978987      11.898120      -4.601905      16.231162          -0.000165
          333              C      14.155979      22.777627      44.502378      -0.012487      40.633877 0.42068844E+03  0.97091435E+04                                10.178636                            6.743498       0.057712       2.028388                    0.999234      26.656795      73.423034       0.654704       0.405360      -1.082450       0.023056       0.006605       0.040136       0.046756      -0.005105      -0.010310      -0.002944      -0.020833      -0.032895      -0.019525       0.002430       0.017095             14.021653      12.076656       2.612696       8.046472      12.103838      -0.930325      17.884464           0.000670
          334              C      14.872635      23.928843      44.747181      -0.134712      35.854809 0.43134967E+03  0.10128404E+05                                 9.566324                            6.995988       0.002031       1.977652                    0.999396      29.276810      84.311708       0.613048       0.425500      -1.057716      -0.008596      -0.003280       0.002077       0.009432      -0.023688      -0.038183      -0.010621      -0.009895      -0.029155      -0.052543       0.013759       0.038784             12.108989      11.531979       5.281979       5.462411      13.257184       1.833271      11.537804           0.000091
          335              C      15.059851      20.675288       2.224076       0.625027      25.076482 0.25655705E+03  0.53196230E+04                                 7.933695                            5.678968      -0.014208       2.056255                    0.999614      21.850937      60.208202       0.626647       0.471396      -1.025300      -0.006540      -0.056782       0.028502       0.063869      -0.016158      -0.022777       0.109802      -0.010021       0.065485      -0.102816      -0.021328       0.124144             10.500455       8.852890       0.008307       1.222604      12.132159      -6.567606      10.516317          -0.000003
          336              C      13.290354      22.657023      43.282446       0.643910      23.652023 0.24155824E+03  0.49532972E+04                                 7.689494                            5.549077      -0.124938       2.028490                    0.999334      21.624994      60.025420       0.624860       0.478025      -1.017697      -0.034672      -0.013143      -0.050065       0.062300      -0.008425      -0.091743       0.004622       0.071089      -0.020433      -0.078536      -0.032715       0.111250              9.725959       8.389705       0.176063       5.521960       8.622551      -0.024864      12.165621           0.001235
          337              C      17.403077       0.271358       0.539019       0.142166      47.871209 0.38779281E+03  0.88287765E+04                                11.491273                            6.621392      -0.222545       1.950522                    0.998863      25.842152      72.265908       0.634564       0.423965      -1.063200      -0.009341      -0.028858       0.006650       0.031053       0.023771       0.009941      -0.011394      -0.036549      -0.031596      -0.033414      -0.002619       0.036033             18.122939      13.371607      10.301142       3.127691      29.814322      -1.441020      11.182889          -0.000047
          338              C      16.958186       0.978533      44.757607      -0.144008      37.463834 0.44238956E+03  0.10482298E+05                                 9.899420                            7.118480      -0.064769       1.950156                    0.999499      29.890374      87.251511       0.601802       0.429537      -1.052320       0.005114       0.014724      -0.002761       0.015830      -0.000682      -0.014274       0.037527       0.038729      -0.019475      -0.050256       0.013954       0.036301             12.799687       7.980217       2.590918       2.066420      19.046548      -5.527012      11.372295          -0.000100
          339              C      17.443338       2.250353      44.487871      -0.009028      40.946106 0.40991441E+03  0.94156564E+04                                10.245334                            6.672040       0.021144       2.016932                    0.999296      26.622743      73.571298       0.654777       0.407245      -1.079320       0.009852      -0.025779       0.027664       0.039075       0.011753      -0.010481       0.008915       0.001347      -0.018431      -0.021188       0.006175       0.015014             14.338938      10.397857       0.510590       6.119176      16.022053      -6.104096      16.596906          -0.000023
          340              C      18.373381       2.806774      -0.023120      -0.119180      36.849941 0.42946962E+03  0.10128821E+05                                 9.827759                            7.057891      -0.176510       1.915833                    0.999378      29.848066      87.708532       0.597078       0.434959      -1.046147      -0.000511      -0.014491       0.005280       0.015431      -0.019179      -0.045741       0.010757       0.004540      -0.059673      -0.052411      -0.002386       0.054797             12.484795      11.479182       1.721090       6.999397      10.566936      -1.753002      15.408268          -0.000119
          341              C      18.798141       2.137972       1.118838       0.000350      41.632005 0.41694621E+03  0.96189207E+04                                10.404445                            6.744572      -0.005151       2.008778                    0.999227      26.681021      73.916314       0.648933       0.409129      -1.077971      -0.025801      -0.017657      -0.024727       0.039860      -0.007968      -0.004934      -0.011802      -0.003476       0.007063      -0.016606       0.003063       0.013543             15.012383      14.686001       6.281297       8.182056      15.034811       1.742914      15.316338          -0.000063
          342              C      18.325067       0.879858       1.411695      -0.150729      39.284583 0.43794687E+03  0.10361826E+05                                10.228370                            7.068589       0.022921       1.978007                    0.999566      29.996640      87.800184       0.605084       0.427834      -1.052252       0.003447       0.008453      -0.001496       0.009251      -0.031321      -0.014899      -0.010934       0.015470       0.040045      -0.044449       0.016372       0.028077             14.060380      12.930679       7.872920       4.867055      18.404471       1.884412      10.845991          -0.000021
          343              C      16.891754       3.017830      43.328233       0.591388      24.551531 0.24625642E+03  0.50635315E+04                                 7.782035                            5.530854      -0.043828       2.038104                    0.999569      22.137890      61.119370       0.639458       0.465831      -1.026413       0.001966       0.039262      -0.037500       0.054329      -0.026897      -0.069241       0.062436       0.015751       0.007075      -0.079851      -0.028631       0.108482             10.099243       7.536251      -0.372466       3.891270      10.829875      -4.950785      11.931602           0.000026
          344              C      19.782537       2.825961       2.022341       0.566614      26.161946 0.26776613E+03  0.56131173E+04                                 8.141535                            5.757160       0.002566       2.048782                    0.999681      22.562940      62.562199       0.629456       0.464186      -1.029001       0.033593       0.011746       0.034496       0.049563      -0.058976      -0.075440       0.011971       0.050091      -0.012242      -0.083367      -0.027163       0.110530             10.981630      11.582128       4.336601       6.439374       9.538346       2.205010      11.824416           0.000070
          345              C      16.386471      25.277410       0.744381      -0.118238      88.352659 0.48535350E+03  0.11650239E+05                                16.317290                            7.343026       0.352242       2.060560                    0.999845      30.137693      85.638022       0.612500       0.416604      -1.071286      -0.061053      -0.112603      -0.010218       0.128497      -0.052984       0.006148      -0.044334       0.034763       0.147104      -0.088343       0.011575       0.076768             28.502661      20.596378      23.005442       1.033161      55.555975       1.337243       9.355629          -0.000111
          346              C      16.885715      26.349137       0.751634      -0.083885      86.827860 0.47774868E+03  0.11418220E+05                                16.162712                            7.287541       0.353235       2.063901                    0.999807      29.765838      84.295246       0.614771       0.416863      -1.071521       0.047937       0.118927      -0.006256       0.128378      -0.031087       0.035134       0.026171       0.114101       0.150617      -0.098181       0.020783       0.077398             28.378759      19.058698      21.771576      -0.260876      56.801130      -1.369220       9.276449          -0.000119
          347              C      18.687422       0.611241      22.934369       0.154899      47.342083 0.37256845E+03  0.84057723E+04                                11.412250                            6.504761      -0.261392       1.943279                    0.998844      25.538686      71.319451       0.637451       0.425881      -1.060978       0.010986      -0.028861       0.004748       0.031244      -0.011959      -0.007299      -0.012346      -0.031187      -0.024643      -0.024015      -0.002482       0.026497             18.049119      13.011786      -9.774577      -3.551151      30.037377      -0.852644      11.098193          -0.000022
          348              C      19.174587       1.359531      21.839558      -0.149496      37.912039 0.44603538E+03  0.10578824E+05                                 9.961343                            7.131921      -0.023858       1.961677                    0.999481      29.911386      87.043406       0.603897       0.427637      -1.054639       0.001608       0.008004       0.005475       0.009830      -0.001627       0.009061       0.035284       0.042278      -0.016734      -0.048513       0.018362       0.030151             13.033159       8.018641      -1.867096      -2.514940      19.566394      -5.745087      11.514441          -0.000058
          349              C      18.701513       2.639573      21.614703      -0.017719      41.213846 0.41596054E+03  0.95776386E+04                                10.262309                            6.698338       0.073748       2.032473                    0.999212      26.705767      73.589947       0.657637       0.404495      -1.082497      -0.018344      -0.014760       0.039310       0.045822      -0.010261       0.008561      -0.001549       0.011348      -0.042321      -0.016736      -0.003976       0.020712             14.484561      10.877498      -0.152559      -6.717753      15.933367      -5.801396      16.642818           0.000010
          350              C      17.763418       3.195994      22.443858      -0.105258      36.071130 0.42103799E+03  0.98643130E+04                                 9.661883                            6.970949      -0.145474       1.930107                    0.999411      29.358945      85.515989       0.604041       0.432807      -1.049203       0.005403      -0.014530       0.000650       0.015516       0.015400       0.047051       0.012445       0.004791      -0.073730      -0.055982       0.001267       0.054714             12.319814      11.317348      -1.392131      -6.982330      10.532124      -1.865111      15.109970          -0.000064
          351              C      17.340671       2.510747      23.573576       0.000465      42.037106 0.41976438E+03  0.96897499E+04                                10.453383                            6.757848       0.019500       2.016596                    0.999220      26.617005      73.500413       0.650364       0.407983      -1.079896       0.028289      -0.015741      -0.018714       0.037393       0.003916       0.009281      -0.012571      -0.014304       0.003630      -0.018166       0.001068       0.017098             15.193679      14.766903      -5.697286      -8.880503      14.653418       1.855161      16.160717          -0.000051
          352              C      17.797640       1.206036      23.792992      -0.148464      39.187233 0.42926902E+03  0.10100188E+05                                10.195270                            6.993882       0.047572       1.989400                    0.999519      29.689519      86.502399       0.609211       0.427305      -1.053164      -0.003693       0.015152      -0.002923       0.015867       0.029854       0.023713      -0.011639       0.015520       0.026149      -0.045871       0.011617       0.034254             14.091682      12.846329      -7.664689      -5.299426      18.428312       2.400575      11.000404          -0.000029
          353              C      19.283293       3.387864      20.432850       0.622622      25.724858 0.25924585E+03  0.53968755E+04                                 8.069609                            5.715759      -0.129088       2.013618                    0.999363      22.092090      61.270969       0.622599       0.472571      -1.023243       0.037081       0.023692      -0.043642       0.061975       0.016534       0.058410       0.084694      -0.026884      -0.009864      -0.094614      -0.018519       0.113133             10.511702       8.987153       0.180699      -4.069736      10.696541      -4.963339      11.851412          -0.000000
          354              C      16.356275       3.146657      24.501559       0.576285      25.541845 0.25971405E+03  0.54069124E+04                                 8.020577                            5.682632      -0.045907       2.035506                    0.999620      22.390939      62.020902       0.630982       0.466267      -1.027092      -0.031242       0.003849       0.040856       0.051576       0.060636       0.074390       0.012938       0.056225      -0.033400      -0.082480      -0.030586       0.113066             10.773348      11.103049      -3.715361      -6.430580       8.963043       1.758658      12.253951           0.000095
          355              C       0.195269      24.334509      22.896289       0.153086      46.718309 0.37472944E+03  0.84604421E+04                                11.308919                            6.514827      -0.240146       1.949836                    0.998815      25.524282      71.130482       0.638722       0.424736      -1.062485      -0.014118       0.028973       0.006500       0.032878      -0.017407      -0.011506      -0.002127      -0.030204      -0.041417      -0.026449      -0.003695       0.030144             17.701031      12.481458      -8.928841      -3.530109      29.419414      -1.130460      11.202221          -0.000013
          356              C      20.090538      23.284710      23.796165      -0.138101      38.128609 0.42550461E+03  0.99908619E+04                                10.027344                            6.966956       0.040174       1.989116                    0.999579      29.544002      86.024780       0.609810       0.427773      -1.052743       0.007291      -0.007467      -0.002404       0.010709       0.013493       0.011389       0.025204       0.065776       0.032543      -0.049807       0.008891       0.040915             13.763224       8.011360      -2.972858      -1.855251      22.492074      -5.387321      10.786238          -0.000026
          357              C       0.571715      22.067710      23.631603       0.000282      41.162723 0.41333965E+03  0.95072500E+04                                10.316138                            6.705364       0.014307       2.016777                    0.999211      26.513693      73.147339       0.652814       0.407914      -1.079655       0.010038       0.029834      -0.021086       0.037887      -0.005364      -0.001274       0.013865       0.026900      -0.004053      -0.022448       0.006030       0.016418             15.012780       8.878868      -0.178282      -4.432838      20.532019      -7.869260      15.627454          -0.000053
          358              C       1.439352      21.875841      22.550845      -0.112400      36.478591 0.43288628E+03  0.10206704E+05                                 9.727391                            7.052936      -0.116634       1.934635                    0.999479      29.630462      86.421474       0.602833       0.430921      -1.050947      -0.002967       0.014531       0.013492       0.020049       0.005648       0.043398       0.024880       0.027725      -0.077876      -0.057051       0.000406       0.056645             12.390731       9.415850       0.450932      -5.916038      12.220289      -4.337978      15.536055          -0.000133
          359              C       1.674883      22.900971      21.654143      -0.017721      40.880629 0.41829880E+03  0.96385331E+04                                10.206801                            6.712739       0.096736       2.040507                    0.999251      26.638877      73.272175       0.658018       0.403965      -1.083576      -0.023588       0.016947       0.036049       0.046294       0.003995       0.005618      -0.003807      -0.021409      -0.029003      -0.014675      -0.001892       0.016567             14.167496      12.640797      -2.324259      -8.532467      12.812270      -0.602841      17.049422           0.000646
          360              C       1.060893      24.126194      21.854065      -0.145648      36.824187 0.42826560E+03  0.10059824E+05                                 9.748456                            6.980442      -0.030754       1.962116                    0.999511      29.640558      85.984293       0.611146       0.426662      -1.054699       0.013730      -0.015838       0.004454       0.021429       0.026039       0.039004      -0.017337      -0.004762      -0.017191      -0.056792       0.017846       0.038945             12.522186      11.725713      -5.303093      -5.680361      14.524418       2.054862      11.316427           0.000033
          361              C       0.305988      20.924718      24.561400       0.587966      25.168994 0.25843453E+03  0.53740993E+04                                 7.964028                            5.681264      -0.007723       2.052976                    0.999604      22.213033      61.510142       0.628898       0.468350      -1.025860      -0.023114      -0.031186       0.037322       0.053850       0.035038       0.063916       0.057652       0.075129       0.039427      -0.080087      -0.033216       0.113302             10.736036       6.807574       0.600030      -2.846978      13.984094      -6.182922      11.416438          -0.000002
          362              C       2.606939      22.678951      20.487251       0.641624      23.891183 0.24568389E+03  0.50593640E+04                                 7.744708                            5.599457      -0.134499       2.021948                    0.999387      21.769034      60.557487       0.621499       0.478571      -1.017388       0.042114      -0.016307      -0.045808       0.064326       0.001519       0.096296      -0.007516       0.053357      -0.002639      -0.084950      -0.025582       0.110532              9.805322       8.966046      -0.218289      -5.675937       8.776432       0.458170      11.673487           0.000908
          363              C      19.202770      26.702725      23.093038      -0.098174      87.484473 0.47274308E+03  0.11265127E+05                                16.185278                            7.230711       0.388493       2.074597                    0.999749      29.739682      84.005067       0.619765       0.414733      -1.073252      -0.049780       0.120154       0.004786       0.130146       0.033789      -0.031696       0.014838       0.100266       0.146872      -0.089082       0.017602       0.071480             28.522175      17.928466     -20.851075      -0.123820      58.384922      -0.591833       9.253138          -0.000125
          364              C      19.675844      25.617293      23.054957      -0.093042      88.142806 0.47927516E+03  0.11450892E+05                                16.268720                            7.277819       0.389036       2.075040                    0.999782      29.721987      83.846933       0.618590       0.414428      -1.074306       0.053918      -0.117500      -0.002475       0.129304       0.051184      -0.009524      -0.035766       0.054090       0.140365      -0.086476       0.015769       0.070707             28.693601      18.984586     -21.834173      -1.067710      57.767572       1.603131       9.328645          -0.000068
          365              C       5.767474       7.255401       9.344656       0.155143      47.633125 0.38079909E+03  0.86277635E+04                                11.449514                            6.565177      -0.237223       1.950448                    0.998795      25.575651      71.282384       0.636906       0.424452      -1.063195       0.002145      -0.000120       0.033827       0.033895       0.007383      -0.000641      -0.000818       0.022855       0.091583      -0.028875      -0.001681       0.030556             17.713755      13.522460       2.583764      -1.094614       6.839208       0.214544      32.779596          -0.000415
          366              C       6.937074       7.584319       8.653769      -0.138479      38.384123 0.42853184E+03  0.10080455E+05                                10.085084                            7.014389      -0.014862       1.971219                    0.999553      29.606510      86.304664       0.604757       0.430554      -1.050969       0.003046      -0.000393      -0.010381       0.010826      -0.013243       0.027071       0.004169      -0.053108      -0.091150      -0.050903       0.005964       0.044939             13.440954      14.370246       3.045351      -5.496380       6.198913      -1.606634      19.753704          -0.000807
          367              C       6.963244       7.562391       7.283328      -0.003794      42.216658 0.41771231E+03  0.96393897E+04                                10.494079                            6.743596      -0.009771       2.006184                    0.999238      26.719331      73.992346       0.650125       0.408260      -1.078726      -0.032390      -0.008196       0.021814       0.039901      -0.003316       0.019488       0.002261      -0.013966       0.003956      -0.023692       0.006849       0.016844             15.162068      22.089370       5.695172      -4.741975       7.260565      -1.496307      16.136270           0.000140
          368              C       5.811762       7.214286       6.568868      -0.117942      37.715886 0.44303632E+03  0.10511157E+05                                 9.962479                            7.149757      -0.154862       1.919648                    0.999353      29.922234      87.664777       0.596651       0.432688      -1.049430       0.002914      -0.001727       0.018158       0.018471      -0.021834       0.000963       0.002796      -0.089307       0.023596      -0.053678       0.007740       0.045938             12.753543      19.645048       5.265112       0.426356       6.959673       0.239488      11.655907          -0.001174
          369              C       4.644176       6.879885       7.249328      -0.022030      41.904097 0.42133971E+03  0.97311243E+04                                10.386218                            6.734220       0.054979       2.023209                    0.999276      26.851071      74.063817       0.657055       0.403621      -1.083259       0.038564       0.008633       0.023773       0.046117       0.001512      -0.011076      -0.000595      -0.001346       0.032317      -0.011724      -0.004612       0.016336             14.811447      20.257188       5.751232       4.839536       7.508694       2.195951      16.668459           0.000565
          370              C       4.620019       6.912777       8.629742      -0.147879      38.256415 0.43649490E+03  0.10302641E+05                                10.032891                            7.057312      -0.019339       1.965339                    0.999543      29.778552      86.609680       0.606465       0.427889      -1.053880       0.002211      -0.003268      -0.014026       0.014571      -0.011798      -0.031746      -0.009491      -0.041144      -0.076048      -0.052085       0.015669       0.036416             13.272852      13.132197       2.884079       4.863595       6.293881       2.189300      20.392477           0.001083
          371              C       8.213366       7.929684       6.542574       0.581588      26.502124 0.26568268E+03  0.55636054E+04                                 8.217783                            5.758020      -0.042397       2.034248                    0.999592      22.540343      62.651561       0.625027       0.467966      -1.025988       0.051792       0.023714      -0.005122       0.057193      -0.028999       0.019054       0.017941      -0.147710      -0.126981      -0.074076      -0.027837       0.101913             11.011205      16.606147       3.788092      -3.604731       5.627393      -1.659652      10.800075           0.000106
          372              C       3.412171       6.433104       6.519454       0.607268      25.777325 0.25708830E+03  0.53438183E+04                                 8.072330                            5.673499       0.003911       2.054102                    0.999564      22.205373      61.652332       0.627604       0.469517      -1.024323      -0.038771      -0.039057      -0.029935       0.062648      -0.054890      -0.039623       0.014293      -0.145524      -0.094191      -0.093907      -0.017908       0.111814             10.598806      14.151319       4.027245       3.537053       6.017745       1.352548      11.627354           0.003427
          373              C       5.572205       7.206063      13.387524       0.155518      47.478429 0.37215729E+03  0.83924653E+04                                11.421780                            6.498388      -0.261326       1.944290                    0.998687      25.495879      71.135378       0.638303       0.425516      -1.061422      -0.000766      -0.003369      -0.029080       0.029285       0.000962      -0.000144      -0.000886       0.022632       0.075929      -0.024027      -0.001299       0.025327             17.745668      13.507205       1.753314      -0.688843       6.386403      -0.852865      33.343397          -0.000107
          374              C       4.360331       6.956633      14.024011      -0.138923      37.637800 0.42493502E+03  0.99711366E+04                                 9.928333                            6.967595      -0.000633       1.975127                    0.999509      29.561252      85.962799       0.609269       0.428425      -1.052660       0.000847      -0.000212       0.008363       0.008409      -0.017126       0.029416       0.007463      -0.051825      -0.076424      -0.052438       0.008608       0.043830             13.083274      13.910809       2.270905      -5.296420       5.822503      -1.704144      19.516510          -0.000238
          375              C       4.247599       6.901813      15.390825      -0.008190      41.805196 0.42230699E+03  0.97644504E+04                                10.400109                            6.772001       0.034806       2.019139                    0.999259      26.758614      73.983740       0.650503       0.407227      -1.080256       0.035162       0.010994      -0.016520       0.040375      -0.004991       0.017875       0.010987      -0.018468       0.007864      -0.026249       0.006897       0.019352             14.706540      21.622251       4.373641      -4.558921       6.557953      -1.423102      15.939418           0.000112
          376              C       5.409146       7.077236      16.160593      -0.111044      37.419974 0.43556764E+03  0.10294159E+05                                 9.912591                            7.096543      -0.194083       1.909256                    0.999312      29.779105      87.188655       0.597725       0.433580      -1.048479      -0.001615       0.004308      -0.019436       0.019973      -0.023905       0.000320       0.005702      -0.106584       0.009389      -0.060009       0.002606       0.057403             12.658630      20.267716       3.539466       0.887644       5.921804       0.232698      11.786371          -0.000473
          377              C       6.623033       7.299256      15.549493      -0.025203      42.554701 0.42072425E+03  0.97181622E+04                                10.484356                            6.730795       0.026788       2.013082                    0.999203      26.950231      74.462261       0.656679       0.403800      -1.082604      -0.037876      -0.012991      -0.027570       0.048616      -0.013002      -0.011134       0.006266       0.005905       0.019346      -0.016800      -0.004269       0.021069             15.176120      21.484738       3.338148       5.638364       6.056153       0.942087      17.987469           0.000104
          378              C       6.725700       7.367781      14.168626      -0.155116      39.545773 0.44846840E+03  0.10665839E+05                                10.267952                            7.159428      -0.018082       1.961078                    0.999534      30.202538      88.412718       0.600879       0.428604      -1.052577      -0.000619      -0.016403       0.011985       0.020324      -0.018850      -0.033733      -0.003943      -0.030841      -0.064988      -0.050803       0.012641       0.038162             13.781289      13.917518       1.821026       5.254814       5.717452       0.755354      21.708897          -0.000334
          379              C       2.933058       6.586599      16.050885       0.605817      24.753695 0.25456402E+03  0.52792399E+04                                 7.873628                            5.658880      -0.084159       2.030606                    0.999507      22.142425      61.442436       0.626090       0.471732      -1.022938      -0.066996      -0.000765       0.009129       0.067619      -0.051345       0.011240      -0.011375      -0.116828      -0.124457      -0.059559      -0.040467       0.100026             10.175461      14.793077       3.407934      -3.357051       5.629630      -0.461417      10.103676           0.000009
          380              C       7.865104       7.430824      16.375022       0.601490      27.509018 0.26624966E+03  0.55615056E+04                                 8.362441                            5.729292       0.022472       2.055557                    0.999355      22.189104      60.988859       0.634247       0.462322      -1.032241       0.060257      -0.035655       0.032151       0.077044      -0.038020      -0.029069      -0.010479      -0.163671      -0.122533      -0.089248      -0.021518       0.110766             11.353377      16.085256       2.054839       4.495195       4.913399       1.320790      13.061474           0.000012
          381              C       5.711108       7.323925      10.793978      -0.108054      89.502042 0.48539904E+03  0.11627963E+05                                16.384640                            7.304819       0.409743       2.077508                    0.999722      29.955201      84.471736       0.620226       0.412241      -1.076293       0.004779       0.003705      -0.132774       0.132912       0.016089       0.003109      -0.006366       0.050866      -0.247366      -0.082982       0.011650       0.071332             28.249616       9.420799       0.323307      -2.291497       8.923363      -0.458912      66.404687          -0.000489
          382              C       5.658768       7.255401      11.975377      -0.095457      87.834531 0.46828702E+03  0.11127980E+05                                16.179645                            7.181102       0.394237       2.076804                    0.999682      29.633300      83.476270       0.624167       0.412954      -1.074847      -0.006564      -0.010483       0.127811       0.128408       0.005940       0.011743       0.007339       0.056265      -0.259682      -0.087889       0.014882       0.073007             27.859758       9.330251       0.320386      -2.365579       8.788417      -1.513254      65.460607          -0.000781
          383              C      13.195739      13.567901      13.448725       0.168776      45.857649 0.35868473E+03  0.80224598E+04                                11.189433                            6.391754      -0.290318       1.939482                    0.998743      25.233340      70.344041       0.641140       0.427128      -1.059357       0.004945       0.001841      -0.033674       0.034084       0.003552      -0.001133       0.001869      -0.012099       0.053332      -0.015978      -0.001987       0.017966             17.463017       6.881442       2.591033       0.369929      12.566365       0.665985      32.941244          -0.000000
          384              C      13.696996      14.688965      14.100172      -0.131047      37.549942 0.41731566E+03  0.97396880E+04                                 9.906631                            6.901386       0.018884       1.985679                    0.999509      29.196292      84.432967       0.613178       0.427996      -1.053839       0.004149      -0.004883       0.003998       0.007552      -0.023723      -0.010303      -0.026706       0.044540      -0.076299      -0.051373       0.006095       0.045278             13.220800       6.389619       3.019409       1.898144      12.858239       5.220488      20.414542          -0.000004
          385              C      13.692970      14.757490      15.468799      -0.012809      41.687648 0.41282611E+03  0.94780784E+04                                10.329199                            6.664907       0.041382       2.022477                    0.999271      26.542630      72.798074       0.661151       0.403508      -1.084236      -0.011702      -0.038647      -0.020523       0.045296      -0.001487      -0.006854      -0.015928       0.009242       0.014155      -0.019360       0.001944       0.017416             14.712861       7.337675       5.322277       1.885371      19.137753       5.230401      17.663153           0.000004
          386              C      13.217883      13.677540      16.219074      -0.113184      37.027551 0.42786396E+03  0.10047498E+05                                 9.770953                            6.995997      -0.137973       1.927966                    0.999433      29.491230      85.523954       0.608036       0.428968      -1.053334       0.003632       0.002061      -0.018584       0.019047      -0.037314      -0.000996       0.000687       0.068171       0.027839      -0.055179       0.009242       0.045937             12.325966       7.107661       5.261475       0.001720      18.141177       0.255822      11.729060          -0.000010
          387              C      12.734744      12.553734      15.598454      -0.033923      42.675733 0.42594140E+03  0.98551460E+04                                10.472757                            6.761710       0.080302       2.030196                    0.999278      26.923517      74.109089       0.657655       0.402527      -1.084985       0.019613       0.032602      -0.025225       0.045649      -0.002700      -0.004776       0.011177      -0.013566       0.053989      -0.016565      -0.007149       0.023714             14.893892       7.730303       5.915461      -2.167234      20.116784      -4.666502      16.834588           0.000004
          388              C      12.742796      12.504396      14.187213      -0.146678      38.284251 0.43710787E+03  0.10323629E+05                                10.046078                            7.063565       0.000187       1.972263                    0.999523      29.772246      86.698218       0.605859       0.428046      -1.053487       0.011979      -0.003437       0.015920       0.020218      -0.024113       0.015381       0.031170       0.018442      -0.056815      -0.052213       0.016156       0.036057             13.426931       6.345152       2.826245      -2.107786      12.726380      -4.830559      21.209260          -0.000013
          389              C      14.188188      15.974490      16.187793       0.613264      25.378146 0.24611255E+03  0.50453770E+04                                 7.908532                            5.510407       0.108455       2.094130                    0.999380      21.687563      59.229932       0.645775       0.462663      -1.031112       0.027153       0.044066       0.026663       0.058225      -0.061733      -0.004110      -0.025619       0.125122      -0.117691      -0.082938      -0.024813       0.107751             10.347269       5.648029       3.490401       1.183797      13.400976       3.235249      11.992803          -0.000021
          390              C      12.261670      11.353181      16.360062       0.631911      24.778327 0.24166130E+03  0.49423284E+04                                 7.834145                            5.494417      -0.028664       2.049032                    0.999352      21.693755      59.598947       0.639314       0.468454      -1.025673       0.001584      -0.048475       0.036461       0.060677      -0.072823       0.016672       0.031387       0.138669      -0.112188      -0.101448      -0.017858       0.119307             10.204055       5.734956       3.553011      -2.121420      13.900416      -2.872117      10.976794           0.000000
          391              C      13.119242      13.447297       9.402230       0.148271      47.573662 0.37848967E+03  0.85791856E+04                                11.459366                            6.561304      -0.284864       1.933544                    0.998655      25.786998      72.348276       0.633514       0.426538      -1.059816       0.000331      -0.003961       0.028387       0.028664       0.010798       0.001248       0.001185      -0.007057       0.087632      -0.025967      -0.003334       0.029300             17.930244       7.469468       2.971156       0.168319      12.221810       0.304700      34.099453          -0.000009
          392              C      12.547528      12.386534       8.678703      -0.155867      39.207698 0.44987937E+03  0.10703558E+05                                10.204633                            7.170493      -0.005964       1.965337                    0.999553      30.159220      88.188823       0.600677       0.428581      -1.053009       0.002250       0.002741      -0.008905       0.009585      -0.013007      -0.012942      -0.027074       0.020777      -0.072235      -0.045891       0.017205       0.028686             13.593202       7.005002       3.386495       2.283170      12.432676       4.752799      21.341928           0.000003
          393              C      12.587789      12.419426       7.288315      -0.019222      42.056539 0.42803787E+03  0.99191915E+04                                10.404328                            6.792463       0.044572       2.018170                    0.999287      26.919460      74.238502       0.653895       0.404207      -1.083487       0.023629       0.035248       0.019762       0.046811      -0.001313      -0.009160      -0.008820       0.008066       0.030101      -0.014380      -0.002814       0.017194             14.721500       8.236110       6.091426       2.284816      18.127913       4.705145      17.800478          -0.000020
          394              C      13.143399      13.491153       6.628708      -0.113687      36.811093 0.42240961E+03  0.99160617E+04                                 9.789789                            6.990081      -0.214269       1.904224                    0.999397      29.676486      86.856945       0.601504       0.433772      -1.047396       0.004594      -0.008857       0.016780       0.019522      -0.044733      -0.003996       0.001550       0.077004       0.005961      -0.060015       0.001663       0.058352             12.307764       7.784156       5.867167       0.298947      17.330720       0.554620      11.808417          -0.000019
          395              C      13.694983      14.532729       7.309622      -0.010299      42.271804 0.42619283E+03  0.98773012E+04                                10.465369                            6.799188       0.018808       2.011394                    0.999263      26.902142      74.477509       0.649733       0.406761      -1.080520      -0.007490      -0.037008       0.019860       0.042663      -0.003308       0.002398       0.015591       0.019115       0.028161      -0.022588       0.005417       0.017171             14.775236       8.390258       6.543197      -1.933157      19.456086      -4.285874      16.479363          -0.000002
          396              C      13.703036      14.497096       8.716783      -0.152083      38.948649 0.44952964E+03  0.10705014E+05                                10.180488                            7.181574      -0.058789       1.949298                    0.999415      30.244392      88.799144       0.597812       0.430241      -1.050826       0.006806      -0.005183      -0.014605       0.016926      -0.016909       0.013512       0.028491       0.029920      -0.065018      -0.048625       0.015200       0.033425             13.497468       6.982922       3.415062      -2.161769      12.475558      -4.874591      21.033925          -0.000028
          397              C      11.965748      11.254505       6.502227       0.614156      24.542875 0.24337128E+03  0.49791404E+04                                 7.751664                            5.492798       0.124101       2.100908                    0.999507      21.687207      59.321416       0.643979       0.464889      -1.029066      -0.030695      -0.042881      -0.029255       0.060306      -0.074664       0.000238      -0.031927       0.097552      -0.124920      -0.086344      -0.025254       0.111598             10.017031       6.204096       3.888403       1.186010      12.055228       2.858516      11.791770          -0.000014
          398              C      14.292868      15.733283       6.587454       0.595387      24.849449 0.25573905E+03  0.53044214E+04                                 7.852149                            5.646055      -0.002550       2.054299                    0.999564      22.210574      61.435670       0.631743       0.467439      -1.026303       0.047004       0.048421      -0.005692       0.067723      -0.059152       0.005421       0.013341       0.097060      -0.137240      -0.064604      -0.034786       0.099390             10.129100       6.195643       4.096378      -1.710208      13.585628      -3.073082      10.606027           0.000000
          399              C      13.149439      13.510340      12.032951      -0.125862      94.111862 0.50234920E+03  0.12140833E+05                                16.872369                            7.424645       0.398877       2.068823                    0.999719      30.383763      86.131773       0.615866       0.411507      -1.076497       0.008206       0.005497       0.126493       0.126878       0.020848      -0.006903      -0.009945      -0.040128      -0.236665      -0.079903       0.010576       0.069327             29.750375       9.143578       0.131190       0.888449       9.793471       1.491058      70.314077          -0.000022
          400              C      13.107164      13.441815      10.827978      -0.088824      91.606602 0.49024218E+03  0.11774717E+05                                16.604647                            7.335920       0.398702       2.072856                    0.999705      29.960703      84.634090       0.619493       0.411652      -1.076536      -0.000048      -0.006776      -0.126555       0.126736       0.022945       0.003703       0.002674      -0.024026      -0.272810      -0.091074       0.019597       0.071477             29.236621       9.035117       0.138035       0.517703       9.595232       0.896469      69.079512          -0.000011
          401              C       9.978838      20.779445      13.126402       0.152808      46.794501 0.36291436E+03  0.81411204E+04                                11.325879                            6.424097      -0.278238       1.940844                    0.998772      25.418633      70.972230       0.640287       0.426434      -1.059757       0.000688       0.001406      -0.030096       0.030137      -0.007017      -0.001324      -0.001645       0.008965       0.065563      -0.019359      -0.002606       0.021965             17.577165      13.132808      -2.701014      -0.447530       6.893925      -0.832395      32.704762          -0.000093
          402              C      11.092071      20.373779      13.834516      -0.143452      38.853108 0.43483646E+03  0.10258640E+05                                10.150072                            7.051445      -0.020556       1.966050                    0.999515      29.745826      86.629290       0.605453       0.428807      -1.052811      -0.004073      -0.002632       0.014783       0.015558       0.012790      -0.029736       0.011460      -0.038271      -0.077170      -0.050700       0.014686       0.036015             13.632147      13.287108      -3.271833       5.234358       6.609938      -2.513742      20.999396           0.000623
          403              C      11.075966      20.354592      15.230343      -0.030291      43.369786 0.44062962E+03  0.10282501E+05                                10.621419                            6.884218       0.064162       2.020884                    0.999268      27.194100      75.191933       0.650750       0.403336      -1.084364      -0.037281       0.009520      -0.025695       0.046268      -0.006540      -0.012880       0.002089       0.002935       0.045128      -0.016045      -0.005827       0.021872             15.266042      20.652342      -5.854487       5.255446       7.659676      -2.361275      17.486108           0.000490
          404              C       9.902341      20.697215      15.918511      -0.115124      37.616837 0.44446726E+03  0.10554241E+05                                 9.949456                            7.164926      -0.169961       1.914832                    0.999353      29.944122      87.784011       0.595530       0.433127      -1.049101      -0.001630      -0.000739      -0.015465       0.015568       0.023159      -0.001285      -0.002202      -0.091553       0.020516      -0.054730       0.006703       0.048027             12.700619      19.330896      -5.358557       0.418506       7.061010      -0.431933      11.709951          -0.000043
          405              C       8.768976      21.089177      15.209037      -0.003942      42.864937 0.42600772E+03  0.98743736E+04                                10.596694                            6.808806       0.003078       2.008690                    0.999262      26.832670      74.350169       0.647528       0.408090      -1.079373       0.031388      -0.006088      -0.018331       0.036855       0.002637       0.017577      -0.003878      -0.019071       0.019910      -0.023807       0.006443       0.017364             15.297431      22.102389      -5.993045      -4.902286       7.524183       1.427268      16.265720          -0.000085
          406              C       8.833395      21.141256      13.816382      -0.136213      38.635581 0.43145935E+03  0.10162931E+05                                10.123037                            7.030889       0.002396       1.976974                    0.999478      29.594042      86.224179       0.605223       0.429647      -1.051904       0.002965       0.002276       0.013245       0.013762       0.012880       0.026394      -0.004421      -0.050856      -0.082513      -0.048601       0.006286       0.042315             13.499214      13.995505      -3.104025      -5.583903       6.300920       1.486431      20.201218          -0.000019
          407              C      12.316023      19.902328      15.987871       0.602849      25.691123 0.25756665E+03  0.53544952E+04                                 8.040784                            5.673327       0.025166       2.059701                    0.999462      22.259096      61.739616       0.628724       0.468616      -1.025150       0.039395      -0.042231       0.030100       0.065126       0.051071      -0.042659      -0.017399      -0.149195      -0.105582      -0.095433      -0.018570       0.114003             10.544243      13.942806      -3.866210       3.493944       5.883189      -1.248627      11.806734           0.004076
          408              C       7.508788      21.481139      15.932564       0.574484      27.072427 0.27304287E+03  0.57545107E+04                                 8.322451                            5.829721      -0.031713       2.034401                    0.999671      22.743132      63.331245       0.622634       0.466763      -1.027080      -0.049981       0.027460       0.006171       0.057360       0.035155       0.018461      -0.009989      -0.139518      -0.125771      -0.071250      -0.028042       0.099292             11.141638      16.780877      -4.241074      -3.499653       5.912365       1.457645      10.731672           0.000102
          409              C      10.089557      20.886344       9.074467       0.169857      46.564662 0.36351503E+03  0.81494027E+04                                11.295272                            6.430916      -0.270286       1.946199                    0.998705      25.218776      70.150672       0.640395       0.426633      -1.060747      -0.000610       0.000606       0.037653       0.037663      -0.010165      -0.005501       0.001874       0.004439       0.058252      -0.020217      -0.000766       0.020983             17.634481      12.111098      -3.312519       0.184799       7.662143      -0.858276      33.130203           0.000015
          410              C       9.074965      21.415355       8.350486      -0.138306      38.311014 0.41695728E+03  0.97375874E+04                                10.047521                            6.900118       0.012623       1.981311                    0.999519      29.378261      85.225128       0.612482       0.428206      -1.052806       0.006819       0.008679      -0.015448       0.018986       0.021699      -0.031959       0.019199      -0.065523      -0.065786      -0.061753       0.010027       0.051726             13.683163      12.349584      -3.749186       5.010655       7.178921      -2.991448      21.520983          -0.000033
          411              C       9.091069      21.467434       6.956472      -0.026614      43.646771 0.41310273E+03  0.94833623E+04                                10.628437                            6.656115       0.062642       2.029320                    0.999343      26.568152      72.797369       0.663418       0.402175      -1.085437       0.036898      -0.007101       0.028598       0.047220      -0.002945      -0.013879       0.011047      -0.026170       0.028840      -0.023760       0.000027       0.023733             15.730481      19.824156      -7.383646       5.937807       9.236930      -3.251637      18.130356           0.000018
          412              C      10.188198      20.886344       6.314092      -0.104022      37.161522 0.41772085E+03  0.97483206E+04                                 9.803952                            6.912362      -0.135942       1.931743                    0.999418      29.185458      84.307927       0.611877       0.428942      -1.053602       0.000569       0.004401       0.021309       0.021766       0.043969      -0.004585       0.000763      -0.064690       0.023184      -0.058745       0.007979       0.050765             12.739132      18.071557      -6.795857       0.440024       8.568942      -0.632255      11.576898          -0.000040
          413              C      11.192725      20.294290       7.019032      -0.026837      40.750192 0.40062597E+03  0.91343368E+04                                10.152570                            6.552833       0.079884       2.036120                    0.999250      26.490633      72.535479       0.668371       0.401930      -1.084695      -0.035359       0.016726       0.020199       0.044022       0.000102       0.005520      -0.010892      -0.013676       0.013011      -0.012260      -0.003732       0.015992             14.434227      18.125623      -7.036929      -3.957040       8.991584       1.755091      16.185473           0.000015
          414              C      11.180646      20.305254       8.382220      -0.125280      36.933944 0.41904481E+03  0.97793555E+04                                 9.775376                            6.898457       0.066335       2.000855                    0.999587      29.082993      83.799561       0.616285       0.425868      -1.056319      -0.008117      -0.005630      -0.010197       0.014197       0.019815       0.026971      -0.015916      -0.045458      -0.078731      -0.052998       0.009178       0.043820             12.840052      12.110910      -3.687566      -4.367903       7.000420       1.970317      19.408825          -0.000036
          415              C       8.001993      22.062229       6.194410       0.620471      26.194636 0.24302320E+03  0.49670880E+04                                 8.086041                            5.474608       0.034857       2.069004                    0.999346      21.613584      58.968389       0.647981       0.462476      -1.031059      -0.024673       0.059551      -0.035389       0.073536       0.067122      -0.025991      -0.002790      -0.117607      -0.119244      -0.081718      -0.028590       0.110308             10.999220      13.978852      -4.990115       3.949630       7.033453      -1.373479      11.985356           0.000001
          416              C      12.320050      19.639193       6.280545       0.627554      25.513129 0.25091463E+03  0.51677363E+04                                 7.963201                            5.582025       0.014660       2.062695                    0.999341      21.688562      59.332898       0.638621       0.465681      -1.029635       0.034274      -0.036237      -0.036233       0.061650       0.079016       0.025984      -0.022445      -0.112107      -0.115357      -0.096842      -0.019693       0.116535             10.420911      13.205245      -5.027087      -3.140442       7.239219       0.859655      10.818269           0.000001
          417              C      10.011047      20.831524      11.716521      -0.081279      90.245361 0.47901980E+03  0.11435403E+05                                16.421405                            7.240951       0.402255       2.076495                    0.999640      29.692553      83.541732       0.625085       0.410458      -1.077634      -0.005094      -0.000473       0.125170       0.125274      -0.015983       0.003152       0.002233       0.043562      -0.273379      -0.091246       0.018635       0.072611             28.501372       9.395493      -0.274174      -1.100876       8.929582      -1.499666      67.179040           0.000012
          418              C      10.045269      20.834265      10.507468      -0.133557      95.356835 0.51026144E+03  0.12367699E+05                                16.980652                            7.465237       0.417823       2.072759                    0.999736      30.509407      86.324512       0.616999       0.409568      -1.078869       0.003697       0.001786      -0.132048       0.132112      -0.029310       0.005575       0.001434       0.028094      -0.227363      -0.076109       0.005606       0.070503             29.662495       9.639963      -0.317549      -0.877730       9.299151      -1.491968      70.048371          -0.000139
          419              C       5.630585      17.073627       0.563046       0.168177      46.663855 0.37159183E+03  0.83728311E+04                                11.312714                            6.498695      -0.254707       1.947779                    0.998645      25.348182      70.592363       0.637797       0.426204      -1.061462       0.014072      -0.028023       0.006427       0.032009      -0.017102       0.014218       0.003012      -0.020236      -0.028177      -0.026579       0.001356       0.025223             17.701198      12.713803      -9.841048       2.785600      29.181357       1.798560      11.208432           0.000001
          420              C       5.701043      18.145354       1.424841      -0.158866      38.217244 0.41767173E+03  0.97639226E+04                                10.013799                            6.891098       0.055506       1.991157                    0.999667      29.673670      86.282581       0.614531       0.426357      -1.053354      -0.003448       0.011797      -0.011114       0.016570       0.016527       0.003932      -0.028421       0.060797       0.021521      -0.051964       0.020166       0.031798             13.750743       8.710140      -4.501127       1.249277      21.894418       5.360647      10.647672          -0.000070
          421              C       4.960229      19.263678       1.221746      -0.010349      41.314013 0.42453244E+03  0.98143199E+04                                10.292145                            6.762741       0.059456       2.025640                    0.999192      26.769653      73.652416       0.655829       0.403986      -1.084015       0.004348      -0.035723      -0.028661       0.046006       0.000027       0.007034       0.003741       0.034796      -0.032898      -0.015820      -0.008481       0.024301             14.843062       8.985733      -2.322256       3.009663      19.781356       7.818559      15.762097          -0.000004
          422              C       4.132853      19.392504       0.094748      -0.128105      36.878631 0.44696042E+03  0.10606568E+05                                 9.755443                            7.142688      -0.068258       1.945866                    0.999526      29.890856      87.015859       0.602996       0.428041      -1.054359       0.003908      -0.017983       0.002032       0.018514       0.000036      -0.023383      -0.021519       0.014406      -0.100470      -0.048909       0.014020       0.034888             12.329736       8.859926      -0.424400       4.978989      11.898118       4.601903      16.231163          -0.000165
          423              C       4.090579      18.337223      44.502378      -0.012487      40.633884 0.42068846E+03  0.97091439E+04                                10.178638                            6.743498       0.057712       2.028388                    0.999234      26.656795      73.423034       0.654703       0.405360      -1.082450       0.023056      -0.006605       0.040136       0.046756       0.005105      -0.010310       0.002944      -0.020833      -0.032895      -0.019525       0.002430       0.017095             14.021656      12.076659      -2.612699       8.046476      12.103841       0.930321      17.884469           0.000670
          424              C       4.807235      17.186007      44.747181      -0.134712      35.854812 0.43134968E+03  0.10128405E+05                                 9.566324                            6.995988       0.002031       1.977652                    0.999396      29.276811      84.311708       0.613048       0.425500      -1.057716      -0.008596       0.003280       0.002077       0.009432       0.023688      -0.038183       0.010621      -0.009895      -0.029155      -0.052543       0.013759       0.038784             12.108990      11.531980      -5.281981       5.462412      13.257186      -1.833273      11.537805           0.000090
          425              C       4.994451      20.439562       2.224076       0.625027      25.076482 0.25655705E+03  0.53196229E+04                                 7.933695                            5.678968      -0.014208       2.056255                    0.999614      21.850937      60.208204       0.626647       0.471396      -1.025300      -0.006540       0.056782       0.028502       0.063869       0.016158      -0.022777      -0.109802      -0.010021       0.065485      -0.102816      -0.021328       0.124144             10.500456       8.852890      -0.008306       1.222605      12.132159       6.567606      10.516318          -0.000003
          426              C       3.224954      18.457827      43.282446       0.643910      23.652011 0.24155809E+03  0.49532935E+04                                 7.689490                            5.549075      -0.124936       2.028490                    0.999334      21.624991      60.025407       0.624860       0.478025      -1.017697      -0.034672       0.013143      -0.050065       0.062300       0.008425      -0.091743      -0.004622       0.071090      -0.020433      -0.078536      -0.032715       0.111250              9.725955       8.389701      -0.176064       5.521957       8.622547       0.024862      12.165617           0.001234
          427              C       7.337677      13.433592       0.539019       0.142166      47.871210 0.38779281E+03  0.88287766E+04                                11.491273                            6.621393      -0.222544       1.950522                    0.998863      25.842152      72.265910       0.634564       0.423965      -1.063200      -0.009341       0.028858       0.006650       0.031053      -0.023771       0.009941       0.011394      -0.036549      -0.031596      -0.033414      -0.002619       0.036033             18.122940      13.371608     -10.301143       3.127692      29.814322       1.441020      11.182890          -0.000047
          428              C       6.892786      12.726417      44.757607      -0.144007      37.463830 0.44238949E+03  0.10482296E+05                                 9.899419                            7.118479      -0.064768       1.950157                    0.999499      29.890372      87.251502       0.601802       0.429537      -1.052320       0.005114      -0.014724      -0.002761       0.015830       0.000682      -0.014274      -0.037527       0.038729      -0.019475      -0.050256       0.013954       0.036301             12.799685       7.980216      -2.590917       2.066420      19.046544       5.527011      11.372294          -0.000101
          429              C       7.377938      11.454597      44.487871      -0.009028      40.946102 0.40991436E+03  0.94156552E+04                                10.245333                            6.672039       0.021144       2.016932                    0.999296      26.622741      73.571293       0.654777       0.407245      -1.079320       0.009852       0.025779       0.027664       0.039075      -0.011753      -0.010481      -0.008915       0.001347      -0.018431      -0.021188       0.006175       0.015013             14.338938      10.397856      -0.510589       6.119176      16.022052       6.104097      16.596905          -0.000023
          430              C       8.307981      10.898176      -0.023120      -0.119180      36.849941 0.42946961E+03  0.10128821E+05                                 9.827759                            7.057891      -0.176509       1.915833                    0.999378      29.848066      87.708532       0.597078       0.434959      -1.046147      -0.000511       0.014491       0.005280       0.015431       0.019179      -0.045740      -0.010757       0.004540      -0.059673      -0.052411      -0.002386       0.054796             12.484795      11.479182      -1.721090       6.999397      10.566936       1.753003      15.408268          -0.000119
          431              C       8.732741      11.566978       1.118838       0.000350      41.632009 0.41694627E+03  0.96189225E+04                                10.404446                            6.744573      -0.005151       2.008778                    0.999227      26.681023      73.916323       0.648933       0.409129      -1.077971      -0.025801       0.017657      -0.024727       0.039860       0.007968      -0.004934       0.011802      -0.003476       0.007063      -0.016606       0.003063       0.013543             15.012384      14.686001      -6.281296       8.182056      15.034812      -1.742912      15.316339          -0.000063
          432              C       8.259667      12.825092       1.411695      -0.150729      39.284586 0.43794689E+03  0.10361827E+05                                10.228371                            7.068590       0.022921       1.978007                    0.999566      29.996642      87.800200       0.605084       0.427834      -1.052252       0.003447      -0.008453      -0.001496       0.009251       0.031321      -0.014899       0.010934       0.015470       0.040045      -0.044449       0.016372       0.028077             14.060381      12.930680      -7.872920       4.867056      18.404471      -1.884411      10.845992          -0.000022
          433              C       6.826354      10.687120      43.328233       0.591387      24.551532 0.24625642E+03  0.50635317E+04                                 7.782036                            5.530854      -0.043829       2.038104                    0.999569      22.137890      61.119376       0.639458       0.465831      -1.026413       0.001966      -0.039262      -0.037500       0.054329       0.026897      -0.069241      -0.062436       0.015751       0.007075      -0.079851      -0.028631       0.108482             10.099244       7.536252       0.372466       3.891270      10.829877       4.950786      11.931604           0.000026
          434              C       9.717137      10.878989       2.022341       0.566614      26.161947 0.26776614E+03  0.56131177E+04                                 8.141536                            5.757160       0.002566       2.048782                    0.999681      22.562940      62.562203       0.629456       0.464186      -1.029001       0.033593      -0.011747       0.034496       0.049563       0.058976      -0.075440      -0.011971       0.050091      -0.012242      -0.083367      -0.027164       0.110530             10.981631      11.582130      -4.336601       6.439375       9.538347      -2.205010      11.824417           0.000070
          435              C       6.321071      15.837440       0.744381      -0.118238      88.352668 0.48535354E+03  0.11650240E+05                                16.317291                            7.343026       0.352242       2.060560                    0.999845      30.137695      85.638027       0.612500       0.416604      -1.071286      -0.061053       0.112603      -0.010218       0.128497       0.052984       0.006148       0.044334       0.034763       0.147104      -0.088343       0.011575       0.076768             28.502663      20.596380     -23.005444       1.033162      55.555979      -1.337244       9.355630          -0.000112
          436              C       6.820315      14.765713       0.751634      -0.083885      86.827873 0.47774873E+03  0.11418222E+05                                16.162714                            7.287541       0.353236       2.063901                    0.999807      29.765839      84.295253       0.614771       0.416863      -1.071521       0.047937      -0.118927      -0.006256       0.128378       0.031087       0.035134      -0.026171       0.114101       0.150617      -0.098181       0.020783       0.077398             28.378763      19.058701     -21.771580      -0.260876      56.801138       1.369219       9.276450          -0.000119
          437              C       8.622022      13.093709      22.934369       0.154899      47.342079 0.37256843E+03  0.84057715E+04                                11.412249                            6.504761      -0.261392       1.943279                    0.998844      25.538685      71.319446       0.637451       0.425881      -1.060978       0.010986       0.028861       0.004748       0.031244       0.011959      -0.007299       0.012346      -0.031187      -0.024643      -0.024015      -0.002482       0.026497             18.049118      13.011786       9.774577      -3.551151      30.037375       0.852643      11.098193          -0.000022
          438              C       9.109187      12.345419      21.839558      -0.149496      37.912035 0.44603533E+03  0.10578822E+05                                 9.961342                            7.131920      -0.023857       1.961677                    0.999481      29.911384      87.043396       0.603897       0.427637      -1.054639       0.001608      -0.008004       0.005475       0.009830       0.001627       0.009061      -0.035284       0.042278      -0.016734      -0.048513       0.018362       0.030151             13.033157       8.018641       1.867096      -2.514939      19.566392       5.745086      11.514440          -0.000058
          439              C       8.636113      11.065377      21.614703      -0.017719      41.213848 0.41596054E+03  0.95776389E+04                                10.262310                            6.698338       0.073748       2.032473                    0.999212      26.705767      73.589950       0.657637       0.404495      -1.082497      -0.018344       0.014760       0.039310       0.045822       0.010261       0.008561       0.001549       0.011348      -0.042321      -0.016736      -0.003976       0.020712             14.484563      10.877499       0.152558      -6.717754      15.933368       5.801396      16.642820           0.000010
          440              C       7.698018      10.508956      22.443858      -0.105258      36.071134 0.42103804E+03  0.98643147E+04                                 9.661884                            6.970950      -0.145474       1.930107                    0.999411      29.358946      85.515998       0.604041       0.432807      -1.049203       0.005403       0.014530       0.000650       0.015516      -0.015400       0.047051      -0.012445       0.004791      -0.073730      -0.055982       0.001267       0.054714             12.319816      11.317349       1.392131      -6.982332      10.532126       1.865111      15.109972          -0.000064
          441              C       7.275271      11.194203      23.573576       0.000465      42.037109 0.41976441E+03  0.96897505E+04                                10.453384                            6.757849       0.019500       2.016596                    0.999220      26.617006      73.500417       0.650364       0.407983      -1.079896       0.028289       0.015741      -0.018714       0.037393      -0.003916       0.009281       0.012571      -0.014304       0.003630      -0.018166       0.001068       0.017098             15.193681      14.766904       5.697287      -8.880504      14.653420      -1.855161      16.160718          -0.000051
          442              C       7.732240      12.498914      23.792992      -0.148464      39.187237 0.42926904E+03  0.10100189E+05                                10.195271                            6.993883       0.047572       1.989400                    0.999519      29.689519      86.502407       0.609211       0.427305      -1.053164      -0.003693      -0.015152      -0.002923       0.015867      -0.029854       0.023713       0.011639       0.015519       0.026149      -0.045871       0.011617       0.034254             14.091685      12.846332       7.664691      -5.299427      18.428316      -2.400575      11.000406          -0.000029
          443              C       9.217893      10.317086      20.432850       0.622622      25.724857 0.25924584E+03  0.53968751E+04                                 8.069609                            5.715759      -0.129088       2.013618                    0.999363      22.092089      61.270969       0.622599       0.472571      -1.023243       0.037081      -0.023692      -0.043642       0.061975      -0.016534       0.058410      -0.084694      -0.026884      -0.009864      -0.094614      -0.018519       0.113133             10.511702       8.987153      -0.180699      -4.069737      10.696541       4.963340      11.851412          -0.000000
          444              C       6.290875      10.558293      24.501559       0.576285      25.541843 0.25971404E+03  0.54069120E+04                                 8.020577                            5.682632      -0.045907       2.035507                    0.999620      22.390938      62.020897       0.630983       0.466267      -1.027092      -0.031242      -0.003849       0.040856       0.051576      -0.060636       0.074390      -0.012938       0.056224      -0.033400      -0.082480      -0.030586       0.113066             10.773347      11.103049       3.715361      -6.430580       8.963043      -1.758659      12.253950           0.000095
          445              C      10.260669      16.780341      22.896289       0.153086      46.718304 0.37472939E+03  0.84604408E+04                                11.308918                            6.514827      -0.240146       1.949836                    0.998815      25.524280      71.130475       0.638722       0.424736      -1.062485      -0.014118      -0.028973       0.006500       0.032878       0.017407      -0.011506       0.002127      -0.030204      -0.041417      -0.026449      -0.003695       0.030144             17.701030      12.481458       8.928842      -3.530109      29.419412       1.130459      11.202221          -0.000013
          446              C      10.025138      17.830140      23.796165      -0.138101      38.128600 0.42550450E+03  0.99908584E+04                                10.027342                            6.966955       0.040175       1.989116                    0.999579      29.543998      86.024763       0.609810       0.427773      -1.052743       0.007291       0.007467      -0.002404       0.010709      -0.013493       0.011389      -0.025204       0.065776       0.032543      -0.049807       0.008891       0.040915             13.763221       8.011359       2.972857      -1.855252      22.492067       5.387319      10.786236          -0.000026
          447              C      10.637115      19.047140      23.631603       0.000282      41.162722 0.41333964E+03  0.95072498E+04                                10.316138                            6.705364       0.014307       2.016777                    0.999211      26.513693      73.147336       0.652814       0.407914      -1.079655       0.010038      -0.029834      -0.021086       0.037887       0.005364      -0.001274      -0.013865       0.026900      -0.004053      -0.022448       0.006031       0.016418             15.012779       8.878868       0.178282      -4.432839      20.532016       7.869259      15.627454          -0.000053
          448              C      11.504752      19.239009      22.550845      -0.112400      36.478590 0.43288626E+03  0.10206704E+05                                 9.727391                            7.052936      -0.116634       1.934635                    0.999479      29.630461      86.421469       0.602833       0.430921      -1.050947      -0.002967      -0.014531       0.013492       0.020049      -0.005648       0.043398      -0.024880       0.027725      -0.077876      -0.057051       0.000406       0.056645             12.390732       9.415850      -0.450932      -5.916040      12.220287       4.337977      15.536057          -0.000133
          449              C      11.740283      18.213879      21.654143      -0.017721      40.880631 0.41829878E+03  0.96385325E+04                                10.206801                            6.712739       0.096737       2.040508                    0.999251      26.638876      73.272172       0.658018       0.403965      -1.083576      -0.023588      -0.016947       0.036049       0.046294      -0.003995       0.005618       0.003807      -0.021409      -0.029003      -0.014675      -0.001892       0.016567             14.167498      12.640798       2.324261      -8.532469      12.812271       0.602838      17.049424           0.000646
          450              C      11.126293      16.988656      21.854065      -0.145648      36.824192 0.42826564E+03  0.10059825E+05                                 9.748458                            6.980442      -0.030754       1.962115                    0.999511      29.640559      85.984299       0.611146       0.426662      -1.054699       0.013730       0.015838       0.004454       0.021429      -0.026039       0.039004       0.017337      -0.004762      -0.017191      -0.056791       0.017846       0.038945             12.522188      11.725715       5.303095      -5.680363      14.524421      -2.054863      11.316429           0.000033
          451              C      10.371388      20.190132      24.561400       0.587966      25.168993 0.25843453E+03  0.53740992E+04                                 7.964027                            5.681264      -0.007723       2.052976                    0.999604      22.213033      61.510139       0.628898       0.468350      -1.025860      -0.023114       0.031186       0.037322       0.053850      -0.035038       0.063916      -0.057652       0.075129       0.039427      -0.080087      -0.033216       0.113302             10.736034       6.807574      -0.600030      -2.846978      13.984092       6.182921      11.416438          -0.000002
          452              C      12.672339      18.435899      20.487251       0.641624      23.891173 0.24568377E+03  0.50593608E+04                                 7.744706                            5.599456      -0.134498       2.021948                    0.999387      21.769031      60.557475       0.621499       0.478571      -1.017388       0.042114       0.016307      -0.045808       0.064326      -0.001519       0.096296       0.007516       0.053357      -0.002638      -0.084949      -0.025582       0.110532              9.805319       8.966043       0.218290      -5.675935       8.776429      -0.458172      11.673484           0.000908
          453              C       9.137370      14.412125      23.093038      -0.098174      87.484462 0.47274302E+03  0.11265125E+05                                16.185277                            7.230711       0.388493       2.074597                    0.999749      29.739680      84.005059       0.619765       0.414733      -1.073252      -0.049781      -0.120154       0.004786       0.130146      -0.033789      -0.031695      -0.014838       0.100267       0.146872      -0.089082       0.017602       0.071480             28.522174      17.928466      20.851075      -0.123820      58.384919       0.591831       9.253137          -0.000125
          454              C       9.610444      15.497557      23.054957      -0.093042      88.142796 0.47927512E+03  0.11450891E+05                                16.268719                            7.277818       0.389037       2.075040                    0.999782      29.721986      83.846927       0.618590       0.414428      -1.074306       0.053918       0.117500      -0.002475       0.129304      -0.051184      -0.009524       0.035766       0.054090       0.140365      -0.086476       0.015769       0.070707             28.693599      18.984585      21.834173      -1.067711      57.767567      -1.603133       9.328644          -0.000068
          455              C      15.832874      20.154499      35.989144       0.155143      47.633129 0.38079911E+03  0.86277645E+04                                11.449515                            6.565177      -0.237223       1.950448                    0.998795      25.575652      71.282394       0.636906       0.424452      -1.063195       0.002145       0.000120      -0.033827       0.033895      -0.007383       0.000641      -0.000818       0.022855       0.091583      -0.028875      -0.001681       0.030556             17.713756      13.522462      -2.583764       1.094618       6.839209       0.214542      32.779598          -0.000415
          456              C      17.002474      19.825581      36.680031      -0.138479      38.384130 0.42853189E+03  0.10080457E+05                                10.085086                            7.014391      -0.014862       1.971219                    0.999553      29.606511      86.304677       0.604757       0.430554      -1.050969       0.003046       0.000393       0.010381       0.010826       0.013243      -0.027071       0.004169      -0.053108      -0.091150      -0.050903       0.005964       0.044939             13.440959      14.370250      -3.045352       5.496385       6.198914      -1.606635      19.753712          -0.000807
          457              C      17.028644      19.847509      38.050472      -0.003794      42.216655 0.41771230E+03  0.96393895E+04                                10.494078                            6.743595      -0.009771       2.006184                    0.999238      26.719331      73.992344       0.650125       0.408260      -1.078726      -0.032390       0.008196      -0.021814       0.039901       0.003316      -0.019488       0.002261      -0.013967       0.003956      -0.023692       0.006849       0.016844             15.162066      22.089364      -5.695170       4.741978       7.260564      -1.496308      16.136271           0.000140
          458              C      15.877162      20.195614      38.764932      -0.117942      37.715880 0.44303629E+03  0.10511156E+05                                 9.962477                            7.149756      -0.154862       1.919648                    0.999353      29.922234      87.664776       0.596651       0.432688      -1.049430       0.002914       0.001727      -0.018158       0.018471       0.021834      -0.000963       0.002796      -0.089307       0.023596      -0.053678       0.007740       0.045938             12.753539      19.645039      -5.265109      -0.426351       6.959671       0.239487      11.655907          -0.001174
          459              C      14.709576      20.530015      38.084472      -0.022030      41.904080 0.42133965E+03  0.97311227E+04                                10.386215                            6.734220       0.054979       2.023209                    0.999276      26.851069      74.063810       0.657055       0.403621      -1.083259       0.038564      -0.008633      -0.023773       0.046117      -0.001512       0.011076      -0.000595      -0.001346       0.032317      -0.011724      -0.004612       0.016336             14.811438      20.257177      -5.751228      -4.839524       7.508691       2.195946      16.668447           0.000565
          460              C      14.685419      20.497123      36.704058      -0.147879      38.256411 0.43649492E+03  0.10302642E+05                                10.032890                            7.057312      -0.019339       1.965339                    0.999543      29.778553      86.609687       0.606465       0.427889      -1.053880       0.002211       0.003268       0.014026       0.014571       0.011798       0.031746      -0.009491      -0.041144      -0.076048      -0.052085       0.015669       0.036416             13.272848      13.132195      -2.884079      -4.863589       6.293881       2.189298      20.392469           0.001082
          461              C      18.278766      19.480216      38.791226       0.581588      26.502122 0.26568265E+03  0.55636048E+04                                 8.217782                            5.758020      -0.042397       2.034248                    0.999592      22.540342      62.651557       0.625027       0.467966      -1.025988       0.051792      -0.023714       0.005122       0.057193       0.028999      -0.019054       0.017941      -0.147710      -0.126981      -0.074076      -0.027837       0.101913             11.011204      16.606144      -3.788092       3.604732       5.627392      -1.659652      10.800076           0.000105
          462              C      13.477571      20.976796      38.814346       0.607268      25.777318 0.25708829E+03  0.53438176E+04                                 8.072326                            5.673498       0.003909       2.054102                    0.999564      22.205366      61.652286       0.627604       0.469516      -1.024323      -0.038771       0.039057       0.029935       0.062648       0.054890       0.039623       0.014293      -0.145524      -0.094191      -0.093907      -0.017908       0.111815             10.598798      14.151310      -4.027243      -3.537045       6.017742       1.352546      11.627342           0.003427
          463              C      15.637605      20.203837      31.946276       0.155518      47.478431 0.37215729E+03  0.83924654E+04                                11.421781                            6.498388      -0.261326       1.944290                    0.998687      25.495879      71.135384       0.638303       0.425516      -1.061421      -0.000766       0.003369       0.029080       0.029285      -0.000962       0.000144      -0.000886       0.022632       0.075929      -0.024027      -0.001299       0.025327             17.745670      13.507208      -1.753315       0.688845       6.386403      -0.852865      33.343398          -0.000107
          464              C      14.425731      20.453267      31.309789      -0.138923      37.637801 0.42493501E+03  0.99711364E+04                                 9.928334                            6.967595      -0.000633       1.975127                    0.999509      29.561252      85.962808       0.609269       0.428425      -1.052660       0.000847       0.000212      -0.008363       0.008409       0.017126      -0.029416       0.007463      -0.051825      -0.076424      -0.052438       0.008608       0.043830             13.083276      13.910813      -2.270905       5.296421       5.822504      -1.704144      19.516511          -0.000238
          465              C      14.312999      20.508087      29.942975      -0.008190      41.805202 0.42230703E+03  0.97644518E+04                                10.400111                            6.772002       0.034805       2.019139                    0.999259      26.758615      73.983750       0.650503       0.407227      -1.080256       0.035162      -0.010994       0.016520       0.040375       0.004991      -0.017875       0.010987      -0.018468       0.007864      -0.026249       0.006897       0.019352             14.706544      21.622257      -4.373642       4.558924       6.557954      -1.423103      15.939422           0.000112
          466              C      15.474546      20.332664      29.173207      -0.111044      37.419985 0.43556778E+03  0.10294163E+05                                 9.912594                            7.096544      -0.194083       1.909256                    0.999312      29.779109      87.188673       0.597725       0.433580      -1.048479      -0.001615      -0.004308       0.019436       0.019973       0.023905      -0.000320       0.005702      -0.106584       0.009389      -0.060009       0.002606       0.057402             12.658635      20.267724      -3.539467      -0.887643       5.921806       0.232697      11.786373          -0.000473
          467              C      16.688433      20.110644      29.784307      -0.025203      42.554700 0.42072424E+03  0.97181618E+04                                10.484356                            6.730795       0.026788       2.013082                    0.999203      26.950231      74.462259       0.656679       0.403800      -1.082604      -0.037876       0.012991       0.027570       0.048616       0.013002       0.011134       0.006266       0.005905       0.019346      -0.016800      -0.004269       0.021069             15.176119      21.484737      -3.338148      -5.638362       6.056152       0.942086      17.987466           0.000104
          468              C      16.791100      20.042119      31.165174      -0.155116      39.545779 0.44846846E+03  0.10665841E+05                                10.267954                            7.159429      -0.018082       1.961078                    0.999534      30.202540      88.412736       0.600879       0.428604      -1.052577      -0.000619       0.016403      -0.011985       0.020324       0.018850       0.033733      -0.003943      -0.030841      -0.064988      -0.050803       0.012641       0.038162             13.781291      13.917522      -1.821027      -5.254813       5.717453       0.755353      21.708899          -0.000335
          469              C      12.998458      20.823301      29.282915       0.605817      24.753696 0.25456403E+03  0.52792401E+04                                 7.873629                            5.658881      -0.084159       2.030606                    0.999507      22.142426      61.442445       0.626089       0.471732      -1.022938      -0.066996       0.000765      -0.009129       0.067619       0.051345      -0.011240      -0.011375      -0.116827      -0.124457      -0.059559      -0.040467       0.100026             10.175463      14.793080      -3.407935       3.357053       5.629631      -0.461417      10.103678           0.000009
          470              C      17.930504      19.979076      28.958778       0.601491      27.509015 0.26624965E+03  0.55615050E+04                                 8.362439                            5.729291       0.022472       2.055557                    0.999355      22.189103      60.988851       0.634248       0.462321      -1.032241       0.060257       0.035655      -0.032151       0.077044       0.038020       0.029069      -0.010479      -0.163671      -0.122533      -0.089248      -0.021518       0.110766             11.353375      16.085254      -2.054838      -4.495193       4.913398       1.320789      13.061472           0.000012
          471              C      15.776508      20.085975      34.539822      -0.108054      89.502064 0.48539914E+03  0.11627966E+05                                16.384643                            7.304820       0.409743       2.077508                    0.999722      29.955203      84.471750       0.620226       0.412241      -1.076293       0.004779      -0.003705       0.132774       0.132912      -0.016089      -0.003109      -0.006366       0.050866      -0.247366      -0.082982       0.011650       0.071332             28.249620       9.420801      -0.323307       2.291502       8.923364      -0.458913      66.404696          -0.000490
          472              C      15.724168      20.154499      33.358423      -0.095457      87.834557 0.46828713E+03  0.11127983E+05                                16.179649                            7.181103       0.394237       2.076804                    0.999682      29.633302      83.476286       0.624166       0.412954      -1.074847      -0.006564       0.010483      -0.127811       0.128408      -0.005940      -0.011743       0.007339       0.056265      -0.259682      -0.087889       0.014882       0.073007             27.859765       9.330253      -0.320386       2.365583       8.788419      -1.513255      65.460622          -0.000781
          473              C       3.130339      13.842000      31.885075       0.168776      45.857650 0.35868471E+03  0.80224595E+04                                11.189434                            6.391755      -0.290318       1.939482                    0.998743      25.233340      70.344044       0.641140       0.427129      -1.059357       0.004945      -0.001841       0.033674       0.034084      -0.003552       0.001133       0.001869      -0.012099       0.053332      -0.015978      -0.001987       0.017966             17.463019       6.881442      -2.591032      -0.369921      12.566364       0.665966      32.941253          -0.000000
          474              C       3.631596      12.720935      31.233628      -0.131047      37.549949 0.41731594E+03  0.97396961E+04                                 9.906634                            6.901389       0.018884       1.985679                    0.999509      29.196293      84.432976       0.613178       0.427996      -1.053839       0.004149       0.004884      -0.003998       0.007552       0.023723       0.010303      -0.026706       0.044540      -0.076299      -0.051373       0.006095       0.045278             13.220802       6.389620      -3.019409      -1.898143      12.858241       5.220488      20.414544          -0.000004
          475              C       3.627570      12.652410      29.865001      -0.012809      41.687647 0.41282614E+03  0.94780794E+04                                10.329200                            6.664908       0.041382       2.022477                    0.999271      26.542631      72.798085       0.661151       0.403508      -1.084236      -0.011702       0.038647       0.020523       0.045296       0.001487       0.006854      -0.015928       0.009241       0.014155      -0.019360       0.001944       0.017416             14.712861       7.337676      -5.322278      -1.885371      19.137755       5.230401      17.663153           0.000004
          476              C       3.152483      13.732360      29.114726      -0.113184      37.027564 0.42786412E+03  0.10047503E+05                                 9.770956                            6.995999      -0.137973       1.927966                    0.999433      29.491235      85.523980       0.608035       0.428968      -1.053334       0.003632      -0.002061       0.018584       0.019047       0.037314       0.000996       0.000687       0.068171       0.027839      -0.055179       0.009242       0.045937             12.325971       7.107664      -5.261477      -0.001721      18.141184       0.255824      11.729064          -0.000010
          477              C       2.669344      14.856166      29.735346      -0.033923      42.675737 0.42594137E+03  0.98551450E+04                                10.472757                            6.761710       0.080302       2.030196                    0.999278      26.923516      74.109083       0.657655       0.402527      -1.084985       0.019613      -0.032602       0.025225       0.045649       0.002700       0.004776       0.011177      -0.013566       0.053989      -0.016565      -0.007149       0.023714             14.893894       7.730304      -5.915461       2.167235      20.116784      -4.666503      16.834593           0.000004
          478              C       2.677396      14.905504      31.146587      -0.146678      38.284252 0.43710765E+03  0.10323623E+05                                10.046078                            7.063563       0.000187       1.972263                    0.999523      29.772246      86.698218       0.605859       0.428046      -1.053487       0.011979       0.003437      -0.015920       0.020218       0.024113      -0.015381       0.031170       0.018442      -0.056815      -0.052213       0.016156       0.036057             13.426933       6.345152      -2.826245       2.107788      12.726379      -4.830561      21.209269          -0.000013
          479              C       4.122788      11.435410      29.146007       0.613264      25.378149 0.24611258E+03  0.50453779E+04                                 7.908534                            5.510408       0.108455       2.094130                    0.999380      21.687565      59.229943       0.645775       0.462663      -1.031111       0.027153      -0.044066      -0.026663       0.058225       0.061733       0.004110      -0.025619       0.125122      -0.117691      -0.082938      -0.024813       0.107751             10.347271       5.648029      -3.490402      -1.183797      13.400978       3.235249      11.992805          -0.000021
          480              C       2.196270      16.056719      28.973738       0.631911      24.778326 0.24166128E+03  0.49423278E+04                                 7.834144                            5.494416      -0.028664       2.049032                    0.999352      21.693754      59.598938       0.639314       0.468454      -1.025673       0.001584       0.048475      -0.036461       0.060677       0.072823      -0.016672       0.031387       0.138669      -0.112188      -0.101448      -0.017859       0.119307             10.204055       5.734956      -3.553010       2.121419      13.900415      -2.872116      10.976793           0.000000
          481              C       3.053842      13.962603      35.931570       0.148271      47.573669 0.37848970E+03  0.85791865E+04                                11.459368                            6.561304      -0.284864       1.933544                    0.998655      25.786999      72.348285       0.633514       0.426538      -1.059816       0.000331       0.003960      -0.028387       0.028664      -0.010798      -0.001248       0.001185      -0.007057       0.087632      -0.025967      -0.003334       0.029300             17.930248       7.469469      -2.971156      -0.168319      12.221812       0.304698      34.099462          -0.000009
          482              C       2.482128      15.023366      36.655097      -0.155867      39.207701 0.44987940E+03  0.10703559E+05                                10.204633                            7.170493      -0.005964       1.965337                    0.999553      30.159221      88.188829       0.600677       0.428581      -1.053009       0.002250      -0.002741       0.008905       0.009585       0.013007       0.012942      -0.027074       0.020777      -0.072235      -0.045891       0.017205       0.028686             13.593203       7.005002      -3.386495      -2.283170      12.432676       4.752799      21.341930           0.000003
          483              C       2.522389      14.990474      38.045485      -0.019222      42.056536 0.42803784E+03  0.99191904E+04                                10.404327                            6.792463       0.044572       2.018170                    0.999287      26.919459      74.238496       0.653896       0.404207      -1.083487       0.023629      -0.035248      -0.019762       0.046811       0.001313       0.009160      -0.008820       0.008066       0.030101      -0.014380      -0.002814       0.017194             14.721499       8.236109      -6.091425      -2.284815      18.127911       4.705144      17.800477          -0.000020
          484              C       3.077999      13.918747      38.705092      -0.113687      36.811092 0.42240960E+03  0.99160614E+04                                 9.789789                            6.990082      -0.214269       1.904224                    0.999397      29.676484      86.856943       0.601504       0.433772      -1.047396       0.004594       0.008857      -0.016780       0.019522       0.044733       0.003996       0.001550       0.077004       0.005961      -0.060015       0.001663       0.058352             12.307765       7.784156      -5.867167      -0.298947      17.330720       0.554619      11.808418          -0.000019
          485              C       3.629583      12.877171      38.024178      -0.010299      42.271805 0.42619283E+03  0.98773012E+04                                10.465369                            6.799188       0.018808       2.011394                    0.999263      26.902142      74.477510       0.649733       0.406761      -1.080520      -0.007490       0.037008      -0.019860       0.042663       0.003308      -0.002398       0.015591       0.019115       0.028161      -0.022588       0.005417       0.017171             14.775237       8.390258      -6.543197       1.933158      19.456087      -4.285876      16.479366          -0.000002
          486              C       3.637636      12.912804      36.617017      -0.152083      38.948657 0.44952970E+03  0.10705016E+05                                10.180490                            7.181575      -0.058789       1.949298                    0.999415      30.244394      88.799157       0.597812       0.430242      -1.050826       0.006806       0.005183       0.014605       0.016926       0.016909      -0.013512       0.028491       0.029920      -0.065018      -0.048625       0.015200       0.033425             13.497473       6.982924      -3.415063       2.161770      12.475561      -4.874594      21.033934          -0.000028
          487              C       1.900348      16.155395      38.831573       0.614156      24.542875 0.24337129E+03  0.49791405E+04                                 7.751664                            5.492798       0.124101       2.100908                    0.999507      21.687207      59.321416       0.643979       0.464889      -1.029066      -0.030695       0.042881       0.029255       0.060306       0.074664      -0.000238      -0.031927       0.097552      -0.124920      -0.086344      -0.025254       0.111598             10.017031       6.204096      -3.888403      -1.186010      12.055228       2.858516      11.791770          -0.000014
          488              C       4.227468      11.676617      38.746346       0.595387      24.849451 0.25573907E+03  0.53044219E+04                                 7.852149                            5.646056      -0.002550       2.054299                    0.999564      22.210575      61.435673       0.631743       0.467438      -1.026303       0.047004      -0.048421       0.005692       0.067723       0.059152      -0.005421       0.013341       0.097060      -0.137240      -0.064604      -0.034786       0.099390             10.129100       6.195643      -4.096378       1.710209      13.585629      -3.073083      10.606029           0.000000
          489              C       3.084039      13.899560      33.300849      -0.125862      94.111887 0.50234927E+03  0.12140835E+05                                16.872373                            7.424646       0.398877       2.068823                    0.999719      30.383764      86.131784       0.615866       0.411507      -1.076497       0.008206      -0.005497      -0.126493       0.126878      -0.020848       0.006903      -0.009945      -0.040128      -0.236665      -0.079903       0.010576       0.069327             29.750385       9.143580      -0.131190      -0.888446       9.793473       1.491045      70.314101          -0.000022
          490              C       3.041764      13.968085      34.505822      -0.088824      91.606628 0.49024225E+03  0.11774719E+05                                16.604652                            7.335921       0.398702       2.072856                    0.999705      29.960703      84.634100       0.619493       0.411652      -1.076536      -0.000048       0.006775       0.126555       0.126736      -0.022945      -0.003703       0.002674      -0.024026      -0.272810      -0.091074       0.019597       0.071477             29.236631       9.035120      -0.138035      -0.517701       9.595235       0.896463      69.079538          -0.000011
          491              C      20.044238       6.630455      32.207398       0.152808      46.794503 0.36291439E+03  0.81411213E+04                                11.325880                            6.424098      -0.278238       1.940844                    0.998772      25.418634      70.972233       0.640287       0.426434      -1.059757       0.000688      -0.001406       0.030096       0.030137       0.007017       0.001324      -0.001645       0.008965       0.065563      -0.019359      -0.002606       0.021965             17.577165      13.132808       2.701014       0.447530       6.893925      -0.832395      32.704763          -0.000093
          492              C       1.026671       7.036121      31.499284      -0.143452      38.853105 0.43483644E+03  0.10258639E+05                                10.150071                            7.051445      -0.020556       1.966050                    0.999515      29.745825      86.629284       0.605453       0.428807      -1.052811      -0.004073       0.002632      -0.014783       0.015558      -0.012790       0.029736       0.011460      -0.038271      -0.077170      -0.050700       0.014686       0.036015             13.632146      13.287107       3.271833      -5.234358       6.609938      -2.513742      20.999394           0.000622
          493              C       1.010566       7.055308      30.103457      -0.030291      43.369773 0.44062954E+03  0.10282498E+05                                10.621415                            6.884216       0.064162       2.020884                    0.999268      27.194098      75.191915       0.650750       0.403336      -1.084364      -0.037281      -0.009520       0.025695       0.046268       0.006540       0.012880       0.002089       0.002935       0.045128      -0.016045      -0.005827       0.021872             15.266035      20.652331       5.854484      -5.255442       7.659674      -2.361274      17.486102           0.000490
          494              C      19.967741       6.712685      29.415289      -0.115124      37.616805 0.44446688E+03  0.10554229E+05                                 9.949448                            7.164921      -0.169961       1.914833                    0.999353      29.944112      87.783948       0.595531       0.433126      -1.049101      -0.001630       0.000739       0.015465       0.015568      -0.023159       0.001285      -0.002203      -0.091553       0.020516      -0.054730       0.006703       0.048027             12.700606      19.330873       5.358551      -0.418505       7.061004      -0.431932      11.709941          -0.000044
          495              C      18.834376       6.320723      30.124763      -0.003942      42.864930 0.42600769E+03  0.98743724E+04                                10.596692                            6.808805       0.003078       2.008690                    0.999262      26.832669      74.350157       0.647528       0.408090      -1.079373       0.031388       0.006088       0.018331       0.036855      -0.002637      -0.017577      -0.003878      -0.019071       0.019910      -0.023807       0.006443       0.017364             15.297426      22.102379       5.993042       4.902285       7.524181       1.427268      16.265717          -0.000085
          496              C      18.898795       6.268644      31.517418      -0.136213      38.635570 0.43145925E+03  0.10162928E+05                                10.123034                            7.030887       0.002396       1.976974                    0.999478      29.594039      86.224155       0.605223       0.429647      -1.051904       0.002965      -0.002276      -0.013245       0.013762      -0.012880      -0.026394      -0.004421      -0.050856      -0.082513      -0.048601       0.006286       0.042315             13.499209      13.995499       3.104024       5.583902       6.300918       1.486431      20.201210          -0.000020
          497              C       2.250623       7.507572      29.345929       0.602849      25.691121 0.25756665E+03  0.53544950E+04                                 8.040782                            5.673326       0.025166       2.059701                    0.999462      22.259095      61.739604       0.628724       0.468616      -1.025150       0.039395       0.042231      -0.030100       0.065126      -0.051071       0.042659      -0.017399      -0.149195      -0.105582      -0.095433      -0.018570       0.114003             10.544240      13.942800       3.866209      -3.493942       5.883188      -1.248626      11.806731           0.004075
          498              C      17.574188       5.928761      29.401236       0.574483      27.072429 0.27304291E+03  0.57545117E+04                                 8.322451                            5.829721      -0.031714       2.034401                    0.999671      22.743134      63.331249       0.622634       0.466763      -1.027080      -0.049981      -0.027460      -0.006171       0.057360      -0.035155      -0.018461      -0.009989      -0.139518      -0.125771      -0.071250      -0.028042       0.099292             11.141638      16.780875       4.241074       3.499652       5.912365       1.457645      10.731673           0.000101
          499              C       0.024157       6.523556      36.259333       0.169857      46.564661 0.36351503E+03  0.81494027E+04                                11.295271                            6.430916      -0.270286       1.946199                    0.998705      25.218776      70.150671       0.640395       0.426633      -1.060747      -0.000610      -0.000606      -0.037653       0.037663       0.010165       0.005501       0.001874       0.004439       0.058252      -0.020217      -0.000766       0.020983             17.634481      12.111097       3.312518      -0.184800       7.662143      -0.858276      33.130202           0.000015
          500              C      19.140365       5.994545      36.983314      -0.138306      38.311012 0.41695727E+03  0.97375871E+04                                10.047520                            6.900117       0.012623       1.981311                    0.999519      29.378261      85.225120       0.612482       0.428206      -1.052806       0.006819      -0.008679       0.015448       0.018986      -0.021699       0.031959       0.019199      -0.065523      -0.065786      -0.061753       0.010027       0.051726             13.683161      12.349582       3.749185      -5.010655       7.178920      -2.991448      21.520981          -0.000032
          501              C      19.156469       5.942466      38.377328      -0.026614      43.646773 0.41310276E+03  0.94833630E+04                                10.628437                            6.656115       0.062642       2.029320                    0.999343      26.568153      72.797371       0.663418       0.402175      -1.085437       0.036898       0.007101      -0.028598       0.047220       0.002945       0.013879       0.011047      -0.026170       0.028840      -0.023760       0.000027       0.023733             15.730480      19.824155       7.383645      -5.937808       9.236930      -3.251637      18.130355           0.000018
          502              C       0.122798       6.523556      39.019708      -0.104022      37.161516 0.41772080E+03  0.97483188E+04                                 9.803949                            6.912361      -0.135942       1.931743                    0.999418      29.185457      84.307913       0.611877       0.428941      -1.053602       0.000569      -0.004401      -0.021309       0.021766      -0.043969       0.004585       0.000763      -0.064690       0.023184      -0.058745       0.007979       0.050765             12.739129      18.071551       6.795855      -0.440024       8.568940      -0.632255      11.576895          -0.000039
          503              C       1.127325       7.115610      38.314768      -0.026837      40.750189 0.40062597E+03  0.91343365E+04                                10.152569                            6.552833       0.079884       2.036120                    0.999250      26.490633      72.535476       0.668371       0.401930      -1.084695      -0.035359      -0.016725      -0.020199       0.044022      -0.000102      -0.005520      -0.010892      -0.013676       0.013011      -0.012260      -0.003732       0.015992             14.434225      18.125620       7.036928       3.957040       8.991584       1.755091      16.185471           0.000015
          504              C       1.115246       7.104646      36.951580      -0.125280      36.933945 0.41904483E+03  0.97793561E+04                                 9.775376                            6.898457       0.066335       2.000855                    0.999587      29.082994      83.799560       0.616285       0.425868      -1.056319      -0.008117       0.005630       0.010197       0.014197      -0.019815      -0.026971      -0.015916      -0.045458      -0.078731      -0.052998       0.009178       0.043820             12.840051      12.110909       3.687565       4.367904       7.000420       1.970317      19.408825          -0.000036
          505              C      18.067393       5.347671      39.139390       0.620471      26.194636 0.24302320E+03  0.49670881E+04                                 8.086041                            5.474608       0.034857       2.069004                    0.999346      21.613584      58.968389       0.647981       0.462476      -1.031059      -0.024673      -0.059551       0.035389       0.073536      -0.067122       0.025991      -0.002790      -0.117607      -0.119244      -0.081718      -0.028590       0.110308             10.999220      13.978851       4.990115      -3.949630       7.033453      -1.373479      11.985357           0.000001
          506              C       2.254650       7.770707      39.053255       0.627554      25.513128 0.25091464E+03  0.51677363E+04                                 7.963200                            5.582025       0.014660       2.062695                    0.999341      21.688562      59.332893       0.638621       0.465681      -1.029635       0.034274       0.036237       0.036233       0.061650      -0.079016      -0.025984      -0.022445      -0.112107      -0.115357      -0.096842      -0.019693       0.116535             10.420910      13.205243       5.027086       3.140441       7.239218       0.859655      10.818268           0.000001
          507              C      20.076447       6.578376      33.617279      -0.081279      90.245340 0.47901971E+03  0.11435400E+05                                16.421402                            7.240950       0.402255       2.076495                    0.999640      29.692551      83.541721       0.625085       0.410458      -1.077634      -0.005094       0.000473      -0.125170       0.125274       0.015982      -0.003152       0.002233       0.043562      -0.273379      -0.091246       0.018635       0.072611             28.501365       9.395491       0.274174       1.100876       8.929581      -1.499665      67.179024           0.000012
          508              C      -0.020131       6.575635      34.826332      -0.133557      95.356832 0.51026146E+03  0.12367700E+05                                16.980651                            7.465237       0.417822       2.072759                    0.999736      30.509409      86.324514       0.616999       0.409568      -1.078869       0.003697      -0.001786       0.132048       0.132112       0.029310      -0.005575       0.001434       0.028094      -0.227363      -0.076109       0.005606       0.070503             29.662492       9.639963       0.317549       0.877730       9.299151      -1.491967      70.048364          -0.000139
          509              C      15.695985      10.336273      44.770754       0.168176      46.663857 0.37159183E+03  0.83728313E+04                                11.312716                            6.498696      -0.254707       1.947779                    0.998645      25.348182      70.592371       0.637797       0.426204      -1.061461       0.014072       0.028023      -0.006427       0.032009       0.017102      -0.014218       0.003012      -0.020236      -0.028177      -0.026579       0.001356       0.025223             17.701200      12.713805       9.841050      -2.785600      29.181360       1.798560      11.208433           0.000001
          510              C      15.766443       9.264546      43.908959      -0.158866      38.217243 0.41767173E+03  0.97639225E+04                                10.013799                            6.891097       0.055506       1.991157                    0.999667      29.673670      86.282580       0.614531       0.426357      -1.053355      -0.003448      -0.011797       0.011114       0.016570      -0.016527      -0.003932      -0.028421       0.060797       0.021521      -0.051964       0.020166       0.031798             13.750742       8.710140       4.501127      -1.249277      21.894416       5.360647      10.647671          -0.000069
          511              C      15.025629       8.146222      44.112054      -0.010349      41.314012 0.42453243E+03  0.98143198E+04                                10.292145                            6.762741       0.059456       2.025640                    0.999192      26.769653      73.652415       0.655829       0.403986      -1.084015       0.004348       0.035723       0.028661       0.046006      -0.000027      -0.007034       0.003741       0.034796      -0.032898      -0.015820      -0.008481       0.024301             14.843061       8.985732       2.322256      -3.009662      19.781355       7.818558      15.762095          -0.000004
          512              C      14.198253       8.017396      45.239052      -0.128105      36.878632 0.44696044E+03  0.10606569E+05                                 9.755444                            7.142689      -0.068258       1.945866                    0.999526      29.890856      87.015865       0.602996       0.428041      -1.054358       0.003908       0.017983      -0.002032       0.018514      -0.000036       0.023383      -0.021519       0.014406      -0.100470      -0.048909       0.014020       0.034888             12.329737       8.859927       0.424400      -4.978988      11.898120       4.601904      16.231163          -0.000164
          513              C      14.155979       9.072677       0.831422      -0.012487      40.633882 0.42068847E+03  0.97091443E+04                                10.178637                            6.743498       0.057712       2.028388                    0.999234      26.656796      73.423036       0.654704       0.405360      -1.082450       0.023056       0.006605      -0.040136       0.046756      -0.005105       0.010310       0.002944      -0.020833      -0.032895      -0.019525       0.002430       0.017095             14.021655      12.076658       2.612698      -8.046474      12.103839       0.930323      17.884466           0.000670
          514              C      14.872635      10.223893       0.586619      -0.134712      35.854815 0.43134972E+03  0.10128406E+05                                 9.566325                            6.995988       0.002031       1.977652                    0.999396      29.276812      84.311715       0.613048       0.425500      -1.057716      -0.008596      -0.003280      -0.002077       0.009432      -0.023688       0.038183       0.010621      -0.009895      -0.029155      -0.052543       0.013759       0.038784             12.108991      11.531981       5.281981      -5.462413      13.257186      -1.833273      11.537805           0.000090
          515              C      15.059851       6.970338      43.109724       0.625027      25.076481 0.25655705E+03  0.53196229E+04                                 7.933694                            5.678967      -0.014208       2.056254                    0.999614      21.850937      60.208201       0.626647       0.471396      -1.025300      -0.006540      -0.056782      -0.028502       0.063869      -0.016158       0.022777      -0.109802      -0.010021       0.065485      -0.102816      -0.021328       0.124144             10.500455       8.852890       0.008306      -1.222604      12.132157       6.567605      10.516317          -0.000002
          516              C      13.290354       8.952073       2.051354       0.643910      23.652017 0.24155817E+03  0.49532953E+04                                 7.689491                            5.549075      -0.124937       2.028490                    0.999334      21.624993      60.025411       0.624860       0.478025      -1.017697      -0.034672      -0.013143       0.050065       0.062300      -0.008425       0.091743      -0.004622       0.071089      -0.020433      -0.078536      -0.032715       0.111250              9.725956       8.389702       0.176064      -5.521958       8.622548       0.024862      12.165617           0.001235
          517              C      17.403077      13.976308      44.794781       0.142166      47.871206 0.38779282E+03  0.88287766E+04                                11.491271                            6.621392      -0.222545       1.950522                    0.998863      25.842152      72.265899       0.634564       0.423965      -1.063200      -0.009341      -0.028858      -0.006650       0.031053       0.023771      -0.009941       0.011394      -0.036549      -0.031596      -0.033414      -0.002619       0.036033             18.122936      13.371606      10.301141      -3.127691      29.814315       1.441019      11.182887          -0.000047
          518              C      16.958186      14.683483       0.576193      -0.144007      37.463807 0.44238922E+03  0.10482287E+05                                 9.899412                            7.118475      -0.064768       1.950157                    0.999499      29.890365      87.251451       0.601802       0.429537      -1.052320       0.005114       0.014724       0.002761       0.015830      -0.000682       0.014274      -0.037527       0.038729      -0.019475      -0.050256       0.013954       0.036302             12.799675       7.980211       2.590915      -2.066418      19.046530       5.527006      11.372286          -0.000101
          519              C      17.443338      15.955303       0.845929      -0.009028      40.946094 0.40991433E+03  0.94156537E+04                                10.245330                            6.672038       0.021144       2.016932                    0.999296      26.622740      73.571277       0.654777       0.407244      -1.079320       0.009852      -0.025779      -0.027664       0.039075       0.011753       0.010481      -0.008915       0.001347      -0.018431      -0.021188       0.006175       0.015013             14.338933      10.397853       0.510590      -6.119173      16.022047       6.104094      16.596899          -0.000023
          520              C      18.373381      16.511724       0.023120      -0.119180      36.849933 0.42946953E+03  0.10128818E+05                                 9.827757                            7.057889      -0.176510       1.915833                    0.999378      29.848064      87.708516       0.597078       0.434959      -1.046147      -0.000511      -0.014491      -0.005280       0.015431      -0.019179       0.045741      -0.010757       0.004540      -0.059673      -0.052411      -0.002386       0.054797             12.484792      11.479178       1.721089      -6.999394      10.566934       1.753003      15.408264          -0.000119
          521              C      18.798141      15.842922      44.214962       0.000350      41.632004 0.41694624E+03  0.96189214E+04                                10.404444                            6.744572      -0.005151       2.008778                    0.999227      26.681022      73.916313       0.648933       0.409129      -1.077971      -0.025801      -0.017657       0.024727       0.039860      -0.007968       0.004934       0.011802      -0.003476       0.007063      -0.016606       0.003063       0.013543             15.012381      14.685997       6.281295      -8.182053      15.034811      -1.742911      15.316335          -0.000063
          522              C      18.325067      14.584808      43.922105      -0.150729      39.284570 0.43794671E+03  0.10361821E+05                                10.228367                            7.068587       0.022921       1.978007                    0.999566      29.996637      87.800170       0.605084       0.427834      -1.052252       0.003447       0.008453       0.001496       0.009251      -0.031321       0.014899       0.010934       0.015470       0.040045      -0.044449       0.016372       0.028077             14.060375      12.930674       7.872916      -4.867053      18.404464      -1.884409      10.845988          -0.000022
          523              C      16.891754      16.722780       2.005567       0.591388      24.551528 0.24625640E+03  0.50635309E+04                                 7.782034                            5.530853      -0.043829       2.038104                    0.999569      22.137888      61.119361       0.639458       0.465831      -1.026413       0.001966       0.039262       0.037500       0.054329      -0.026897       0.069241      -0.062436       0.015751       0.007075      -0.079851      -0.028631       0.108482             10.099241       7.536250      -0.372466      -3.891269      10.829873       4.950784      11.931600           0.000026
          524              C      19.782537      16.530911      43.311459       0.566614      26.161943 0.26776610E+03  0.56131166E+04                                 8.141534                            5.757160       0.002567       2.048782                    0.999681      22.562938      62.562193       0.629456       0.464186      -1.029001       0.033593       0.011747      -0.034496       0.049563      -0.058976       0.075440      -0.011971       0.050091      -0.012242      -0.083367      -0.027163       0.110530             10.981629      11.582126       4.336599      -6.439373       9.538345      -2.205009      11.824415           0.000070
          525              C      16.386471      11.572460      44.589419      -0.118238      88.352688 0.48535364E+03  0.11650244E+05                                16.317294                            7.343028       0.352241       2.060560                    0.999845      30.137697      85.638042       0.612500       0.416604      -1.071286      -0.061053      -0.112603       0.010218       0.128497      -0.052984      -0.006148       0.044334       0.034763       0.147104      -0.088343       0.011575       0.076768             28.502668      20.596385      23.005449      -1.033162      55.555987      -1.337245       9.355631          -0.000112
          526              C      16.885715      12.644187      44.582166      -0.083885      86.827859 0.47774869E+03  0.11418220E+05                                16.162712                            7.287541       0.353235       2.063901                    0.999807      29.765838      84.295248       0.614771       0.416863      -1.071521       0.047937       0.118927       0.006256       0.128378      -0.031087      -0.035134      -0.026171       0.114101       0.150617      -0.098181       0.020783       0.077398             28.378758      19.058699      21.771577       0.260875      56.801127       1.369218       9.276449          -0.000120
          527              C      18.687422      14.316191      22.399431       0.154899      47.342063 0.37256841E+03  0.84057702E+04                                11.412243                            6.504759      -0.261392       1.943279                    0.998844      25.538683      71.319416       0.637451       0.425880      -1.060978       0.010986      -0.028861      -0.004748       0.031244      -0.011959       0.007299       0.012346      -0.031187      -0.024643      -0.024015      -0.002482       0.026497             18.049107      13.011779      -9.774571       3.551148      30.037356       0.852642      11.098187          -0.000022
          528              C      19.174587      15.064481      23.494242      -0.149496      37.912002 0.44603496E+03  0.10578810E+05                                 9.961333                            7.131915      -0.023858       1.961677                    0.999481      29.911375      87.043336       0.603898       0.427636      -1.054639       0.001608       0.008004      -0.005475       0.009830      -0.001627      -0.009061      -0.035284       0.042278      -0.016734      -0.048513       0.018362       0.030151             13.033143       8.018634      -1.867095       2.514937      19.566369       5.745077      11.514427          -0.000058
          529              C      18.701513      16.344523      23.719097      -0.017719      41.213825 0.41596040E+03  0.95776341E+04                                10.262304                            6.698336       0.073749       2.032473                    0.999212      26.705762      73.589916       0.657638       0.404495      -1.082497      -0.018344      -0.014760      -0.039310       0.045822      -0.010261      -0.008561       0.001550       0.011348      -0.042321      -0.016736      -0.003976       0.020712             14.484552      10.877493      -0.152561       6.717748      15.933357       5.801388      16.642806           0.000010
          530              C      17.763418      16.900944      22.889942      -0.105258      36.071109 0.42103774E+03  0.98643051E+04                                 9.661877                            6.970946      -0.145473       1.930107                    0.999411      29.358938      85.515947       0.604042       0.432806      -1.049203       0.005403      -0.014530      -0.000650       0.015516       0.015400      -0.047051      -0.012445       0.004791      -0.073730      -0.055982       0.001267       0.054714             12.319806      11.317340      -1.392131       6.982325      10.532118       1.865109      15.109959          -0.000064
          531              C      17.340671      16.215697      21.760224       0.000464      42.037088 0.41976426E+03  0.96897458E+04                                10.453379                            6.757847       0.019500       2.016596                    0.999220      26.617001      73.500386       0.650364       0.407983      -1.079896       0.028289      -0.015741       0.018714       0.037393       0.003916      -0.009281       0.012571      -0.014304       0.003630      -0.018166       0.001068       0.017098             15.193671      14.766895      -5.697283       8.880497      14.653412      -1.855159      16.160708          -0.000051
          532              C      17.797640      14.910986      21.540808      -0.148463      39.187195 0.42926862E+03  0.10100176E+05                                10.195260                            6.993877       0.047572       1.989400                    0.999519      29.689506      86.502323       0.609212       0.427305      -1.053165      -0.003693       0.015152       0.002923       0.015867       0.029854      -0.023713       0.011639       0.015520       0.026149      -0.045872       0.011617       0.034255             14.091666      12.846315      -7.664679       5.299419      18.428292      -2.400571      11.000392          -0.000028
          533              C      19.283293      17.092814      24.900950       0.622622      25.724855 0.25924586E+03  0.53968754E+04                                 8.069607                            5.715758      -0.129088       2.013618                    0.999363      22.092088      61.270955       0.622599       0.472571      -1.023243       0.037081       0.023692       0.043642       0.061975       0.016534      -0.058410      -0.084694      -0.026884      -0.009864      -0.094614      -0.018519       0.113133             10.511699       8.987151       0.180698       4.069735      10.696537       4.963336      11.851407           0.000000
          534              C      16.356275      16.851607      20.832241       0.576284      25.541849 0.25971413E+03  0.54069142E+04                                 8.020578                            5.682633      -0.045908       2.035506                    0.999620      22.390941      62.020905       0.630982       0.466267      -1.027092      -0.031242       0.003849      -0.040856       0.051576       0.060636      -0.074390      -0.012938       0.056225      -0.033400      -0.082480      -0.030586       0.113066             10.773348      11.103049      -3.715361       6.430580       8.963044      -1.758658      12.253951           0.000095
          535              C       0.195269      10.629559      22.437511       0.153086      46.718317 0.37472949E+03  0.84604440E+04                                11.308922                            6.514829      -0.240146       1.949836                    0.998815      25.524284      71.130501       0.638721       0.424736      -1.062485      -0.014118       0.028973      -0.006500       0.032878      -0.017407       0.011506       0.002127      -0.030204      -0.041417      -0.026449      -0.003695       0.030144             17.701034      12.481461      -8.928841       3.530111      29.419417       1.130461      11.202226          -0.000013
          536              C      20.090538       9.579760      21.537635      -0.138101      38.128614 0.42550465E+03  0.99908635E+04                                10.027346                            6.966957       0.040174       1.989116                    0.999579      29.544005      86.024811       0.609810       0.427773      -1.052743       0.007291      -0.007467       0.002404       0.010709       0.013493      -0.011389      -0.025204       0.065776       0.032543      -0.049807       0.008891       0.040915             13.763226       8.011363      -2.972858       1.855255      22.492073       5.387321      10.786242          -0.000027
          537              C       0.571715       8.362760      21.702197       0.000282      41.162736 0.41333975E+03  0.95072531E+04                                10.316141                            6.705365       0.014307       2.016777                    0.999211      26.513696      73.147357       0.652814       0.407914      -1.079655       0.010038       0.029834       0.021086       0.037887      -0.005364       0.001274      -0.013865       0.026900      -0.004053      -0.022448       0.006031       0.016418             15.012785       8.878871      -0.178283       4.432841      20.532024       7.869261      15.627460          -0.000053
          538              C       1.439352       8.170891      22.782955      -0.112400      36.478602 0.43288638E+03  0.10206708E+05                                 9.727394                            7.052938      -0.116634       1.934635                    0.999479      29.630466      86.421503       0.602833       0.430921      -1.050947      -0.002967       0.014531      -0.013492       0.020049       0.005648      -0.043397      -0.024880       0.027725      -0.077876      -0.057051       0.000406       0.056645             12.390737       9.415854       0.450932       5.916042      12.220293       4.337979      15.536063          -0.000134
          539              C       1.674883       9.196021      23.679657      -0.017721      40.880640 0.41829886E+03  0.96385352E+04                                10.206803                            6.712740       0.096737       2.040508                    0.999251      26.638879      73.272188       0.658018       0.403965      -1.083576      -0.023588       0.016947      -0.036049       0.046294       0.003995      -0.005618       0.003807      -0.021409      -0.029003      -0.014675      -0.001892       0.016567             14.167501      12.640801      -2.324260       8.532471      12.812274       0.602840      17.049428           0.000646
          540              C       1.060893      10.421244      23.479735      -0.145648      36.824202 0.42826575E+03  0.10059829E+05                                 9.748461                            6.980444      -0.030754       1.962115                    0.999511      29.640563      85.984326       0.611146       0.426662      -1.054699       0.013730      -0.015838      -0.004454       0.021429       0.026039      -0.039004       0.017337      -0.004762      -0.017191      -0.056791       0.017847       0.038945             12.522192      11.725719      -5.303096       5.680365      14.524424      -2.054863      11.316433           0.000032
          541              C       0.305988       7.219768      20.772400       0.587966      25.168993 0.25843452E+03  0.53740992E+04                                 7.964028                            5.681264      -0.007723       2.052976                    0.999604      22.213034      61.510147       0.628898       0.468350      -1.025860      -0.023114      -0.031186      -0.037322       0.053850       0.035038      -0.063916      -0.057652       0.075129       0.039427      -0.080087      -0.033216       0.113302             10.736036       6.807574       0.600031       2.846978      13.984094       6.182922      11.416439          -0.000002
          542              C       2.606939       8.974001      24.846549       0.641624      23.891176 0.24568380E+03  0.50593616E+04                                 7.744707                            5.599456      -0.134498       2.021948                    0.999387      21.769032      60.557479       0.621499       0.478571      -1.017388       0.042114      -0.016307       0.045808       0.064326       0.001519      -0.096296       0.007516       0.053357      -0.002638      -0.084949      -0.025582       0.110532              9.805320       8.966045      -0.218289       5.675937       8.776430      -0.458171      11.673486           0.000907
          543              C      19.202770      12.997775      22.240762      -0.098173      87.484362 0.47274260E+03  0.11265112E+05                                16.185262                            7.230706       0.388494       2.074598                    0.999749      29.739670      84.005004       0.619766       0.414732      -1.073252      -0.049780       0.120154      -0.004786       0.130146       0.033789       0.031695      -0.014838       0.100267       0.146872      -0.089082       0.017602       0.071480             28.522144      17.928448     -20.851051       0.123820      58.384856       0.591832       9.253129          -0.000125
          544              C      19.675844      11.912343      22.278843      -0.093042      88.142801 0.47927518E+03  0.11450893E+05                                16.268720                            7.277819       0.389037       2.075040                    0.999782      29.721987      83.846932       0.618590       0.414428      -1.074306       0.053918      -0.117500       0.002475       0.129304       0.051184       0.009524       0.035766       0.054090       0.140365      -0.086476       0.015769       0.070707             28.693598      18.984584     -21.834172       1.067710      57.767565      -1.603132       9.328644          -0.000068
          545              O       8.211353      21.738792      40.004358      -0.545111      28.279003 0.41513730E+03  0.93528312E+04                                 7.280337                            6.222673       0.833691       2.318935                    0.999176      26.791003      68.122901       0.777251       0.349779      -1.146691      -0.003743       0.014196      -0.021442       0.025986      -0.012288       0.022718       0.010277      -0.103269       0.083213      -0.072601       0.028382       0.044219              8.234651       8.148452       1.398617       2.291364       5.043273       1.531855      11.512228          -0.000324
          546              O       9.254129      21.799368      38.016925      -0.591976      35.836738 0.47887490E+03  0.11142709E+05                                 8.544925                            6.592181       0.635165       2.246759                    0.998794      27.418036      70.061829       0.773517       0.340304      -1.158559      -0.038146       0.011475       0.003802       0.040015       0.018216      -0.053073      -0.011154       0.083472      -0.093497      -0.056229      -0.029955       0.086184             11.054638      19.833377       4.031458       0.576115       6.248406       0.375449       7.082130           0.000324
          547              O       3.423846      20.167108      40.072359      -0.554589      35.780693 0.51862259E+03  0.12343645E+05                                 8.615131                            7.011100       0.558138       2.226803                    0.998187      27.517836      71.742999       0.724039       0.355428      -1.142960       0.042974      -0.051423      -0.023784       0.071111      -0.025795      -0.007721      -0.008075      -0.057626       0.132137      -0.061662       0.015873       0.045789             10.289279       8.708001       1.382718      -3.930902       5.728667      -1.401099      16.431170           0.000461
[truncated: 116,035 more chars]
