# Supplementary material for: A collection of forcefield precursors for metal–organic frameworks
Source: RSC Adv. 2019 Nov 13;9(63):36492–507. doi: 10.1039/c9ra07327b (PMC9075174; doi:10.1039/c9ra07327b)
Supplement: RA-009-C9RA07327B-s6308 [file RA-009-C9RA07327B-s6308.xyz]

  364
jmolscript: load "" {1 1 1} spacegroup "x,y,z" unitcell [{     13.996600     0.000000     0.000000 }, {      0.361309    13.991936     0.000000 }, {      2.616139     2.549455    30.301610 }]
Zn     9.884293     4.083118    16.096215     0.853739
Zn    12.775585     4.050260    15.592602     0.846316
Zn     3.028841     8.500870     0.945410     0.853739
Zn     3.070631    11.392047     0.441797     0.846316
Zn    13.945207     8.040521    29.356200     0.853739
Zn    13.903417     5.149344    29.859813     0.846316
Zn     7.089755    12.458273    14.205395     0.853739
Zn     4.198463    12.491131    14.709008     0.846316
H     13.769568    11.470822    21.738375     0.099253
H     13.492963    12.731658    22.638333     0.093623
H     10.011832    13.223884    20.323290     0.134358
H     10.020837    14.727586    18.638520     0.110745
H     14.013244    14.823626    18.665792     0.112188
H     14.030658    13.288383    20.374803     0.128234
H     13.784773    10.105289    24.998828     0.105522
H     14.600412    10.149947    23.650407     0.104528
H     15.758651     9.944686    25.983631     0.127893
H      3.120831    10.221292    27.807787     0.110795
H      2.851010    14.197610    27.456289     0.113473
H     15.469289    13.942881    25.626072     0.130910
H     12.136698    12.574805    24.665511     0.100509
H     10.925839    11.948587    23.874639     0.102305
H     10.124786    13.115721    25.723037     0.121630
H      8.609937    13.674549    27.359324     0.117284
H      9.125878    10.049924    29.047123     0.120107
H     10.729625     9.553177    27.450228     0.134312
H     11.250444     9.973426    22.417131     0.097761
H     11.798268     9.148758    23.641316     0.097830
H     14.408109     7.943849    20.396014     0.131021
H     13.825886     6.503517    18.693063     0.110786
H      9.982472     6.724533    19.789981     0.107064
H     10.534514     8.173646    21.514143     0.121397
H      7.731403     2.932254    14.396295     0.101053
H      5.445200     2.971265    14.178123     0.123648
H      5.241967     5.149273    17.547662     0.125340
H      7.512828     5.048934    17.668869     0.091654
H     14.992095     5.880461    16.393171     0.102693
H      3.276854     5.885833    16.556800     0.128015
H      3.356798     2.327359    14.756884     0.133865
H     15.046368     2.441553    14.584165     0.098236
H     10.514379    12.194143     6.587570     0.099253
H     11.767654    11.885084     7.487528     0.093623
H     12.169853     8.392406     5.172485     0.134358
H     13.673287     8.362592     3.487715     0.110745
H     13.872355    12.351189     3.514987     0.112188
H     12.338074    12.408228     5.223998     0.128234
H      9.149693    12.244593     9.848023     0.105522
H      9.215391    13.058808     8.499602     0.104528
H      9.040098    14.221959    10.832826     0.127893
H      8.990378     1.581210    12.656982     0.110795
H     12.958406     1.208834    12.305484     0.113473
H     13.029490    13.829484    10.475267     0.130910
H     11.575843    10.533320     9.514706     0.100509
H     10.918576     9.339029     8.723834     0.102305
H     12.064642     8.508114    10.572232     0.121630
H     12.584180     6.979345    12.208519     0.117284
H      8.974082     7.588680    13.896318     0.120107
H      8.518899     9.204715    12.299423     0.134312
H      8.952453     9.714513     7.266326     0.097761
H      8.142202    10.283442     8.490511     0.097830
H      7.005064    12.923517     5.245209     0.131021
H      5.550183    12.378669     3.542258     0.110786
H      5.671911     8.530830     4.639176     0.107064
H      7.134791     9.045281     6.363338     0.121397
H      4.438926     8.927861    29.547100     0.101053
H      4.418907     6.641412    29.328928     0.123648
H      3.974804     3.832569     2.396857     0.125340
H      3.933119     6.105263     2.518064     0.091654
H      4.957439    13.560573     1.242366     0.102693
H      4.660391     1.849097     1.405995     0.128015
H      3.721306     4.570328    29.907689     0.133864
H      4.137217    16.253055    29.734970     0.098236
H      6.459669     4.347248    23.714040     0.099253
H      5.206394     4.656307    22.814082     0.093623
H      4.804195     8.148985    25.129125     0.134358
H      3.300761     8.178799    26.813895     0.110745
H      3.101693     4.190202    26.786623     0.112188
H      4.635974     4.133163    25.077612     0.128234
H      7.824355     4.296798    20.453587     0.105522
H      7.758657     3.482583    21.802008     0.104528
H      7.933950     2.319432    19.468784     0.127893
H      7.983670    14.960181    17.644628     0.110795
H      4.015642    15.332557    17.996126     0.113473
H      3.944558     2.711907    19.826343     0.130910
H      5.398205     6.008071    20.786904     0.100509
H      6.055472     7.202362    21.577776     0.102305
H      4.909406     8.033277    19.729378     0.121630
H      4.389868     9.562046    18.093091     0.117284
H      7.999966     8.952711    16.405292     0.120107
H      8.455149     7.336676    18.002187     0.134312
H      8.021595     6.826878    23.035284     0.097761
H      8.831846     6.257949    21.811099     0.097830
H      9.968984     3.617874    25.056401     0.131021
H     11.423865     4.162722    26.759352     0.110786
H     11.302137     8.010561    25.662434     0.107064
H      9.839257     7.496110    23.938272     0.121397
H     12.535122     7.613530     0.754510     0.101053
H     12.555141     9.899979     0.972682     0.123648
H     12.999244    12.708822    27.904753     0.125340
H     13.040929    10.436128    27.783546     0.091654
H     12.016609     2.980818    29.059244     0.102693
H     12.313657    14.692294    28.895615     0.128015
H     13.252742    11.971063     0.393921     0.133864
H     12.836831     0.288336     0.566640     0.098236
H      3.204480     5.070569     8.563235     0.099253
H      3.481085     3.809733     7.663277     0.093623
H      6.962216     3.317507     9.978320     0.134358
H      6.953211     1.813805    11.663090     0.110745
H      2.960804     1.717765    11.635818     0.112188
H      2.943390     3.253008     9.926807     0.128234
H      3.189275     6.436102     5.302782     0.105522
H      2.373636     6.391444     6.651203     0.104528
H      1.215397     6.596705     4.317979     0.127893
H     13.853217     6.320099     2.493823     0.110795
H     14.123038     2.343781     2.845321     0.113473
H      1.504759     2.598510     4.675538     0.130910
H      4.837350     3.966586     5.636099     0.100509
H      6.048209     4.592804     6.426971     0.102305
H      6.849262     3.425670     4.578573     0.121630
H      8.364111     2.866842     2.942286     0.117284
H      7.848170     6.491467     1.254487     0.120107
H      6.244423     6.988214     2.851382     0.134312
H      5.723604     6.567965     7.884479     0.097761
H      5.175780     7.392633     6.660294     0.097830
H      2.565939     8.597542     9.905596     0.131021
H      3.148162    10.037874    11.608547     0.110786
H      6.991576     9.816858    10.511629     0.107064
H      6.439534     8.367745     8.787467     0.121397
H      9.242645    13.609137    15.905315     0.101053
H     11.528848    13.570126    16.123487     0.123648
H     11.732081    11.392118    12.753948     0.125340
H      9.461220    11.492457    12.632741     0.091654
H      1.981953    10.660930    13.908439     0.102693
H     13.697194    10.655558    13.744810     0.128015
H     13.617250    14.214032    15.544726     0.133865
H      1.927680    14.099838    15.717445     0.098236
C     12.715289    10.994466    23.460416     0.087452
C     13.110074    11.908413    22.299561    -0.082101
C     12.029246    13.102980    20.532674     0.277467
C     10.818482    13.548946    19.996032    -0.222114
C     10.832399    14.454554    19.002140    -0.087977
C     12.004715    14.999563    18.495194    -0.069465
C     13.207351    14.512941    19.014260    -0.073923
C     13.221317    13.588130    20.029364    -0.248380
C     11.594551     2.092125    17.482211     0.602433
C     13.989249    10.642820    24.220077    -0.074001
C     15.429374    11.928935    25.636677     0.273931
C     15.965835    10.801302    26.286647    -0.247846
C      2.795015    10.970417    27.365384    -0.076740
C      3.160140    12.226464    27.809303    -0.063544
C      2.635761    13.344048    27.156303    -0.082303
C     15.793669    13.192357    26.068475    -0.240899
C      4.062478    12.388347    28.985005     0.597232
C     11.742159    11.745664    24.356434    -0.082361
C     10.562794    11.275624    26.403005     0.269997
C      9.929087    12.504903    26.395732    -0.264606
C      9.014613    12.838596    27.368414    -0.083351
C      8.696600    11.906712    28.382609    -0.059232
C      9.334372    10.673210    28.389578    -0.070257
C     10.281986    10.366357    27.419927    -0.231601
C      7.620322    12.191844    29.376805     0.609757
C     12.048993     9.739545    22.913471    -0.070288
C     12.535271     8.232923    21.104465     0.278969
C     13.516661     7.713468    20.268747    -0.233951
C     13.166186     6.856341    19.244553    -0.082962
C     11.842245     6.518206    19.033956    -0.048600
C     10.865362     6.990222    19.904522    -0.087240
C     11.193093     7.852465    20.939625    -0.251134
C     11.484542     5.607659    17.890374     0.598241
C      7.221307     3.381765    15.032629     0.115697
C      5.845886     3.399930    14.899302    -0.170350
C      5.062192     4.049299    15.832288     0.111574
C      5.724112     4.691619    16.897693    -0.180020
C      7.086592     4.628106    16.957690     0.099806
C      1.477072     5.152186    16.068944     0.092717
C      2.846481     5.152714    16.174999    -0.182119
C      3.595177     4.081867    15.720475     0.117358
C      2.899970     3.057928    15.108383    -0.174449
C      1.502693     3.131178    15.014448     0.102255
C     10.010966    11.152512     8.309611     0.087452
C     10.934800    11.523573     7.148756    -0.082101
C     12.101068    10.412269     5.381869     0.277467
C     12.515631     9.190396     4.845227    -0.222114
C     13.421296     9.180931     3.851335    -0.087977
C     13.996385    10.338787     3.344389    -0.069465
C     13.540970    11.553584     3.863455    -0.073923
C     12.616828    11.591418     4.878559    -0.248380
C      1.082660    10.261954     2.331406     0.602433
C      9.692323    12.435125     9.069272    -0.074001
C     11.015185    13.841570    10.485872     0.273931
C      9.901776    14.406961    11.135842    -0.247846
C      9.730843     1.236165    12.214579    -0.076740
C     10.995897     1.568745    12.658498    -0.063544
C     12.099571     1.015691    12.005498    -0.082303
C     12.287590    14.173130    10.917670    -0.240899
C     11.181018     2.466603    13.834200     0.597232
C     10.736793    10.160315     9.205629    -0.082361
C     10.236466     8.993477    11.252200     0.269997
C     11.448977     8.328248    11.244927    -0.264606
C     11.758952     7.405465    12.217609    -0.083351
C     10.819170     7.111613    13.231804    -0.059232
C      9.602542     7.781014    13.238773    -0.070257
C      9.320253     8.736234    12.269122    -0.231601
C     11.076423     6.028334    14.226000     0.609757
C      8.739263    10.518833     7.762666    -0.070288
C      7.245696    11.043841     5.953660     0.278969
C      6.751748    12.038313     5.117942    -0.233951
C      5.885859    11.710081     4.093748    -0.082962
C      5.513661    10.395310     3.883151    -0.048600
C      5.960303     9.406568     4.753717    -0.087240
C      6.830718     9.711931     5.788820    -0.251134
C      4.594184    10.061230     2.739569     0.598241
C      4.875119     8.406331    30.183434     0.115697
C      4.857773     7.030900    30.050107    -0.170350
C      2.870556     3.681249     0.681483     0.111574
C      3.529749     4.326367     1.746888    -0.180020
C      3.501429     5.690032     1.806885     0.099806
C      3.880529     0.068853     0.918139     0.092717
C      3.916407     1.437793     1.024194    -0.182119
C      2.865244     2.213881     0.569670     0.117358
C      4.439839     4.094793    30.259188    -0.174449
C      4.476995     2.696091    30.165253     0.102255
C      6.963082     5.388879    21.991999     0.087452
C      6.039248     5.017818    23.152854    -0.082101
C      4.872980     6.129122    24.919741     0.277467
C      4.458417     7.350995    25.456383    -0.222114
C      3.552752     7.360460    26.450275    -0.087977
C      2.977663     6.202604    26.957221    -0.069465
C      3.433078     4.987807    26.438155    -0.073923
C      4.357220     4.949973    25.423051    -0.248380
C     15.891388     6.279437    27.970204     0.602433
C      7.281725     4.106266    21.232338    -0.074001
C      5.958863     2.699821    19.815738     0.273931
C      7.072272     2.134430    19.165768    -0.247846
C      7.243205    15.305226    18.087031    -0.076740
C      5.978151    14.972646    17.643112    -0.063544
C      4.513168     1.533764    18.296112    -0.082303
C      4.686458     2.368261    19.383940    -0.240899
C      5.793030    14.074788    16.467410     0.597232
C      6.237255     6.381076    21.095981    -0.082361
C      6.737582     7.547914    19.049410     0.269997
C      5.525071     8.213143    19.056683    -0.264606
C      5.215096     9.135926    18.084001    -0.083351
C      6.154878     9.429778    17.069806    -0.059232
C      7.371506     8.760377    17.062837    -0.070257
C      7.653795     7.805157    18.032488    -0.231601
C      5.897625    10.513057    16.075610     0.609757
C      8.234785     6.022558    22.538944    -0.070288
C      9.728352     5.497550    24.347950     0.278969
C     10.222300     4.503078    25.183668    -0.233951
C     11.088189     4.831310    26.207862    -0.082962
C     11.460387     6.146081    26.418459    -0.048600
C     11.013745     7.134823    25.547893    -0.087240
C     10.143330     6.829460    24.512790    -0.251134
C     12.379864     6.480161    27.562041     0.598241
C     12.098929     8.135060     0.118176     0.115697
C     12.116275     9.510491     0.251503    -0.170350
C     14.103492    12.860142    29.620127     0.111574
C     13.444299    12.215024    28.554722    -0.180020
C     13.472619    10.851359    28.494725     0.099806
C     12.732210     2.480602    29.383471     0.092717
C     13.057641    15.103598    29.277416    -0.182119
C     14.108804    14.327510    29.731940     0.117358
C     12.534209    12.446598     0.042422    -0.174449
C     12.497053    13.845300     0.136357     0.102255
C      4.258759     5.546925     6.841194     0.087452
C      3.863974     4.632978     8.002049    -0.082101
C      4.944802     3.438411     9.768936     0.277467
C      6.155566     2.992445    10.305578    -0.222114
C      6.141649     2.086837    11.299470    -0.087977
C      4.969333     1.541828    11.806416    -0.069465
C      3.766697     2.028450    11.287350    -0.073923
C      3.752731     2.953261    10.272246    -0.248380
C      5.379497    14.449266    12.819399     0.602433
C      2.984799     5.898571     6.081533    -0.074001
C      1.544674     4.612456     4.664933     0.273931
C      1.008213     5.740089     4.014963    -0.247846
C     14.179033     5.570974     2.936226    -0.076740
C     13.813908     4.314927     2.492307    -0.063544
C      0.341687     3.197343     3.145307    -0.082303
C      1.180379     3.349034     4.233135    -0.240899
C     12.911570     4.153044     1.316605     0.597232
C      5.231889     4.795727     5.945176    -0.082361
C      6.411254     5.265767     3.898605     0.269997
C      7.044961     4.036488     3.905878    -0.264606
C      7.959435     3.702795     2.933196    -0.083351
C      8.277448     4.634679     1.919001    -0.059232
C      7.639676     5.868181     1.912032    -0.070257
C      6.692062     6.175034     2.881683    -0.231601
C      9.353726     4.349547     0.924805     0.609757
C      4.925055     6.801846     7.388139    -0.070288
C      4.438777     8.308468     9.197145     0.278969
C      3.457387     8.827923    10.032863    -0.233951
C      3.807862     9.685050    11.057057    -0.082962
C      5.131803    10.023185    11.267654    -0.048600
C      6.108686     9.551169    10.397088    -0.087240
C      5.780955     8.688926     9.361985    -0.251134
C      5.489506    10.933732    12.411236     0.598241
C      9.752741    13.159626    15.268981     0.115697
C     11.128162    13.141461    15.402308    -0.170350
C     11.911856    12.492092    14.469322     0.111574
C     11.249936    11.849772    13.403917    -0.180020
C      9.887456    11.913285    13.343920     0.099806
C      1.500376    11.389205    14.232666     0.092717
C     14.127567    11.388677    14.126611    -0.182119
C     13.378871    12.459524    14.581135     0.117358
C     14.074078    13.483463    15.193227    -0.174449
C     15.471355    13.410213    15.287162     0.102255
N      7.845270     3.995279    16.055005    -0.200282
N     14.807791     4.121362    15.508061    -0.182986
N      2.888397     6.464794     0.904200    -0.200282
N      3.194169    13.421740     0.357256    -0.182986
N     14.085651    10.076597    29.397410    -0.200282
N     13.779879     3.119651    29.944354    -0.182986
N      9.128778    12.546112    14.246605    -0.200282
N      2.166257    12.420029    14.793549    -0.182986
O     11.928598    12.189235    21.546263    -0.205648
O     10.475210     2.463505    17.106774    -0.560947
O     12.683149     2.561006    17.051625    -0.582271
O     14.566602    11.892904    24.609756    -0.197148
O      4.576575    11.364406    29.487103    -0.565347
O      4.268479    13.573893    29.389229    -0.565985
O     11.462837    10.859669    25.483654    -0.204527
O      7.119793    13.346309    29.394986    -0.573307
O      7.311576    11.260807    30.151617    -0.564806
O     12.990240     9.093675    22.055330    -0.203080
O     12.427771     5.345636    17.087684    -0.575354
O     10.300089     5.187220    17.782500    -0.549469
O     11.185029    10.335242     6.395458    -0.205648
O      1.425022     9.133398     1.955969    -0.560946
O      1.579486    11.338085     1.900820    -0.582272
O     10.956895    12.980016     9.458951    -0.197147
O     10.170689     3.006960    14.336298    -0.565347
O     12.371487     2.641931    14.238424    -0.565986
O      9.843883     9.903957    10.332849    -0.204527
O     12.217583     5.498170    14.244181    -0.573307
O     10.137727     5.743725    15.000812    -0.564806
O      8.117906    11.476439     6.904525    -0.203080
O      4.356597    11.010909     1.936879    -0.575354
O      4.143310     8.888025     2.631695    -0.549469
O      5.789019     6.206149    23.906152    -0.205648
O     15.549026     7.407993    28.345641    -0.560946
O     15.394562     5.203306    28.400790    -0.582272
O      6.017153     3.561375    20.842659    -0.197147
O      6.803359    13.534431    15.965312    -0.565347
O      4.602561    13.899460    16.063186    -0.565986
O      7.130165     6.637434    19.968761    -0.204527
O      4.756465    11.043221    16.057429    -0.573307
O      6.836321    10.797666    15.300798    -0.564806
O      8.856142     5.064952    23.397085    -0.203080
O     12.617451     5.530482    28.364731    -0.575354
O     12.830738     7.653366    27.669915    -0.549469
O      5.045450     4.352156     8.755347    -0.205648
O      6.498838    14.077886    13.194836    -0.560947
O      4.290899    13.980385    13.249985    -0.582271
O      2.407446     4.648487     5.691854    -0.197148
O     12.397473     5.176985     0.814507    -0.565347
O     12.705569     2.967498     0.912381    -0.565985
O      5.511211     5.681722     4.817956    -0.204527
O      9.854255     3.195082     0.906624    -0.573307
O      9.662472     5.280584     0.149993    -0.564806
O      3.983808     7.447716     8.246280    -0.203080
O      4.546277    11.195755    13.213926    -0.575354
O      6.673959    11.354171    12.519110    -0.549469

The following XYZ coordinates are in angstroms. Other properties are in atomic units.
The sperically averaged electron density of each atom fit to a function of the form exp(a - br)
eigen_1, eigen_2 and eigen_3 are the three eigenvalues of traceless quadrupole moment tensor
  atom number  atomic symbol              X              Y              Z     net charge C6 coefficient C8 coefficient C10 coefficient fluctuating dipole atomic polarizability isotropic forcefield polarizability              a              b squared Pearson coefficient          <r^3>          <r^4>         wp_QDO          m_QDO          q_QDO       dipole_x       dipole_y       dipole_z         dipole            Qxy            Qxz            Qyz     Q(x^2-y^2)  Q(3z^2 - R^2)        eigen_1        eigen_2        eigen_3 static polarizability      alpha(xx)      alpha(xy)      alpha(xz)      alpha(yy)      alpha(yz)      alpha(zz) atomic spin moment
            1             Zn       9.884293       4.083118      16.096215       0.853739      98.876823 0.19055855E+04  0.60996865E+05                                17.924876                           14.688885       0.304265       1.953267                    0.996461      46.952481     129.117896       0.450657       0.424601      -1.125463      -0.004252       0.000487       0.006182       0.007519      -0.003072       0.008666       0.010229      -0.158008       0.173496      -0.108454       0.043386       0.065067             21.980916      23.525993      -0.217921       1.394608      22.852223      -0.821739      19.564533           0.000002
            2             Zn      12.775585       4.050260      15.592602       0.846316     105.436033 0.19982906E+04  0.64702617E+05                                18.408360                           14.774919       0.256657       1.937210                    0.996236      47.278384     130.591859       0.461764       0.409659      -1.136041       0.003576       0.005926       0.003057       0.007567       0.000589       0.018188       0.016015      -0.157546       0.130821      -0.102847       0.034519       0.068328             23.103800      26.563852      -0.931902       1.204501      22.706978       0.982865      20.040569           0.000000
            3             Zn       3.028841       8.500870       0.945410       0.853739      98.876834 0.19055859E+04  0.60996882E+05                                17.924877                           14.688887       0.304265       1.953267                    0.996461      46.952488     129.117923       0.450657       0.424601      -1.125463       0.000377      -0.004264       0.006182       0.007519      -0.007146       0.010449       0.008399       0.157480       0.173496      -0.108454       0.043386       0.065067             21.980917      22.841432      -0.200251      -0.785463      23.536786       1.415351      19.564534           0.000002
            4             Zn       3.070631      11.392047       0.441797       0.846316     105.436059 0.19982910E+04  0.64702634E+05                                18.408363                           14.774921       0.256657       1.937209                    0.996236      47.278386     130.591863       0.461764       0.409659      -1.136041       0.006017       0.003421       0.003057       0.007567      -0.003478       0.016479       0.017768       0.157397       0.130820      -0.102848       0.034519       0.068329             23.103805      22.661453      -0.831134       1.013631      26.609400       1.178728      20.040561           0.000000
            5             Zn      13.945207       8.040521      29.356200       0.853739      98.876834 0.19055859E+04  0.60996882E+05                                17.924877                           14.688887       0.304265       1.953267                    0.996461      46.952488     129.117923       0.450657       0.424601      -1.125463      -0.000377       0.004264      -0.006182       0.007519      -0.007146       0.010449       0.008399       0.157480       0.173496      -0.108454       0.043386       0.065067             21.980917      22.841432      -0.200250      -0.785463      23.536786       1.415351      19.564534           0.000002
            6             Zn      13.903417       5.149344      29.859813       0.846316     105.436059 0.19982910E+04  0.64702635E+05                                18.408363                           14.774921       0.256657       1.937209                    0.996236      47.278386     130.591863       0.461764       0.409659      -1.136041      -0.006017      -0.003421      -0.003057       0.007567      -0.003478       0.016479       0.017768       0.157397       0.130821      -0.102848       0.034519       0.068329             23.103805      22.661453      -0.831135       1.013631      26.609400       1.178728      20.040561           0.000000
            7             Zn       7.089755      12.458273      14.205395       0.853739      98.876823 0.19055855E+04  0.60996865E+05                                17.924876                           14.688886       0.304265       1.953267                    0.996461      46.952481     129.117898       0.450657       0.424601      -1.125463       0.004252      -0.000487      -0.006182       0.007519      -0.003072       0.008666       0.010229      -0.158007       0.173496      -0.108454       0.043386       0.065067             21.980917      23.525994      -0.217920       1.394608      22.852224      -0.821739      19.564534           0.000002
            8             Zn       4.198463      12.491131      14.709008       0.846316     105.436033 0.19982906E+04  0.64702617E+05                                18.408360                           14.774919       0.256657       1.937210                    0.996236      47.278384     130.591858       0.461764       0.409659      -1.136041      -0.003576      -0.005926      -0.003057       0.007567       0.000588       0.018188       0.016015      -0.157546       0.130821      -0.102847       0.034519       0.068328             23.103799      26.563851      -0.931902       1.204501      22.706977       0.982865      20.040569           0.000000
            9              H      13.769568      11.470822      21.738375       0.099253       1.319807 0.10854758E+02  0.11358317E+03                                 1.912757                            1.864172      -1.010233       2.388008                    0.996921       3.604350      10.000825       0.487561       1.200558      -0.729396       0.023412      -0.015518      -0.021920       0.035629      -0.006108       0.000439       0.004471       0.026119       0.019070      -0.018399       0.007091       0.011308              1.937561       1.808869      -0.242548      -0.260697       1.913149       0.088859       2.090666           0.000000
           10              H      13.492963      12.731658      22.638333       0.093623       1.351362 0.11069249E+02  0.11626031E+03                                 1.923780                            1.866251      -1.165739       2.307411                    0.995757       3.686938      10.210211       0.494242       1.179922      -0.733417       0.011113       0.032177       0.013548       0.036639      -0.001605      -0.001650       0.005759      -0.008556      -0.037878      -0.014072       0.001763       0.012309              1.954444       1.663611       0.239044       0.224314       2.108784       0.071952       2.090936           0.000000
           11              H      10.011832      13.223884      20.323290       0.134358       1.130048 0.83486034E+01  0.81356777E+02                                 1.687260                            1.612712      -0.872758       2.478167                    0.999153       3.157996       8.303926       0.538016       1.168237      -0.738481      -0.032036      -0.010447       0.008424       0.034734       0.002637      -0.000084      -0.011216       0.021199      -0.015215      -0.018003       0.004384       0.013619              1.685186       1.951693       0.186686      -0.183321       1.537428      -0.234088       1.566437           0.000005
           12              H      10.020837      14.727586      18.638520       0.110745       0.958436 0.65329396E+01  0.61557994E+02                                 1.657154                            1.529022      -1.063825       2.374160                    0.996532       3.597636      10.182566       0.484373       1.341992      -0.693844      -0.033325       0.009219      -0.013008       0.036943       0.000067       0.003436      -0.004345       0.017389      -0.018523      -0.010544      -0.001903       0.012447              1.742381       2.141377      -0.348234       0.351045       1.504707      -0.228851       1.581059           0.000001
           13              H      14.013244      14.823626      18.665792       0.112188       1.089923 0.78300494E+01  0.75480958E+02                                 1.665396                            1.572222      -0.914232       2.443849                    0.998843       3.297873       8.772417       0.536709       1.183845      -0.732222       0.036598       0.013350      -0.012605       0.040945       0.000237      -0.002044      -0.006665       0.026983      -0.021948      -0.015397      -0.001947       0.017344              1.704236       2.005339       0.240529      -0.304409       1.495418      -0.228468       1.611950          -0.000001
           14              H      14.030658      13.288383      20.374803       0.128234       1.069322 0.76708634E+01  0.73153682E+02                                 1.612300                            1.530304      -0.926340       2.442364                    0.998856       3.177230       8.252542       0.561011       1.144834      -0.742560       0.034585      -0.006927       0.007794       0.036123       0.000456       0.001127      -0.012971       0.027466      -0.022915      -0.021827       0.004224       0.017603              1.642750       1.811745      -0.213280       0.249359       1.473767      -0.319097       1.642740          -0.000001
           15              H      13.784773      10.105289      24.998828       0.105522       1.113414 0.86362017E+01  0.86862955E+02                                 1.814182                            1.744754      -1.031795       2.381855                    0.996693       3.705763      10.677235       0.460699       1.321834      -0.699637      -0.008672      -0.022824       0.027951       0.037113       0.006356       0.002773      -0.001870      -0.025223       0.008096      -0.015997       0.003084       0.012914              1.875400       1.706915       0.102288       0.015908       1.646253      -0.297613       2.273032           0.000001
           16              H      14.600412      10.149947      23.650407       0.104528       1.252588 0.99229303E+01  0.10132985E+03                                 1.835785                            1.775456      -0.912847       2.438402                    0.997961       3.444505       9.381160       0.503498       1.191272      -0.732248       0.023808      -0.016551      -0.021078       0.035848       0.000634      -0.010584      -0.001719       0.007732      -0.024239      -0.013467       0.000154       0.013312              1.868124       1.839954      -0.213674      -0.154390       1.707615       0.339971       2.056803           0.000002
           17              H      15.758651       9.944686      25.983631       0.127893       0.998300 0.72708329E+01  0.70084070E+02                                 1.683508                            1.601981      -1.037439       2.393662                    0.997463       3.497457       9.880401       0.480075       1.323616      -0.699067      -0.003996      -0.035569      -0.006734       0.036421       0.002985       0.009986       0.002316      -0.021451      -0.004957      -0.016631       0.003454       0.013177              1.725078       1.534956       0.075038       0.228953       2.057155       0.247244       1.583123           0.000001
           18              H       3.120831      10.221292      27.807787       0.110795       1.003534 0.71205162E+01  0.68595487E+02                                 1.713962                            1.602642      -1.067119       2.372437                    0.996266       3.649213      10.463684       0.470034       1.352674      -0.692060       0.012376      -0.030905       0.017660       0.037685      -0.004400       0.004320      -0.005907      -0.015047      -0.006493      -0.009155      -0.003799       0.012954              1.782452       1.565883      -0.299331       0.273064       2.111122      -0.264885       1.670353           0.000001
           19              H       2.851010      14.197610      27.456289       0.113473       1.093454 0.78553436E+01  0.76173231E+02                                 1.702161                            1.600053      -0.982626       2.412036                    0.998332       3.368407       9.137437       0.516814       1.222178      -0.722718       0.008825       0.037627       0.010132       0.039954       0.000337       0.006005      -0.002099      -0.026707      -0.026359      -0.014969      -0.002943       0.017912              1.761770       1.487174       0.247088       0.172251       2.221266       0.299305       1.576869          -0.000001
           20              H      15.469289      13.942881      25.626072       0.130910       1.099594 0.79756949E+01  0.76726870E+02                                 1.643658                            1.564518      -0.885795       2.466856                    0.999151       3.136362       8.154705       0.553227       1.150863      -0.742345      -0.007811       0.031007      -0.015358       0.035473       0.000534       0.011449      -0.001357      -0.024388      -0.008321      -0.018969       0.005266       0.013703              1.661476       1.435311      -0.148511       0.204218       1.934509      -0.299104       1.614607          -0.000001
           21              H      12.136698      12.574805      24.665511       0.100509       1.281118 0.10490177E+02  0.10911467E+03                                 1.891921                            1.846920      -0.986799       2.397930                    0.997482       3.600401      10.044023       0.482904       1.219396      -0.724699       0.014936       0.030469       0.009805       0.035321       0.006381       0.002344      -0.002041      -0.023890       0.020726      -0.017314       0.006653       0.010661              1.914540       1.831794       0.278048       0.052467       2.041472       0.256531       1.870353           0.000000
           22              H      10.925839      11.948587      23.874639       0.102305       1.286580 0.10422368E+02  0.10783127E+03                                 1.868336                            1.818734      -1.026682       2.381103                    0.996641       3.549196       9.755307       0.497422       1.190154      -0.731831      -0.031197       0.005131      -0.019186       0.036982       0.004748       0.005463      -0.004226       0.008609      -0.030552      -0.013616       0.001561       0.012054              1.888363       2.012552      -0.147102       0.237339       1.552870      -0.079977       2.099667           0.000003
           23              H      10.124786      13.115721      25.723037       0.121630       1.092516 0.78968533E+01  0.75891534E+02                                 1.632940                            1.550166      -1.027322       2.387248                    0.998212       3.260213       8.513247       0.558513       1.141126      -0.742830       0.000338       0.026776      -0.021768       0.034509      -0.010136      -0.010397      -0.010942      -0.021098      -0.005406      -0.023049       0.004754       0.018295              1.664255       1.453958       0.037853      -0.288854       1.649791      -0.317015       1.889015           0.000001
           24              H       8.609937      13.674549      27.359324       0.117284       1.162034 0.84408837E+01  0.82465314E+02                                 1.706356                            1.609418      -1.009580       2.403217                    0.997969       3.266343       8.593921       0.544806       1.150750      -0.741424      -0.018486       0.037404      -0.002259       0.041784      -0.006265      -0.004550      -0.009667      -0.021175      -0.011064      -0.015489      -0.002041       0.017531              1.737344       1.666558      -0.396260      -0.145226       2.091529       0.019569       1.453945          -0.000002
           25              H       9.125878      10.049924      29.047123       0.120107       1.031667 0.74125645E+01  0.70816867E+02                                 1.637370                            1.555311      -0.873970       2.469873                    0.999223       3.267175       8.785837       0.523891       1.223763      -0.722766      -0.008554      -0.029644       0.028454       0.041971      -0.003601      -0.003636      -0.008939      -0.019951      -0.005170      -0.012869      -0.002711       0.015580              1.669753       1.504185       0.078120      -0.274585       1.665028      -0.381247       1.840046           0.000000
           26              H      10.729625       9.553177      27.450228       0.134312       0.989447 0.69905491E+01  0.67084072E+02                                 1.705033                            1.593947      -1.134932       2.354161                    0.995925       3.567442      10.234415       0.468307       1.362911      -0.690242       0.013608      -0.032155       0.007586       0.035731      -0.003472      -0.008310      -0.009704      -0.013485       0.004543      -0.015653       0.001607       0.014046              1.762776       1.683288      -0.403317      -0.064529       2.114884       0.041331       1.490155           0.000000
           27              H      11.250444       9.973426      22.417131       0.097761       1.299890 0.10704248E+02  0.11202113E+03                                 1.909683                            1.861815      -1.172574       2.306730                    0.995749       3.711174      10.419819       0.481963       1.214362      -0.724697      -0.028419       0.009178      -0.017395       0.034561      -0.006244      -0.001072       0.006482       0.026348       0.003664      -0.017221       0.002745       0.014476              1.945710       1.905935      -0.020273       0.370670       1.916721       0.027475       2.014474           0.000003
           28              H      11.798268       9.148758      23.641316       0.097830       1.019608 0.75110664E+01  0.73321610E+02                                 1.738651                            1.647246      -1.086280       2.355016                    0.994812       3.741054      10.794071       0.463158       1.354710      -0.691881      -0.005482      -0.023330       0.027827       0.036724      -0.003866      -0.003228      -0.008851       0.001380      -0.011989      -0.012202       0.003982       0.008219              1.800842       1.414629       0.222481      -0.194307       1.836964      -0.365507       2.150934           0.000001
           29              H      14.408109       7.943849      20.396014       0.131021       1.080112 0.77003809E+01  0.73449215E+02                                 1.619909                            1.532186      -0.913886       2.454277                    0.998845       3.147997       8.156878       0.561680       1.143252      -0.743389       0.033290       0.005641       0.001298       0.033789       0.002062      -0.003895       0.011988       0.023497      -0.012134      -0.019693       0.005097       0.014596              1.641321       2.117169       0.173656       0.075338       1.394883       0.137557       1.411909          -0.000000
           30              H      13.825886       6.503517      18.693063       0.110786       1.100105 0.76833994E+01  0.74005421E+02                                 1.698036                            1.571461      -0.972322       2.413216                    0.998359       3.375900       9.091046       0.527608       1.205272      -0.726115       0.028001      -0.015229      -0.020294       0.037787       0.000174      -0.005837       0.005288       0.020431      -0.019211      -0.012699      -0.002381       0.015080              1.771069       1.902585      -0.256832      -0.424383       1.563771       0.402538       1.846851          -0.000002
           31              H       9.982472       6.724533      19.789981       0.107064       1.044410 0.73537732E+01  0.71358706E+02                                 1.743091                            1.613846      -1.319338       2.247971                    0.993457       3.788523      10.874220       0.475252       1.328145      -0.695789      -0.034113      -0.010343      -0.005561       0.036077       0.001230      -0.000846       0.004084       0.008573      -0.007490      -0.007034       0.001315       0.005719              1.810820       2.364659       0.290936       0.141927       1.466482       0.126674       1.601319           0.000001
           32              H      10.534514       8.173646      21.514143       0.121397       1.098782 0.81456466E+01  0.80022096E+02                                 1.732020                            1.647334      -1.052094       2.378796                    0.997340       3.469161       9.594536       0.499060       1.249307      -0.715942      -0.029009       0.009139       0.016898       0.034794      -0.001983      -0.004730       0.012619       0.026382      -0.009561      -0.020732       0.003673       0.017059              1.764455       1.764223      -0.000014      -0.304121       1.589154       0.299839       1.939988           0.000002
           33              H       7.731403       2.932254      14.396295       0.101053       1.049593 0.72534586E+01  0.69904333E+02                                 1.742302                            1.598951      -0.967422       2.416546                    0.998213       3.567058      10.090063       0.480829       1.321772      -0.699015       0.021830      -0.024525      -0.033713       0.047059      -0.001732      -0.000016       0.011562      -0.002946       0.021332      -0.010314      -0.004691       0.015005              1.832416       1.984219      -0.326741      -0.431535       1.621609       0.405807       1.891419           0.000000
           34              H       5.445200       2.971265      14.178123       0.123648       1.005281 0.72808239E+01  0.70796809E+02                                 1.736632                            1.637603      -1.273096       2.279648                    0.994701       3.722261      10.855431       0.456042       1.381237      -0.685872      -0.014001      -0.016188      -0.023878       0.032066      -0.001563       0.000582       0.004694       0.008792      -0.008095      -0.007744       0.001721       0.006023              1.786079       1.738039       0.180772       0.279715       1.581869       0.407662       2.038327          -0.000000
           35              H       5.241967       5.149273      17.547662       0.125340       1.039780 0.78711942E+01  0.77597046E+02                                 1.747153                            1.683483      -1.059173       2.384595                    0.996634       3.590850      10.348512       0.460144       1.350230      -0.693748      -0.016318       0.015802       0.025583       0.034212      -0.003324      -0.002462       0.010053       0.016710       0.021139      -0.016428       0.003440       0.012988              1.764816       1.782439      -0.189314      -0.168921       1.676228       0.343412       1.835783          -0.000001
           36              H       7.512828       5.048934      17.668869       0.091654       1.015990 0.71200281E+01  0.68906318E+02                                 1.753277                            1.619969      -1.235591       2.286354                    0.994643       3.830422      11.175422       0.457895       1.382174      -0.685174       0.020646       0.019824       0.034871       0.045114       0.001286       0.002674       0.009926       0.017374       0.011904      -0.015685       0.004664       0.011020              1.843267       1.738283       0.260177       0.357771       1.759715       0.454762       2.031804           0.000000
           37              H      14.992095       5.880461      16.393171       0.102693       1.200414 0.83002120E+01  0.81122930E+02                                 1.779959                            1.618846      -0.866912       2.468053                    0.999183       3.316366       8.859241       0.529296       1.184004      -0.732787      -0.023218       0.041369       0.016073       0.050088      -0.001976       0.004163       0.013179      -0.011982      -0.040750      -0.020056       0.001813       0.018244              1.878298       2.078749      -0.528139      -0.284966       2.035539       0.319632       1.520606          -0.000003
           38              H       3.276854       5.885833      16.556800       0.128015       1.042344 0.74752798E+01  0.71519384E+02                                 1.642819                            1.557019      -0.890292       2.464748                    0.999083       3.265397       8.768482       0.526402       1.216163      -0.724371       0.016304       0.030092       0.011577       0.036130      -0.000285      -0.000098       0.008834      -0.002751      -0.035022      -0.015162       0.004447       0.010715              1.670720       1.775852       0.291937       0.200438       1.847963       0.264822       1.388346          -0.000003
           39              H       3.356798       2.327359      14.756884       0.133865       0.901899 0.63454194E+01  0.60022896E+02                                 1.657140                            1.561004      -1.311783       2.270231                    0.994144       3.710055      10.911385       0.449646       1.440054      -0.674159       0.019061      -0.028971      -0.012675       0.036923      -0.002262       0.001503       0.008860       0.005873      -0.028431      -0.014600       0.005896       0.008704              1.713691       1.821188      -0.327688      -0.169222       1.864913       0.265856       1.454973          -0.000001
           40              H      15.046368       2.441553      14.584165       0.098236       1.134884 0.79181301E+01  0.77716668E+02                                 1.813346                            1.654759      -0.994781       2.406729                    0.997527       3.566306      10.059708       0.481212       1.296816      -0.704925      -0.021595      -0.032876      -0.023480       0.045809       0.000277      -0.000474       0.011210      -0.002701      -0.011063      -0.011997       0.000517       0.011480              1.912037       2.074403       0.473818       0.271229       2.088510       0.359042       1.573199          -0.000002
           41              H      10.514379      12.194143       6.587570       0.099253       1.319806 0.10854756E+02  0.11358316E+03                                 1.912757                            1.864172      -1.010233       2.388008                    0.996921       3.604350      10.000825       0.487561       1.200558      -0.729396      -0.014909       0.023804      -0.021920       0.035629      -0.005426       0.004481       0.000323      -0.026714       0.019070      -0.018399       0.007091       0.011308              1.937561       1.900561      -0.244916       0.082099       1.821457      -0.262903       2.090666           0.000000
           42              H      11.767654      11.885084       7.487528       0.093623       1.351362 0.11069249E+02  0.11626032E+03                                 1.923781                            1.866251      -1.165739       2.307411                    0.995757       3.686938      10.210212       0.494242       1.179922      -0.733417       0.032454       0.010278       0.013548       0.036639      -0.001824       0.005715      -0.001798       0.008379      -0.037878      -0.014072       0.001763       0.012309              1.954444       2.120825       0.227238       0.077719       1.651571       0.222382       2.090937           0.000000
           43              H      12.169853       8.392406       5.172485       0.134358       1.130048 0.83486062E+01  0.81356808E+02                                 1.687260                            1.612712      -0.872758       2.478167                    0.999153       3.157996       8.303925       0.538016       1.168237      -0.738481      -0.011270      -0.031756       0.008424       0.034734       0.003181      -0.011214       0.000206      -0.020898      -0.015215      -0.018003       0.004384       0.013619              1.685186       1.547340       0.197128      -0.238742       1.941781      -0.177217       1.566437           0.000005
           44              H      13.673287       8.362592       3.487715       0.110745       0.958437 0.65329405E+01  0.61558002E+02                                 1.657154                            1.529022      -1.063826       2.374159                    0.996532       3.597637      10.182568       0.484374       1.341992      -0.693845       0.008356      -0.033552      -0.013008       0.036943       0.000516      -0.004254       0.003547      -0.017359      -0.018523      -0.010544      -0.001903       0.012447              1.742381       1.487158      -0.331340      -0.219713       2.158925       0.356836       1.581059           0.000001
           45              H      13.872355      12.351189       3.514987       0.112188       1.089923 0.78300532E+01  0.75481002E+02                                 1.665396                            1.572223      -0.914231       2.443849                    0.998843       3.297873       8.772417       0.536709       1.183844      -0.732222       0.014290       0.036241      -0.012605       0.040945       0.000933      -0.006716      -0.001871      -0.026923      -0.021948      -0.015397      -0.001947       0.017344              1.704236       1.508172       0.253367      -0.236250       1.992586      -0.298410       1.611950          -0.000001
           46              H      12.338074      12.408228       5.223998       0.128234       1.069322 0.76708680E+01  0.73153735E+02                                 1.612300                            1.530304      -0.926340       2.442364                    0.998856       3.177230       8.252542       0.561011       1.144834      -0.742560      -0.006032       0.034753       0.007794       0.036123       0.001164      -0.012937       0.001462      -0.027382      -0.022915      -0.021827       0.004224       0.017603              1.642751       1.462984      -0.204274      -0.312554       1.822528       0.257514       1.642740          -0.000001
           47              H       9.149693      12.244593       9.848023       0.105522       1.113414 0.86362010E+01  0.86862945E+02                                 1.814182                            1.744754      -1.031795       2.381855                    0.996693       3.705763      10.677234       0.460699       1.321833      -0.699637      -0.023040      -0.008079       0.027951       0.037113       0.005696      -0.001798       0.002820       0.025846       0.008096      -0.015997       0.003084       0.012914              1.875400       1.651572       0.103717      -0.297102       1.701596       0.023586       2.273032           0.000001
           48              H       9.215391      13.058808       8.499602       0.104528       1.252588 0.99229308E+01  0.10132986E+03                                 1.835785                            1.775456      -0.912847       2.438402                    0.997961       3.444504       9.381159       0.503498       1.191273      -0.732248      -0.015931       0.024227      -0.021078       0.035848       0.000832      -0.001992      -0.010536      -0.007656      -0.024239      -0.013467       0.000154       0.013312              1.868125       1.696675      -0.209975       0.335873       1.850895      -0.163115       2.056803           0.000002
           49              H       9.040098      14.221959      10.832826       0.127893       0.998299 0.72708286E+01  0.70084018E+02                                 1.683508                            1.601981      -1.037440       2.393662                    0.997463       3.497457       9.880400       0.480075       1.323616      -0.699067      -0.035661      -0.003077      -0.006734       0.036421       0.002428       0.002573       0.009922       0.021731      -0.004957      -0.016631       0.003454       0.013177              1.725077       2.060679       0.061462       0.253072       1.531431       0.222494       1.583122           0.000001
           50              H       8.990378       1.581210      12.656982       0.110795       1.003533 0.71205113E+01  0.68595432E+02                                 1.713962                            1.602642      -1.067119       2.372437                    0.996266       3.649212      10.463682       0.470034       1.352674      -0.692060      -0.030576       0.013170       0.017660       0.037685      -0.004783      -0.005793       0.004471       0.014573      -0.006493      -0.009155      -0.003799       0.012954              1.782452       2.095309      -0.313002      -0.257748       1.581695       0.279810       1.670352           0.000001
           51              H      12.958406       1.208834      12.305484       0.113473       1.093455 0.78553506E+01  0.76173313E+02                                 1.702161                            1.600053      -0.982626       2.412036                    0.998332       3.368407       9.137437       0.516814       1.222178      -0.722718       0.037842       0.007851       0.010132       0.039954      -0.000353      -0.001943       0.006057       0.026707      -0.026359      -0.014969      -0.002943       0.017912              1.761770       2.233531       0.227815       0.303652       1.474911       0.164467       1.576870          -0.000001
           52              H      13.029490      13.829484      10.475267       0.130910       1.099593 0.79756878E+01  0.76726777E+02                                 1.643657                            1.564516      -0.885795       2.466856                    0.999151       3.136362       8.154701       0.553228       1.150862      -0.742345       0.030795      -0.008609      -0.015358       0.035473      -0.000096      -0.001061       0.011480       0.024411      -0.008321      -0.018969       0.005266       0.013703              1.661474       1.926509      -0.161194      -0.293732       1.443308       0.211871       1.614605          -0.000001
           53              H      11.575843      10.533320       9.514706       0.100509       1.281120 0.10490189E+02  0.10911482E+03                                 1.891922                            1.846921      -0.986800       2.397930                    0.997482       3.600402      10.044024       0.482904       1.219395      -0.724699       0.030844       0.014144       0.009805       0.035321       0.005756      -0.001980       0.002396       0.024517       0.020726      -0.017314       0.006653       0.010661              1.914540       2.055683       0.272267       0.257800       1.817585       0.045828       1.870353           0.000000
           54              H      10.918576       9.339029       8.723834       0.102305       1.286580 0.10422366E+02  0.10783125E+03                                 1.868336                            1.818734      -1.026682       2.381103                    0.996641       3.549196       9.755307       0.497422       1.190154      -0.731831       0.004324      -0.031319      -0.019186       0.036982       0.004964      -0.004083       0.005571      -0.008108      -0.030552      -0.013616       0.001561       0.012054              1.888363       1.545584      -0.135044      -0.073824       2.019837       0.239324       2.099667           0.000003
           55              H      12.064642       8.508114      10.572232       0.121630       1.092515 0.78968490E+01  0.75891483E+02                                 1.632940                            1.550165      -1.027322       2.387248                    0.998212       3.260213       8.513247       0.558513       1.141126      -0.742829       0.026776      -0.000353      -0.021768       0.034509      -0.010667      -0.011207      -0.010111       0.020023      -0.005406      -0.023049       0.004754       0.018295              1.664255       1.651613       0.032748      -0.324366       1.452135      -0.280574       1.889015           0.000001
           56              H      12.584180       6.979345      12.208519       0.117284       1.162034 0.84408816E+01  0.82465289E+02                                 1.706356                            1.609418      -1.009580       2.403217                    0.997969       3.266343       8.593921       0.544806       1.150750      -0.741424       0.036914      -0.019445      -0.002259       0.041784      -0.006803      -0.009781      -0.004299       0.020500      -0.011064      -0.015489      -0.002041       0.017531              1.737344       2.070794      -0.406698       0.015813       1.687292      -0.145683       1.453945          -0.000002
           57              H       8.974082       7.588680      13.896318       0.120107       1.031667 0.74125615E+01  0.70816830E+02                                 1.637370                            1.555311      -0.873970       2.469873                    0.999223       3.267175       8.785836       0.523891       1.223763      -0.722766      -0.029855      -0.007786       0.028454       0.041971      -0.004111      -0.009030      -0.003404       0.019553      -0.005170      -0.012869      -0.002711       0.015580              1.669752       1.668951       0.073865      -0.388207       1.500259      -0.264651       1.840046           0.000000
           58              H       8.518899       9.204715      12.299423       0.134312       0.989447 0.69905448E+01  0.67084026E+02                                 1.705033                            1.593947      -1.134932       2.354161                    0.995925       3.567441      10.234415       0.468306       1.362912      -0.690241      -0.031793       0.014433       0.007586       0.035731      -0.003816      -0.009915      -0.008056       0.013109       0.004543      -0.015653       0.001607       0.014046              1.762776       2.093781      -0.413917       0.039651       1.704391      -0.065575       1.490156           0.000000
           59              H       8.952453       9.714513       7.266326       0.097761       1.299890 0.10704247E+02  0.11202112E+03                                 1.909683                            1.861815      -1.172574       2.306730                    0.995749       3.711174      10.419818       0.481963       1.214362      -0.724697       0.008442      -0.028647      -0.017395       0.034561      -0.005555       0.006452      -0.001239      -0.026957       0.003664      -0.017221       0.002745       0.014476              1.945710       1.915668      -0.020525       0.037034       1.906988       0.369837       2.014474           0.000003
           60              H       8.142202      10.283442       8.490511       0.097830       1.019608 0.75110619E+01  0.73321556E+02                                 1.738651                            1.647245      -1.086280       2.355016                    0.994812       3.741054      10.794071       0.463158       1.354710      -0.691881      -0.023464      -0.004878       0.027827       0.036724      -0.003825      -0.008931      -0.002998      -0.001777      -0.011989      -0.012202       0.003982       0.008219              1.800842       1.848164       0.211286      -0.370400       1.403427      -0.184807       2.150935           0.000001
           61              H       7.005064      12.923517       5.245209       0.131021       1.080113 0.77003815E+01  0.73449222E+02                                 1.619909                            1.532186      -0.913886       2.454277                    0.998845       3.147997       8.156878       0.561680       1.143252      -0.743389       0.006499       0.033133       0.001298       0.033789       0.002666       0.011883      -0.004203      -0.023253      -0.012134      -0.019693       0.005097       0.014596              1.641321       1.404327       0.192063       0.139456       2.107725       0.071761       1.411909           0.000000
           62              H       5.550183      12.378669       3.542258       0.110786       1.100105 0.76833975E+01  0.74005399E+02                                 1.698035                            1.571461      -0.972322       2.413216                    0.998359       3.375900       9.091046       0.527608       1.205272      -0.726115      -0.014501       0.028385      -0.020294       0.037787       0.000701       0.005135      -0.005972      -0.020386      -0.019211      -0.012699      -0.002381       0.015080              1.771069       1.550741      -0.247747       0.391449       1.915615      -0.434633       1.846851          -0.000002
           63              H       5.671911       8.530830       4.639176       0.107064       1.044411 0.73537786E+01  0.71358770E+02                                 1.743091                            1.613847      -1.319338       2.247971                    0.993457       3.788523      10.874220       0.475252       1.328144      -0.695789      -0.011220      -0.033834      -0.005561       0.036077       0.001449       0.004061      -0.000951      -0.008434      -0.007490      -0.007034       0.001315       0.005719              1.810821       1.482097       0.313727       0.130296       2.349046       0.138610       1.601320           0.000001
           64              H       7.134791       9.045281       6.363338       0.121397       1.098782 0.81456436E+01  0.80022058E+02                                 1.732020                            1.647334      -1.052094       2.378796                    0.997340       3.469161       9.594535       0.499060       1.249307      -0.715942       0.008387      -0.029236       0.016898       0.034794      -0.001300       0.012493      -0.005054      -0.026551      -0.009561      -0.020732       0.003673       0.017059              1.764455       1.589269       0.004504       0.291889       1.764106      -0.311760       1.939988           0.000002
           65              H       4.438926       8.927861      29.547100       0.101053       1.049593 0.72534568E+01  0.69904312E+02                                 1.742302                            1.598951      -0.967422       2.416546                    0.998213       3.567058      10.090063       0.480829       1.321772      -0.699015      -0.023953       0.022456      -0.033713       0.047059      -0.001805       0.011558      -0.000315       0.002764       0.021332      -0.010314      -0.004691       0.015005              1.832415       1.604986      -0.316948       0.394532       2.000841      -0.441866       1.891419           0.000000
           66              H       4.418907       6.641412      29.328928       0.123648       1.005282 0.72808275E+01  0.70796848E+02                                 1.736632                            1.637603      -1.273096       2.279648                    0.994701       3.722261      10.855429       0.456042       1.381236      -0.685872      -0.016544      -0.013579      -0.023878       0.032066      -0.001334       0.004708       0.000460      -0.008941      -0.008095      -0.007744       0.001721       0.006022              1.786079       1.591303       0.184562       0.414746       1.728606       0.269099       2.038327          -0.000000
           67              H       3.974804       3.832569       2.396857       0.125340       1.039780 0.78711918E+01  0.77597020E+02                                 1.747153                            1.683483      -1.059173       2.384595                    0.996634       3.590850      10.348513       0.460144       1.350231      -0.693748       0.015376      -0.016720       0.025583       0.034212      -0.002888       0.009986      -0.002720      -0.017031       0.021139      -0.016428       0.003440       0.012988              1.764816       1.666527      -0.186321       0.338937       1.792139      -0.177730       1.835783          -0.000001
           68              H       3.933119       6.105263       2.518064       0.091654       1.015990 0.71200279E+01  0.68906314E+02                                 1.753276                            1.619969      -1.235590       2.286354                    0.994643       3.830422      11.175421       0.457895       1.382174      -0.685174       0.020351       0.020128       0.034871       0.045114       0.001732       0.009992       0.002417      -0.017219       0.011904      -0.015685       0.004664       0.011020              1.843267       1.773128       0.259277       0.463845       1.724869       0.345913       2.031803           0.000000
           69              H       4.957439      13.560573       1.242366       0.102693       1.200414 0.83002076E+01  0.81122877E+02                                 1.779958                            1.618846      -0.866912       2.468053                    0.999183       3.316365       8.859238       0.529296       1.184004      -0.732787       0.040755      -0.024278       0.016073       0.050088      -0.002283       0.013282       0.003821       0.011762      -0.040750      -0.020056       0.001813       0.018244              1.878298       2.008310      -0.526320       0.312169       2.105977      -0.293121       1.520605          -0.000003
           70              H       4.660391       1.849097       1.405995       0.128015       1.042344 0.74752758E+01  0.71519337E+02                                 1.642819                            1.557019      -0.890292       2.464748                    0.999083       3.265397       8.768482       0.526402       1.216163      -0.724371       0.030503       0.015522       0.011577       0.036130      -0.000356       0.008828      -0.000326       0.002718      -0.035022      -0.015162       0.004447       0.010715              1.670720       1.862983       0.289687       0.269908       1.760832       0.193535       1.388346          -0.000003
           71              H       3.721306       4.570328      29.907689       0.133864       0.901918 0.63455894E+01  0.60024955E+02                                 1.657167                            1.561027      -1.311825       2.270211                    0.994143       3.710116      10.911634       0.449641       1.440058      -0.674158      -0.028469       0.019802      -0.012676       0.036922      -0.002107       0.008897       0.001273      -0.006100      -0.028430      -0.014601       0.005897       0.008705              1.713720       1.848004      -0.328389       0.261407       1.838162      -0.176034       1.454994          -0.000001
           72              H       4.137217      16.253055      29.734970       0.098236       1.134883 0.79181237E+01  0.77716581E+02                                 1.813344                            1.654758      -0.994780       2.406729                    0.997527       3.566304      10.059697       0.481212       1.296815      -0.704925      -0.033423      -0.020739      -0.023480       0.045809       0.000207       0.011194      -0.000764       0.002726      -0.011063      -0.011997       0.000517       0.011480              1.912035       2.112952       0.472822       0.365923       2.049957       0.261869       1.573198          -0.000002
           73              H       6.459669       4.347248      23.714040       0.099253       1.319806 0.10854757E+02  0.11358317E+03                                 1.912757                            1.864172      -1.010233       2.388008                    0.996921       3.604350      10.000826       0.487561       1.200558      -0.729396       0.014909      -0.023804       0.021920       0.035629      -0.005426       0.004481       0.000323      -0.026714       0.019070      -0.018399       0.007091       0.011308              1.937561       1.900561      -0.244916       0.082099       1.821457      -0.262903       2.090666           0.000000
           74              H       5.206394       4.656307      22.814082       0.093623       1.351362 0.11069249E+02  0.11626031E+03                                 1.923780                            1.866251      -1.165739       2.307411                    0.995757       3.686938      10.210211       0.494242       1.179922      -0.733417      -0.032454      -0.010278      -0.013548       0.036639      -0.001824       0.005715      -0.001798       0.008379      -0.037878      -0.014072       0.001763       0.012309              1.954444       2.120824       0.227238       0.077719       1.651571       0.222382       2.090937           0.000000
           75              H       4.804195       8.148985      25.129125       0.134358       1.130048 0.83486049E+01  0.81356793E+02                                 1.687260                            1.612712      -0.872758       2.478167                    0.999153       3.157996       8.303925       0.538016       1.168237      -0.738481       0.011270       0.031756      -0.008424       0.034734       0.003181      -0.011214       0.000206      -0.020898      -0.015215      -0.018003       0.004384       0.013619              1.685186       1.547340       0.197128      -0.238742       1.941781      -0.177217       1.566437           0.000005
           76              H       3.300761       8.178799      26.813895       0.110745       0.958437 0.65329413E+01  0.61558010E+02                                 1.657153                            1.529022      -1.063826       2.374159                    0.996532       3.597637      10.182567       0.484374       1.341991      -0.693845      -0.008356       0.033552       0.013008       0.036943       0.000516      -0.004254       0.003547      -0.017359      -0.018523      -0.010544      -0.001903       0.012447              1.742381       1.487158      -0.331340      -0.219713       2.158925       0.356836       1.581059           0.000001
           77              H       3.101693       4.190202      26.786623       0.112188       1.089923 0.78300545E+01  0.75481020E+02                                 1.665397                            1.572223      -0.914231       2.443849                    0.998843       3.297873       8.772418       0.536708       1.183845      -0.732222      -0.014290      -0.036241       0.012605       0.040945       0.000933      -0.006716      -0.001871      -0.026923      -0.021948      -0.015397      -0.001947       0.017344              1.704236       1.508172       0.253367      -0.236250       1.992586      -0.298410       1.611951          -0.000001
           78              H       4.635974       4.133163      25.077612       0.128234       1.069322 0.76708691E+01  0.73153748E+02                                 1.612300                            1.530305      -0.926340       2.442364                    0.998856       3.177230       8.252542       0.561011       1.144834      -0.742560       0.006032      -0.034753      -0.007794       0.036123       0.001164      -0.012937       0.001462      -0.027382      -0.022915      -0.021827       0.004224       0.017603              1.642751       1.462984      -0.204274      -0.312554       1.822528       0.257514       1.642740          -0.000001
           79              H       7.824355       4.296798      20.453587       0.105522       1.113413 0.86361953E+01  0.86862879E+02                                 1.814182                            1.744754      -1.031795       2.381855                    0.996693       3.705762      10.677233       0.460699       1.321834      -0.699637       0.023040       0.008079      -0.027951       0.037113       0.005696      -0.001798       0.002820       0.025846       0.008096      -0.015997       0.003084       0.012914              1.875400       1.651572       0.103717      -0.297102       1.701596       0.023586       2.273032           0.000001
           80              H       7.758657       3.482583      21.802008       0.104528       1.252588 0.99229346E+01  0.10132991E+03                                 1.835785                            1.775456      -0.912847       2.438402                    0.997961       3.444505       9.381161       0.503498       1.191272      -0.732248       0.015931      -0.024227       0.021078       0.035848       0.000832      -0.001992      -0.010536      -0.007656      -0.024239      -0.013467       0.000154       0.013312              1.868125       1.696675      -0.209975       0.335873       1.850895      -0.163115       2.056803           0.000002
           81              H       7.933950       2.319432      19.468784       0.127893       0.998299 0.72708281E+01  0.70084014E+02                                 1.683508                            1.601981      -1.037440       2.393662                    0.997463       3.497457       9.880401       0.480075       1.323616      -0.699067       0.035661       0.003077       0.006734       0.036421       0.002428       0.002573       0.009922       0.021731      -0.004957      -0.016631       0.003454       0.013177              1.725077       2.060679       0.061462       0.253072       1.531431       0.222495       1.583123           0.000001
           82              H       7.983670      14.960181      17.644628       0.110795       1.003534 0.71205159E+01  0.68595482E+02                                 1.713962                            1.602642      -1.067119       2.372437                    0.996266       3.649213      10.463683       0.470034       1.352673      -0.692060       0.030576      -0.013170      -0.017660       0.037685      -0.004783      -0.005793       0.004471       0.014573      -0.006493      -0.009155      -0.003799       0.012954              1.782452       2.095309      -0.313002      -0.257748       1.581695       0.279810       1.670352           0.000001
           83              H       4.015642      15.332557      17.996126       0.113473       1.093455 0.78553546E+01  0.76173361E+02                                 1.702162                            1.600054      -0.982626       2.412036                    0.998332       3.368408       9.137440       0.516814       1.222178      -0.722718      -0.037842      -0.007851      -0.010132       0.039954      -0.000353      -0.001943       0.006057       0.026707      -0.026359      -0.014969      -0.002943       0.017912              1.761771       2.233531       0.227815       0.303652       1.474911       0.164467       1.576870          -0.000001
           84              H       3.944558       2.711907      19.826343       0.130910       1.099593 0.79756897E+01  0.76726802E+02                                 1.643657                            1.564517      -0.885795       2.466856                    0.999151       3.136362       8.154702       0.553228       1.150862      -0.742345      -0.030795       0.008609       0.015358       0.035473      -0.000096      -0.001061       0.011480       0.024411      -0.008321      -0.018969       0.005266       0.013703              1.661474       1.926510      -0.161194      -0.293732       1.443308       0.211871       1.614606          -0.000001
           85              H       5.398205       6.008071      20.786904       0.100509       1.281119 0.10490185E+02  0.10911478E+03                                 1.891922                            1.846921      -0.986799       2.397930                    0.997482       3.600401      10.044023       0.482904       1.219396      -0.724699      -0.030844      -0.014144      -0.009805       0.035321       0.005756      -0.001980       0.002396       0.024517       0.020726      -0.017314       0.006653       0.010661              1.914541       2.055684       0.272267       0.257800       1.817585       0.045828       1.870353           0.000000
           86              H       6.055472       7.202362      21.577776       0.102305       1.286580 0.10422366E+02  0.10783124E+03                                 1.868335                            1.818733      -1.026682       2.381103                    0.996641       3.549196       9.755306       0.497422       1.190154      -0.731831      -0.004324       0.031319       0.019186       0.036982       0.004964      -0.004083       0.005571      -0.008108      -0.030552      -0.013616       0.001561       0.012054              1.888362       1.545584      -0.135044      -0.073824       2.019837       0.239324       2.099666           0.000003
           87              H       4.909406       8.033277      19.729378       0.121630       1.092515 0.78968511E+01  0.75891504E+02                                 1.632940                            1.550165      -1.027322       2.387248                    0.998212       3.260214       8.513248       0.558513       1.141125      -0.742830      -0.026776       0.000353       0.021768       0.034509      -0.010667      -0.011207      -0.010111       0.020023      -0.005406      -0.023049       0.004754       0.018295              1.664254       1.651613       0.032748      -0.324366       1.452135      -0.280574       1.889015           0.000001
           88              H       4.389868       9.562046      18.093091       0.117284       1.162033 0.84408782E+01  0.82465251E+02                                 1.706356                            1.609418      -1.009580       2.403217                    0.997969       3.266342       8.593919       0.544805       1.150751      -0.741424      -0.036914       0.019445       0.002259       0.041784      -0.006803      -0.009781      -0.004299       0.020500      -0.011064      -0.015489      -0.002041       0.017531              1.737344       2.070794      -0.406698       0.015813       1.687292      -0.145683       1.453945          -0.000002
           89              H       7.999966       8.952711      16.405292       0.120107       1.031667 0.74125603E+01  0.70816816E+02                                 1.637369                            1.555310      -0.873970       2.469873                    0.999223       3.267175       8.785836       0.523891       1.223763      -0.722766       0.029855       0.007786      -0.028454       0.041970      -0.004111      -0.009030      -0.003404       0.019553      -0.005170      -0.012869      -0.002711       0.015580              1.669752       1.668951       0.073865      -0.388207       1.500259      -0.264651       1.840046           0.000000
           90              H       8.455149       7.336676      18.002187       0.134312       0.989447 0.69905448E+01  0.67084026E+02                                 1.705033                            1.593947      -1.134932       2.354161                    0.995925       3.567441      10.234415       0.468306       1.362912      -0.690241       0.031793      -0.014433      -0.007586       0.035731      -0.003816      -0.009915      -0.008056       0.013109       0.004543      -0.015653       0.001607       0.014046              1.762776       2.093781      -0.413917       0.039651       1.704391      -0.065575       1.490156           0.000000
           91              H       8.021595       6.826878      23.035284       0.097761       1.299890 0.10704247E+02  0.11202112E+03                                 1.909683                            1.861815      -1.172574       2.306730                    0.995749       3.711174      10.419819       0.481963       1.214362      -0.724697      -0.008442       0.028647       0.017395       0.034561      -0.005555       0.006452      -0.001239      -0.026957       0.003664      -0.017221       0.002745       0.014476              1.945710       1.915668      -0.020525       0.037034       1.906988       0.369837       2.014474           0.000003
           92              H       8.831846       6.257949      21.811099       0.097830       1.019608 0.75110619E+01  0.73321556E+02                                 1.738651                            1.647245      -1.086280       2.355016                    0.994812       3.741054      10.794071       0.463158       1.354710      -0.691881       0.023464       0.004878      -0.027827       0.036724      -0.003825      -0.008931      -0.002998      -0.001777      -0.011989      -0.012202       0.003982       0.008219              1.800842       1.848164       0.211286      -0.370400       1.403427      -0.184807       2.150935           0.000001
           93              H       9.968984       3.617874      25.056401       0.131021       1.080113 0.77003820E+01  0.73449231E+02                                 1.619910                            1.532186      -0.913886       2.454277                    0.998845       3.147997       8.156879       0.561680       1.143253      -0.743388      -0.006499      -0.033133      -0.001298       0.033789       0.002666       0.011883      -0.004203      -0.023253      -0.012134      -0.019693       0.005097       0.014596              1.641321       1.404327       0.192063       0.139456       2.107726       0.071761       1.411910           0.000000
           94              H      11.423865       4.162722      26.759352       0.110786       1.100105 0.76833985E+01  0.74005413E+02                                 1.698036                            1.571461      -0.972322       2.413216                    0.998359       3.375900       9.091047       0.527607       1.205272      -0.726115       0.014501      -0.028385       0.020294       0.037787       0.000701       0.005135      -0.005972      -0.020386      -0.019211      -0.012699      -0.002381       0.015080              1.771069       1.550741      -0.247747       0.391449       1.915615      -0.434633       1.846851          -0.000002
           95              H      11.302137       8.010561      25.662434       0.107064       1.044411 0.73537795E+01  0.71358778E+02                                 1.743091                            1.613847      -1.319338       2.247971                    0.993457       3.788523      10.874219       0.475252       1.328144      -0.695789       0.011220       0.033834       0.005561       0.036077       0.001449       0.004061      -0.000951      -0.008434      -0.007490      -0.007034       0.001315       0.005719              1.810821       1.482097       0.313727       0.130296       2.349046       0.138610       1.601320           0.000001
           96              H       9.839257       7.496110      23.938272       0.121397       1.098782 0.81456436E+01  0.80022058E+02                                 1.732020                            1.647334      -1.052094       2.378796                    0.997340       3.469161       9.594535       0.499060       1.249307      -0.715942      -0.008387       0.029236      -0.016898       0.034794      -0.001300       0.012493      -0.005054      -0.026551      -0.009561      -0.020732       0.003673       0.017059              1.764455       1.589269       0.004504       0.291889       1.764106      -0.311760       1.939988           0.000002
           97              H      12.535122       7.613530       0.754510       0.101053       1.049593 0.72534580E+01  0.69904326E+02                                 1.742302                            1.598951      -0.967422       2.416546                    0.998213       3.567058      10.090063       0.480829       1.321772      -0.699015       0.023953      -0.022456       0.033713       0.047059      -0.001805       0.011558      -0.000315       0.002764       0.021332      -0.010314      -0.004691       0.015005              1.832416       1.604987      -0.316948       0.394532       2.000841      -0.441866       1.891419           0.000000
           98              H      12.555141       9.899979       0.972682       0.123648       1.005281 0.72808228E+01  0.70796796E+02                                 1.736632                            1.637603      -1.273096       2.279648                    0.994701       3.722260      10.855428       0.456042       1.381237      -0.685872       0.016544       0.013579       0.023878       0.032066      -0.001334       0.004708       0.000460      -0.008941      -0.008095      -0.007744       0.001721       0.006022              1.786079       1.591303       0.184562       0.414746       1.728606       0.269099       2.038327          -0.000000
           99              H      12.999244      12.708822      27.904753       0.125340       1.039780 0.78711910E+01  0.77597008E+02                                 1.747153                            1.683482      -1.059173       2.384595                    0.996634       3.590850      10.348512       0.460144       1.350231      -0.693748      -0.015376       0.016720      -0.025583       0.034212      -0.002888       0.009986      -0.002720      -0.017031       0.021139      -0.016428       0.003440       0.012988              1.764816       1.666527      -0.186321       0.338937       1.792139      -0.177730       1.835783          -0.000001
          100              H      13.040929      10.436128      27.783546       0.091654       1.015990 0.71200279E+01  0.68906314E+02                                 1.753276                            1.619969      -1.235590       2.286354                    0.994643       3.830422      11.175421       0.457895       1.382174      -0.685174      -0.020351      -0.020128      -0.034871       0.045114       0.001732       0.009992       0.002417      -0.017219       0.011904      -0.015685       0.004664       0.011020              1.843267       1.773128       0.259277       0.463845       1.724869       0.345913       2.031803           0.000000
          101              H      12.016609       2.980818      29.059244       0.102693       1.200414 0.83002064E+01  0.81122862E+02                                 1.779958                            1.618846      -0.866912       2.468053                    0.999183       3.316365       8.859238       0.529296       1.184005      -0.732787      -0.040755       0.024278      -0.016073       0.050088      -0.002283       0.013282       0.003821       0.011762      -0.040750      -0.020056       0.001813       0.018244              1.878297       2.008310      -0.526320       0.312169       2.105977      -0.293121       1.520605          -0.000003
          102              H      12.313657      14.692294      28.895615       0.128015       1.042344 0.74752758E+01  0.71519337E+02                                 1.642819                            1.557019      -0.890292       2.464748                    0.999083       3.265397       8.768482       0.526402       1.216163      -0.724371      -0.030503      -0.015522      -0.011577       0.036130      -0.000356       0.008828      -0.000326       0.002718      -0.035022      -0.015162       0.004447       0.010715              1.670720       1.862983       0.289687       0.269908       1.760832       0.193535       1.388346          -0.000003
          103              H      13.252742      11.971063       0.393921       0.133864       0.901918 0.63455894E+01  0.60024955E+02                                 1.657167                            1.561027      -1.311825       2.270211                    0.994143       3.710116      10.911634       0.449641       1.440058      -0.674158       0.028469      -0.019802       0.012676       0.036922      -0.002107       0.008897       0.001273      -0.006100      -0.028430      -0.014601       0.005897       0.008705              1.713720       1.848004      -0.328389       0.261407       1.838162      -0.176034       1.454994          -0.000001
          104              H      12.836831       0.288336       0.566640       0.098236       1.134883 0.79181237E+01  0.77716581E+02                                 1.813344                            1.654758      -0.994781       2.406729                    0.997527       3.566304      10.059697       0.481212       1.296815      -0.704925       0.033423       0.020739       0.023480       0.045809       0.000207       0.011194      -0.000764       0.002726      -0.011063      -0.011997       0.000517       0.011480              1.912035       2.112952       0.472822       0.365923       2.049957       0.261869       1.573197          -0.000002
          105              H       3.204480       5.070569       8.563235       0.099253       1.319807 0.10854757E+02  0.11358316E+03                                 1.912757                            1.864172      -1.010233       2.388008                    0.996921       3.604350      10.000824       0.487561       1.200558      -0.729397      -0.023412       0.015518       0.021920       0.035629      -0.006108       0.000439       0.004471       0.026119       0.019070      -0.018399       0.007091       0.011308              1.937561       1.808869      -0.242548      -0.260697       1.913149       0.088859       2.090666           0.000000
          106              H       3.481085       3.809733       7.663277       0.093623       1.351361 0.11069247E+02  0.11626029E+03                                 1.923781                            1.866251      -1.165739       2.307411                    0.995757       3.686937      10.210210       0.494242       1.179922      -0.733417      -0.011113      -0.032177      -0.013548       0.036639      -0.001605      -0.001650       0.005759      -0.008556      -0.037878      -0.014072       0.001763       0.012309              1.954444       1.663611       0.239044       0.224314       2.108785       0.071952       2.090937           0.000000
          107              H       6.962216       3.317507       9.978320       0.134358       1.130047 0.83486004E+01  0.81356743E+02                                 1.687260                            1.612712      -0.872758       2.478167                    0.999153       3.157995       8.303924       0.538016       1.168238      -0.738480       0.032036       0.010447      -0.008424       0.034734       0.002637      -0.000084      -0.011216       0.021199      -0.015215      -0.018003       0.004384       0.013619              1.685186       1.951693       0.186686      -0.183321       1.537428      -0.234088       1.566437           0.000005
          108              H       6.953211       1.813805      11.663090       0.110745       0.958436 0.65329396E+01  0.61557994E+02                                 1.657154                            1.529022      -1.063825       2.374160                    0.996532       3.597636      10.182566       0.484373       1.341992      -0.693844       0.033325      -0.009219       0.013008       0.036943       0.000067       0.003436      -0.004345       0.017389      -0.018523      -0.010544      -0.001903       0.012447              1.742381       2.141377      -0.348234       0.351045       1.504707      -0.228851       1.581059           0.000001
          109              H       2.960804       1.717765      11.635818       0.112188       1.089923 0.78300509E+01  0.75480983E+02                                 1.665397                            1.572223      -0.914232       2.443849                    0.998843       3.297873       8.772420       0.536708       1.183845      -0.732222      -0.036598      -0.013350       0.012605       0.040945       0.000237      -0.002044      -0.006665       0.026983      -0.021948      -0.015397      -0.001947       0.017344              1.704237       2.005340       0.240529      -0.304410       1.495419      -0.228468       1.611951          -0.000001
          110              H       2.943390       3.253008       9.926807       0.128234       1.069322 0.76708659E+01  0.73153705E+02                                 1.612299                            1.530304      -0.926340       2.442363                    0.998856       3.177231       8.252542       0.561012       1.144833      -0.742561      -0.034585       0.006927      -0.007794       0.036123       0.000456       0.001127      -0.012971       0.027466      -0.022915      -0.021827       0.004224       0.017603              1.642750       1.811744      -0.213280       0.249359       1.473766      -0.319097       1.642739          -0.000001
          111              H       3.189275       6.436102       5.302782       0.105522       1.113414 0.86362022E+01  0.86862960E+02                                 1.814182                            1.744754      -1.031795       2.381855                    0.996693       3.705763      10.677234       0.460699       1.321833      -0.699637       0.008672       0.022824      -0.027951       0.037113       0.006356       0.002773      -0.001870      -0.025223       0.008096      -0.015997       0.003084       0.012914              1.875400       1.706915       0.102288       0.015908       1.646253      -0.297612       2.273032           0.000001
          112              H       2.373636       6.391444       6.651203       0.104528       1.252588 0.99229322E+01  0.10132988E+03                                 1.835785                            1.775456      -0.912847       2.438402                    0.997961       3.444505       9.381161       0.503498       1.191272      -0.732248      -0.023808       0.016551       0.021078       0.035848       0.000634      -0.010584      -0.001719       0.007732      -0.024239      -0.013467       0.000154       0.013312              1.868124       1.839955      -0.213674      -0.154390       1.707615       0.339972       2.056803           0.000002
          113              H       1.215397       6.596705       4.317979       0.127893       0.998300 0.72708336E+01  0.70084080E+02                                 1.683509                            1.601981      -1.037439       2.393662                    0.997463       3.497457       9.880402       0.480075       1.323616      -0.699067       0.003996       0.035569       0.006734       0.036421       0.002985       0.009986       0.002316      -0.021451      -0.004957      -0.016631       0.003454       0.013177              1.725078       1.534956       0.075038       0.228953       2.057155       0.247244       1.583123           0.000001
          114              H      13.853217       6.320099       2.493823       0.110795       1.003534 0.71205169E+01  0.68595494E+02                                 1.713962                            1.602642      -1.067119       2.372437                    0.996266       3.649213      10.463683       0.470034       1.352673      -0.692060      -0.012376       0.030905      -0.017660       0.037685      -0.004400       0.004320      -0.005907      -0.015047      -0.006493      -0.009155      -0.003799       0.012954              1.782452       1.565883      -0.299331       0.273064       2.111122      -0.264885       1.670353           0.000001
          115              H      14.123038       2.343781       2.845321       0.113473       1.093455 0.78553491E+01  0.76173292E+02                                 1.702161                            1.600053      -0.982627       2.412035                    0.998332       3.368408       9.137438       0.516814       1.222178      -0.722718      -0.008825      -0.037627      -0.010132       0.039954       0.000337       0.006005      -0.002099      -0.026707      -0.026359      -0.014969      -0.002943       0.017912              1.761770       1.487174       0.247088       0.172251       2.221266       0.299305       1.576869          -0.000001
          116              H       1.504759       2.598510       4.675538       0.130910       1.099594 0.79756961E+01  0.76726884E+02                                 1.643658                            1.564518      -0.885795       2.466856                    0.999151       3.136362       8.154705       0.553227       1.150863      -0.742345       0.007811      -0.031007       0.015358       0.035473       0.000534       0.011449      -0.001357      -0.024388      -0.008321      -0.018969       0.005266       0.013703              1.661476       1.435311      -0.148511       0.204218       1.934509      -0.299104       1.614607          -0.000001
          117              H       4.837350       3.966586       5.636099       0.100509       1.281119 0.10490179E+02  0.10911470E+03                                 1.891921                            1.846920      -0.986800       2.397930                    0.997482       3.600402      10.044024       0.482905       1.219395      -0.724699      -0.014936      -0.030469      -0.009805       0.035321       0.006381       0.002344      -0.002041      -0.023890       0.020726      -0.017314       0.006653       0.010661              1.914540       1.831794       0.278048       0.052467       2.041472       0.256531       1.870353           0.000000
          118              H       6.048209       4.592804       6.426971       0.102305       1.286580 0.10422368E+02  0.10783127E+03                                 1.868336                            1.818734      -1.026682       2.381102                    0.996641       3.549196       9.755307       0.497422       1.190154      -0.731831       0.031197      -0.005131       0.019186       0.036982       0.004748       0.005463      -0.004226       0.008609      -0.030552      -0.013616       0.001561       0.012054              1.888363       2.012552      -0.147102       0.237339       1.552870      -0.079977       2.099667           0.000003
          119              H       6.849262       3.425670       4.578573       0.121630       1.092516 0.78968566E+01  0.75891568E+02                                 1.632940                            1.550166      -1.027322       2.387248                    0.998212       3.260214       8.513248       0.558513       1.141125      -0.742830      -0.000338      -0.026776       0.021768       0.034509      -0.010136      -0.010397      -0.010942      -0.021098      -0.005406      -0.023049       0.004754       0.018295              1.664255       1.453958       0.037853      -0.288853       1.649791      -0.317015       1.889015           0.000001
          120              H       8.364111       2.866842       2.942286       0.117284       1.162034 0.84408825E+01  0.82465300E+02                                 1.706356                            1.609418      -1.009580       2.403217                    0.997969       3.266343       8.593921       0.544806       1.150750      -0.741424       0.018486      -0.037404       0.002259       0.041784      -0.006265      -0.004550      -0.009667      -0.021175      -0.011064      -0.015489      -0.002041       0.017531              1.737344       1.666558      -0.396260      -0.145226       2.091528       0.019569       1.453945          -0.000002
          121              H       7.848170       6.491467       1.254487       0.120107       1.031667 0.74125634E+01  0.70816852E+02                                 1.637370                            1.555311      -0.873970       2.469873                    0.999223       3.267175       8.785836       0.523891       1.223763      -0.722766       0.008554       0.029644      -0.028454       0.041971      -0.003601      -0.003636      -0.008939      -0.019951      -0.005170      -0.012869      -0.002711       0.015580              1.669752       1.504184       0.078120      -0.274585       1.665027      -0.381247       1.840046           0.000000
          122              H       6.244423       6.988214       2.851382       0.134312       0.989447 0.69905440E+01  0.67084017E+02                                 1.705033                            1.593947      -1.134932       2.354161                    0.995925       3.567441      10.234415       0.468306       1.362912      -0.690241      -0.013608       0.032155      -0.007586       0.035731      -0.003472      -0.008310      -0.009704      -0.013485       0.004543      -0.015653       0.001607       0.014046              1.762776       1.683288      -0.403317      -0.064529       2.114884       0.041331       1.490156           0.000000
          123              H       5.723604       6.567965       7.884479       0.097761       1.299890 0.10704248E+02  0.11202113E+03                                 1.909683                            1.861815      -1.172574       2.306730                    0.995749       3.711174      10.419819       0.481963       1.214362      -0.724697       0.028419      -0.009178       0.017395       0.034561      -0.006244      -0.001072       0.006482       0.026348       0.003664      -0.017221       0.002745       0.014476              1.945710       1.905935      -0.020273       0.370670       1.916721       0.027475       2.014474           0.000003
          124              H       5.175780       7.392633       6.660294       0.097830       1.019608 0.75110664E+01  0.73321610E+02                                 1.738651                            1.647246      -1.086280       2.355016                    0.994812       3.741054      10.794071       0.463158       1.354710      -0.691881       0.005482       0.023330      -0.027827       0.036724      -0.003866      -0.003228      -0.008851       0.001380      -0.011989      -0.012202       0.003982       0.008219              1.800842       1.414629       0.222481      -0.194307       1.836964      -0.365507       2.150934           0.000001
          125              H       2.565939       8.597542       9.905596       0.131021       1.080113 0.77003814E+01  0.73449224E+02                                 1.619910                            1.532186      -0.913886       2.454277                    0.998845       3.147997       8.156879       0.561680       1.143253      -0.743388      -0.033290      -0.005641      -0.001298       0.033789       0.002062      -0.003895       0.011988       0.023497      -0.012134      -0.019693       0.005097       0.014596              1.641321       2.117170       0.173656       0.075338       1.394883       0.137558       1.411910          -0.000000
          126              H       3.148162      10.037874      11.608547       0.110786       1.100105 0.76834004E+01  0.74005435E+02                                 1.698036                            1.571461      -0.972322       2.413216                    0.998359       3.375900       9.091047       0.527607       1.205272      -0.726115      -0.028001       0.015229       0.020294       0.037787       0.000174      -0.005837       0.005288       0.020431      -0.019211      -0.012699      -0.002381       0.015080              1.771069       1.902585      -0.256833      -0.424383       1.563771       0.402538       1.846851          -0.000002
          127              H       6.991576       9.816858      10.511629       0.107064       1.044410 0.73537741E+01  0.71358714E+02                                 1.743090                            1.613846      -1.319338       2.247971                    0.993457       3.788523      10.874219       0.475252       1.328144      -0.695789       0.034113       0.010343       0.005561       0.036077       0.001230      -0.000846       0.004084       0.008573      -0.007490      -0.007034       0.001315       0.005719              1.810820       2.364659       0.290936       0.141927       1.466482       0.126674       1.601319           0.000001
          128              H       6.439534       8.367745       8.787467       0.121397       1.098782 0.81456469E+01  0.80022097E+02                                 1.732020                            1.647334      -1.052094       2.378796                    0.997340       3.469161       9.594535       0.499060       1.249307      -0.715942       0.029009      -0.009139      -0.016898       0.034794      -0.001983      -0.004730       0.012619       0.026382      -0.009561      -0.020732       0.003673       0.017059              1.764455       1.764223      -0.000014      -0.304121       1.589154       0.299839       1.939987           0.000002
          129              H       9.242645      13.609137      15.905315       0.101053       1.049593 0.72534580E+01  0.69904324E+02                                 1.742302                            1.598951      -0.967422       2.416546                    0.998213       3.567058      10.090062       0.480829       1.321772      -0.699015      -0.021830       0.024525       0.033713       0.047059      -0.001732      -0.000016       0.011562      -0.002946       0.021332      -0.010314      -0.004691       0.015005              1.832415       1.984219      -0.326741      -0.431534       1.621609       0.405807       1.891419           0.000000
          130              H      11.528848      13.570126      16.123487       0.123648       1.005281 0.72808247E+01  0.70796816E+02                                 1.736632                            1.637603      -1.273096       2.279648                    0.994701       3.722261      10.855430       0.456042       1.381236      -0.685872       0.014001       0.016188       0.023878       0.032066      -0.001563       0.000582       0.004694       0.008792      -0.008095      -0.007744       0.001721       0.006023              1.786078       1.738039       0.180772       0.279715       1.581869       0.407662       2.038327          -0.000000
          131              H      11.732081      11.392118      12.753948       0.125340       1.039780 0.78711934E+01  0.77597035E+02                                 1.747153                            1.683482      -1.059173       2.384595                    0.996634       3.590850      10.348511       0.460144       1.350230      -0.693748       0.016318      -0.015802      -0.025583       0.034212      -0.003324      -0.002462       0.010053       0.016710       0.021139      -0.016428       0.003440       0.012988              1.764816       1.782439      -0.189314      -0.168921       1.676227       0.343412       1.835782          -0.000001
          132              H       9.461220      11.492457      12.632741       0.091654       1.015990 0.71200290E+01  0.68906327E+02                                 1.753277                            1.619969      -1.235590       2.286354                    0.994643       3.830422      11.175421       0.457895       1.382174      -0.685174      -0.020646      -0.019824      -0.034871       0.045114       0.001286       0.002674       0.009926       0.017374       0.011904      -0.015685       0.004664       0.011020              1.843267       1.738283       0.260177       0.357771       1.759715       0.454761       2.031804           0.000000
          133              H       1.981953      10.660930      13.908439       0.102693       1.200414 0.83002120E+01  0.81122930E+02                                 1.779959                            1.618846      -0.866912       2.468053                    0.999183       3.316366       8.859241       0.529296       1.184004      -0.732787       0.023218      -0.041368      -0.016073       0.050088      -0.001976       0.004163       0.013179      -0.011982      -0.040750      -0.020056       0.001813       0.018244              1.878298       2.078749      -0.528139      -0.284966       2.035539       0.319632       1.520606          -0.000003
          134              H      13.697194      10.655558      13.744810       0.128015       1.042344 0.74752799E+01  0.71519382E+02                                 1.642819                            1.557019      -0.890291       2.464748                    0.999083       3.265397       8.768481       0.526403       1.216163      -0.724371      -0.016304      -0.030092      -0.011577       0.036130      -0.000285      -0.000098       0.008834      -0.002751      -0.035022      -0.015162       0.004447       0.010715              1.670720       1.775851       0.291937       0.200438       1.847963       0.264822       1.388346          -0.000003
          135              H      13.617250      14.214032      15.544726       0.133865       0.901899 0.63454205E+01  0.60022909E+02                                 1.657140                            1.561004      -1.311783       2.270231                    0.994144       3.710055      10.911385       0.449646       1.440054      -0.674159      -0.019061       0.028971       0.012675       0.036923      -0.002262       0.001503       0.008860       0.005873      -0.028431      -0.014600       0.005896       0.008704              1.713692       1.821188      -0.327688      -0.169222       1.864914       0.265856       1.454973          -0.000001
          136              H       1.927680      14.099838      15.717445       0.098236       1.134884 0.79181301E+01  0.77716668E+02                                 1.813346                            1.654759      -0.994781       2.406729                    0.997527       3.566306      10.059708       0.481212       1.296816      -0.704925       0.021595       0.032876       0.023480       0.045809       0.000277      -0.000474       0.011210      -0.002701      -0.011063      -0.011997       0.000517       0.011480              1.912037       2.074403       0.473818       0.271229       2.088510       0.359042       1.573199          -0.000002
          137              C      12.715289      10.994466      23.460416       0.087452      33.314069 0.40717829E+03  0.94565028E+04                                 9.804470                            7.271287      -0.730172       1.803192                    0.996484      26.581233      76.991324       0.541615       0.486933      -1.019134      -0.002266      -0.001036       0.002566       0.003577      -0.001809      -0.002476      -0.006468      -0.001623      -0.032778      -0.013557       0.004882       0.008674             13.081875      10.175322       0.734935       1.414669      11.020538       0.663959      18.049766           0.000001
          138              C      13.110074      11.908413      22.299561      -0.082101      28.169794 0.37719883E+03  0.86383136E+04                                 8.335255                            6.539780      -0.460312       1.850766                    0.997111      28.831151      84.318782       0.629014       0.425194      -1.048903      -0.084382      -0.003796      -0.023626       0.087709      -0.017292       0.028778      -0.012886       0.053714       0.008272      -0.034146      -0.016776       0.050922             10.719671       6.911716      -0.767290       1.814269       9.659428      -4.900103      15.587869          -0.000000
          139              C      12.029246      13.102980      20.532674       0.277467      34.311756 0.34868916E+03  0.77354265E+04                                 9.374352                            6.333118      -0.002746       2.019303                    0.999494      24.722904      68.392574       0.640077       0.431348      -1.057925      -0.002870      -0.036354       0.032410       0.048788      -0.007958       0.014908      -0.038447      -0.030402       0.044830      -0.030839      -0.022647       0.053486             12.837843       9.366068      -1.860731       2.499697      12.407048      -9.529343      16.740413           0.000001
          140              C      10.818482      13.548946      19.996032      -0.222114      36.057290 0.43141103E+03  0.10120591E+05                                 9.407249                            6.866958       0.071308       1.984030                    0.999602      30.128846      86.457195       0.636975       0.409891      -1.068659      -0.013521       0.015321      -0.026976       0.033842       0.021161      -0.014604      -0.007312       0.031991      -0.048446      -0.020951      -0.018451       0.039402             11.564256      10.123024      -2.003467       2.573140      11.099272      -7.291414      13.470471           0.000006
          141              C      10.832399      14.454554      19.002140      -0.087977      34.760473 0.42689477E+03  0.10042644E+05                                 9.423070                            7.013246       0.016974       1.979594                    0.999731      29.368096      85.900157       0.602602       0.432065      -1.048973       0.022062      -0.014014       0.017891       0.031673      -0.006394       0.015741       0.020769       0.016579      -0.046684      -0.035476       0.012594       0.022881             11.369125      10.258606      -0.500973       0.651756      10.998836      -6.820831      12.849933           0.000002
          142              C      12.004715      14.999563      18.495194      -0.069465      39.387820 0.45777549E+03  0.10825664E+05                                10.016626                            7.084651       0.031674       2.008116                    0.999411      27.838411      78.444245       0.629924       0.411165      -1.075116      -0.007065      -0.024554       0.043838       0.050741       0.002237       0.000711      -0.004066       0.019763      -0.027743      -0.011904      -0.002855       0.014758             12.704983      10.334352      -0.944616       0.967081      13.730562      -8.574337      14.050035           0.000001
          143              C      13.207351      14.512941      19.014260      -0.073923      34.359175 0.41987693E+03  0.98102545E+04                                 9.258899                            6.898173      -0.035819       1.957671                    0.999614      29.219805      84.428995       0.616837       0.424989      -1.056151      -0.014521      -0.015276       0.026803       0.034097       0.010354      -0.011894       0.005643       0.038349      -0.072136      -0.029281      -0.006306       0.035588             11.084152       9.867843      -1.051550       0.945437      10.580068      -6.709881      12.804545          -0.000002
          144              C      13.221317      13.588130      20.029364      -0.248380      36.017846 0.45567158E+03  0.10829275E+05                                 9.409342                            7.074024       0.058922       1.975957                    0.999862      30.701645      88.469316       0.625815       0.411825      -1.068159       0.014964       0.029217      -0.034870       0.047890      -0.015079       0.015191      -0.024486       0.057623      -0.064379      -0.044324      -0.005402       0.049726             11.302013       8.896464       0.012977      -0.029292      10.989084      -7.567674      14.020490          -0.000001
          145              C      11.594551       2.092125      17.482211       0.602433      23.166506 0.24684407E+03  0.51128668E+04                                 7.585245                            5.620362      -0.075952       2.032604                    0.999605      22.514921      63.771907       0.616208       0.479885      -1.011994      -0.005392       0.056967      -0.032147       0.065633       0.004525      -0.001169       0.082790      -0.040602       0.081344      -0.067008      -0.033368       0.100376              9.220688       8.646197      -0.380743       0.140486      10.143603      -4.940677       8.872264          -0.000000
          146              C      13.989249      10.642820      24.220077      -0.074001      27.303368 0.37600368E+03  0.85991224E+04                                 8.161910                            6.559117      -0.380788       1.887209                    0.996510      28.330259      82.640190       0.624186       0.429072      -1.047133       0.010023       0.084404       0.003302       0.085061       0.037617       0.020046       0.013540      -0.047791      -0.094826      -0.044035      -0.021182       0.065217             10.051244      10.598123       1.089761       4.498914       7.211867       1.450814      12.343742           0.000001
          147              C      15.429374      11.928935      25.636677       0.273931      32.387727 0.34845232E+03  0.77418407E+04                                 9.000071                            6.350537       0.025271       2.028601                    0.999682      24.868837      69.226628       0.635179       0.434019      -1.054523      -0.028550      -0.003005      -0.039875       0.049134       0.014528       0.031560       0.012977       0.013235       0.045588      -0.027141      -0.018678       0.045819             11.567737      11.355640       1.865903       7.651367       9.740956       1.943298      13.606615           0.000001
          148              C      15.965835      10.801302      26.286647      -0.247846      35.763877 0.48855849E+03  0.11856896E+05                                 9.461430                            7.402097      -0.002733       1.960358                    0.999241      31.297974      92.200624       0.600105       0.420556      -1.058807       0.026918      -0.007138       0.036501       0.045911       0.018760       0.009927       0.013353      -0.044421      -0.030930      -0.025894      -0.013491       0.039385             11.045380      10.311781      -0.315300       6.216116      10.114615       0.273160      12.709744           0.000003
          149              C       2.795015      10.970417      27.365384      -0.076740      33.861861 0.43918882E+03  0.10442441E+05                                 9.354132                            7.182797      -0.250196       1.894261                    0.999063      29.934756      89.051048       0.584774       0.440522      -1.040204      -0.018178       0.012802      -0.024097       0.032787      -0.010465      -0.017551      -0.016695       0.004353      -0.029349      -0.032008       0.013896       0.018112             11.023656       9.746323       1.127609       5.589512      11.473834       1.800093      11.850811           0.000002
          150              C       3.160140      12.226464      27.809303      -0.063544      38.353793 0.46020913E+03  0.10923388E+05                                 9.898842                            7.144027      -0.102458       1.965897                    0.999071      28.073364      79.865191       0.620500       0.415874      -1.069534      -0.020132      -0.005014      -0.042023       0.046866       0.000157       0.003471       0.001700      -0.012114      -0.032249      -0.011937       0.000361       0.011576             12.354939      11.764314       1.179846       7.644115      11.270048       1.478599      14.030455           0.000001
          151              C       2.635761      13.344048      27.156303      -0.082303      32.648746 0.43489858E+03  0.10270559E+05                                 8.992690                            7.062428      -0.101745       1.934891                    0.999611      29.682461      86.766822       0.603043       0.430082      -1.050997      -0.006742      -0.018437      -0.022535       0.029887       0.004165      -0.007062       0.002983      -0.036597      -0.063061      -0.024447      -0.004927       0.029374             10.325567       9.142607       0.412074       5.276785      10.307786       0.416446      11.526308          -0.000002
          152              C      15.793669      13.192357      26.068475      -0.240899      35.262190 0.45917353E+03  0.10943511E+05                                 9.270287                            7.115832       0.042729       1.968065                    0.999600      30.796799      89.138069       0.621470       0.413529      -1.066071       0.026404       0.018836       0.020595       0.038420      -0.019969       0.015764      -0.022968      -0.038213      -0.014846      -0.028071      -0.017065       0.045136             10.774808       9.317557       2.054647       5.490032      11.009507       1.792931      11.997360          -0.000000
          153              C       4.062478      12.388347      28.985005       0.597232      23.852656 0.25438079E+03  0.53028275E+04                                 7.705075                            5.682764      -0.072449       2.029310                    0.999574      22.659075      64.152105       0.617187       0.476065      -1.015149       0.050002       0.009762       0.045479       0.068292       0.003815      -0.083777      -0.008314       0.058584      -0.002766      -0.071126      -0.028988       0.100114              9.380554       9.015691       0.179326       5.019398       9.198014       0.866571       9.927957          -0.000000
          154              C      11.742159      11.745664      24.356434      -0.082361      26.777714 0.37794579E+03  0.86481256E+04                                 7.980038                            6.524095      -0.377611       1.878506                    0.997491      28.617205      83.293062       0.633828       0.422321      -1.052089       0.002872      -0.069991       0.049242       0.085626       0.016570      -0.021196      -0.038078      -0.034615       0.068243      -0.036727      -0.024645       0.061373              9.596518       8.264877      -0.169166      -3.277813       6.676897       0.188584      13.847780           0.000001
          155              C      10.562794      11.275624      26.403005       0.269997      31.268881 0.34670037E+03  0.77050877E+04                                 8.813175                            6.348670       0.061597       2.040614                    0.999717      24.957781      69.834870       0.632179       0.435956      -1.051727       0.031894      -0.018658      -0.038780       0.053565      -0.007641      -0.038571       0.002486       0.030702       0.063173      -0.030818      -0.022117       0.052935             11.017157      10.573383      -1.948343      -6.532333       8.515628      -0.131640      13.962460           0.000001
          156              C       9.929087      12.504903      26.395732      -0.264606      36.851445 0.47321269E+03  0.11359635E+05                                 9.528953                            7.210399       0.093642       1.977652                    0.999875      31.321040      90.885580       0.619305       0.411996      -1.067409      -0.041196       0.012933       0.025479       0.050135      -0.004088      -0.024377      -0.038393      -0.046018       0.023470      -0.048134      -0.006307       0.054441             11.163730      11.718392      -3.125565      -6.187977       9.558989       0.724861      12.213809           0.000002
          157              C       9.014613      12.838596      27.368414      -0.083351      34.105789 0.42446666E+03  0.99381442E+04                                 9.178234                            6.916263      -0.075512       1.941093                    0.999534      29.447567      84.998411       0.619033       0.422601      -1.058315       0.012302      -0.021786      -0.020649       0.032440      -0.012986       0.006227      -0.010344      -0.035844      -0.051940      -0.020980      -0.012538       0.033518             10.765019      11.385211      -1.834509      -6.302982       8.939840      -0.302609      11.970005          -0.000001
          158              C       8.696600      11.906712      28.382609      -0.059232      41.125177 0.45863827E+03  0.10831196E+05                                10.297431                            7.061661      -0.035826       1.984353                    0.999295      27.783881      77.767365       0.636100       0.407732      -1.079359       0.028187      -0.010334      -0.034608       0.045815      -0.003805      -0.006573      -0.008565      -0.021393       0.013256      -0.016841       0.001538       0.015303             13.585738      16.437501      -3.343473      -9.378312       9.977821       0.501228      14.341892           0.000000
          159              C       9.334372      10.673210      28.389578      -0.070257      33.102605 0.41358874E+03  0.96193149E+04                                 9.020218                            6.823726       0.021636       1.980820                    0.999621      28.868566      83.008545       0.623771       0.422188      -1.058738       0.011137       0.000168      -0.020668       0.023478       0.004843       0.008500      -0.021700      -0.017359       0.002633      -0.023786      -0.002878       0.026664             10.778186      12.269412      -3.191797      -5.953468       9.209629       0.464112      10.855518           0.000001
          160              C      10.281986      10.366357      27.419927      -0.231601      38.400514 0.49062168E+03  0.11921528E+05                                 9.966972                            7.452254      -0.040508       1.949838                    0.998798      31.061822      91.611310       0.593829       0.424482      -1.056172      -0.026118      -0.008285       0.036807       0.045886      -0.021414      -0.001306      -0.006466      -0.033020      -0.043623      -0.022070      -0.012797       0.034866             12.004655      12.462480      -2.176028      -6.360537      10.010393      -0.681895      13.541092           0.000002
          161              C       7.620322      12.191844      29.376805       0.609757      24.395124 0.25016487E+03  0.51844481E+04                                 7.832239                            5.623702      -0.087742       2.026438                    0.999534      22.378760      62.825877       0.623419       0.474078      -1.017926      -0.047332       0.010428       0.042862       0.064701       0.026649       0.090322       0.021816       0.031008       0.053022      -0.078734      -0.032533       0.111267              9.898439      11.526434      -2.110808      -5.909637       8.422779       0.288290       9.746103          -0.000001
          162              C      12.048993       9.739545      22.913471      -0.070288      27.799151 0.37937578E+03  0.87000004E+04                                 8.279077                            6.596195      -0.383493       1.886690                    0.996545      28.387545      83.056826       0.621023       0.430079      -1.045993       0.080431      -0.015623      -0.039388       0.090911      -0.026415      -0.025965       0.030282       0.019074      -0.008840      -0.036039      -0.019561       0.055600             10.162588       6.415820       1.230002       0.279619      11.818212       4.056968      12.253731           0.000001
          163              C      12.535271       8.232923      21.104465       0.278969      33.202966 0.35236690E+03  0.78471074E+04                                 9.176090                            6.391015       0.041212       2.035287                    0.999657      24.830345      69.096524       0.632726       0.434686      -1.054602       0.013569       0.029371       0.034852       0.047554       0.003426       0.004117       0.036142      -0.026860       0.067753      -0.025404      -0.024899       0.050303             11.871698       9.223374       1.298318       0.174092      11.990250       8.263264      14.401469           0.000001
          164              C      13.516661       7.713468      20.268747      -0.233951      37.162825 0.45486639E+03  0.10802492E+05                                 9.583200                            7.060192       0.023138       1.961553                    0.999591      30.625326      88.141723       0.627604       0.410942      -1.069015       0.002617      -0.023645      -0.025990       0.035234       0.018210       0.009304       0.009771       0.060732      -0.057890      -0.030732      -0.016362       0.047094             11.447166      10.189875       0.284511      -0.664395      10.528511       6.957440      13.623113           0.000000
          165              C      13.166186       6.856341      19.244553      -0.082962      34.607564 0.42322072E+03  0.99149845E+04                                 9.319498                            6.939134      -0.065312       1.946380                    0.999584      29.423701      85.328353       0.612782       0.426653      -1.054378      -0.009287       0.013509       0.021213       0.026809      -0.012236      -0.018949      -0.004817       0.016462      -0.007980      -0.024090      -0.000986       0.025076             11.024980      10.831579       1.525745       0.815449       9.939992       6.277900      12.303369          -0.000002
          166              C      11.842245       6.518206      19.033956      -0.048600      39.295129 0.44079817E+03  0.10310587E+05                                 9.957284                            6.912676       0.002709       2.001297                    0.999292      27.432192      76.499342       0.644138       0.406522      -1.079801       0.013347       0.034503       0.035541       0.051301      -0.000899      -0.007773       0.001460       0.008764      -0.000805      -0.006232      -0.004197       0.010429             12.734437      11.151150       1.545025       0.714929      11.280447       8.239927      15.771713           0.000001
          167              C      10.865362       6.990222      19.904522      -0.087240      36.547422 0.44745065E+03  0.10656723E+05                                 9.757933                            7.191482      -0.151564       1.920851                    0.999451      29.929072      88.244576       0.593341       0.433434      -1.047551       0.025109       0.019824       0.016610       0.036047       0.002422       0.007918      -0.019317       0.013269      -0.036467      -0.028024       0.011273       0.016751             11.713600      11.073102       1.265535       0.049550       9.796408       6.497277      14.271291           0.000002
          168              C      11.193093       7.852465      20.939625      -0.251134      37.289878 0.49120246E+03  0.11923642E+05                                 9.698861                            7.395154       0.067963       1.976611                    0.999683      31.427693      92.250761       0.604356       0.417508      -1.061937      -0.018984      -0.024752      -0.033225       0.045573      -0.014465      -0.024478       0.025249       0.030314       0.006034      -0.034061      -0.011404       0.045465             11.464665      10.519122       2.921482       1.513776      10.351784       6.325218      13.523089           0.000003
          169              C      11.484542       5.607659      17.890374       0.598241      24.707352 0.25571662E+03  0.53195020E+04                                 7.831734                            5.656379      -0.036644       2.041298                    0.999484      22.422603      62.714115       0.627545       0.469191      -1.022324      -0.012310      -0.038229      -0.054001       0.067299      -0.035737       0.012792      -0.081822      -0.070967      -0.052219      -0.076333      -0.034303       0.110636              9.690834       9.200943       1.342227       0.282725       8.550466       5.281201      11.321094           0.000000
          170              C       7.221307       3.381765      15.032629       0.115697      26.128065 0.32601353E+03  0.71596864E+04                                 7.825817                            6.139594       0.246438       2.111867                    0.999421      25.443519      71.582857       0.643240       0.433586      -1.049494       0.008132       0.021258       0.040796       0.046716       0.001837      -0.009269      -0.017674      -0.069814       0.008762      -0.038510      -0.003422       0.041932              9.085355      13.326618      -0.118747       0.301363       6.033772       2.507628       7.895675           0.000001
          171              C       5.845886       3.399930      14.899302      -0.170350      32.554936 0.44539733E+03  0.10578707E+05                                 9.014551                            7.150985      -0.014783       1.980495                    0.998006      29.634630      86.802076       0.598971       0.430542      -1.050985       0.007255      -0.007606       0.005601       0.011910       0.009918       0.007140      -0.009092      -0.044536      -0.026219      -0.025131      -0.005084       0.030214             10.483615      15.943289      -0.725405      -0.234281       6.664599       2.643838       8.842958          -0.000001
          172              C       5.062192       4.049299      15.832288       0.111574      34.663535 0.40157712E+03  0.92311285E+04                                 9.415445                            6.777491      -0.119930       1.982012                    0.999211      26.059183      73.441425       0.621184       0.428944      -1.059143       0.001990      -0.004890       0.002880       0.006014       0.001641       0.004992      -0.003335      -0.023239      -0.051482      -0.019091      -0.001466       0.020558             12.185640      21.332004      -0.264905       1.353752       6.717142       2.396035       8.507773          -0.000002
          173              C       5.724112       4.691619      16.897693      -0.180020      32.891799 0.46675731E+03  0.11229410E+05                                 9.094128                            7.338356      -0.114743       1.940421                    0.997842      30.318602      89.711252       0.588440       0.432651      -1.048506       0.003702      -0.006452      -0.000287       0.007445      -0.011564      -0.010237      -0.007416      -0.028950       0.020771      -0.026431       0.009331       0.017099             10.436054      15.454754       0.868412       2.104728       7.088933       2.691551       8.764474          -0.000002
          174              C       7.086592       4.628106      16.957690       0.099806      26.878304 0.34709802E+03  0.77798389E+04                                 8.067840                            6.412096      -0.046453       2.006144                    0.998839      26.484381      76.448231       0.615189       0.444201      -1.038241       0.014721      -0.025640      -0.048129       0.056485       0.013294      -0.001097      -0.015939      -0.040884       0.038859      -0.031171      -0.000132       0.031302              9.250351      12.808803      -0.092106       0.049110       6.666797       2.755181       8.275453          -0.000000
          175              C       1.477072       5.152186      16.068944       0.092717      27.945977 0.31755412E+03  0.68961804E+04                                 8.037923                            5.954790       0.303235       2.117329                    0.999843      25.429499      70.074551       0.673549       0.418742      -1.063593      -0.016748      -0.043359      -0.023333       0.052009      -0.004546      -0.007710      -0.004281      -0.049548       0.032500      -0.032127       0.010957       0.021171              9.747123      15.852793      -0.535149       0.048065       8.310889       1.906361       5.077686          -0.000006
          176              C       2.846481       5.152714      16.174999      -0.182119      34.364497 0.42038884E+03  0.97767297E+04                                 9.119727                            6.791944       0.245873       2.053503                    0.999808      29.070606      82.460072       0.640023       0.411499      -1.069982      -0.000653      -0.001987      -0.008625       0.008875       0.016186       0.005651       0.004743      -0.028709       0.002849      -0.022566      -0.000600       0.023167             11.121225      18.912748      -1.610096       0.123456       9.069247       1.787983       5.381680          -0.000006
          177              C       3.595177       4.081867      15.720475       0.117358      34.979750 0.38831403E+03  0.88436468E+04                                 9.437492                            6.645573      -0.076764       1.998153                    0.999325      25.756130      72.038517       0.630587       0.426494      -1.061616      -0.001441       0.002871       0.002685       0.004187      -0.000612      -0.005685      -0.002427      -0.000080       0.045290      -0.009624      -0.007022       0.016646             12.421202      22.533036      -0.771334       1.354980       8.858314       1.889794       5.872255          -0.000002
          178              C       2.899970       3.057928      15.108383      -0.174449      36.929218 0.46715260E+03  0.11206620E+05                                 9.797534                            7.315922      -0.012329       1.978698                    0.998304      29.740058      86.990418       0.594264       0.429646      -1.053585      -0.011209       0.001283       0.007262       0.013417      -0.009343      -0.009304      -0.007839      -0.010177       0.026741      -0.020089       0.005788       0.014301             12.193876      20.537539       0.324948       1.187192       9.609770       2.340726       6.434318          -0.000004
          179              C       1.502693       3.131178      15.014448       0.102255      28.048406 0.31311478E+03  0.67963625E+04                                 8.125855                            5.947055       0.356900       2.143744                    0.999773      25.317817      70.440274       0.666195       0.423576      -1.057349      -0.006306       0.038635       0.021500       0.044662       0.010810       0.001002      -0.015036      -0.034397       0.082777      -0.034569      -0.000450       0.035018             10.076716      16.422352      -0.593083       0.223930       8.462755       2.101476       5.345041          -0.000004
          180              C      10.010966      11.152512       8.309611       0.087452      33.314067 0.40717837E+03  0.94565051E+04                                 9.804470                            7.271287      -0.730172       1.803192                    0.996484      26.581233      76.991324       0.541615       0.486933      -1.019134      -0.001095      -0.002239       0.002566       0.003577      -0.001849      -0.006530      -0.002308       0.001434      -0.032778      -0.013557       0.004882       0.008674             13.081874      11.057907       0.712142       0.700256      10.137953       1.397053      18.049763           0.000001
          181              C      10.934800      11.523573       7.148756      -0.082101      28.169783 0.37719867E+03  0.86383094E+04                                 8.335253                            6.539779      -0.460312       1.850766                    0.997111      28.831151      84.318785       0.629014       0.425194      -1.048903      -0.005972      -0.084256      -0.023626       0.087709      -0.015883      -0.012139       0.029101      -0.055427       0.008272      -0.034146      -0.016776       0.050922             10.719668       9.617990      -0.837171      -4.851634       6.953147       1.940157      15.587868          -0.000001
          182              C      12.101068      10.412269       5.381869       0.277467      34.311749 0.34868904E+03  0.77354232E+04                                 9.374351                            6.333117      -0.002747       2.019303                    0.999494      24.722904      68.392575       0.640077       0.431348      -1.057925      -0.036415      -0.001930       0.032410       0.048788      -0.008732      -0.038050       0.015895       0.029540       0.044830      -0.030839      -0.022647       0.053486             12.837842      12.308987      -1.936721      -9.461641       9.464125       2.744851      16.740415           0.000001
          183              C      12.515631       9.190396       4.845227      -0.222114      36.057307 0.43141125E+03  0.10120597E+05                                 9.407251                            6.866960       0.071308       1.984030                    0.999602      30.128846      86.457194       0.636975       0.409891      -1.068659       0.014967      -0.013912      -0.026976       0.033842       0.021958      -0.007687      -0.014410      -0.029764      -0.048446      -0.020951      -0.018451       0.039402             11.564259      10.995226      -2.025986      -7.222565      10.227076       2.760501      13.470477           0.000006
          184              C      13.421296       9.180931       3.851335      -0.087977      34.760450 0.42689427E+03  0.10042630E+05                                 9.423065                            7.013242       0.016973       1.979594                    0.999731      29.368098      85.900162       0.602602       0.432064      -1.048972      -0.013440       0.022416       0.017891       0.031673      -0.005958       0.021168       0.015200      -0.017216      -0.046684      -0.035476       0.012594       0.022881             11.369119      10.972478      -0.519407      -6.801729      10.284952       0.827611      12.849927           0.000002
          185              C      13.996385      10.338787       3.344389      -0.069465      39.387808 0.45777523E+03  0.10825656E+05                                10.016623                            7.084649       0.031674       2.008116                    0.999411      27.838410      78.444241       0.629924       0.411165      -1.075116      -0.024728      -0.006429       0.043838       0.050741       0.002744      -0.004046       0.000816      -0.019506      -0.027743      -0.011904      -0.002855       0.014758             12.704980      13.679539      -1.030991      -8.546514      10.385365       1.188089      14.050036           0.000000
          186              C      13.540970      11.553584       3.863455      -0.073923      34.359185 0.41987706E+03  0.98102582E+04                                 9.258901                            6.898174      -0.035818       1.957671                    0.999614      29.219803      84.428988       0.616837       0.424989      -1.056151      -0.015645      -0.014122       0.026803       0.034097       0.011330       0.005334      -0.012036      -0.037229      -0.072136      -0.029281      -0.006306       0.035587             11.084155      10.525322      -1.068525      -6.683242       9.922590       1.118328      12.804553          -0.000002
          187              C      12.616828      11.591418       4.878559      -0.248380      36.017846 0.45567145E+03  0.10829271E+05                                 9.409341                            7.074023       0.058922       1.975957                    0.999862      30.701646      88.469321       0.625816       0.411825      -1.068159       0.029594       0.014205      -0.034870       0.047890      -0.013572      -0.024086       0.015818      -0.059102      -0.064379      -0.044324      -0.005401       0.049726             11.302013      10.988355      -0.041037      -7.565908       8.897190       0.166066      14.020494          -0.000001
          188              C       1.082660      10.261954       2.331406       0.602433      23.166525 0.24684428E+03  0.51128717E+04                                 7.585246                            5.620362      -0.075953       2.032604                    0.999605      22.514920      63.771885       0.616208       0.479885      -1.011994       0.056808      -0.006861      -0.032147       0.065633       0.003471       0.082732      -0.003306       0.041015       0.081344      -0.067008      -0.033369       0.100377              9.220690      10.122956      -0.418873      -4.935407       8.666844       0.267972       8.872268           0.000000
          189              C       9.692323      12.435125       9.069272      -0.074001      27.303372 0.37600391E+03  0.85991288E+04                                 8.161911                            6.559119      -0.380788       1.887209                    0.996510      28.330259      82.640191       0.624186       0.429072      -1.047133       0.084635       0.007841       0.003302       0.085061       0.036334       0.014053       0.019689       0.051610      -0.094826      -0.044035      -0.021182       0.065217             10.051244       7.270367       1.175691       1.566464      10.539625       4.459961      12.343741           0.000001
          190              C      11.015185      13.841570      10.485872       0.273931      32.387718 0.34845227E+03  0.77418394E+04                                 9.000069                            6.350537       0.025271       2.028601                    0.999682      24.868836      69.226625       0.635179       0.434019      -1.054523      -0.003741      -0.028463      -0.039875       0.049134       0.014850       0.013787       0.031214      -0.011717       0.045588      -0.027141      -0.018678       0.045819             11.567735       9.838328       1.905082       2.140160      11.258262       7.598653      13.606615           0.000001
          191              C       9.901776      14.406961      11.135842      -0.247846      35.763862 0.48855837E+03  0.11856892E+05                                 9.461428                            7.402096      -0.002734       1.960358                    0.999241      31.297975      92.200626       0.600105       0.420556      -1.058807      -0.006441       0.027093       0.036501       0.045911       0.017588       0.013605       0.009579       0.046299      -0.030930      -0.025894      -0.013491       0.039385             11.045377      10.098471      -0.309791       0.433534      10.327921       6.206990      12.709738           0.000003
          192              C       9.730843       1.236165      12.214579      -0.076740      33.861877 0.43918919E+03  0.10442452E+05                                 9.354135                            7.182800      -0.250196       1.894261                    0.999063      29.934757      89.051050       0.584774       0.440522      -1.040204       0.012329      -0.018502      -0.024097       0.032787      -0.010339      -0.017143      -0.017114      -0.005427      -0.029349      -0.032008       0.013896       0.018111             11.023660      11.530885       1.081531       1.943784       9.689282       5.541183      11.850812           0.000002
          193              C      10.995897       1.568745      12.658498      -0.063544      38.353787 0.46020881E+03  0.10923379E+05                                 9.898841                            7.144024      -0.102458       1.965897                    0.999071      28.073362      79.865184       0.620500       0.415874      -1.069533      -0.005532      -0.019996      -0.042023       0.046866      -0.000156       0.001789       0.003426       0.012114      -0.032249      -0.011937       0.000361       0.011576             12.354938      11.331263       1.191022       1.675424      11.703094       7.603403      14.030459           0.000001
          194              C      12.099571       1.015691      12.005498      -0.082303      32.648761 0.43489862E+03  0.10270560E+05                                 8.992692                            7.062428      -0.101745       1.934891                    0.999611      29.682459      86.766811       0.603044       0.430082      -1.050997      -0.018605      -0.006263      -0.022535       0.029887       0.003216       0.002800      -0.007137       0.036978      -0.063061      -0.024447      -0.004927       0.029374             10.325571      10.328278       0.381452       0.552517       9.122121       5.264282      11.526313          -0.000002
          195              C      12.287590      14.173130      10.917670      -0.240899      35.262189 0.45917351E+03  0.10943510E+05                                 9.270287                            7.115833       0.042729       1.968065                    0.999600      30.796797      89.138061       0.621470       0.413529      -1.066071       0.019512       0.025909       0.020595       0.038420      -0.020929      -0.022554       0.016351       0.036101      -0.014846      -0.028071      -0.017065       0.045136             10.774810      11.114417       2.008247       1.934052       9.212648       5.441924      11.997364          -0.000000
          196              C      11.181018       2.466603      13.834200       0.597232      23.852649 0.25438069E+03  0.53028250E+04                                 7.705074                            5.682763      -0.072449       2.029310                    0.999574      22.659073      64.152100       0.617187       0.476065      -1.015149       0.011050       0.049733       0.045479       0.068292       0.005321      -0.010474      -0.083535      -0.058112      -0.002766      -0.071126      -0.028988       0.100114              9.380553       9.207147       0.174379       0.995849       9.006554       4.995355       9.927958          -0.000000
          197              C      10.736793      10.160315       9.205629      -0.082361      26.777729 0.37794599E+03  0.86481313E+04                                 7.980041                            6.524097      -0.377611       1.878506                    0.997491      28.617206      83.293066       0.633828       0.422321      -1.052089      -0.069894       0.004678       0.049242       0.085626       0.015655      -0.038613      -0.020206       0.036279       0.068243      -0.036727      -0.024645       0.061373              9.596523       6.669226      -0.127961       0.103906       8.272555      -3.281593      13.847789           0.000001
          198              C      10.236466       8.993477      11.252200       0.269997      31.268888 0.34670045E+03  0.77050899E+04                                 8.813177                            6.348671       0.061597       2.040614                    0.999717      24.957781      69.834871       0.632179       0.435956      -1.051727      -0.017828       0.032365      -0.038780       0.053565      -0.006838       0.001489      -0.038623      -0.031450       0.063173      -0.030818      -0.022117       0.052935             11.017160       8.416444      -1.892647      -0.300219      10.672572      -6.526762      13.962463           0.000001
          199              C      11.448977       8.328248      11.244927      -0.264606      36.851436 0.47321239E+03  0.11359626E+05                                 9.528952                            7.210397       0.093642       1.977652                    0.999875      31.321040      90.885580       0.619305       0.411997      -1.067409       0.011866      -0.041516       0.025479       0.050135      -0.005270      -0.039009      -0.023378       0.045535       0.023470      -0.048134      -0.006307       0.054442             11.163731       9.399108      -3.065673       0.564883      11.878269      -6.204631      12.213815           0.000002
          200              C      11.758952       7.405465      12.217609      -0.083351      34.105790 0.42446638E+03  0.99381362E+04                                 9.178235                            6.916261      -0.075512       1.941093                    0.999534      29.447566      84.998409       0.619033       0.422601      -1.058315      -0.021461       0.012860      -0.020649       0.032440      -0.013893      -0.010180       0.006492       0.034456      -0.051940      -0.020980      -0.012538       0.033518             10.765021       8.846785      -1.768956      -0.465216      11.478265      -6.293077      11.970014          -0.000001
          201              C      10.819170       7.111613      13.231804      -0.059232      41.125187 0.45863811E+03  0.10831191E+05                                10.297432                            7.061659      -0.035826       1.984353                    0.999295      27.783880      77.767354       0.636100       0.407732      -1.079359      -0.009603       0.028444      -0.034608       0.045815      -0.004352      -0.008731      -0.006350       0.020972       0.013256      -0.016841       0.001538       0.015304             13.585741       9.809561      -3.172313       0.258965      16.605758      -9.388134      14.341904           0.000000
          202              C       9.602542       7.781014      13.238773      -0.070257      33.102598 0.41358881E+03  0.96193167E+04                                 9.020216                            6.823726       0.021636       1.980820                    0.999621      28.868566      83.008541       0.623771       0.422188      -1.058738       0.000455       0.011129      -0.020668       0.023478       0.004389      -0.021474       0.009057       0.017836       0.002633      -0.023786      -0.002878       0.026664             10.778184       9.046936      -3.108585       0.310274      12.432102      -5.963461      10.855515           0.000001
          203              C       9.320253       8.736234      12.269122      -0.231601      38.400523 0.49062199E+03  0.11921537E+05                                 9.966972                            7.452255      -0.040508       1.949838                    0.998798      31.061822      91.611306       0.593829       0.424482      -1.056173      -0.008957      -0.025895       0.036807       0.045886      -0.022238      -0.006498      -0.001139       0.030766      -0.043623      -0.022070      -0.012797       0.034867             12.004656       9.899721      -2.109849      -0.845859      12.573154      -6.340815      13.541092           0.000002
          204              C      11.076423       6.028334      14.226000       0.609757      24.395123 0.25016475E+03  0.51844451E+04                                 7.832239                            5.623701      -0.087742       2.026438                    0.999534      22.378759      62.825875       0.623419       0.474078      -1.017926       0.009202      -0.047586       0.042862       0.064701       0.027413       0.024140       0.089729      -0.028215       0.053022      -0.078734      -0.032533       0.111267              9.898440       8.315902      -2.027901       0.135640      11.633307      -5.915114       9.746110          -0.000001
          205              C       8.739263      10.518833       7.762666      -0.070288      27.799132 0.37937554E+03  0.86999934E+04                                 8.279073                            6.596193      -0.383493       1.886690                    0.996545      28.387545      83.056825       0.621023       0.430079      -1.045993      -0.013542       0.080808      -0.039388       0.090911      -0.025888       0.029602      -0.026738      -0.021775      -0.008840      -0.036039      -0.019562       0.055600             10.162583      11.878082       1.088947       4.062831       6.355935       0.174796      12.253730           0.000001
          206              C       7.245696      11.043841       5.953660       0.278969      33.202967 0.35236697E+03  0.78471093E+04                                 9.176090                            6.391016       0.041212       2.035287                    0.999657      24.830345      69.096523       0.632726       0.434686      -1.054602       0.029711       0.012806       0.034852       0.047554       0.002728       0.036236       0.003183       0.027178       0.067753      -0.025404      -0.024899       0.050303             11.871697      12.055412       1.225187       8.265003       9.158211      -0.039274      14.401469           0.000001
          207              C       6.751748      12.038313       5.117942      -0.233951      37.162824 0.45486640E+03  0.10802493E+05                                 9.583200                            7.060192       0.023138       1.961553                    0.999591      30.625325      88.141719       0.627604       0.410942      -1.069015      -0.023570       0.003226      -0.025990       0.035234       0.019753       0.010007       0.009049      -0.058771      -0.057890      -0.030732      -0.016362       0.047094             11.447166      10.542969       0.275392       6.937970      10.175417      -0.843775      13.623113           0.000000
          208              C       5.885859      11.710081       4.093748      -0.082962      34.607552 0.42322058E+03  0.99149804E+04                                 9.319496                            6.939133      -0.065312       1.946380                    0.999584      29.423701      85.328354       0.612782       0.426653      -1.054378       0.013265      -0.009633       0.021213       0.026809      -0.011795      -0.005305      -0.018818      -0.017703      -0.007980      -0.024090      -0.000986       0.025076             11.024977      10.019325       1.546718       6.296853      10.752242       0.653117      12.303364          -0.000002
          209              C       5.513661      10.395310       3.883151      -0.048600      39.295126 0.44079812E+03  0.10310585E+05                                 9.957284                            6.912675       0.002709       2.001297                    0.999292      27.432192      76.499343       0.644138       0.406522      -1.079801       0.034836       0.012452       0.035541       0.051301      -0.000672       0.001259      -0.007808      -0.008845      -0.000805      -0.006232      -0.004197       0.010429             12.734435      11.360097       1.539632       8.255634      11.071498       0.501990      15.771711           0.000000
          210              C       5.960303       9.406568       4.753717      -0.087240      36.547440 0.44745082E+03  0.10656727E+05                                 9.757935                            7.191483      -0.151564       1.920851                    0.999451      29.929072      88.244574       0.593341       0.433434      -1.047551       0.020466       0.024589       0.016610       0.036047       0.002761      -0.019106       0.008414      -0.013001      -0.036467      -0.028024       0.011273       0.016751             11.713604       9.862577       1.296793       6.496396      11.006935      -0.118187      14.271300           0.000002
          211              C       6.830718       9.711931       5.788820      -0.251134      37.289858 0.49120210E+03  0.11923632E+05                                 9.698858                            7.395152       0.067963       1.976611                    0.999683      31.427692      92.250761       0.604356       0.417508      -1.061937      -0.025234      -0.018339      -0.033225       0.045573      -0.013663       0.024608      -0.025121      -0.031767       0.006034      -0.034061      -0.011404       0.045465             11.464661      10.502669       2.921902       6.362183      10.368225       1.349988      13.523089           0.000003
          212              C       4.594184      10.061230       2.739569       0.598241      24.707352 0.25571665E+03  0.53195026E+04                                 7.831734                            5.656379      -0.036645       2.041298                    0.999484      22.422603      62.714115       0.627545       0.469191      -1.022324      -0.038534      -0.011319      -0.054001       0.067299      -0.037520      -0.081464       0.014900       0.067184      -0.052219      -0.076333      -0.034303       0.110636              9.690833       8.620169       1.357227       5.286736       9.131240       0.146305      11.321091           0.000000
          213              C       4.875119       8.406331      30.183434       0.115697      26.128060 0.32601347E+03  0.71596848E+04                                 7.825816                            6.139593       0.246438       2.111867                    0.999421      25.443520      71.582864       0.643240       0.433586      -1.049494       0.021461       0.007581       0.040796       0.046716       0.000033      -0.017907      -0.008810       0.069910       0.008762      -0.038510      -0.003422       0.041932              9.085354       6.032501       0.069606       2.514570      13.327889       0.236529       7.895671           0.000001
          214              C       4.857773       7.030900      30.050107      -0.170350      32.554945 0.44539740E+03  0.10578709E+05                                 9.014553                            7.150986      -0.014784       1.980495                    0.998006      29.634628      86.802072       0.598971       0.430542      -1.050985      -0.007417       0.007449       0.005601       0.011910       0.008756      -0.008904       0.007373       0.045500      -0.026220      -0.025131      -0.005084       0.030215             10.483617       6.633343      -0.484994       2.636909      15.974550      -0.302447       8.842957          -0.000001
          215              C       2.870556       3.681249       0.681483       0.111574      34.663524 0.40157731E+03  0.92311340E+04                                 9.415442                            6.777492      -0.119931       1.982012                    0.999211      26.059182      73.441420       0.621184       0.428944      -1.059143      -0.004837       0.002115       0.002880       0.006014       0.001039      -0.003205       0.005077       0.023378      -0.051482      -0.019091      -0.001466       0.020558             12.185632       6.713208       0.112591       2.430183      21.335915       1.291448       8.507774          -0.000002
          216              C       3.529749       4.326367       1.746888      -0.180020      32.891779 0.46675698E+03  0.11229400E+05                                 9.094124                            7.338354      -0.114743       1.940420                    0.997842      30.318603      89.711256       0.588441       0.432651      -1.048506      -0.006355       0.003868      -0.000287       0.007445      -0.012296      -0.007678      -0.010042       0.027718       0.020771      -0.026431       0.009331       0.017099             10.436048       7.139325       1.083140       2.744986      15.404347       2.034544       8.764472          -0.000002
          217              C       3.501429       5.690032       1.806885       0.099806      26.878302 0.34709805E+03  0.77798396E+04                                 8.067839                            6.412097      -0.046453       2.006144                    0.998839      26.484381      76.448232       0.615189       0.444201      -1.038241      -0.025251       0.015378      -0.048129       0.056485       0.012222      -0.015962      -0.000685       0.042202       0.038859      -0.031171      -0.000132       0.031302              9.250350       6.666135       0.066517       2.755528      12.809468      -0.022025       8.275449          -0.000000
          218              C       3.880529       0.068853       0.918139       0.092717      27.945981 0.31755428E+03  0.68961847E+04                                 8.037924                            5.954792       0.303235       2.117329                    0.999843      25.429501      70.074563       0.673548       0.418742      -1.063592      -0.043777      -0.015623      -0.023333       0.052009      -0.005818      -0.004479      -0.007597       0.049013       0.032500      -0.032128       0.010957       0.021171              9.747124       8.288300      -0.339813       1.906969      15.875384      -0.001161       5.077688          -0.000006
          219              C       3.916407       1.437793       1.024194      -0.182119      34.364470 0.42038860E+03  0.97767228E+04                                 9.119723                            6.791942       0.245873       2.053502                    0.999808      29.070607      82.460073       0.640023       0.411499      -1.069982      -0.002003      -0.000602      -0.008625       0.008875       0.015424       0.004887       0.005527       0.030342       0.002849      -0.022567      -0.000600       0.023167             11.121216       8.992711      -1.353934       1.790577      18.989258       0.077259       5.381679          -0.000006
          220              C       2.865244       2.213881       0.569670       0.117358      34.979730 0.38831404E+03  0.88436472E+04                                 9.437489                            6.645573      -0.076764       1.998153                    0.999325      25.756129      72.038511       0.630587       0.426494      -1.061616       0.002833      -0.001515       0.002685       0.004187      -0.000613      -0.002573      -0.005620       0.000017       0.045290      -0.009624      -0.007022       0.016646             12.421191       8.827628      -0.417423       1.924149      22.563690       1.305743       5.872255          -0.000002
          221              C       4.439839       4.094793      30.259188      -0.174449      36.929116 0.46715073E+03  0.11206564E+05                                 9.797510                            7.315901      -0.012326       1.978700                    0.998304      29.740034      86.990320       0.594266       0.429645      -1.053585       0.000993      -0.011239       0.007262       0.013417      -0.009594      -0.008077      -0.009098       0.009199       0.026741      -0.020089       0.005788       0.014301             12.193844       9.633813       0.606486       2.370595      20.513415       1.126356       6.434305          -0.000004
          222              C       4.476995       2.696091      30.165253       0.102255      28.048412 0.31311482E+03  0.67963633E+04                                 8.125857                            5.947055       0.356900       2.143744                    0.999773      25.317815      70.440262       0.666195       0.423576      -1.057349       0.038460      -0.007301       0.021500       0.044662       0.009908      -0.015006       0.001390       0.035467       0.082777      -0.034569      -0.000450       0.035018             10.076720       8.437450      -0.386900       2.106555      16.447668       0.169604       5.345040          -0.000004
          223              C       6.963082       5.388879      21.991999       0.087452      33.314066 0.40717836E+03  0.94565049E+04                                 9.804470                            7.271288      -0.730172       1.803192                    0.996484      26.581233      76.991325       0.541615       0.486933      -1.019134       0.001095       0.002239      -0.002566       0.003577      -0.001849      -0.006530      -0.002308       0.001434      -0.032778      -0.013557       0.004882       0.008674             13.081875      11.057907       0.712142       0.700256      10.137953       1.397053      18.049764           0.000001
          224              C       6.039248       5.017818      23.152854      -0.082101      28.169783 0.37719867E+03  0.86383094E+04                                 8.335253                            6.539779      -0.460312       1.850766                    0.997111      28.831151      84.318784       0.629014       0.425194      -1.048903       0.005973       0.084256       0.023626       0.087709      -0.015883      -0.012139       0.029101      -0.055427       0.008272      -0.034146      -0.016776       0.050922             10.719668       9.617990      -0.837171      -4.851634       6.953147       1.940157      15.587867          -0.000001
          225              C       4.872980       6.129122      24.919741       0.277467      34.311751 0.34868906E+03  0.77354238E+04                                 9.374351                            6.333117      -0.002747       2.019303                    0.999494      24.722905      68.392577       0.640077       0.431348      -1.057925       0.036415       0.001930      -0.032410       0.048788      -0.008732      -0.038050       0.015895       0.029540       0.044830      -0.030839      -0.022647       0.053486             12.837843      12.308987      -1.936721      -9.461641       9.464125       2.744851      16.740415           0.000001
          226              C       4.458417       7.350995      25.456383      -0.222114      36.057309 0.43141128E+03  0.10120598E+05                                 9.407252                            6.866960       0.071308       1.984030                    0.999602      30.128847      86.457197       0.636975       0.409891      -1.068659      -0.014967       0.013912       0.026976       0.033842       0.021958      -0.007686      -0.014410      -0.029764      -0.048446      -0.020951      -0.018451       0.039402             11.564260      10.995226      -2.025986      -7.222565      10.227076       2.760501      13.470477           0.000006
          227              C       3.552752       7.360460      26.450275      -0.087977      34.760449 0.42689425E+03  0.10042629E+05                                 9.423065                            7.013242       0.016973       1.979594                    0.999731      29.368097      85.900161       0.602602       0.432065      -1.048972       0.013440      -0.022416      -0.017891       0.031673      -0.005958       0.021168       0.015200      -0.017216      -0.046684      -0.035476       0.012594       0.022881             11.369120      10.972479      -0.519407      -6.801729      10.284952       0.827611      12.849928           0.000002
          228              C       2.977663       6.202604      26.957221      -0.069465      39.387810 0.45777526E+03  0.10825657E+05                                10.016624                            7.084650       0.031674       2.008116                    0.999411      27.838411      78.444245       0.629924       0.411165      -1.075116       0.024728       0.006429      -0.043838       0.050741       0.002744      -0.004046       0.000816      -0.019506      -0.027743      -0.011904      -0.002855       0.014758             12.704981      13.679540      -1.030991      -8.546514      10.385366       1.188089      14.050037           0.000000
          229              C       3.433078       4.987807      26.438155      -0.073923      34.359182 0.41987702E+03  0.98102570E+04                                 9.258900                            6.898173      -0.035818       1.957671                    0.999614      29.219802      84.428982       0.616837       0.424989      -1.056151       0.015645       0.014122      -0.026803       0.034097       0.011330       0.005334      -0.012036      -0.037229      -0.072136      -0.029281      -0.006306       0.035587             11.084154      10.525320      -1.068525      -6.683241       9.922590       1.118328      12.804551          -0.000002
          230              C       4.357220       4.949973      25.423051      -0.248380      36.017842 0.45567139E+03  0.10829269E+05                                 9.409341                            7.074022       0.058922       1.975957                    0.999862      30.701644      88.469313       0.625816       0.411825      -1.068159      -0.029594      -0.014205       0.034870       0.047890      -0.013572      -0.024086       0.015818      -0.059102      -0.064379      -0.044324      -0.005401       0.049726             11.302012      10.988354      -0.041037      -7.565907       8.897190       0.166066      14.020492          -0.000001
          231              C      15.891388       6.279437      27.970204       0.602433      23.166526 0.24684430E+03  0.51128722E+04                                 7.585246                            5.620362      -0.075953       2.032604                    0.999605      22.514921      63.771887       0.616208       0.479885      -1.011994      -0.056808       0.006861       0.032147       0.065633       0.003471       0.082732      -0.003306       0.041015       0.081344      -0.067008      -0.033369       0.100377              9.220690      10.122956      -0.418873      -4.935407       8.666844       0.267973       8.872268           0.000000
          232              C       7.281725       4.106266      21.232338      -0.074001      27.303373 0.37600392E+03  0.85991292E+04                                 8.161911                            6.559119      -0.380788       1.887209                    0.996510      28.330259      82.640192       0.624186       0.429072      -1.047133      -0.084635      -0.007841      -0.003302       0.085061       0.036334       0.014053       0.019689       0.051610      -0.094826      -0.044035      -0.021182       0.065217             10.051244       7.270367       1.175691       1.566464      10.539625       4.459961      12.343741           0.000001
          233              C       5.958863       2.699821      19.815738       0.273931      32.387716 0.34845225E+03  0.77418387E+04                                 9.000069                            6.350537       0.025271       2.028601                    0.999682      24.868835      69.226620       0.635179       0.434019      -1.054523       0.003741       0.028463       0.039875       0.049134       0.014850       0.013787       0.031214      -0.011717       0.045588      -0.027141      -0.018678       0.045819             11.567734       9.838327       1.905082       2.140159      11.258261       7.598652      13.606613           0.000001
          234              C       7.072272       2.134430      19.165768      -0.247846      35.763861 0.48855835E+03  0.11856891E+05                                 9.461428                            7.402096      -0.002734       1.960358                    0.999241      31.297974      92.200624       0.600105       0.420556      -1.058807       0.006441      -0.027093      -0.036501       0.045911       0.017588       0.013605       0.009579       0.046299      -0.030930      -0.025894      -0.013491       0.039385             11.045377      10.098471      -0.309790       0.433534      10.327921       6.206989      12.709737           0.000003
          235              C       7.243205      15.305226      18.087031      -0.076740      33.861876 0.43918916E+03  0.10442451E+05                                 9.354135                            7.182800      -0.250196       1.894261                    0.999063      29.934757      89.051050       0.584774       0.440522      -1.040204      -0.012329       0.018502       0.024097       0.032787      -0.010339      -0.017143      -0.017114      -0.005427      -0.029349      -0.032008       0.013896       0.018111             11.023660      11.530886       1.081531       1.943784       9.689282       5.541183      11.850812           0.000002
          236              C       5.978151      14.972646      17.643112      -0.063544      38.353791 0.46020887E+03  0.10923381E+05                                 9.898841                            7.144025      -0.102458       1.965897                    0.999071      28.073364      79.865191       0.620500       0.415874      -1.069534       0.005532       0.019996       0.042023       0.046866      -0.000156       0.001789       0.003426       0.012114      -0.032249      -0.011937       0.000361       0.011577             12.354939      11.331264       1.191022       1.675424      11.703095       7.603404      14.030459           0.000001
          237              C       4.513168       1.533764      18.296112      -0.082303      32.648761 0.43489860E+03  0.10270560E+05                                 8.992692                            7.062428      -0.101745       1.934891                    0.999611      29.682459      86.766813       0.603044       0.430082      -1.050997       0.018605       0.006263       0.022535       0.029887       0.003216       0.002800      -0.007137       0.036978      -0.063061      -0.024447      -0.004927       0.029374             10.325571      10.328278       0.381452       0.552517       9.122122       5.264282      11.526313          -0.000002
          238              C       4.686458       2.368261      19.383940      -0.240899      35.262192 0.45917354E+03  0.10943511E+05                                 9.270287                            7.115833       0.042729       1.968065                    0.999600      30.796799      89.138067       0.621470       0.413529      -1.066071      -0.019512      -0.025909      -0.020595       0.038420      -0.020929      -0.022554       0.016351       0.036101      -0.014846      -0.028071      -0.017065       0.045136             10.774810      11.114417       2.008246       1.934052       9.212648       5.441924      11.997364          -0.000000
          239              C       5.793030      14.074788      16.467410       0.597232      23.852649 0.25438068E+03  0.53028249E+04                                 7.705074                            5.682763      -0.072449       2.029310                    0.999574      22.659073      64.152101       0.617187       0.476065      -1.015149      -0.011050      -0.049733      -0.045479       0.068292       0.005321      -0.010474      -0.083535      -0.058112      -0.002766      -0.071126      -0.028988       0.100114              9.380553       9.207147       0.174379       0.995849       9.006554       4.995356       9.927958          -0.000000
          240              C       6.237255       6.381076      21.095981      -0.082361      26.777729 0.37794598E+03  0.86481310E+04                                 7.980041                            6.524096      -0.377611       1.878506                    0.997491      28.617205      83.293062       0.633828       0.422321      -1.052089       0.069894      -0.004678      -0.049242       0.085626       0.015655      -0.038613      -0.020206       0.036279       0.068243      -0.036728      -0.024645       0.061373              9.596523       6.669226      -0.127961       0.103906       8.272555      -3.281593      13.847788           0.000001
          241              C       6.737582       7.547914      19.049410       0.269997      31.268887 0.34670045E+03  0.77050899E+04                                 8.813177                            6.348671       0.061597       2.040614                    0.999717      24.957781      69.834871       0.632179       0.435956      -1.051727       0.017828      -0.032365       0.038780       0.053565      -0.006838       0.001489      -0.038623      -0.031450       0.063173      -0.030818      -0.022117       0.052935             11.017160       8.416444      -1.892647      -0.300219      10.672572      -6.526762      13.962463           0.000001
          242              C       5.525071       8.213143      19.056683      -0.264606      36.851438 0.47321241E+03  0.11359627E+05                                 9.528952                            7.210397       0.093642       1.977652                    0.999875      31.321041      90.885583       0.619305       0.411997      -1.067409      -0.011866       0.041516      -0.025479       0.050135      -0.005270      -0.039009      -0.023378       0.045535       0.023470      -0.048134      -0.006307       0.054442             11.163731       9.399109      -3.065673       0.564884      11.878269      -6.204631      12.213815           0.000002
          243              C       5.215096       9.135926      18.084001      -0.083351      34.105792 0.42446642E+03  0.99381372E+04                                 9.178235                            6.916261      -0.075512       1.941093                    0.999534      29.447567      84.998412       0.619033       0.422601      -1.058315       0.021461      -0.012860       0.020649       0.032440      -0.013893      -0.010180       0.006492       0.034456      -0.051940      -0.020980      -0.012538       0.033518             10.765022       8.846786      -1.768956      -0.465216      11.478265      -6.293077      11.970014          -0.000001
          244              C       6.154878       9.429778      17.069806      -0.059232      41.125186 0.45863809E+03  0.10831190E+05                                10.297432                            7.061659      -0.035826       1.984353                    0.999295      27.783879      77.767352       0.636100       0.407732      -1.079359       0.009603      -0.028444       0.034608       0.045815      -0.004352      -0.008731      -0.006350       0.020972       0.013256      -0.016841       0.001538       0.015304             13.585741       9.809561      -3.172313       0.258965      16.605757      -9.388134      14.341904           0.000000
          245              C       7.371506       8.760377      17.062837      -0.070257      33.102599 0.41358883E+03  0.96193174E+04                                 9.020217                            6.823727       0.021636       1.980820                    0.999621      28.868566      83.008545       0.623771       0.422188      -1.058738      -0.000455      -0.011129       0.020668       0.023478       0.004389      -0.021474       0.009057       0.017836       0.002633      -0.023786      -0.002878       0.026664             10.778185       9.046936      -3.108586       0.310275      12.432103      -5.963462      10.855516           0.000001
          246              C       7.653795       7.805157      18.032488      -0.231601      38.400523 0.49062199E+03  0.11921537E+05                                 9.966973                            7.452255      -0.040508       1.949838                    0.998798      31.061822      91.611307       0.593829       0.424482      -1.056173       0.008957       0.025895      -0.036807       0.045886      -0.022238      -0.006498      -0.001139       0.030766      -0.043623      -0.022070      -0.012797       0.034867             12.004656       9.899721      -2.109849      -0.845859      12.573154      -6.340815      13.541092           0.000002
          247              C       5.897625      10.513057      16.075610       0.609757      24.395125 0.25016477E+03  0.51844456E+04                                 7.832238                            5.623701      -0.087742       2.026438                    0.999534      22.378760      62.825876       0.623420       0.474078      -1.017926      -0.009202       0.047586      -0.042862       0.064701       0.027413       0.024140       0.089729      -0.028215       0.053022      -0.078734      -0.032533       0.111267              9.898440       8.315902      -2.027901       0.135640      11.633307      -5.915114       9.746110          -0.000001
          248              C       8.234785       6.022558      22.538944      -0.070288      27.799132 0.37937553E+03  0.86999933E+04                                 8.279073                            6.596193      -0.383493       1.886690                    0.996545      28.387545      83.056825       0.621023       0.430079      -1.045993       0.013542      -0.080808       0.039388       0.090911      -0.025888       0.029602      -0.026738      -0.021775      -0.008840      -0.036039      -0.019562       0.055600             10.162582      11.878082       1.088947       4.062831       6.355935       0.174796      12.253730           0.000001
          249              C       9.728352       5.497550      24.347950       0.278969      33.202967 0.35236697E+03  0.78471094E+04                                 9.176090                            6.391016       0.041212       2.035287                    0.999657      24.830345      69.096524       0.632726       0.434686      -1.054602      -0.029711      -0.012806      -0.034852       0.047554       0.002728       0.036236       0.003183       0.027178       0.067753      -0.025404      -0.024899       0.050303             11.871698      12.055412       1.225187       8.265003       9.158211      -0.039274      14.401470           0.000001
          250              C      10.222300       4.503078      25.183668      -0.233951      37.162821 0.45486636E+03  0.10802491E+05                                 9.583200                            7.060192       0.023138       1.961553                    0.999591      30.625324      88.141714       0.627604       0.410942      -1.069016       0.023570      -0.003226       0.025990       0.035234       0.019753       0.010007       0.009049      -0.058771      -0.057890      -0.030732      -0.016362       0.047094             11.447165      10.542968       0.275392       6.937970      10.175416      -0.843774      13.623112           0.000000
          251              C      11.088189       4.831310      26.207862      -0.082962      34.607552 0.42322057E+03  0.99149804E+04                                 9.319496                            6.939133      -0.065312       1.946380                    0.999584      29.423701      85.328355       0.612782       0.426653      -1.054378      -0.013265       0.009633      -0.021213       0.026809      -0.011795      -0.005305      -0.018818      -0.017703      -0.007980      -0.024090      -0.000986       0.025076             11.024977      10.019325       1.546718       6.296853      10.752242       0.653117      12.303364          -0.000002
          252              C      11.460387       6.146081      26.418459      -0.048600      39.295126 0.44079812E+03  0.10310585E+05                                 9.957284                            6.912675       0.002709       2.001297                    0.999292      27.432192      76.499344       0.644138       0.406522      -1.079801      -0.034836      -0.012452      -0.035541       0.051301      -0.000672       0.001259      -0.007808      -0.008845      -0.000805      -0.006232      -0.004197       0.010429             12.734436      11.360097       1.539632       8.255634      11.071498       0.501990      15.771711           0.000001
          253              C      11.013745       7.134823      25.547893      -0.087240      36.547441 0.44745082E+03  0.10656727E+05                                 9.757936                            7.191484      -0.151564       1.920851                    0.999451      29.929072      88.244577       0.593341       0.433434      -1.047551      -0.020466      -0.024589      -0.016610       0.036047       0.002761      -0.019106       0.008414      -0.013001      -0.036467      -0.028024       0.011273       0.016751             11.713605       9.862578       1.296793       6.496397      11.006935      -0.118187      14.271301           0.000002
          254              C      10.143330       6.829460      24.512790      -0.251134      37.289858 0.49120210E+03  0.11923632E+05                                 9.698858                            7.395152       0.067963       1.976611                    0.999683      31.427692      92.250760       0.604356       0.417508      -1.061937       0.025234       0.018339       0.033225       0.045573      -0.013663       0.024608      -0.025121      -0.031767       0.006034      -0.034061      -0.011404       0.045465             11.464661      10.502669       2.921902       6.362183      10.368225       1.349988      13.523089           0.000003
          255              C      12.379864       6.480161      27.562041       0.598241      24.707352 0.25571665E+03  0.53195026E+04                                 7.831734                            5.656379      -0.036645       2.041298                    0.999484      22.422603      62.714117       0.627545       0.469191      -1.022324       0.038534       0.011319       0.054001       0.067299      -0.037520      -0.081464       0.014900       0.067184      -0.052219      -0.076333      -0.034303       0.110636              9.690834       8.620170       1.357227       5.286737       9.131241       0.146305      11.321091           0.000000
          256              C      12.098929       8.135060       0.118176       0.115697      26.128059 0.32601344E+03  0.71596841E+04                                 7.825816                            6.139593       0.246438       2.111867                    0.999421      25.443519      71.582861       0.643240       0.433586      -1.049494      -0.021461      -0.007581      -0.040796       0.046716       0.000033      -0.017907      -0.008810       0.069910       0.008762      -0.038510      -0.003422       0.041932              9.085354       6.032501       0.069606       2.514569      13.327889       0.236529       7.895671           0.000001
          257              C      12.116275       9.510491       0.251503      -0.170350      32.554946 0.44539743E+03  0.10578710E+05                                 9.014553                            7.150986      -0.014784       1.980495                    0.998006      29.634628      86.802072       0.598971       0.430542      -1.050985       0.007417      -0.007449      -0.005601       0.011910       0.008756      -0.008904       0.007373       0.045500      -0.026220      -0.025131      -0.005084       0.030215             10.483617       6.633343      -0.484994       2.636909      15.974550      -0.302447       8.842957          -0.000001
          258              C      14.103492      12.860142      29.620127       0.111574      34.663524 0.40157731E+03  0.92311340E+04                                 9.415442                            6.777493      -0.119930       1.982012                    0.999211      26.059182      73.441420       0.621184       0.428944      -1.059143       0.004837      -0.002115      -0.002880       0.006014       0.001039      -0.003205       0.005077       0.023378      -0.051482      -0.019091      -0.001466       0.020558             12.185632       6.713208       0.112591       2.430183      21.335915       1.291448       8.507774          -0.000002
          259              C      13.444299      12.215024      28.554722      -0.180020      32.891779 0.46675698E+03  0.11229400E+05                                 9.094124                            7.338354      -0.114743       1.940420                    0.997842      30.318603      89.711254       0.588441       0.432651      -1.048506       0.006355      -0.003868       0.000287       0.007445      -0.012296      -0.007678      -0.010042       0.027718       0.020771      -0.026431       0.009331       0.017099             10.436048       7.139324       1.083140       2.744985      15.404346       2.034544       8.764472          -0.000002
          260              C      13.472619      10.851359      28.494725       0.099806      26.878302 0.34709805E+03  0.77798397E+04                                 8.067840                            6.412097      -0.046453       2.006144                    0.998839      26.484381      76.448234       0.615189       0.444201      -1.038241       0.025251      -0.015378       0.048129       0.056485       0.012222      -0.015962      -0.000685       0.042202       0.038859      -0.031171      -0.000132       0.031302              9.250351       6.666135       0.066517       2.755528      12.809468      -0.022025       8.275449          -0.000000
          261              C      12.732210       2.480602      29.383471       0.092717      27.945981 0.31755428E+03  0.68961847E+04                                 8.037924                            5.954792       0.303235       2.117329                    0.999843      25.429501      70.074562       0.673548       0.418742      -1.063592       0.043777       0.015623       0.023333       0.052009      -0.005818      -0.004479      -0.007597       0.049013       0.032500      -0.032128       0.010957       0.021171              9.747124       8.288300      -0.339813       1.906969      15.875384      -0.001161       5.077688          -0.000006
          262              C      13.057641      15.103598      29.277416      -0.182119      34.364469 0.42038858E+03  0.97767223E+04                                 9.119723                            6.791942       0.245873       2.053503                    0.999808      29.070606      82.460071       0.640023       0.411499      -1.069982       0.002003       0.000602       0.008625       0.008875       0.015424       0.004887       0.005527       0.030342       0.002849      -0.022567      -0.000600       0.023167             11.121216       8.992711      -1.353934       1.790577      18.989258       0.077259       5.381679          -0.000006
          263              C      14.108804      14.327510      29.731940       0.117358      34.979730 0.38831404E+03  0.88436472E+04                                 9.437489                            6.645573      -0.076764       1.998153                    0.999325      25.756129      72.038510       0.630587       0.426494      -1.061616      -0.002833       0.001515      -0.002685       0.004187      -0.000613      -0.002573      -0.005620       0.000017       0.045290      -0.009624      -0.007022       0.016646             12.421191       8.827628      -0.417423       1.924148      22.563690       1.305743       5.872255          -0.000002
          264              C      12.534209      12.446598       0.042422      -0.174449      36.929114 0.46715070E+03  0.11206563E+05                                 9.797510                            7.315901      -0.012326       1.978700                    0.998304      29.740033      86.990314       0.594266       0.429645      -1.053585      -0.000993       0.011239      -0.007262       0.013417      -0.009594      -0.008077      -0.009098       0.009199       0.026741      -0.020089       0.005788       0.014301             12.193843       9.633813       0.606486       2.370595      20.513413       1.126356       6.434304          -0.000004
          265              C      12.497053      13.845300       0.136357       0.102255      28.048412 0.31311482E+03  0.67963634E+04                                 8.125857                            5.947055       0.356900       2.143744                    0.999773      25.317815      70.440263       0.666195       0.423576      -1.057349      -0.038460       0.007301      -0.021500       0.044662       0.009908      -0.015006       0.001390       0.035467       0.082777      -0.034569      -0.000450       0.035018             10.076720       8.437450      -0.386900       2.106555      16.447669       0.169604       5.345041          -0.000004
          266              C       4.258759       5.546925       6.841194       0.087452      33.314071 0.40717833E+03  0.94565042E+04                                 9.804470                            7.271287      -0.730172       1.803192                    0.996484      26.581234      76.991325       0.541615       0.486933      -1.019134       0.002266       0.001036      -0.002566       0.003577      -0.001809      -0.002476      -0.006468      -0.001623      -0.032777      -0.013557       0.004882       0.008674             13.081875      10.175322       0.734934       1.414668      11.020538       0.663959      18.049766           0.000001
          267              C       3.863974       4.632978       8.002049      -0.082101      28.169792 0.37719881E+03  0.86383131E+04                                 8.335254                            6.539780      -0.460312       1.850766                    0.997111      28.831150      84.318778       0.629014       0.425194      -1.048903       0.084382       0.003796       0.023626       0.087709      -0.017292       0.028778      -0.012886       0.053714       0.008272      -0.034146      -0.016776       0.050922             10.719670       6.911715      -0.767290       1.814269       9.659427      -4.900103      15.587867          -0.000001
          268              C       4.944802       3.438411       9.768936       0.277467      34.311756 0.34868917E+03  0.77354267E+04                                 9.374352                            6.333119      -0.002747       2.019303                    0.999494      24.722904      68.392575       0.640077       0.431348      -1.057925       0.002870       0.036354      -0.032410       0.048788      -0.007958       0.014908      -0.038447      -0.030402       0.044830      -0.030839      -0.022647       0.053486             12.837843       9.366068      -1.860731       2.499698      12.407048      -9.529343      16.740414           0.000001
          269              C       6.155566       2.992445      10.305578      -0.222114      36.057291 0.43141106E+03  0.10120592E+05                                 9.407248                            6.866958       0.071308       1.984030                    0.999602      30.128847      86.457197       0.636975       0.409891      -1.068659       0.013521      -0.015321       0.026976       0.033842       0.021161      -0.014604      -0.007312       0.031991      -0.048446      -0.020951      -0.018451       0.039402             11.564256      10.123024      -2.003467       2.573140      11.099272      -7.291413      13.470470           0.000006
          270              C       6.141649       2.086837      11.299470      -0.087977      34.760471 0.42689474E+03  0.10042643E+05                                 9.423070                            7.013246       0.016974       1.979594                    0.999731      29.368095      85.900154       0.602602       0.432065      -1.048972      -0.022062       0.014014      -0.017891       0.031673      -0.006394       0.015741       0.020769       0.016579      -0.046684      -0.035476       0.012594       0.022881             11.369125      10.258606      -0.500973       0.651756      10.998836      -6.820831      12.849933           0.000002
          271              C       4.969333       1.541828      11.806416      -0.069465      39.387822 0.45777552E+03  0.10825665E+05                                10.016626                            7.084652       0.031674       2.008116                    0.999411      27.838412      78.444247       0.629924       0.411165      -1.075116       0.007065       0.024554      -0.043838       0.050741       0.002237       0.000711      -0.004066       0.019763      -0.027743      -0.011904      -0.002855       0.014758             12.704983      10.334353      -0.944616       0.967081      13.730562      -8.574337      14.050035           0.000000
          272              C       3.766697       2.028450      11.287350      -0.073923      34.359170 0.41987686E+03  0.98102525E+04                                 9.258898                            6.898172      -0.035819       1.957671                    0.999614      29.219803      84.428987       0.616837       0.424989      -1.056151       0.014521       0.015276      -0.026803       0.034097       0.010354      -0.011894       0.005643       0.038349      -0.072136      -0.029281      -0.006306       0.035588             11.084150       9.867842      -1.051549       0.945436      10.580066      -6.709880      12.804543          -0.000002
          273              C       3.752731       2.953261      10.272246      -0.248380      36.017844 0.45567154E+03  0.10829273E+05                                 9.409341                            7.074024       0.058922       1.975957                    0.999862      30.701644      88.469309       0.625815       0.411825      -1.068159      -0.014964      -0.029217       0.034870       0.047890      -0.015079       0.015191      -0.024486       0.057623      -0.064379      -0.044324      -0.005402       0.049726             11.302012       8.896463       0.012978      -0.029292      10.989083      -7.567673      14.020490          -0.000001
          274              C       5.379497      14.449266      12.819399       0.602433      23.166506 0.24684407E+03  0.51128668E+04                                 7.585244                            5.620362      -0.075952       2.032604                    0.999605      22.514921      63.771906       0.616208       0.479885      -1.011994       0.005392      -0.056967       0.032147       0.065633       0.004525      -0.001169       0.082790      -0.040602       0.081344      -0.067008      -0.033368       0.100376              9.220687       8.646196      -0.380743       0.140486      10.143602      -4.940677       8.872263          -0.000000
          275              C       2.984799       5.898571       6.081533      -0.074001      27.303367 0.37600367E+03  0.85991222E+04                                 8.161910                            6.559117      -0.380788       1.887209                    0.996510      28.330259      82.640190       0.624186       0.429072      -1.047133      -0.010023      -0.084404      -0.003302       0.085061       0.037617       0.020046       0.013540      -0.047791      -0.094826      -0.044035      -0.021182       0.065217             10.051244      10.598123       1.089761       4.498914       7.211867       1.450814      12.343742           0.000001
          276              C       1.544674       4.612456       4.664933       0.273931      32.387723 0.34845228E+03  0.77418394E+04                                 9.000070                            6.350537       0.025271       2.028601                    0.999682      24.868835      69.226619       0.635179       0.434019      -1.054523       0.028550       0.003005       0.039875       0.049134       0.014528       0.031560       0.012977       0.013235       0.045588      -0.027141      -0.018678       0.045819             11.567735      11.355638       1.865903       7.651366       9.740955       1.943297      13.606613           0.000001
          277              C       1.008213       5.740089       4.014963      -0.247846      35.763876 0.48855849E+03  0.11856895E+05                                 9.461430                            7.402097      -0.002733       1.960358                    0.999241      31.297974      92.200624       0.600105       0.420556      -1.058807      -0.026918       0.007138      -0.036501       0.045911       0.018760       0.009927       0.013353      -0.044421      -0.030930      -0.025894      -0.013491       0.039385             11.045380      10.311781      -0.315300       6.216115      10.114615       0.273161      12.709744           0.000003
          278              C      14.179033       5.570974       2.936226      -0.076740      33.861863 0.43918885E+03  0.10442442E+05                                 9.354132                            7.182797      -0.250196       1.894261                    0.999063      29.934757      89.051052       0.584774       0.440522      -1.040204       0.018178      -0.012802       0.024097       0.032787      -0.010465      -0.017551      -0.016695       0.004353      -0.029349      -0.032008       0.013896       0.018112             11.023657       9.746324       1.127610       5.589512      11.473834       1.800093      11.850812           0.000002
          279              C      13.813908       4.314927       2.492307      -0.063544      38.353790 0.46020911E+03  0.10923388E+05                                 9.898841                            7.144026      -0.102458       1.965897                    0.999071      28.073363      79.865185       0.620500       0.415874      -1.069534       0.020132       0.005014       0.042023       0.046866       0.000157       0.003471       0.001700      -0.012114      -0.032249      -0.011937       0.000361       0.011576             12.354938      11.764313       1.179846       7.644114      11.270047       1.478599      14.030454           0.000001
          280              C       0.341687       3.197343       3.145307      -0.082303      32.648738 0.43489845E+03  0.10270555E+05                                 8.992688                            7.062427      -0.101744       1.934891                    0.999611      29.682457      86.766802       0.603044       0.430082      -1.050997       0.006742       0.018437       0.022535       0.029887       0.004165      -0.007063       0.002983      -0.036597      -0.063061      -0.024447      -0.004927       0.029374             10.325565       9.142605       0.412074       5.276784      10.307784       0.416446      11.526305          -0.000002
          281              C       1.180379       3.349034       4.233135      -0.240899      35.262184 0.45917345E+03  0.10943508E+05                                 9.270286                            7.115831       0.042730       1.968065                    0.999600      30.796796      89.138056       0.621470       0.413529      -1.066071      -0.026404      -0.018836      -0.020595       0.038420      -0.019969       0.015763      -0.022968      -0.038213      -0.014846      -0.028071      -0.017065       0.045136             10.774807       9.317556       2.054647       5.490031      11.009506       1.792931      11.997358          -0.000000
          282              C      12.911570       4.153044       1.316605       0.597232      23.852654 0.25438077E+03  0.53028271E+04                                 7.705075                            5.682763      -0.072449       2.029310                    0.999574      22.659074      64.152102       0.617187       0.476065      -1.015149      -0.050002      -0.009762      -0.045479       0.068292       0.003815      -0.083777      -0.008314       0.058584      -0.002766      -0.071126      -0.028988       0.100114              9.380554       9.015691       0.179326       5.019398       9.198014       0.866571       9.927957          -0.000000
          283              C       5.231889       4.795727       5.945176      -0.082361      26.777714 0.37794578E+03  0.86481254E+04                                 7.980038                            6.524095      -0.377611       1.878506                    0.997491      28.617205      83.293062       0.633828       0.422321      -1.052089      -0.002872       0.069991      -0.049242       0.085626       0.016570      -0.021196      -0.038078      -0.034615       0.068243      -0.036727      -0.024645       0.061373              9.596518       8.264877      -0.169166      -3.277813       6.676897       0.188584      13.847781           0.000001
          284              C       6.411254       5.265767       3.898605       0.269997      31.268881 0.34670037E+03  0.77050876E+04                                 8.813175                            6.348670       0.061597       2.040614                    0.999717      24.957781      69.834871       0.632179       0.435956      -1.051727      -0.031894       0.018658       0.038780       0.053565      -0.007641      -0.038571       0.002486       0.030702       0.063173      -0.030818      -0.022117       0.052935             11.017157      10.573384      -1.948344      -6.532334       8.515628      -0.131640      13.962460           0.000001
          285              C       7.044961       4.036488       3.905878      -0.264606      36.851446 0.47321271E+03  0.11359635E+05                                 9.528953                            7.210400       0.093642       1.977652                    0.999875      31.321041      90.885585       0.619305       0.411997      -1.067409       0.041196      -0.012933      -0.025479       0.050135      -0.004088      -0.024378      -0.038393      -0.046018       0.023470      -0.048134      -0.006307       0.054442             11.163731      11.718393      -3.125565      -6.187978       9.558989       0.724861      12.213810           0.000002
          286              C       7.959435       3.702795       2.933196      -0.083351      34.105793 0.42446672E+03  0.99381459E+04                                 9.178235                            6.916264      -0.075513       1.941093                    0.999534      29.447569      84.998419       0.619033       0.422601      -1.058315      -0.012302       0.021786       0.020649       0.032440      -0.012986       0.006227      -0.010344      -0.035844      -0.051940      -0.020980      -0.012538       0.033518             10.765019      11.385212      -1.834509      -6.302983       8.939840      -0.302609      11.970006          -0.000001
          287              C       8.277448       4.634679       1.919001      -0.059232      41.125178 0.45863827E+03  0.10831196E+05                                10.297432                            7.061661      -0.035826       1.984353                    0.999295      27.783881      77.767367       0.636100       0.407732      -1.079359      -0.028187       0.010334       0.034608       0.045815      -0.003805      -0.006573      -0.008565      -0.021393       0.013256      -0.016841       0.001538       0.015303             13.585739      16.437502      -3.343473      -9.378313       9.977821       0.501229      14.341893          -0.000000
          288              C       7.639676       5.868181       1.912032      -0.070257      33.102607 0.41358878E+03  0.96193159E+04                                 9.020218                            6.823726       0.021635       1.980820                    0.999621      28.868567      83.008549       0.623771       0.422188      -1.058738      -0.011137      -0.000168       0.020668       0.023478       0.004843       0.008500      -0.021700      -0.017359       0.002633      -0.023786      -0.002878       0.026664             10.778187      12.269413      -3.191798      -5.953468       9.209629       0.464112      10.855519           0.000001
          289              C       6.692062       6.175034       2.881683      -0.231601      38.400514 0.49062170E+03  0.11921528E+05                                 9.966971                            7.452253      -0.040508       1.949838                    0.998798      31.061822      91.611308       0.593829       0.424482      -1.056172       0.026118       0.008285      -0.036807       0.045886      -0.021414      -0.001306      -0.006466      -0.033020      -0.043623      -0.022070      -0.012797       0.034866             12.004654      12.462479      -2.176028      -6.360536      10.010392      -0.681895      13.541091           0.000002
          290              C       9.353726       4.349547       0.924805       0.609757      24.395123 0.25016486E+03  0.51844476E+04                                 7.832238                            5.623702      -0.087742       2.026438                    0.999534      22.378759      62.825874       0.623419       0.474078      -1.017926       0.047332      -0.010428      -0.042862       0.064701       0.026649       0.090322       0.021816       0.031008       0.053022      -0.078734      -0.032533       0.111267              9.898439      11.526433      -2.110808      -5.909637       8.422779       0.288290       9.746103          -0.000001
          291              C       4.925055       6.801846       7.388139      -0.070288      27.799151 0.37937578E+03  0.87000004E+04                                 8.279077                            6.596195      -0.383493       1.886690                    0.996545      28.387545      83.056825       0.621023       0.430079      -1.045993      -0.080431       0.015623       0.039388       0.090911      -0.026415      -0.025965       0.030282       0.019074      -0.008840      -0.036039      -0.019561       0.055600             10.162588       6.415820       1.230002       0.279619      11.818211       4.056968      12.253731           0.000001
          292              C       4.438777       8.308468       9.197145       0.278969      33.202967 0.35236690E+03  0.78471075E+04                                 9.176090                            6.391015       0.041212       2.035287                    0.999657      24.830345      69.096525       0.632726       0.434686      -1.054602      -0.013569      -0.029371      -0.034852       0.047554       0.003426       0.004117       0.036142      -0.026860       0.067753      -0.025404      -0.024899       0.050303             11.871698       9.223374       1.298318       0.174092      11.990251       8.263264      14.401470           0.000001
          293              C       3.457387       8.827923      10.032863      -0.233951      37.162823 0.45486636E+03  0.10802492E+05                                 9.583200                            7.060192       0.023138       1.961553                    0.999591      30.625325      88.141721       0.627604       0.410942      -1.069015      -0.002617       0.023645       0.025990       0.035234       0.018210       0.009304       0.009771       0.060731      -0.057890      -0.030732      -0.016362       0.047094             11.447166      10.189875       0.284511      -0.664395      10.528511       6.957440      13.623113           0.000000
          294              C       3.807862       9.685050      11.057057      -0.082962      34.607565 0.42322072E+03  0.99149845E+04                                 9.319498                            6.939134      -0.065312       1.946380                    0.999584      29.423701      85.328355       0.612782       0.426653      -1.054378       0.009287      -0.013509      -0.021213       0.026809      -0.012236      -0.018949      -0.004817       0.016462      -0.007980      -0.024090      -0.000986       0.025076             11.024981      10.831579       1.525745       0.815449       9.939993       6.277900      12.303370          -0.000002
          295              C       5.131803      10.023185      11.267654      -0.048600      39.295130 0.44079818E+03  0.10310587E+05                                 9.957285                            6.912676       0.002709       2.001297                    0.999292      27.432192      76.499345       0.644138       0.406522      -1.079801      -0.013347      -0.034503      -0.035541       0.051301      -0.000899      -0.007773       0.001460       0.008764      -0.000805      -0.006232      -0.004197       0.010429             12.734437      11.151151       1.545025       0.714929      11.280447       8.239927      15.771714           0.000000
          296              C       6.108686       9.551169      10.397088      -0.087240      36.547423 0.44745067E+03  0.10656723E+05                                 9.757933                            7.191482      -0.151564       1.920851                    0.999451      29.929073      88.244579       0.593341       0.433434      -1.047551      -0.025109      -0.019824      -0.016610       0.036047       0.002422       0.007918      -0.019317       0.013269      -0.036467      -0.028024       0.011273       0.016751             11.713600      11.073102       1.265535       0.049550       9.796408       6.497277      14.271291           0.000002
          297              C       5.780955       8.688926       9.361985      -0.251134      37.289876 0.49120244E+03  0.11923641E+05                                 9.698861                            7.395154       0.067963       1.976611                    0.999683      31.427692      92.250758       0.604355       0.417508      -1.061937       0.018984       0.024752       0.033225       0.045573      -0.014465      -0.024478       0.025249       0.030314       0.006034      -0.034061      -0.011404       0.045465             11.464665      10.519122       2.921482       1.513776      10.351784       6.325218      13.523089           0.000003
          298              C       5.489506      10.933732      12.411236       0.598241      24.707350 0.25571660E+03  0.53195014E+04                                 7.831734                            5.656379      -0.036644       2.041298                    0.999484      22.422602      62.714113       0.627545       0.469191      -1.022324       0.012310       0.038229       0.054001       0.067299      -0.035737       0.012792      -0.081822      -0.070967      -0.052219      -0.076333      -0.034303       0.110636              9.690834       9.200942       1.342227       0.282725       8.550466       5.281201      11.321094           0.000000
          299              C       9.752741      13.159626      15.268981       0.115697      26.128067 0.32601356E+03  0.71596873E+04                                 7.825818                            6.139594       0.246437       2.111867                    0.999421      25.443520      71.582864       0.643240       0.433586      -1.049494      -0.008132      -0.021258      -0.040796       0.046716       0.001837      -0.009269      -0.017674      -0.069814       0.008762      -0.038510      -0.003422       0.041932              9.085356      13.326620      -0.118747       0.301363       6.033773       2.507629       7.895676           0.000001
          300              C      11.128162      13.141461      15.402308      -0.170350      32.554936 0.44539733E+03  0.10578707E+05                                 9.014551                            7.150985      -0.014784       1.980495                    0.998006      29.634630      86.802077       0.598971       0.430542      -1.050985      -0.007255       0.007606      -0.005601       0.011910       0.009918       0.007140      -0.009092      -0.044536      -0.026219      -0.025131      -0.005084       0.030214             10.483616      15.943290      -0.725405      -0.234281       6.664599       2.643838       8.842958          -0.000001
          301              C      11.911856      12.492092      14.469322       0.111574      34.663534 0.40157709E+03  0.92311278E+04                                 9.415445                            6.777491      -0.119930       1.982012                    0.999211      26.059182      73.441424       0.621184       0.428944      -1.059143      -0.001990       0.004890      -0.002880       0.006014       0.001641       0.004992      -0.003335      -0.023239      -0.051482      -0.019091      -0.001466       0.020558             12.185640      21.332005      -0.264905       1.353752       6.717142       2.396035       8.507773          -0.000002
          302              C      11.249936      11.849772      13.403917      -0.180020      32.891801 0.46675734E+03  0.11229411E+05                                 9.094128                            7.338357      -0.114743       1.940421                    0.997842      30.318603      89.711254       0.588440       0.432651      -1.048506      -0.003702       0.006452       0.000287       0.007445      -0.011565      -0.010237      -0.007416      -0.028950       0.020771      -0.026431       0.009331       0.017099             10.436054      15.454754       0.868412       2.104728       7.088933       2.691551       8.764474          -0.000002
          303              C       9.887456      11.913285      13.343920       0.099806      26.878304 0.34709802E+03  0.77798387E+04                                 8.067840                            6.412096      -0.046453       2.006144                    0.998839      26.484381      76.448233       0.615189       0.444201      -1.038241      -0.014721       0.025640       0.048129       0.056485       0.013294      -0.001097      -0.015939      -0.040884       0.038859      -0.031171      -0.000132       0.031302              9.250351      12.808804      -0.092106       0.049110       6.666797       2.755181       8.275453          -0.000000
          304              C       1.500376      11.389205      14.232666       0.092717      27.945977 0.31755413E+03  0.68961806E+04                                 8.037923                            5.954790       0.303235       2.117329                    0.999843      25.429499      70.074552       0.673549       0.418742      -1.063592       0.016748       0.043359       0.023333       0.052009      -0.004546      -0.007710      -0.004281      -0.049548       0.032500      -0.032127       0.010957       0.021171              9.747123      15.852794      -0.535149       0.048065       8.310890       1.906362       5.077686          -0.000006
          305              C      14.127567      11.388677      14.126611      -0.182119      34.364494 0.42038881E+03  0.97767287E+04                                 9.119727                            6.791944       0.245873       2.053503                    0.999808      29.070605      82.460067       0.640023       0.411499      -1.069982       0.000653       0.001987       0.008625       0.008875       0.016186       0.005651       0.004743      -0.028709       0.002849      -0.022566      -0.000600       0.023167             11.121224      18.912747      -1.610096       0.123456       9.069246       1.787983       5.381680          -0.000006
          306              C      13.378871      12.459524      14.581135       0.117358      34.979750 0.38831403E+03  0.88436469E+04                                 9.437492                            6.645573      -0.076764       1.998153                    0.999325      25.756130      72.038517       0.630587       0.426494      -1.061616       0.001441      -0.002871      -0.002685       0.004187      -0.000612      -0.005685      -0.002427      -0.000080       0.045290      -0.009624      -0.007022       0.016646             12.421202      22.533037      -0.771334       1.354980       8.858314       1.889794       5.872255          -0.000002
          307              C      14.074078      13.483463      15.193227      -0.174449      36.929215 0.46715256E+03  0.11206618E+05                                 9.797533                            7.315921      -0.012329       1.978698                    0.998304      29.740057      86.990413       0.594264       0.429646      -1.053585       0.011209      -0.001283      -0.007262       0.013417      -0.009343      -0.009304      -0.007839      -0.010177       0.026741      -0.020089       0.005788       0.014301             12.193875      20.537538       0.324948       1.187191       9.609770       2.340726       6.434318          -0.000004
          308              C      15.471355      13.410213      15.287162       0.102255      28.048406 0.31311478E+03  0.67963624E+04                                 8.125855                            5.947054       0.356900       2.143744                    0.999773      25.317817      70.440272       0.666195       0.423576      -1.057349       0.006306      -0.038635      -0.021500       0.044662       0.010810       0.001002      -0.015036      -0.034397       0.082777      -0.034569      -0.000450       0.035018             10.076716      16.422351      -0.593083       0.223930       8.462755       2.101476       5.345041          -0.000004
          309              N       7.845270       3.995279      16.055005      -0.200282      34.850523 0.47703856E+03  0.11256477E+05                                 8.901830                            7.050378       0.115187       2.093133                    0.996823      26.499355      71.605147       0.664285       0.390753      -1.102585      -0.140494       0.006506      -0.015419       0.141487       0.003356      -0.011372       0.025339      -0.104730       0.137491      -0.076659       0.012012       0.064647             10.444036      14.536843      -0.070240      -0.434573       7.334384       3.137684       9.460880           0.000000
          310              N      14.807791       4.121362      15.508061      -0.182986      35.640939 0.44459113E+03  0.10300392E+05                                 9.049194                            6.794314       0.089406       2.087416                    0.997543      26.046426      69.578226       0.678971       0.389369      -1.104346       0.140002      -0.001890       0.014800       0.140795       0.007919      -0.008959       0.016123      -0.126425       0.090776      -0.079751       0.022119       0.057632             11.272981      17.630373      -0.520275      -0.363769      10.111720       2.533458       6.076851          -0.000003
          311              N       2.888397       6.464794       0.904200      -0.200282      34.850533 0.47703891E+03  0.11256487E+05                                 8.901832                            7.050381       0.115186       2.093133                    0.996823      26.499355      71.605146       0.664285       0.390753      -1.102585       0.002877      -0.140615      -0.015419       0.141487       0.000649       0.025037      -0.012023       0.104937       0.137491      -0.076659       0.012012       0.064647             10.444038       7.335560       0.115716       3.125418      14.535677      -0.515424       9.460877           0.000000
          312              N       3.194169      13.421740       0.357256      -0.182986      35.640929 0.44459092E+03  0.10300386E+05                                 9.049192                            6.794312       0.089405       2.087416                    0.997543      26.046425      69.578220       0.678971       0.389369      -1.104346       0.001724       0.140004       0.014800       0.140795       0.004646       0.015886      -0.009372       0.127075       0.090776      -0.079751       0.022119       0.057632             11.272979      10.089879      -0.325562       2.523224      17.652206      -0.429046       6.076851          -0.000003
          313              N      14.085651      10.076597      29.397410      -0.200282      34.850531 0.47703889E+03  0.11256486E+05                                 8.901832                            7.050381       0.115186       2.093133                    0.996823      26.499354      71.605145       0.664285       0.390753      -1.102585      -0.002877       0.140615       0.015419       0.141487       0.000649       0.025037      -0.012023       0.104937       0.137491      -0.076659       0.012012       0.064647             10.444038       7.335560       0.115716       3.125418      14.535677      -0.515424       9.460877           0.000000
          314              N      13.779879       3.119651      29.944354      -0.182986      35.640929 0.44459092E+03  0.10300386E+05                                 9.049192                            6.794312       0.089405       2.087416                    0.997543      26.046425      69.578220       0.678971       0.389369      -1.104346      -0.001724      -0.140004      -0.014800       0.140795       0.004646       0.015886      -0.009372       0.127075       0.090776      -0.079751       0.022119       0.057632             11.272979      10.089879      -0.325562       2.523224      17.652206      -0.429046       6.076851          -0.000003
          315              N       9.128778      12.546112      14.246605      -0.200282      34.850522 0.47703855E+03  0.11256477E+05                                 8.901830                            7.050378       0.115187       2.093133                    0.996823      26.499355      71.605147       0.664285       0.390753      -1.102585       0.140494      -0.006506       0.015419       0.141487       0.003356      -0.011372       0.025339      -0.104730       0.137491      -0.076659       0.012012       0.064647             10.444036      14.536843      -0.070240      -0.434573       7.334384       3.137684       9.460880           0.000000
          316              N       2.166257      12.420029      14.793549      -0.182986      35.640939 0.44459113E+03  0.10300392E+05                                 9.049194                            6.794314       0.089406       2.087416                    0.997543      26.046426      69.578226       0.678971       0.389369      -1.104346      -0.140002       0.001890      -0.014800       0.140795       0.007919      -0.008959       0.016123      -0.126425       0.090776      -0.079751       0.022119       0.057632             11.272981      17.630373      -0.520275      -0.363769      10.111720       2.533458       6.076851          -0.000003
          317              O      11.928598      12.189235      21.546263      -0.205648      32.681049 0.34058721E+03  0.72809354E+04                                 8.313457                            5.645459       0.445352       2.270502                    0.999287      22.471569      55.117498       0.816480       0.350915      -1.149201       0.174426       0.053594      -0.011716       0.182850      -0.047725       0.096426      -0.104943       0.031334       0.123794      -0.113703      -0.063211       0.176914             11.845500       6.572156      -2.247161       3.647255      11.596433      -9.082386      17.367910           0.000001
          318              O      10.475210       2.463505      17.106774      -0.560947      38.275386 0.57799644E+03  0.14162292E+05                                 9.048449                            7.465849       0.249358       2.131277                    0.996674      27.762992      73.911079       0.691247       0.361630      -1.135808       0.030481       0.003704      -0.001616       0.030748      -0.036155       0.035390       0.039486       0.002437       0.028039      -0.074392       0.031267       0.043125             10.598647      11.772576      -3.979820       2.967342      11.300598      -3.583014       8.722767           0.000000
          319              O      12.683149       2.561006      17.051625      -0.582271      36.330125 0.56454022E+03  0.13757377E+05                                 8.728365                            7.370499       0.315695       2.138935                    0.998032      28.268771      75.160012       0.696522       0.360853      -1.135922      -0.033004       0.012330       0.002523       0.035322       0.043702      -0.049408       0.031262      -0.021457       0.046979      -0.086156       0.035318       0.050838              9.871390      10.611941       2.831236      -2.837294      10.280268      -3.325397       8.721961          -0.000003
          320              O      14.566602      11.892904      24.609756      -0.197148      30.309519 0.32570442E+03  0.68907524E+04                                 7.848606                            5.515542       0.396581       2.256890                    0.999202      22.297198      54.543599       0.826569       0.350255      -1.148855       0.021140      -0.167280       0.059866       0.178923       0.085084       0.096947       0.075341      -0.031205      -0.027881      -0.107950      -0.063849       0.171799             10.480901      11.622998       3.128137       7.722068       6.721812       2.969203      13.097891          -0.000001
          321              O       4.576575      11.364406      29.487103      -0.565347      38.863482 0.58641235E+03  0.14440062E+05                                 9.215209                            7.577390       0.119524       2.087241                    0.996031      28.096953      75.318603       0.677443       0.367170      -1.129968       0.005634       0.020113      -0.006467       0.021865      -0.034013      -0.036476      -0.054934       0.028619      -0.013588      -0.087220       0.039165       0.048054             10.660032      10.485857      -3.309877       4.346725      11.277973      -3.197840      10.216265           0.000000
          322              O       4.268479      13.573893      29.389229      -0.565985      38.349477 0.57500064E+03  0.14080630E+05                                 9.108852                            7.461379       0.185229       2.109095                    0.996032      27.992727      74.674519       0.688892       0.363079      -1.133865       0.012700      -0.030521       0.000794       0.033067       0.040275      -0.033758       0.046638      -0.015652      -0.014526      -0.080549       0.028050       0.052499             10.704825       9.445428       2.758966       3.359297      13.182826       4.027867       9.486221          -0.000003
          323              O      11.462837      10.859669      25.483654      -0.204527      32.984749 0.37268038E+03  0.81568847E+04                                 8.368196                            5.971749       0.488350       2.295426                    0.998656      22.563524      56.189301       0.779867       0.358837      -1.141616      -0.061029       0.153316      -0.042389       0.170374       0.009475      -0.106751      -0.069569      -0.001606       0.277337      -0.116078      -0.054346       0.170423             11.050492       9.831658      -0.337972      -7.346137       6.012380      -0.222579      17.307439           0.000000
          324              O       7.119793      13.346309      29.394986      -0.573307      35.964958 0.53802343E+03  0.12949152E+05                                 8.674053                            7.164684       0.223130       2.110719                    0.998018      28.012831      73.919299       0.711282       0.357787      -1.138813      -0.004611      -0.028148       0.011414       0.030722      -0.034340       0.044267       0.047631       0.003586      -0.040002      -0.085946       0.040989       0.044958             10.153362      11.139817      -4.708629      -3.333504      11.652389       2.233094       7.667879          -0.000004
          325              O       7.311576      11.260807      30.151617      -0.564806      36.485493 0.54944723E+03  0.13278071E+05                                 8.722117                            7.227433       0.313092       2.144910                    0.998717      27.708360      72.983140       0.710925       0.356511      -1.141175       0.006623       0.027775      -0.001902       0.028617       0.052869       0.029725      -0.024434       0.030672       0.091383      -0.082706       0.032599       0.050107             10.062714      10.806842       1.854434      -4.886258       8.461546      -2.971888      10.919753           0.000000
          326              O      12.990240       9.093675      22.055330      -0.203080      30.374342 0.33313763E+03  0.70915859E+04                                 7.893383                            5.594883       0.414350       2.260574                    0.999176      22.467810      55.224659       0.816576       0.352362      -1.146534      -0.182119      -0.005385       0.009769       0.182460      -0.035299      -0.054356       0.133306      -0.052130       0.158415      -0.110889      -0.069133       0.180022             10.523280       5.469656       0.367353       0.169520      12.194132       8.306231      13.906053           0.000001
          327              O      12.427771       5.345636      17.087684      -0.575354      40.849763 0.58993154E+03  0.14541368E+05                                 9.511337                            7.562333       0.108001       2.076801                    0.996412      28.315279      75.821166       0.683536       0.363531      -1.133339      -0.023405       0.003099       0.008009       0.024931      -0.051389      -0.042673      -0.035804      -0.029455       0.062456      -0.091447       0.041997       0.049449             11.283138      10.585950      -2.356997      -4.264176       9.575282       5.112120      13.688181          -0.000003
          328              O      10.300089       5.187220      17.782500      -0.549469      35.564585 0.53645689E+03  0.12876877E+05                                 8.584335                            7.158763       0.453373       2.205355                    0.996951      27.261183      71.382859       0.712292       0.358239      -1.140678       0.026429       0.001619      -0.019762       0.033040       0.021914       0.048614      -0.031886       0.001776      -0.124381      -0.082373       0.033359       0.049014              9.835536      12.294873       2.944518       2.196302       8.619598       2.923122       8.592137           0.000001
          329              O      11.185029      10.335242       6.395458      -0.205648      32.681048 0.34058719E+03  0.72809347E+04                                 8.313457                            5.645459       0.445352       2.270502                    0.999287      22.471569      55.117498       0.816480       0.350915      -1.149201       0.058079       0.172985      -0.011716       0.182850      -0.046853      -0.102419       0.099103      -0.036218       0.123794      -0.113703      -0.063211       0.176914             11.845500      11.477106      -2.373818      -8.985209       6.691481       3.880492      17.367912           0.000001
          330              O       1.425022       9.133398       1.955969      -0.560946      38.275339 0.57799574E+03  0.14162270E+05                                 9.048445                            7.465847       0.249350       2.131274                    0.996675      27.762955      73.910966       0.691247       0.361630      -1.135808       0.004489       0.030378      -0.001615       0.030751      -0.036045       0.040386       0.034361      -0.006174       0.028032      -0.074393       0.031270       0.043123             10.598642      11.095508      -3.962337      -3.505220      11.977656       3.058842       8.722763           0.000000
          331              O       1.579486      11.338085       1.900820      -0.582272      36.330114 0.56453986E+03  0.13757366E+05                                 8.728363                            7.370497       0.315694       2.138935                    0.998032      28.268768      75.159994       0.696523       0.360853      -1.135923       0.011474      -0.033311       0.002523       0.035322       0.043090       0.029976      -0.050199       0.025940       0.046979      -0.086156       0.035318       0.050838              9.871388      10.426611       2.836022      -3.397530      10.465593      -2.750508       8.721960          -0.000003
          332              O      10.956895      12.980016       9.458951      -0.197147      30.309514 0.32570446E+03  0.68907534E+04                                 7.848605                            5.515543       0.396581       2.256890                    0.999202      22.297197      54.543598       0.826569       0.350255      -1.148855      -0.166678       0.025451       0.059866       0.178923       0.084165       0.077819       0.094969       0.039947      -0.027881      -0.107950      -0.063849       0.171799             10.480899       6.886521       3.250441       3.167547      11.458284       7.642846      13.097892          -0.000001
          333              O      10.170689       3.006960      14.336298      -0.565347      38.863483 0.58641225E+03  0.14440059E+05                                 9.215209                            7.577389       0.119524       2.087241                    0.996031      28.096952      75.318598       0.677443       0.367170      -1.129968       0.020252       0.005113      -0.006467       0.021865      -0.033229      -0.055857      -0.035045      -0.032091      -0.013588      -0.087220       0.039165       0.048054             10.660032      11.106623      -3.325906      -3.084570      10.657207       4.427825      10.216266           0.000000
          334              O      12.371487       2.641931      14.238424      -0.565986      38.349519 0.57500150E+03  0.14080656E+05                                 9.108858                            7.461384       0.185233       2.109096                    0.996032      27.992749      74.674590       0.688892       0.363079      -1.133865      -0.030183       0.013484       0.000794       0.033068       0.039818       0.045750      -0.034950       0.019789      -0.014525      -0.080549       0.028049       0.052499             10.704832      13.322735       2.658846       4.113246       9.305531       3.254207       9.486231          -0.000003
          335              O       9.843883       9.903957      10.332849      -0.204527      32.984749 0.37268030E+03  0.81568826E+04                                 8.368196                            5.971748       0.488350       2.295425                    0.998656      22.563524      56.189302       0.779867       0.358837      -1.141616       0.151690      -0.064966      -0.042389       0.170374       0.009421      -0.072301      -0.104920       0.002583       0.277337      -0.116078      -0.054346       0.170423             11.050493       5.997483      -0.238964      -0.412137       9.846556      -7.337945      17.307441          -0.000000
          336              O      12.217583       5.498170      14.244181      -0.573307      35.964974 0.53802379E+03  0.12949163E+05                                 8.674056                            7.164686       0.223126       2.110718                    0.998018      28.012834      73.919311       0.711282       0.357787      -1.138813      -0.028258      -0.003883       0.011414       0.030722      -0.034202       0.048757       0.043023      -0.007126      -0.040002      -0.085946       0.040989       0.044957             10.153365      11.409032      -4.715583       2.146300      11.383181      -3.390041       7.667883          -0.000004
          337              O      10.137727       5.743725      15.000812      -0.564806      36.485485 0.54944688E+03  0.13278061E+05                                 8.722115                            7.227431       0.313092       2.144910                    0.998717      27.708360      72.983136       0.710925       0.356511      -1.141175       0.027937       0.005904      -0.001902       0.028617       0.053590      -0.023659       0.030345      -0.025174       0.091383      -0.082706       0.032599       0.050107             10.062712       8.558814       1.912484      -3.097033      10.709567      -4.807915      10.919756           0.000000
          338              O       8.117906      11.476439       6.904525      -0.203080      30.374339 0.33313765E+03  0.70915864E+04                                 7.893383                            5.594883       0.414350       2.260574                    0.999176      22.467810      55.224658       0.816576       0.352362      -1.146534      -0.010084      -0.181919       0.009769       0.182460      -0.036597       0.131858      -0.057779       0.048418       0.158415      -0.110888      -0.069133       0.180022             10.523279      12.208608       0.193334       8.307837       5.455178      -0.044954      13.906052           0.000001
          339              O       4.356597      11.010909       1.936879      -0.575354      40.849763 0.58993165E+03  0.14541371E+05                                 9.511337                            7.562333       0.108000       2.076801                    0.996412      28.315278      75.821161       0.683536       0.363531      -1.133339       0.002494      -0.023477       0.008009       0.024931      -0.052081      -0.036894      -0.041735       0.024111       0.062456      -0.091447       0.041997       0.049449             11.283137       9.454307      -2.327776       5.000339      10.706924      -4.394720      13.688181          -0.000003
          340              O       4.143310       8.888025       2.631695      -0.549469      35.564591 0.53645689E+03  0.12876878E+05                                 8.584336                            7.158763       0.453373       2.205355                    0.996951      27.261184      71.382864       0.712292       0.358239      -1.140678       0.002300       0.026378      -0.019762       0.033040       0.021931      -0.030621       0.049421       0.000489      -0.124381      -0.082373       0.033359       0.049014              9.835538       8.774016       3.035436       2.978843      12.140461       2.120113       8.592137           0.000001
          341              O       5.789019       6.206149      23.906152      -0.205648      32.681048 0.34058719E+03  0.72809348E+04                                 8.313457                            5.645459       0.445352       2.270502                    0.999287      22.471569      55.117498       0.816480       0.350915      -1.149201      -0.058079      -0.172985       0.011716       0.182850      -0.046853      -0.102419       0.099103      -0.036218       0.123794      -0.113703      -0.063211       0.176914             11.845500      11.477106      -2.373818      -8.985209       6.691481       3.880492      17.367912           0.000001
          342              O      15.549026       7.407993      28.345641      -0.560946      38.275339 0.57799573E+03  0.14162270E+05                                 9.048445                            7.465847       0.249350       2.131274                    0.996675      27.762955      73.910965       0.691247       0.361630      -1.135808      -0.004489      -0.030378       0.001615       0.030751      -0.036045       0.040386       0.034361      -0.006174       0.028032      -0.074393       0.031270       0.043123             10.598642      11.095508      -3.962337      -3.505220      11.977656       3.058842       8.722762           0.000000
          343              O      15.394562       5.203306      28.400790      -0.582272      36.330114 0.56453986E+03  0.13757366E+05                                 8.728364                            7.370497       0.315694       2.138935                    0.998032      28.268767      75.159993       0.696523       0.360853      -1.135922      -0.011474       0.033311      -0.002523       0.035322       0.043090       0.029976      -0.050199       0.025940       0.046979      -0.086156       0.035318       0.050838              9.871388      10.426612       2.836022      -3.397531      10.465593      -2.750508       8.721960          -0.000003
          344              O       6.017153       3.561375      20.842659      -0.197147      30.309510 0.32570443E+03  0.68907525E+04                                 7.848604                            5.515542       0.396581       2.256891                    0.999202      22.297197      54.543595       0.826569       0.350255      -1.148855       0.166678      -0.025451      -0.059866       0.178923       0.084165       0.077819       0.094969       0.039946      -0.027881      -0.107950      -0.063849       0.171799             10.480897       6.886520       3.250441       3.167547      11.458282       7.642845      13.097890          -0.000001
          345              O       6.803359      13.534431      15.965312      -0.565347      38.863484 0.58641227E+03  0.14440060E+05                                 9.215209                            7.577389       0.119524       2.087241                    0.996031      28.096952      75.318599       0.677443       0.367170      -1.129968      -0.020252      -0.005113       0.006467       0.021865      -0.033229      -0.055857      -0.035045      -0.032091      -0.013588      -0.087220       0.039165       0.048054             10.660032      11.106623      -3.325906      -3.084570      10.657208       4.427825      10.216266           0.000000
          346              O       4.602561      13.899460      16.063186      -0.565986      38.349517 0.57500147E+03  0.14080655E+05                                 9.108858                            7.461384       0.185233       2.109096                    0.996032      27.992748      74.674587       0.688892       0.363079      -1.133865       0.030183      -0.013484      -0.000794       0.033068       0.039818       0.045750      -0.034950       0.019789      -0.014525      -0.080549       0.028049       0.052499             10.704832      13.322734       2.658846       4.113246       9.305531       3.254207       9.486231          -0.000003
          347              O       7.130165       6.637434      19.968761      -0.204527      32.984750 0.37268031E+03  0.81568828E+04                                 8.368196                            5.971748       0.488350       2.295425                    0.998656      22.563524      56.189302       0.779867       0.358837      -1.141616      -0.151690       0.064966       0.042389       0.170374       0.009421      -0.072301      -0.104920       0.002583       0.277337      -0.116078      -0.054346       0.170423             11.050493       5.997483      -0.238964      -0.412137       9.846556      -7.337945      17.307442           0.000000
          348              O       4.756465      11.043221      16.057429      -0.573307      35.964973 0.53802377E+03  0.12949162E+05                                 8.674056                            7.164686       0.223127       2.110718                    0.998018      28.012833      73.919309       0.711282       0.357787      -1.138813       0.028258       0.003883      -0.011414       0.030722      -0.034202       0.048757       0.043023      -0.007126      -0.040002      -0.085946       0.040989       0.044957             10.153365      11.409032      -4.715583       2.146300      11.383181      -3.390041       7.667883          -0.000004
          349              O       6.836321      10.797666      15.300798      -0.564806      36.485486 0.54944690E+03  0.13278061E+05                                 8.722115                            7.227431       0.313092       2.144910                    0.998717      27.708360      72.983137       0.710925       0.356511      -1.141175      -0.027937      -0.005904       0.001902       0.028617       0.053590      -0.023659       0.030345      -0.025174       0.091383      -0.082706       0.032599       0.050107             10.062713       8.558814       1.912484      -3.097033      10.709567      -4.807915      10.919757           0.000000
          350              O       8.856142       5.064952      23.397085      -0.203080      30.374341 0.33313767E+03  0.70915869E+04                                 7.893384                            5.594883       0.414350       2.260574                    0.999176      22.467810      55.224660       0.816576       0.352362      -1.146534       0.010084       0.181919      -0.009769       0.182460      -0.036597       0.131858      -0.057779       0.048418       0.158415      -0.110888      -0.069133       0.180022             10.523280      12.208609       0.193334       8.307838       5.455179      -0.044955      13.906053           0.000001
          351              O      12.617451       5.530482      28.364731      -0.575354      40.849764 0.58993166E+03  0.14541372E+05                                 9.511338                            7.562334       0.108000       2.076801                    0.996412      28.315278      75.821162       0.683536       0.363531      -1.133339      -0.002494       0.023477      -0.008009       0.024931      -0.052081      -0.036894      -0.041735       0.024111       0.062456      -0.091447       0.041997       0.049449             11.283138       9.454307      -2.327776       5.000340      10.706924      -4.394720      13.688182          -0.000003
          352              O      12.830738       7.653366      27.669915      -0.549469      35.564591 0.53645690E+03  0.12876878E+05                                 8.584336                            7.158763       0.453373       2.205355                    0.996951      27.261184      71.382864       0.712292       0.358239      -1.140678      -0.002300      -0.026378       0.019762       0.033040       0.021931      -0.030621       0.049421       0.000489      -0.124381      -0.082373       0.033359       0.049014              9.835538       8.774016       3.035436       2.978843      12.140461       2.120113       8.592137           0.000001
          353              O       5.045450       4.352156       8.755347      -0.205648      32.681047 0.34058720E+03  0.72809351E+04                                 8.313457                            5.645459       0.445352       2.270502                    0.999287      22.471569      55.117497       0.816481       0.350915      -1.149201      -0.174426      -0.053594       0.011716       0.182850      -0.047725       0.096426      -0.104943       0.031334       0.123794      -0.113703      -0.063211       0.176914             11.845499       6.572155      -2.247161       3.647255      11.596433      -9.082386      17.367909           0.000001
          354              O       6.498838      14.077886      13.194836      -0.560947      38.275386 0.57799645E+03  0.14162292E+05                                 9.048449                            7.465850       0.249358       2.131277                    0.996674      27.762992      73.911080       0.691247       0.361630      -1.135808      -0.030481      -0.003704       0.001616       0.030748      -0.036155       0.035390       0.039486       0.002437       0.028039      -0.074392       0.031267       0.043125             10.598647      11.772576      -3.979821       2.967342      11.300599      -3.583014       8.722767           0.000000
          355              O       4.290899      13.980385      13.249985      -0.582271      36.330124 0.56454020E+03  0.13757377E+05                                 8.728365                            7.370499       0.315695       2.138935                    0.998032      28.268771      75.160011       0.696523       0.360853      -1.135922       0.033004      -0.012330      -0.002523       0.035322       0.043702      -0.049408       0.031262      -0.021457       0.046979      -0.086156       0.035318       0.050838              9.871390      10.611940       2.831236      -2.837294      10.280268      -3.325397       8.721960          -0.000003
          356              O       2.407446       4.648487       5.691854      -0.197148      30.309515 0.32570438E+03  0.68907513E+04                                 7.848605                            5.515542       0.396581       2.256890                    0.999202      22.297197      54.543595       0.826569       0.350255      -1.148855      -0.021140       0.167280      -0.059866       0.178923       0.085084       0.096947       0.075341      -0.031205      -0.027881      -0.107950      -0.063849       0.171799             10.480899      11.622996       3.128136       7.722066       6.721812       2.969203      13.097890          -0.000001
          357              O      12.397473       5.176985       0.814507      -0.565347      38.863482 0.58641235E+03  0.14440062E+05                                 9.215209                            7.577390       0.119524       2.087241                    0.996031      28.096953      75.318603       0.677443       0.367170      -1.129968      -0.005634      -0.020113       0.006467       0.021865      -0.034013      -0.036476      -0.054934       0.028619      -0.013588      -0.087220       0.039165       0.048054             10.660032      10.485857      -3.309877       4.346725      11.277973      -3.197840      10.216265           0.000000
          358              O      12.705569       2.967498       0.912381      -0.565985      38.349476 0.57500063E+03  0.14080630E+05                                 9.108852                            7.461379       0.185229       2.109095                    0.996032      27.992727      74.674518       0.688892       0.363079      -1.133865      -0.012700       0.030521      -0.000794       0.033067       0.040275      -0.033758       0.046638      -0.015652      -0.014526      -0.080549       0.028050       0.052499             10.704825       9.445427       2.758966       3.359296      13.182826       4.027867       9.486221          -0.000003
          359              O       5.511211       5.681722       4.817956      -0.204527      32.984750 0.37268039E+03  0.81568849E+04                                 8.368196                            5.971749       0.488350       2.295425                    0.998656      22.563524      56.189302       0.779867       0.358838      -1.141616       0.061029      -0.153316       0.042389       0.170374       0.009475      -0.106751      -0.069569      -0.001606       0.277337      -0.116078      -0.054346       0.170423             11.050493       9.831658      -0.337972      -7.346138       6.012381      -0.222579      17.307440          -0.000000
          360              O       9.854255       3.195082       0.906624      -0.573307      35.964957 0.53802341E+03  0.12949152E+05                                 8.674053                            7.164684       0.223130       2.110719                    0.998018      28.012830      73.919297       0.711282       0.357787      -1.138813       0.004611       0.028148      -0.011414       0.030722      -0.034340       0.044267       0.047631       0.003586      -0.040002      -0.085946       0.040989       0.044958             10.153362      11.139817      -4.708629      -3.333504      11.652389       2.233094       7.667880          -0.000004
          361              O       9.662472       5.280584       0.149993      -0.564806      36.485494 0.54944724E+03  0.13278071E+05                                 8.722117                            7.227433       0.313092       2.144910                    0.998717      27.708361      72.983141       0.710925       0.356511      -1.141175      -0.006623      -0.027775       0.001902       0.028617       0.052869       0.029725      -0.024434       0.030672       0.091383      -0.082706       0.032599       0.050107             10.062714      10.806842       1.854434      -4.886258       8.461546      -2.971888      10.919753           0.000000
          362              O       3.983808       7.447716       8.246280      -0.203080      30.374342 0.33313763E+03  0.70915861E+04                                 7.893384                            5.594883       0.414350       2.260574                    0.999176      22.467810      55.224660       0.816576       0.352362      -1.146534       0.182119       0.005385      -0.009769       0.182460      -0.035299      -0.054356       0.133306      -0.052130       0.158415      -0.110889      -0.069133       0.180022             10.523281       5.469657       0.367353       0.169520      12.194133       8.306231      13.906054           0.000001
          363              O       4.546277      11.195755      13.213926      -0.575354      40.849764 0.58993156E+03  0.14541369E+05                                 9.511338                            7.562333       0.108001       2.076801                    0.996412      28.315279      75.821167       0.683536       0.363531      -1.133339       0.023405      -0.003099      -0.008009       0.024931      -0.051389      -0.042673      -0.035804      -0.029455       0.062456      -0.091447       0.041997       0.049449             11.283138      10.585950      -2.356997      -4.264176       9.575282       5.112120      13.688182          -0.000003
          364              O       6.673959      11.354171      12.519110      -0.549469      35.564585 0.53645689E+03  0.12876877E+05                                 8.584335                            7.158763       0.453373       2.205355                    0.996951      27.261183      71.382859       0.712292       0.358239      -1.140678      -0.026429      -0.001619       0.019762       0.033040       0.021914       0.048614      -0.031886       0.001776      -0.124381      -0.082373       0.033359       0.049014              9.835536      12.294873       2.944518       2.196303       8.619598       2.923122       8.592137           0.000001

******************************************************
Auxiliary information for the entire system
The total spin magnetic moment of the unit cell is   -0.000034
The total net atomic charge of the unit cell is   0.000006
Accuracy of reproducing the electrostatic potential in the unit cell:
  The inner radius (bohr) =    5.0000
  The outer radius (bohr) =   12.0000
  Valid grid points have density less than (e/(bohr^3)) =    0.0001
  The number of valid grid points were=       280180
  The rms potential error without charges in kcal/mol is=      5.04419
  The rms potential error with partial charges in kcal/mol is=      0.66756
  The RRMSE value at monopole order=      0.13234
  The rms potential error with partial charges and cloud penetration in kcal/mol is=      0.66914
  The RRMSE value at monopole order with cloud penetration is=      0.13266
  The rms potential error with partial charges and atomic dipoles in kcal/mol is=      0.50023
  The RRMSE value at dipole order=      0.09917
  The rms potential error with partial charges, atomic dipoles and cloud penetration in kcal/mol is=      0.48302
  The RRMSE value at dipole order with cloud penetration=      0.09576

******************************************************
The electron densities and ab initio electrostatic potential were computed in VASP using the PBE functional and
projector augmented wave method. See the main text of the journal article for a description of computational details.
The atomic charges, dipoles, and quadrupoles were computed with the DDEC6 method as described in
(a) T. A. Manz and N. Gabaldon Limas, RSC Adv. 6 (2016) 47771-47801 DOI: 10.1039/c6ra04656h
(b) N. Gabaldon Limas and T. A. Manz, RSC Adv. 8 (2018) 2678-2707 DOI: 10.1039/c7ra11829e.
For each atom in the material, the electron cloud parameters were fit to the spherically averaged atom-in-material
electron density using radial positions for which this density was between 10^-4 and 10^-2 electrons per cubic bohr.
The polarizabilities, dispersion coefficients, and quantum Drude oscillator (QDO) parameters were fit using the MCLF method.
The magnetic structure of the system was optimized in VASP from the default ferromagnetic initial guess using spin polarization.
The atomic spin moments (ASMs) were computed on this optimized magnetic structure using the DDEC6 partition as inputs
to the method of T. A. Manz and D. S. Sholl, J. Chem. Theory Comput. 7 (2011) 4146-4164 DOI: 10.1021/ct200539n.
The RMSE and RRMSE were computed using a uniform grid with Ewald summation.
