# Supplementary material for: A collection of forcefield precursors for metal–organic frameworks
Source: RSC Adv. 2019 Nov 13;9(63):36492–507. doi: 10.1039/c9ra07327b (PMC9075174; doi:10.1039/c9ra07327b)
Supplement: RA-009-C9RA07327B-s6309 [file RA-009-C9RA07327B-s6309.xyz]

  158
jmolscript: load "" {1 1 1} spacegroup "x,y,z" unitcell [{     11.058000     0.000000     0.000000 }, {      0.000000    12.034000     0.000000 }, {     -5.528918    -2.792696    14.934178 }]
Co     1.016138     5.728880     3.370943     0.822497
Co     6.545183     9.529424    11.563235     0.824201
Co     4.512944     3.512424    11.563235     0.822712
Co    -1.016101    -0.288120     3.370943     0.824083
Co     0.579882     9.025500     0.000000     1.012252
Co    10.478118     3.008500     0.000000     1.011971
H      7.285025     4.379722     2.661271     0.113309
H      5.809895     5.561669     3.966518     0.121258
H      6.290921     7.762678     4.507135     0.116346
H      3.213469     7.754390     2.517902     0.088998
H      5.095533     7.849768     1.248497     0.126112
H     -1.388804     1.492982    14.668350     0.122123
H      2.268002     4.285501     1.054353     0.099273
H     -0.624752     3.429879     4.510122     0.101384
H     -2.168440     2.939162     6.111066     0.124965
H     -2.070018     6.740687     7.275932     0.130056
H     -0.582726     7.148193     5.579409     0.090363
H      1.756078    -1.155418    12.272907     0.112384
H      0.280933     9.696635    10.967660     0.122762
H      0.761953     7.495626    10.427043     0.114832
H     -2.315477     7.503914    12.416276     0.089565
H     -0.433398     7.408536    13.685681     0.125939
H      4.140117     1.731322     0.265828     0.123247
H     -3.260928    -1.061197    13.879825     0.098737
H      4.904280    -0.205575    10.424056     0.101760
H      3.360575     0.285142     8.823112     0.124808
H      3.458984     8.517617     7.658246     0.130725
H      4.946295     8.110111     9.354769     0.091671
H     -1.755943     4.861582    12.272907     0.113309
H     -0.280813     3.679635    10.967660     0.121258
H     -0.761839     1.478626    10.427043     0.116346
H      2.315613     1.486914    12.416276     0.088997
H      0.433549     1.391536    13.685681     0.126112
H      6.917886     7.748322     0.265828     0.122122
H      3.261080     4.955803    13.879825     0.099274
H      6.153834     5.811425    10.424056     0.101384
H      7.697522     6.302142     8.823112     0.124964
H      7.599100     2.500617     7.658246     0.130056
H      6.111808     2.093111     9.354769     0.090362
H      3.773004    10.396722     2.661271     0.112385
H      5.248149    -0.455331     3.966518     0.122762
H      4.767129     1.745678     4.507135     0.114832
H      7.844559     1.737390     2.517902     0.089565
H      5.962480     1.832768     1.248497     0.125939
H      1.388965     7.509982    14.668350     0.123247
H      8.790010    10.302501     1.054353     0.098738
H      0.624802     9.446879     4.510122     0.101760
H      2.168507     8.956162     6.111066     0.124809
H      2.070098     0.723687     7.275932     0.130726
H      0.582787     1.131193     5.579409     0.091671
C      8.996804     7.136462     2.810612    -0.072787
C      8.667274     5.814378     2.467126    -0.064687
C      7.485176     5.256198     2.897231    -0.104691
C      6.596117     5.958085     3.667834    -0.085991
C      6.892473     7.275656     3.990412    -0.102355
C      8.057984     7.876041     3.566282    -0.060468
C     -0.746402     7.728591     2.314798     0.638447
C      9.613834     4.965975     1.675615     0.586549
C      8.321167     9.308239     3.951583     0.577914
C      3.413615     7.030426     1.968325     0.088133
C      4.552585     7.094160     1.215642    -0.167720
C      4.899802     6.012339     0.385302     0.107454
C      3.994151     4.993313     0.319591    -0.180509
C      2.857393     5.003590     1.114090     0.120815
C     -0.914469     4.108932     5.074634     0.105472
C     -1.832277     3.805305     6.048342    -0.182828
C     -2.263535     4.767649     6.938419     0.110682
C     -1.786936     6.040877     6.732327    -0.169784
C     -0.883503     6.277627     5.710830     0.094406
C      3.467855     8.121842    12.123566    -0.074710
C      3.138329     9.443926    12.467052    -0.067669
C      1.956226    -2.031894    12.036947    -0.102536
C      1.067159     9.300219    11.266344    -0.088334
C      1.363511     7.982648    10.943766    -0.099640
C      2.529027     7.382263    11.367896    -0.058312
C      4.782654     7.529713    12.619380     0.641720
C      4.084898    -1.741671    13.258563     0.591720
C      2.792205     5.950065    10.982595     0.576051
C     -2.115324     8.227878    12.965853     0.089124
C     -0.976346     8.164144    13.718536    -0.169432
C     -0.629120     9.245965    14.548876     0.109247
C     -1.534770    -1.769009    14.614587    -0.182893
C     -2.671537    -1.779286    13.820088     0.123036
C      4.614558    -0.884628     9.859544     0.107632
C      3.696738    -0.581001     8.885836    -0.184446
C      3.265471    10.490655     7.995759     0.111798
C      3.742072     9.217427     8.201851    -0.171413
C      4.645516     8.980677     9.223348     0.093041
C     -3.467722     2.104842    12.123566    -0.072787
C     -3.138192     3.426926    12.467052    -0.064685
C     -1.956094     3.985106    12.036947    -0.104690
C     -1.067035     3.283219    11.266344    -0.085991
C     -1.363391     1.965648    10.943766    -0.102355
C     -2.528902     1.365263    11.367896    -0.060468
C      6.275484     1.512713    12.619380     0.638449
C     -4.084752     4.275329    13.258563     0.586552
C     -2.792085    -0.066935    10.982595     0.577916
C      2.115467     2.210878    12.965853     0.088134
C      0.976497     2.147144    13.718536    -0.167721
C      0.629280     3.228965    14.548876     0.107452
C      1.534931     4.247991    14.614587    -0.180509
C      2.671689     4.237714    13.820088     0.120818
C      6.443551     5.132372     9.859544     0.105475
C      7.361359     5.435999     8.885836    -0.182827
C      7.792617     4.473655     7.995759     0.110679
C      7.316018     3.200427     8.201851    -0.169784
C      6.412585     2.963677     9.223348     0.094407
C      2.061227     1.119462     2.810612    -0.074712
C      2.390753    -0.202622     2.467126    -0.067667
C      3.572856    11.273198     2.897231    -0.102535
C      4.461923    -0.058915     3.667834    -0.088333
C      4.165571     1.258656     3.990412    -0.099640
C      3.000055     1.859041     3.566282    -0.058312
C      0.746428     1.711591     2.314798     0.641717
C      1.444184    10.982975     1.675615     0.591718
C      2.736877     3.291239     3.951583     0.576049
C      7.644406     1.013426     1.968325     0.089123
C      6.505428     1.077160     1.215642    -0.169433
C      6.158202    -0.004661     0.385302     0.109248
C      7.063852    11.010313     0.319591    -0.182894
C      8.200619    11.020590     1.114090     0.123035
C      0.914524    10.125932     5.074634     0.107631
C      1.832344     9.822305     6.048342    -0.184447
C      2.263611    -1.249351     6.938419     0.111800
C      1.787010     0.023877     6.732327    -0.171413
C      0.883566     0.260627     5.710830     0.093041
N      2.569890     5.990688     1.968325    -0.220955
N     -0.423494     5.327408     4.910358    -0.240639
N     -2.959050     9.267616    12.965853    -0.223170
N      5.105534     9.930896    10.023820    -0.241797
N      2.959192     3.250616    12.965853    -0.220973
N      5.952576     3.913896    10.023820    -0.240659
N      8.488132    -0.026312     1.968325    -0.223157
N      0.423548    -0.689592     4.910358    -0.241785
O     10.252984     8.199470     1.148140    -0.538026
O      0.277572     7.634106     3.013120    -0.576552
O      9.412589     9.790955     3.558217    -0.560031
O      7.470810     9.923045     4.608687    -0.592536
O     -0.204563     5.077414     1.813308    -0.532480
O      9.107374     4.117659     0.890077    -0.539870
O      4.724053     7.058834    13.786038    -0.539732
O      5.806621     7.624198    11.921058    -0.577599
O      3.883632     5.467349    11.375961    -0.559013
O      1.941841     5.335259    10.325491    -0.592857
O      5.324499    -1.853110    13.120870    -0.535215
O      3.578446    -0.893355    14.044101    -0.541024
O     -4.723902     1.041834    13.786038    -0.537999
O      5.251510     1.607198    11.921058    -0.576566
O     -3.883507    -0.549651    11.375961    -0.560042
O     -1.941728    -0.681741    10.325491    -0.592539
O      5.733645     4.163890    13.120870    -0.532505
O     -3.578292     5.123645    14.044101    -0.539902
O      0.805029     2.182470     1.148140    -0.539702
O     -0.277539     1.617106     3.013120    -0.577587
O      1.645450     3.773955     3.558217    -0.558998
O      3.587241     3.906045     4.608687    -0.592852
O      0.204583    11.094414     1.813308    -0.535213
O      1.950636    10.134659     0.890077    -0.541052

The following XYZ coordinates are in angstroms. Other properties are in atomic units.
The sperically averaged electron density of each atom fit to a function of the form exp(a - br)
eigen_1, eigen_2 and eigen_3 are the three eigenvalues of traceless quadrupole moment tensor
  atom number  atomic symbol              X              Y              Z     net charge C6 coefficient C8 coefficient C10 coefficient fluctuating dipole atomic polarizability isotropic forcefield polarizability              a              b squared Pearson coefficient          <r^3>          <r^4>         wp_QDO          m_QDO          q_QDO       dipole_x       dipole_y       dipole_z         dipole            Qxy            Qxz            Qyz     Q(x^2-y^2)  Q(3z^2 - R^2)        eigen_1        eigen_2        eigen_3 static polarizability      alpha(xx)      alpha(xy)      alpha(xz)      alpha(yy)      alpha(yz)      alpha(zz) atomic spin moment
            1             Co       1.016138       5.728880       3.370943       0.822497     114.747843 0.23695192E+04  0.78932339E+05                                17.712751                           14.631627       0.847119       2.109110                    0.995680      48.384000     129.410828       0.542694       0.338810      -1.208313       0.012870       0.005306      -0.013597       0.019460      -0.030570       0.101483       0.090049      -0.261075       0.028305      -0.202550       0.025914       0.176636             20.887632      23.993211      -4.324291      -5.805129      19.781881      -3.384766      18.887803           2.797650
            2             Co       6.545183       9.529424      11.563235       0.824201     114.550320 0.23644565E+04  0.78720342E+05                                17.692911                           14.616057       0.846469       2.109426                    0.995648      48.339100     129.248464       0.542988       0.338813      -1.208329       0.013181      -0.005059       0.013420       0.019479       0.030834      -0.100066       0.089042      -0.262673       0.030225      -0.201879       0.025763       0.176116             20.863904      23.967966       4.316673       5.800819      19.753626      -3.377333      18.870120           2.798933
            3             Co       4.512944       3.512424      11.563235       0.822712     114.729565 0.23690492E+04  0.78912391E+05                                17.710640                           14.629951       0.847406       2.109231                    0.995679      48.380374     129.395575       0.542740       0.338800      -1.208328      -0.012855      -0.005298       0.013614       0.019460      -0.030594       0.101459       0.090039      -0.261101       0.028304      -0.202544       0.025914       0.176630             20.885090      23.990200      -4.323667      -5.804359      19.779505      -3.384365      18.885565           2.797800
            4             Co      -1.016101      -0.288120       3.370943       0.824083     114.559905 0.23647065E+04  0.78730953E+05                                17.694028                           14.616958       0.846311       2.109360                    0.995649      48.341012     129.256574       0.542962       0.338819      -1.208321      -0.013188       0.005064      -0.013412       0.019480       0.030820      -0.100084       0.089051      -0.262661       0.030227      -0.201887       0.025765       0.176122             20.865235      23.969551       4.316960       5.801211      19.754847      -3.377567      18.871307           2.798848
            5             Co       0.579882       9.025500       0.000000       1.012252      91.347434 0.20544910E+04  0.65898640E+05                                15.235242                           13.678380       0.665128       2.105710                    0.997306      43.806961     114.169811       0.559162       0.341504      -1.208518      -0.019112      -0.000060      -0.000505       0.019119      -0.001599       0.000053       0.000598       0.137564      -0.169888      -0.056652      -0.040464       0.097115             16.845520      14.239434       0.000911       0.001767      18.644482       1.679470      17.652643           2.839952
            6             Co      10.478118       3.008500       0.000000       1.011971      91.366066 0.20550426E+04  0.65921425E+05                                15.237880                           13.680722       0.664585       2.105490                    0.997307      43.811960     114.191029       0.559077       0.341530      -1.208483       0.019110       0.000060       0.000502       0.019117      -0.001601       0.000053       0.000584       0.137516      -0.169882      -0.056649      -0.040442       0.097090             16.848466      14.241651       0.000901       0.001763      18.647946       1.679859      17.655800           2.839752
            7              H       7.285025       4.379722       2.661271       0.113309       0.923997 0.66254494E+01  0.62186755E+02                                 1.578531                            1.514907      -0.775157       2.511273                    0.999655       3.371687       9.296571       0.502384       1.298937      -0.704730      -0.012611      -0.035491      -0.010266       0.039039       0.008750      -0.005431       0.004744      -0.009104      -0.038724      -0.016740       0.000365       0.016375              1.599137       1.396816       0.162711       0.013083       2.057424       0.216642       1.343170           0.000080
            8              H       5.809895       5.561669       3.966518       0.121258       1.010739 0.70903124E+01  0.67776587E+02                                 1.687684                            1.575041      -0.963406       2.431411                    0.998097       3.416176       9.546434       0.488362       1.312048      -0.702042      -0.034189      -0.017183       0.013723       0.040651       0.003162      -0.012120       0.008441      -0.003719      -0.020984      -0.018725       0.007058       0.011668              1.733483       2.173276       0.408361      -0.250273       1.575541      -0.121878       1.451633           0.000057
            9              H       6.290921       7.762678       4.507135       0.116346       1.063414 0.78112286E+01  0.75617578E+02                                 1.666336                            1.593725      -1.026960       2.389540                    0.998192       3.358633       9.094859       0.518876       1.219379      -0.723336      -0.026887       0.017762       0.022297       0.039186       0.000503      -0.012628       0.001244       0.016549      -0.014694      -0.012214      -0.005549       0.017763              1.677305       1.764760      -0.256995      -0.312775       1.648298       0.247556       1.618858          -0.000007
           10              H       3.213469       7.754390       2.517902       0.088998       1.121583 0.80902555E+01  0.79803992E+02                                 1.796446                            1.672099      -0.964915       2.414183                    0.997562       3.593995      10.150648       0.479127       1.295964      -0.705307      -0.008683       0.039121       0.023889       0.046653       0.004881      -0.007995       0.013005      -0.011018      -0.006795      -0.017981       0.002020       0.015961              1.847303       1.618701      -0.225073      -0.209414       2.187255       0.496702       1.735952           0.000283
           11              H       5.095533       7.849768       1.248497       0.126112       0.910994 0.65073513E+01  0.61038986E+02                                 1.587130                            1.520270      -0.843828       2.487979                    0.999165       3.380852       9.436864       0.490269       1.331891      -0.697636       0.017627       0.029855       0.000987       0.034685       0.006187      -0.006422       0.007207      -0.009567      -0.022749      -0.015220       0.002738       0.012482              1.612869       1.737662       0.340898      -0.068060       1.803896       0.020317       1.297048           0.000220
           12              H      -1.388804       1.492982      14.668350       0.122123       0.880465 0.64103779E+01  0.60361404E+02                                 1.591965                            1.539993      -1.019301       2.402891                    0.996787       3.560429      10.207718       0.468862       1.387347      -0.685326       0.001851      -0.023805      -0.024729       0.034375       0.006141      -0.005772       0.009888      -0.003154      -0.012509      -0.015226       0.004379       0.010847              1.600740       1.478556      -0.046444      -0.126979       1.784917       0.298633       1.538748           0.000206
           13              H       2.268002       4.285501       1.054353       0.099273       0.976949 0.68412689E+01  0.65940003E+02                                 1.744249                            1.615780      -1.335768       2.241125                    0.994062       3.915625      11.623441       0.444053       1.431064      -0.675236      -0.029677      -0.035556      -0.005372       0.046624       0.004197      -0.006733       0.008029      -0.009095      -0.022086      -0.015092       0.003312       0.011780              1.828748       1.965305       0.563799      -0.069998       2.068055      -0.026004       1.452883           0.000013
           14              H      -0.624752       3.429879       4.510122       0.101384       1.003315 0.67732469E+01  0.64854903E+02                                 1.752929                            1.589153      -1.234330       2.289636                    0.995212       3.792337      11.071036       0.457503       1.398189      -0.681962       0.013253      -0.032517      -0.028879       0.045465       0.002999      -0.005622       0.001707      -0.012503       0.000648      -0.010309       0.003441       0.006867              1.857819       1.616089      -0.366917      -0.393688       2.015748       0.536597       1.941620          -0.000195
           15              H      -2.168440       2.939162       6.111066       0.124965       0.996085 0.72366486E+01  0.68817699E+02                                 1.609092                            1.545242      -0.834700       2.489679                    0.999505       3.241821       8.737034       0.520543       1.237334      -0.719777      -0.012962      -0.031393       0.000701       0.033971       0.005595      -0.008169       0.004107      -0.016476      -0.009526      -0.015186       0.003427       0.011759              1.608819       1.445236       0.217024      -0.179685       1.878573      -0.060559       1.502647           0.000353
           16              H      -2.070018       6.740687       7.275932       0.130056       0.989720 0.70751490E+01  0.66543325E+02                                 1.571495                            1.504416      -0.792938       2.512285                    0.999752       3.125366       8.230472       0.542882       1.199587      -0.729298      -0.010521       0.028797       0.018601       0.035861       0.001482      -0.008271       0.005261      -0.020840      -0.009234      -0.015420       0.001742       0.013678              1.582367       1.379393      -0.096021      -0.260533       1.622033       0.272764       1.745676           0.000240
           17              H      -0.582726       7.148193       5.579409       0.090363       1.096954 0.78259752E+01  0.76744797E+02                                 1.784514                            1.654262      -0.988454       2.406161                    0.997229       3.622540      10.282448       0.476315       1.311298      -0.701531       0.009492       0.047918      -0.005141       0.049119       0.001805      -0.008425       0.004413      -0.024470      -0.025889      -0.017291      -0.000016       0.017307              1.836486       1.542087       0.405623      -0.110690       2.385106      -0.229937       1.582266           0.000225
           18              H       1.756078      -1.155418      12.272907       0.112384       0.924417 0.66271452E+01  0.62199277E+02                                 1.578405                            1.514618      -0.779532       2.509555                    0.999616       3.371082       9.291051       0.502731       1.298109      -0.704926      -0.012302       0.035864       0.009964       0.039203      -0.008955       0.005496       0.005150      -0.008921      -0.038262      -0.016922       0.000457       0.016465              1.599085       1.396538      -0.162919      -0.013168       2.057768       0.216768       1.342949           0.000080
           19              H       0.280933       9.696635      10.967660       0.122762       1.005544 0.70448568E+01  0.67200375E+02                                 1.678214                            1.567161      -0.948334       2.437903                    0.998264       3.403293       9.484964       0.491157       1.307333      -0.703024      -0.033780       0.017655      -0.013976       0.040597      -0.003175       0.011741       0.008536      -0.003391      -0.020839      -0.018432       0.006966       0.011466              1.723301       2.158335      -0.404021       0.247617       1.567123      -0.120572       1.444445           0.000057
           20              H       0.761953       7.495626      10.427043       0.114832       1.067642 0.78485439E+01  0.76065273E+02                                 1.670374                            1.597194      -1.030966       2.387133                    0.998201       3.365738       9.117670       0.518503       1.218871      -0.723450      -0.026944      -0.018017      -0.022589       0.039508       0.000230       0.012522       0.000868       0.016433      -0.014184      -0.011819      -0.005799       0.017619              1.681503       1.769473       0.258334       0.314362       1.652251       0.248748       1.622786          -0.000007
           21              H      -2.315477       7.503914      12.416276       0.089565       1.121315 0.80890745E+01  0.79810311E+02                                 1.798164                            1.673507      -0.971171       2.412034                    0.997489       3.595251      10.164022       0.478144       1.298337      -0.704800      -0.009298      -0.038944      -0.023586       0.046470      -0.005116       0.007589       0.013310      -0.010812      -0.006420      -0.017963       0.001798       0.016164              1.849142       1.620027       0.225486       0.209791       2.189770       0.497696       1.737628           0.000283
           22              H      -0.433398       7.408536      13.685681       0.125939       0.911569 0.65139695E+01  0.61127685E+02                                 1.589027                            1.522013      -0.845922       2.486976                    0.999169       3.384050       9.453449       0.489431       1.333589      -0.697288       0.017890      -0.030266      -0.000285       0.035160      -0.005521       0.006270       0.007264      -0.009431      -0.023263      -0.014954       0.002767       0.012187              1.614835       1.739855      -0.341555       0.068159       1.806241       0.020376       1.298409           0.000220
           23              H       4.140117       1.731322       0.265828       0.123247       0.876149 0.63709225E+01  0.59899843E+02                                 1.587371                            1.535781      -1.018810       2.404180                    0.996817       3.549457      10.169997       0.469240       1.388314      -0.685178       0.001689       0.023497       0.024643       0.034091      -0.005494       0.005708       0.009645      -0.002924      -0.012566      -0.014702       0.004356       0.010346              1.596078       1.474543       0.046198       0.126402       1.779344       0.297102       1.534345           0.000206
           24              H      -3.260928      -1.061197      13.879825       0.098737       0.976851 0.68393799E+01  0.65914519E+02                                 1.743999                            1.615454      -1.333853       2.241978                    0.994045       3.914638      11.618300       0.444159       1.430882      -0.675285      -0.030226       0.036102       0.005372       0.047390      -0.003454       0.006418       0.007995      -0.008941      -0.021654      -0.014502       0.002964       0.011538              1.828520       1.965002      -0.563962       0.069891       2.068035      -0.025958       1.452522           0.000013
           25              H       4.904280      -0.205575      10.424056       0.101760       1.004979 0.67835886E+01  0.64958430E+02                                 1.752402                            1.588433      -1.228996       2.291503                    0.995304       3.790807      11.055677       0.458586       1.394792      -0.682590       0.013710       0.032389       0.028279       0.045130      -0.003615       0.005315       0.002135      -0.012364       0.001396      -0.010383       0.003351       0.007033              1.857359       1.615385       0.367148       0.393682       2.015566       0.537028       1.941126          -0.000197
           26              H       3.360575       0.285142       8.823112       0.124808       0.993430 0.72098360E+01  0.68466388E+02                                 1.602736                            1.539588      -0.823454       2.493713                    0.999541       3.236532       8.703049       0.523166       1.232863      -0.720774      -0.013108       0.031957      -0.000525       0.034544      -0.005385       0.007840       0.004556      -0.016012      -0.009049      -0.014830       0.003270       0.011560              1.602394       1.440013      -0.215333       0.178503       1.870033      -0.060049       1.497136           0.000353
           27              H       3.458984       8.517617       7.658246       0.130725       0.986829 0.70508187E+01  0.66270260E+02                                 1.570033                            1.503134      -0.793821       2.513311                    0.999757       3.120403       8.219867       0.542300       1.201676      -0.728840      -0.010589      -0.028895      -0.018500       0.035907      -0.001984       0.008511       0.005051      -0.020770      -0.008943      -0.015709       0.002259       0.013450              1.580866       1.378252       0.095812       0.260039       1.620491       0.272242       1.743854           0.000240
           28              H       4.946295       8.110111       9.354769       0.091671       1.095018 0.78091791E+01  0.76531984E+02                                 1.781523                            1.651797      -0.986764       2.406892                    0.997183       3.618202      10.263850       0.477012       1.310204      -0.701742       0.009502      -0.047107       0.005328       0.048350      -0.001982       0.008859       0.004313      -0.024590      -0.026413      -0.017807       0.000388       0.017419              1.833283       1.539790      -0.404433       0.110376       2.380194      -0.229251       1.579866           0.000225
           29              H      -1.755943       4.861582      12.272907       0.113309       0.923990 0.66253848E+01  0.62185974E+02                                 1.578522                            1.514899      -0.775146       2.511279                    0.999655       3.371668       9.296495       0.502386       1.298935      -0.704730       0.012611       0.035491       0.010266       0.039039       0.008750      -0.005431       0.004744      -0.009104      -0.038724      -0.016740       0.000366       0.016374              1.599127       1.396808       0.162709       0.013083       2.057410       0.216640       1.343163           0.000080
           30              H      -0.280813       3.679635      10.967660       0.121258       1.010734 0.70902745E+01  0.67776157E+02                                 1.687682                            1.575039      -0.963400       2.431414                    0.998097       3.416172       9.546428       0.488362       1.312051      -0.702041       0.034190       0.017183      -0.013723       0.040651       0.003162      -0.012120       0.008441      -0.003718      -0.020984      -0.018725       0.007058       0.011668              1.733481       2.173273       0.408360      -0.250273       1.575539      -0.121877       1.451631           0.000057
           31              H      -0.761839       1.478626      10.427043       0.116346       1.063412 0.78112118E+01  0.75617370E+02                                 1.666334                            1.593723      -1.026959       2.389541                    0.998192       3.358630       9.094846       0.518877       1.219379      -0.723336       0.026887      -0.017762      -0.022297       0.039186       0.000503      -0.012628       0.001244       0.016549      -0.014695      -0.012214      -0.005549       0.017762              1.677303       1.764757      -0.256994      -0.312774       1.648296       0.247555       1.618855          -0.000007
           32              H       2.315613       1.486914      12.416276       0.088997       1.121599 0.80903998E+01  0.79805838E+02                                 1.796468                            1.672118      -0.964942       2.414170                    0.997561       3.594033      10.150810       0.479122       1.295970      -0.705306       0.008683      -0.039121      -0.023889       0.046653       0.004880      -0.007994       0.013006      -0.011017      -0.006796      -0.017980       0.002018       0.015962              1.847326       1.618720      -0.225077      -0.209418       2.187285       0.496711       1.735972           0.000282
           33              H       0.433549       1.391536      13.685681       0.126112       0.910995 0.65073613E+01  0.61039104E+02                                 1.587131                            1.520271      -0.843828       2.487979                    0.999165       3.380856       9.436877       0.490269       1.331890      -0.697636      -0.017627      -0.029855      -0.000987       0.034685       0.006187      -0.006422       0.007207      -0.009567      -0.022749      -0.015220       0.002738       0.012482              1.612870       1.737663       0.340898      -0.068060       1.803897       0.020317       1.297048           0.000220
           34              H       6.917886       7.748322       0.265828       0.122122       0.880464 0.64103737E+01  0.60361346E+02                                 1.591964                            1.539992      -1.019297       2.402893                    0.996787       3.560426      10.207703       0.468863       1.387346      -0.685326      -0.001851       0.023805       0.024729       0.034375       0.006141      -0.005772       0.009888      -0.003154      -0.012510      -0.015226       0.004379       0.010847              1.600739       1.478555      -0.046444      -0.126979       1.784916       0.298633       1.538747           0.000206
           35              H       3.261080       4.955803      13.879825       0.099274       0.976942 0.68412021E+01  0.65939214E+02                                 1.744242                            1.615774      -1.335764       2.241128                    0.994062       3.915610      11.623393       0.444053       1.431067      -0.675235       0.029677       0.035556       0.005372       0.046624       0.004197      -0.006733       0.008029      -0.009096      -0.022085      -0.015092       0.003311       0.011780              1.828740       1.965297       0.563796      -0.069998       2.068046      -0.026004       1.452877           0.000013
           36              H       6.153834       5.811425      10.424056       0.101384       1.003309 0.67731996E+01  0.64854398E+02                                 1.752930                            1.589153      -1.234330       2.289638                    0.995212       3.792337      11.071066       0.457500       1.398199      -0.681960      -0.013253       0.032517       0.028880       0.045465       0.002999      -0.005622       0.001707      -0.012503       0.000649      -0.010308       0.003441       0.006867              1.857820       1.616090      -0.366918      -0.393688       2.015749       0.536597       1.941620          -0.000195
           37              H       7.697522       6.302142       8.823112       0.124964       0.996091 0.72367002E+01  0.68818343E+02                                 1.609101                            1.545250      -0.834700       2.489679                    0.999505       3.241832       8.737086       0.520540       1.237338      -0.719777       0.012962       0.031393      -0.000700       0.033971       0.005595      -0.008169       0.004106      -0.016476      -0.009525      -0.015186       0.003427       0.011759              1.608828       1.445244       0.217026      -0.179687       1.878585      -0.060560       1.502655           0.000353
           38              H       7.599100       2.500617       7.658246       0.130056       0.989720 0.70751428E+01  0.66543245E+02                                 1.571494                            1.504415      -0.792937       2.512285                    0.999752       3.125365       8.230465       0.542883       1.199586      -0.729299       0.010521      -0.028797      -0.018601       0.035861       0.001482      -0.008271       0.005261      -0.020840      -0.009235      -0.015420       0.001742       0.013678              1.582366       1.379392      -0.096022      -0.260533       1.622031       0.272764       1.745675           0.000240
           39              H       6.111808       2.093111       9.354769       0.090362       1.096961 0.78260475E+01  0.76745777E+02                                 1.784531                            1.654276      -0.988466       2.406156                    0.997229       3.622570      10.282592       0.476310       1.311308      -0.701529      -0.009492      -0.047918       0.005141       0.049119       0.001805      -0.008424       0.004413      -0.024471      -0.025888      -0.017291      -0.000016       0.017307              1.836503       1.542100       0.405628      -0.110692       2.385130      -0.229940       1.582280           0.000225
           40              H       3.773004      10.396722       2.661271       0.112385       0.924414 0.66271188E+01  0.62198958E+02                                 1.578401                            1.514615      -0.779526       2.509559                    0.999616       3.371073       9.291016       0.502732       1.298108      -0.704926       0.012302      -0.035864      -0.009964       0.039203      -0.008955       0.005497       0.005150      -0.008921      -0.038261      -0.016922       0.000457       0.016465              1.599081       1.396535      -0.162918      -0.013167       2.057762       0.216767       1.342946           0.000080
           41              H       5.248149      -0.455331       3.966518       0.122762       1.005548 0.70448877E+01  0.67200737E+02                                 1.678217                            1.567163      -0.948339       2.437900                    0.998264       3.403298       9.484980       0.491157       1.307331      -0.703024       0.033780      -0.017655       0.013976       0.040597      -0.003175       0.011741       0.008536      -0.003391      -0.020839      -0.018432       0.006966       0.011466              1.723304       2.158340      -0.404022       0.247618       1.567126      -0.120572       1.444447           0.000057
           42              H       4.767129       1.745678       4.507135       0.114832       1.067645 0.78485728E+01  0.76065629E+02                                 1.670378                            1.597197      -1.030969       2.387132                    0.998201       3.365744       9.117693       0.518502       1.218871      -0.723450       0.026944       0.018016       0.022589       0.039508       0.000230       0.012522       0.000868       0.016433      -0.014184      -0.011819      -0.005799       0.017619              1.681507       1.769477       0.258335       0.314363       1.652255       0.248749       1.622790          -0.000007
           43              H       7.844559       1.737390       2.517902       0.089565       1.121309 0.80890106E+01  0.79809446E+02                                 1.798151                            1.673495      -0.971162       2.412038                    0.997489       3.595229      10.163913       0.478148       1.298329      -0.704802       0.009297       0.038944       0.023586       0.046469      -0.005117       0.007589       0.013310      -0.010812      -0.006420      -0.017963       0.001799       0.016164              1.849128       1.620015       0.225484       0.209789       2.189752       0.497691       1.737616           0.000283
           44              H       5.962480       1.832768       1.248497       0.125939       0.911570 0.65139802E+01  0.61127830E+02                                 1.589030                            1.522016      -0.845925       2.486974                    0.999169       3.384056       9.453479       0.489430       1.333592      -0.697287      -0.017890       0.030266       0.000285       0.035160      -0.005521       0.006270       0.007265      -0.009431      -0.023263      -0.014954       0.002767       0.012187              1.614838       1.739858      -0.341555       0.068159       1.806244       0.020376       1.298411           0.000220
           45              H       1.388965       7.509982      14.668350       0.123247       0.876147 0.63709031E+01  0.59899612E+02                                 1.587369                            1.535779      -1.018808       2.404181                    0.996817       3.549451      10.169975       0.469240       1.388314      -0.685178      -0.001689      -0.023497      -0.024643       0.034091      -0.005494       0.005708       0.009645      -0.002924      -0.012566      -0.014702       0.004356       0.010346              1.596075       1.474541       0.046198       0.126402       1.779341       0.297101       1.534343           0.000206
           46              H       8.790010      10.302501       1.054353       0.098738       0.976845 0.68393300E+01  0.65913930E+02                                 1.743994                            1.615449      -1.333852       2.241980                    0.994045       3.914627      11.618265       0.444159       1.430884      -0.675285       0.030226      -0.036102      -0.005372       0.047390      -0.003454       0.006419       0.007995      -0.008942      -0.021653      -0.014502       0.002963       0.011538              1.828514       1.964996      -0.563959       0.069891       2.068028      -0.025958       1.452519           0.000013
           47              H       0.624802       9.446879       4.510122       0.101760       1.004979 0.67835859E+01  0.64958344E+02                                 1.752396                            1.588428      -1.228990       2.291504                    0.995305       3.790796      11.055610       0.458589       1.394784      -0.682591      -0.013709      -0.032389      -0.028279       0.045130      -0.003615       0.005315       0.002134      -0.012365       0.001395      -0.010384       0.003351       0.007033              1.857353       1.615379       0.367146       0.393680       2.015558       0.537025       1.941120          -0.000197
           48              H       2.168507       8.956162       6.111066       0.124809       0.993419 0.72097321E+01  0.68465074E+02                                 1.602717                            1.539570      -0.823452       2.493714                    0.999541       3.236509       8.702933       0.523173       1.232852      -0.720776       0.013108      -0.031957       0.000525       0.034544      -0.005385       0.007840       0.004556      -0.016012      -0.009049      -0.014830       0.003270       0.011560              1.602374       1.439996      -0.215328       0.178500       1.870008      -0.060048       1.497118           0.000353
           49              H       2.070098       0.723687       7.275932       0.130726       0.986829 0.70508186E+01  0.66270281E+02                                 1.570035                            1.503136      -0.793822       2.513311                    0.999757       3.120403       8.219877       0.542299       1.201678      -0.728839       0.010589       0.028895       0.018500       0.035907      -0.001984       0.008511       0.005051      -0.020770      -0.008943      -0.015709       0.002259       0.013450              1.580868       1.378253       0.095811       0.260040       1.620493       0.272242       1.743857           0.000240
           50              H       0.582787       1.131193       5.579409       0.091671       1.095018 0.78091742E+01  0.76531871E+02                                 1.781518                            1.651792      -0.986760       2.406893                    0.997183       3.618193      10.263797       0.477015       1.310198      -0.701743      -0.009502       0.047106      -0.005328       0.048349      -0.001982       0.008860       0.004313      -0.024589      -0.026414      -0.017807       0.000388       0.017419              1.833278       1.539786      -0.404432       0.110376       2.380186      -0.229251       1.579861           0.000225
           51              C       8.996804       7.136462       2.810612      -0.072787      37.613921 0.52031416E+03  0.12806793E+05                                 9.983280                            7.860151      -0.327294       1.880651                    0.998316      29.698559      87.633732       0.558861       0.445274      -1.045522      -0.037279      -0.007508       0.010877       0.039553       0.000498       0.030715      -0.024362       0.002090       0.108080      -0.038847      -0.017722       0.056570             11.316536      12.363023       1.257884      -3.336232      13.699010       1.588791       7.887574           0.003123
           52              C       8.667274       5.814378       2.467126      -0.064687      35.959327 0.48876013E+03  0.11844067E+05                                 9.650728                            7.554903      -0.235242       1.920119                    0.998609      29.018425      84.976615       0.577175       0.437918      -1.049830      -0.036412       0.024937       0.020598       0.048703      -0.002405       0.010177       0.006700      -0.002778       0.037546      -0.014517      -0.003493       0.018010             11.058879      12.497762      -0.508367      -3.340357      12.846573       2.752466       7.832301           0.003272
           53              C       7.485176       5.256198       2.897231      -0.104691      29.755270 0.43867917E+03  0.10398451E+05                                 8.491490                            7.134962      -0.000409       1.977209                    0.999399      29.595304      87.114751       0.593768       0.435179      -1.046277       0.000896       0.025104       0.001607       0.025171       0.015248       0.016533       0.001855      -0.031188      -0.022643      -0.028710       0.001051       0.027658              9.076291      11.310239       0.300113      -2.799732       9.144502       1.544253       6.774131           0.000247
           54              C       6.596117       5.958085       3.667834      -0.085991      28.497324 0.41013432E+03  0.95268771E+04                                 8.155190                            6.805521       0.204231       2.053790                    0.999561      28.498888      82.115442       0.622664       0.423475      -1.057057       0.019413       0.008788      -0.006881       0.022393       0.013815      -0.014930       0.004082       0.006414      -0.018032      -0.022231       0.001261       0.020971              8.671603      10.083121       1.132716      -2.043650       9.635763       1.369300       6.295925           0.001822
           55              C       6.892473       7.275656       3.990412      -0.102355      30.084302 0.43330212E+03  0.10213478E+05                                 8.463840                            7.019648      -0.020859       1.963447                    0.999671      29.502875      85.885852       0.609329       0.426453      -1.054254       0.013271      -0.009477      -0.010460       0.019374      -0.016345      -0.010061      -0.000333       0.023078       0.040910      -0.027445       0.004994       0.022451              9.006657       9.820774       2.052397      -1.778140      11.037480       1.236844       6.161716           0.000599
           56              C       8.057984       7.876041       3.566282      -0.060468      37.262577 0.48626777E+03  0.11721365E+05                                 9.718323                            7.394733       0.017659       2.000016                    0.999415      28.547569      82.287905       0.602563       0.421697      -1.064055      -0.007737      -0.040897      -0.011518       0.043186      -0.003544       0.000673      -0.002007       0.016178       0.033436      -0.014534       0.003119       0.011415             11.133533      10.991065       1.924294      -2.375749      15.523261       2.039031       6.886274           0.005093
           57              C      -0.746402       7.728591       2.314798       0.638447      20.512112 0.24537773E+03  0.51194584E+04                                 7.217029                            5.815198      -0.365890       1.927809                    0.999169      23.333513      68.250456       0.568057       0.516803      -0.984775       0.046486       0.041555      -0.019910       0.065453      -0.021080      -0.001985       0.065953      -0.117005      -0.069115      -0.062133      -0.044586       0.106719              7.998798       8.771324       0.793097       0.116375       6.605890      -2.519143       8.619181           0.009504
           58              C       9.613834       4.965975       1.675615       0.586549      21.886258 0.25387461E+03  0.53155524E+04                                 7.346729                            5.751087      -0.151978       2.006922                    0.999431      22.991257      66.285193       0.598777       0.488553      -1.003682       0.029643      -0.033497      -0.042827       0.061927       0.022576      -0.003547      -0.098036      -0.063602       0.072902      -0.081324      -0.040746       0.122071              8.313676       9.795856      -1.204602      -0.493298       8.057723       3.285360       7.087448           0.000470
           59              C       8.321167       9.308239       3.951583       0.577914      22.913193 0.25810991E+03  0.54108825E+04                                 7.461412                            5.743216      -0.128717       2.004985                    0.999418      23.129891      66.095526       0.609685       0.479222      -1.011467       0.027291       0.045494       0.010879       0.054156      -0.012200       0.057165      -0.047510       0.050897       0.181180      -0.073891      -0.033496       0.107387              8.334681       8.662704       1.328153      -1.801408      10.894705       1.069184       5.446634           0.000820
           60              C       3.413615       7.030426       1.968325       0.088133      26.691318 0.34218137E+03  0.76330355E+04                                 7.947353                            6.306763       0.019495       2.019701                    0.999475      26.582252      76.243700       0.629908       0.435901      -1.044418      -0.023965      -0.036459      -0.025949       0.050764      -0.014752       0.035465       0.000593      -0.046779       0.028596      -0.051872       0.017394       0.034478              8.900708      11.157601       1.510015      -2.986289       9.027943       1.206813       6.516581          -0.001437
           61              C       4.552585       7.094160       1.215642      -0.167720      31.985126 0.46247274E+03  0.11067152E+05                                 8.865894                            7.275059       0.044179       1.995417                    0.999007      29.659301      86.665414       0.596401       0.429159      -1.053818      -0.011152      -0.000744      -0.011930       0.016348       0.008946       0.015180      -0.011257      -0.021813      -0.024801      -0.027540       0.007563       0.019977              9.803242      13.051420       0.595639      -3.815665       8.736819       1.554352       7.621489           0.001364
           62              C       4.899802       6.012339       0.385302       0.107454      33.602514 0.40817504E+03  0.94355291E+04                                 9.246381                            6.860184      -0.127114       1.980653                    0.999378      26.241301      74.533847       0.612816       0.432371      -1.055422      -0.009093       0.003521       0.001155       0.009819      -0.006243      -0.000956      -0.002348       0.000980       0.005333      -0.007746       0.002138       0.005608             11.307750      17.384989       2.024010      -5.064524       8.512846       1.072479       8.025415          -0.005597
           63              C       3.994151       4.993313       0.319591      -0.180509      32.581111 0.45461975E+03  0.10839494E+05                                 8.961100                            7.181177       0.104237       2.013916                    0.998993      29.723695      86.871322       0.603909       0.425377      -1.055495      -0.015613       0.011131      -0.008156       0.020838      -0.015020       0.008344       0.007918      -0.017105       0.025189      -0.025229       0.010051       0.015177             10.276779      14.305535       2.964580      -3.684652       8.958405       0.654510       7.566398           0.001121
           64              C       2.857393       5.003590       1.114090       0.120815      26.000538 0.34815544E+03  0.78312993E+04                                 8.022813                            6.505846      -0.192934       1.969773                    0.997489      26.364284      76.934891       0.597282       0.455896      -1.028643       0.001165       0.050872       0.014758       0.052982      -0.011543       0.038678      -0.022526      -0.017299       0.019001      -0.043069      -0.007627       0.050696              9.032671      11.134093       1.914553      -3.384487       8.624383       0.897463       7.339536          -0.004006
           65              C      -0.914469       4.108932       5.074634       0.105472      26.999249 0.33590354E+03  0.74618117E+04                                 8.100073                            6.293677      -0.094225       1.994994                    0.998923      26.118322      74.869105       0.623521       0.442207      -1.040198       0.009138       0.052394       0.009351       0.054001      -0.016732       0.042648       0.012431       0.017113       0.014978      -0.048494       0.000131       0.048363              9.364792       8.059669       0.092320      -4.836296       9.273403       0.587371      10.761303          -0.006926
           66              C      -1.832277       3.805305       6.048342      -0.182828      33.071897 0.42527965E+03  0.99277650E+04                                 8.928731                            6.845808       0.288148       2.069070                    0.999791      29.085906      82.894581       0.634926       0.413244      -1.067919      -0.001590       0.009984      -0.005596       0.011556       0.015859       0.015493      -0.004867      -0.019845      -0.045930      -0.029341       0.002679       0.026662             10.570067       9.308865       0.288884      -6.457433       8.401386       0.767876      13.999949           0.000733
           67              C      -2.263535       4.767649       6.938419       0.110682      35.713683 0.38874581E+03  0.88398401E+04                                 9.567718                            6.619432      -0.045604       2.006471                    0.999336      25.710260      71.428964       0.637266       0.422675      -1.065944       0.008445      -0.000491      -0.004966       0.009809       0.000187      -0.001642      -0.002395       0.002112       0.010167      -0.003622      -0.001079       0.004702             12.585671      11.234505       1.782454      -8.836361       9.045842      -1.265923      17.476665          -0.009899
           68              C      -1.786936       6.040877       6.732327      -0.169784      31.880992 0.42539712E+03  0.99383836E+04                                 8.768825                            6.904312       0.219911       2.053064                    0.999626      28.934597      82.691316       0.623889       0.420221      -1.062689       0.000535       0.001416      -0.009886       0.010001      -0.019044       0.007799       0.013888      -0.018845       0.001294      -0.028484       0.004405       0.024080             10.017760       8.468147       1.955629      -5.359667       9.005370      -1.452677      12.579765           0.000846
           69              C      -0.883503       6.277627       5.710830       0.094406      26.628283 0.33699983E+03  0.74759913E+04                                 7.912677                            6.232011       0.071295       2.035291                    0.999688      26.333902      74.901842       0.638865       0.432173      -1.048461      -0.009556      -0.040875      -0.018513       0.045879      -0.003298       0.040962      -0.004244      -0.030820      -0.065638      -0.055070       0.022173       0.032897              8.972133       7.100881       1.006160      -4.033617       9.142982      -0.243446      10.672535          -0.005036
           70              C       3.467855       8.121842      12.123566      -0.074710      37.715944 0.52191707E+03  0.12860177E+05                                10.013877                            7.882266      -0.336480       1.877264                    0.998283      29.773840      87.993934       0.556838       0.446408      -1.044528      -0.037900       0.007836      -0.010527       0.040108      -0.001493      -0.032040      -0.022994       0.001737       0.109582      -0.039841      -0.017074       0.056914             11.352835      12.402544      -1.262626       3.347847      13.744934       1.593665       7.911025           0.003125
           71              C       3.138329       9.443926      12.467052      -0.067669      36.027774 0.48992343E+03  0.11880115E+05                                 9.664417                            7.565120      -0.242451       1.917521                    0.998598      29.062842      85.153557       0.576606       0.438061      -1.049674      -0.035737      -0.025200      -0.021654       0.048796      -0.000414      -0.010700       0.005248      -0.003672       0.039234      -0.013145      -0.005439       0.018583             11.075052      12.515251       0.509083       3.344833      12.866698       2.757727       7.843206           0.003274
           72              C       1.956226      -2.031894      12.036947      -0.102536      29.681128 0.43726519E+03  0.10356734E+05                                 8.478078                            7.123888      -0.006392       1.976175                    0.999411      29.548944      86.948340       0.594166       0.435232      -1.046228       0.001515      -0.025194       0.000215       0.025240      -0.018854      -0.017117       0.002029      -0.032536      -0.023582      -0.030940      -0.000203       0.031143              9.061559      11.287222      -0.302074       2.792299       9.134391       1.542179       6.763065           0.000246
           73              C       1.067159       9.300219      11.266344      -0.088334      28.588150 0.41200689E+03  0.95817124E+04                                 8.175429                            6.825047       0.199553       2.051474                    0.999540      28.556660      82.342774       0.621197       0.423973      -1.056699       0.019858      -0.009685       0.007976       0.023490      -0.009320       0.015214       0.004950       0.006099      -0.015235      -0.020463       0.002653       0.017810              8.691666      10.101802      -1.129368       2.046341       9.660613       1.376183       6.312583           0.001821
           74              C       1.363511       7.982648      10.943766      -0.099640      30.011619 0.43194420E+03  0.10173477E+05                                 8.449786                            7.008111      -0.016780       1.965326                    0.999670      29.458641      85.723239       0.609900       0.426389      -1.054295       0.013285       0.009144       0.009639       0.018789       0.017646       0.011024       0.001656       0.022405       0.038639      -0.027733       0.003440       0.024294              8.991306       9.805025      -2.041289       1.778321      11.014843       1.237209       6.154048           0.000600
           75              C       2.529027       7.382263      11.367896      -0.058312      37.167534 0.48479987E+03  0.11676633E+05                                 9.701838                            7.383280       0.016265       2.000220                    0.999413      28.497748      82.099504       0.603092       0.421665      -1.064123      -0.007830       0.039683       0.012027       0.042199       0.004509      -0.000599      -0.000458       0.014331       0.030637      -0.013576       0.003289       0.010287             11.113985      10.972817      -1.917441       2.372549      15.493151       2.036286       6.875986           0.005094
           76              C       4.782654       7.529713      12.619380       0.641720      20.484017 0.24497362E+03  0.51092897E+04                                 7.212632                            5.811718      -0.360677       1.929518                    0.999138      23.315348      68.201772       0.567994       0.517036      -0.984593       0.047751      -0.041143       0.020262       0.066208       0.021660       0.002260       0.063455      -0.116073      -0.071457      -0.060779      -0.043934       0.104713              7.993854       8.766239      -0.792950      -0.116410       6.601361      -2.516706       8.613964           0.009497
           77              C       4.084898      -1.741671      13.258563       0.591720      21.766079 0.25221931E+03  0.52726841E+04                                 7.324437                            5.735157      -0.146555       2.009547                    0.999410      22.913366      66.026402       0.599114       0.489039      -1.003353       0.029886       0.034036       0.042394       0.062040      -0.020923       0.003373      -0.096380      -0.061985       0.069189      -0.079576      -0.039889       0.119465              8.287485       9.763390       1.198845       0.490247       8.032906       3.273517       7.066161           0.000455
           78              C       2.792205       5.950065      10.982595       0.576051      22.922819 0.25825783E+03  0.54143333E+04                                 7.459819                            5.742252      -0.127210       2.005428                    0.999417      23.139783      66.108951       0.610200       0.478787      -1.011776       0.027611      -0.045861      -0.010922       0.054634       0.014090      -0.056767      -0.048584       0.051256       0.186029      -0.074707      -0.034314       0.109021              8.332646       8.661223      -1.325835       1.801140      10.890953       1.069617       5.445761           0.000821
           79              C      -2.115324       8.227878      12.965853       0.089124      26.659376 0.34166913E+03  0.76181640E+04                                 7.937525                            6.298833       0.022511       2.020787                    0.999503      26.563880      76.154481       0.630835       0.435457      -1.044765      -0.022047       0.037669       0.027583       0.051632       0.014419      -0.037512       0.001324      -0.046569       0.028634      -0.053564       0.018092       0.035472              8.889703      11.142338      -1.507551       2.982344       9.017349       1.206295       6.509421          -0.001442
           80              C      -0.976346       8.164144      13.718536      -0.169432      32.029741 0.46327618E+03  0.11090267E+05                                 8.869556                            7.277529       0.043580       1.994879                    0.999035      29.687942      86.740715       0.596822       0.428706      -1.054184      -0.010988      -0.000076       0.012229       0.016441      -0.008545      -0.016997      -0.009386      -0.022043      -0.025416      -0.028340       0.009382       0.018959              9.807896      13.058640      -0.597457       3.817484       8.740833       1.554708       7.624216           0.001364
           81              C      -0.629120       9.245965      14.548876       0.109247      33.568834 0.40765804E+03  0.94211666E+04                                 9.243415                            6.858066      -0.128618       1.980582                    0.999350      26.224311      74.490892       0.612574       0.432652      -1.055186      -0.009414      -0.002618      -0.000655       0.009793       0.007570       0.000569       0.000542      -0.000420       0.005266      -0.008451       0.001634       0.006817             11.304299      17.379382      -2.021853       5.063454       8.509821       1.072685       8.023694          -0.005597
           82              C      -1.534770      -1.769009      14.614587      -0.182893      32.626833 0.45548062E+03  0.10864186E+05                                 8.967003                            7.186397       0.104875       2.013888                    0.999010      29.743563      86.920686       0.603942       0.425191      -1.055705      -0.016504      -0.010747       0.006788       0.020831       0.015455      -0.010557       0.007623      -0.017406       0.026653      -0.026881       0.012254       0.014627             10.283954      14.318823      -2.968074       3.687547       8.962759       0.652750       7.570279           0.001122
           83              C      -2.671537      -1.779286      13.820088       0.123036      25.965048 0.34757333E+03  0.78141587E+04                                 8.011631                            6.497239      -0.183556       1.973038                    0.997454      26.340704      76.821237       0.598174       0.455452      -1.028995       0.002479      -0.051815      -0.015339       0.054094       0.010067      -0.038756      -0.022622      -0.017285       0.020875      -0.043373      -0.006866       0.050239              9.019545      11.117072      -1.912800       3.377307       8.613711       0.895984       7.327851          -0.004008
           84              C       4.614558      -0.884628       9.859544       0.107632      26.881719 0.33407801E+03  0.74101690E+04                                 8.073709                            6.274435      -0.088853       1.997812                    0.998961      26.042949      74.564818       0.624875       0.441909      -1.040511       0.008262      -0.052937      -0.009604       0.054432       0.014378      -0.042198       0.010537       0.017217       0.015973      -0.045613      -0.002361       0.047974              9.332702       8.030574      -0.089342       4.815607       9.245672       0.589538      10.721860          -0.006919
           85              C       3.696738      -0.581001       8.885836      -0.184446      33.169378 0.42688473E+03  0.99747843E+04                                 8.948517                            6.861589       0.284246       2.067099                    0.999780      29.134196      83.076354       0.633787       0.413590      -1.067679      -0.001127      -0.010051       0.004950       0.011260      -0.016904      -0.016604      -0.006782      -0.020221      -0.045565      -0.031550       0.004108       0.027442             10.594285       9.330375      -0.286127       6.475333       8.414983       0.771244      14.037496           0.000730
           86              C       3.265471      10.490655       7.995759       0.111798      35.680713 0.38832434E+03  0.88275278E+04                                 9.560248                            6.614538      -0.044500       2.006845                    0.999381      25.697934      71.374871       0.637714       0.422509      -1.066089       0.007175       0.000167       0.004740       0.008601      -0.002110       0.000017      -0.001969       0.002112       0.006609      -0.003930       0.000740       0.003190             12.575276      11.226084      -1.782986       8.828169       9.039549      -1.267821      17.460196          -0.009899
           87              C       3.742072       9.217427       8.201851      -0.171413      31.938290 0.42634345E+03  0.99658789E+04                                 8.777618                            6.910673       0.218755       2.052393                    0.999618      28.967920      82.804910       0.623789       0.420061      -1.062806       0.001233      -0.001156       0.010798       0.010930       0.020503      -0.008256       0.015508      -0.018166       0.001640      -0.030632       0.004921       0.025711             10.028594       8.477226      -1.958912       5.366514       9.013926      -1.456396      12.594630           0.000847
           88              C       4.645516       8.980677       9.223348       0.093041      26.653367 0.33740077E+03  0.74876452E+04                                 7.920252                            6.238233       0.063943       2.033035                    0.999688      26.350331      74.979855       0.638114       0.432522      -1.048174      -0.010722       0.041422       0.017732       0.046315       0.004035      -0.042149      -0.004030      -0.029365      -0.063920      -0.055697       0.021644       0.034052              8.981050       7.108482      -1.006508       4.039333       9.147955      -0.244211      10.686712          -0.005034
           89              C      -3.467722       2.104842      12.123566      -0.072787      37.613974 0.52031551E+03  0.12806834E+05                                 9.983285                            7.860160      -0.327298       1.880649                    0.998316      29.698588      87.633830       0.558861       0.445274      -1.045522       0.037278       0.007509      -0.010880       0.039553       0.000499       0.030715      -0.024360       0.002090       0.108076      -0.038847      -0.017721       0.056568             11.316538      12.363001       1.257875      -3.336218      13.699042       1.588810       7.887570           0.003123
           90              C      -3.138192       3.426926      12.467052      -0.064685      35.959280 0.48875872E+03  0.11844027E+05                                 9.650729                            7.554898      -0.235248       1.920118                    0.998609      29.018402      84.976582       0.577175       0.437919      -1.049829       0.036411      -0.024936      -0.020599       0.048702      -0.002405       0.010178       0.006700      -0.002779       0.037549      -0.014519      -0.003493       0.018012             11.058886      12.497750      -0.508392      -3.340359      12.846594       2.752490       7.832312           0.003271
           91              C      -1.956094       3.985106      12.036947      -0.104690      29.755179 0.43867754E+03  0.10398400E+05                                 8.491468                            7.134946      -0.000396       1.977214                    0.999399      29.595220      87.114381       0.593769       0.435178      -1.046277      -0.000897      -0.025103      -0.001607       0.025170       0.015246       0.016532       0.001857      -0.031188      -0.022642      -0.028708       0.001051       0.027658              9.076268      11.310211       0.300101      -2.799728       9.144475       1.544253       6.774118           0.000247
           92              C      -1.067035       3.283219      11.266344      -0.085991      28.497308 0.41013408E+03  0.95268685E+04                                 8.155184                            6.805515       0.204237       2.053792                    0.999561      28.498867      82.115327       0.622665       0.423475      -1.057057      -0.019413      -0.008788       0.006881       0.022393       0.013815      -0.014929       0.004082       0.006416      -0.018034      -0.022231       0.001260       0.020971              8.671595      10.083113       1.132715      -2.043646       9.635756       1.369298       6.295918           0.001822
           93              C      -1.363391       1.965648      10.943766      -0.102355      30.084294 0.43330209E+03  0.10213476E+05                                 8.463835                            7.019646      -0.020856       1.963448                    0.999671      29.502869      85.885803       0.609330       0.426453      -1.054254      -0.013271       0.009477       0.010460       0.019374      -0.016345      -0.010060      -0.000333       0.023078       0.040907      -0.027445       0.004994       0.022451              9.006650       9.820764       2.052396      -1.778135      11.037478       1.236844       6.161710           0.000599
           94              C      -2.528902       1.365263      11.367896      -0.060468      37.262547 0.48626720E+03  0.11721348E+05                                 9.718318                            7.394728       0.017661       2.000017                    0.999415      28.547553      82.287848       0.602563       0.421697      -1.064055       0.007736       0.040897       0.011517       0.043186      -0.003545       0.000674      -0.002007       0.016179       0.033433      -0.014534       0.003120       0.011414             11.133529      10.991047       1.924292      -2.375739      15.523273       2.039035       6.886266           0.005093
           95              C       6.275484       1.512713      12.619380       0.638449      20.512049 0.24537711E+03  0.51194391E+04                                 7.217006                            5.815186      -0.365852       1.927823                    0.999169      23.333386      68.249904       0.568059       0.516802      -0.984776      -0.046489      -0.041555       0.019909       0.065455      -0.021077      -0.001990       0.065954      -0.117003      -0.069113      -0.062128      -0.044591       0.106719              7.998770       8.771273       0.793111       0.116351       6.605863      -2.519141       8.619173           0.009505
           96              C      -4.084752       4.275329      13.258563       0.586552      21.886247 0.25387459E+03  0.53155597E+04                                 7.346747                            5.751100      -0.152043       2.006899                    0.999431      22.991436      66.286075       0.598773       0.488555      -1.003679      -0.029642       0.033498       0.042826       0.061926       0.022579      -0.003545      -0.098041      -0.063603       0.072900      -0.081330      -0.040745       0.122075              8.313695       9.795885      -1.204604      -0.493300       8.057736       3.285354       7.087464           0.000470
           97              C      -2.792085      -0.066935      10.982595       0.577916      22.913164 0.25810961E+03  0.54108775E+04                                 7.461415                            5.743219      -0.128735       2.004979                    0.999418      23.129927      66.095749       0.609684       0.479223      -1.011466      -0.027291      -0.045494      -0.010880       0.054156      -0.012201       0.057166      -0.047511       0.050900       0.181184      -0.073893      -0.033497       0.107390              8.334683       8.662700       1.328143      -1.801405      10.894712       1.069188       5.446637           0.000820
           98              C       2.115467       2.210878      12.965853       0.088134      26.691441 0.34218321E+03  0.76330932E+04                                 7.947393                            6.306790       0.019458       2.019688                    0.999475      26.582400      76.244423       0.629905       0.435902      -1.044417       0.023965       0.036460       0.025950       0.050765      -0.014754       0.035471       0.000594      -0.046778       0.028585      -0.051876       0.017395       0.034481              8.900753      11.157651       1.510007      -2.986301       9.027998       1.206830       6.516610          -0.001436
           99              C       0.976497       2.147144      13.718536      -0.167721      31.985152 0.46247294E+03  0.11067160E+05                                 8.865901                            7.275061       0.044173       1.995415                    0.999007      29.659325      86.665528       0.596400       0.429159      -1.053818       0.011151       0.000745       0.011929       0.016346       0.008947       0.015179      -0.011256      -0.021814      -0.024803      -0.027540       0.007562       0.019978              9.803254      13.051445       0.595638      -3.815678       8.736822       1.554352       7.621495           0.001364
          100              C       0.629280       3.228965      14.548876       0.107452      33.602550 0.40817557E+03  0.94355440E+04                                 9.246387                            6.860188      -0.127117       1.980651                    0.999378      26.241319      74.533904       0.612816       0.432371      -1.055422       0.009093      -0.003520      -0.001156       0.009819      -0.006242      -0.000958      -0.002347       0.000981       0.005334      -0.007746       0.002139       0.005607             11.307758      17.385003       2.024007      -5.064531       8.512849       1.072481       8.025422          -0.005596
          101              C       1.534931       4.247991      14.614587      -0.180509      32.581042 0.45461886E+03  0.10839466E+05                                 8.961082                            7.181166       0.104244       2.013919                    0.998993      29.723663      86.871166       0.603910       0.425377      -1.055495       0.015613      -0.011131       0.008155       0.020837      -0.015019       0.008344       0.007919      -0.017105       0.025191      -0.025229       0.010051       0.015178             10.276753      14.305490       2.964565      -3.684639       8.958388       0.654516       7.566383           0.001121
          102              C       2.671689       4.237714      13.820088       0.120818      26.000467 0.34815475E+03  0.78312825E+04                                 8.022806                            6.505847      -0.192944       1.969770                    0.997489      26.364282      76.934962       0.597281       0.455897      -1.028642      -0.001165      -0.050872      -0.014759       0.052982      -0.011542       0.038681      -0.022527      -0.017298       0.019000      -0.043071      -0.007627       0.050698              9.032657      11.134069       1.914554      -3.384469       8.624384       0.897457       7.339518          -0.004005
          103              C       6.443551       5.132372       9.859544       0.105475      26.999231 0.33590358E+03  0.74618174E+04                                 8.100083                            6.293687      -0.094239       1.994990                    0.998923      26.118355      74.869369       0.623518       0.442208      -1.040196      -0.009138      -0.052395      -0.009350       0.054002      -0.016734       0.042651       0.012432       0.017115       0.014980      -0.048497       0.000131       0.048366              9.364800       8.059674       0.092305      -4.836293       9.273424       0.587385      10.761304          -0.006927
          104              C       7.361359       5.435999       8.885836      -0.182827      33.071817 0.42527856E+03  0.99277331E+04                                 8.928713                            6.845796       0.288154       2.069072                    0.999791      29.085879      82.894476       0.634927       0.413243      -1.067920       0.001590      -0.009985       0.005596       0.011556       0.015859       0.015493      -0.004867      -0.019845      -0.045931      -0.029342       0.002680       0.026662             10.570041       9.308843       0.288893      -6.457411       8.401380       0.767865      13.999900           0.000733
          105              C       7.792617       4.473655       7.995759       0.110679      35.713710 0.38874615E+03  0.88398489E+04                                 9.567721                            6.619433      -0.045601       2.006472                    0.999336      25.710270      71.428978       0.637266       0.422675      -1.065944      -0.008445       0.000491       0.004967       0.009809       0.000187      -0.001643      -0.002395       0.002113       0.010168      -0.003623      -0.001080       0.004702             12.585678      11.234512       1.782458      -8.836369       9.045846      -1.265928      17.476676          -0.009899
          106              C       7.316018       3.200427       8.201851      -0.169784      31.880954 0.42539627E+03  0.99383588E+04                                 8.768817                            6.904303       0.219917       2.053066                    0.999626      28.934575      82.691232       0.623890       0.420220      -1.062690      -0.000535      -0.001416       0.009887       0.010002      -0.019044       0.007799       0.013889      -0.018846       0.001293      -0.028485       0.004404       0.024080             10.017754       8.468141       1.955626      -5.359667       9.005361      -1.452676      12.579760           0.000846
          107              C       6.412585       2.963677       9.223348       0.094407      26.628461 0.33700266E+03  0.74760778E+04                                 7.912736                            6.232054       0.071249       2.035275                    0.999687      26.334070      74.902705       0.638859       0.432176      -1.048458       0.009557       0.040876       0.018513       0.045879      -0.003299       0.040966      -0.004245      -0.030824      -0.065637      -0.055075       0.022175       0.032900              8.972198       7.100922       1.006175      -4.033638       9.143067      -0.243457      10.672605          -0.005037
          108              C       2.061227       1.119462       2.810612      -0.074712      37.716049 0.52191939E+03  0.12860247E+05                                10.013888                            7.882279      -0.336480       1.877264                    0.998283      29.773898      87.994125       0.556838       0.446408      -1.044529       0.037900      -0.007838       0.010528       0.040108      -0.001492      -0.032040      -0.022993       0.001740       0.109576      -0.039838      -0.017073       0.056912             11.352839      12.402547      -1.262600       3.347842      13.744948       1.593684       7.911024           0.003125
          109              C       2.390753      -0.202622       2.467126      -0.067667      36.027683 0.48992157E+03  0.11880060E+05                                 9.664407                            7.565109      -0.242449       1.917523                    0.998598      29.062799      85.153435       0.576606       0.438062      -1.049673       0.035737       0.025199       0.021653       0.048795      -0.000414      -0.010701       0.005249      -0.003672       0.039235      -0.013146      -0.005439       0.018585             11.075043      12.515238       0.509103       3.344832      12.866685       2.757743       7.843205           0.003274
          110              C       3.572856      11.273198       2.897231      -0.102535      29.681081 0.43726426E+03  0.10356706E+05                                 8.478070                            7.123882      -0.006390       1.976176                    0.999411      29.548899      86.948168       0.594166       0.435232      -1.046228      -0.001515       0.025194      -0.000217       0.025240      -0.018853      -0.017116       0.002030      -0.032537      -0.023579      -0.030939      -0.000204       0.031142              9.061553      11.287217      -0.302060       2.792305       9.134375       1.542184       6.763066           0.000246
          111              C       4.461923      -0.058915       3.667834      -0.088333      28.588157 0.41200693E+03  0.95817144E+04                                 8.175433                            6.825049       0.199548       2.051473                    0.999540      28.556666      82.342818       0.621197       0.423973      -1.056699      -0.019858       0.009685      -0.007976       0.023490      -0.009320       0.015214       0.004950       0.006099      -0.015233      -0.020463       0.002653       0.017810              8.691670      10.101809      -1.129364       2.046346       9.660614       1.376185       6.312588           0.001821
          112              C       4.165571       1.258656       3.990412      -0.099640      30.011633 0.43194442E+03  0.10173485E+05                                 8.449793                            7.008116      -0.016784       1.965324                    0.999670      29.458658      85.723344       0.609899       0.426389      -1.054294      -0.013285      -0.009145      -0.009639       0.018789       0.017646       0.011024       0.001656       0.022405       0.038640      -0.027734       0.003440       0.024294              8.991312       9.805034      -2.041283       1.778326      11.014845       1.237212       6.154056           0.000599
          113              C       3.000055       1.859041       3.566282      -0.058312      37.167628 0.48480152E+03  0.11676684E+05                                 9.701854                            7.383294       0.016258       2.000216                    0.999413      28.497806      82.099731       0.603091       0.421665      -1.064123       0.007831      -0.039684      -0.012027       0.042199       0.004510      -0.000599      -0.000457       0.014330       0.030636      -0.013575       0.003289       0.010286             11.114001      10.972834      -1.917441       2.372552      15.493175       2.036287       6.875994           0.005095
          114              C       0.746428       1.711591       2.314798       0.641717      20.484124 0.24497514E+03  0.51093213E+04                                 7.212625                            5.811714      -0.360620       1.929538                    0.999138      23.315206      68.201012       0.567998       0.517032      -0.984596      -0.047753       0.041141      -0.020262       0.066207       0.021659       0.002263       0.063453      -0.116070      -0.071456      -0.060774      -0.043936       0.104710              7.993847       8.766221      -0.792948      -0.116412       6.601350      -2.516717       8.613969           0.009497
          115              C       1.444184      10.982975       1.675615       0.591718      21.766132 0.25222015E+03  0.52727108E+04                                 7.324457                            5.735172      -0.146591       2.009533                    0.999410      22.913523      66.027095       0.599111       0.489040      -1.003351      -0.029884      -0.034035      -0.042394       0.062037      -0.020926       0.003370      -0.096383      -0.061982       0.069191      -0.079582      -0.039886       0.119468              8.287504       9.763438       1.198841       0.490239       8.032904       3.273507       7.066170           0.000455
          116              C       2.736877       3.291239       3.951583       0.576049      22.922848 0.25825804E+03  0.54143341E+04                                 7.459812                            5.742245      -0.127182       2.005437                    0.999418      23.139707      66.108526       0.610202       0.478785      -1.011778      -0.027610       0.045862       0.010923       0.054635       0.014087      -0.056766      -0.048583       0.051251       0.186020      -0.074704      -0.034314       0.109017              8.332641       8.661218      -1.325856       1.801140      10.890954       1.069608       5.445751           0.000820
          117              C       7.644406       1.013426       1.968325       0.089123      26.659259 0.34166728E+03  0.76181059E+04                                 7.937482                            6.298802       0.022551       2.020801                    0.999503      26.563757      76.153833       0.630839       0.435456      -1.044767       0.022047      -0.037670      -0.027582       0.051632       0.014418      -0.037510       0.001324      -0.046566       0.028633      -0.053560       0.018090       0.035470              8.889654      11.142283      -1.507547       2.982329       9.017293       1.206282       6.509387          -0.001442
          118              C       6.505428       1.077160       1.215642      -0.169433      32.029867 0.46327869E+03  0.11090344E+05                                 8.869584                            7.277553       0.043566       1.994874                    0.999035      29.688029      86.741083       0.596820       0.428706      -1.054184       0.010987       0.000076      -0.012229       0.016440      -0.008546      -0.016995      -0.009385      -0.022042      -0.025417      -0.028339       0.009380       0.018959              9.807924      13.058675      -0.597452       3.817492       8.740862       1.554717       7.624237           0.001364
          119              C       6.158202      -0.004661       0.385302       0.109248      33.568861 0.40765842E+03  0.94211788E+04                                 9.243421                            6.858070      -0.128626       1.980579                    0.999350      26.224332      74.490989       0.612574       0.432652      -1.055186       0.009414       0.002618       0.000654       0.009793       0.007569       0.000569       0.000542      -0.000420       0.005267      -0.008450       0.001634       0.006816             11.304306      17.379390      -2.021857       5.063453       8.509830       1.072687       8.023696          -0.005596
          120              C       7.063852      11.010313       0.319591      -0.182894      32.626862 0.45548102E+03  0.10864198E+05                                 8.967011                            7.186402       0.104871       2.013886                    0.999010      29.743574      86.920737       0.603941       0.425191      -1.055705       0.016504       0.010746      -0.006789       0.020832       0.015454      -0.010557       0.007623      -0.017405       0.026652      -0.026880       0.012253       0.014627             10.283965      14.318844      -2.968085       3.687548       8.962769       0.652748       7.570282           0.001122
          121              C       8.200619      11.020590       1.114090       0.123035      25.965072 0.34757359E+03  0.78141637E+04                                 8.011633                            6.497240      -0.183549       1.973041                    0.997454      26.340669      76.821061       0.598175       0.455452      -1.028996      -0.002478       0.051814       0.015338       0.054093       0.010067      -0.038755      -0.022620      -0.017285       0.020876      -0.043372      -0.006865       0.050237              9.019552      11.117088      -1.912792       3.377321       8.613705       0.895987       7.327861          -0.004008
          122              C       0.914524      10.125932       5.074634       0.107631      26.881699 0.33407768E+03  0.74101563E+04                                 8.073693                            6.274424      -0.088842       1.997816                    0.998961      26.042911      74.564567       0.624877       0.441908      -1.040513      -0.008262       0.052937       0.009604       0.054431       0.014377      -0.042197       0.010536       0.017216       0.015975      -0.045611      -0.002361       0.047972              9.332684       8.030557      -0.089348       4.815599       9.245649       0.589534      10.721845          -0.006918
          123              C       1.832344       9.822305       6.048342      -0.184447      33.169435 0.42688570E+03  0.99748110E+04                                 8.948528                            6.861599       0.284243       2.067098                    0.999780      29.134212      83.076376       0.633786       0.413590      -1.067679       0.001127       0.010050      -0.004950       0.011260      -0.016904      -0.016604      -0.006782      -0.020222      -0.045564      -0.031549       0.004107       0.027443             10.594300       9.330387      -0.286116       6.475347       8.414980       0.771255      14.037531           0.000730
          124              C       2.263611      -1.249351       6.938419       0.111800      35.680695 0.38832413E+03  0.88275223E+04                                 9.560246                            6.614537      -0.044502       2.006844                    0.999381      25.697928      71.374863       0.637714       0.422509      -1.066089      -0.007175      -0.000167      -0.004740       0.008601      -0.002110       0.000016      -0.001969       0.002111       0.006609      -0.003930       0.000740       0.003189             12.575272      11.226081      -1.782985       8.828166       9.039543      -1.267821      17.460191          -0.009899
          125              C       1.787010       0.023877       6.732327      -0.171413      31.938311 0.42634392E+03  0.99658929E+04                                 8.777623                            6.910678       0.218753       2.052392                    0.999618      28.967931      82.804960       0.623789       0.420061      -1.062806      -0.001233       0.001156      -0.010798       0.010929       0.020503      -0.008256       0.015508      -0.018165       0.001640      -0.030632       0.004921       0.025710             10.028598       8.477231      -1.958914       5.366516       9.013929      -1.456398      12.594635           0.000847
          126              C       0.883566       0.260627       5.710830       0.093041      26.653278 0.33739934E+03  0.74876012E+04                                 7.920222                            6.238211       0.063967       2.033043                    0.999688      26.350248      74.979421       0.638117       0.432521      -1.048176       0.010721      -0.041421      -0.017731       0.046315       0.004035      -0.042147      -0.004029      -0.029362      -0.063920      -0.055694       0.021644       0.034051              8.981016       7.108462      -1.006502       4.039323       9.147910      -0.244205      10.686675          -0.005034
          127              N       2.569890       5.990688       1.968325      -0.220955      35.964064 0.53311709E+03  0.12995047E+05                                 9.210515                            7.552816      -0.071621       2.004057                    0.998458      28.082560      78.317541       0.626216       0.401261      -1.090165       0.109582       0.002327      -0.104281       0.151289       0.016296       0.051067       0.007893      -0.085717      -0.077782      -0.079314       0.016020       0.063294             10.386626      12.138795       2.603252      -3.465307      11.017608       0.837580       8.003474           0.026607
          128              N      -0.423494       5.327408       4.910358      -0.240639      35.187894 0.52817771E+03  0.12841279E+05                                 9.017456                            7.481791      -0.051710       1.992262                    0.999417      28.567385      79.496681       0.633892       0.397432      -1.093074      -0.113445      -0.043953       0.107268       0.162197      -0.027458       0.046452       0.027046      -0.105514      -0.048826      -0.088762       0.017619       0.071143             10.057083       8.046640       0.037787      -4.113474      11.110860       0.748464      11.013749           0.022614
          129              N      -2.959050       9.267616      12.965853      -0.223170      36.070270 0.53506224E+03  0.13055361E+05                                 9.230831                            7.568483      -0.077908       2.001424                    0.998422      28.135748      78.524682       0.625283       0.401462      -1.089943       0.108138      -0.002680       0.102734       0.149182      -0.016646      -0.054380       0.008475      -0.085471      -0.074122      -0.082287       0.018520       0.063767             10.411131      12.172410      -2.610710       3.476967      11.039855       0.837008       8.021128           0.026628
          130              N       5.105534       9.930896      10.023820      -0.241797      35.226355 0.52893024E+03  0.12863712E+05                                 9.022322                            7.486022      -0.047493       1.993361                    0.999382      28.587020      79.555216       0.633874       0.397315      -1.093191      -0.114696       0.042931      -0.108207       0.163423       0.027706      -0.046577       0.026934      -0.105830      -0.046969      -0.089014       0.017980       0.071034             10.063105       8.052267      -0.036979       4.118213      11.113425       0.748572      11.023622           0.022592
          131              N       2.959192       3.250616      12.965853      -0.220973      35.965017 0.53313490E+03  0.12995595E+05                                 9.210685                            7.552949      -0.071601       2.004054                    0.998458      28.083048      78.319330       0.626210       0.401261      -1.090164      -0.109586      -0.002327       0.104289       0.151297       0.016295       0.051073       0.007890      -0.085719      -0.077806      -0.079322       0.016026       0.063296             10.386826      12.139056       2.603315      -3.465389      11.017814       0.837572       8.003609           0.026607
          132              N       5.952576       3.913896      10.023820      -0.240659      35.189076 0.52820016E+03  0.12841971E+05                                 9.017675                            7.481965      -0.051724       1.992247                    0.999417      28.568026      79.499127       0.633883       0.397433      -1.093072       0.113452       0.043955      -0.107273       0.162207      -0.027463       0.046456       0.027046      -0.105524      -0.048816      -0.088770       0.017623       0.071147             10.057339       8.046838       0.037775      -4.113605      11.111123       0.748478      11.014055           0.022614
          133              N       8.488132      -0.026312       1.968325      -0.223157      36.069481 0.53504752E+03  0.13054902E+05                                 9.230675                            7.568361      -0.077882       2.001438                    0.998422      28.135330      78.523012       0.625291       0.401460      -1.089945      -0.108135       0.002680      -0.102730       0.149177      -0.016646      -0.054378       0.008477      -0.085470      -0.074115      -0.082285       0.018519       0.063766             10.410948      12.172180      -2.610655       3.476888      11.039669       0.837005       8.020994           0.026628
          134              N       0.423548      -0.689592       4.910358      -0.241785      35.225653 0.52891711E+03  0.12863307E+05                                 9.022192                            7.485921      -0.047482       1.993371                    0.999382      28.586643      79.553778       0.633880       0.397314      -1.093193       0.114692      -0.042929       0.108203       0.163417       0.027703      -0.046575       0.026935      -0.105825      -0.046972      -0.089010       0.017978       0.071032             10.062951       8.052147      -0.036985       4.118134      11.113265       0.748568      11.023441           0.022592
          135              O      10.252984       8.199470       1.148140      -0.538026      40.434633 0.61780963E+03  0.15381194E+05                                 9.384500                            7.740518       0.087838       2.086649                    0.993583      27.722903      74.224609       0.676479       0.363678      -1.135004      -0.009137       0.001834       0.019574       0.021679      -0.023519       0.005170       0.000036      -0.101969       0.094134      -0.072084       0.031497       0.040587             10.517963       7.279156       1.193100      -1.502029       9.703810      -5.259534      14.570922           0.050265
          136              O       0.277572       7.634106       3.013120      -0.576552      38.478142 0.64884204E+03  0.16404032E+05                                 9.139348                            8.002580      -0.008737       2.033326                    0.995762      28.858950      78.660101       0.654549       0.370128      -1.126505      -0.016644       0.030362      -0.007278       0.035382      -0.038739       0.048479       0.040225      -0.057246      -0.040248      -0.090950       0.030667       0.060283              9.838871      11.327440      -1.490437       2.699990       9.613666      -0.952153       8.575505           0.035667
          137              O       9.412589       9.790955       3.558217      -0.560031      46.323827 0.69201131E+03  0.17823792E+05                                10.517034                            8.386894      -0.335029       1.934277                    0.994247      29.109673      80.738837       0.623877       0.381171      -1.115474      -0.019730      -0.011313       0.004455       0.023176       0.029930      -0.001233      -0.048744       0.068342       0.041140      -0.075854       0.021599       0.054255             12.035284      14.585265       6.010090      -1.318197      14.193868      -1.448213       7.326721           0.044890
          138              O       7.470810       9.923045       4.608687      -0.592536      30.848752 0.48578722E+03  0.11378687E+05                                 7.604382                            6.703864       0.638658       2.215630                    0.999565      28.461545      73.698465       0.753745       0.346925      -1.149489       0.014152      -0.023286      -0.014814       0.031016      -0.096826       0.013336      -0.017717       0.094266       0.181164      -0.138204       0.046778       0.091426              7.884580       8.885223      -2.542739      -2.474781       7.755179       1.684831       7.013338           0.010303
          139              O      -0.204563       5.077414       1.813308      -0.532480      38.987087 0.65076192E+03  0.16463938E+05                                 9.254535                            8.055386      -0.105444       2.013980                    0.994767      28.343703      77.270297       0.647460       0.373923      -1.123691      -0.004212       0.004433      -0.000576       0.006142       0.016280       0.030505      -0.075495       0.051269      -0.049930      -0.100633       0.037485       0.063148             10.126468      15.599890      -0.054889       1.397044       7.436982       0.830360       7.342531           0.042639
          140              O       9.107374       4.117659       0.890077      -0.539870      36.676236 0.58206914E+03  0.14261055E+05                                 8.730850                            7.463364       0.300858       2.152352                    0.995417      27.522183      72.831294       0.696631       0.358861      -1.140075      -0.004822       0.023989       0.017221       0.029921       0.027116       0.011768       0.015288      -0.087114       0.086178      -0.066222       0.014819       0.051403              9.589347       7.542018      -0.147249       0.487713      11.581426       4.907495       9.644598           0.051236
          141              O       4.724053       7.058834      13.786038      -0.539732      40.467226 0.61843931E+03  0.15400332E+05                                 9.388128                            7.743193       0.084581       2.085715                    0.993657      27.736243      74.261434       0.676548       0.363559      -1.135131      -0.010227      -0.001892      -0.018294       0.021044       0.023794      -0.004381      -0.000066      -0.102669       0.091078      -0.071938       0.030445       0.041494             10.522280       7.282468      -1.194555       1.505037       9.706909      -5.261700      14.577462           0.050280
          142              O       5.806621       7.624198      11.921058      -0.577599      38.454355 0.64837248E+03  0.16388222E+05                                 9.133824                            7.998160      -0.003639       2.035097                    0.995682      28.848027      78.605664       0.654956       0.369987      -1.126680      -0.015854      -0.031243       0.006662       0.035663       0.039301      -0.046816       0.039763      -0.058609      -0.040275      -0.089827       0.028801       0.061027              9.832692      11.322060       1.487913      -2.698281       9.605849      -0.949667       8.570166           0.035676
          143              O       3.883632       5.467349      11.375961      -0.559013      46.357467 0.69259240E+03  0.17844133E+05                                10.525773                            8.393533      -0.340951       1.932167                    0.994068      29.118779      80.800370       0.623226       0.381455      -1.115165      -0.020486       0.010647      -0.005687       0.023778      -0.031029       0.001626      -0.048126       0.068273       0.041504      -0.075744       0.020915       0.054829             12.045491      14.598997      -6.014430       1.318413      14.204887      -1.448029       7.332589           0.044838
          144              O       1.941841       5.335259      10.325491      -0.592857      30.920419 0.48718854E+03  0.11420371E+05                                 7.618665                            6.715727       0.633970       2.214059                    0.999579      28.484017      73.798788       0.752667       0.347152      -1.149236       0.013926       0.022613       0.014594       0.030303       0.095930      -0.013099      -0.017893       0.094707       0.182266      -0.137708       0.046887       0.090821              7.899832       8.904802       2.548619       2.480531       7.768978       1.687810       7.025715           0.010296
          145              O       5.324499      -1.853110      13.120870      -0.535215      39.117818 0.65361880E+03  0.16554639E+05                                 9.275051                            8.072870      -0.109100       2.012112                    0.994865      28.398808      77.468296       0.646768       0.373906      -1.123682      -0.002383      -0.005741       0.000694       0.006255      -0.014344      -0.031046      -0.076752       0.051646      -0.044001      -0.101013       0.035149       0.065865             10.149391      15.633465       0.055313      -1.401182       7.455130       0.834624       7.359578           0.042597
          146              O       3.578446      -0.893355      14.044101      -0.541024      36.786885 0.58432182E+03  0.14331612E+05                                 8.752670                            7.481090       0.291944       2.149116                    0.995325      27.559871      72.995662       0.695271       0.359177      -1.139702      -0.003753      -0.023101      -0.017158       0.029019      -0.026971      -0.012233       0.014975      -0.086457       0.088359      -0.066308       0.015180       0.051128              9.614401       7.561864       0.149612      -0.487998      11.612882       4.922213       9.668459           0.051203
          147              O      -4.723902       1.041834      13.786038      -0.537999      40.432457 0.61776945E+03  0.15379928E+05                                 9.384118                            7.740228       0.087856       2.086671                    0.993582      27.722117      74.221631       0.676497       0.363674      -1.135008       0.009123      -0.001836      -0.019573       0.021673      -0.023517       0.005166       0.000035      -0.101963       0.094132      -0.072080       0.031496       0.040584             10.517510       7.278866       1.193029      -1.501942       9.703367      -5.259263      14.570297           0.050264
          148              O       5.251510       1.607198      11.921058      -0.576566      38.478759 0.64885718E+03  0.16404510E+05                                 9.139451                            8.002683      -0.008713       2.033327                    0.995762      28.859268      78.661199       0.654544       0.370129      -1.126505       0.016646      -0.030369       0.007282       0.035389      -0.038734       0.048471       0.040227      -0.057251      -0.040239      -0.090943       0.030658       0.060285              9.838978      11.327552      -1.490433       2.699989       9.613779      -0.952167       8.575602           0.035668
          149              O      -3.883507      -0.549651      11.375961      -0.560042      46.324698 0.69202748E+03  0.17824317E+05                                10.517175                            8.387001      -0.335028       1.934272                    0.994247      29.109978      80.739994       0.623872       0.381172      -1.115473       0.019729       0.011318      -0.004456       0.023178       0.029929      -0.001231      -0.048748       0.068346       0.041143      -0.075859       0.021603       0.054256             12.035453      14.585464       6.010179      -1.318211      14.194080      -1.448235       7.326815           0.044890
          150              O      -1.941728      -0.681741      10.325491      -0.592539      30.849074 0.48579357E+03  0.11378877E+05                                 7.604446                            6.703917       0.638630       2.215619                    0.999565      28.461651      73.698944       0.753740       0.346926      -1.149488      -0.014151       0.023287       0.014814       0.031016      -0.096829       0.013337      -0.017718       0.094268       0.181170      -0.138208       0.046779       0.091428              7.884646       8.885300      -2.542767      -2.474806       7.755244       1.684848       7.013394           0.010303
          151              O       5.733645       4.163890      13.120870      -0.532505      38.988678 0.65079471E+03  0.16464983E+05                                 9.254799                            8.055600      -0.105416       2.013975                    0.994768      28.344370      77.272731       0.647449       0.373924      -1.123689       0.004212      -0.004433       0.000578       0.006142       0.016280       0.030502      -0.075504       0.051270      -0.049943      -0.100642       0.037489       0.063153             10.126767      15.600393      -0.054896       1.397091       7.437181       0.830369       7.342727           0.042639
          152              O      -3.578292       5.123645      14.044101      -0.539902      36.678254 0.58210831E+03  0.14262270E+05                                 8.731218                            7.463656       0.300813       2.152322                    0.995418      27.522946      72.834219       0.696611       0.358865      -1.140071       0.004832      -0.023991      -0.017226       0.029928       0.027120       0.011772       0.015287      -0.087109       0.086168      -0.066220       0.014818       0.051403              9.589773       7.542340      -0.147276       0.487724      11.581962       4.907753       9.645015           0.051236
          153              O       0.805029       2.182470       1.148140      -0.539702      40.465141 0.61840077E+03  0.15399119E+05                                 9.387764                            7.742917       0.084598       2.085735                    0.993657      27.735490      74.258594       0.676565       0.363555      -1.135134       0.010216       0.001892       0.018290       0.021035       0.023793      -0.004376      -0.000067      -0.102664       0.091082      -0.071936       0.030445       0.041491             10.521847       7.282189      -1.194486       1.504950       9.706498      -5.261443      14.576853           0.050280
          154              O      -0.277539       1.617106       3.013120      -0.577587      38.453201 0.64834790E+03  0.16387430E+05                                 9.133608                            7.997982      -0.003597       2.035118                    0.995682      28.847546      78.603701       0.654967       0.369985      -1.126683       0.015853       0.031237      -0.006663       0.035657       0.039303      -0.046817       0.039759      -0.058606      -0.040266      -0.089827       0.028804       0.061023              9.832449      11.321784       1.487859      -2.698215       9.605594      -0.949640       8.569970           0.035676
          155              O       1.645450       3.773955       3.558217      -0.558998      46.356208 0.69256880E+03  0.17843365E+05                                10.525559                            8.393368      -0.340946       1.932175                    0.994067      29.118355      80.798710       0.623234       0.381453      -1.115167       0.020488      -0.010640       0.005690       0.023777      -0.031030       0.001627      -0.048121       0.068263       0.041490      -0.075736       0.020910       0.054827             12.045237      14.598679      -6.014302       1.318392      14.204582      -1.448006       7.332449           0.044838
          156              O       3.587241       3.906045       4.608687      -0.592852      30.919759 0.48717560E+03  0.11419985E+05                                 7.618536                            6.715621       0.634026       2.214080                    0.999579      28.483789      73.797789       0.752676       0.347151      -1.149238      -0.013927      -0.022613      -0.014594       0.030303       0.095925      -0.013099      -0.017893       0.094702       0.182254      -0.137700       0.046884       0.090816              7.899696       8.904642       2.548561       2.480479       7.768848       1.687775       7.025598           0.010296
          157              O       0.204583      11.094414       1.813308      -0.535213      39.118015 0.65362259E+03  0.16554767E+05                                 9.275090                            8.072898      -0.109119       2.012104                    0.994865      28.398912      77.468780       0.646766       0.373907      -1.123681       0.002382       0.005746      -0.000688       0.006258      -0.014346      -0.031047      -0.076757       0.051653      -0.044004      -0.101020       0.035153       0.065868             10.149432      15.633574       0.055307      -1.401200       7.455130       0.834602       7.359591           0.042598
          158              O       1.950636      10.134659       0.890077      -0.541052      36.788910 0.58436140E+03  0.14332841E+05                                 8.753041                            7.481388       0.291894       2.149085                    0.995326      27.560637      72.998618       0.695250       0.359182      -1.139697       0.003765       0.023104       0.017160       0.029025      -0.026975      -0.012237       0.014974      -0.086453       0.088355      -0.066309       0.015180       0.051129              9.614828       7.562184       0.149649      -0.488004      11.613420       4.922473       9.668881           0.051203

******************************************************
Auxiliary information for the entire system
The total spin magnetic moment of the unit cell is   17.999914
The total net atomic charge of the unit cell is   0.000001
Accuracy of reproducing the electrostatic potential in the unit cell:
  The inner radius (bohr) =    5.0000
  The outer radius (bohr) =   12.0000
  Valid grid points have density less than (e/(bohr^3)) =    0.0001
  The number of valid grid points were=        12720
  The rms potential error without charges in kcal/mol is=      5.10525
  The rms potential error with partial charges in kcal/mol is=      0.83766
  The RRMSE value at monopole order=      0.16408
  The rms potential error with partial charges and cloud penetration in kcal/mol is=      0.82473
  The RRMSE value at monopole order with cloud penetration is=      0.16154
  The rms potential error with partial charges and atomic dipoles in kcal/mol is=      0.65903
  The RRMSE value at dipole order=      0.12909
  The rms potential error with partial charges, atomic dipoles and cloud penetration in kcal/mol is=      0.64385
  The RRMSE value at dipole order with cloud penetration=      0.12612

******************************************************
The electron densities and ab initio electrostatic potential were computed in VASP using the PBE functional and
projector augmented wave method. See the main text of the journal article for a description of computational details.
The atomic charges, dipoles, and quadrupoles were computed with the DDEC6 method as described in
(a) T. A. Manz and N. Gabaldon Limas, RSC Adv. 6 (2016) 47771-47801 DOI: 10.1039/c6ra04656h
(b) N. Gabaldon Limas and T. A. Manz, RSC Adv. 8 (2018) 2678-2707 DOI: 10.1039/c7ra11829e.
For each atom in the material, the electron cloud parameters were fit to the spherically averaged atom-in-material
electron density using radial positions for which this density was between 10^-4 and 10^-2 electrons per cubic bohr.
The polarizabilities, dispersion coefficients, and quantum Drude oscillator (QDO) parameters were fit using the MCLF method.
The magnetic structure of the system was optimized in VASP from the default ferromagnetic initial guess using spin polarization.
The atomic spin moments (ASMs) were computed on this optimized magnetic structure using the DDEC6 partition as inputs
to the method of T. A. Manz and D. S. Sholl, J. Chem. Theory Comput. 7 (2011) 4146-4164 DOI: 10.1021/ct200539n.
The RMSE and RRMSE were computed using a uniform grid with Ewald summation.
