# Supplementary material for: A collection of forcefield precursors for metal–organic frameworks
Source: RSC Adv. 2019 Nov 13;9(63):36492–507. doi: 10.1039/c9ra07327b (PMC9075174; doi:10.1039/c9ra07327b)
Supplement: RA-009-C9RA07327B-s6310 [file RA-009-C9RA07327B-s6310.xyz]

  600
jmolscript: load "" {1 1 1} spacegroup "x,y,z" unitcell [{     19.699700     0.000000     0.000000 }, {      0.000000    25.992900     0.000000 }, {      0.000000   -12.996450    22.510512 }]
Zn    11.763282    19.031352     7.475516     0.684420
Zn    11.763282     9.954761     2.291120     0.684955
Zn    11.763282    10.003238    12.743876     0.685237
Zn     1.913432    -6.034902    15.034996     0.685262
Zn     1.913432     3.041689    20.219392     0.684757
Zn     1.913432     2.993212     9.766636     0.684062
Zn     7.936418     6.034902    15.034996     0.685060
Zn     7.936418    -3.041689    20.219392     0.684544
Zn     7.936418    -2.993212     9.766636     0.684084
Zn    17.786268     6.961548     7.475516     0.683769
Zn    17.786268    16.038139     2.291120     0.684487
Zn    17.786268    15.989662    12.743876     0.685087
Zn     7.936418    -6.034902    15.034996     0.683943
Zn     7.936418     3.041689    20.219392     0.684668
Zn     7.936418     2.993212     9.766636     0.685172
Zn    17.786268    19.031352     7.475516     0.685444
Zn    17.786268     9.954761     2.291120     0.684799
Zn    17.786268    10.003238    12.743876     0.683878
Zn    11.763282     6.961548     7.475516     0.684862
Zn    11.763282    16.038139     2.291120     0.684302
Zn    11.763282    15.989662    12.743876     0.683718
Zn     1.913432     6.034902    15.034996     0.683712
Zn     1.913432    -3.041689    20.219392     0.684427
Zn     1.913432    -2.993212     9.766636     0.685143
H      8.598919    18.921532     7.071452     0.125193
H     13.513403    -4.083095     7.236454     0.113930
H     11.656115    20.904400     4.970546     0.117509
H     10.074821    16.188768     7.819477     0.132561
H      8.598919     9.659741     2.588259     0.125159
H     13.513403    -4.687949    22.428349     0.100904
H     11.656115     6.848869     1.921497     0.117687
H     10.074821    11.673931     4.580889     0.132565
H      8.598919    10.408077    12.850801     0.130924
H     13.513403     8.771044    15.356221     0.101021
H     11.656115    11.236081    15.618469     0.134340
H     10.074821    11.126651    10.110146     0.134256
H     18.448769    -5.925082    15.439060     0.131005
H      3.663553    17.079545    15.274058     0.100365
H      1.806265    -7.907950    17.539966     0.134893
H      0.224971    -3.192318    14.691035     0.133293
H     18.448769     3.336709    19.922253     0.130927
H      3.663553    17.684399     0.082163     0.114350
H      1.806265     6.147581    20.589015     0.136623
H      0.224971     1.322519    17.929623     0.133444
H     18.448769     2.588373     9.659711     0.121979
H      3.663553     4.225406     7.154291     0.114012
H      1.806265     1.760369     6.892043     0.138733
H      0.224971     1.869799    12.400366     0.134093
H     11.100781     5.925082    15.439060     0.131300
H      6.186297     8.913355    15.274058     0.100444
H      8.043585     7.907950    17.539966     0.122497
H      9.624879     3.192318    14.691035     0.134084
H     11.100781    -3.336709    19.922253     0.131931
H      6.186297     8.308501     0.082163     0.113838
H      8.043585    -6.147581    20.589015     0.117963
H      9.624879    -1.322519    17.929623     0.134186
H     11.100781    -2.588373     9.659711     0.125301
H      6.186297    21.767494     7.154291     0.113996
H      8.043585    -1.760369     6.892043     0.117378
H      9.624879    -1.869799    12.400366     0.132399
H      1.250931     7.071368     7.071452     0.122249
H     16.036147     4.083095     7.236454     0.114103
H     17.893435     5.088500     4.970546     0.138527
H     19.474729     9.804132     7.819477     0.133833
H      1.250931    16.333159     2.588259     0.122410
H     16.036147     4.687949    22.428349     0.100307
H     17.893435    19.144031     1.921497     0.138918
H     19.474729    14.318969     4.580889     0.132974
H      1.250931    15.584823    12.850801     0.131864
H     16.036147    -8.771044    15.356221     0.099997
H     17.893435    14.756819    15.618469     0.122582
H     19.474729    14.866249    10.110146     0.132791
H     11.100781    -5.925082    15.439060     0.123882
H      6.186297    17.079545    15.274058     0.113402
H      8.043585    -7.907950    17.539966     0.135218
H      9.624879    -3.192318    14.691035     0.132771
H     11.100781     3.336709    19.922253     0.123888
H      6.186297    17.684399     0.082163     0.100527
H      8.043585     6.147581    20.589015     0.137366
H      9.624879     1.322519    17.929623     0.132401
H     11.100781     2.588373     9.659711     0.128805
H      6.186297     4.225406     7.154291     0.100448
H      8.043585     1.760369     6.892043     0.138290
H      9.624879     1.869799    12.400366     0.134415
H      1.250931    18.921532     7.071452     0.131692
H     16.036147    -4.083095     7.236454     0.100696
H     17.893435    20.904400     4.970546     0.117114
H     19.474729    16.188768     7.819477     0.133108
H      1.250931     9.659741     2.588259     0.131687
H     16.036147    -4.687949    22.428349     0.114016
H     17.893435     6.848869     1.921497     0.117016
H     19.474729    11.673931     4.580889     0.133613
H      1.250931    10.408077    12.850801     0.123593
H     16.036147     8.771044    15.356221     0.114024
H     17.893435    11.236081    15.618469     0.134862
H     19.474729    11.126651    10.110146     0.133925
H      8.598919     7.071368     7.071452     0.128833
H     13.513403     4.083095     7.236454     0.100457
H     11.656115     5.088500     4.970546     0.138290
H     10.074821     9.804132     7.819477     0.134346
H      8.598919    16.333159     2.588259     0.129044
H     13.513403     4.687949    22.428349     0.113588
H     11.656115    19.144031     1.921497     0.138205
H     10.074821    14.318969     4.580889     0.133986
H      8.598919    15.584823    12.850801     0.124670
H     13.513403    -8.771044    15.356221     0.113095
H     11.656115    14.756819    15.618469     0.123161
H     10.074821    14.866249    10.110146     0.132433
H     18.448769     5.925082    15.439060     0.124273
H      3.663553     8.913355    15.274058     0.113552
H      1.806265     7.907950    17.539966     0.122875
H      0.224971     3.192318    14.691035     0.133544
H     18.448769    -3.336709    19.922253     0.124790
H      3.663553     8.308501     0.082163     0.100451
H      1.806265    -6.147581    20.589015     0.118684
H      0.224971    -1.322519    17.929623     0.133147
H     18.448769    -2.588373     9.659711     0.131969
H      3.663553    21.767494     7.154291     0.100782
H      1.806265    -1.760369     6.892043     0.116792
H      0.224971    -1.869799    12.400366     0.132761
H     12.929504    17.505828     4.922374     0.059482
H     12.929504     8.506436     4.888833     0.059238
H     12.929504    12.977085    12.699305     0.059022
H      3.079654    -4.509378    17.588138     0.058915
H      3.079654     4.490014    17.621679     0.059211
H      3.079654     0.019365     9.811207     0.059271
H      6.770196     4.509378    17.588138     0.058989
H      6.770196    -4.490014    17.621679     0.059155
H      6.770196    -0.019365     9.811207     0.059375
H     16.620046     8.487072     4.922374     0.059386
H     16.620046    17.486464     4.888833     0.059163
H     16.620046    13.015815    12.699305     0.058990
H      9.883142    20.396499     9.627521     0.078716
H      9.883142    11.135878     0.032865     0.078434
H      9.883142     7.456973    12.850126     0.082537
H      0.033292    -7.400049    12.882991     0.083806
H      0.033292     1.860572    22.477647     0.086386
H      0.033292     5.539477     9.660386     0.085228
H      9.816558    -7.400049    12.882991     0.083062
H      9.816558     1.860572    22.477647     0.086403
H      9.816558     5.539477     9.660386     0.086031
H     -0.033292    20.396499     9.627521     0.079462
H     -0.033292    11.135878     0.032865     0.078454
H     -0.033292     7.456973    12.850126     0.081792
H      6.431361    18.511624     5.615923     0.084604
H     11.047986    23.320310     3.834441     0.086454
H      6.431361     8.604170     3.671014     0.084577
H     11.047986     4.657018     0.397311     0.085274
H     16.281211     1.122893     9.286937     0.083672
H      8.616452    10.286170    18.670219     0.101464
H      8.616452    -8.315389    22.083262     0.085625
H     13.268339    -1.122893     9.286937     0.084607
H      8.651714    -1.984428     4.231751     0.086546
H      3.418489     7.481276     5.615923     0.083878
H      3.418489    17.388730     3.671014     0.083706
H     18.501564    14.980878    18.278761     0.099897
H     13.217711    -5.558842    16.804998     0.088004
H     13.217711     4.336525    18.922111     0.088631
H     18.501564    23.320310     3.834441     0.085530
H     18.501564     4.657018     0.397311     0.085128
H      3.367861    11.774134    13.216597     0.088126
H      6.481989    14.218766    13.216597     0.088677
H     11.047986    14.980878    18.278761     0.100689
H     16.331839     5.558842    16.804998     0.088834
H      1.233398    10.286170    18.670219     0.102155
H     16.331839    -4.336525    18.922111     0.088346
H      1.233398    -8.315389    22.083262     0.085813
H      1.198136    -1.984428     4.231751     0.085590
C      9.810451    17.988386     5.400272     0.122023
C      8.565430    18.423768     6.046324    -0.136916
C      7.460276    18.154741     5.278715    -0.130394
C     14.083316    20.922985     7.264142    -0.004851
C     10.364012    21.600100     6.636099     0.135023
C     10.929394    21.701472     5.339493    -0.173115
C     10.452661    22.860756     4.691191    -0.081466
C     10.590559    16.632857     8.734079    -0.025475
C      9.810451     8.679029     4.231976     0.122080
C      8.565430     9.020836     3.531899    -0.136688
C      7.460276     8.490581     4.148687    -0.130391
C     14.083316     8.825889     0.758604    -0.002660
C     10.364012     7.943430     0.486227     0.137367
C     10.929394     6.769851     1.046739    -0.171321
C     10.452661     5.628762     0.366921    -0.080354
C     10.590559    12.243956     3.738996    -0.025503
C      9.810451    12.321934    12.878264     0.139173
C      8.565430    11.544747    12.932289    -0.224228
C      7.460276    12.344028    13.083110     0.145440
C     14.083316     9.240476    14.487766    -0.002710
C     10.364012     9.445820    15.388186     0.148458
C     10.929394    10.518027    16.124280    -0.215969
C     10.452661    10.499832    17.452400     0.113316
C     10.590559    10.112538    10.037437    -0.023733
C     19.660301    -4.991936    17.110240     0.139150
C     18.415280    -5.427318    16.464188    -0.224832
C     17.310126    -5.158291    17.231797     0.144972
C      4.233466    -7.926535    15.246370    -0.003011
C      0.514162    -8.603650    15.874413     0.148284
C      1.079544    -8.705022    17.171019    -0.215028
C      0.602811    -9.864306    17.819321     0.111898
C      0.740709    -3.636407    13.776433    -0.024975
C     19.660301     4.317421    18.278536     0.139056
C     18.415280     3.975614    18.978613    -0.224776
C     17.310126     4.505869    18.361825     0.145469
C      4.233466     4.170561    21.751908    -0.004656
C      0.514162     5.053020    22.024285     0.142471
C      1.079544     6.226599    21.463773    -0.205403
C      0.602811     7.367688    22.143591     0.053340
C      0.740709     0.752494    18.771516    -0.025352
C     19.660301     0.674516     9.632248     0.120771
C     18.415280     1.451703     9.578223    -0.143779
C     17.310126     0.652422     9.427402    -0.130198
C      4.233466     3.755974     8.022746    -0.005050
C      0.514162     3.550630     7.122326     0.141583
C      1.079544     2.478423     6.386232    -0.203686
C      0.602811     2.496618     5.058112     0.054043
C      0.740709     2.883912    12.473075    -0.024262
C      9.889249     4.991936    17.110240     0.139340
C     11.134270     5.427318    16.464188    -0.223290
C     12.239424     5.158291    17.231797     0.145473
C      5.616384     7.926535    15.246370    -0.003237
C      9.335688     8.603650    15.874413     0.135995
C      8.770306     8.705022    17.171019    -0.153569
C      9.247039     9.864306    17.819321    -0.134084
C      9.109141     3.636407    13.776433    -0.023996
C      9.889249    -4.317421    18.278536     0.139663
C     11.134270    -3.975614    18.978613    -0.222232
C     12.239424    -4.505869    18.361825     0.144555
C      5.616384    -4.170561    21.751908    -0.005004
C      9.335688    -5.053020    22.024285     0.136631
C      8.770306    -6.226599    21.463773    -0.174784
C      9.247039    -7.367688    22.143591    -0.080973
C      9.109141    -0.752494    18.771516    -0.022898
C      9.889249    -0.674516     9.632248     0.122061
C     11.134270    -1.451703     9.578223    -0.136741
C     12.239424    -0.652422     9.427402    -0.130364
C      5.616384    -3.755974     8.022746    -0.004830
C      9.335688    -3.550630     7.122326     0.135341
C      8.770306    -2.478423     6.386232    -0.173614
C      9.247039    -2.496618     5.058112    -0.081282
C      9.109141    -2.883912    12.473075    -0.025691
C      0.039399     8.004514     5.400272     0.120790
C      1.284420     7.569132     6.046324    -0.143272
C      2.389574     7.838159     5.278715    -0.130037
C     15.466234     5.069915     7.264142    -0.005051
C     19.185538     4.392800     6.636099     0.141894
C     18.620156     4.291428     5.339493    -0.204282
C     19.096889     3.132144     4.691191     0.054398
C     18.958991     9.360043     8.734079    -0.024540
C      0.039399    17.313871     4.231976     0.120907
C      1.284420    16.972064     3.531899    -0.143080
C      2.389574    17.502319     4.148687    -0.130327
C     15.466234    17.167011     0.758604    -0.003106
C     19.185538    18.049470     0.486227     0.144099
C     18.620156    19.223049     1.046739    -0.201360
C     19.096889    20.364138     0.366921     0.054892
C     18.958991    13.748944     3.738996    -0.025923
C      0.039399    13.670966    12.878264     0.139373
C      1.284420    14.448153    12.932289    -0.222838
C      2.389574    13.648872    13.083110     0.144868
C     15.466234    16.752424    14.487766    -0.003517
C     19.185538    16.547080    15.388186     0.136079
C     18.620156    15.474873    16.124280    -0.151845
C     19.096889    15.493068    17.452400    -0.135691
C     18.958991    15.880362    10.037437    -0.025721
C      9.889249    -4.991936    17.110240     0.121299
C     11.134270    -5.427318    16.464188    -0.144411
C     12.239424    -5.158291    17.231797    -0.132188
C      5.616384    -7.926535    15.246370    -0.005427
C      9.335688    -8.603650    15.874413     0.144737
C      8.770306    -8.705022    17.171019    -0.217302
C      9.247039    -9.864306    17.819321     0.111949
C      9.109141    -3.636407    13.776433    -0.025733
C      9.889249     4.317421    18.278536     0.121305
C     11.134270     3.975614    18.978613    -0.144233
C     12.239424     4.505869    18.361825    -0.131026
C      5.616384     4.170561    21.751908    -0.002861
C      9.335688     5.053020    22.024285     0.143747
C      8.770306     6.226599    21.463773    -0.202507
C      9.247039     7.367688    22.143591     0.053985
C      9.109141     0.752494    18.771516    -0.027034
C      9.889249     0.674516     9.632248     0.138786
C     11.134270     1.451703     9.578223    -0.226716
C     12.239424     0.652422     9.427402     0.142114
C      5.616384     3.755974     8.022746    -0.002760
C      9.335688     3.550630     7.122326     0.145060
C      8.770306     2.478423     6.386232    -0.201763
C      9.247039     2.496618     5.058112     0.054076
C      9.109141     2.883912    12.473075    -0.023739
C      0.039399    17.988386     5.400272     0.140126
C      1.284420    18.423768     6.046324    -0.220495
C      2.389574    18.154741     5.278715     0.140841
C     15.466234    20.922985     7.264142    -0.002584
C     19.185538    21.600100     6.636099     0.138482
C     18.620156    21.701472     5.339493    -0.170945
C     19.096889    22.860756     4.691191    -0.082417
C     18.958991    16.632857     8.734079    -0.024703
C      0.039399     8.679029     4.231976     0.140074
C      1.284420     9.020836     3.531899    -0.220408
C      2.389574     8.490581     4.148687     0.140829
C     15.466234     8.825889     0.758604    -0.004569
C     19.185538     7.943430     0.486227     0.135986
C     18.620156     6.769851     1.046739    -0.174207
C     19.096889     5.628762     0.366921    -0.081214
C     18.958991    12.243956     3.738996    -0.023871
C      0.039399    12.321934    12.878264     0.121334
C      1.284420    11.544747    12.932289    -0.144338
C      2.389574    12.344028    13.083110    -0.131531
C     15.466234     9.240476    14.487766    -0.005118
C     19.185538     9.445820    15.388186     0.144932
C     18.620156    10.518027    16.124280    -0.217934
C     19.096889    10.499832    17.452400     0.113301
C     18.958991    10.112538    10.037437    -0.024294
C      9.810451     8.004514     5.400272     0.138817
C      8.565430     7.569132     6.046324    -0.226712
C      7.460276     7.838159     5.278715     0.142116
C     14.083316     5.069915     7.264142    -0.002742
C     10.364012     4.392800     6.636099     0.145388
C     10.929394     4.291428     5.339493    -0.202055
C     10.452661     3.132144     4.691191     0.054281
C     10.590559     9.360043     8.734079    -0.023792
C      9.810451    17.313871     4.231976     0.138834
C      8.565430    16.972064     3.531899    -0.226619
C      7.460276    17.502319     4.148687     0.141924
C     14.083316    17.167011     0.758604    -0.005043
C     10.364012    18.049470     0.486227     0.142704
C     10.929394    19.223049     1.046739    -0.204313
C     10.452661    20.364138     0.366921     0.054193
C     10.590559    13.748944     3.738996    -0.024292
C      9.810451    13.670966    12.878264     0.121502
C      8.565430    14.448153    12.932289    -0.142772
C      7.460276    13.648872    13.083110    -0.131589
C     14.083316    16.752424    14.487766    -0.005999
C     10.364012    16.547080    15.388186     0.132435
C     10.929394    15.474873    16.124280    -0.153701
C     10.452661    15.493068    17.452400    -0.134710
C     10.590559    15.880362    10.037437    -0.026306
C     19.660301     4.991936    17.110240     0.121475
C     18.415280     5.427318    16.464188    -0.142861
C     17.310126     5.158291    17.231797    -0.130988
C      4.233466     7.926535    15.246370    -0.005735
C      0.514162     8.603650    15.874413     0.132382
C      1.079544     8.705022    17.171019    -0.155717
C      0.602811     9.864306    17.819321    -0.133212
C      0.740709     3.636407    13.776433    -0.024800
C     19.660301    -4.317421    18.278536     0.121903
C     18.415280    -3.975614    18.978613    -0.141595
C     17.310126    -4.505869    18.361825    -0.132506
C      4.233466    -4.170561    21.751908    -0.003251
C      0.514162    -5.053020    22.024285     0.137886
C      1.079544    -6.226599    21.463773    -0.171951
C      0.602811    -7.367688    22.143591    -0.080098
C      0.740709    -0.752494    18.771516    -0.024544
C     19.660301    -0.674516     9.632248     0.140162
C     18.415280    -1.451703     9.578223    -0.219894
C     17.310126    -0.652422     9.427402     0.140746
C      4.233466    -3.755974     8.022746    -0.002576
C      0.514162    -3.550630     7.122326     0.138809
C      1.079544    -2.478423     6.386232    -0.171729
C      0.602811    -2.496618     5.058112    -0.082376
C      0.740709    -2.883912    12.473075    -0.025110
C     11.792240    17.561453     4.867898     0.200749
C     11.792240     8.431447     4.867898     0.200587
C     11.792240    12.996450    12.774716     0.200120
C      1.942390    -4.565003    17.642614     0.200154
C      1.942390     4.565003    17.642614     0.200444
C      1.942390     0.000000     9.735796     0.200651
C      7.907460     4.565003    17.642614     0.200325
C      7.907460    -4.565003    17.642614     0.200232
C      7.907460     0.000000     9.735796     0.200679
C     17.757310     8.431447     4.867898     0.200692
C     17.757310    17.561453     4.867898     0.200617
C     17.757310    12.996450    12.774716     0.200041
C     14.774775    18.961821     7.261891     0.250029
C     14.774775     9.804522     2.458148     0.249815
C     14.774775    10.223008    12.790473     0.251407
C      4.924925    -5.965371    15.248621     0.251889
C      4.924925     3.191928    20.052364     0.252058
C      4.924925     2.773442     9.720039     0.252470
C      4.924925     5.965371    15.248621     0.251235
C      4.924925    -3.191928    20.052364     0.250282
C      4.924925    -2.773442     9.720039     0.249973
C     14.774775     7.031079     7.261891     0.252440
C     14.774775    16.188378     2.458148     0.252770
C     14.774775    15.769892    12.790473     0.251452
C      9.849850    -4.998435     8.657543     0.139097
C      9.849850     9.996869     0.000000     0.141493
C      9.849850     7.998015    13.852969     0.151204
C      0.000000    -7.998015    13.852969     0.152253
C      0.000000    15.996031     0.000000     0.154622
C      0.000000     4.998435     8.657543     0.151587
C      9.849850    -7.998015    13.852969     0.146516
C      9.849850    15.996031     0.000000     0.154518
C      9.849850     4.998435     8.657543     0.157233
C      0.000000    -4.998435     8.657543     0.144567
C      0.000000     9.996869     0.000000     0.141417
C      0.000000     7.998015    13.852969     0.145445
C     11.676012    17.720660    10.231028     0.315439
C     11.676012    12.996450     2.048457     0.315222
C     11.676012     8.272240    10.231028     0.317920
C      1.826162    -4.724210    12.279484     0.315581
C      1.826162    -0.000000    20.462055     0.315230
C      1.826162     4.724210    12.279484     0.314703
C      8.023688     4.724210    12.279484     0.318007
C      8.023688    -0.000000    20.462055     0.315238
C      8.023688    -4.724210    12.279484     0.315298
C     17.873538     8.272240    10.231028     0.314612
C     17.873538    12.996450     2.048457     0.315206
C     17.873538    17.720660    10.231028     0.315713
Br     5.888240    11.031387    13.146139    -0.125266
Br    10.915604    11.772184    18.719742    -0.094118
Br    15.738090    -5.869197    16.126531    -0.126022
Br     1.065754   -10.325680    19.554882    -0.096885
Br    15.738090     3.904134    19.530120    -0.123661
Br     1.065754     9.101414    21.675372    -0.065582
Br     1.065754     1.224266     3.790770    -0.063030
Br    13.811460     5.869197    16.126531    -0.124123
Br    13.811460    -3.904134    19.530120    -0.124733
Br    18.633946     2.670770     2.955630    -0.063920
Br    18.633946    22.097864     0.835140    -0.061648
Br     3.961610    14.961513    13.146139    -0.123540
Br     8.784096   -10.325680    19.554882    -0.094042
Br     8.784096     9.101414    21.675372    -0.065058
Br    13.811460     1.965063     9.364373    -0.122640
Br     8.784096     1.224266     3.790770    -0.065604
Br     3.961610    18.865647     6.383981    -0.119741
Br     3.961610     9.092316     2.980392    -0.119076
Br    18.633946    11.772184    18.719742    -0.091270
Br     5.888240     7.127253     6.383981    -0.122661
Br    10.915604     2.670770     2.955630    -0.066083
Br     5.888240    16.900584     2.980392    -0.122106
Br    10.915604    22.097864     0.835140    -0.061966
Br    15.738090    -1.965063     9.364373    -0.118959
N     11.112601    18.167737     5.827972    -0.362000
N     13.626282    19.641535     7.300159    -0.302260
N     10.679207    20.652659     7.606302    -0.367344
N     11.303688    17.828530     8.990698    -0.318366
N     11.112601     8.959753     3.862804    -0.362066
N     13.626282     9.497806     1.850364    -0.300165
N     10.679207     9.257371     0.821634    -0.364990
N     11.303688    11.868358     2.575203    -0.318349
N     11.112601    11.861860    12.819737    -0.364358
N     13.626282     9.850009    13.359989    -0.300594
N     10.679207     9.079320    14.082576    -0.360365
N     11.303688     9.292462    10.944611    -0.319331
N      1.262751    -5.171287    16.682540    -0.364693
N      3.776432    -6.645085    15.210353    -0.300258
N      0.829357    -7.656209    14.904210    -0.359818
N      1.453838    -4.832080    13.519814    -0.320178
N      1.262751     4.036697    18.647708    -0.364304
N      3.776432     3.498644    20.660148    -0.302855
N      0.829357     3.739079    21.688878    -0.360002
N      1.453838     1.128092    19.935309    -0.321634
N      1.262751     1.134590     9.690775    -0.368103
N      3.776432     3.146441     9.150523    -0.302825
N      0.829357     3.917130     8.427936    -0.359981
N      1.453838     3.703988    11.565901    -0.320856
N      8.587099     5.171287    16.682540    -0.363575
N      6.073418     6.645085    15.210353    -0.300495
N      9.020493     7.656209    14.904210    -0.357841
N      8.396012     4.832080    13.519814    -0.318631
N      8.587099    -4.036697    18.647708    -0.362050
N      6.073418    -3.498644    20.660148    -0.302099
N      9.020493    -3.739079    21.688878    -0.363373
N      8.396012    -1.128092    19.935309    -0.316480
N      8.587099    -1.134590     9.690775    -0.361864
N      6.073418    -3.146441     9.150523    -0.302253
N      9.020493    -3.917130     8.427936    -0.364281
N      8.396012    -3.703988    11.565901    -0.317925
N     18.436949     7.825163     5.827972    -0.367681
N     15.923268     6.351365     7.300159    -0.302937
N     18.870343     5.340241     7.606302    -0.357059
N     18.245862     8.164370     8.990698    -0.320364
N     18.436949    17.033147     3.862804    -0.367714
N     15.923268    16.495094     1.850364    -0.300585
N     18.870343    16.735529     0.821634    -0.354185
N     18.245862    14.124542     2.575203    -0.321133
N     18.436949    14.131040    12.819737    -0.363053
N     15.923268    16.142891    13.359989    -0.300425
N     18.870343    16.913580    14.082576    -0.357786
N     18.245862    16.700438    10.944611    -0.319688
N      8.587099    -5.171287    16.682540    -0.364705
N      6.073418    -6.645085    15.210353    -0.302371
N      9.020493    -7.656209    14.904210    -0.363126
N      8.396012    -4.832080    13.519814    -0.320418
N      8.587099     4.036697    18.647708    -0.364738
N      6.073418     3.498644    20.660148    -0.300594
N      9.020493     3.739079    21.688878    -0.358005
N      8.396012     1.128092    19.935309    -0.322325
N      8.587099     1.134590     9.690775    -0.365166
N      6.073418     3.146441     9.150523    -0.300489
N      9.020493     3.917130     8.427936    -0.356832
N      8.396012     3.703988    11.565901    -0.320497
N     18.436949    18.167737     5.827972    -0.359611
N     15.923268    19.641535     7.300159    -0.299748
N     18.870343    20.652659     7.606302    -0.364088
N     18.245862    17.828530     8.990698    -0.318071
N     18.436949     8.959753     3.862804    -0.359285
N     15.923268     9.497806     1.850364    -0.301989
N     18.870343     9.257371     0.821634    -0.367006
N     18.245862    11.868358     2.575203    -0.317641
N     18.436949    11.861860    12.819737    -0.364821
N     15.923268     9.850009    13.359989    -0.302551
N     18.870343     9.079320    14.082576    -0.363545
N     18.245862     9.292462    10.944611    -0.319677
N     11.112601     7.825163     5.827972    -0.365188
N     13.626282     6.351365     7.300159    -0.300466
N     10.679207     5.340241     7.606302    -0.353755
N     11.303688     8.164370     8.990698    -0.319886
N     11.112601    17.033147     3.862804    -0.364779
N     13.626282    16.495094     1.850364    -0.302488
N     10.679207    16.735529     0.821634    -0.356219
N     11.303688    14.124542     2.575203    -0.320407
N     11.112601    14.131040    12.819737    -0.363460
N     13.626282    16.142891    13.359989    -0.302442
N     10.679207    16.913580    14.082576    -0.361000
N     11.303688    16.700438    10.944611    -0.319848
N      1.262751     5.171287    16.682540    -0.363595
N      3.776432     6.645085    15.210353    -0.302609
N      0.829357     7.656209    14.904210    -0.361181
N      1.453838     4.832080    13.519814    -0.319091
N      1.262751    -4.036697    18.647708    -0.362453
N      3.776432    -3.498644    20.660148    -0.299873
N      0.829357    -3.739079    21.688878    -0.361435
N      1.453838    -1.128092    19.935309    -0.317160
N      1.262751    -1.134590     9.690775    -0.359067
N      3.776432    -3.146441     9.150523    -0.299870
N      0.829357    -3.917130     8.427936    -0.361171
N      1.453838    -3.703988    11.565901    -0.317703
N     14.774775    17.534810     7.288904     0.480617
N     14.774775    10.541421     3.680469     0.480576
N     14.774775    10.913119    11.541140     0.480220
N      4.924925    -4.538360    15.221608     0.480388
N      4.924925     2.455029    18.830043     0.480080
N      4.924925     2.083331    10.969372     0.480111
N      4.924925     4.538360    15.221608     0.480272
N      4.924925    -2.455029    18.830043     0.480629
N      4.924925    -2.083331    10.969372     0.480611
N     14.774775     8.458090     7.288904     0.480109
N     14.774775    15.451479     3.680469     0.480162
N     14.774775    15.079781    11.541140     0.480402
N     12.357622    18.730484    10.814050     0.476639
N     12.357622    12.996450     0.882412     0.475899
N     12.357622     7.262416    10.814050     0.464654
N      2.507772    -5.734034    11.696462     0.475076
N      2.507772     0.000000    21.628100     0.475837
N      2.507772     5.734034    11.696462     0.476669
N      7.342078     5.734034    11.696462     0.464595
N      7.342078     0.000000    21.628100     0.475826
N      7.342078    -5.734034    11.696462     0.476732
N     17.191928     7.262416    10.814050     0.476725
N     17.191928    12.996450     0.882412     0.475895
N     17.191928    18.730484    10.814050     0.474981
O     13.703111    16.942172     7.315916    -0.342907
O     12.603868    19.745506    10.145488    -0.355637
O     13.703111    10.861133     4.180202    -0.342288
O     12.603868    11.909947     0.337658    -0.353892
O     13.703111    11.186045    11.014394    -0.340183
O     12.603868     7.333897    12.027367    -0.353170
O      3.853261    -3.945722    15.194596    -0.340138
O      2.754018    -6.749056    12.365024    -0.358545
O      3.853261     2.135317    18.330310    -0.339979
O      2.754018     1.086503    22.172854    -0.360788
O      3.853261     1.810405    11.496118    -0.339756
O      2.754018     5.662553    10.483145    -0.358825
O      5.996589     3.945722    15.194596    -0.340202
O      7.095832     6.749056    12.365024    -0.352457
O      5.996589    -2.135317    18.330310    -0.342611
O      7.095832    -1.086503    22.172854    -0.354576
O      5.996589    -1.810405    11.496118    -0.342828
O      7.095832    -5.662553    10.483145    -0.355344
O     15.846439     9.050728     7.315916    -0.339900
O     16.945682     6.247394    10.145488    -0.358357
O     15.846439    15.131767     4.180202    -0.339050
O     16.945682    14.082953     0.337658    -0.359125
O     15.846439    14.806855    11.014394    -0.340410
O     16.945682    18.659003    12.027367    -0.357654
O      5.996589    -3.945722    15.194596    -0.340708
O      7.095832    -6.749056    12.365024    -0.359135
O      5.996589     2.135317    18.330310    -0.339191
O      7.095832     1.086503    22.172854    -0.359515
O      5.996589     1.810405    11.496118    -0.339143
O      7.095832     5.662553    10.483145    -0.354896
O     15.846439    16.942172     7.315916    -0.341982
O     16.945682    19.745506    10.145488    -0.355310
O     15.846439    10.861133     4.180202    -0.342719
O     16.945682    11.909947     0.337658    -0.355401
O     15.846439    11.186045    11.014394    -0.340491
O     16.945682     7.333897    12.027367    -0.357328
O     13.703111     9.050728     7.315916    -0.339064
O     12.603868     6.247394    10.145488    -0.354453
O     13.703111    15.131767     4.180202    -0.339574
O     12.603868    14.082953     0.337658    -0.360603
O     13.703111    14.806855    11.014394    -0.340795
O     12.603868    18.659003    12.027367    -0.358255
O      3.853261     3.945722    15.194596    -0.340754
O      2.754018     6.749056    12.365024    -0.356572
O      3.853261    -2.135317    18.330310    -0.341827
O      2.754018    -1.086503    22.172854    -0.353333
O      3.853261    -1.810405    11.496118    -0.342124
O      2.754018    -5.662553    10.483145    -0.354971

The following XYZ coordinates are in angstroms. Other properties are in atomic units.
The sperically averaged electron density of each atom fit to a function of the form exp(a - br)
eigen_1, eigen_2 and eigen_3 are the three eigenvalues of traceless quadrupole moment tensor
  atom number  atomic symbol              X              Y              Z     net charge C6 coefficient C8 coefficient C10 coefficient fluctuating dipole atomic polarizability isotropic forcefield polarizability              a              b squared Pearson coefficient          <r^3>          <r^4>         wp_QDO          m_QDO          q_QDO       dipole_x       dipole_y       dipole_z         dipole            Qxy            Qxz            Qyz     Q(x^2-y^2)  Q(3z^2 - R^2)        eigen_1        eigen_2        eigen_3 static polarizability      alpha(xx)      alpha(xy)      alpha(xz)      alpha(yy)      alpha(yz)      alpha(zz) atomic spin moment
            1             Zn      11.763282      19.031352       7.475516       0.684420     116.294777 0.21007290E+04  0.68992373E+05                                19.740897                           15.349787       0.336264       1.934988                    0.996696      50.670874     141.746714       0.443414       0.420597      -1.126661       0.003171      -0.006951       0.010276       0.012805       0.017295       0.007971      -0.005029      -0.022383      -0.065686      -0.027001      -0.004554       0.031555             24.869747      27.381303      -2.300289       3.036148      22.199313       0.053711      25.028625          -0.000003
            2             Zn      11.763282       9.954761       2.291120       0.684955     115.393820 0.20959400E+04  0.68797525E+05                                19.648350                           15.340779       0.340282       1.936484                    0.996695      50.638113     141.627811       0.443164       0.421063      -1.126321       0.004004       0.012157      -0.000004       0.012800      -0.002472      -0.020271       0.022379       0.005260       0.024826      -0.027679      -0.006199       0.033878             24.635756      26.721284       3.689161       0.404086      24.179444      -1.400516      23.006541          -0.000003
            3             Zn      11.763282      10.003238      12.743876       0.685237     115.002023 0.20950187E+04  0.68737572E+05                                19.570428                           15.313076       0.345806       1.938399                    0.996695      50.571881     141.263220       0.444766       0.419728      -1.127579       0.002752      -0.006348      -0.011631       0.013533      -0.016102       0.011728      -0.019155       0.019139       0.043151      -0.029356      -0.004404       0.033760             24.429379      26.661234      -1.419255      -3.400495      23.867135       1.223351      22.759769          -0.000002
            4             Zn       1.913432      -6.034902      15.034996       0.685262     114.939595 0.20949159E+04  0.68733558E+05                                19.563423                           15.313177       0.345553       1.938311                    0.996694      50.572309     141.265139       0.444742       0.419754      -1.127558       0.002726       0.006889      -0.011469       0.013654      -0.018067      -0.008149      -0.003512      -0.020459      -0.078348      -0.029667      -0.004172       0.033839             24.392977      26.615110       2.195677      -2.896995      21.980901      -0.055625      24.582919          -0.000003
            5             Zn       1.913432       3.041689      20.219392       0.684757     116.090990 0.21000992E+04  0.68939670E+05                                19.676182                           15.317477       0.342404       1.937064                    0.996700      50.595025     141.321796       0.445360       0.418954      -1.128203       0.002053      -0.013742      -0.001178       0.013945       0.001006       0.018464       0.022793       0.014945       0.021660      -0.029644      -0.002422       0.032065             24.718249      27.339026      -3.808019      -0.516781      24.305980      -0.935381      22.509742          -0.000002
            6             Zn       1.913432       2.993212       9.766636       0.684062     116.638959 0.21027814E+04  0.69062096E+05                                19.750471                           15.336541       0.340504       1.936120                    0.996718      50.650957     141.595931       0.444599       0.419461      -1.127660       0.003079       0.005914       0.012213       0.013914       0.014207      -0.009834      -0.019217       0.018473       0.045823      -0.028753      -0.003176       0.031928             24.934985      27.294748       1.594408       3.553380      24.290535       1.230696      23.219670          -0.000002
            7             Zn       7.936418       6.034902      15.034996       0.685060     115.311355 0.20983860E+04  0.68879150E+05                                19.602115                           15.321289       0.345231       1.938117                    0.996686      50.593919     141.379818       0.444802       0.419504      -1.127673      -0.002858      -0.007044      -0.011465       0.013756      -0.018793       0.008037       0.003341      -0.020244      -0.075881      -0.028977      -0.005043       0.034019             24.494967      26.754011       2.275021       2.952015      21.955786       0.076119      24.775103          -0.000002
            8             Zn       7.936418      -3.041689      20.219392       0.684544     116.037342 0.21016893E+04  0.69016644E+05                                19.684165                           15.332153       0.340822       1.936633                    0.996667      50.626356     141.513178       0.444684       0.419439      -1.127685      -0.002057       0.012704      -0.001311       0.012936       0.002191      -0.019442      -0.021098       0.010309       0.013899      -0.027433      -0.003781       0.031214             24.711712      27.399310      -3.693033       0.549556      24.097829       1.115253      22.637995          -0.000003
            9             Zn       7.936418      -2.993212       9.766636       0.684084     116.518411 0.21037167E+04  0.69112319E+05                                19.752858                           15.350040       0.338804       1.935695                    0.996686      50.676563     141.766730       0.443889       0.420013      -1.127097      -0.003310      -0.005487       0.011489       0.013156       0.015584       0.011203       0.016414       0.014723       0.045299      -0.026683      -0.004796       0.031479             24.889115      27.381814       1.495419      -3.501199      24.399253      -1.178395      22.886277          -0.000003
           10             Zn      17.786268       6.961548       7.475516       0.683769     116.905022 0.21056960E+04  0.69178922E+05                                19.767276                           15.336496       0.343023       1.936835                    0.996708      50.655356     141.610776       0.445082       0.418878      -1.128099      -0.003224       0.007872       0.011448       0.014263       0.015841      -0.007317       0.004011      -0.022051      -0.075307      -0.028328      -0.003524       0.031852             24.986785      27.355942      -2.316285      -3.185819      22.493364       0.177600      25.111048          -0.000002
           11             Zn      17.786268      16.038139       2.291120       0.684487     115.792004 0.21006092E+04  0.68971896E+05                                19.651325                           15.326691       0.346979       1.938341                    0.996710      50.618863     141.479969       0.444832       0.419356      -1.127748      -0.004020      -0.013754       0.000114       0.014330      -0.002128       0.018631      -0.023921       0.010931       0.029375      -0.029192      -0.005065       0.034257             24.637044      26.639337       3.800905      -0.363864      24.347105       1.116550      22.924691          -0.000002
           12             Zn      17.786268      15.989662      12.743876       0.685087     115.309772 0.20982305E+04  0.68873647E+05                                19.603759                           15.322052       0.345012       1.938035                    0.996685      50.595696     141.390262       0.444728       0.419577      -1.127609      -0.002887       0.006587      -0.012000       0.013990      -0.016601      -0.012118       0.019794       0.018524       0.039261      -0.029255      -0.005035       0.034290             24.496067      26.777170      -1.392597       3.457910      24.005075      -1.193977      22.705957          -0.000003
           13             Zn       7.936418      -6.034902      15.034996       0.683943     116.482742 0.21033216E+04  0.69088374E+05                                19.737208                           15.341446       0.340773       1.936193                    0.996710      50.662879     141.665475       0.444374       0.419622      -1.127485      -0.003199       0.007504      -0.011344       0.013973       0.015954       0.007681      -0.004172      -0.021826      -0.073863      -0.028224      -0.003417       0.031640             24.864477      27.276985      -2.267994       3.059979      22.360206      -0.050077      24.956240          -0.000003
           14             Zn       7.936418       3.041689      20.219392       0.684668     115.609930 0.20988328E+04  0.68901186E+05                                19.639096                           15.327256       0.345369       1.937868                    0.996718      50.617700     141.478677       0.444503       0.419742      -1.127453      -0.004180      -0.013583       0.000099       0.014212      -0.001730      -0.018901       0.024159       0.010517       0.030924      -0.029591      -0.005067       0.034658             24.604756      26.603570       3.787540       0.376087      24.345496      -1.162534      22.865202          -0.000002
           15             Zn       7.936418       2.993212       9.766636       0.685172     115.258971 0.20969368E+04  0.68810320E+05                                19.583986                           15.308679       0.347213       1.938749                    0.996702      50.566132     141.217517       0.445365       0.419104      -1.128096      -0.002875       0.006573       0.011828       0.013834      -0.015468       0.011379      -0.020159       0.020566       0.043638      -0.030172      -0.003802       0.033975             24.485557      26.691361      -1.465864      -3.461473      23.865055       1.239066      22.900257          -0.000002
           16             Zn      17.786268      19.031352       7.475516       0.685444     114.915998 0.20949970E+04  0.68745817E+05                                19.575985                           15.323042       0.342656       1.937503                    0.996676      50.589545     141.383156       0.444125       0.420279      -1.127059      -0.002912      -0.006317       0.010601       0.012679      -0.019189      -0.008165      -0.004666      -0.020671      -0.070836      -0.028412      -0.005191       0.033602             24.408125      26.740505       2.235896      -2.868011      21.834130       0.035247      24.649738          -0.000003
           17             Zn      17.786268       9.954761       2.291120       0.684799     116.008161 0.20997692E+04  0.68939928E+05                                19.689805                           15.332286       0.338979       1.936107                    0.996674      50.623516     141.505253       0.444358       0.419830      -1.127388      -0.002117       0.012474       0.001093       0.012700       0.001886       0.019553       0.021265       0.009867       0.014850      -0.027674      -0.003668       0.031342             24.748008      27.461120      -3.704012      -0.555536      24.142272      -1.157770      22.640632          -0.000003
           18             Zn      17.786268      10.003238      12.743876       0.683878     116.520925 0.21034437E+04  0.69093648E+05                                19.742152                           15.342053       0.340727       1.936184                    0.996708      50.664474     141.672989       0.444356       0.419631      -1.127475      -0.003184      -0.005920      -0.012073       0.013818       0.014512      -0.010146      -0.018213       0.017627       0.045825      -0.028025      -0.003563       0.031588             24.881361      27.273750       1.535025       3.493401      24.280548       1.213506      23.089784          -0.000002
           19             Zn      11.763282       6.961548       7.475516       0.684862     115.490180 0.20998420E+04  0.68926782E+05                                19.597135                           15.308758       0.350024       1.939552                    0.996694      50.570749     141.233819       0.445841       0.418528      -1.128528       0.002982       0.007192       0.011838       0.014169      -0.017760       0.007550       0.003618      -0.020511      -0.080183      -0.029809      -0.004071       0.033879             24.514135      26.701410       2.249654       3.011601      22.115825       0.189423      24.725169          -0.000002
           20             Zn      11.763282      16.038139       2.291120       0.684302     116.418989 0.21044562E+04  0.69114791E+05                                19.694855                           15.318308       0.345522       1.937905                    0.996689      50.604747     141.357000       0.446028       0.418132      -1.128818       0.002143      -0.014079       0.001235       0.014294       0.001542      -0.017895      -0.022771       0.015453       0.019386      -0.029335      -0.002267       0.031601             24.755926      27.388492      -3.818612       0.515980      24.315629       0.877768      22.563657          -0.000002
           21             Zn      11.763282      15.989662      12.743876       0.683718     116.826261 0.21067324E+04  0.69232627E+05                                19.773325                           15.350544       0.340176       1.935881                    0.996702      50.687791     141.796078       0.444360       0.419440      -1.127540       0.003348       0.006174      -0.012481       0.014321       0.015046       0.010507       0.018762       0.016780       0.041950      -0.027819      -0.004131       0.031950             24.944714      27.383745       1.506915      -3.549784      24.418764      -1.182927      23.031633          -0.000003
           22             Zn       1.913432       6.034902      15.034996       0.683712     116.856631 0.21068177E+04  0.69235616E+05                                19.775777                           15.350174       0.340065       1.935870                    0.996699      50.686462     141.789118       0.444398       0.419402      -1.127573       0.003338      -0.007672      -0.011309       0.014068       0.016677      -0.007543       0.003946      -0.021627      -0.071657      -0.027574      -0.004244       0.031819             24.966265      27.408988      -2.348593      -3.114397      22.335750       0.072636      25.154057          -0.000002
           23             Zn       1.913432      -3.041689      20.219392       0.684427     115.581785 0.21005395E+04  0.68982698E+05                                19.650319                           15.341991       0.343701       1.937398                    0.996685      50.649782     141.671424       0.443847       0.420208      -1.126953       0.004155       0.012551      -0.000078       0.013221      -0.002904       0.019845      -0.022433       0.005932       0.022954      -0.027409      -0.006165       0.033574             24.607700      26.678739       3.677170      -0.410658      24.143578       1.343702      23.000784          -0.000003
           24             Zn       1.913432      -2.993212       9.766636       0.685143     115.161541 0.20979402E+04  0.68863883E+05                                19.590871                           15.323362       0.345161       1.938207                    0.996667      50.594595     141.401342       0.444592       0.419707      -1.127487       0.003076      -0.006078       0.011108       0.013030      -0.016799      -0.012757       0.017363       0.017110       0.043047      -0.028069      -0.005538       0.033607             24.447624      26.789464      -1.370969       3.413334      23.974756      -1.188912      22.578650          -0.000003
           25              H       8.598919      18.921532       7.071452       0.125193       1.853566 0.15141506E+02  0.17360752E+03                                 2.448415                            2.234863      -1.342844       2.200323                    0.994678       4.274537      12.752830       0.431860       1.236984      -0.718042      -0.000186       0.026700       0.048710       0.055549      -0.006972      -0.002711       0.015171       0.021713       0.025157      -0.023377       0.004842       0.018534              2.625595       2.048867       0.009676       0.093877       2.440888       0.912769       3.387029          -0.000008
           26              H      13.513403      -4.083095       7.236454       0.113930       2.122730 0.17583058E+02  0.20775496E+03                                 2.621216                            2.369934      -1.323400       2.204777                    0.994056       4.270949      12.630006       0.432753       1.197869      -0.729143      -0.023232       0.064946       0.001679       0.068996      -0.007416      -0.004831      -0.002101      -0.021161      -0.078686      -0.027235       0.001194       0.026041              2.775021       3.001765      -1.007225       0.036426       3.425575       0.066156       1.897723          -0.000007
           27              H      11.656115      20.904400       4.970546       0.117509       2.119524 0.18214457E+02  0.21758327E+03                                 2.629726                            2.419112      -1.343383       2.187733                    0.994981       4.393726      13.155260       0.425569       1.204833      -0.726543       0.023503      -0.044436      -0.019581       0.053947      -0.016650      -0.012863       0.002802      -0.010105       0.007464      -0.022059       0.000270       0.021788              2.781909       2.766196      -0.856957      -0.376054       3.119188       0.549733       2.460342          -0.000008
           28              H      10.074821      16.188768       7.819477       0.132561       1.930208 0.15918963E+02  0.18185306E+03                                 2.382611                            2.198067      -1.247134       2.246950                    0.995501       3.944790      11.142465       0.471088       1.138147      -0.745112      -0.031587      -0.043127      -0.049310       0.072727       0.023277       0.010957       0.009234      -0.023239       0.019718      -0.029906      -0.000660       0.030566              2.475144       2.086236       0.199182       0.608202       2.045115       0.355291       3.294081          -0.000008
           29              H       8.598919       9.659741       2.588259       0.125159       1.857220 0.15174874E+02  0.17408734E+03                                 2.451369                            2.237062      -1.345726       2.198644                    0.994703       4.279850      12.772600       0.431719       1.236694      -0.718078      -0.000321       0.028919      -0.047307       0.055447       0.001110       0.007562      -0.017740       0.017179       0.011215      -0.023376       0.004793       0.018583              2.630031       2.049608       0.076471      -0.056414       2.364642      -0.870868       3.475844          -0.000008
           30              H      13.513403      -4.687949      22.428349       0.100904       2.599182 0.22370942E+02  0.28135171E+03                                 2.979856                            2.653611      -1.757732       1.984978                    0.991712       4.907262      15.080339       0.412590       1.180379      -0.730211      -0.024256      -0.031755      -0.049851       0.063890       0.000461       0.005605       0.022923       0.014356      -0.020469      -0.028636       0.008978       0.019658              3.187550       3.409665       0.637459       1.068243       2.492751       0.765865       3.660234          -0.000006
           31              H      11.656115       6.848869       1.921497       0.117687       2.105497 0.18085721E+02  0.21563540E+03                                 2.617394                            2.410216      -1.332558       2.192844                    0.995098       4.377823      13.089789       0.426496       1.204501      -0.726685       0.023977       0.005675       0.047680       0.053670      -0.002441       0.020164      -0.000807      -0.005693       0.018346      -0.021040      -0.000312       0.021352              2.766112       2.747053       0.099486       0.918557       2.140712       0.008632       3.410571          -0.000008
           32              H      10.074821      11.673931       4.580889       0.132565       1.929481 0.15910261E+02  0.18170567E+03                                 2.380624                            2.196389      -1.247722       2.246650                    0.995496       3.943752      11.133429       0.471675       1.137031      -0.745390      -0.031682      -0.021196       0.061912       0.072706      -0.002155      -0.025645      -0.003970      -0.013860       0.047622      -0.029905      -0.000680       0.030584              2.473486       2.083374       0.426067      -0.476403       2.671186      -0.719751       2.665900          -0.000008
           33              H       8.598919      10.408077      12.850801       0.130924       1.960640 0.16404276E+02  0.19366285E+03                                 2.610342                            2.373902      -1.741721       2.022228                    0.990810       4.682005      14.606182       0.402733       1.288249      -0.704285       0.001673      -0.051271      -0.001457       0.051319       0.001118      -0.004033       0.003358      -0.024244      -0.040676      -0.015569      -0.003696       0.019266              2.806912       2.241308      -0.041733      -0.046691       4.185708      -0.062281       1.993721          -0.000003
           34              H      13.513403       8.771044      15.356221       0.101021       2.578189 0.22149838E+02  0.27809941E+03                                 2.974902                            2.648788      -1.703479       2.008557                    0.991587       4.894839      15.068211       0.410697       1.187832      -0.728488      -0.023891      -0.026961       0.052951       0.064043       0.004230      -0.003698      -0.009947       0.036288       0.047086      -0.028529       0.008429       0.020100              3.182400       3.397668       0.603108      -1.083326       2.699986      -0.887432       3.449546          -0.000007
           35              H      11.656115      11.236081      15.618469       0.134340       2.052855 0.17647913E+02  0.20999508E+03                                 2.618989                            2.414966      -1.456209       2.153513                    0.993132       4.352830      13.178500       0.415365       1.239253      -0.718565       0.024364       0.035702      -0.028245       0.051633       0.016387      -0.010274      -0.002115      -0.009386      -0.008828      -0.018927      -0.002301       0.021228              2.759609       2.762137       0.737460      -0.538004       3.055016      -0.532675       2.461675          -0.000006
           36              H      10.074821      11.126651      10.110146       0.134256       1.884394 0.15470007E+02  0.17548234E+03                                 2.348319                            2.169943      -1.217563       2.262742                    0.995774       3.892877      10.960680       0.473070       1.141399      -0.744507      -0.032715       0.063989      -0.011810       0.072830      -0.021169       0.013398      -0.004993      -0.028033      -0.001643      -0.028557      -0.001135       0.029693              2.435906       2.057428      -0.610212      -0.127773       3.230116       0.350511       2.020175          -0.000008
           37              H      18.448769      -5.925082      15.439060       0.131005       1.957249 0.16368203E+02  0.19313539E+03                                 2.607744                            2.371596      -1.740355       2.023022                    0.990805       4.678444      14.592398       0.402841       1.288581      -0.704222       0.001678      -0.024272      -0.045222       0.051352       0.004042      -0.001012       0.012413       0.003163       0.041143      -0.015626      -0.003670       0.019296              2.803971       2.238863       0.019430      -0.058609       2.594182       0.980024       3.578870          -0.000003
           38              H       3.663553      17.079545      15.274058       0.100365       2.597803 0.22349691E+02  0.28128246E+03                                 2.991804                            2.662204      -1.703762       2.007792                    0.991599       4.911068      15.143869       0.409254       1.189165      -0.728173      -0.023900      -0.059142       0.002887       0.063854       0.005321       0.001775      -0.012862      -0.003373      -0.072829      -0.028487       0.008489       0.019998              3.201898       3.417723       1.249711      -0.018611       4.059542       0.121207       2.128429          -0.000007
           39              H       1.806265      -7.907950      17.539966       0.134893       2.055986 0.17677195E+02  0.21044035E+03                                 2.623365                            2.418597      -1.454073       2.155299                    0.993128       4.345978      13.162754       0.414616       1.240923      -0.718290       0.024296       0.042471       0.016948       0.051781       0.017273       0.009016       0.004992      -0.004596       0.006411      -0.019149      -0.002185       0.021334              2.764959       2.764725       0.835814       0.370607       3.080766       0.526462       2.449386          -0.000006
           40              H       0.224971      -3.192318      14.691035       0.133293       1.895437 0.15583901E+02  0.17709803E+03                                 2.356751                            2.177287      -1.221157       2.259905                    0.995760       3.907364      11.011390       0.472478       1.140740      -0.744617      -0.032735       0.042064       0.049416       0.072684      -0.022302      -0.011626       0.008883      -0.021302       0.018881      -0.028693      -0.001053       0.029746              2.444273       2.064000      -0.195813      -0.595228       2.025535       0.351045       3.243283          -0.000009
           41              H      18.448769       3.336709      19.922253       0.130927       1.954475 0.16340209E+02  0.19271101E+03                                 2.605141                            2.369554      -1.736686       2.024966                    0.990791       4.671711      14.564986       0.403042       1.288566      -0.704267       0.001742      -0.027205       0.043648       0.051462      -0.002957      -0.002737      -0.015870      -0.002978       0.024269      -0.015567      -0.003949       0.019516              2.800801       2.239400      -0.060555       0.011964       2.480867      -0.912236       3.682136          -0.000003
           42              H       3.663553      17.684399       0.082163       0.114350       2.073718 0.17094290E+02  0.20062601E+03                                 2.584956                            2.340084      -1.289607       2.220932                    0.994431       4.232127      12.486331       0.434437       1.201277      -0.728390      -0.022921       0.031423       0.057135       0.069117      -0.000736      -0.008644       0.022657       0.014227       0.027015      -0.026782       0.000661       0.026121              2.734810       2.950363      -0.522609      -0.834048       2.196541       0.616595       3.057528          -0.000007
           43              H       1.806265       6.147581      20.589015       0.136623       2.097300 0.18106262E+02  0.21721287E+03                                 2.674039                            2.459517      -1.517812       2.129500                    0.991882       4.408278      13.477424       0.407519       1.252858      -0.715358       0.025315      -0.007375      -0.046362       0.053335      -0.002925      -0.019964      -0.003234       0.003656       0.022898      -0.019089      -0.004287       0.023376              2.824433       2.823198      -0.107410      -0.939369       2.191165       0.017889       3.458935          -0.000006
           44              H       0.224971       1.322519      17.929623       0.133444       1.888830 0.15514036E+02  0.17609867E+03                                 2.351182                            2.172366      -1.215496       2.262693                    0.995813       3.899504      10.981316       0.473045       1.140702      -0.744655      -0.032671       0.021481      -0.061371       0.072768       0.001013       0.025126      -0.003752      -0.012788       0.044586      -0.028690      -0.001005       0.029695              2.438463       2.060844      -0.416560       0.465257       2.629717      -0.698320       2.624828          -0.000009
           45              H      18.448769       2.588373       9.659711       0.121979       1.867335 0.15275825E+02  0.17543327E+03                                 2.453759                            2.239538      -1.327568       2.203848                    0.994871       4.292318      12.792141       0.433167       1.231242      -0.719294      -0.000331       0.055021       0.002118       0.055062      -0.005553       0.004610       0.002727      -0.009237      -0.068964      -0.024000       0.005277       0.018723              2.632236       2.053522       0.086077       0.038287       3.951803      -0.049664       1.891382          -0.000008
           46              H       3.663553       4.225406       7.154291       0.114012       2.078820 0.17139709E+02  0.20129000E+03                                 2.589118                            2.343142      -1.289001       2.220826                    0.994448       4.235865      12.500906       0.434173       1.201226      -0.728407      -0.022882       0.033603      -0.055835       0.069068      -0.007142       0.004937      -0.020356       0.018584       0.039229      -0.026926       0.000791       0.026135              2.740464       2.955763      -0.462065       0.871821       2.312769      -0.683740       2.952859          -0.000007
           47              H       1.806265       1.760369       6.892043       0.138733       2.082043 0.17927132E+02  0.21459333E+03                                 2.666367                            2.451553      -1.514936       2.133502                    0.991810       4.381669      13.394311       0.407003       1.257196      -0.714529       0.025443      -0.036922       0.029673       0.053768      -0.015904       0.012717      -0.004134      -0.009386      -0.015242      -0.019361      -0.004177       0.023538              2.818770       2.813860      -0.756315       0.559518       3.122994      -0.560882       2.519457          -0.000006
           48              H       0.224971       1.869799      12.400366       0.134093       1.915867 0.15773223E+02  0.17979390E+03                                 2.372905                            2.189695      -1.242988       2.250676                    0.995509       3.925885      11.080863       0.471382       1.139930      -0.744739      -0.031564      -0.064644       0.012756       0.073061       0.021092      -0.014583      -0.005308      -0.029886      -0.000495      -0.029815      -0.000659       0.030474              2.464774       2.078116       0.622493       0.130309       3.274896       0.359988       2.041309          -0.000008
           49              H      11.100781       5.925082      15.439060       0.131300       1.959989 0.16385791E+02  0.19340128E+03                                 2.610649                            2.373198      -1.741921       2.022463                    0.990828       4.678869      14.597519       0.402608       1.288937      -0.704150      -0.001681       0.024387      -0.045221       0.051405       0.004148       0.001090      -0.012331       0.002878       0.041287      -0.015597      -0.003696       0.019293              2.808077       2.240934       0.019176       0.059012       2.597884      -0.980769       3.585413          -0.000003
           50              H       6.186297       8.913355      15.274058       0.100444       2.575588 0.22132813E+02  0.27740114E+03                                 2.951375                            2.631452      -1.755131       1.985380                    0.991779       4.890353      14.965168       0.416532       1.173237      -0.731879       0.023925       0.059147       0.002606       0.063855       0.005177      -0.002053       0.013352      -0.003431      -0.072435      -0.028694       0.008693       0.020001              3.153375       3.368381       1.225365       0.018181       3.986162      -0.119516       2.105581          -0.000006
           51              H       8.043585       7.907950      17.539966       0.122497       2.022388 0.17217759E+02  0.20277311E+03                                 2.551341                            2.354774      -1.311558       2.208983                    0.995085       4.280687      12.719725       0.430645       1.207683      -0.726224      -0.024844      -0.043893       0.019333       0.054015       0.015813      -0.011673      -0.002855      -0.008761       0.005706      -0.020259      -0.000288       0.020548              2.690289       2.666909       0.814851      -0.348374       3.025691      -0.515861       2.378268          -0.000008
           52              H       9.624879       3.192318      14.691035       0.134084       1.885556 0.15476608E+02  0.17556897E+03                                 2.348894                            2.170058      -1.217114       2.262768                    0.995779       3.893739      10.962052       0.473191       1.141033      -0.744596       0.032735      -0.042218       0.049453       0.072798      -0.022191       0.011660      -0.008891      -0.021246       0.018756      -0.028575      -0.001114       0.029689              2.436897       2.057779      -0.194389       0.593296       2.018615      -0.348390       3.234298          -0.000008
           53              H      11.100781      -3.336709      19.922253       0.131931       1.955382 0.16341124E+02  0.19277222E+03                                 2.608312                            2.371316      -1.744538       2.021956                    0.990771       4.674893      14.588606       0.402361       1.290412      -0.703840      -0.001894       0.026388       0.044265       0.051569      -0.002977       0.003045       0.015460      -0.002756       0.024079      -0.015413      -0.003659       0.019072              2.805785       2.240680      -0.061356      -0.011741       2.486314       0.915996       3.690361          -0.000003
           54              H       6.186297       8.308501       0.082163       0.113838       2.129488 0.17648364E+02  0.20871522E+03                                 2.626338                            2.373985      -1.327490       2.202712                    0.994024       4.276793      12.652074       0.432488       1.197520      -0.729212       0.023139      -0.030933       0.057128       0.068963       0.000559       0.008818      -0.022662       0.014352       0.028699      -0.027224       0.001125       0.026099              2.781151       3.006632      -0.536614       0.856708       2.228109      -0.632415       3.108714          -0.000007
           55              H       8.043585      -6.147581      20.589015       0.117963       2.097995 0.17997309E+02  0.21417950E+03                                 2.604903                            2.399513      -1.331599       2.193315                    0.995190       4.360398      12.997895       0.429008       1.199692      -0.727884      -0.023237       0.004898      -0.048280       0.053805       0.003583       0.020916       0.001203      -0.008040       0.015023      -0.022643       0.001210       0.021432              2.752336       2.736478      -0.102048       0.915239       2.131691      -0.012834       3.388839          -0.000008
           56              H       9.624879      -1.322519      17.929623       0.134186       1.889275 0.15514162E+02  0.17613988E+03                                 2.354241                            2.174440      -1.220274       2.261482                    0.995748       3.897465      10.984840       0.472040       1.142872      -0.744135       0.032633      -0.021818      -0.061258       0.072756       0.001013      -0.024980       0.003803      -0.012520       0.044989      -0.028488      -0.001205       0.029693              2.442931       2.063700      -0.419227      -0.466777       2.636382       0.702097       2.628711          -0.000008
           57              H      11.100781      -2.588373       9.659711       0.125301       1.853288 0.15136627E+02  0.17353622E+03                                 2.448124                            2.234463      -1.342975       2.200296                    0.994702       4.273614      12.749185       0.431913       1.236940      -0.718054       0.000206      -0.055549       0.001292       0.055564      -0.005858      -0.004711      -0.002589      -0.009052      -0.066877      -0.023358       0.004808       0.018550              2.625589       2.047618       0.084319      -0.038975       3.941514       0.047852       1.887636          -0.000008
           58              H       6.186297      21.767494       7.154291       0.113996       2.123218 0.17583831E+02  0.20777427E+03                                 2.622043                            2.370297      -1.324122       2.204546                    0.994038       4.271234      12.632729       0.432618       1.198183      -0.729067       0.023219      -0.033987      -0.055414       0.069028      -0.007898      -0.004040       0.020561       0.018067       0.039124      -0.027216       0.001155       0.026061              2.776165       3.002838      -0.472630      -0.890404       2.337244       0.695070       2.988414          -0.000007
           59              H       8.043585      -1.760369       6.892043       0.117378       2.128044 0.18296252E+02  0.21880172E+03                                 2.636791                            2.424586      -1.344793       2.186866                    0.994977       4.398619      13.176470       0.425083       1.204881      -0.726548      -0.023477       0.039126       0.028711       0.053910      -0.019412      -0.008066       0.002030      -0.011507       0.003343      -0.022047       0.000277       0.021771              2.790577       2.773892      -0.758587      -0.556152       3.111673       0.563769       2.486165          -0.000008
           60              H       9.624879      -1.869799      12.400366       0.132399       1.931120 0.15924579E+02  0.18192670E+03                                 2.382948                            2.198105      -1.246903       2.246864                    0.995507       3.945715      11.144053       0.471213       1.137785      -0.745198       0.031612       0.064211       0.012714       0.072691       0.021134       0.014678       0.005376      -0.029890      -0.000264      -0.029907      -0.000652       0.030559              2.475837       2.086563       0.626866      -0.131943       3.291278      -0.364108       2.049670          -0.000008
           61              H       1.250931       7.071368       7.071452       0.122249       1.865327 0.15254434E+02  0.17512747E+03                                 2.452217                            2.238140      -1.327555       2.204106                    0.994890       4.289109      12.780676       0.433250       1.231430      -0.719261       0.000373      -0.025650       0.048773       0.055108      -0.006808       0.002515      -0.015529       0.022361       0.026252      -0.023959       0.005217       0.018742              2.631059       2.051819       0.008705      -0.093492       2.449751      -0.916358       3.391607          -0.000008
           62              H      16.036147       4.083095       7.236454       0.114103       2.078552 0.17129393E+02  0.20114301E+03                                 2.589183                            2.342615      -1.289305       2.220811                    0.994436       4.235109      12.498777       0.434162       1.201410      -0.728363       0.022874      -0.065200       0.001218       0.069107      -0.007870       0.003705       0.002350      -0.020751      -0.078621      -0.026900       0.000753       0.026147              2.741899       2.957884      -0.988003      -0.036135       3.386855      -0.063783       1.880959          -0.000007
           63              H      17.893435       5.088500       4.970546       0.138527       2.085167 0.17946233E+02  0.21487733E+03                                 2.668782                            2.452573      -1.515160       2.133085                    0.991826       4.384900      13.405538       0.406993       1.256903      -0.714577      -0.025453       0.044124      -0.017146       0.053748      -0.018967       0.007391      -0.007443      -0.003785       0.001832      -0.019380      -0.004164       0.023544              2.823697       2.818474      -0.866081       0.375958       3.162367      -0.542872       2.490249          -0.000006
           64              H      19.474729       9.804132       7.819477       0.133833       1.916426 0.15775870E+02  0.17981840E+03                                 2.372488                            2.189162      -1.242624       2.250527                    0.995519       3.926981      11.081120       0.471706       1.139184      -0.744916       0.031583       0.043363      -0.049519       0.073006       0.023174      -0.010973      -0.009218      -0.023113       0.019826      -0.029811      -0.000658       0.030469              2.464903       2.078292       0.198048      -0.604711       2.037524      -0.353612       3.278893          -0.000008
           65              H       1.250931      16.333159       2.588259       0.122410       1.864130 0.15246293E+02  0.17501356E+03                                 2.451152                            2.237508      -1.328727       2.203536                    0.994912       4.289437      12.781599       0.433314       1.231392      -0.719255       0.000465      -0.029654      -0.046391       0.055061       0.001208      -0.007291       0.018328       0.017440       0.011402      -0.023971       0.005170       0.018802              2.628312       2.049142       0.076454       0.054999       2.360636       0.866049       3.475159          -0.000008
           66              H      16.036147       4.687949      22.428349       0.100307       2.574051 0.22108115E+02  0.27753669E+03                                 2.975820                            2.649419      -1.696486       2.011185                    0.991634       4.897453      15.091525       0.409786       1.190641      -0.727817       0.023891       0.032533      -0.049628       0.063970       0.001725      -0.005330      -0.022950       0.013921      -0.021549      -0.028502       0.008254       0.020248              3.183460       3.398351       0.637268      -1.065118       2.494127      -0.768695       3.657903          -0.000007
           67              H      17.893435      19.144031       1.921497       0.138918       2.053574 0.17653546E+02  0.21049724E+03                                 2.641309                            2.432301      -1.503258       2.139124                    0.991959       4.360969      13.302980       0.408750       1.256707      -0.714633      -0.026143      -0.007411       0.046140       0.053547       0.003110      -0.019408       0.003286       0.004675       0.023577      -0.018483      -0.004641       0.023124              2.787621       2.781216       0.103819      -0.917024       2.165064      -0.017756       3.416583          -0.000005
           68              H      19.474729      14.318969       4.580889       0.132974       1.925414 0.15871929E+02  0.18116870E+03                                 2.378124                            2.194399      -1.245389       2.248197                    0.995508       3.939037      11.119097       0.471650       1.137713      -0.745236       0.031675       0.021258       0.062085       0.072868      -0.002141       0.025663       0.004022      -0.014008       0.047305      -0.029962      -0.000561       0.030523              2.469757       2.081188       0.425104       0.475284       2.666387       0.717638       2.661696          -0.000008
           69              H       1.250931      15.584823      12.850801       0.131864       1.952847 0.16311599E+02  0.19232182E+03                                 2.605507                            2.368751      -1.741186       2.023502                    0.990799       4.669860      14.565292       0.402717       1.289952      -0.703958      -0.001661       0.051465      -0.001643       0.051518       0.001179       0.004114      -0.003438      -0.024381      -0.040448      -0.015597      -0.003719       0.019316              2.802798       2.236902      -0.041960       0.046317       4.179267       0.063186       1.992224          -0.000003
           70              H      16.036147      -8.771044      15.356221       0.099997       2.596415 0.22337451E+02  0.28062900E+03                                 2.968131                            2.644262      -1.756397       1.984320                    0.991783       4.905338      15.031963       0.415337       1.173834      -0.731739       0.023955       0.027522       0.052228       0.063711       0.004369       0.003485       0.009766       0.036728       0.046980      -0.028678       0.008777       0.019902              3.173926       3.391118       0.603694       1.081308       2.695705       0.883606       3.434954          -0.000007
           71              H      17.893435      14.756819      15.618469       0.122582       2.008776 0.17034999E+02  0.19991956E+03                                 2.532370                            2.336230      -1.296844       2.215181                    0.995395       4.253247      12.581788       0.434383       1.201491      -0.727764      -0.024982      -0.039034      -0.028098       0.054197       0.018634       0.007484       0.001034      -0.010778       0.002312      -0.021138       0.000636       0.020502              2.671860       2.651299       0.704352       0.527229       2.966208       0.534197       2.398071          -0.000008
           72              H      19.474729      14.866249      10.110146       0.132791       1.896871 0.15593301E+02  0.17720921E+03                                 2.356483                            2.176753      -1.219702       2.259987                    0.995782       3.909552      11.013153       0.472984       1.139493      -0.744915       0.032763      -0.063703      -0.011817       0.072603      -0.021256      -0.013502       0.004958      -0.028067      -0.001248      -0.028738      -0.001006       0.029744              2.444678       2.064129      -0.613804       0.128869       3.242843      -0.353400       2.027062          -0.000009
           73              H      11.100781      -5.925082      15.439060       0.123882       1.851973 0.15154188E+02  0.17379526E+03                                 2.446903                            2.235764      -1.343667       2.199494                    0.994549       4.281970      12.777999       0.431768       1.236945      -0.718023       0.000057      -0.025839      -0.048575       0.055020      -0.006863      -0.002664       0.015293       0.022411       0.025056      -0.023703       0.005174       0.018529              2.622852       2.051186       0.008244       0.093264       2.438851       0.911099       3.378518          -0.000008
           74              H       6.186297      17.079545      15.274058       0.113402       2.101974 0.17350379E+02  0.20435494E+03                                 2.606324                            2.355825      -1.299506       2.215116                    0.994391       4.253874      12.565723       0.433532       1.199523      -0.728781       0.022885      -0.064989      -0.001347       0.068914      -0.007656      -0.004228      -0.002260      -0.020910      -0.078829      -0.027106       0.000996       0.026110              2.761869       2.981030      -0.999697       0.035085       3.414244       0.066447       1.890332          -0.000007
           75              H       8.043585      -7.907950      17.539966       0.135218       2.075995 0.17848652E+02  0.21304548E+03                                 2.642763                            2.431898      -1.469321       2.148765                    0.992902       4.362793      13.241483       0.412974       1.242557      -0.717883      -0.023895       0.042953       0.017502       0.052175      -0.017821      -0.009528       0.004735      -0.005222       0.007868      -0.020161      -0.001663       0.021824              2.792531       2.794052      -0.852086      -0.377340       3.114144       0.536888       2.469398          -0.000006
           76              H       9.624879      -3.192318      14.691035       0.132771       1.926756 0.15888275E+02  0.18141515E+03                                 2.379828                            2.196016      -1.245718       2.247788                    0.995520       3.941647      11.130946       0.471285       1.138218      -0.745100       0.031589       0.043181       0.049381       0.072808       0.023266       0.010973       0.009195      -0.023179       0.019832      -0.029909      -0.000616       0.030525              2.471260       2.083398       0.199210       0.605755       2.043502       0.355264       3.286879          -0.000008
           77              H      11.100781       3.336709      19.922253       0.123888       1.848648 0.15120714E+02  0.17329485E+03                                 2.442869                            2.232459      -1.339733       2.201172                    0.994625       4.277155      12.754368       0.432381       1.236021      -0.718243       0.000276      -0.029606       0.046279       0.054940       0.001107       0.007345      -0.018051       0.017446       0.010869      -0.023700       0.005091       0.018609              2.617725       2.046973       0.076427      -0.055306       2.351619      -0.861533       3.454585          -0.000008
           78              H       6.186297      17.684399       0.082163       0.100527       2.576798 0.22142307E+02  0.27810962E+03                                 2.979459                            2.652613      -1.698009       2.010600                    0.991641       4.901082      15.113050       0.409220       1.191670      -0.727565       0.024016       0.032373       0.049613       0.063924       0.001824       0.005350       0.022893       0.014097      -0.022347      -0.028563       0.008326       0.020237              3.187320       3.401876       0.638036       1.067828       2.495645       0.768652       3.664441          -0.000007
           79              H       8.043585       6.147581      20.589015       0.137366       2.071351 0.17853027E+02  0.21343358E+03                                 2.653300                            2.443479      -1.507093       2.135499                    0.991970       4.383367      13.380402       0.408525       1.254113      -0.715140      -0.026076      -0.007610      -0.045765       0.053219       0.003198       0.019314      -0.003269       0.004516       0.023458      -0.018474      -0.004509       0.022983              2.799643       2.794402       0.103638       0.923067       2.174687       0.015600       3.429840          -0.000006
           80              H       9.624879       1.322519      17.929623       0.132401       1.925675 0.15877575E+02  0.18121925E+03                                 2.376273                            2.193211      -1.243364       2.248378                    0.995551       3.941228      11.118841       0.472366       1.136077      -0.745628       0.031692       0.021053      -0.062060       0.072794      -0.002119      -0.025725      -0.003968      -0.014044       0.047192      -0.030012      -0.000531       0.030543              2.467114       2.079132       0.423364      -0.474451       2.663167      -0.715633       2.659042          -0.000008
           81              H      11.100781       2.588373       9.659711       0.128805       1.972249 0.16520449E+02  0.19532484E+03                                 2.617225                            2.379661      -1.734767       2.023501                    0.990908       4.696397      14.648781       0.403024       1.285404      -0.704869      -0.001484       0.051046       0.001797       0.051099       0.000998      -0.004001       0.003449      -0.024470      -0.041447      -0.015770      -0.003744       0.019514              2.815086       2.248666      -0.044839      -0.046425       4.197795      -0.064103       1.998796          -0.000003
           82              H       6.186297       4.225406       7.154291       0.100448       2.585954 0.22234418E+02  0.27957852E+03                                 2.987677                            2.659074      -1.698950       2.010085                    0.991636       4.906841      15.143150       0.408471       1.192522      -0.727378       0.023920       0.026744      -0.052850       0.063879       0.003800      -0.004195      -0.009842       0.036734       0.046212      -0.028487       0.008278       0.020209              3.198076       3.411809       0.608437      -1.092057       2.714806      -0.895296       3.467613          -0.000007
           83              H       8.043585       1.760369       6.892043       0.138290       2.065529 0.17789643E+02  0.21248702E+03                                 2.649813                            2.440499      -1.501234       2.139172                    0.992044       4.367611      13.326431       0.408432       1.255514      -0.714940      -0.025901      -0.036177       0.029518       0.053394       0.015179      -0.012530      -0.004427      -0.008829      -0.016750      -0.018594      -0.004507       0.023101              2.795253       2.789957       0.743604      -0.551398       3.095167      -0.549688       2.500634          -0.000006
           84              H       9.624879       1.869799      12.400366       0.134415       1.883964 0.15464689E+02  0.17541149E+03                                 2.348295                            2.169815      -1.217887       2.262780                    0.995765       3.892062      10.958984       0.472992       1.141657      -0.744445       0.032707      -0.064070       0.011816       0.072900      -0.021172       0.013405      -0.004975      -0.028075      -0.001658      -0.028579      -0.001118       0.029697              2.435844       2.057807      -0.610591      -0.127953       3.229838       0.350206       2.019888          -0.000009
           85              H       1.250931      18.921532       7.071452       0.131692       1.953234 0.16327634E+02  0.19256157E+03                                 2.605846                            2.369946      -1.742070       2.022993                    0.990775       4.672633      14.576698       0.402601       1.289985      -0.703941      -0.001610       0.024929       0.045046       0.051509       0.004234      -0.000898       0.012235       0.002828       0.040476      -0.015444      -0.003595       0.019039              2.801349       2.238060       0.017689      -0.061182       2.589230       0.976867       3.576757          -0.000003
           86              H      16.036147      -4.083095       7.236454       0.100696       2.597585 0.22366045E+02  0.28123264E+03                                 2.976765                            2.651939      -1.757143       1.985088                    0.991715       4.905738      15.066750       0.413105       1.179150      -0.730511       0.024177       0.058969      -0.002655       0.063788       0.005042       0.002482      -0.012727      -0.003451      -0.072843      -0.028519       0.008901       0.019617              3.181863       3.402806       1.241462      -0.017462       4.024206       0.122034       2.118575          -0.000006
           87              H      17.893435      20.904400       4.970546       0.117114       2.101427 0.18064978E+02  0.21528925E+03                                 2.611541                            2.406980      -1.329510       2.193497                    0.995173       4.378624      13.081827       0.427349       1.202649      -0.727090      -0.023908      -0.043961      -0.019005       0.053529       0.016146       0.012334       0.003116      -0.009402       0.005998      -0.020965      -0.000379       0.021344              2.755803       2.738929       0.841294       0.369413       3.086820       0.539795       2.441660          -0.000008
           88              H      19.474729      16.188768       7.819477       0.133108       1.898492 0.15610848E+02  0.17748192E+03                                 2.359284                            2.179143      -1.222621       2.259054                    0.995747       3.910291      11.022257       0.472283       1.140712      -0.744618       0.032734      -0.042011      -0.049354       0.072610      -0.022297      -0.011631       0.008930      -0.021355       0.018763      -0.028677      -0.001112       0.029789              2.447679       2.066665      -0.195805      -0.597248       2.026934       0.350930       3.249438          -0.000009
           89              H       1.250931       9.659741       2.588259       0.131687       1.952883 0.16321062E+02  0.19246659E+03                                 2.605832                            2.369723      -1.741560       2.023409                    0.990747       4.670852      14.570952       0.402551       1.290262      -0.703897      -0.001747       0.026367      -0.044331       0.051609      -0.002923      -0.003049      -0.015449      -0.002764       0.024149      -0.015375      -0.003702       0.019078              2.802716       2.240097      -0.061765       0.014000       2.484218      -0.915260       3.683833          -0.000003
           90              H      16.036147      -4.687949      22.428349       0.114016       2.127249 0.17616011E+02  0.20827466E+03                                 2.626615                            2.373352      -1.325279       2.204033                    0.994022       4.275402      12.653657       0.432045       1.199080      -0.728844       0.023205      -0.030926      -0.057114       0.068970       0.000477      -0.008855       0.022581       0.014413       0.028425      -0.027149       0.001125       0.026024              2.783371       3.010239      -0.536394      -0.859805       2.226702       0.630882       3.113172          -0.000007
           91              H      17.893435       6.848869       1.921497       0.117016       2.132249 0.18346845E+02  0.21953040E+03                                 2.638701                            2.426771      -1.344354       2.186410                    0.995026       4.402609      13.186668       0.425251       1.203725      -0.726814      -0.023244       0.005391       0.048284       0.053858       0.002766      -0.020823      -0.000814      -0.006657       0.017604      -0.022019       0.000277       0.021742              2.791812       2.776880      -0.103211      -0.935298       2.157305       0.009785       3.441250          -0.000008
           92              H      19.474729      11.673931       4.580889       0.133613       1.892038 0.15541031E+02  0.17650044E+03                                 2.354974                            2.175101      -1.219951       2.260903                    0.995766       3.901777      10.994483       0.472422       1.141591      -0.744431       0.032658      -0.021623       0.061233       0.072688       0.001029       0.025049      -0.003759      -0.012584       0.045011      -0.028570      -0.001171       0.029741              2.443963       2.064610      -0.418763       0.466865       2.636630      -0.701800       2.630648          -0.000009
           93              H       1.250931      10.408077      12.850801       0.123593       1.856306 0.15197052E+02  0.17440228E+03                                 2.450116                            2.238450      -1.344588       2.198682                    0.994557       4.286659      12.794385       0.431665       1.236422      -0.718131       0.000070      -0.054931      -0.001758       0.054959      -0.005739       0.004626       0.002601      -0.008600      -0.068023      -0.023685       0.005175       0.018510              2.626516       2.053387       0.084472       0.039449       3.939188      -0.047819       1.886974          -0.000009
           94              H      16.036147       8.771044      15.356221       0.114024       2.087958 0.17214558E+02  0.20234177E+03                                 2.593974                            2.345955      -1.297858       2.216544                    0.994397       4.241616      12.513606       0.434652       1.198877      -0.728935       0.022871      -0.033558       0.055862       0.069064      -0.007519       0.004499      -0.020340       0.018376       0.039835      -0.027037       0.000912       0.026125              2.746934       2.964729      -0.465723       0.875543       2.317452      -0.686734       2.958620          -0.000007
           95              H      17.893435      11.236081      15.618469       0.134862       2.070845 0.17802772E+02  0.21235843E+03                                 2.637067                            2.427474      -1.471816       2.147072                    0.992887       4.367933      13.252178       0.413686       1.241232      -0.718084      -0.023943       0.036451      -0.028392       0.052038      -0.017115       0.010478      -0.001811      -0.009911      -0.007495      -0.019914      -0.001781       0.021696              2.784887       2.788350      -0.750893       0.546441       3.085502      -0.543782       2.480808          -0.000006
           96              H      19.474729      11.126651      10.110146       0.133925       1.915772 0.15773415E+02  0.17978891E+03                                 2.372271                            2.189284      -1.242632       2.250623                    0.995525       3.926462      11.080714       0.471584       1.139488      -0.744844       0.031570       0.064561      -0.012759       0.072990       0.021085      -0.014557      -0.005334      -0.029834      -0.000517      -0.029769      -0.000697       0.030467              2.463952       2.077242       0.621574       0.129927       3.273591       0.359983       2.041024          -0.000008
           97              H       8.598919       7.071368       7.071452       0.128833       1.973182 0.16526766E+02  0.19541681E+03                                 2.618002                            2.380073      -1.734819       2.023457                    0.990926       4.696582      14.649661       0.403003       1.285358      -0.704880       0.001457      -0.023931       0.045137       0.051109       0.004014       0.001136      -0.012538       0.003222       0.041812      -0.015805      -0.003739       0.019544              2.816596       2.248037       0.019106       0.060656       2.607196      -0.985715       3.594556          -0.000003
           98              H      13.513403       4.083095       7.236454       0.100457       2.587152 0.22240274E+02  0.27967685E+03                                 2.988800                            2.659551      -1.699506       2.009826                    0.991633       4.908015      15.148552       0.408396       1.192636      -0.727344      -0.023899      -0.059160      -0.003258       0.063888       0.005549      -0.001176       0.013069      -0.002910      -0.072613      -0.028486       0.008252       0.020234              3.199702       3.413754       1.250437       0.018423       4.057154      -0.120984       2.128198          -0.000006
           99              H      11.656115       5.088500       4.970546       0.138290       2.066859 0.17794587E+02  0.21256517E+03                                 2.651091                            2.440892      -1.501793       2.138868                    0.992041       4.368979      13.332089       0.408377       1.255568      -0.714918       0.025894       0.043636      -0.016595       0.053386       0.018435      -0.006876      -0.007723      -0.003065       0.000388      -0.018565      -0.004525       0.023089              2.798063       2.791606       0.850487      -0.369744       3.130043      -0.533522       2.472539          -0.000006
          100              H      10.074821       9.804132       7.819477       0.134346       1.884710 0.15468028E+02  0.17545562E+03                                 2.348742                            2.169885      -1.217887       2.262703                    0.995766       3.892483      10.959709       0.473047       1.141484      -0.744487      -0.032725       0.042249      -0.049551       0.072878      -0.022190       0.011635      -0.008915      -0.021227       0.018857      -0.028574      -0.001113       0.029687              2.436989       2.058344      -0.194581       0.593583       2.019010      -0.349124       3.233615          -0.000008
          101              H       8.598919      16.333159       2.588259       0.129044       1.967808 0.16476326E+02  0.19467777E+03                                 2.613996                            2.377069      -1.733087       2.024763                    0.990884       4.689444      14.623563       0.403084       1.286040      -0.704764       0.001618      -0.027090      -0.043484       0.051258      -0.003000       0.002718       0.016006      -0.002749       0.024384      -0.015746      -0.003877       0.019623              2.810645       2.246675      -0.061938      -0.012183       2.487655       0.914619       3.697607          -0.000003
          102              H      13.513403       4.687949      22.428349       0.113588       2.078803 0.17128608E+02  0.20110453E+03                                 2.587526                            2.341026      -1.287626       2.220909                    0.994498       4.237767      12.500235       0.434795       1.199835      -0.728700      -0.022786       0.031659      -0.056858       0.068952      -0.000650       0.008616      -0.022715       0.014186       0.027027      -0.026838       0.000705       0.026132              2.739563       2.955625      -0.523991       0.838592       2.198957      -0.618748       3.064109          -0.000007
          103              H      11.656115      19.144031       1.921497       0.138205       2.080485 0.17916616E+02  0.21441475E+03                                 2.663039                            2.449193      -1.515000       2.132683                    0.991863       4.386455      13.402956       0.407649       1.255513      -0.714839       0.025417      -0.007169       0.046729       0.053675      -0.002854       0.020065       0.003282       0.003886       0.022982      -0.019110      -0.004425       0.023534              2.813763       2.811759      -0.107746       0.934022       2.182048      -0.019381       3.447481          -0.000005
          104              H      10.074821      14.318969       4.580889       0.133986       1.888036 0.15503097E+02  0.17596703E+03                                 2.352192                            2.172861      -1.217538       2.262449                    0.995777       3.897091      10.979085       0.472516       1.142028      -0.744339      -0.032647       0.021675       0.061400       0.072840       0.001024      -0.025055       0.003810      -0.012718       0.044699      -0.028615      -0.001058       0.029674              2.439995       2.062238      -0.417757      -0.465653       2.631580       0.699603       2.626167          -0.000009
          105              H       8.598919      15.584823      12.850801       0.124670       1.846192 0.15084900E+02  0.17281288E+03                                 2.442878                            2.231434      -1.342912       2.200618                    0.994584       4.272492      12.745281       0.431932       1.237818      -0.717854      -0.000059       0.055133      -0.001950       0.055168      -0.005753      -0.004675      -0.002683      -0.008799      -0.067593      -0.023582       0.005071       0.018511              2.619445       2.047450       0.084470      -0.038937       3.927172       0.048475       1.883714          -0.000009
          106              H      13.513403      -8.771044      15.356221       0.113095       2.120346 0.17541250E+02  0.20708324E+03                                 2.616100                            2.364542      -1.315678       2.207438                    0.994142       4.269767      12.610269       0.434067       1.195267      -0.729731      -0.022905       0.034221       0.055218       0.068882      -0.007683      -0.004295       0.020287       0.018352       0.039569      -0.027043       0.001064       0.025979              2.771242       2.994000      -0.474129      -0.889286       2.337311       0.695560       2.982414          -0.000007
          107              H      11.656115      14.756819      15.618469       0.123161       2.027074 0.17191954E+02  0.20229509E+03                                 2.551429                            2.349594      -1.313031       2.208565                    0.995177       4.268521      12.658037       0.432269       1.204181      -0.727104       0.024551      -0.039805      -0.028209       0.054616      -0.019335      -0.007666       0.000716      -0.011309       0.003770      -0.022200       0.001269       0.020931              2.698088       2.678148      -0.718089      -0.536082       2.997926       0.545671       2.418191          -0.000008
          108              H      10.074821      14.866249      10.110146       0.132433       1.928201 0.15896263E+02  0.18151358E+03                                 2.380082                            2.195784      -1.244535       2.247952                    0.995536       3.943057      11.132026       0.471603       1.137406      -0.745297      -0.031612      -0.064273      -0.012774       0.072757       0.021171       0.014665       0.005299      -0.029862      -0.000134      -0.029948      -0.000572       0.030519              2.472337       2.083592       0.625013      -0.130969       3.285803      -0.362814       2.047615          -0.000009
          109              H      18.448769       5.925082      15.439060       0.124273       1.850705 0.15132263E+02  0.17348166E+03                                 2.446086                            2.234335      -1.343508       2.199841                    0.994599       4.277941      12.763844       0.431850       1.237154      -0.717990      -0.000078       0.025972      -0.048581       0.055088      -0.006936       0.002645      -0.015200       0.022165       0.025169      -0.023572       0.005076       0.018496              2.622575       2.050388       0.008517      -0.093319       2.438555      -0.909543       3.378782          -0.000008
          110              H       3.663553       8.913355      15.274058       0.113552       2.105105 0.17392240E+02  0.20488565E+03                                 2.603445                            2.354368      -1.312331       2.209436                    0.994184       4.258057      12.562051       0.435036       1.195155      -0.729752      -0.022898       0.065054      -0.001712       0.068988      -0.007551       0.004497       0.002533      -0.021096      -0.078176      -0.027023       0.001001       0.026022              2.757028       2.978117      -1.000151      -0.034993       3.403826      -0.066858       1.889139          -0.000007
          111              H       1.806265       7.907950      17.539966       0.122875       2.041240 0.17376544E+02  0.20517622E+03                                 2.570338                            2.367775      -1.326906       2.202479                    0.994885       4.297028      12.797717       0.428740       1.209898      -0.725669       0.024436      -0.044354       0.019927       0.054419      -0.016317       0.012201      -0.002547      -0.009414       0.007203      -0.021343       0.000354       0.020989              2.717247       2.695224      -0.830835       0.354815       3.058629      -0.526127       2.397888          -0.000008
          112              H       0.224971       3.192318      14.691035       0.133544       1.916729 0.15779028E+02  0.17984948E+03                                 2.371804                            2.188646      -1.241911       2.250511                    0.995538       3.928070      11.081241       0.472036       1.138419      -0.745099      -0.031588      -0.043342       0.049412       0.072924       0.023160      -0.011000      -0.009205      -0.023111       0.019694      -0.029785      -0.000682       0.030468              2.463714       2.077037       0.197705      -0.603746       2.036399      -0.352519       3.277706          -0.000008
          113              H      18.448769      -3.336709      19.922253       0.124790       1.855002 0.15177537E+02  0.17416735E+03                                 2.451379                            2.238776      -1.353449       2.195368                    0.994558       4.286684      12.804852       0.431012       1.238372      -0.717663      -0.000100       0.028765       0.046947       0.055058       0.001130      -0.007642       0.017631       0.017586       0.010703      -0.023421       0.004929       0.018492              2.628784       2.052500       0.077435       0.055336       2.362000       0.868039       3.471853          -0.000008
          114              H       3.663553       8.308501       0.082163       0.100451       2.598634 0.22363245E+02  0.28114763E+03                                 2.975583                            2.650203      -1.757036       1.984854                    0.991726       4.906037      15.059157       0.413668       1.177755      -0.730834      -0.024138      -0.031800       0.049748       0.063786       0.000348      -0.005581      -0.022930       0.014294      -0.020192      -0.028612       0.009005       0.019607              3.182322       3.401882       0.636899      -1.066803       2.490775      -0.766633       3.654309          -0.000007
          115              H       1.806265      -6.147581      20.589015       0.118684       2.071957 0.17744472E+02  0.21042916E+03                                 2.584072                            2.383355      -1.320818       2.199327                    0.995257       4.336142      12.903718       0.430247       1.200454      -0.727754       0.023978       0.005165      -0.047693       0.053631      -0.003251      -0.020275       0.001231      -0.007042       0.015676      -0.021662       0.000628       0.021033              2.727489       2.708068       0.098466      -0.899000       2.115410      -0.010978       3.358989          -0.000008
          116              H       0.224971      -1.322519      17.929623       0.133147       1.926408 0.15880439E+02  0.18130133E+03                                 2.379629                            2.195520      -1.248166       2.247164                    0.995483       3.939406      11.123473       0.471329       1.138265      -0.745100      -0.031654      -0.021391      -0.061942       0.072776      -0.002119       0.025568       0.004016      -0.013785       0.047627      -0.029810      -0.000727       0.030537              2.471970       2.082263       0.426175       0.476085       2.670299       0.719632       2.663347          -0.000008
          117              H      18.448769      -2.588373       9.659711       0.131969       1.952304 0.16317328E+02  0.19241390E+03                                 2.605374                            2.369481      -1.742773       2.022919                    0.990780       4.670470      14.570013       0.402560       1.290294      -0.703884       0.001575      -0.051520       0.001002       0.051554       0.001376       0.004148      -0.003294      -0.024087      -0.039812      -0.015428      -0.003624       0.019053              2.801154       2.237195      -0.043315       0.047000       4.175251       0.061615       1.991017          -0.000003
          118              H       3.663553      21.767494       7.154291       0.100782       2.598784 0.22368191E+02  0.28127898E+03                                 2.978267                            2.652474      -1.757594       1.984958                    0.991709       4.906214      15.070937       0.412950       1.179513      -0.730422      -0.024177      -0.027239      -0.052407       0.063820       0.004669       0.003175       0.010134       0.036216       0.046109      -0.028532       0.008873       0.019659              3.185100       3.406678       0.606711       1.086924       2.701583       0.887267       3.447039          -0.000006
          119              H       1.806265      -1.760369       6.892043       0.116792       2.110084 0.18143872E+02  0.21645256E+03                                 2.618202                            2.411825      -1.329943       2.192811                    0.995195       4.384044      13.102284       0.427052       1.202245      -0.727193       0.023912       0.038369       0.028573       0.053483       0.018720       0.007871       0.002318      -0.010975       0.001813      -0.020985      -0.000364       0.021349              2.764769       2.747795       0.744651       0.547598       3.080524       0.552045       2.465987          -0.000008
          120              H       0.224971      -1.869799      12.400366       0.132761       1.899319 0.15616949E+02  0.17755204E+03                                 2.358827                            2.178647      -1.222187       2.258827                    0.995760       3.912016      11.023778       0.472680       1.139748      -0.744844      -0.032758       0.063647       0.011758       0.072541      -0.021226      -0.013497       0.005039      -0.028087      -0.001419      -0.028681      -0.001103       0.029784              2.447401       2.066667      -0.615136       0.129598       3.246905      -0.354388       2.028631          -0.000009
          121              H      12.929504      17.505828       4.922374       0.059482       2.265245 0.19065683E+02  0.22986256E+03                                 2.702175                            2.429910      -1.478226       2.097259                    0.993156       4.764857      14.230118       0.437453       1.161340      -0.734862       0.074371      -0.007828       0.008726       0.075290       0.002734      -0.001683       0.007356       0.042875      -0.027392      -0.021530      -0.004689       0.026219              2.895733       4.330055      -0.246578       0.190760       2.037016       0.233824       2.320127          -0.000005
          122              H      12.929504       8.506436       4.888833       0.059238       2.262884 0.19062466E+02  0.22981161E+03                                 2.699794                            2.429473      -1.477083       2.097538                    0.993180       4.766177      14.233186       0.437559       1.161118      -0.734905       0.074308       0.011451       0.002389       0.075223      -0.002823      -0.001518      -0.007032       0.043408      -0.025629      -0.021523      -0.004669       0.026192              2.889406       4.313817       0.285797       0.116814       2.045233      -0.239499       2.309168          -0.000006
          123              H      12.929504      12.977085      12.699305       0.059022       2.270596 0.19135629E+02  0.23091683E+03                                 2.705836                            2.433998      -1.479908       2.096036                    0.993153       4.773688      14.262944       0.437184       1.160991      -0.734918       0.074305      -0.002895      -0.011316       0.075217       0.000137       0.003258      -0.000255       0.030694      -0.064365      -0.021682      -0.004616       0.026297              2.896737       4.328264      -0.028782      -0.307682       2.454986       0.004335       1.906962          -0.000006
          124              H       3.079654      -4.509378      17.588138       0.058915       2.266134 0.19104698E+02  0.23045606E+03                                 2.702555                            2.432312      -1.477262       2.097254                    0.993171       4.771499      14.254852       0.437248       1.161261      -0.734857       0.074272       0.008244      -0.008010       0.075156      -0.002647       0.001785       0.007355       0.043052      -0.026891      -0.021609      -0.004613       0.026222              2.890789       4.316619       0.249453      -0.179341       2.038090       0.235336       2.317657          -0.000005
          125              H       3.079654       4.490014      17.621679       0.059211       2.269994 0.19117150E+02  0.23062899E+03                                 2.705142                            2.432607      -1.480234       2.095981                    0.993159       4.770503      14.249582       0.437384       1.160786      -0.734980       0.074338      -0.011267      -0.003150       0.075253       0.002943       0.001436      -0.007123       0.043498      -0.025858      -0.021631      -0.004653       0.026284              2.897866       4.332111      -0.283141      -0.127973       2.047016      -0.238528       2.314471          -0.000006
          126              H       3.079654       0.019365       9.811207       0.059271       2.264546 0.19069359E+02  0.22991581E+03                                 2.701317                            2.429985      -1.477700       2.097337                    0.993166       4.766138      14.233785       0.437493       1.161188      -0.734893       0.074332       0.002890       0.011140       0.075218      -0.000198      -0.003201      -0.000218       0.030654      -0.063961      -0.021539      -0.004665       0.026204              2.892765       4.322341       0.045345       0.307426       2.451310       0.004181       1.904645          -0.000005
          127              H       6.770196       4.509378      17.588138       0.058989       2.267493 0.19115978E+02  0.23061003E+03                                 2.702708                            2.432344      -1.479317       2.096180                    0.993179       4.771977      14.253576       0.437462       1.160605      -0.735012      -0.074276      -0.008261      -0.008297       0.075193      -0.002792      -0.001724      -0.007311       0.043136      -0.026815      -0.021617      -0.004646       0.026263              2.890968       4.316362       0.250545       0.178984       2.037678      -0.234492       2.318862          -0.000006
          128              H       6.770196      -4.490014      17.621679       0.059155       2.268920 0.19108829E+02  0.23052091E+03                                 2.705266                            2.432801      -1.478399       2.096962                    0.993146       4.770337      14.252359       0.437139       1.161477      -0.734815      -0.074336       0.011251      -0.002860       0.075237       0.002795      -0.001498       0.007171       0.043423      -0.025953      -0.021626      -0.004622       0.026248              2.897992       4.332867      -0.282136       0.128455       2.047614       0.239404       2.313493          -0.000006
          129              H       6.770196      -0.019365       9.811207       0.059375       2.263882 0.19063074E+02  0.22982335E+03                                 2.700903                            2.429682      -1.477656       2.097412                    0.993167       4.765442      14.231648       0.437490       1.161280      -0.734871      -0.074343      -0.003674       0.011127       0.075261      -0.000125       0.003207       0.000321       0.030675      -0.063915      -0.021528      -0.004679       0.026207              2.892227       4.321334       0.043251      -0.307404       2.450941      -0.005369       1.904408          -0.000005
          130              H      16.620046       8.487072       4.922374       0.059386       2.265936 0.19069092E+02  0.22991147E+03                                 2.702597                            2.430027      -1.478148       2.097240                    0.993156       4.765294      14.231167       0.437474       1.161244      -0.734885      -0.074363       0.008185       0.008131       0.075253       0.002658       0.001770      -0.007338       0.042944      -0.027155      -0.021545      -0.004667       0.026213              2.896741       4.330322      -0.245558      -0.192024       2.039140      -0.234538       2.320762          -0.000006
          131              H      16.620046      17.486464       4.888833       0.059163       2.263053 0.19067452E+02  0.22988539E+03                                 2.699844                            2.429727      -1.477170       2.097461                    0.993179       4.766746      14.235032       0.437556       1.161057      -0.734919      -0.074298      -0.011113       0.002997       0.075184      -0.002893       0.001426       0.007072       0.043341      -0.025817      -0.021525      -0.004668       0.026193              2.888955       4.314531       0.286654      -0.115670       2.043421       0.238862       2.308912          -0.000005
          132              H      16.620046      13.015815      12.699305       0.058990       2.271287 0.19142242E+02  0.23101517E+03                                 2.706297                            2.434338      -1.480020       2.095931                    0.993154       4.774385      14.265313       0.437178       1.160915      -0.734935      -0.074296       0.003107      -0.011321       0.075217       0.000165      -0.003257       0.000170       0.030690      -0.064398      -0.021690      -0.004611       0.026301              2.897310       4.329302      -0.028299       0.307807       2.455399      -0.004232       1.907228          -0.000006
          133              H       9.883142      20.396499       9.627521       0.078716       1.824334 0.15186598E+02  0.17443719E+03                                 2.408956                            2.222751      -1.415139       2.140407                    0.992368       4.610340      13.814351       0.437094       1.219979      -0.719775       0.004904      -0.043113       0.065794       0.078814      -0.010134      -0.006037      -0.019445      -0.013505       0.056806      -0.027024      -0.003342       0.030365              2.499585       1.945845      -0.212278      -0.066002       2.439230      -0.676388       3.113681          -0.000006
          134              H       9.883142      11.135878       0.032865       0.078434       1.809926 0.15051884E+02  0.17243608E+03                                 2.392863                            2.210374      -1.400512       2.146587                    0.992661       4.589231      13.715092       0.439235       1.217228      -0.720470       0.005371       0.078394       0.003925       0.078675      -0.000254       0.011358       0.000465      -0.046432      -0.041556      -0.026498      -0.003649       0.030147              2.481825       1.933602       0.046294       0.212841       3.502251       0.043573       2.009621          -0.000006
          135              H       9.883142       7.456973      12.850126       0.082537       1.760193 0.14546215E+02  0.16527021E+03                                 2.354361                            2.177517      -1.383213       2.159424                    0.992695       4.516597      13.454195       0.441019       1.222375      -0.719515       0.005129      -0.036120      -0.070354       0.079251       0.008783      -0.005001       0.018467      -0.014233       0.057632      -0.025161      -0.004618       0.029780              2.442106       1.904893       0.154076      -0.144076       2.306957       0.611131       3.114468          -0.000006
          136              H       0.033292      -7.400049      12.882991       0.083806       1.749804 0.14447266E+02  0.16390329E+03                                 2.347769                            2.172265      -1.382984       2.161015                    0.992623       4.503862      13.416275       0.440791       1.224817      -0.718993       0.005123       0.043037      -0.066670       0.079519       0.008582       0.005023      -0.018616      -0.014595       0.056835      -0.025013      -0.004774       0.029787              2.434063       1.900048       0.200392       0.061874       2.375286      -0.651082       3.026855          -0.000006
          137              H       0.033292       1.860572      22.477647       0.086386       1.745900 0.14385956E+02  0.16315513E+03                                 2.352115                            2.173757      -1.395966       2.158433                    0.992189       4.497031      13.426217       0.438460       1.231727      -0.717451       0.004414      -0.079714      -0.004826       0.079982       0.000098      -0.009831       0.000226      -0.046903      -0.038786      -0.024997      -0.004920       0.029917              2.441003       1.903506      -0.047995      -0.206092       3.441602       0.046167       1.977901          -0.000005
          138              H       0.033292       5.539477       9.660386       0.085228       1.770534 0.14620758E+02  0.16651654E+03                                 2.374620                            2.191580      -1.409762       2.151004                    0.991981       4.531222      13.563665       0.436559       1.231901      -0.717314       0.004848       0.035900       0.071077       0.079776      -0.009082       0.005051       0.018566      -0.014306       0.058703      -0.025612      -0.004488       0.030099              2.467225       1.920524      -0.158704       0.146436       2.329494       0.621909       3.151658          -0.000005
          139              H       9.816558      -7.400049      12.882991       0.083062       1.787707 0.14809101E+02  0.16915050E+03                                 2.385648                            2.202212      -1.412210       2.147153                    0.992110       4.558579      13.651695       0.436657       1.228063      -0.718093      -0.005137       0.043016      -0.066661       0.079501      -0.009452      -0.005538      -0.019019      -0.014193       0.057415      -0.026169      -0.004038       0.030207              2.476365       1.928665      -0.208661      -0.064386       2.416343      -0.668190       3.084086          -0.000006
          140              H       9.816558       1.860572      22.477647       0.086403       1.746162 0.14390135E+02  0.16321655E+03                                 2.352447                            2.174149      -1.396436       2.158216                    0.992186       4.497707      13.429395       0.438391       1.231814      -0.717429      -0.005322      -0.079719      -0.003890       0.079991      -0.000275       0.009866       0.000448      -0.046983      -0.038663      -0.025055      -0.004886       0.029941              2.441194       1.903623       0.045039       0.206036       3.441740       0.042414       1.978219          -0.000005
          141              H       9.816558       5.539477       9.660386       0.086031       1.732552 0.14260423E+02  0.16130993E+03                                 2.336668                            2.161676      -1.380788       2.164830                    0.992489       4.476578      13.329494       0.440654       1.228797      -0.718179      -0.004846       0.035928       0.071106       0.079815       0.008228      -0.004570       0.018160      -0.014668       0.058180      -0.024505      -0.005179       0.029684              2.424742       1.892009       0.151903      -0.141621       2.290643       0.605687       3.091574          -0.000005
          142              H      -0.033292      20.396499       9.627521       0.079462       1.785969 0.14820279E+02  0.16909897E+03                                 2.371264                            2.193087      -1.386453       2.154016                    0.992864       4.556120      13.581633       0.441098       1.216989      -0.720620      -0.004892      -0.043136       0.065804       0.078834       0.009277       0.005526      -0.019035      -0.013920       0.056246      -0.025857      -0.004089       0.029945              2.457425       1.917427       0.203994       0.063469       2.398351      -0.659123       3.056498          -0.000006
          143              H      -0.033292      11.135878       0.032865       0.078454       1.809682 0.15049019E+02  0.17239854E+03                                 2.392861                            2.210323      -1.400411       2.146692                    0.992653       4.589204      13.715731       0.439184       1.217404      -0.720429      -0.004457       0.078400       0.004880       0.078678       0.000072      -0.011339       0.000237      -0.046359      -0.041675      -0.026463      -0.003664       0.030127              2.481945       1.933808      -0.049285      -0.212997       3.502304       0.047447       2.009723          -0.000006
          144              H      -0.033292       7.456973      12.850126       0.081792       1.798560 0.14912859E+02  0.17059707E+03                                 2.392691                            2.207808      -1.412391       2.145602                    0.992182       4.572016      13.692960       0.436820       1.225724      -0.718587      -0.005132      -0.036101      -0.070342       0.079231      -0.009653       0.005494       0.018880      -0.013875       0.058155      -0.026312      -0.003889       0.030201              2.484923       1.933805      -0.161034       0.149024       2.346210       0.627171       3.174756          -0.000006
          145              H       6.431361      18.511624       5.615923       0.084604       2.354693 0.19040478E+02  0.23138267E+03                                 2.824036                            2.454875      -1.556346       2.037336                    0.996497       5.141541      15.836781       0.424659       1.186895      -0.724873      -0.035441       0.017002       0.013237       0.041477      -0.004304      -0.001786       0.017119       0.002071       0.038828      -0.017897      -0.005237       0.023135              3.104208       4.637534      -0.730769      -0.727123       2.272619       0.413362       2.402471          -0.000004
          146              H      11.047986      23.320310       3.834441       0.086454       2.719962 0.24674607E+02  0.31481253E+03                                 3.016522                            2.753648      -1.284733       2.189598                    0.996043       4.601206      13.777580       0.416588       1.152386      -0.742095       0.039227       0.036769      -0.031904       0.062519      -0.000975      -0.011760      -0.024336       0.010172      -0.015458      -0.030490       0.006297       0.024192              3.091009       2.696660       0.322120      -0.860424       2.729161      -0.579989       3.847207          -0.000007
          147              H       6.431361       8.604170       3.671014       0.084577       2.351126 0.19013974E+02  0.23098186E+03                                 2.821475                            2.453443      -1.554726       2.038182                    0.996500       5.137966      15.823457       0.424708       1.187163      -0.724826      -0.035457       0.002983      -0.021392       0.041518       0.000608       0.004682      -0.017421       0.001601       0.037188      -0.017928      -0.005200       0.023127              3.099326       4.625946      -0.265415       0.993775       2.010875      -0.263574       2.661159          -0.000005
          148              H      11.047986       4.657018       0.397311       0.085274       2.747643 0.24904862E+02  0.31793244E+03                                 3.016345                            2.750967      -1.282337       2.188941                    0.996073       4.597033      13.690598       0.421054       1.139509      -0.745485       0.039182      -0.046059      -0.016008       0.062554      -0.010306       0.005930       0.013466      -0.008987      -0.072017      -0.030137       0.005376       0.024761              3.095971       2.695391      -0.910727       0.149631       4.083793      -0.195123       2.508728          -0.000007
          149              H      16.281211       1.122893       9.286937       0.083672       2.362876 0.19113725E+02  0.23246548E+03                                 2.828525                            2.458033      -1.558678       2.035769                    0.996448       5.151698      15.867878       0.424846       1.185390      -0.725197      -0.035810       0.019528      -0.007790       0.041526      -0.003735       0.002883       0.000575      -0.027243      -0.051371      -0.017826      -0.004860       0.022687              3.110136       4.645569      -0.999204       0.270592       2.734677      -0.150763       1.950163          -0.000004
          150              H       8.616452      10.286170      18.670219       0.101464       2.929037 0.27256137E+02  0.35820496E+03                                 3.228756                            2.938050      -1.610941       2.057240                    0.993170       4.778961      14.750373       0.392422       1.187642      -0.733037      -0.045963       0.028400       0.030225       0.061909      -0.005970      -0.016174       0.014115       0.016569      -0.023125      -0.022686      -0.003613       0.026299              3.310403       2.890645      -0.294129      -0.928511       2.889616       0.605138       4.150950          -0.000005
          151              H       8.616452      -8.315389      22.083262       0.085625       2.716548 0.24631409E+02  0.31377635E+03                                 3.000224                            2.740564      -1.282346       2.189195                    0.996287       4.592311      13.690754       0.420488       1.143462      -0.744362      -0.044690      -0.042659       0.011230       0.062795       0.011016       0.009262      -0.012941      -0.003337      -0.067840      -0.030641       0.007785       0.022856              3.074301       2.725165       0.923715       0.170607       3.998147       0.222868       2.499590          -0.000007
          152              H      13.268339      -1.122893       9.286937       0.084607       2.354261 0.19034981E+02  0.23129474E+03                                 2.823542                            2.454414      -1.555921       2.037544                    0.996499       5.140364      15.831443       0.424735       1.186792      -0.724902       0.035426      -0.019994      -0.008106       0.041478      -0.003721      -0.002842      -0.000310      -0.028115      -0.051645      -0.017898      -0.005251       0.023149              3.103924       4.635601      -0.996724      -0.268953       2.729171       0.151161       1.947001          -0.000004
          153              H       8.651714      -1.984428       4.231751       0.086546       2.720749 0.24681743E+02  0.31491179E+03                                 3.017398                            2.754395      -1.282044       2.190967                    0.996057       4.596874      13.762711       0.416471       1.152678      -0.742082      -0.039084       0.009207      -0.047885       0.062492      -0.010449       0.005056      -0.010847       0.032572       0.054419      -0.030147       0.005976       0.024171              3.092483       2.698220      -0.584036       0.711860       3.062440      -0.772226       3.516789          -0.000007
          154              H       3.418489       7.481276       5.615923       0.083878       2.360769 0.19095283E+02  0.23218466E+03                                 2.826900                            2.456909      -1.558560       2.035966                    0.996452       5.148985      15.857483       0.424928       1.185450      -0.725190       0.035791      -0.016529       0.013033       0.041522      -0.004354       0.001776      -0.016717       0.002667       0.038642      -0.017795      -0.004897       0.022692              3.107987       4.641192      -0.733812       0.727830       2.276704      -0.414789       2.406066          -0.000004
          155              H       3.418489      17.388730       3.671014       0.083706       2.359353 0.19089783E+02  0.23209428E+03                                 2.825472                            2.456370      -1.557590       2.036343                    0.996454       5.148139      15.852561       0.425035       1.185272      -0.725238       0.035797      -0.003134      -0.020836       0.041537       0.000610      -0.004703       0.017367       0.001692       0.035509      -0.017858      -0.004880       0.022738              3.104345       4.635053      -0.263823      -0.996892       2.012953       0.263280       2.665029          -0.000004
          156              H      18.501564      14.980878      18.278761       0.099897       2.804443 0.25749358E+02  0.33227721E+03                                 3.074570                            2.806859      -1.609768       2.053107                    0.993833       4.708871      14.212654       0.413681       1.147376      -0.742385      -0.042474      -0.010685       0.043361       0.061631       0.012231      -0.014215      -0.004623       0.030949       0.021122      -0.023248      -0.004006       0.027254              3.150584       2.721740       0.583670      -0.655375       3.125636      -0.790565       3.604376          -0.000005
          157              H      13.217711      -5.558842      16.804998       0.088004       2.278265 0.18413548E+02  0.22207809E+03                                 2.776867                            2.425615      -1.554761       2.045795                    0.996008       5.057269      15.559358       0.423838       1.198223      -0.722570       0.030341      -0.022378      -0.025254       0.045378      -0.005309      -0.004125       0.019148       0.001211       0.044863      -0.019481      -0.007444       0.026925              3.043038       4.404974      -0.744911      -0.781064       2.285550       0.459358       2.438589          -0.000004
          158              H      13.217711       4.336525      18.922111       0.088631       2.264535 0.18293275E+02  0.22022922E+03                                 2.764701                            2.417076      -1.551364       2.048119                    0.996018       5.036892      15.474144       0.424817       1.197624      -0.722782       0.030441      -0.010531       0.032053       0.045441      -0.000775       0.006832      -0.019325       0.000227       0.041925      -0.019266      -0.007362       0.026628              3.026220       4.375377      -0.302084       1.025894       1.995686      -0.294527       2.707596          -0.000004
          159              H      18.501564      23.320310       3.834441       0.085530       2.739602 0.24884911E+02  0.31815111E+03                                 3.030152                            2.764711      -1.285531       2.188020                    0.996069       4.615900      13.833146       0.415924       1.151847      -0.742226      -0.039220       0.036719      -0.031696       0.062379       0.001116       0.011705      -0.024480       0.010380      -0.015113      -0.030652       0.006447       0.024205              3.106591       2.707788      -0.326806       0.867926       2.741186      -0.588755       3.870798          -0.000007
          160              H      18.501564       4.657018       0.397311       0.085128       2.746644 0.24878074E+02  0.31747139E+03                                 3.013620                            2.747861      -1.282350       2.188799                    0.996069       4.598207      13.686787       0.421710       1.138162      -0.745785      -0.039106      -0.046155      -0.015955       0.062563       0.010483      -0.005976       0.013590      -0.008929      -0.071670      -0.030168       0.005302       0.024866              3.092813       2.692806       0.907915      -0.149685       4.078446      -0.195565       2.507187          -0.000007
          161              H       3.367861      11.774134      13.216597       0.088126       2.274164 0.18376278E+02  0.22149337E+03                                 2.772655                            2.422547      -1.553313       2.046668                    0.996013       5.050313      15.527952       0.424312       1.197617      -0.722736       0.030380      -0.032989       0.006930       0.045379      -0.006245       0.002612       0.000376      -0.032445      -0.056320      -0.019384      -0.007386       0.026770              3.037703       4.395113      -1.046968       0.252757       2.794387      -0.162767       1.923609          -0.000004
          162              H       6.481989      14.218766      13.216597       0.088677       2.270216 0.18335530E+02  0.22090467E+03                                 2.771134                            2.421161      -1.552667       2.047365                    0.996025       5.044232      15.511580       0.424043       1.198906      -0.722460      -0.030295       0.033153       0.006990       0.045451      -0.006285      -0.002661      -0.000369      -0.032658      -0.056040      -0.019325      -0.007512       0.026837              3.035753       4.391222      -1.044863      -0.252715       2.793145       0.162102       1.922892          -0.000004
          163              H      11.047986      14.980878      18.278761       0.100689       2.788907 0.25583316E+02  0.32961545E+03                                 3.063276                            2.797800      -1.612019       2.053088                    0.993780       4.699706      14.175857       0.414331       1.147382      -0.742352       0.042516      -0.010927       0.043448       0.061764      -0.012191       0.014436      -0.004425       0.031003       0.021187      -0.023264      -0.004128       0.027392              3.138365       2.714467      -0.582300       0.651501       3.114831      -0.781883       3.585796          -0.000005
          164              H      16.331839       5.558842      16.804998       0.088834       2.266054 0.18300261E+02  0.22035933E+03                                 2.767243                            2.418474      -1.551786       2.047977                    0.996028       5.038488      15.486395       0.424400       1.198552      -0.722560      -0.030357       0.022706      -0.025032       0.045428      -0.005489       0.004037      -0.018899       0.000906       0.044401      -0.019239      -0.007424       0.026663              3.030671       4.384373      -0.739234       0.774852       2.277572      -0.455855       2.430069          -0.000004
          165              H       1.233398      10.286170      18.670219       0.102155       2.912500 0.27078050E+02  0.35530730E+03                                 3.217161                            2.928813      -1.611798       2.057739                    0.993133       4.769569      14.713306       0.392936       1.187948      -0.732937       0.046026       0.028418       0.030424       0.062061       0.006187       0.016279       0.013984       0.016374      -0.023589      -0.022613      -0.003817       0.026430              3.297054       2.881476       0.289437       0.921768       2.879768       0.596538       4.129919          -0.000005
          166              H      16.331839      -4.336525      18.922111       0.088346       2.271913 0.18362074E+02  0.22135459E+03                                 2.774872                            2.424659      -1.551757       2.047522                    0.996034       5.051987      15.551486       0.423183       1.200635      -0.722037      -0.030216       0.010527       0.032338       0.045493      -0.000901      -0.006722       0.019498       0.000658       0.043492      -0.019525      -0.007500       0.027025              3.038408       4.396264      -0.304343      -1.030766       2.001676       0.296198       2.717283          -0.000004
          167              H       1.233398      -8.315389      22.083262       0.085813       2.716427 0.24646059E+02  0.31405221E+03                                 3.002529                            2.743312      -1.282196       2.189442                    0.996291       4.590432      13.693159       0.419776       1.145076      -0.743999       0.044771      -0.042564       0.011262       0.062793      -0.010838      -0.009226      -0.012797      -0.003353      -0.068137      -0.030568       0.007850       0.022717              3.077043       2.727297      -0.926337      -0.170559       4.003083       0.222621       2.500749          -0.000007
          168              H       1.198136      -1.984428       4.231751       0.085590       2.736635 0.24852009E+02  0.31759826E+03                                 3.027722                            2.762821      -1.280989       2.190189                    0.996102       4.609116      13.806089       0.416116       1.151795      -0.742298       0.039090       0.008955      -0.047766       0.062369       0.010499      -0.004884      -0.011052       0.032629       0.054398      -0.030282       0.006126       0.024156              3.103645       2.704840       0.585242      -0.715453       3.072431      -0.780256       3.533663          -0.000007
          169              C       9.810451      17.988386       5.400272       0.122023      33.976719 0.39607372E+03  0.91345512E+04                                 9.362720                            6.777400      -0.093178       1.977902                    0.999655      26.944811      77.753137       0.610680       0.434892      -1.048421       0.049069       0.040413       0.037191       0.073649      -0.002169       0.021427      -0.007300       0.060441      -0.079664      -0.034921      -0.014861       0.049782             11.594590      15.948576      -1.590831      -0.696597       7.159722       4.119772      11.675472          -0.000036
          170              C       8.565430      18.423768       6.046324      -0.136916      41.171648 0.53351092E+03  0.13131398E+05                                10.195166                            7.588478       0.231412       2.033506                    0.999805      30.555095      88.330342       0.614810       0.404760      -1.077500      -0.025992       0.012079      -0.022457       0.036411       0.002903      -0.005086       0.015011      -0.000400      -0.009132      -0.017611       0.002976       0.014635             12.131473      15.063103      -0.375442       1.436907       7.859193       4.699729      13.472122           0.000082
          171              C       7.460276      18.154741       5.278715      -0.130394      40.193249 0.47509962E+03  0.11502342E+05                                10.290578                            7.334046      -0.180625       1.905085                    0.999040      31.039217      92.697930       0.595896       0.424555      -1.051500       0.039658       0.008636       0.005706       0.040986      -0.006520      -0.029836      -0.029444      -0.038442      -0.053781      -0.053094       0.009345       0.043749             12.332410      16.424184      -0.800281       1.003835       7.664194       4.625822      12.908851          -0.000042
          172              C      14.083316      20.922985       7.264142      -0.004851      33.851672 0.43289359E+03  0.10161367E+05                                 9.091755                            6.879749       0.263836       2.062813                    0.999728      28.656977      82.185999       0.636414       0.410011      -1.068867      -0.048346      -0.077128       0.024122       0.094170       0.004605      -0.007822       0.001172      -0.035340       0.029156      -0.024924       0.011509       0.013415             10.614607      14.845461      -1.942551       0.078272      12.445875       0.186215       4.552485           0.000012
          173              C      10.364012      21.600100       6.636099       0.135023      33.902107 0.41092237E+03  0.95867205E+04                                 9.395809                            6.952539      -0.221943       1.934591                    0.999461      27.399770      80.124625       0.595165       0.441122      -1.042289       0.026580      -0.045467       0.021246       0.056790      -0.007768       0.018024      -0.034529      -0.046002       0.049018      -0.037653      -0.016437       0.054089             11.030197       8.778329      -3.479409      -3.181283      10.162386      -1.113298      14.149876          -0.000002
          174              C      10.929394      21.701472       5.339493      -0.173115      40.598987 0.56355595E+03  0.14110458E+05                                10.140341                            7.844189       0.094923       1.979815                    0.999662      31.786191      93.722406       0.597464       0.409440      -1.070732      -0.013559       0.000035      -0.021626       0.025525       0.001051      -0.007690       0.004022      -0.013701      -0.040068      -0.017434       0.003316       0.014118             11.306174       8.792187      -4.197284      -2.136182      12.559460      -0.880001      12.566876           0.000012
          175              C      10.452661      22.860756       4.691191      -0.081466      37.057023 0.51765307E+03  0.12728322E+05                                 9.605450                            7.534064      -0.117655       1.912241                    0.999362      31.162422      91.985509       0.605791       0.411198      -1.066259      -0.010167       0.004322       0.046865       0.048149       0.028824      -0.007232      -0.004789       0.013717       0.031156      -0.034833       0.006283       0.028550             10.376387       9.146621      -2.996294      -2.242474      11.172574      -2.497019      10.809965           0.000012
          176              C      10.590559      16.632857       8.734079      -0.025475      35.177366 0.50374599E+03  0.12206670E+05                                 9.222978                            7.380094       0.290474       2.057196                    0.999825      29.559207      84.437305       0.623415       0.405456      -1.078400       0.061031       0.076400      -0.015692       0.099035       0.014960       0.002075       0.011764      -0.035249      -0.037910      -0.018365      -0.014140       0.032505             10.300067       6.662022       2.035940       2.669728       9.159647      -0.477489      15.078532           0.000008
          177              C       9.810451       8.679029       4.231976       0.122080      33.954339 0.39616554E+03  0.91377092E+04                                 9.359344                            6.779274      -0.095538       1.977146                    0.999653      26.951088      77.789882       0.610414       0.435032      -1.048278       0.049071       0.011989      -0.053578       0.073636       0.019624      -0.008795       0.007710       0.061335      -0.077732      -0.034893      -0.015000       0.049893             11.573326      15.847407       0.173788       1.715987       6.985314      -4.041680      11.887258          -0.000035
          178              C       8.565430       9.020836       3.531899      -0.136688      41.158486 0.53359321E+03  0.13134533E+05                                10.194039                            7.590163       0.228000       2.032471                    0.999802      30.558421      88.356951       0.614580       0.404877      -1.077372      -0.026092      -0.025443       0.000973       0.036456      -0.005848       0.000339      -0.005438       0.015799       0.039039      -0.017188       0.002961       0.014226             12.119569      14.982437       1.418565      -0.408029       8.011309      -4.811413      13.364962           0.000080
          179              C       7.460276       8.490581       4.148687      -0.130391      40.179177 0.47498439E+03  0.11498556E+05                                10.286728                            7.332510      -0.178547       1.905758                    0.999048      31.033837      92.669980       0.596053       0.424480      -1.051574       0.039646       0.000636      -0.010416       0.040996      -0.022589       0.020713       0.034547      -0.029354      -0.026635      -0.053125       0.009514       0.043611             12.320702      16.351461       1.256718       0.178972       7.599070      -4.607805      13.011576          -0.000041
          180              C      14.083316       8.825889       0.758604      -0.002660      34.885401 0.44051145E+03  0.10422099E+05                                 9.376673                            7.004458       0.118346       2.017159                    0.999231      29.082848      84.708184       0.619848       0.417660      -1.060190      -0.048153       0.061299       0.056431       0.096233      -0.009086      -0.003851      -0.005598      -0.040443       0.016035      -0.025641       0.004699       0.020942             11.024634      15.120971       1.259486       2.321205       6.581648       3.575117      11.371282           0.000009
          181              C      10.364012       7.943430       0.486227       0.137367      33.660673 0.40913307E+03  0.95371806E+04                                 9.367060                            6.949826      -0.193139       1.945839                    0.999491      27.313955      79.912511       0.593521       0.442705      -1.041071       0.029925       0.041338       0.026042       0.057294       0.019664      -0.003793       0.016216      -0.073510      -0.044268      -0.037222      -0.015140       0.052362             10.985464       8.729430      -1.023106       4.546799      14.089187      -1.197799      10.137773           0.000000
          182              C      10.929394       6.769851       1.046739      -0.171321      40.352081 0.56065404E+03  0.14016897E+05                                10.094657                            7.821606       0.117162       1.988045                    0.999677      31.674172      93.261770       0.598716       0.409193      -1.071108      -0.009878      -0.017779       0.008049       0.021874      -0.005171       0.000710       0.008821       0.014685       0.028210      -0.016567       0.003875       0.012693             11.250599       8.720076       0.235329       4.638996      13.310677       0.403653      11.721043           0.000008
          183              C      10.452661       5.628762       0.366921      -0.080354      37.144310 0.51751268E+03  0.12724094E+05                                 9.622372                            7.538837      -0.120917       1.911293                    0.999343      31.152204      91.954590       0.604897       0.411831      -1.065842      -0.010004       0.039102      -0.028470       0.049392      -0.020380      -0.020239      -0.008201      -0.007860      -0.035188      -0.034527       0.006457       0.028070             10.405127       9.171297      -0.488485       3.713677      13.123874       1.371069       8.920209           0.000016
          184              C      10.590559      12.243956       3.738996      -0.025503      35.123732 0.50321584E+03  0.12188793E+05                                 9.209050                            7.373687       0.290634       2.057272                    0.999825      29.541767      84.328918       0.624099       0.405178      -1.078745       0.060455      -0.051843      -0.058796       0.098992      -0.006035      -0.014036       0.009611       0.002319       0.073042      -0.018439      -0.013513       0.031951             10.278293       6.640309       1.289704      -3.094218      13.962641      -2.367477      10.231930           0.000013
          185              C       9.810451      12.321934      12.878264       0.139173      33.738347 0.38856306E+03  0.89231099E+04                                 9.322848                            6.713557      -0.106382       1.974867                    0.999644      26.768216      77.207537       0.613163       0.434986      -1.047828       0.041959      -0.059419       0.014599       0.074191      -0.009645      -0.011392       0.000556       0.068901      -0.046213      -0.028164      -0.017430       0.045594             11.589324      15.972129       1.942775      -1.020247      14.092921      -0.166074       4.702923           0.000031
          186              C       8.565430      11.544747      12.932289      -0.224228      45.873219 0.60113365E+03  0.15316457E+05                                11.061127                            8.129092      -0.037288       1.937163                    0.999017      32.610558      97.416386       0.583142       0.412234      -1.067500       0.008818      -0.007418       0.014569       0.018575       0.009269       0.013184      -0.012280      -0.027364       0.077527      -0.033963       0.001702       0.032261             13.278515      16.833911       0.119348      -1.131708      17.434010      -0.057394       5.567626          -0.000086
          187              C       7.460276      12.344028      13.083110       0.145440      37.637529 0.45864507E+03  0.10982078E+05                                10.091380                            7.423520      -0.310115       1.891342                    0.999053      28.306622      83.462681       0.567707       0.450582      -1.038284      -0.051961      -0.017043       0.007758       0.055232       0.052888      -0.000549      -0.002242       0.088667      -0.055374      -0.059861      -0.018402       0.078263             12.006253      13.806099      -0.566256      -0.829117      17.258654       0.049370       4.954005           0.000069
          188              C      14.083316       9.240476      14.487766      -0.002710      34.804513 0.43958613E+03  0.10391666E+05                                 9.354947                            6.990637       0.134763       2.022581                    0.999287      29.029510      84.436483       0.621504       0.416889      -1.060994      -0.047481       0.018495      -0.080851       0.095568       0.000833       0.009489       0.008136      -0.036450       0.032595      -0.026133       0.004979       0.021154             10.991772      15.029654       1.382860      -2.258850       7.039409      -3.856512      10.906253           0.000009
          189              C      10.364012       9.445820      15.388186       0.148458      33.421630 0.40419797E+03  0.93881791E+04                                 9.306407                            6.899596      -0.189644       1.948161                    0.999515      27.099969      78.994415       0.597083       0.441656      -1.042290       0.033391       0.010022      -0.050715       0.061542      -0.012109      -0.011325       0.014627      -0.021178       0.101010      -0.033241      -0.008330       0.041571             10.918774       8.601254       4.297994      -1.362174      12.008920       2.455190      12.146149           0.000016
          190              C      10.929394      10.518027      16.124280      -0.215969      41.666534 0.57446621E+03  0.14444844E+05                                10.258919                            7.881511       0.129503       1.992090                    0.999340      32.038499      94.498134       0.600720       0.405495      -1.073914      -0.001997       0.018966      -0.004640       0.019627      -0.014911       0.006450      -0.007606      -0.008772      -0.032452      -0.013772      -0.010041       0.023813             11.458252       8.963061       3.862186      -2.622711      11.761033       0.881172      13.650661          -0.000038
          191              C      10.452661      10.499832      17.452400       0.113316      36.336515 0.49816839E+03  0.12143486E+05                                 9.790409                            7.673816      -0.375784       1.865276                    0.998924      28.778032      84.834983       0.566841       0.443280      -1.045456       0.007224       0.017929       0.015114       0.024537       0.005280       0.031375       0.031419      -0.066236      -0.036577      -0.054709      -0.003676       0.058385             10.731858       8.893171       3.109625      -2.351293       9.562749       1.545867      13.739655           0.000040
          192              C      10.590559      10.112538      10.037437      -0.023733      34.801836 0.49948881E+03  0.12069122E+05                                 9.138344                            7.336542       0.317286       2.066767                    0.999847      29.402566      83.672463       0.627289       0.404100      -1.080084       0.058572      -0.025665       0.075553       0.098983      -0.009963       0.009609      -0.020465      -0.012526       0.012601      -0.016304      -0.013377       0.029681             10.168404       6.590620      -3.275607       0.424987      12.992947       2.736795      10.921645           0.000011
          193              C      19.660301      -4.991936      17.110240       0.139150      33.743123 0.38866253E+03  0.89265455E+04                                 9.325071                            6.715574      -0.105870       1.974999                    0.999645      26.775138      77.248875       0.612873       0.435136      -1.047670       0.041964      -0.042640      -0.044091       0.074318       0.005019      -0.013925      -0.005397       0.061500      -0.068790      -0.028008      -0.017616       0.045624             11.584874      15.944175       1.850909       1.182146       7.210168       4.170838      11.600277           0.000031
          194              C      18.415280      -5.427318      16.464188      -0.224832      45.907971 0.60166482E+03  0.15333649E+05                                11.066542                            8.132586      -0.037089       1.937030                    0.999020      32.626832      97.482294       0.583017       0.412225      -1.067487       0.008872      -0.016014       0.000720       0.018321      -0.006884       0.014705      -0.004518      -0.055846      -0.009423      -0.033768       0.002190       0.031578             13.278875      16.822337       1.041040      -0.441171       8.606641       5.191352      14.407647          -0.000085
          195              C      17.310126      -5.158291      17.231797       0.144972      37.713460 0.45939920E+03  0.11006091E+05                                10.108551                            7.432110      -0.311431       1.890621                    0.999053      28.337076      83.610751       0.567019       0.450885      -1.037974      -0.051875      -0.015051      -0.011070       0.055137       0.026850       0.045880      -0.005795       0.075453      -0.097622      -0.059715      -0.019158       0.078873             12.028452      13.820204       0.445521      -0.878801       8.023649       5.339431      14.241503           0.000069
          196              C       4.233466      -7.926535      15.246370      -0.003011      34.844863 0.43984367E+03  0.10400488E+05                                 9.364320                            6.993249       0.133839       2.022108                    0.999285      29.050094      84.539621       0.621241       0.416957      -1.060827      -0.047647       0.079332      -0.024970       0.095850      -0.007579       0.005438      -0.002769      -0.027597       0.057415      -0.025784       0.005072       0.020713             11.006594      15.037749       2.643865       0.073705      13.313028       0.260016       4.669006           0.000009
          197              C       0.514162      -8.603650      15.874413       0.148284      33.436382 0.40435565E+03  0.93931943E+04                                 9.310386                            6.901892      -0.190669       1.947813                    0.999513      27.106809      79.032049       0.596832       0.441778      -1.042169       0.033278       0.049176      -0.016559       0.061643       0.003778      -0.016118      -0.024342      -0.038316       0.049458      -0.033162      -0.008171       0.041333             10.929920       8.611140       3.325891       3.068992       9.991151      -1.267952      14.187470           0.000016
          198              C       1.079544      -8.705022      17.171019      -0.215028      41.612921 0.57358267E+03  0.14419033E+05                                10.252651                            7.877820       0.131338       1.993097                    0.999329      32.023741      94.484662       0.600508       0.405740      -1.073607      -0.002683       0.014016       0.014269       0.020181      -0.012754      -0.009733       0.012642      -0.000387      -0.003459      -0.013455      -0.010080       0.023535             11.460397       8.948171       4.189676       2.056135      12.439880      -1.243163      12.993140          -0.000039
          199              C       0.602811      -9.864306      17.819321       0.111898      36.541269 0.50122035E+03  0.12242101E+05                                 9.846991                            7.712380      -0.371969       1.866344                    0.998964      28.855031      85.272418       0.563507       0.445020      -1.043959       0.007662      -0.003291       0.024553       0.025930      -0.023526       0.020992       0.006237      -0.000405       0.163095      -0.054207      -0.005236       0.059444             10.820905       8.925627       3.586118       1.558531      11.449550      -2.633935      12.087538           0.000041
          200              C       0.740709      -3.636407      13.776433      -0.024975      34.878002 0.50091259E+03  0.12113486E+05                                 9.152531                            7.347464       0.314172       2.065083                    0.999847      29.454693      83.885707       0.626693       0.404152      -1.079930       0.058211      -0.078798       0.015419       0.099173      -0.013725      -0.004050       0.010172      -0.029984      -0.038652      -0.015710      -0.013880       0.029590             10.172695       6.598179      -2.014212      -2.625585       9.076433      -0.457018      14.843474           0.000011
          201              C      19.660301       4.317421      18.278536       0.139056      33.743051 0.38840829E+03  0.89177664E+04                                 9.321040                            6.710186      -0.102724       1.976024                    0.999646      26.757664      77.143892       0.613658       0.434722      -1.048093       0.041908      -0.017656       0.058336       0.073967      -0.014626       0.002764       0.004795       0.059227      -0.074128      -0.028384      -0.017036       0.045420             11.602081      16.025774       0.073896      -2.199442       6.894304      -3.957635      11.886165           0.000031
          202              C      18.415280       3.975614      18.978613      -0.224776      45.877586 0.60120609E+03  0.15317294E+05                                11.058958                            8.127494      -0.032171       1.938572                    0.999039      32.608568      97.376717       0.583480       0.412023      -1.067739       0.008698       0.007783       0.013141       0.017576       0.016030      -0.001232       0.016899      -0.036193       0.052846      -0.034071       0.001749       0.032321             13.287013      16.889662      -0.922474      -0.688125       8.466559      -5.072051      14.504818          -0.000086
          203              C      17.310126       4.505869      18.361825       0.145469      37.606513 0.45850231E+03  0.10976797E+05                                10.083506                            7.420377      -0.311475       1.890874                    0.999051      28.298824      83.407585       0.568107       0.450341      -1.038518      -0.051786      -0.001888       0.018365       0.054979       0.025524      -0.046048       0.008657       0.076768      -0.088233      -0.060021      -0.017603       0.077624             11.999427      13.823948      -0.992966       0.054598       8.050735      -5.323874      14.123597           0.000070
          204              C       4.233466       4.170561      21.751908      -0.004656      33.769732 0.43194201E+03  0.10129818E+05                                 9.071269                            6.869553       0.288933       2.071372                    0.999757      28.584075      81.843687       0.637481       0.409697      -1.069456      -0.047611      -0.060036      -0.053871       0.093665       0.007595       0.000531       0.001437      -0.032386       0.040074      -0.024566       0.010422       0.014144             10.589202      14.789689      -1.025438      -1.623108       6.372377       3.331677      10.605540           0.000013
          205              C       0.514162       5.053020      22.024285       0.142471      33.741056 0.40622738E+03  0.94432365E+04                                 9.341437                            6.897635      -0.212477       1.938874                    0.999470      27.195855      79.200285       0.599918       0.439200      -1.044175       0.029779      -0.041516      -0.037376       0.063303      -0.014978       0.006305       0.009518      -0.061595      -0.024247      -0.033049      -0.006561       0.039610             10.997127       8.611407       0.943428      -4.430132      14.408244      -1.108120       9.971731           0.000004
          206              C       1.079544       6.226599      21.463773      -0.205403      42.568284 0.58115653E+03  0.14682182E+05                                10.460148                            7.971824       0.025043       1.957715                    0.999247      32.301421      96.069196       0.591228       0.410066      -1.068958      -0.006099       0.012257      -0.016390       0.021356      -0.006707       0.023121       0.001570       0.010356       0.046587      -0.022660      -0.008785       0.031445             11.750769       9.137404      -0.488215      -4.813717      14.307781       0.554798      11.807123          -0.000012
          207              C       0.602811       7.367688      22.143591       0.053340      38.205142 0.51713252E+03  0.12726425E+05                                10.071072                            7.776916      -0.312477       1.878863                    0.998989      29.482812      87.380766       0.567489       0.438575      -1.048053       0.020464       0.020661      -0.016400       0.033386       0.023661       0.024466      -0.025270      -0.073294       0.023916      -0.061663       0.012504       0.049159             11.173860       8.849969      -0.822807      -3.988973      14.988280       1.346628       9.683330           0.000014
          208              C       0.740709       0.752494      18.771516      -0.025352      34.919051 0.50108040E+03  0.12118862E+05                                 9.160778                            7.349104       0.318308       2.066307                    0.999852      29.459629      83.911186       0.626555       0.404197      -1.079873       0.059198       0.052355       0.059573       0.098967       0.003011       0.014224       0.010417       0.004950       0.068081      -0.016771      -0.014005       0.030776             10.198171       6.617106      -1.276200       3.057473      13.866092      -2.228963      10.111316           0.000008
          209              C      19.660301       0.674516       9.632248       0.120771      33.987486 0.39636052E+03  0.91412625E+04                                 9.354616                            6.773261      -0.081927       1.980596                    0.999668      26.963067      77.762938       0.611863       0.434047      -1.049110       0.048938       0.051868      -0.015102       0.072892       0.017410       0.012701       0.000628       0.075933      -0.038359      -0.035585      -0.015058       0.050643             11.578585      15.904351      -1.398410       1.025575      14.109206      -0.157200       4.722198          -0.000036
          210              C      18.415280       1.451703       9.578223      -0.143779      41.424780 0.53772682E+03  0.13259555E+05                                10.222170                            7.609229       0.236780       2.032212                    0.999822      30.713018      88.831896       0.615160       0.403786      -1.078285      -0.026438      -0.013787      -0.018433       0.035055      -0.003298      -0.005195      -0.007664      -0.012118      -0.047200      -0.019220       0.003136       0.016084             12.159438      15.086848       1.056972       1.029162      16.175815       0.029023       5.215651           0.000084
          211              C      17.310126       0.652422       9.427402      -0.130198      40.249338 0.47578805E+03  0.11523604E+05                                10.297222                            7.337621      -0.187758       1.902012                    0.999040      31.081702      92.854505       0.595941       0.424354      -1.051586       0.039736       0.008544      -0.003355       0.040783      -0.029498      -0.009159      -0.003688       0.024028       0.127920      -0.053866       0.009629       0.044237             12.339895      16.416837       0.459087       1.181434      15.628155      -0.095149       4.974695          -0.000044
          212              C       4.233466       3.755974       8.022746      -0.005050      33.791240 0.43191950E+03  0.10128921E+05                                 9.074251                            6.868207       0.291818       2.072162                    0.999762      28.586846      81.843853       0.637721       0.409558      -1.069571      -0.047637      -0.017658       0.078380       0.093405      -0.003300      -0.006803      -0.002596      -0.033827       0.035020      -0.024438       0.010156       0.014282             10.602163      14.793316      -0.875958       1.700603       6.673036      -3.510367      10.340137           0.000013
          213              C       0.514162       3.550630       7.122326       0.141583      33.982255 0.40804097E+03  0.94983558E+04                                 9.391269                            6.915512      -0.237526       1.929925                    0.999430      27.284802      79.579001       0.598667       0.439517      -1.043724       0.031308      -0.010515       0.054017       0.063314       0.011521       0.011322       0.014231      -0.023760       0.098385      -0.033410      -0.007254       0.040664             11.094740       8.667214      -4.366249       1.420090      12.179586       2.480250      12.437421           0.000005
          214              C       1.079544       2.478423       6.386232      -0.203686      42.617989 0.58081695E+03  0.14675640E+05                                10.482326                            7.978258       0.016954       1.956087                    0.999188      32.290530      96.132917       0.589848       0.410968      -1.068066      -0.005988      -0.020642      -0.002657       0.021656       0.023217      -0.004894      -0.012618      -0.013189      -0.013222      -0.022845      -0.008295       0.031141             11.806056       9.150705      -3.949619       2.841333      12.032007       0.759977      14.235456          -0.000012
          215              C       0.602811       2.496618       5.058112       0.054043      38.466714 0.51954134E+03  0.12807376E+05                                10.144828                            7.814731      -0.313645       1.878941                    0.998979      29.530844      87.749521       0.563672       0.440798      -1.046173       0.020775      -0.024768      -0.009631       0.033732       0.007952      -0.031751       0.023154      -0.078373       0.013503      -0.060945       0.011171       0.049774             11.293750       8.925736      -3.093638       2.713268       9.935886       1.626431      15.019627           0.000015
          216              C       0.740709       2.883912      12.473075      -0.024262      35.089494 0.50216298E+03  0.12156931E+05                                 9.205260                            7.366546       0.295032       2.059180                    0.999829      29.505342      84.203078       0.624327       0.405242      -1.078702       0.062068       0.024351      -0.073512       0.099245       0.008837      -0.012081      -0.022059      -0.017610       0.013388      -0.018820      -0.013773       0.032593             10.287592       6.648833       3.319530      -0.433485      13.164291       2.795127      11.049651           0.000009
          217              C       9.889249       4.991936      17.110240       0.139340      33.743244 0.38872113E+03  0.89284866E+04                                 9.327115                            6.717234      -0.111508       1.973284                    0.999640      26.777167      77.264618       0.612622       0.435285      -1.047550      -0.041903       0.042073      -0.044248       0.074053       0.004991       0.014014       0.004991       0.061179      -0.069430      -0.027833      -0.017749       0.045581             11.584756      15.944809       1.851920      -1.168746       7.186390      -4.147589      11.623068           0.000031
          218              C      11.134270       5.427318      16.464188      -0.223290      45.861524 0.60093379E+03  0.15311341E+05                                11.064333                            8.130900      -0.041588       1.936157                    0.998993      32.601597      97.415516       0.582690       0.412555      -1.067205      -0.008760       0.016287       0.000745       0.018509      -0.006316      -0.014333       0.004670      -0.057000      -0.011325      -0.033733       0.001483       0.032250             13.274483      16.801218       1.041804       0.460267       8.582064      -5.167503      14.440167          -0.000085
          219              C      12.239424       5.158291      17.231797       0.145473      37.609257 0.45859739E+03  0.10980719E+05                                10.087859                            7.424136      -0.309809       1.891598                    0.999051      28.301302      83.447855       0.567565       0.450704      -1.038207       0.051902       0.015439      -0.010721       0.055201       0.027244      -0.045198       0.006124       0.073174      -0.098762      -0.059795      -0.017981       0.077777             11.992800      13.777210       0.436802       0.891549       7.977784      -5.295661      14.223407           0.000069
          220              C       5.616384       7.926535      15.246370      -0.003237      34.862529 0.44069912E+03  0.10425655E+05                                 9.365209                            7.004410       0.119888       2.017371                    0.999239      29.082177      84.649754       0.620173       0.417477      -1.060510       0.047558      -0.079370      -0.025867       0.096075      -0.007821      -0.005927       0.002694      -0.027942       0.057381      -0.026146       0.005299       0.020846             10.995952      15.072746       2.630737      -0.082734      13.237680      -0.274761       4.677430           0.000010
          221              C       9.335688       8.603650      15.874413       0.135995      33.544116 0.40784284E+03  0.94905562E+04                                 9.326065                            6.924195      -0.161673       1.957019                    0.999515      27.179947      79.204387       0.597077       0.440836      -1.043166      -0.028826      -0.046705      -0.024103       0.059944       0.001290       0.019302       0.032160      -0.036426       0.037890      -0.036698      -0.010802       0.047500             10.931006       8.607087       3.325289      -3.073078      10.079132       1.301521      14.106800          -0.000018
          222              C       8.770306       8.705022      17.171019      -0.153569      39.637447 0.54371659E+03  0.13474070E+05                                 9.949192                            7.682680       0.157948       2.005863                    0.999745      31.113930      90.866621       0.607150       0.407084      -1.073728       0.008874       0.008536       0.026290       0.029030      -0.012718      -0.000981      -0.001234      -0.010435      -0.039173      -0.013428      -0.006854       0.020282             11.108922       8.481453       4.038483      -1.947950      12.458874       1.164375      12.386440           0.000042
          223              C       9.247039       9.864306      17.819321      -0.134084      38.693338 0.53532501E+03  0.13295310E+05                                 9.880876                            7.647115      -0.217909       1.882162                    0.999455      31.881698      95.083039       0.602027       0.409646      -1.065539      -0.004799      -0.005121      -0.034058       0.034773      -0.042059       0.004056      -0.012884      -0.005378       0.012907      -0.045017       0.001234       0.043783             10.768516       9.151316       3.191506      -2.159795      11.788593       2.835092      11.365639          -0.000022
          224              C       9.109141       3.636407      13.776433      -0.023996      34.812067 0.49954853E+03  0.12070720E+05                                 9.139814                            7.336427       0.318428       2.067043                    0.999848      29.404979      83.675215       0.627376       0.404039      -1.080144      -0.058395       0.078251       0.015525       0.098865      -0.013263       0.003974      -0.010252      -0.030614      -0.040734      -0.016369      -0.013458       0.029828             10.172534       6.591763      -1.999172       2.632873       9.046908       0.473955      14.878931           0.000010
          225              C       9.889249      -4.317421      18.278536       0.139663      33.797425 0.38861234E+03  0.89260982E+04                                 9.341548                            6.718757      -0.110457       1.973907                    0.999642      26.771897      77.270674       0.612165       0.435605      -1.047271      -0.042049       0.015945       0.059762       0.074792      -0.014524      -0.002821      -0.004462       0.060210      -0.070607      -0.027688      -0.017551       0.045238             11.633325      16.063068       0.079259       2.197370       6.933619       4.000954      11.903290           0.000031
          226              C      11.134270      -3.975614      18.978613      -0.222232      45.909563 0.60033306E+03  0.15293342E+05                                11.076316                            8.129190      -0.042645       1.936337                    0.998969      32.580531      97.367514       0.582455       0.412794      -1.066971      -0.009299      -0.010695       0.015210       0.020789       0.015937       0.000987      -0.017836      -0.034246       0.056640      -0.034002       0.000677       0.033326             13.322200      16.916920      -0.933377       0.688963       8.504862       5.127140      14.544819          -0.000086
          227              C      12.239424      -4.505869      18.361825       0.144555      37.771171 0.45981170E+03  0.11019857E+05                                10.124805                            7.439405      -0.310753       1.891006                    0.999051      28.348122      83.693089       0.566217       0.451365      -1.037565       0.051750       0.001272       0.018979       0.055135       0.026118       0.045784      -0.008074       0.079240      -0.083803      -0.059202      -0.019080       0.078282             12.064578      13.894435      -1.002806      -0.050175       8.109617       5.382939      14.189683           0.000070
          228              C       5.616384      -4.170561      21.751908      -0.005004      33.875260 0.43310437E+03  0.10167951E+05                                 9.096155                            6.881536       0.260489       2.061603                    0.999724      28.669879      82.240187       0.636291       0.410024      -1.068816       0.048215       0.059457      -0.054786       0.094135       0.009297      -0.000065      -0.000618      -0.032204       0.040221      -0.025297       0.011673       0.013624             10.620173      14.827304      -1.022725       1.654496       6.380779      -3.344061      10.652436           0.000013
          229              C       9.335688      -5.053020      22.024285       0.136631      33.689780 0.40926619E+03  0.95370771E+04                                 9.356524                            6.940237      -0.199062       1.942952                    0.999495      27.310520      79.780155       0.595556       0.441341      -1.042310      -0.024427       0.041354      -0.030791       0.057052      -0.018895      -0.003874      -0.017120      -0.075104      -0.045263      -0.037537      -0.015716       0.053254             10.968631       8.747433       1.035656       4.558171      14.048109       1.139627      10.110350          -0.000004
          230              C       8.770306      -6.226599      21.463773      -0.174784      40.265373 0.56084982E+03  0.14016276E+05                                10.059600                            7.808201       0.123200       1.988565                    0.999709      31.695556      93.159990       0.601220       0.407649      -1.072636       0.014223      -0.018825      -0.012738       0.026813       0.009964       0.002145      -0.008836       0.010056       0.027959      -0.018537       0.005438       0.013099             11.201169       8.710396      -0.195347       4.627415      13.257701      -0.452341      11.635410           0.000013
          231              C       9.247039      -7.367688      22.143591      -0.080973      36.955315 0.51650242E+03  0.12688999E+05                                 9.576372                            7.520930      -0.118380       1.911983                    0.999360      31.122077      91.732788       0.607084       0.410678      -1.066930       0.011373       0.037135       0.027198       0.047415       0.022583      -0.018952       0.007780      -0.004660      -0.031852      -0.033907       0.004409       0.029499             10.344573       9.282680       0.546632       3.789228      12.838098      -1.305085       8.912942           0.000012
          232              C       9.109141      -0.752494      18.771516      -0.022898      34.849976 0.49971561E+03  0.12078327E+05                                 9.153949                            7.342138       0.315171       2.066448                    0.999842      29.406271      83.749219       0.626425       0.404533      -1.079585      -0.058543      -0.052820       0.059657       0.098875       0.002664      -0.012763      -0.010824       0.005205       0.066884      -0.016913      -0.012807       0.029721             10.196357       6.615958      -1.291092      -3.058068      13.868549       2.273122      10.104566           0.000007
          233              C       9.889249      -0.674516       9.632248       0.122061      33.976340 0.39608516E+03  0.91350784E+04                                 9.363003                            6.777920      -0.093863       1.977705                    0.999654      26.946211      77.763783       0.610586       0.434946      -1.048366      -0.049068      -0.052444      -0.016363       0.073660       0.017455      -0.012590       0.000441       0.074002      -0.038969      -0.034920      -0.014858       0.049778             11.590208      15.913530      -1.405401      -1.022758      14.138491       0.111028       4.718604          -0.000036
          234              C      11.134270      -1.451703       9.578223      -0.136741      41.156110 0.53341520E+03  0.13128511E+05                                10.192846                            7.588158       0.230736       2.033373                    0.999804      30.551256      88.318727       0.614777       0.404798      -1.077469       0.026015       0.013422      -0.021582       0.036369      -0.003004       0.005024       0.009474      -0.009721      -0.036845      -0.017416       0.002938       0.014478             12.122957      15.031308       1.041711      -1.037467      16.147657      -0.070662       5.189905           0.000082
          235              C      12.239424      -0.652422       9.427402      -0.130364      40.181076 0.47500230E+03  0.11499216E+05                                10.287819                            7.332968      -0.179822       1.905369                    0.999043      31.034926      92.677263       0.595989       0.424517      -1.051540      -0.039659      -0.009307      -0.004612       0.040996      -0.029113       0.009240       0.005196       0.021553       0.126472      -0.053082       0.009344       0.043738             12.325670      16.393288       0.447338      -1.187144      15.617598       0.055268       4.966122          -0.000042
          236              C       5.616384      -3.755974       8.022746      -0.004830      33.873596 0.43295986E+03  0.10163557E+05                                 9.096726                            6.880771       0.262952       2.062545                    0.999726      28.659301      82.201711       0.636283       0.410070      -1.068803       0.048277       0.017433       0.078942       0.094162      -0.004419       0.007898       0.001949      -0.034272       0.033111      -0.025027       0.011538       0.013489             10.625092      14.855705      -0.904670      -1.711490       6.692862       3.518127      10.326710           0.000012
          237              C       9.335688      -3.550630       7.122326       0.135341      33.941054 0.41099000E+03  0.95885736E+04                                 9.402699                            6.952602      -0.221450       1.934623                    0.999466      27.400548      80.124793       0.595235       0.441057      -1.042341      -0.026629       0.004359       0.050151       0.056949       0.011324      -0.015984      -0.018024      -0.017309       0.136313      -0.037595      -0.016866       0.054461             11.043692       8.794254      -4.519965      -1.404639      12.211792      -2.284047      12.125030          -0.000001
          238              C       8.770306      -2.478423       6.386232      -0.173614      40.646370 0.56388417E+03  0.14121276E+05                                10.148703                            7.846499       0.094160       1.979405                    0.999662      31.802217      93.790115       0.597350       0.409443      -1.070689       0.013631       0.018605      -0.010975       0.025542      -0.006351       0.004644       0.013772       0.002974       0.010213      -0.017608       0.003332       0.014276             11.321449       8.800837      -3.963484      -2.563671      11.810022      -0.423650      13.353488           0.000008
          239              C       9.247039      -2.496618       5.058112      -0.081282      37.052009 0.51739985E+03  0.12720432E+05                                 9.604159                            7.531779      -0.115661       1.912927                    0.999367      31.155345      91.956059       0.605941       0.411150      -1.066300       0.010073      -0.042868       0.019626       0.048212       0.008115       0.028607      -0.012118       0.000463      -0.005967      -0.034855       0.006340       0.028514             10.378963       9.145490      -3.440361      -1.468059       8.716724      -1.072016      13.274676           0.000016
          240              C       9.109141      -2.883912      12.473075      -0.025691      35.183491 0.50384791E+03  0.12209742E+05                                 9.224026                            7.380718       0.291179       2.057360                    0.999826      29.562305      84.447901       0.623405       0.405442      -1.078410      -0.060853      -0.024601      -0.073985       0.098905       0.009369       0.011831       0.021788      -0.017979       0.013946      -0.018264      -0.014305       0.032569             10.300749       6.664322       3.337933       0.422561      13.204788      -2.807150      11.033138           0.000012
          241              C       0.039399       8.004514       5.400272       0.120790      34.009392 0.39634893E+03  0.91407850E+04                                 9.358753                            6.773043      -0.082927       1.980307                    0.999667      26.960857      77.751689       0.611898       0.434031      -1.049136      -0.048933      -0.039021       0.037370       0.072895      -0.002304      -0.021419       0.008541       0.062410      -0.078493      -0.035531      -0.015058       0.050589             11.598952      15.942511      -1.593995       0.694029       7.216547      -4.146093      11.637798          -0.000036
          242              C       1.284420       7.569132       6.046324      -0.143272      41.417292 0.53734056E+03  0.13247497E+05                                10.221664                            7.606849       0.236606       2.032378                    0.999821      30.698546      88.778193       0.615220       0.403823      -1.078273       0.026497      -0.009033      -0.021104       0.035058       0.002788       0.005529      -0.016324       0.003272      -0.000525      -0.018866       0.003064       0.015802             12.171003      15.103387      -0.365855      -1.441978       7.941805      -4.734809      13.467816           0.000083
          243              C       2.389574       7.838159       5.278715      -0.130037      40.243783 0.47554237E+03  0.11515929E+05                                10.296245                            7.335666      -0.187143       1.902362                    0.999038      31.070315      92.807285       0.596040       0.424347      -1.051612      -0.039706      -0.007235       0.005757       0.040768      -0.006757       0.030076       0.031158      -0.036357      -0.052212      -0.053829       0.009437       0.044392             12.349063      16.428787      -0.790306      -1.006491       7.732058      -4.666004      12.886345          -0.000043
          244              C      15.466234       5.069915       7.264142      -0.005051      33.816374 0.43196303E+03  0.10130273E+05                                 9.079500                            6.868740       0.291309       2.072000                    0.999762      28.587965      81.850400       0.637665       0.409580      -1.069549       0.047572       0.076681       0.024091       0.093399       0.004251       0.006269      -0.001056      -0.036719       0.027165      -0.024571       0.010226       0.014345             10.617767      14.813882      -1.927669      -0.094404      12.485574      -0.164818       4.553845           0.000012
          245              C      19.185538       4.392800       6.636099       0.141894      34.023708 0.40810416E+03  0.95000096E+04                                 9.398366                            6.915362      -0.236824       1.930012                    0.999436      27.285378      79.576389       0.598774       0.439430      -1.043796      -0.031500       0.052073       0.018024       0.063472      -0.004457      -0.015412       0.023516      -0.039735       0.051654      -0.033387      -0.007626       0.041013             11.109676       8.682900      -3.418870       3.084894      10.240028       1.350421      14.406100           0.000005
          246              C      18.620156       4.291428       5.339493      -0.204282      42.688715 0.58123625E+03  0.14688827E+05                                10.493599                            7.980532       0.016375       1.955711                    0.999188      32.304805      96.182669       0.589833       0.410906      -1.068111       0.005879       0.007774      -0.019216       0.021547       0.015636      -0.017484      -0.012200      -0.014235      -0.016279      -0.022621      -0.008386       0.031007             11.834634       9.172623      -4.457001       1.999468      13.082872       1.345347      13.248408          -0.000012
          247              C      19.096889       3.132144       4.691191       0.054398      38.459668 0.51931403E+03  0.12800442E+05                                10.143627                            7.812911      -0.314332       1.878773                    0.998978      29.526106      87.732442       0.563747       0.440785      -1.046175      -0.020919       0.004006      -0.026233       0.033791       0.031549       0.008929      -0.002474      -0.034032       0.146714      -0.061024       0.011238       0.049786             11.298551       8.929840      -3.911082       1.307662      12.388007       3.032288      12.577807           0.000014
          248              C      18.958991       9.360043       8.734079      -0.024540      35.098823 0.50232032E+03  0.12161649E+05                                 9.206691                            7.367591       0.295648       2.059282                    0.999830      29.510131      84.218913       0.624299       0.405230      -1.078714      -0.061872      -0.075794      -0.015656       0.099086       0.014888      -0.001752      -0.011971      -0.035280      -0.039317      -0.018746      -0.013960       0.032706             10.291677       6.653767       2.034116      -2.666940       9.154107       0.476799      15.067158           0.000008
          249              C       0.039399      17.313871       4.231976       0.120907      33.955067 0.39641391E+03  0.91431790E+04                                 9.349637                            6.774775      -0.085246       1.979597                    0.999665      26.965762      77.784109       0.611626       0.434182      -1.048985      -0.048903      -0.013167      -0.052303       0.072804       0.019654       0.008661      -0.007620       0.060889      -0.083448      -0.035492      -0.015144       0.050637             11.551418      15.841782       0.182969      -1.717803       6.922657       3.986398      11.889816          -0.000036
          250              C       1.284420      16.972064       3.531899      -0.143080      41.366343 0.53742043E+03  0.13250269E+05                                10.213670                            7.608215       0.233780       2.031523                    0.999819      30.699786      88.791263       0.615053       0.403908      -1.078191       0.026576       0.022309       0.003220       0.034848      -0.006116      -0.000610       0.008855       0.015831       0.036761      -0.018356       0.002953       0.015403             12.130215      15.026866       1.419457       0.413380       7.966652       4.756931      13.397127           0.000082
          251              C       2.389574      17.502319       4.148687      -0.130327      40.216800 0.47567923E+03  0.11519904E+05                                10.290170                            7.336053      -0.185907       1.902618                    0.999046      31.076272      92.823317       0.596114       0.424270      -1.051675      -0.039694      -0.001649      -0.009068       0.040750      -0.022709      -0.021100      -0.034457      -0.030028      -0.033894      -0.053836       0.009723       0.044113             12.317074      16.370962       1.255755      -0.173647       7.541010       4.560119      13.039249          -0.000043
          252              C      15.466234      17.167011       0.758604      -0.003106      34.820556 0.43947008E+03  0.10387777E+05                                 9.356844                            6.988767       0.145634       2.026073                    0.999313      29.019462      84.390401       0.621741       0.416776      -1.061113       0.047548      -0.060702       0.056369       0.095515      -0.007610       0.004063       0.004667      -0.041386       0.016036      -0.025482       0.005071       0.020411             11.001342      15.048684       1.281373      -2.320902       6.600102      -3.606324      11.355239           0.000009
          253              C      19.185538      18.049470       0.486227       0.144099      33.745120 0.40645497E+03  0.94538600E+04                                 9.360607                            6.912338      -0.207000       1.941533                    0.999472      27.198487      79.340166       0.597366       0.440828      -1.042767      -0.034479      -0.041756       0.033614       0.063736       0.015785       0.005363      -0.008842      -0.060683      -0.024101      -0.032444      -0.006922       0.039366             11.021068       8.619173      -0.960479      -4.438613      14.422745       1.133485      10.021285           0.000006
          254              C      18.620156      19.223049       1.046739      -0.201360      42.261398 0.57726222E+03  0.14557040E+05                                10.413532                            7.947879       0.039442       1.964624                    0.999209      32.138818      95.449364       0.591896       0.410356      -1.068935       0.002162       0.011983       0.013678       0.018313       0.008909       0.024939       0.000296       0.013949       0.044951      -0.024202      -0.009789       0.033990             11.688315       9.039868       0.482241      -4.757374      14.228856      -0.579640      11.796222          -0.000015
          255              C      19.096889      20.364138       0.366921       0.054892      38.161186 0.51680544E+03  0.12717709E+05                                10.075193                            7.783103      -0.304355       1.882217                    0.999002      29.444329      87.294568       0.566258       0.439551      -1.047360      -0.021930       0.020415       0.015301       0.033643      -0.022813       0.023539       0.025659      -0.072442       0.023304      -0.060334       0.011194       0.049140             11.171538       8.836396       0.817251      -3.981047      14.986413      -1.434921       9.691805           0.000016
          256              C      18.958991      13.748944       3.738996      -0.025923      35.114436 0.50323133E+03  0.12188616E+05                                 9.205115                            7.371904       0.293435       2.057878                    0.999832      29.545614      84.323388       0.624448       0.404970      -1.078941      -0.061034       0.051598      -0.058801       0.099223      -0.006355       0.014356      -0.009249       0.002310       0.073585      -0.018927      -0.013250       0.032177             10.266750       6.636635       1.279046       3.091821      13.944031       2.335183      10.219585           0.000008
          257              C       0.039399      13.670966      12.878264       0.139373      33.776360 0.38878103E+03  0.89305765E+04                                 9.335015                            6.718692      -0.113086       1.972824                    0.999639      26.780368      77.287408       0.612401       0.435407      -1.047433      -0.041859       0.059461       0.014307       0.074111      -0.009629       0.011385      -0.001149       0.068411      -0.047461      -0.027642      -0.017933       0.045575             11.607174      15.993486       1.938490       1.027605      14.118622       0.163420       4.709416           0.000033
          258              C       1.284420      14.448153      12.932289      -0.222838      45.883280 0.60069730E+03  0.15303898E+05                                11.069238                            8.130139      -0.042029       1.936225                    0.998986      32.589974      97.378103       0.582624       0.412640      -1.067144      -0.008759       0.007512       0.014103       0.018222       0.009310      -0.012698       0.012140      -0.027168       0.078308      -0.033766       0.001528       0.032237             13.293677      16.837128       0.114079       1.141610      17.467971       0.061802       5.575932          -0.000089
          259              C       2.389574      13.648872      13.083110       0.144868      37.687140 0.45917704E+03  0.10998909E+05                                10.103711                            7.430070      -0.310922       1.891026                    0.999050      28.323759      83.551239       0.567152       0.450855      -1.038041       0.051728       0.016985       0.007795       0.055000       0.052740       0.000738       0.002183       0.087720      -0.054746      -0.059537      -0.018208       0.077745             12.023859      13.819820      -0.567294       0.832314      17.291096      -0.044607       4.960660           0.000072
          260              C      15.466234      16.752424      14.487766      -0.003517      34.905927 0.44092884E+03  0.10433392E+05                                 9.374719                            7.006008       0.116881       2.016231                    0.999230      29.103595      84.746474       0.620076       0.417450      -1.060431       0.047626      -0.016328      -0.082263       0.096447       0.001320      -0.009636      -0.007517      -0.036720       0.029829      -0.025933       0.005353       0.020580             11.014675      15.090123       1.397270       2.257844       7.073224       3.861201      10.880678           0.000010
          261              C      19.185538      16.547080      15.388186       0.136079      33.568367 0.40811272E+03  0.94986874E+04                                 9.329024                            6.927574      -0.162958       1.956520                    0.999514      27.187560      79.241935       0.596773       0.440974      -1.043053      -0.028973      -0.002620      -0.052588       0.060098      -0.015978       0.010805      -0.016287      -0.009624       0.119010      -0.036538      -0.010704       0.047242             10.937615       8.621219       4.321328       1.376951      11.965220      -2.362249      12.226406          -0.000019
          262              C      18.620156      15.474873      16.124280      -0.151845      39.627804 0.54166303E+03  0.13407135E+05                                 9.936024                            7.663741       0.158328       2.006281                    0.999763      31.053965      90.563281       0.608577       0.406615      -1.074306       0.009247      -0.018709       0.021399       0.029890      -0.003336      -0.010984       0.009932       0.004863       0.014900      -0.012309      -0.005729       0.018038             11.110065       8.523649       3.728935       2.578564      11.394659      -0.478776      13.411887           0.000044
          263              C      19.096889      15.493068      17.452400      -0.135691      39.014142 0.53892591E+03  0.13404419E+05                                 9.943204                            7.692919      -0.223378       1.879597                    0.999452      31.933849      95.244154       0.598002       0.411798      -1.064365      -0.007123       0.025556      -0.023939       0.035734      -0.021012      -0.034742       0.004646      -0.020124      -0.031584      -0.044644       0.003358       0.041286             10.856593       9.084674       3.359587       1.808063       8.980010      -1.228895      14.505094          -0.000024
          264              C      18.958991      15.880362      10.037437      -0.025721      34.906848 0.50129166E+03  0.12124682E+05                                 9.156574                            7.349445       0.315658       2.065272                    0.999849      29.468157      83.925114       0.626724       0.404064      -1.080012      -0.057973       0.026059       0.075866       0.098973      -0.010718      -0.009857       0.020077      -0.013505       0.012518      -0.015815      -0.014142       0.029957             10.183002       6.603195      -3.285230      -0.420815      13.017869      -2.750813      10.927943           0.000009
          265              C       9.889249      -4.991936      17.110240       0.121299      33.953431 0.39602059E+03  0.91320166E+04                                 9.352598                            6.772876      -0.083238       1.980635                    0.999667      26.948034      77.728971       0.611501       0.434370      -1.048851      -0.048868      -0.039486      -0.037038       0.072932      -0.002367       0.021488      -0.008265       0.062133      -0.079170      -0.035494      -0.015090       0.050583             11.578027      15.893370      -1.618063      -0.753391       7.202704       4.150908      11.638008          -0.000036
          266              C      11.134270      -5.427318      16.464188      -0.144411      41.136607 0.53715482E+03  0.13242039E+05                                10.177512                            7.603684       0.248906       2.036606                    0.999824      30.692564      88.763761       0.615561       0.403627      -1.078382       0.025116      -0.010543       0.020193       0.033908       0.002833      -0.006153       0.014170      -0.000822      -0.004847      -0.016876       0.002505       0.014371             12.093057      15.069718      -0.439703       1.313682       7.875053       4.683909      13.334401           0.000083
          267              C      12.239424      -5.158291      17.231797      -0.132188      40.319261 0.47832827E+03  0.11599929E+05                                10.305087                            7.357347      -0.187145       1.901416                    0.999046      31.136720      93.061716       0.595154       0.424373      -1.051631      -0.037734      -0.005138      -0.001209       0.038102      -0.005898      -0.029820      -0.030410      -0.036112      -0.052143      -0.052877       0.008990       0.043887             12.335174      15.801539      -0.952102       0.608363       7.907966       4.947418      13.296018          -0.000042
          268              C       5.616384      -7.926535      15.246370      -0.005427      33.862709 0.43255393E+03  0.10148773E+05                                 9.089162                            6.873356       0.281039       2.068234                    0.999755      28.625950      82.008930       0.637388       0.409571      -1.069431       0.047849       0.076800      -0.024216       0.093671       0.004360      -0.006951       0.000902      -0.036367       0.027162      -0.024682       0.010509       0.014174             10.625075      14.813784      -1.944254       0.086197      12.509722       0.169397       4.551719           0.000013
          269              C       9.335688      -8.603650      15.874413       0.144737      33.931058 0.40799774E+03  0.94992631E+04                                 9.390961                            6.923557      -0.243263       1.927841                    0.999449      27.290065      79.661670       0.597093       0.440587      -1.042852      -0.031960       0.049676      -0.015872       0.061164      -0.007084       0.014645      -0.025417      -0.042976       0.056220      -0.034860      -0.009485       0.044345             11.071724       8.726323      -3.434170      -3.133180      10.147251      -1.238166      14.341600           0.000018
          270              C       8.770306      -8.705022      17.171019      -0.217302      42.097101 0.57856728E+03  0.14584390E+05                                10.349938                            7.923726       0.095695       1.980366                    0.999269      32.209487      95.346025       0.597084       0.406946      -1.072181       0.005403       0.015201       0.016050       0.022757       0.010576       0.007427       0.012343      -0.007043       0.001765      -0.011863      -0.009117       0.020980             11.608682       9.090193      -4.307582      -2.100296      12.632274      -1.196097      13.103580          -0.000041
          271              C       9.247039      -9.864306      17.819321       0.111949      36.653156 0.50164328E+03  0.12256283E+05                                 9.867867                            7.715144      -0.378067       1.864386                    0.998954      28.882854      85.396942       0.563401       0.444963      -1.043884      -0.007226      -0.003332       0.024499       0.025759       0.023890      -0.021328       0.007098      -0.002712       0.161425      -0.054721      -0.004319       0.059039             10.863267       8.984331      -3.646761      -1.573497      11.522399      -2.588683      12.083072           0.000042
          272              C       9.109141      -3.636407      13.776433      -0.025733      35.170162 0.50380491E+03  0.12208067E+05                                 9.220119                            7.379532       0.291826       2.057445                    0.999829      29.562516      84.437882       0.623584       0.405347      -1.078506      -0.061442      -0.076346       0.015604       0.099234       0.015276       0.002013       0.011863      -0.034967      -0.037476      -0.018599      -0.013968       0.032567             10.290501       6.656840       2.045386       2.653365       9.171488      -0.469672      15.043176           0.000007
          273              C       9.889249       4.317421      18.278536       0.121305      33.879378 0.39597339E+03  0.91300076E+04                                 9.335649                            6.771004      -0.084847       1.980098                    0.999665      26.943508      77.693971       0.611828       0.434182      -1.049039      -0.048767      -0.013363       0.051895       0.072456       0.019787      -0.008712       0.008091       0.061066      -0.082482      -0.035845      -0.014766       0.050610             11.525465      15.770632       0.152845       1.759224       6.927335      -3.992865      11.878429          -0.000036
          274              C      11.134270       3.975614      18.978613      -0.144233      41.027359 0.53671952E+03  0.13227392E+05                                10.156439                            7.599383       0.250577       2.037190                    0.999827      30.676378      88.676800       0.615940       0.403497      -1.078570       0.025473       0.021441      -0.001976       0.033354      -0.006621       0.001147      -0.005796       0.012281       0.035573      -0.015828       0.002083       0.013745             12.039347      14.960521       1.349036      -0.294021       7.908478      -4.698280      13.249043           0.000082
          275              C      12.239424       4.505869      18.361825      -0.131026      40.127378 0.47683015E+03  0.11551938E+05                                10.267193                            7.342674      -0.182789       1.903359                    0.999052      31.070422      92.748634       0.596264       0.424010      -1.052093      -0.037576       0.001387       0.004932       0.037923      -0.022163       0.020324       0.035036      -0.031220      -0.033330      -0.053344       0.008401       0.044943             12.262332      15.673713       0.991425       0.499069       7.642499      -4.786996      13.470784          -0.000042
          276              C       5.616384       4.170561      21.751908      -0.002861      34.803867 0.43950282E+03  0.10389395E+05                                 9.355685                            6.990194       0.143252       2.025421                    0.999303      29.021177      84.416075       0.621483       0.416916      -1.060958       0.047529      -0.061567      -0.055870       0.095765      -0.007434      -0.004270      -0.004800      -0.040734       0.015758      -0.025153       0.004992       0.020162             10.994168      15.045546       1.284475       2.333638       6.589702       3.592257      11.347256           0.000010
          277              C       9.335688       5.053020      22.024285       0.143747      33.723494 0.40639317E+03  0.94522489E+04                                 9.356906                            6.912201      -0.206380       1.941785                    0.999470      27.200723      79.351058       0.597310       0.440877      -1.042718      -0.034961      -0.041553      -0.032870       0.063477       0.015787      -0.005925       0.008701      -0.060473      -0.024012      -0.032665      -0.006517       0.039182             11.017472       8.609172      -0.947055       4.430446      14.434175      -1.155245      10.009069           0.000004
          278              C       8.770306       6.226599      21.463773      -0.202507      42.306948 0.57824514E+03  0.14588228E+05                                10.417964                            7.952483       0.037506       1.963297                    0.999224      32.180823      95.599325       0.591958       0.410133      -1.069066       0.001588       0.011556      -0.013149       0.017577       0.009610      -0.024792      -0.000317       0.014202       0.044375      -0.024629      -0.009288       0.033917             11.691863       9.051918       0.489510       4.755674      14.257410       0.517116      11.766260          -0.000011
          279              C       9.247039       7.367688      22.143591       0.053985      38.136605 0.51640043E+03  0.12703624E+05                                10.061140                            7.772600      -0.305650       1.881402                    0.999003      29.449704      87.259826       0.567529       0.438710      -1.047996      -0.021531       0.020353      -0.015284       0.033339      -0.021990      -0.024404      -0.026570      -0.072843       0.022787      -0.060832       0.010935       0.049896             11.158243       8.834059       0.820825       3.976216      14.973888       1.335087       9.666783           0.000014
          280              C       9.109141       0.752494      18.771516      -0.027034      35.149185 0.50396986E+03  0.12210823E+05                                 9.209129                            7.376586       0.293752       2.057511                    0.999835      29.571932      84.409896       0.624350       0.404890      -1.079008      -0.061158       0.051472       0.058717       0.099183      -0.006365      -0.014985       0.009211       0.002132       0.074007      -0.019123      -0.013529       0.032652             10.267630       6.635206       1.271137      -3.090300      13.946643      -2.326073      10.221040           0.000012
          281              C       9.889249       0.674516       9.632248       0.138786      33.792773 0.38884233E+03  0.89309423E+04                                 9.330929                            6.714418      -0.102443       1.975709                    0.999646      26.782124      77.248561       0.613349       0.434785      -1.047971      -0.042119       0.059219      -0.014409       0.074085      -0.009588      -0.011287       0.001321       0.069786      -0.046092      -0.028508      -0.017465       0.045973             11.611065      16.021657       1.968253      -1.027220      14.100337      -0.189746       4.711202           0.000031
          282              C      11.134270       1.451703       9.578223      -0.226716      46.007414 0.60323559E+03  0.15383921E+05                                11.080642                            8.142295      -0.054532       1.930625                    0.999075      32.686000      97.696093       0.582758       0.412134      -1.067531      -0.008659       0.006917      -0.013361       0.017359       0.009416       0.013216      -0.011463      -0.028585       0.073792      -0.033868       0.003059       0.030809             13.306113      16.914275       0.096140      -1.136051      17.420125      -0.082951       5.583940          -0.000086
          283              C      12.239424       0.652422       9.427402       0.142114      37.494466 0.45914625E+03  0.10995193E+05                                10.061005                            7.419122      -0.293075       1.895937                    0.999076      28.333897      83.500515       0.568943       0.449557      -1.039053       0.053609       0.018219      -0.007555       0.057122       0.051636      -0.000830      -0.001541       0.091590      -0.053845      -0.060071      -0.017941       0.078013             11.965055      13.857190      -0.715381      -0.833517      17.102317       0.037365       4.935659           0.000070
          284              C       5.616384       3.755974       8.022746      -0.002760      34.805109 0.43935145E+03  0.10385173E+05                                 9.356373                            6.988739       0.143124       2.025397                    0.999304      29.020438      84.417979       0.621567       0.416886      -1.060951       0.047434      -0.018410       0.080883       0.095557       0.000215       0.008758       0.007762      -0.036128       0.031002      -0.025452       0.005139       0.020313             11.001715      15.038382       1.396497      -2.283592       7.050034      -3.863222      10.916728           0.000010
          285              C       9.335688       3.550630       7.122326       0.145060      33.497434 0.40453070E+03  0.93962639E+04                                 9.313138                            6.895465      -0.185148       1.949771                    0.999497      27.106804      78.972549       0.598268       0.440765      -1.042991      -0.032744      -0.009587       0.053889       0.063782      -0.014404      -0.009189       0.013191      -0.019309       0.091337      -0.032628      -0.005038       0.037665             10.960131       8.564839       4.256155      -1.376402      12.001409       2.491355      12.314145           0.000006
          286              C       8.770306       2.478423       6.386232      -0.201763      42.151966 0.57605322E+03  0.14516774E+05                                10.387832                            7.933700       0.051111       1.968176                    0.999255      32.111917      95.290912       0.593169       0.409751      -1.069489       0.003044      -0.018388      -0.002824       0.018851      -0.026170       0.005579      -0.012358      -0.007326      -0.020873      -0.024037      -0.010007       0.034044             11.667960       9.027416       3.851021      -2.783072      11.865085       0.825130      14.111381          -0.000014
          287              C       9.247039       2.496618       5.058112       0.054076      38.295021 0.51821870E+03  0.12762241E+05                                10.104144                            7.798033      -0.306870       1.881131                    0.998997      29.476973      87.448137       0.565202       0.440036      -1.046985      -0.021453      -0.024619      -0.009825       0.034101      -0.007963       0.031234       0.024338      -0.076741       0.013586      -0.060172       0.010001       0.050172             11.232610       8.856981       3.032981      -2.684734       9.862572       1.684508      14.978276           0.000016
          288              C       9.109141       2.883912      12.473075      -0.023739      34.804964 0.49946345E+03  0.12068164E+05                                 9.138329                            7.335753       0.317136       2.066631                    0.999848      29.403307      83.669031       0.627410       0.404033      -1.080146      -0.058859       0.025721      -0.075498       0.099126      -0.009962       0.009780      -0.020451      -0.012650       0.012145      -0.016279      -0.013463       0.029743             10.168668       6.591020      -3.273767       0.426377      12.986142       2.737487      10.928841           0.000008
          289              C       0.039399      17.988386       5.400272       0.140126      33.758633 0.38853179E+03  0.89239753E+04                                 9.335241                            6.718947      -0.113218       1.973181                    0.999638      26.766667      77.259760       0.612022       0.435720      -1.047180      -0.042142       0.043435       0.043878       0.074752       0.004778      -0.014006      -0.004626       0.060360      -0.070553      -0.027814      -0.017492       0.045305             11.604412      15.998532       1.863517       1.199941       7.176395       4.148046      11.638310           0.000032
          290              C       1.284420      18.423768       6.046324      -0.220495      45.749521 0.59933795E+03  0.15262014E+05                                11.054319                            8.125832      -0.043101       1.936695                    0.998960      32.545226      97.250313       0.582198       0.413138      -1.066725      -0.009198       0.017946      -0.001874       0.020253      -0.006709       0.014523      -0.004938      -0.058833      -0.014422      -0.034417       0.000638       0.033779             13.261524      16.843003       1.035565      -0.468611       8.536953       5.142362      14.404615          -0.000088
          291              C       2.389574      18.154741       5.278715       0.140841      37.542074 0.45983600E+03  0.11017312E+05                                10.075225                            7.428989      -0.290378       1.896954                    0.999078      28.351409      83.609749       0.567996       0.450078      -1.038615       0.053215       0.016564       0.011541       0.056916       0.026105       0.043977      -0.006067       0.073773      -0.101285      -0.058949      -0.018081       0.077030             11.975951      13.863117       0.380784      -1.009858       7.906733       5.237534      14.158003           0.000071
          292              C      15.466234      20.922985       7.264142      -0.002584      34.839736 0.44043236E+03  0.10419371E+05                                 9.366562                            7.003185       0.118470       2.017168                    0.999235      29.079840      84.685630       0.620013       0.417583      -1.060279       0.048162      -0.079541       0.024601       0.096185      -0.007844       0.006034      -0.002761      -0.026507       0.058432      -0.025721       0.004518       0.021202             10.995646      15.084036       2.642811       0.090281      13.231388       0.279773       4.671514           0.000010
          293              C      19.185538      21.600100       6.636099       0.138482      33.405630 0.40725696E+03  0.94798884E+04                                 9.315154                            6.931020      -0.170001       1.954260                    0.999523      27.217338      79.500147       0.594859       0.442341      -1.041577      -0.027795      -0.045021       0.021844       0.057241       0.004552      -0.019409      -0.033489      -0.041607       0.042290      -0.037388      -0.013746       0.051134             10.889289       8.665848       3.371918       3.117941      10.005002      -1.144231      13.997018          -0.000003
          294              C      18.620156      21.701472       5.339493      -0.170945      40.165654 0.55927351E+03  0.13970474E+05                                10.056723                            7.807714       0.128166       1.991672                    0.999698      31.624365      93.003837       0.599880       0.408747      -1.071652       0.010965       0.001224      -0.019797       0.022664      -0.003195       0.005160       0.004471      -0.007148      -0.046069      -0.017552       0.004851       0.012701             11.173414       8.665601       4.088803       2.092944      12.382239      -0.933087      12.472401           0.000010
          295              C      19.096889      22.860756       4.691191      -0.082417      36.957519 0.51743075E+03  0.12718874E+05                                 9.579630                            7.526120      -0.114179       1.912829                    0.999370      31.156918      91.893114       0.607000       0.410508      -1.066927       0.009559       0.004521       0.047491       0.048654      -0.028434       0.006883      -0.005854       0.016273       0.031493      -0.034830       0.006052       0.028778             10.328359       9.087114       2.933465       2.232201      11.090620      -2.537627      10.807342           0.000014
          296              C      18.958991      16.632857       8.734079      -0.024703      34.888065 0.50089145E+03  0.12113252E+05                                 9.156001                            7.348365       0.312294       2.064661                    0.999843      29.452006      83.888193       0.626498       0.404268      -1.079816      -0.057836       0.078839      -0.015506       0.099000      -0.013415      -0.004091       0.010097      -0.030238      -0.039153      -0.015862      -0.013662       0.029525             10.181814       6.603092      -2.008045      -2.635188       9.065815      -0.465000      14.876536           0.000011
          297              C       0.039399       8.679029       4.231976       0.140074      33.809048 0.38841858E+03  0.89202294E+04                                 9.343854                            6.716952      -0.110968       1.973926                    0.999640      26.759330      77.219604       0.612286       0.435588      -1.047317      -0.042177       0.016043      -0.059724       0.074855      -0.014551       0.002935       0.004645       0.060148      -0.070373      -0.027854      -0.017333       0.045187             11.651763      16.100305       0.098118      -2.229273       6.947797      -4.006414      11.907186           0.000031
          298              C       1.284420       9.020836       3.531899      -0.220408      45.803619 0.59916341E+03  0.15256174E+05                                11.063119                            8.124309      -0.041344       1.937291                    0.998962      32.539081      97.221591       0.582300       0.413103      -1.066767      -0.009316      -0.010965      -0.015019       0.020799       0.015988      -0.001061       0.018599      -0.035434       0.056795      -0.034565       0.000272       0.034293             13.307382      16.934525      -0.933001      -0.681802       8.502494      -5.113631      14.485126          -0.000088
          299              C       2.389574       8.490581       4.148687       0.140829      37.573516 0.45983597E+03  0.11017254E+05                                10.081336                            7.429034      -0.290771       1.896853                    0.999076      28.350201      83.604559       0.567993       0.450083      -1.038617       0.053147       0.001489      -0.020122       0.056848       0.024962      -0.044364       0.009186       0.078626      -0.086018      -0.058906      -0.017826       0.076732             12.007426      13.915746      -1.070729       0.162377       8.075918      -5.332663      14.030613           0.000071
          300              C      15.466234       8.825889       0.758604      -0.004569      33.882074 0.43289289E+03  0.10161916E+05                                 9.099781                            6.880696       0.261900       2.062289                    0.999724      28.657705      82.205428       0.636203       0.410124      -1.068733       0.048250       0.059643       0.054566       0.094142       0.009107       0.000215       0.000500      -0.031990       0.039974      -0.025068       0.011578       0.013491             10.637247      14.871535      -1.027178      -1.669526       6.377075       3.333553      10.663132           0.000013
          301              C      19.185538       7.943430       0.486227       0.135986      33.697881 0.40923847E+03  0.95366668E+04                                 9.357758                            6.939387      -0.200343       1.942511                    0.999491      27.319410      79.817961       0.595647       0.441263      -1.042313      -0.024729       0.041267       0.030610       0.057021      -0.018958       0.004087       0.016974      -0.074793      -0.044350      -0.037658      -0.015274       0.052932             10.975718       8.744269       1.017993      -4.554145      14.073744      -1.151093      10.109142          -0.000003
          302              C      18.620156       6.769851       1.046739      -0.174207      40.587782 0.56329635E+03  0.14100634E+05                                10.130330                            7.836838       0.103500       1.982061                    0.999687      31.787365      93.677954       0.598451       0.408861      -1.071240       0.014311      -0.018514       0.011301       0.025986       0.008198      -0.002610       0.010598       0.010627       0.030120      -0.018711       0.004102       0.014609             11.303422       8.803236      -0.235995      -4.696774      13.349250       0.437770      11.757779           0.000011
          303              C      19.096889       5.628762       0.366921      -0.081214      37.237534 0.51854538E+03  0.12755962E+05                                 9.636931                            7.545750      -0.128067       1.908570                    0.999335      31.194548      92.105829       0.604687       0.411765      -1.065875       0.011042       0.038726      -0.027279       0.048639       0.022299       0.020066      -0.006832      -0.008483      -0.034059      -0.034596       0.004507       0.030089             10.425106       9.191974       0.483691      -3.729185      13.143401       1.383080       8.939944           0.000013
          304              C      18.958991      12.243956       3.738996      -0.023871      34.899343 0.50042565E+03  0.12099905E+05                                 9.161761                            7.347013       0.314547       2.065831                    0.999843      29.432053      83.840705       0.626254       0.404495      -1.079599      -0.058557      -0.052708      -0.059624       0.098803       0.002721       0.013311       0.010802       0.005181       0.067238      -0.016982      -0.013153       0.030134             10.208330       6.621675      -1.287234       3.060606      13.881430      -2.268235      10.121884           0.000011
          305              C       0.039399      12.321934      12.878264       0.121334      33.929577 0.39593489E+03  0.91291524E+04                                 9.346775                            6.771163      -0.083271       1.980629                    0.999667      26.943948      77.702447       0.611738       0.434244      -1.048972      -0.048848      -0.051734       0.015390       0.072796       0.017529       0.012898      -0.000223       0.075850      -0.038309      -0.035817      -0.014835       0.050652             11.561265      15.849208      -1.460835       1.019100      14.120393      -0.140294       4.714193          -0.000038
          306              C       1.284420      11.544747      12.932289      -0.144338      41.097465 0.53692494E+03  0.13234654E+05                                10.169895                            7.601375       0.249465       2.036800                    0.999825      30.687740      88.737451       0.615751       0.403554      -1.078455       0.025106       0.012227       0.019582       0.034107      -0.003895      -0.005400      -0.008709      -0.011157      -0.034774      -0.016900       0.002299       0.014602             12.074527      15.028822       0.908764       1.032364      16.014003       0.039792       5.180757           0.000087
          307              C       2.389574      12.344028      13.083110      -0.131531      40.233851 0.47762420E+03  0.11577480E+05                                10.288646                            7.350820      -0.185449       1.902226                    0.999048      31.106020      92.919278       0.595610       0.424245      -1.051812      -0.037685      -0.003523       0.004138       0.038075      -0.028652      -0.009510      -0.004323       0.023437       0.128317      -0.053170       0.008719       0.044452             12.304963      15.746133       0.038250       1.119446      16.204868      -0.123715       4.963887          -0.000046
          308              C      15.466234       9.240476      14.487766      -0.005118      33.817130 0.43222243E+03  0.10138016E+05                                 9.078923                            6.869997       0.282563       2.068933                    0.999756      28.605369      81.910590       0.637710       0.409484      -1.069597       0.047699       0.017913      -0.078245       0.093372      -0.003712      -0.007433      -0.002154      -0.033828       0.036562      -0.024976       0.010666       0.014310             10.606409      14.796577      -0.892701       1.710522       6.673455      -3.515569      10.349195           0.000013
          309              C      19.185538       9.445820      15.388186       0.144932      33.912108 0.40781663E+03  0.94935001E+04                                 9.386134                            6.920999      -0.242363       1.928165                    0.999451      27.281811      79.617599       0.597366       0.440457      -1.042983      -0.031925       0.010999      -0.050882       0.061067       0.009197       0.013478       0.015619      -0.025717       0.108117      -0.034913      -0.009663       0.044576             11.059037       8.715034      -4.416052       1.407633      12.194552       2.442476      12.267526           0.000018
          310              C      18.620156      10.518027      16.124280      -0.217934      42.123228 0.57923245E+03  0.14603482E+05                                10.352148                            7.926352       0.094063       1.979577                    0.999276      32.216195      95.333589       0.597279       0.406748      -1.072449       0.004949       0.021299      -0.004807       0.022389       0.011958      -0.005825      -0.007722      -0.014483      -0.024876      -0.012072      -0.009171       0.021244             11.595700       9.090333      -3.962835       2.679910      11.929964       0.820009      13.766804          -0.000043
          311              C      19.096889      10.499832      17.452400       0.113301      36.449164 0.49875095E+03  0.12163065E+05                                 9.813087                            7.679081      -0.381917       1.863291                    0.998915      28.810836      84.992133       0.566475       0.443370      -1.045246      -0.006615       0.018039       0.014947       0.024343      -0.005357      -0.031847       0.030097      -0.067746      -0.036525      -0.055211      -0.002743       0.057954             10.773012       8.949137      -3.162354       2.373873       9.617483       1.490217      13.752417           0.000044
          312              C      18.958991      10.112538      10.037437      -0.024294      35.090172 0.50225119E+03  0.12159777E+05                                 9.205894                            7.367822       0.294774       2.059162                    0.999828      29.506055      84.211571       0.624184       0.405311      -1.078641      -0.061810      -0.024288       0.073550       0.099096       0.008837      -0.011916      -0.022113      -0.017433       0.013702      -0.018664      -0.013894       0.032558             10.286975       6.648191       3.317168      -0.437701      13.169282       2.793532      11.043453           0.000010
          313              C       9.810451       8.004514       5.400272       0.138817      33.795760 0.38885039E+03  0.89313088E+04                                 9.331784                            6.714750      -0.102873       1.975579                    0.999646      26.783276      77.256489       0.613289       0.434819      -1.047935       0.042112      -0.042095       0.044090       0.074090       0.004995       0.013943       0.005862       0.062102      -0.069256      -0.028558      -0.017437       0.045995             11.609987      15.988078       1.870928      -1.199547       7.234698      -4.177291      11.607186           0.000030
          314              C       8.565430       7.569132       6.046324      -0.226712      45.999372 0.60320679E+03  0.15383042E+05                                11.079359                            8.142114      -0.054912       1.930519                    0.999073      32.685629      97.695346       0.582761       0.412135      -1.067527       0.008632      -0.014973      -0.000688       0.017297      -0.006654      -0.014810       0.004151      -0.055449      -0.006632      -0.033898       0.003117       0.030781             13.300602      16.877822       1.033500       0.467751       8.627636      -5.181378      14.396347          -0.000084
          315              C       7.460276       7.838159       5.278715       0.142116      37.495920 0.45914232E+03  0.10995033E+05                                10.061069                            7.419030      -0.292908       1.895980                    0.999077      28.333568      83.498243       0.568956       0.449550      -1.039062      -0.053564      -0.015681       0.012022       0.057092       0.026566      -0.044348       0.007388       0.076072      -0.100183      -0.060081      -0.017948       0.078029             11.965974      13.832426       0.369235       1.014954       7.963374      -5.269274      14.102123           0.000069
          316              C      14.083316       5.069915       7.264142      -0.002742      34.828608 0.43940315E+03  0.10386870E+05                                 9.361313                            6.989436       0.142157       2.025087                    0.999302      29.022655      84.430833       0.621487       0.416920      -1.060912      -0.047372       0.079219       0.024637       0.095534      -0.007513      -0.004511       0.002781      -0.027644       0.057195      -0.025572       0.005188       0.020384             11.013355      15.051698       2.669086      -0.073718      13.314249      -0.257089       4.674120           0.000010
          317              C      10.364012       4.392800       6.636099       0.145388      33.534566 0.40458111E+03  0.93975101E+04                                 9.319339                            6.895147      -0.184629       1.949812                    0.999502      27.106431      78.965813       0.598393       0.440669      -1.043072       0.032794       0.051641       0.018695       0.063966       0.001186       0.016865       0.022410      -0.035178       0.044833      -0.032493      -0.005504       0.037997             10.973201       8.579164       3.316426      -3.026582      10.085834       1.374667      14.254604           0.000004
          318              C      10.929394       4.291428       5.339493      -0.202055      42.196153 0.57629230E+03  0.14524415E+05                                10.395470                            7.935401       0.050468       1.967923                    0.999251      32.119200      95.320177       0.593095       0.409757      -1.069477      -0.003153       0.006624      -0.017485       0.018962      -0.017844       0.019750      -0.012390      -0.007361      -0.021312      -0.023872      -0.010109       0.033981             11.685693       9.034431       4.338903      -1.958253      12.881642       1.388985      13.141006          -0.000011
          319              C      10.452661       3.132144       4.691191       0.054281      38.286443 0.51811284E+03  0.12759175E+05                                10.102913                            7.797356      -0.307204       1.881053                    0.998996      29.475635      87.446911       0.565205       0.440050      -1.046961       0.021439       0.003969      -0.026261       0.034133      -0.031031      -0.008639      -0.001549      -0.031920       0.147848      -0.060149       0.010003       0.050146             11.233319       8.855767       3.840098      -1.289497      12.284511       3.071941      12.559678           0.000013
          320              C      10.590559       9.360043       8.734079      -0.023792      34.808139 0.49945635E+03  0.12067929E+05                                 9.139045                            7.335636       0.317775       2.066839                    0.999848      29.402629      83.666408       0.627425       0.404026      -1.080153       0.058681      -0.078241      -0.015464       0.099017      -0.013349       0.003806      -0.010338      -0.030256      -0.040630      -0.016349      -0.013401       0.029750             10.172250       6.594192      -2.005733       2.631925       9.059607       0.464580      14.862951           0.000007
          321              C       9.810451      17.313871       4.231976       0.138834      33.815276 0.38871525E+03  0.89269700E+04                                 9.335027                            6.712743      -0.100752       1.976319                    0.999647      26.774812      77.213759       0.613527       0.434710      -1.048054       0.042114      -0.017209      -0.058524       0.074126      -0.014580      -0.002701      -0.004564       0.059553      -0.075771      -0.028498      -0.017321       0.045819             11.632141      16.091602       0.086953       2.233493       6.888365       3.955057      11.916455           0.000031
          322              C       8.565430      16.972064       3.531899      -0.226619      46.011346 0.60301094E+03  0.15376198E+05                                11.081028                            8.140268      -0.031642       1.937803                    0.999060      32.676000      97.648208       0.582906       0.412082      -1.067603       0.008784       0.008043      -0.012787       0.017475       0.016167       0.001222      -0.015672      -0.035669       0.053681      -0.033981       0.002825       0.031156             13.317314      16.977909      -0.936232       0.682764       8.451374       5.053034      14.522660          -0.000086
          323              C       7.460276      17.502319       4.148687       0.141924      37.503085 0.45928773E+03  0.10999285E+05                                10.062271                            7.419878      -0.293832       1.895616                    0.999075      28.338164      83.512195       0.568966       0.449511      -1.039094      -0.053528      -0.002578      -0.019465       0.057016       0.025087       0.045015      -0.008960       0.078691      -0.092407      -0.060015      -0.017891       0.077906             11.970169      13.891725      -1.072103      -0.174269       7.992676       5.267148      14.026104           0.000070
          324              C      14.083316      17.167011       0.758604      -0.005043      33.809079 0.43205548E+03  0.10132659E+05                                 9.076805                            6.868892       0.290183       2.071496                    0.999764      28.591182      81.851945       0.637760       0.409511      -1.069629      -0.047629      -0.058956       0.054490       0.093346       0.007539      -0.000527      -0.001742      -0.032884       0.039320      -0.024642       0.010344       0.014298             10.606198      14.804562      -1.031668       1.643872       6.386384      -3.350108      10.627647           0.000014
          325              C      10.364012      18.049470       0.486227       0.142704      33.765989 0.40635787E+03  0.94467917E+04                                 9.345348                            6.898019      -0.213439       1.938441                    0.999471      27.196617      79.198215       0.600011       0.439108      -1.044256       0.029270      -0.041699       0.038162       0.063655      -0.014978      -0.005653      -0.009676      -0.061875      -0.024354      -0.032794      -0.007053       0.039847             11.003731       8.628273       0.956864       4.442785      14.396442       1.087093       9.986477           0.000006
          326              C      10.929394      19.223049       1.046739      -0.204313      42.526499 0.58024102E+03  0.14653219E+05                                10.456512                            7.967721       0.026299       1.958797                    0.999231      32.262497      95.933122       0.591140       0.410290      -1.068816      -0.006661       0.012684       0.016927       0.022176      -0.006027      -0.023248      -0.001567       0.010200       0.046929      -0.022253      -0.009303       0.031556             11.750074       9.131019      -0.483259       4.819630      14.279462      -0.616478      11.839740          -0.000015
          327              C      10.452661      20.364138       0.366921       0.054193      38.235216 0.51765277E+03  0.12744292E+05                                10.086696                            7.788704      -0.311415       1.879574                    0.998987      29.481119      87.434806       0.566116       0.439464      -1.047370       0.020845       0.020707       0.016412       0.033655       0.024470      -0.023611       0.024328      -0.072881       0.024544      -0.061186       0.012749       0.048438             11.189575       8.856066      -0.819981       3.995544      15.003691      -1.445887       9.708967           0.000016
          328              C      10.590559      13.748944       3.738996      -0.024292      34.887800 0.50040706E+03  0.12098589E+05                                 9.157103                            7.344800       0.317502       2.066486                    0.999849      29.435017      83.829089       0.626653       0.404266      -1.079819       0.059119       0.052464      -0.059634       0.099014       0.003028      -0.013606      -0.010441       0.005241       0.067735      -0.016779      -0.013551       0.030330             10.196315       6.618011      -1.276640      -3.057892      13.862113       2.236067      10.108820           0.000006
          329              C       9.810451      13.670966      12.878264       0.121502      33.966366 0.39617115E+03  0.91370677E+04                                 9.358011                            6.776186      -0.090017       1.978557                    0.999661      26.955903      77.778155       0.611031       0.434629      -1.048613       0.048802       0.051816       0.015100       0.072764       0.017452      -0.012884      -0.000376       0.075247      -0.039470      -0.035184      -0.015386       0.050571             11.576870      15.866128      -1.455220      -1.025657      14.144308       0.137192       4.720174          -0.000037
          330              C       8.565430      14.448153      12.932289      -0.142772      41.089387 0.53636735E+03  0.13218379E+05                                10.174654                            7.601515       0.246303       2.036489                    0.999818      30.658788      88.665023       0.615207       0.403989      -1.078092      -0.025187      -0.012136       0.019168       0.033898      -0.003903       0.005006       0.008524      -0.010564      -0.033444      -0.016258       0.002144       0.014114             12.084135      15.029827       0.913947      -1.039304      16.035375      -0.036408       5.187202           0.000083
          331              C       7.460276      13.648872      13.083110      -0.131589      40.228917 0.47751658E+03  0.11574402E+05                                10.289747                            7.351250      -0.183836       1.902996                    0.999046      31.096242      92.892961       0.595430       0.424390      -1.051705       0.037647       0.003730       0.004147       0.038058      -0.028634       0.009262       0.004207       0.022561       0.128347      -0.052960       0.008595       0.044364             12.305216      15.741358       0.043047      -1.121566      16.208384       0.127253       4.965907          -0.000043
          332              C      14.083316      16.752424      14.487766      -0.005999      33.929666 0.43356703E+03  0.10180851E+05                                 9.103871                            6.884420       0.265433       2.062821                    0.999731      28.685329      82.274789       0.636310       0.409930      -1.068949      -0.047818      -0.015679      -0.079697       0.094255      -0.004383       0.007641       0.002968      -0.034462       0.033294      -0.025081       0.010567       0.014514             10.638192      14.857551      -0.916728      -1.731214       6.711686       3.529891      10.345338           0.000013
          333              C      10.364012      16.547080      15.388186       0.132435      34.048518 0.41163510E+03  0.95999679E+04                                 9.400498                            6.943651      -0.216331       1.936249                    0.999451      27.361812      79.794584       0.597935       0.439233      -1.044228       0.027517      -0.003577      -0.052750       0.059603       0.013014      -0.013055      -0.017377      -0.014206       0.126095      -0.035931      -0.014421       0.050353             11.068653       8.729099      -4.435978      -1.422532      12.140361      -2.345038      12.336500          -0.000020
          334              C      10.929394      15.474873      16.124280      -0.153701      40.036338 0.54570424E+03  0.13538890E+05                                10.017498                            7.700431       0.123641       1.994079                    0.999730      31.208197      91.265231       0.605866       0.407478      -1.073213      -0.012153      -0.021146       0.021271       0.032362       0.000232       0.010590       0.009728      -0.000919       0.022513      -0.013452      -0.003931       0.017383             11.236141       8.640738      -3.824211      -2.635625      11.553263      -0.412814      13.514421           0.000045
          335              C      10.452661      15.493068      17.452400      -0.134710      39.153680 0.53977123E+03  0.13435058E+05                                 9.980456                            7.709163      -0.232391       1.877274                    0.999430      31.960379      95.458393       0.595992       0.412892      -1.063315       0.006277       0.024504      -0.024045       0.034900       0.020864       0.035586       0.005852      -0.022509      -0.032650      -0.045746       0.003330       0.042416             10.917848       9.156504      -3.415597      -1.843794       9.050198      -1.169587      14.546841          -0.000026
          336              C      10.590559      15.880362      10.037437      -0.026306      35.195261 0.50406331E+03  0.12215662E+05                                 9.223848                            7.380711       0.293283       2.057700                    0.999831      29.571872      84.463962       0.623637       0.405268      -1.078579       0.061238       0.024683       0.073850       0.099062       0.009629       0.012194       0.021737      -0.018463       0.013515      -0.018590      -0.014267       0.032857             10.300900       6.660348       3.326262       0.433795      13.193401      -2.807194      11.048951           0.000012
          337              C      19.660301       4.991936      17.110240       0.121475      33.953013 0.39608919E+03  0.91341215E+04                                 9.353922                            6.774299      -0.089106       1.978830                    0.999661      26.949814      77.739877       0.611315       0.434477      -1.048772       0.048808       0.038937      -0.037193       0.072674      -0.002366      -0.021577       0.007818       0.061854      -0.079756      -0.035354      -0.015208       0.050562             11.577345      15.891655      -1.619998       0.738717       7.178156      -4.127063      11.662225          -0.000037
          338              C      18.415280       5.427318      16.464188      -0.142861      41.079192 0.53630588E+03  0.13216284E+05                                10.172183                            7.600361       0.246716       2.036548                    0.999819      30.659823      88.661658       0.615350       0.403912      -1.078159      -0.025180       0.010879       0.020253       0.034097       0.002353       0.005874      -0.013982      -0.001854      -0.006627      -0.016410       0.002034       0.014376             12.085338      15.047996      -0.444456      -1.327339       7.850848      -4.659305      13.357168           0.000083
          339              C      17.310126       5.158291      17.231797      -0.130988      40.164715 0.47698356E+03  0.11557663E+05                                10.278583                            7.346874      -0.183251       1.903436                    0.999044      31.073273      92.793497       0.595671       0.424359      -1.051778       0.037553       0.005657      -0.000887       0.037987      -0.006431       0.029156       0.030870      -0.038369      -0.053500      -0.053136       0.008311       0.044826             12.291065      15.742629      -0.944062      -0.619876       7.861215      -4.903769      13.269352          -0.000043
          340              C       4.233466       7.926535      15.246370      -0.005735      33.888613 0.43324741E+03  0.10170435E+05                                 9.094158                            6.881217       0.268559       2.063998                    0.999736      28.663732      82.173761       0.636615       0.409851      -1.069110      -0.047748      -0.076845      -0.025176       0.093909       0.004560       0.007582      -0.001276      -0.036838       0.027171      -0.025224       0.010747       0.014478             10.624207      14.845054      -1.964294      -0.078047      12.467232      -0.183145       4.560336           0.000012
          341              C       0.514162       8.603650      15.874413       0.132382      34.023432 0.41133099E+03  0.95907938E+04                                 9.397418                            6.939922      -0.214875       1.936809                    0.999452      27.353242      79.752531       0.598266       0.439085      -1.044349       0.027503      -0.047186      -0.023403       0.059419      -0.004691      -0.017836       0.033274      -0.041050       0.044946      -0.036018      -0.014608       0.050627             11.062136       8.714432      -3.430503       3.132998      10.226347       1.270906      14.245628          -0.000019
          342              C       1.079544       8.705022      17.171019      -0.155717      40.071563 0.54800214E+03  0.13613539E+05                                10.034784                            7.720865       0.123452       1.993571                    0.999713      31.276526      91.597930       0.604417       0.407926      -1.072654      -0.011557       0.007337       0.028156       0.031308       0.010695       0.003560      -0.000799      -0.016822      -0.033369      -0.013469      -0.005722       0.019191             11.244686       8.610830      -4.151266       1.987511      12.641250       1.115256      12.481977           0.000047
          343              C       0.602811       9.864306      17.819321      -0.133212      38.838965 0.53618524E+03  0.13326211E+05                                 9.918230                            7.662707      -0.226406       1.879903                    0.999435      31.911087      95.302600       0.600114       0.410659      -1.064547       0.004147      -0.005441      -0.033456       0.034148       0.042773      -0.003495      -0.014203      -0.007590       0.012440      -0.046032       0.001072       0.044960             10.831470       9.225471      -3.265032       2.172315      11.890269       2.795929      11.378670          -0.000029
          344              C       0.740709       3.636407      13.776433      -0.024800      35.107184 0.50249066E+03  0.12166778E+05                                 9.208085                            7.368953       0.295810       2.059296                    0.999830      29.514463      84.234164       0.624229       0.405242      -1.078708       0.061623       0.075779       0.015717       0.098929       0.014817      -0.001912      -0.011932      -0.035581      -0.039557      -0.018604      -0.014211       0.032815             10.291430       6.650736       2.029991      -2.661151       9.142195       0.487363      15.081359           0.000009
          345              C      19.660301      -4.317421      18.278536       0.121903      33.934448 0.39617365E+03  0.91383798E+04                                 9.356680                            6.779726      -0.092308       1.978078                    0.999658      26.957936      77.823854       0.610313       0.435081      -1.048199       0.048958       0.011621       0.053346       0.073333       0.019729       0.008755      -0.007789       0.061988      -0.078842      -0.035218      -0.015178       0.050395             11.557986      15.807929       0.148713      -1.757408       6.967938       4.037733      11.898090          -0.000036
          346              C      18.415280      -3.975614      18.978613      -0.141595      41.078115 0.53624364E+03  0.13216792E+05                                10.178527                            7.604647       0.239439       2.034744                    0.999809      30.655599      88.709449       0.614490       0.404415      -1.077626      -0.024921      -0.024549       0.000153       0.034982      -0.006410      -0.000880       0.004468       0.013752       0.039169      -0.016433       0.002349       0.014084             12.080778      14.993829       1.363321       0.298368       7.949838       4.753699      13.298665           0.000083
          347              C      17.310126      -4.505869      18.361825      -0.132506      40.305205 0.47834203E+03  0.11600610E+05                                10.304173                            7.358568      -0.183035       1.902949                    0.999053      31.130723      93.052073       0.594955       0.424502      -1.051528       0.037776      -0.002166       0.005789       0.038279      -0.022749      -0.020064      -0.034325      -0.028471      -0.027422      -0.052586       0.009275       0.043311             12.320174      15.743825       1.005364      -0.496694       7.695255       4.839118      13.521441          -0.000043
          348              C       4.233466      -4.170561      21.751908      -0.003251      34.882979 0.44069863E+03  0.10426736E+05                                 9.372021                            7.003651       0.119099       2.017088                    0.999242      29.092441      84.713134       0.620241       0.417387      -1.060455      -0.048151       0.060865      -0.056693       0.096110      -0.009102       0.003775       0.005360      -0.040556       0.016136      -0.025673       0.004813       0.020861             11.010444      15.081378       1.261532      -2.329532       6.585962      -3.587434      11.363993           0.000010
          349              C       0.514162      -5.053020      22.024285       0.137886      33.655110 0.40922309E+03  0.95393615E+04                                 9.365567                            6.950571      -0.192533       1.945978                    0.999496      27.308723      79.885445       0.593519       0.442703      -1.041121       0.029558       0.041412      -0.026306       0.057277       0.019601       0.003493      -0.016372      -0.073959      -0.045014      -0.037115      -0.015613       0.052728             10.981254       8.738774      -1.040994      -4.555571      14.062969       1.186851      10.142020          -0.000001
          350              C       1.079544      -6.226599      21.463773      -0.171951      40.054608 0.55863843E+03  0.13947319E+05                                10.031592                            7.798865       0.136431       1.994404                    0.999699      31.593265      92.815758       0.600873       0.408285      -1.072211      -0.009884      -0.018118      -0.009583       0.022755      -0.006967      -0.000242      -0.007032       0.014080       0.025935      -0.016012       0.004633       0.011380             11.159218       8.638378       0.196457      -4.577170      13.230182      -0.417001      11.609094           0.000009
          351              C       0.602811      -7.367688      22.143591      -0.080098      36.853779 0.51538497E+03  0.12654320E+05                                 9.559291                            7.512537      -0.111127       1.914750                    0.999368      31.077417      91.566200       0.607472       0.410651      -1.066979      -0.010380       0.037478       0.028310       0.048102      -0.020693       0.019088       0.009173      -0.004062      -0.032626      -0.033812       0.006319       0.027493             10.322693       9.261007      -0.550789      -3.773394      12.816547      -1.291875       8.890525           0.000015
          352              C       0.740709      -0.752494      18.771516      -0.024544      35.079023 0.50257264E+03  0.12169266E+05                                 9.202270                            7.369471       0.290723       2.057704                    0.999823      29.517500      84.244712       0.624217       0.405233      -1.078714       0.060476      -0.051947       0.058817       0.099072      -0.005993       0.013486      -0.009636       0.002417       0.072765      -0.018299      -0.013260       0.031559             10.266461       6.634382       1.286370       3.090991      13.950070       2.370768      10.214929           0.000011
          353              C      19.660301      -0.674516       9.632248       0.140162      33.778250 0.38852560E+03  0.89237955E+04                                 9.339426                            6.719102      -0.114487       1.972825                    0.999637      26.765249      77.255444       0.611987       0.435747      -1.047164       0.042124      -0.059729      -0.015659       0.074748      -0.009745       0.011140      -0.000279       0.068090      -0.046970      -0.027740      -0.017513       0.045253             11.622843      16.038227       1.973276       1.022900      14.122509       0.144123       4.707791           0.000033
          354              C      18.415280      -1.451703       9.578223      -0.219894      45.742563 0.59893416E+03  0.15249269E+05                                11.054422                            8.123792      -0.044220       1.936570                    0.998951      32.531420      97.203451       0.582192       0.413209      -1.066671       0.009151      -0.007374      -0.016378       0.020159       0.009303      -0.013049       0.013282      -0.026886       0.082337      -0.034567       0.000468       0.034099             13.272849      16.864540       0.102973       1.143049      17.396181       0.034972       5.557825          -0.000090
          355              C      17.310126      -0.652422       9.427402       0.140746      37.550581 0.45983906E+03  0.11017442E+05                                10.077173                            7.429241      -0.290245       1.897039                    0.999077      28.350548      83.608372       0.567959       0.450106      -1.038595      -0.053159      -0.018238      -0.008619       0.056857       0.050986       0.000612       0.002822       0.089068      -0.053931      -0.058839      -0.017877       0.076716             11.985883      13.881300      -0.699422       0.842149      17.137287      -0.081336       4.939063           0.000072
          356              C       4.233466      -3.755974       8.022746      -0.002576      34.868594 0.44051369E+03  0.10422044E+05                                 9.372948                            7.004303       0.117332       2.016802                    0.999231      29.083229      84.705649       0.619885       0.417640      -1.060216      -0.048083       0.018199       0.081310       0.096200       0.001270      -0.009821      -0.008278      -0.036241       0.029785      -0.025811       0.004585       0.021226             11.012169      15.102963       1.406394       2.261391       7.060853       3.855234      10.872691           0.000010
          357              C       0.514162      -3.550630       7.122326       0.138809      33.443037 0.40729706E+03  0.94808329E+04                                 9.321384                            6.930565      -0.169397       1.954325                    0.999527      27.217099      79.493407       0.594995       0.442239      -1.041661       0.027984       0.003503       0.049977       0.057386      -0.014121       0.013856      -0.016990      -0.012921       0.129635      -0.037229      -0.014291       0.051520             10.901909       8.680940       4.400709       1.359706      12.021912      -2.298342      12.002876          -0.000002
          358              C       1.079544      -2.478423       6.386232      -0.171729      40.234118 0.55977962E+03  0.13986496E+05                                10.067560                            7.810467       0.127270       1.991061                    0.999700      31.646780      93.085724       0.599855       0.408666      -1.071689      -0.010788       0.016204      -0.011124       0.022421       0.003283      -0.005191       0.013972       0.008871       0.002413      -0.017834       0.005097       0.012737             11.196513       8.686572       3.867298       2.512467      11.648945      -0.488829      13.254023           0.000009
          359              C       0.602811      -2.496618       5.058112      -0.082376      36.958976 0.51724596E+03  0.12712754E+05                                 9.578539                            7.523841      -0.111347       1.913698                    0.999377      31.151266      91.860295       0.607226       0.410406      -1.067030      -0.009240      -0.043895       0.019615       0.048958      -0.008177      -0.028089      -0.013245       0.002925      -0.005681      -0.034756       0.005968       0.028787             10.331638       9.087862       3.391702       1.442070       8.658107      -1.124635      13.248945           0.000015
          360              C       0.740709      -2.883912      12.473075      -0.025110      34.898776 0.50113377E+03  0.12120522E+05                                 9.157433                            7.349947       0.312971       2.064730                    0.999844      29.459791      83.913980       0.626459       0.404246      -1.079835       0.057637      -0.025966      -0.075980       0.098840      -0.010442      -0.009522       0.020151      -0.013009       0.012827      -0.015996      -0.013679       0.029675             10.182414       6.606643      -3.292247      -0.415682      13.027496      -2.749852      10.913102           0.000009
          361              C      11.792240      17.561453       4.867898       0.200749      30.528802 0.34684327E+03  0.77426959E+04                                 8.567485                            6.222512       0.334254       2.104925                    0.999707      26.521692      75.441798       0.655417       0.418629      -1.057829      -0.068374      -0.013839       0.006393       0.070053      -0.006419       0.004469      -0.051148      -0.048368      -0.072765      -0.053424      -0.012820       0.066244             10.528720      13.563333      -0.702322       0.648268       6.654168       3.995006      11.368659          -0.000016
          362              C      11.792240       8.431447       4.867898       0.200587      30.528180 0.34696135E+03  0.77460720E+04                                 8.566231                            6.223590       0.334103       2.104766                    0.999706      26.528060      75.466090       0.655350       0.418632      -1.057816      -0.068299       0.012319       0.008721       0.069947       0.007066       0.003287       0.051735      -0.046946      -0.069571      -0.053446      -0.012637       0.066083             10.522560      13.484469       0.899258       0.278218       6.741982      -4.068355      11.341229          -0.000018
          363              C      11.792240      12.996450      12.774716       0.200120      30.555443 0.34733244E+03  0.77570100E+04                                 8.572632                            6.227468       0.329335       2.102944                    0.999709      26.551374      75.563808       0.655010       0.418706      -1.057690      -0.068406       0.000944      -0.016031       0.070265       0.000543      -0.007969      -0.000170       0.041677       0.194237      -0.053218      -0.012351       0.065570             10.526318      13.519999      -0.016687      -0.924366      13.687768       0.000357       4.371187          -0.000016
          364              C       1.942390      -4.565003      17.642614       0.200154      30.538682 0.34729180E+03  0.77557707E+04                                 8.568790                            6.227109       0.331579       2.103753                    0.999710      26.546440      75.544819       0.655037       0.418706      -1.057704      -0.068187       0.013355      -0.006688       0.069804       0.007252      -0.003365      -0.051412      -0.046311      -0.069701      -0.053273      -0.012346       0.065619             10.514214      13.472311       0.777460      -0.479977       6.713422       4.055623      11.356909          -0.000016
          365              C       1.942390       4.565003      17.642614       0.200444      30.535292 0.34705934E+03  0.77489605E+04                                 8.568236                            6.224462       0.331246       2.103718                    0.999706      26.536219      75.497611       0.655292       0.418631      -1.057795      -0.068536      -0.013693      -0.008854       0.070449      -0.006521      -0.004383       0.051261      -0.047444      -0.071576      -0.053381      -0.012576       0.065957             10.524338      13.549802      -0.822882      -0.442630       6.680417      -4.007135      11.342794          -0.000017
          366              C       1.942390       0.000000       9.735796       0.200651      30.529107 0.34693518E+03  0.77453616E+04                                 8.567029                            6.223390       0.333866       2.104713                    0.999706      26.527046      75.463230       0.655354       0.418636      -1.057810      -0.068310      -0.000907       0.015100       0.069965      -0.000755       0.007804       0.000587       0.041543       0.195902      -0.053440      -0.012644       0.066084             10.524459      13.523799       0.232545       0.924541      13.679253      -0.011185       4.370325          -0.000015
          367              C       7.907460       4.565003      17.642614       0.200325      30.517438 0.34716885E+03  0.77521431E+04                                 8.563932                            6.225575       0.330778       2.103477                    0.999706      26.542300      75.522516       0.655203       0.418648      -1.057767       0.068456      -0.014634      -0.007114       0.070364       0.006851       0.003633       0.051303      -0.047046      -0.071227      -0.053390      -0.012425       0.065815             10.503481      13.469014       0.786875       0.479862       6.673623      -4.020058      11.367805          -0.000016
          368              C       7.907460      -4.565003      17.642614       0.200232      30.557190 0.34719266E+03  0.77528805E+04                                 8.573094                            6.225984       0.332015       2.103970                    0.999710      26.541163      75.522601       0.655144       0.418675      -1.057741       0.068290       0.012417      -0.008426       0.069919      -0.006924       0.004116      -0.051370      -0.046748      -0.070027      -0.053235      -0.012540       0.065775             10.534877      13.553330      -0.813634       0.442797       6.720218       4.042550      11.331083          -0.000015
          369              C       7.907460       0.000000       9.735796       0.200679      30.526237 0.34690292E+03  0.77444261E+04                                 8.566436                            6.223117       0.334062       2.104814                    0.999706      26.524950      75.455093       0.655368       0.418639      -1.057814       0.068338       0.001320       0.015106       0.070000       0.000704      -0.007774       0.000575       0.041442       0.196151      -0.053429      -0.012730       0.066159             10.523471      13.521184       0.218177      -0.925091      13.679167      -0.037362       4.370061          -0.000016
          370              C      17.757310       8.431447       4.867898       0.200692      30.547372 0.34686957E+03  0.77434071E+04                                 8.570722                            6.222567       0.334428       2.104934                    0.999706      26.523387      75.446497       0.655445       0.418605      -1.057847       0.068360       0.013541       0.006718       0.070012      -0.007125      -0.003406       0.051773      -0.047065      -0.069452      -0.053437      -0.012739       0.066176             10.543593      13.566370      -0.695582      -0.654748       6.714676      -4.035610      11.349734          -0.000016
          371              C      17.757310      17.561453       4.867898       0.200617      30.512807 0.34697675E+03  0.77465681E+04                                 8.563520                            6.223854       0.333677       2.104621                    0.999706      26.529215      75.472233       0.655311       0.418649      -1.057796       0.068264      -0.012621       0.008395       0.069927       0.006397      -0.004376      -0.051059      -0.048002      -0.073041      -0.053449      -0.012584       0.066032             10.508247      13.483152       0.903915      -0.272000       6.681584       4.027783      11.360005          -0.000015
          372              C      17.757310      12.996450      12.774716       0.200041      30.558277 0.34736115E+03  0.77578177E+04                                 8.573115                            6.227616       0.329326       2.102908                    0.999709      26.553191      75.569993       0.655019       0.418691      -1.057698       0.068427      -0.001150      -0.016038       0.070290       0.000150       0.007981      -0.000364       0.041687       0.194167      -0.053207      -0.012343       0.065550             10.527197      13.522063      -0.010196       0.924631      13.688099      -0.012802       4.371428          -0.000015
          373              C      14.774775      18.961821       7.261891       0.250029      30.152740 0.34275135E+03  0.76350464E+04                                 8.687222                            6.369920       0.186528       2.077596                    0.999309      25.434019      72.467843       0.619375       0.443936      -1.041551      -0.000106       0.053277       0.018983       0.056558      -0.000072       0.000114      -0.006417      -0.061888       0.058333      -0.040667       0.013855       0.026811             10.324048      13.300569       0.127424       0.038072      13.209480       0.566843       4.462095          -0.000012
          374              C      14.774775       9.804522       2.458148       0.249815      30.174735 0.34283399E+03  0.76373077E+04                                 8.691394                            6.370397       0.186873       2.077622                    0.999307      25.437918      72.479714       0.619397       0.443895      -1.041580       0.000133      -0.010246      -0.055634       0.056570      -0.000134       0.000080       0.004004      -0.066021       0.045784      -0.040642       0.013869       0.026773             10.338667      13.311771       0.048494       0.083524       6.166006       3.510359      11.538225          -0.000011
          375              C      14.774775      10.223008      12.790473       0.251407      30.151859 0.34246934E+03  0.76274618E+04                                 8.690916                            6.370046       0.181697       2.076395                    0.999322      25.416907      72.421190       0.618946       0.444319      -1.041290       0.000234      -0.042744       0.036901       0.056469       0.000271       0.000164       0.002489      -0.055327       0.078327      -0.040720       0.014094       0.026625             10.337408      13.286677       0.085932      -0.096574       7.143717      -4.089673      10.581831          -0.000014
          376              C       4.924925      -5.965371      15.248621       0.251889      30.140465 0.34227436E+03  0.76221310E+04                                 8.689877                            6.368881       0.180962       2.076369                    0.999328      25.407571      72.392907       0.618901       0.444409      -1.041224       0.000232      -0.053245      -0.018919       0.056506      -0.000014       0.000284      -0.006260      -0.061722       0.059334      -0.040751       0.014088       0.026664             10.336961      13.275616       0.115608       0.027995      13.276730       0.557371       4.458537          -0.000013
          377              C       4.924925       3.191928      20.052364       0.252058      30.144804 0.34235303E+03  0.76244137E+04                                 8.691111                            6.370396       0.178911       2.075670                    0.999330      25.409383      72.403467       0.618705       0.444519      -1.041147      -0.000003       0.009640       0.056050       0.056873      -0.000022      -0.000044       0.003759      -0.066153       0.045699      -0.040693       0.014000       0.026693             10.337381      13.294229       0.050310       0.106874       6.179426       3.532972      11.538487          -0.000011
          378              C       4.924925       2.773442       9.720039       0.252470      30.136590 0.34213364E+03  0.76181697E+04                                 8.690019                            6.368397       0.179507       2.076032                    0.999330      25.398467      72.361661       0.618807       0.444525      -1.041162      -0.000104       0.042538      -0.037064       0.056420       0.000107       0.000128       0.002604      -0.055513       0.077907      -0.040741       0.014196       0.026545             10.342161      13.291740       0.104024      -0.107334       7.142203      -4.090894      10.592541          -0.000013
          379              C       4.924925       5.965371      15.248621       0.251235      30.144915 0.34249780E+03  0.76285348E+04                                 8.688516                            6.370176       0.182435       2.076601                    0.999321      25.422351      72.447496       0.618937       0.444300      -1.041263      -0.000232       0.053285      -0.018975       0.056563      -0.000014      -0.000284       0.006127      -0.061823       0.059271      -0.040791       0.014235       0.026556             10.330829      13.296940       0.110648      -0.027933      13.229071      -0.562377       4.466475          -0.000012
          380              C       4.924925      -3.191928      20.052364       0.250282      30.149024 0.34266026E+03  0.76326234E+04                                 8.687081                            6.369488       0.186118       2.077564                    0.999312      25.430390      72.459151       0.619326       0.443994      -1.041502       0.000004      -0.010760       0.055266       0.056303      -0.000016       0.000050      -0.003807      -0.066047       0.046001      -0.040690       0.014052       0.026639             10.324289      13.279620       0.047506      -0.101752       6.163564      -3.513262      11.529684          -0.000012
          381              C       4.924925      -2.773442       9.720039       0.249973      30.164949 0.34277693E+03  0.76358027E+04                                 8.689779                            6.370157       0.186416       2.077539                    0.999310      25.435754      72.475040       0.619360       0.443936      -1.041545       0.000109      -0.043318      -0.036520       0.056658       0.000089      -0.000128      -0.002442      -0.054930       0.079101      -0.040649       0.013807       0.026842             10.332167      13.303305       0.101070       0.102629       7.149771       4.079819      10.543424          -0.000013
          382              C      14.774775       7.031079       7.261891       0.252440      30.149795 0.34214772E+03  0.76186060E+04                                 8.692864                            6.368559       0.179380       2.075981                    0.999331      25.399633      72.366946       0.618791       0.444529      -1.041154       0.000101      -0.053373       0.018487       0.056484      -0.000064      -0.000127       0.006178      -0.061646       0.059432      -0.040729       0.014162       0.026567             10.352360      13.299024       0.133541      -0.038292      13.291945      -0.554829       4.466112          -0.000013
          383              C      14.774775      16.188378       2.458148       0.252770      30.133592 0.34202537E+03  0.76152387E+04                                 8.690039                            6.367853       0.178906       2.075958                    0.999334      25.393462      72.347486       0.618760       0.444589      -1.041113      -0.000132       0.010399      -0.055557       0.056522      -0.000135      -0.000079      -0.003539      -0.066366       0.045566      -0.040778       0.014099       0.026679             10.343330      13.296267       0.050768      -0.087301       6.184727      -3.541004      11.548997          -0.000013
          384              C      14.774775      15.769892      12.790473       0.251452      30.146644 0.34244406E+03  0.76272120E+04                                 8.690225                            6.370257       0.181382       2.076362                    0.999327      25.420162      72.446037       0.618834       0.444381      -1.041191      -0.000236       0.043670       0.036227       0.056741       0.000261      -0.000162      -0.002557      -0.055586       0.078019      -0.040798       0.014235       0.026562             10.335299      13.293912       0.084103       0.093453       7.151684       4.085415      10.560300          -0.000012
          385              C       9.849850      -4.998435       8.657543       0.139097      33.531112 0.42314088E+03  0.98879897E+04                                 9.044104                            6.842340       0.300200       2.072789                    0.999888      28.006821      80.459214       0.631724       0.414912      -1.064407      -0.002326       0.035658      -0.058134       0.068239       0.016908       0.009146      -0.010093       0.015093       0.008751      -0.026205       0.008663       0.017542             10.742091       8.735026      -4.243099      -2.250141      11.388983      -0.990379      12.102263          -0.000028
          386              C       9.849850       9.996869       0.000000       0.141493      33.251397 0.42131301E+03  0.98336723E+04                                 8.995614                            6.830518       0.316776       2.079717                    0.999881      27.911550      80.112860       0.631919       0.415273      -1.064278       0.000679      -0.068161      -0.004859       0.068337      -0.000511      -0.021019      -0.000476      -0.001476      -0.041961      -0.027208       0.007741       0.019466             10.658063       8.655116       0.145504       4.717569      12.701070       0.149128      10.618002          -0.000026
          387              C       9.849850       7.998015      13.852969       0.151204      32.752571 0.41593631E+03  0.96755663E+04                                 8.919132                            6.797716       0.333141       2.089726                    0.999887      27.640516      79.161785       0.632013       0.416611      -1.063586      -0.002280       0.032425       0.058459       0.066888      -0.021906       0.012485       0.005837       0.011186      -0.002822      -0.027889       0.003062       0.024827             10.542548       8.526343       3.893101      -2.437997      10.851927       0.862846      12.249374          -0.000028
          388              C       0.000000      -7.998015      13.852969       0.152253      32.703523 0.41535559E+03  0.96585091E+04                                 8.911162                            6.794049       0.332720       2.090126                    0.999886      27.610863      79.057678       0.632044       0.416743      -1.063521      -0.002543      -0.034315       0.057289       0.066829      -0.022076      -0.012964      -0.004289       0.013405       0.001554      -0.027912       0.002354       0.025559             10.531994       8.525393       4.056871       2.165656      11.140872      -1.010577      11.929717          -0.000027
          389              C       0.000000      15.996031       0.000000       0.154622      32.845546 0.41497746E+03  0.96483841E+04                                 8.942564                            6.794055       0.310798       2.083448                    0.999879      27.595522      79.031436       0.631555       0.417124      -1.063183      -0.004541       0.065882      -0.000590       0.066041       0.000587       0.025647       0.000011       0.004667      -0.021047      -0.027032       0.001170       0.025862             10.596999       8.562125      -0.179132      -4.634333      12.731471       0.199140      10.497403          -0.000036
          390              C       0.000000       4.998435       8.657543       0.151587      33.173101 0.41720720E+03  0.97144416E+04                                 8.999179                            6.808816       0.290893       2.075043                    0.999873      27.711814      79.454977       0.631273       0.416699      -1.063321      -0.002323      -0.031189      -0.057936       0.065839       0.020317      -0.012251       0.004570       0.010056      -0.000723      -0.025859       0.002556       0.023302             10.707487       8.646909      -4.004173       2.501604      11.019542       0.884343      12.456009          -0.000036
          391              C       9.849850      -7.998015      13.852969       0.146516      33.307384 0.41959990E+03  0.97843765E+04                                 9.015605                            6.822505       0.291754       2.073222                    0.999875      27.830283      79.859217       0.631429       0.415991      -1.063747       0.002490      -0.034325       0.057211       0.066765       0.018678       0.010963      -0.006009       0.013002       0.006045      -0.025499       0.004824       0.020676             10.720396       8.696240      -4.209980      -2.241332      11.348813      -1.010012      12.116134          -0.000028
          392              C       9.849850      15.996031       0.000000       0.154518      32.847023 0.41506192E+03  0.96508704E+04                                 8.942638                            6.794654       0.309994       2.083132                    0.999878      27.599023      79.044448       0.631538       0.417112      -1.063187      -0.000873       0.065877       0.005278       0.066094      -0.000498      -0.025540      -0.000656       0.004559      -0.021083      -0.026973       0.001258       0.025715             10.597535       8.565298       0.143008       4.636056      12.729759       0.146600      10.497548          -0.000037
          393              C       9.849850       4.998435       8.657543       0.157233      32.572526 0.41308646E+03  0.95924172E+04                                 8.894758                            6.781158       0.330036       2.091308                    0.999884      27.497739      78.674310       0.631860       0.417444      -1.063095       0.002237      -0.031159      -0.057987       0.065866      -0.023575       0.014121       0.002896       0.010454      -0.004929      -0.028248       0.000180       0.028068             10.522596       8.486033       3.861329      -2.422302      10.821483       0.884704      12.260271          -0.000036
          394              C       0.000000      -4.998435       8.657543       0.144567      32.931574 0.41908450E+03  0.97673480E+04                                 8.940413                            6.815331       0.335901       2.087819                    0.999885      27.794852      79.683575       0.632306       0.415627      -1.064199       0.002383       0.035620      -0.058200       0.068277      -0.020101      -0.011033      -0.008445       0.015267       0.004658      -0.028220       0.006371       0.021850             10.556647       8.570600       4.093159       2.176668      11.181909      -0.990086      11.917433          -0.000028
          395              C       0.000000       9.996869       0.000000       0.141417      33.254792 0.42138630E+03  0.98358435E+04                                 8.996151                            6.831021       0.315923       2.079389                    0.999881      27.914737      80.124754       0.631906       0.415262      -1.064282       0.004741      -0.068140       0.001015       0.068313       0.000620       0.020912       0.000238      -0.001613      -0.041997      -0.027125       0.007770       0.019355             10.660927       8.659498      -0.181434      -4.720749      12.702555       0.201651      10.620729          -0.000027
          396              C       0.000000       7.998015      13.852969       0.145445      33.357628 0.42018874E+03  0.98017134E+04                                 9.023689                            6.826119       0.292184       2.072818                    0.999875      27.860553      79.965329       0.631414       0.415848      -1.063820       0.002370       0.032454       0.058376       0.066833       0.018477      -0.010515       0.007571       0.010747       0.001571      -0.025467       0.005525       0.019942             10.730957       8.696825      -4.041878       2.520501      11.053104       0.859070      12.442941          -0.000028
          397              C      11.676012      17.720660      10.231028       0.315439      26.647676 0.28670797E+03  0.61482579E+04                                 8.131543                            5.923827       0.020796       2.045084                    0.999540      24.274078      69.337848       0.622297       0.458983      -1.026117      -0.020027      -0.038048      -0.021795       0.048206      -0.014820      -0.008593       0.027383       0.031547      -0.095095      -0.047470       0.004876       0.042594              9.482318       6.027061       2.781969       1.613965      10.578684      -1.110041      11.841209          -0.000015
          398              C      11.676012      12.996450       2.048457       0.315222      26.668527 0.28689466E+03  0.61529316E+04                                 8.134439                            5.924671       0.019971       2.044559                    0.999535      24.279910      69.346096       0.622457       0.458815      -1.026266      -0.020167       0.000223       0.043876       0.048289       0.000001       0.017026       0.000116       0.079616       0.047436      -0.047714       0.005026       0.042688              9.480517       6.013145       0.000484      -3.214106      12.490277       0.006566       9.938131          -0.000014
          399              C      11.676012       8.272240      10.231028       0.317920      26.651043 0.28660871E+03  0.61454818E+04                                 8.133773                            5.923764       0.015641       2.043219                    0.999526      24.265627      69.305795       0.622160       0.459132      -1.026053      -0.018708       0.035872      -0.020826       0.045503       0.014722      -0.008439      -0.027998       0.032887      -0.097486      -0.048667       0.005418       0.043249              9.475707       5.994487      -2.780104       1.601263      10.566497       1.101972      11.866138          -0.000015
          400              C       1.826162      -4.724210      12.279484       0.315581      26.646692 0.28686219E+03  0.61518939E+04                                 8.129792                            5.924184       0.019232       2.044365                    0.999534      24.274311      69.322017       0.622523       0.458791      -1.026307      -0.020779       0.037615       0.021627       0.048108       0.014645       0.008810       0.027706       0.032733      -0.095073      -0.047895       0.004964       0.042931              9.455142       5.990318      -2.778771      -1.603936      10.573799      -1.094055      11.801309          -0.000013
          401              C       1.826162      -0.000000      20.462055       0.315230      26.663030 0.28690166E+03  0.61531325E+04                                 8.133185                            5.924813       0.019997       2.044562                    0.999534      24.280275      69.347906       0.622437       0.458825      -1.026258      -0.020169       0.000155      -0.043874       0.048288       0.000213      -0.017039      -0.000422       0.079619       0.047496      -0.047728       0.005027       0.042701              9.475662       6.009406      -0.013893       3.211586      12.485631       0.004836       9.931950          -0.000014
          402              C       1.826162       4.724210      12.279484       0.314703      26.691577 0.28699133E+03  0.61556667E+04                                 8.138973                            5.925638       0.020921       2.044738                    0.999534      24.288965      69.380966       0.622396       0.458810      -1.026245      -0.019460      -0.038458       0.022335       0.048544      -0.014808       0.008223      -0.027349       0.031172      -0.095760      -0.047533       0.005129       0.042405              9.505554       6.032413       2.787656      -1.605114      10.579866       1.121953      11.904382          -0.000014
          403              C       8.023688       4.724210      12.279484       0.318007      26.645920 0.28655511E+03  0.61439365E+04                                 8.132387                            5.922984       0.016465       2.043524                    0.999524      24.261903      69.288925       0.622248       0.459097      -1.026091       0.018743      -0.035850       0.020802       0.045489       0.014880      -0.008246      -0.027817       0.032666      -0.098362      -0.048667       0.005364       0.043303              9.474188       5.992990      -2.777854       1.601632      10.559015       1.101841      11.870558          -0.000014
          404              C       8.023688      -0.000000      20.462055       0.315238      26.662635 0.28690107E+03  0.61531158E+04                                 8.133091                            5.924815       0.019980       2.044557                    0.999534      24.280199      69.347635       0.622436       0.458827      -1.026257       0.020165      -0.000002      -0.043874       0.048286      -0.000469       0.017042      -0.000656       0.079626       0.047503      -0.047738       0.005027       0.042711              9.475334       6.009134      -0.007007      -3.211470      12.485311       0.029819       9.931558          -0.000014
          405              C       8.023688      -4.724210      12.279484       0.315298      26.652525 0.28677008E+03  0.61500209E+04                                 8.132780                            5.924611       0.020260       2.044860                    0.999541      24.278344      69.356073       0.622223       0.459005      -1.026088       0.019942       0.038059       0.021902       0.048227      -0.014629      -0.008820       0.027611       0.031854      -0.093949      -0.047469       0.004936       0.042533              9.481830       6.027511       2.787731       1.606695      10.590044      -1.112681      11.827935          -0.000012
          406              C      17.873538       8.272240      10.231028       0.314612      26.697027 0.28704695E+03  0.61572663E+04                                 8.140444                            5.926434       0.020102       2.044432                    0.999535      24.292792      69.398181       0.622309       0.458844      -1.026208       0.019427       0.038490      -0.022340       0.048559      -0.014664       0.008387      -0.027526       0.031385      -0.094902      -0.047533       0.005183       0.042350              9.507225       6.034114       2.787139      -1.609807      10.584043       1.120001      11.903520          -0.000014
          407              C      17.873538      12.996450       2.048457       0.315206      26.668984 0.28689949E+03  0.61530619E+04                                 8.134494                            5.924701       0.020000       2.044561                    0.999535      24.280237      69.347201       0.622458       0.458812      -1.026268       0.020169       0.000049       0.043875       0.048289      -0.000223      -0.017025       0.000346       0.079608       0.047449      -0.047714       0.005029       0.042685              9.480570       6.012992      -0.015329       3.214081      12.490446      -0.014346       9.938271          -0.000014
          408              C      17.873538      17.720660      10.231028       0.315713      26.642337 0.28680288E+03  0.61502056E+04                                 8.128676                            5.923420       0.019777       2.044588                    0.999533      24.270203      69.304317       0.622597       0.458768      -1.026337       0.020865      -0.037598      -0.021531       0.048089       0.014816       0.008614       0.027478       0.032424      -0.096221      -0.047896       0.004905       0.042990              9.455829       5.990086      -2.776270      -1.605941      10.566082      -1.093263      11.811319          -0.000013
          409             Br       5.888240      11.031387      13.146139      -0.125266     200.870636 0.56292430E+04  0.23203800E+06                                22.413015                           19.583766       1.590903       2.064654                    0.999984      93.386262     274.870356       0.581599       0.255490      -1.300943      -0.032615      -0.069999      -0.024857       0.081126       0.419619      -0.003275      -0.032478       0.058252      -1.273382      -0.427145      -0.206284       0.633429             25.621244      38.088172       9.003121      -1.444935      25.886111      -2.475246      12.889449          -0.000016
          410             Br      10.915604      11.772184      18.719742      -0.094118     192.176486 0.54891600E+04  0.22584132E+06                                21.782009                           19.435842       1.261574       1.971819                    0.999977      94.125994     280.824361       0.576868       0.258067      -1.291946      -0.042423       0.023398       0.034697       0.059591       0.144451       0.179205       0.447572      -0.439404       0.534495      -0.367667      -0.289445       0.657113             23.164721      14.171395       3.852803       3.414498      30.807363       8.073132      24.515404           0.000002
          411             Br      15.738090      -5.869197      16.126531      -0.126022     201.419072 0.56405168E+04  0.23262411E+06                                22.458950                           19.605586       1.588942       2.063956                    0.999984      93.433283     275.100185       0.581163       0.255548      -1.300841      -0.031650      -0.012078      -0.075187       0.082466       0.212211       0.361702       0.280624       0.486785       0.010667      -0.428730      -0.205164       0.633894             25.709344      38.204118       5.816237       7.161761      18.389740       6.947402      20.534175          -0.000015
          412             Br       1.065754     -10.325680      19.554882      -0.096885     188.698212 0.52954776E+04  0.21582093E+06                                21.441507                           18.994837       1.305221       1.982409                    0.999898      93.762325     277.982004       0.588194       0.255504      -1.295797      -0.038031      -0.010885       0.033351       0.051741      -0.076114       0.208935      -0.248533      -0.071524       1.625774      -0.361091      -0.304188       0.665279             22.996334      14.044877      -0.937086       5.442023      18.945893      -1.753588      35.998232           0.000002
          413             Br      15.738090       3.904134      19.530120      -0.123661     200.211454 0.56053572E+04  0.23080125E+06                                22.359546                           19.537272       1.595155       2.066087                    0.999984      93.294760     274.425208       0.582526       0.255362      -1.301144      -0.035064      -0.056650       0.048620       0.082478       0.207433      -0.366951      -0.246569       0.538361       0.171915      -0.424922      -0.209415       0.634338             25.580167      38.059239       3.292766      -8.573441      13.970144      -4.334335      24.711117          -0.000016
          414             Br       1.065754       9.101414      21.675372      -0.065582     187.645045 0.53515109E+04  0.21893337E+06                                21.460035                           19.170046       1.216185       1.965357                    0.999979      93.170514     277.803459       0.581392       0.257514      -1.291759      -0.135781       0.093133       0.052988       0.172968       0.210142      -0.015970      -0.192152      -0.933296      -0.678803      -0.402982      -0.262943       0.665925             22.750051      15.022643       4.728656      -3.261881      30.639147      -7.330368      22.588364          -0.000002
          415             Br       1.065754       1.224266       3.790770      -0.063030     183.027463 0.51570176E+04  0.20889846E+06                                21.021588                           18.734011       1.283243       1.983849                    0.999922      92.542994     273.993560       0.592482       0.255208      -1.295501      -0.130366      -0.001403      -0.103106       0.166217      -0.118106      -0.162423       0.454028      -0.494554       0.637645      -0.396882      -0.274173       0.671055             22.368517      14.781057      -5.307702      -2.559849      29.996849       7.009744      22.327645          -0.000002
          416             Br      13.811460       5.869197      16.126531      -0.124123     200.236612 0.56131101E+04  0.23119972E+06                                22.361489                           19.551976       1.595659       2.066175                    0.999983      93.315710     274.531427       0.582255       0.255393      -1.301107       0.032492       0.016235      -0.072604       0.081183       0.213582      -0.361851      -0.277557       0.484895       0.010749      -0.425125      -0.207953       0.633078             25.528124      37.887789       5.721137      -7.099959      18.207473      -6.815443      20.489110          -0.000016
          417             Br      13.811460      -3.904134      19.530120      -0.124733     201.456080 0.56346156E+04  0.23232499E+06                                22.467002                           19.596994       1.590315       2.064594                    0.999984      93.392220     274.965892       0.581204       0.255591      -1.300757       0.032210       0.055253       0.051952       0.082398       0.208205       0.365176       0.247155       0.547420       0.181773      -0.429986      -0.205476       0.635461             25.759076      38.315376       3.295262       8.683555      14.032156       4.445405      24.929694          -0.000016
          418             Br      18.633946       2.670770       2.955630      -0.063920     183.328867 0.51713106E+04  0.20963546E+06                                21.049544                           18.765565       1.279885       1.982738                    0.999925      92.614083     274.363154       0.591682       0.255361      -1.295227       0.131382      -0.089259      -0.052223       0.167199       0.083185       0.182660       0.257772      -0.157512       1.655392      -0.398382      -0.272256       0.670638             22.379533      14.806009      -0.429062       5.830754      18.366378       0.306683      33.966213          -0.000002
          419             Br      18.633946      22.097864       0.835140      -0.061648     184.099184 0.52468526E+04  0.21351134E+06                                21.134971                           18.942438       1.279465       1.983415                    0.999942      92.693743     275.296445       0.586921       0.256451      -1.293600       0.126958       0.091891      -0.057782       0.167036      -0.200409      -0.018176       0.195650      -0.938606      -0.707053      -0.396179      -0.274097       0.670276             22.294190      14.785836      -4.801960      -3.287525      29.914120       6.555310      22.182615          -0.000002
          420             Br       3.961610      14.961513      13.146139      -0.123540     200.462842 0.56141967E+04  0.23125814E+06                                22.381419                           19.555515       1.595645       2.066275                    0.999984      93.305074     274.517833       0.582123       0.255436      -1.301039       0.032491       0.073461      -0.024102       0.083864       0.420827       0.003695       0.031484       0.057765      -1.272592      -0.426684      -0.207784       0.634468             25.573880      37.943959       8.986740       1.457359      25.886201       2.480565      12.891482          -0.000016
          421             Br       8.784096     -10.325680      19.554882      -0.094042     188.040720 0.52728854E+04  0.21466424E+06                                21.390565                           18.951704       1.311611       1.984779                    0.999899      93.624089     277.392962       0.589000       0.255434      -1.295923       0.038018      -0.011516       0.035456       0.053246       0.076517      -0.209034      -0.248766      -0.073291       1.625871      -0.362048      -0.303493       0.665541             22.931812      14.042588       0.856925      -5.393248      18.957092      -1.594595      35.795755           0.000002
          422             Br       8.784096       9.101414      21.675372      -0.065058     187.371495 0.53462212E+04  0.21866002E+06                                21.437236                           19.159685       1.215578       1.965312                    0.999978      93.140679     277.666422       0.581598       0.257490      -1.291806       0.135539       0.093167       0.052130       0.172535      -0.209119       0.016548      -0.193465      -0.932155      -0.680263      -0.401724      -0.264099       0.665823             22.715439      14.990981      -4.772785       3.231661      30.601826      -7.280899      22.553510          -0.000002
          423             Br      13.811460       1.965063       9.364373      -0.122640     200.033922 0.55993285E+04  0.23048767E+06                                22.345548                           19.527415       1.594069       2.066339                    0.999987      93.227203     274.174651       0.582652       0.255379      -1.301141       0.033955       0.069746       0.026103       0.081846       0.416711      -0.005234      -0.031150       0.068921      -1.282267      -0.429675      -0.202757       0.632432             25.554409      37.936796       8.867139      -1.442488      25.839565      -2.498133      12.886867          -0.000016
          424             Br       8.784096       1.224266       3.790770      -0.065604     183.464770 0.51726346E+04  0.20969224E+06                                21.054141                           18.763699       1.280673       1.982593                    0.999920      92.651853     274.432947       0.591942       0.255244      -1.295438       0.130814       0.001380      -0.102940       0.166466       0.117358       0.162004       0.454121      -0.494697       0.636836      -0.396649      -0.274142       0.670791             22.401355      14.754329       5.249490       2.580975      30.005134       7.201521      22.444601          -0.000002
          425             Br       3.961610      18.865647       6.383981      -0.119741     199.507827 0.55819193E+04  0.22958962E+06                                22.309887                           19.497515       1.602970       2.069429                    0.999986      93.106415     273.701098       0.583084       0.255391      -1.301140       0.031117       0.020322       0.078385       0.086749       0.212811       0.359885       0.281278       0.498537       0.000077      -0.433091      -0.202240       0.635331             25.508201      37.856163       5.698400       7.047932      18.138210       6.885919      20.530228          -0.000016
          426             Br       3.961610       9.092316       2.980392      -0.119076     199.572473 0.55752443E+04  0.22924869E+06                                22.317056                           19.485638       1.602923       2.069538                    0.999986      93.080822     273.594871       0.583266       0.255386      -1.301134       0.032959       0.056693      -0.056998       0.086885       0.206122      -0.364973      -0.248121       0.556433       0.169941      -0.433297      -0.203181       0.636479             25.579319      37.955545       3.270280      -8.544130      13.993801      -4.501187      24.788613          -0.000016
          427             Br      18.633946      11.772184      18.719742      -0.091270     191.649844 0.54731858E+04  0.22501907E+06                                21.743954                           19.407904       1.263766       1.973028                    0.999978      94.011282     280.375215       0.577270       0.258076      -1.291939       0.042370       0.026339       0.035240       0.061080      -0.144881      -0.179713       0.447917      -0.439693       0.535394      -0.368201      -0.289669       0.657870             23.110585      14.185969      -3.902510      -3.398889      30.778632       7.858630      24.367154           0.000002
          428             Br       5.888240       7.127253       6.383981      -0.122661     200.018032 0.55981100E+04  0.23042391E+06                                22.343711                           19.524677       1.594506       2.066451                    0.999986      93.224611     274.154825       0.582723       0.255363      -1.301167      -0.033464      -0.012514       0.073882       0.082067       0.212891      -0.358237      -0.278136       0.496743       0.002190      -0.429479      -0.202832       0.632311             25.563349      37.904180       5.698583      -7.016778      18.338291      -6.895811      20.447577          -0.000016
          429             Br      10.915604       2.670770       2.955630      -0.066083     183.743284 0.51882137E+04  0.21049732E+06                                21.081570                           18.799070       1.274175       1.980699                    0.999926      92.719222     274.811200       0.591005       0.255438      -1.295098      -0.131989      -0.089348      -0.050415       0.167170      -0.082355      -0.182254       0.257851      -0.155805       1.656316      -0.397302      -0.273348       0.670650             22.407283      14.785604       0.345464      -5.861193      18.327008       0.448895      34.109238          -0.000002
          430             Br       5.888240      16.900584       2.980392      -0.122106     199.934697 0.55902501E+04  0.23002074E+06                                22.339251                           19.510039       1.595925       2.066945                    0.999986      93.197659     274.032614       0.582981       0.255338      -1.301192      -0.035103      -0.058217      -0.047391       0.082869       0.204847       0.364049       0.247493       0.551530       0.163062      -0.430228      -0.203439       0.633667             25.587011      38.061627       3.217241       8.507982      13.905458       4.301925      24.793950          -0.000016
          431             Br      10.915604      22.097864       0.835140      -0.061966     184.330386 0.52507341E+04  0.21371165E+06                                21.154690                           18.950333       1.280713       1.983679                    0.999942      92.714281     275.396728       0.586750       0.256475      -1.293552      -0.127259       0.092117      -0.058673       0.167699       0.201335       0.017495       0.194466      -0.939968      -0.705999      -0.397466      -0.273067       0.670533             22.323321      14.815655       4.759287       3.318544      29.946556       6.602686      22.207753          -0.000002
          432             Br      15.738090      -1.965063       9.364373      -0.118959     199.281155 0.55748626E+04  0.22922429E+06                                22.291597                           19.484199       1.604576       2.070025                    0.999986      93.069339     273.537282       0.583334       0.255365      -1.301187      -0.031580      -0.078828       0.021623       0.087628       0.418536       0.004343       0.032455       0.068057      -1.291274      -0.432936      -0.202789       0.635725             25.487723      37.817050       8.890087       1.447547      25.866479       2.452493      12.779641          -0.000016
          433              N      11.112601      18.167737       5.827972      -0.362000      47.433776 0.60529709E+03  0.15261292E+05                                11.038717                            7.999509      -0.243582       1.922365                    0.997545      30.353369      86.664379       0.612765       0.396451      -1.091240      -0.057216      -0.035051      -0.064116       0.092806      -0.025859      -0.010343       0.003788       0.044708      -0.046938      -0.026440      -0.017586       0.044026             14.272682      14.093510       0.623068       2.968927       9.935066       7.017814      18.789469           0.000015
          434              N      13.626282      19.641535       7.300159      -0.302260      42.395155 0.56847159E+03  0.14109295E+05                                10.275862                            7.749597      -0.240376       1.926786                    0.998519      29.679915      84.071084       0.622915       0.396169      -1.091462       0.072708       0.075159       0.019009       0.106285      -0.024154       0.002137       0.004795      -0.036652       0.014648      -0.033193       0.004833       0.028360             12.602545      20.922591       0.695805      -0.174739      11.267769       0.280863       5.617274           0.000004
          435              N      10.679207      20.652659       7.606302      -0.367344      48.389528 0.65046713E+03  0.16699820E+05                                11.183582                            8.297880      -0.314717       1.892366                    0.996959      31.064167      89.533813       0.601007       0.396954      -1.090770      -0.050256       0.074955      -0.019269       0.092278      -0.005022      -0.022302      -0.012037      -0.011533       0.122195      -0.036254      -0.012844       0.049098             14.045087      13.070486      -7.753402      -2.126091      16.868004      -0.069429      12.196772           0.000017
          436              N      11.303688      17.828530       8.990698      -0.318366      42.883800 0.59228646E+03  0.14858118E+05                                10.365031                            7.939073      -0.264525       1.917643                    0.998372      30.013881      85.587596       0.611836       0.399061      -1.089029      -0.031856      -0.095283       0.030364       0.104956      -0.002385       0.014353       0.032668       0.010834       0.015023      -0.037803       0.002926       0.034877             12.227501       7.006885       1.682909       1.425474      11.537849      -3.984501      18.137770           0.000010
          437              N      11.112601       8.959753       3.862804      -0.362066      47.461838 0.60549728E+03  0.15267812E+05                                11.043793                            8.000944      -0.244334       1.922024                    0.997548      30.360001      86.691394       0.612689       0.396462      -1.091218      -0.057255      -0.038069       0.062499       0.092917       0.003824       0.027354      -0.001523       0.048892      -0.035024      -0.026387      -0.017512       0.043899             14.289143      14.001511       2.238596      -2.024345      10.531744      -7.409635      18.334173           0.000016
          438              N      13.626282       9.497806       1.850364      -0.300165      42.055269 0.56564182E+03  0.14025377E+05                                10.221438                            7.733850      -0.227715       1.932260                    0.998546      29.617751      83.928756       0.622948       0.396535      -1.090913       0.071742      -0.021070      -0.075821       0.106488       0.014311       0.021012       0.002814      -0.024729       0.053766      -0.034383       0.004487       0.029895             12.468217      20.425981      -0.422995      -0.285169       6.774192       2.354116      10.204478           0.000006
          439              N      10.679207       9.257371       0.821634      -0.364990      48.070125 0.65016087E+03  0.16693685E+05                                11.146893                            8.307277      -0.301811       1.898692                    0.996854      30.993195      89.398458       0.599304       0.398041      -1.089783      -0.046910      -0.054514      -0.058332       0.092601      -0.017861       0.014145      -0.017253      -0.061783      -0.032315      -0.034835      -0.013371       0.048207             13.940796      12.892634       1.966227       7.635672      13.359700       1.988811      15.570053           0.000015
          440              N      11.303688      11.868358       2.575203      -0.318349      42.809980 0.59227851E+03  0.14856963E+05                                10.349183                            7.937433      -0.265033       1.917363                    0.998378      30.012961      85.565172       0.612120       0.398901      -1.089204      -0.032117       0.073947       0.067239       0.104980       0.013440      -0.005145      -0.022059       0.029557       0.070092      -0.037744       0.002964       0.034780             12.193800       6.975374       0.399476      -2.171493      19.865740      -0.916676       9.740285           0.000008
          441              N      11.112601      11.861860      12.819737      -0.364358      47.208446 0.60503949E+03  0.15247641E+05                                10.981007                            7.987457      -0.232289       1.926018                    0.997533      30.328760      86.471248       0.614642       0.395425      -1.092343      -0.057302       0.073160      -0.000473       0.092931       0.023528      -0.017102      -0.001818       0.043341      -0.061303      -0.028354      -0.017903       0.046258             14.095237      14.024663      -2.505164      -0.927658      22.236438       0.247249       6.024612           0.000009
          442              N      13.626282       9.850009      13.359989      -0.300594      42.031558 0.56516178E+03  0.14007736E+05                                10.210889                            7.726019      -0.221185       1.934237                    0.998581      29.598725      83.803629       0.623937       0.396068      -1.091450       0.072142      -0.055058       0.055788       0.106528       0.010898      -0.022310      -0.007369      -0.033707       0.029781      -0.034235       0.004880       0.029355             12.440420      20.352037       0.007453       0.497778       7.269817      -2.659497       9.699405           0.000006
          443              N      10.679207       9.079320      14.082576      -0.360365      47.556506 0.64306726E+03  0.16459984E+05                                11.061364                            8.261582      -0.298250       1.903407                    0.996716      30.763566      88.486041       0.601218       0.398017      -1.090220      -0.050289      -0.020435       0.073792       0.091607       0.019244       0.009631       0.031155      -0.040358       0.027973      -0.032845      -0.016698       0.049544             13.800605      12.733464       5.426325      -5.464813      12.999853      -1.804759      15.668500           0.000014
          444              N      11.303688       9.292462      10.944611      -0.319331      42.731910 0.59135698E+03  0.14822692E+05                                10.324688                            7.922986      -0.250044       1.922164                    0.998442      29.971839      85.314592       0.613860       0.398070      -1.090168      -0.032454       0.021166      -0.097943       0.105329      -0.012842      -0.009464      -0.009658      -0.025029      -0.103226      -0.038857       0.003306       0.035551             12.156172       6.953512      -2.064328       0.737321      12.968970       4.829743      16.546033           0.000009
          445              N       1.262751      -5.171287      16.682540      -0.364693      47.227967 0.60526500E+03  0.15254948E+05                                10.984358                            7.989049      -0.231510       1.926180                    0.997536      30.335528      86.498915       0.614561       0.395436      -1.092322      -0.057300       0.037006       0.063198       0.092988       0.026575       0.011945       0.004578       0.049118      -0.044299      -0.028832      -0.017413       0.046245             14.097067      13.998430      -0.467357      -2.628716       9.901383       6.937434      18.391389           0.000009
          446              N       3.776432      -6.645085      15.210353      -0.300258      42.019067 0.56494607E+03  0.14001203E+05                                10.209523                            7.724934      -0.221748       1.934185                    0.998576      29.592448      83.785242       0.623927       0.396108      -1.091411       0.072163      -0.075772      -0.020126       0.106555       0.024735      -0.001745       0.004590      -0.038776       0.015369      -0.034316       0.004978       0.029338             12.436650      20.329385      -0.445954       0.259306      11.410903       0.281431       5.569664           0.000006
          447              N       0.829357      -7.656209      14.904210      -0.359818      47.511697 0.64258517E+03  0.16444394E+05                                11.053715                            8.258681      -0.299028       1.903369                    0.996714      30.749178      88.432984       0.601308       0.398036      -1.090218      -0.050328      -0.073838       0.019102       0.091377       0.001089       0.021313      -0.013007      -0.008648       0.123077      -0.032662      -0.016919       0.049581             13.789470      12.721244       7.436235       1.987883      16.557552      -0.220452      12.089613           0.000014
          448              N       1.453838      -4.832080      13.519814      -0.320178      42.715241 0.59176898E+03  0.14835790E+05                                10.320611                            7.925122      -0.247677       1.922657                    0.998450      29.988140      85.372494       0.613842       0.398007      -1.090197      -0.032918       0.095693      -0.030438       0.105675       0.001828      -0.015145       0.032091       0.014850       0.015596      -0.038227       0.003558       0.034669             12.123698       6.947795      -1.677124      -1.413194      11.447121      -3.926545      17.976178           0.000008
          449              N       1.262751       4.036697      18.647708      -0.364304      47.189369 0.60481486E+03  0.15239675E+05                                10.975455                            7.984757      -0.230899       1.926477                    0.997548      30.319375      86.421479       0.614923       0.395305      -1.092490      -0.057223       0.035324      -0.064072       0.092884      -0.003012      -0.028995      -0.002911       0.050936      -0.037707      -0.028565      -0.017551       0.046116             14.090779      14.094863      -2.081058       1.718720      10.258403      -7.080287      17.919072           0.000009
          450              N       3.776432       3.498644      20.660148      -0.302855      42.364340 0.56754094E+03  0.14076499E+05                                10.260798                            7.736300      -0.228116       1.930597                    0.998583      29.647275      83.873228       0.624465       0.395458      -1.092257       0.073248       0.019974       0.074696       0.106507      -0.013800      -0.019191       0.002522      -0.025855       0.051150      -0.033183       0.005438       0.027745             12.580298      20.864718       0.511801       0.485634       6.800699       2.328543      10.075478           0.000004
          451              N       0.829357       3.739079      21.688878      -0.360002      47.779226 0.64043855E+03  0.16370779E+05                                11.081962                            8.234516      -0.314750       1.897246                    0.996776      30.747581      88.290287       0.603510       0.397036      -1.091235      -0.052582       0.053703       0.052017       0.091403       0.017027      -0.012274      -0.018815      -0.065301      -0.041577      -0.033807      -0.016971       0.050778             13.894404      12.853537      -2.101716      -7.525070      13.576843       2.138934      15.252833           0.000019
          452              N       1.453838       1.128092      19.935309      -0.321634      42.896657 0.59254277E+03  0.14860168E+05                                10.351321                            7.929734      -0.242805       1.923825                    0.998470      30.011863      85.456708       0.613724       0.397950      -1.090227      -0.032121      -0.074532      -0.068150       0.105977      -0.014206       0.006062      -0.022491       0.030876       0.065010      -0.038112       0.003388       0.034725             12.203968       6.990428      -0.393802       2.159308      19.933449      -0.822886       9.688027           0.000010
          453              N       1.262751       1.134590       9.690775      -0.368103      47.615271 0.60859516E+03  0.15361771E+05                                11.050198                            8.010742      -0.226139       1.925785                    0.997681      30.447572      86.917070       0.613684       0.395411      -1.092208      -0.057171      -0.074522       0.000835       0.093929      -0.021672       0.017363      -0.001145       0.042191      -0.058330      -0.027856      -0.016388       0.044244             14.283778      14.092970       2.902054       0.930773      22.665782       0.225042       6.092582           0.000015
          454              N       3.776432       3.146441       9.150523      -0.302825      42.340972 0.56717397E+03  0.14064723E+05                                10.256099                            7.733157      -0.226487       1.931284                    0.998580      29.636753      83.827714       0.624687       0.395393      -1.092334       0.073110       0.053415      -0.055251       0.106070      -0.009688       0.021467      -0.006668      -0.033538       0.028468      -0.033214       0.005628       0.027585             12.583869      20.841347       0.222100      -0.693592       7.256802      -2.596859       9.653459           0.000004
          455              N       0.829357       3.917130       8.427936      -0.359981      48.147499 0.64252085E+03  0.16441485E+05                                11.147869                            8.252144      -0.327564       1.892524                    0.996721      30.818567      88.614137       0.602247       0.397446      -1.090679      -0.050747       0.018950      -0.073251       0.091105      -0.020241      -0.008190       0.032233      -0.043785       0.030713      -0.035548      -0.015781       0.051329             14.035185      12.925577      -5.569968       5.636159      13.190990      -1.848364      15.988988           0.000020
          456              N       1.453838       3.703988      11.565901      -0.320856      43.034679 0.59344543E+03  0.14892886E+05                                10.384904                            7.942956      -0.256077       1.919544                    0.998424      30.047049      85.668811       0.612200       0.398671      -1.089411      -0.030721      -0.022346       0.098697       0.105756       0.011609       0.008942      -0.009936      -0.027583      -0.099316      -0.037517       0.002328       0.035189             12.287289       7.019159       2.079737      -0.746606      13.080890       4.899084      16.761819           0.000009
          457              N       8.587099       5.171287      16.682540      -0.363575      47.269357 0.60520927E+03  0.15254771E+05                                10.996684                            7.992026      -0.238399       1.924128                    0.997516      30.336144      86.533401       0.613997       0.395767      -1.091980       0.057291      -0.036981       0.062908       0.092776       0.026482      -0.011883      -0.004897       0.048847      -0.045118      -0.028512      -0.017726       0.046239             14.123672      14.021956      -0.448805       2.652011       9.851586      -6.907184      18.497474           0.000009
          458              N       6.073418       6.645085      15.210353      -0.300495      42.068659 0.56584129E+03  0.14031133E+05                                10.220793                            7.734256      -0.227455       1.932157                    0.998556      29.624022      83.940594       0.623066       0.396437      -1.091014      -0.072151       0.075820      -0.020340       0.106622       0.024792       0.001597      -0.005109      -0.038568       0.014132      -0.034115       0.004451       0.029664             12.455210      20.408292      -0.431198      -0.267007      11.367380      -0.290955       5.589957           0.000006
          459              N       9.020493       7.656209      14.904210      -0.357841      47.823748 0.64277159E+03  0.16451897E+05                                11.110302                            8.263787      -0.310488       1.899500                    0.996741      30.759428      88.496860       0.600640       0.398412      -1.089858       0.049807       0.076159       0.017668       0.092699       0.001779      -0.022443       0.013284      -0.009746       0.118451      -0.033608      -0.015277       0.048884             13.892635      12.862900       7.557401      -2.036657      16.715141       0.153057      12.099865           0.000019
          460              N       8.396012       4.832080      13.519814      -0.318631      42.696445 0.59067155E+03  0.14801694E+05                                10.320829                            7.919575      -0.255299       1.920780                    0.998397      29.960558      85.280430       0.613835       0.398189      -1.090052       0.032896      -0.094841      -0.030905       0.105034       0.002077       0.015786      -0.032694       0.014649       0.014997      -0.039060       0.003701       0.035358             12.152254       6.951523      -1.673331       1.423790      11.420459       3.956470      18.084780           0.000009
          461              N       8.587099      -4.036697      18.647708      -0.362050      47.224174 0.60394711E+03  0.15215773E+05                                10.993771                            7.986361      -0.239529       1.924585                    0.997466      30.299366      86.422180       0.613876       0.396032      -1.091743       0.057234      -0.037707      -0.061863       0.092329      -0.003027       0.029158       0.002372       0.051322      -0.035049      -0.027882      -0.018351       0.046233             14.141753      14.108470      -2.080329      -1.725982      10.342317       7.182483      17.974472           0.000009
          462              N       6.073418      -3.498644      20.660148      -0.302099      42.425928 0.56866183E+03  0.14115627E+05                                10.282283                            7.751838      -0.243233       1.925843                    0.998510      29.685416      84.099821       0.622692       0.396266      -1.091363      -0.072754      -0.021356       0.074408       0.106235      -0.013699       0.019777      -0.002215      -0.024242       0.052388      -0.033110       0.004845       0.028265             12.603376      20.907538       0.541939      -0.480523       6.800480      -2.319167      10.102109           0.000004
          463              N       9.020493      -3.739079      21.688878      -0.363373      48.201093 0.64618110E+03  0.16559441E+05                                11.151801                            8.271765      -0.317017       1.893577                    0.996924      30.930308      89.014698       0.601923       0.397076      -1.090880       0.053870      -0.053393       0.054138       0.093187       0.017209       0.015576       0.018263      -0.062969      -0.036805      -0.036024      -0.013662       0.049685             13.993977      13.090486      -2.026937       7.754060      13.319944      -2.078468      15.571500           0.000015
          464              N       8.396012      -1.128092      19.935309      -0.316480      42.691474 0.58979017E+03  0.14776191E+05                                10.328017                            7.918736      -0.262296       1.919246                    0.998351      29.935280      85.238180       0.613191       0.398699      -1.089548       0.033427       0.073432      -0.066668       0.104662      -0.014848      -0.005305       0.021913       0.032026       0.066842      -0.038877       0.004474       0.034403             12.164668       6.978672      -0.389132      -2.161518      19.857134       0.881211       9.658199           0.000010
          465              N       8.587099      -1.134590       9.690775      -0.361864      47.453445 0.60532519E+03  0.15262538E+05                                11.042975                            8.000317      -0.244579       1.922062                    0.997541      30.354886      86.676920       0.612648       0.396512      -1.091172       0.057191       0.073014      -0.001609       0.092760      -0.021853      -0.017184       0.002264       0.042370      -0.054143      -0.026481      -0.017502       0.043983             14.284470      14.072433       2.887263      -0.937939      22.707853      -0.315239       6.073126           0.000015
          466              N       6.073418      -3.146441       9.150523      -0.302253      42.418742 0.56857401E+03  0.14112686E+05                                10.280318                            7.750570      -0.241057       1.926531                    0.998519      29.683220      84.087117       0.622833       0.396197      -1.091426      -0.072709      -0.054190      -0.055432       0.106282      -0.010134      -0.021937       0.007151      -0.032593       0.027060      -0.033157       0.004869       0.028289             12.612838      20.930385       0.198146       0.707268       7.281825       2.594754       9.626303           0.000005
          467              N       9.020493      -3.917130       8.427936      -0.364281      48.600738 0.64882271E+03  0.16647725E+05                                11.220280                            8.291802      -0.328928       1.888895                    0.996872      31.015131      89.377554       0.600723       0.397377      -1.090436       0.051330      -0.022114      -0.074213       0.092905      -0.023332       0.006424      -0.030716      -0.043517       0.030178      -0.038133      -0.012364       0.050497             14.119547      13.176299      -5.816384      -5.679457      13.414270       2.053218      15.768071           0.000016
          468              N       8.396012      -3.703988      11.565901      -0.317925      42.876306 0.59200465E+03  0.14850173E+05                                10.366265                            7.938868      -0.270883       1.915760                    0.998324      30.014453      85.603481       0.611613       0.399230      -1.088848       0.032121       0.020952       0.097466       0.104740       0.011223      -0.009298       0.010855      -0.027105      -0.098823      -0.037841       0.002989       0.034852             12.224581       7.007201       2.084532       0.749227      13.057118      -4.868493      16.609424           0.000007
          469              N      18.436949       7.825163       5.827972      -0.367681      47.631667 0.60839484E+03  0.15355479E+05                                11.053449                            8.009789      -0.227598       1.925421                    0.997677      30.441288      86.896163       0.613678       0.395447      -1.092182       0.057128       0.037996      -0.063991       0.093820      -0.025827       0.010070      -0.003882       0.047280      -0.042941      -0.027877      -0.016280       0.044157             14.304793      14.122693       0.634464      -2.976253      10.053274      -7.066979      18.738412           0.000015
          470              N      15.923268       6.351365       7.300159      -0.302937      42.377944 0.56733516E+03  0.14069865E+05                                10.262576                            7.734358      -0.226875       1.931083                    0.998581      29.641783      83.848169       0.624620       0.395403      -1.092315      -0.073132      -0.074522       0.018840       0.106097      -0.023358      -0.002343      -0.004405      -0.037448       0.016796      -0.033154       0.005613       0.027540             12.601139      20.867680       0.697894       0.152710      11.322335      -0.261479       5.613401           0.000005
          471              N      18.870343       5.340241       7.606302      -0.357059      48.373678 0.64096912E+03  0.16392459E+05                                11.187040                            8.246334      -0.341673       1.889050                    0.996619      30.772027      88.465636       0.601981       0.397847      -1.090364       0.051770      -0.073359      -0.018814       0.091737      -0.004101       0.022783       0.013774      -0.011352       0.131809      -0.037400      -0.015308       0.052708             14.123273      13.048477      -7.761144       2.058068      17.004972       0.225524      12.316369           0.000019
          472              N      18.245862       8.164370       8.990698      -0.320364      43.030017 0.59312484E+03  0.14883718E+05                                10.386730                            7.942502      -0.262567       1.917636                    0.998377      30.046557      85.680870       0.611985       0.398841      -1.089230       0.031010       0.096207       0.030247       0.105510      -0.002006      -0.014506      -0.032474       0.011258       0.017176      -0.037549       0.002409       0.035140             12.291189       7.022586       1.692677      -1.435029      11.579192       4.041586      18.271791           0.000009
          473              N      18.436949      17.033147       3.862804      -0.367714      47.586962 0.60858741E+03  0.15361821E+05                                11.046873                            8.011305      -0.228715       1.924987                    0.997678      30.447339      86.922544       0.613580       0.395471      -1.092146       0.057172       0.036142       0.065183       0.093934       0.003974      -0.027200       0.003044       0.049022      -0.038574      -0.027918      -0.016127       0.044045             14.255692      14.014523       2.230475       2.020400      10.416596       7.297204      18.335958           0.000015
          474              N      15.923268      16.495094       1.850364      -0.300585      41.985987 0.56437641E+03  0.13981989E+05                                10.199209                            7.718146      -0.214840       1.936474                    0.998602      29.574495      83.688467       0.624623       0.395811      -1.091738      -0.072197       0.020647      -0.075294       0.106339       0.014020      -0.020236      -0.002788      -0.026820       0.052946      -0.034408       0.005402       0.029006             12.436313      20.329597      -0.398312       0.283075       6.782631      -2.387708      10.196710           0.000007
          475              N      18.870343      16.735529       0.821634      -0.354185      48.006809 0.64042734E+03  0.16378833E+05                                11.144082                            8.255020      -0.330720       1.894910                    0.996501      30.693660      88.305962       0.600199       0.399023      -1.089314       0.048554       0.053090      -0.056796       0.091661      -0.018743      -0.013465       0.018473      -0.066689      -0.039481      -0.035772      -0.016112       0.051884             13.983699      12.856763       2.037426      -7.598708      13.568132      -2.093152      15.526203           0.000019
          476              N      18.245862      14.124542       2.575203      -0.321133      42.925404 0.59340155E+03  0.14891424E+05                                10.364328                            7.941839      -0.260549       1.917992                    0.998390      30.056126      85.692043       0.612342       0.398588      -1.089474       0.031466      -0.074552       0.068008       0.105703       0.013037       0.005666       0.022720       0.028743       0.068728      -0.037377       0.002238       0.035139             12.217111       6.982347       0.389444       2.182767      19.932399       0.888379       9.736588           0.000010
          477              N      18.436949      14.131040      12.819737      -0.363053      47.288341 0.60506567E+03  0.15250907E+05                                11.002032                            7.992379      -0.240930       1.923466                    0.997499      30.333185      86.536505       0.613807       0.395896      -1.091844       0.057315      -0.072804      -0.000889       0.092662       0.023599       0.017000       0.001353       0.043314      -0.061754      -0.028728      -0.017505       0.046233             14.139720      14.050636      -2.508732       0.936759      22.334838      -0.266330       6.033686           0.000009
          478              N      15.923268      16.142891      13.359989      -0.300425      42.084137 0.56589581E+03  0.14033078E+05                                10.224585                            7.734949      -0.228060       1.931949                    0.998556      29.626470      83.954300       0.622988       0.396469      -1.090972      -0.072211       0.056204       0.055047       0.106787       0.010992       0.022278       0.007981      -0.033912       0.028281      -0.034127       0.004357       0.029770             12.461254      20.410455       0.017772      -0.494299       7.294831       2.658100       9.678476           0.000006
          479              N      18.870343      16.913580      14.082576      -0.357786      47.829500 0.64260306E+03  0.16446472E+05                                11.111409                            8.262902      -0.311275       1.899374                    0.996730      30.753753      88.476950       0.600651       0.398431      -1.089847       0.049667       0.023172       0.074575       0.092548       0.020151      -0.009645      -0.030324      -0.039080       0.031242      -0.033605      -0.015367       0.048971             13.907809      12.887844       5.556978       5.557599      13.131623       1.960949      15.703958           0.000019
          480              N      18.245862      16.700438      10.944611      -0.319688      42.692618 0.59121741E+03  0.14818978E+05                                10.318520                            7.922371      -0.252581       1.921307                    0.998406      29.981386      85.353544       0.613819       0.398102      -1.090098       0.033365      -0.020873      -0.097766       0.105390      -0.011971       0.009322       0.009748      -0.024119      -0.101932      -0.038356       0.003909       0.034447             12.128153       6.949568      -2.069676      -0.741135      12.962878      -4.824880      16.472012           0.000009
          481              N       8.587099      -5.171287      16.682540      -0.364705      47.611786 0.60684278E+03  0.15307734E+05                                11.055731                            8.004146      -0.237342       1.923323                    0.997629      30.395102      86.762361       0.613319       0.395900      -1.091783       0.056920       0.037451       0.064320       0.093699      -0.026140      -0.010336       0.004503       0.047424      -0.043481      -0.028046      -0.016641       0.044687             14.290536      14.054602       0.621357       2.922961      10.048777       7.094988      18.768230           0.000014
          482              N       6.073418      -6.645085      15.210353      -0.302371      42.362768 0.56749939E+03  0.14076483E+05                                10.264304                            7.738300      -0.233448       1.929096                    0.998549      29.650683      83.910647       0.624051       0.395692      -1.091997      -0.073018      -0.074568      -0.019095       0.106098      -0.023538       0.002173       0.004626      -0.037324       0.016169      -0.033144       0.005333       0.027812             12.586774      20.844007       0.694587      -0.169663      11.314339       0.262591       5.601976           0.000004
          483              N       9.020493      -7.656209      14.904210      -0.363126      48.225653 0.64546202E+03  0.16536583E+05                                11.157535                            8.268327      -0.322730       1.892623                    0.996780      30.907002      88.938774       0.601915       0.397188      -1.090792       0.051362      -0.072608       0.019497       0.091050      -0.004049      -0.021922      -0.013061      -0.011038       0.128978      -0.036304      -0.014951       0.051255             14.038219      12.997103      -7.704540      -2.069951      16.866088      -0.183795      12.251466           0.000013
          484              N       8.396012      -4.832080      13.519814      -0.320418      42.965178 0.59334199E+03  0.14890528E+05                                10.374703                            7.943575      -0.258759       1.918838                    0.998406      30.046139      85.683576       0.611988       0.398803      -1.089256       0.031201       0.096149      -0.030280       0.105523      -0.001850       0.014373       0.032492       0.011199       0.017030      -0.037453       0.002319       0.035134             12.240023       7.009620       1.694442       1.412354      11.572113      -3.996726      18.138335           0.000009
          485              N       8.587099       4.036697      18.647708      -0.364738      47.570539 0.60701205E+03  0.15312488E+05                                11.047218                            8.004195      -0.238075       1.922896                    0.997649      30.398292      86.762034       0.613463       0.395794      -1.091897       0.056883       0.035965      -0.065415       0.093852       0.003868       0.027377      -0.003007       0.049706      -0.037219      -0.027760      -0.016595       0.044354             14.255033      13.953292       2.213635      -1.988429      10.452331      -7.332117      18.359476           0.000015
          486              N       6.073418       3.498644      20.660148      -0.300594      41.966646 0.56441366E+03  0.13983558E+05                                10.196438                            7.718931      -0.214892       1.936430                    0.998603      29.578792      83.710685       0.624508       0.395866      -1.091668      -0.072187       0.020085       0.075631       0.106463       0.014248       0.020321       0.002929      -0.026457       0.053216      -0.034456       0.005180       0.029276             12.423040      20.318077      -0.392953      -0.264369       6.775220       2.378086      10.175822           0.000005
          487              N       9.020493       3.739079      21.688878      -0.358005      47.819830 0.64248723E+03  0.16443740E+05                                11.108909                            8.262796      -0.314159       1.898917                    0.996613      30.753469      88.493884       0.600550       0.398493      -1.089740       0.046906       0.053956       0.056611       0.091193      -0.018179       0.012173      -0.018163      -0.065466      -0.038111      -0.034323      -0.016268       0.050590             13.908814      12.758015       2.038800       7.504489      13.586843       2.069918      15.381583           0.000020
          488              N       8.396012       1.128092      19.935309      -0.322325      42.960200 0.59422810E+03  0.14916589E+05                                10.366361                            7.945134      -0.253175       1.919915                    0.998443      30.073326      85.739375       0.612504       0.398364      -1.089683       0.031081      -0.074792      -0.068382       0.106000       0.012888      -0.005771      -0.022665       0.028566       0.068565      -0.037173       0.002080       0.035093             12.217340       6.979343       0.388789      -2.173236      19.926603      -0.871206       9.746073           0.000008
          489              N       8.587099       1.134590       9.690775      -0.365166      47.397989 0.60566998E+03  0.15266490E+05                                11.006594                            7.990024      -0.233178       1.925343                    0.997576      30.342454      86.499919       0.614768       0.395268      -1.092525       0.056890      -0.074222       0.001047       0.093523       0.023661      -0.016900      -0.000932       0.043189      -0.064313      -0.029351      -0.017125       0.046476             14.145450      14.039061      -2.500233      -0.927245      22.350110       0.209918       6.047180           0.000009
          490              N       6.073418       3.146441       9.150523      -0.300489      41.990204 0.56433400E+03  0.13980854E+05                                10.200977                            7.718385      -0.215791       1.936188                    0.998598      29.575026      83.693218       0.624541       0.395866      -1.091686      -0.072242       0.054640      -0.055699       0.106333       0.010661      -0.022263      -0.007134      -0.034352       0.030264      -0.034455       0.005346       0.029109             12.433056      20.333545       0.017553       0.473267       7.262161      -2.658537       9.703462           0.000006
          491              N       9.020493       3.917130       8.427936      -0.356832      47.463743 0.63991124E+03  0.16358081E+05                                11.048651                            8.244082      -0.304887       1.902856                    0.996644      30.668060      88.137061       0.601585       0.398287      -1.090101       0.049598       0.019992      -0.074118       0.091395       0.018296       0.010378       0.031536      -0.040121       0.028867      -0.032100      -0.017656       0.049755             13.810193      12.687951       5.373373      -5.479904      12.963373      -1.776202      15.779256           0.000020
          492              N       8.396012       3.703988      11.565901      -0.320497      42.779303 0.59181630E+03  0.14836429E+05                                10.330181                            7.924276      -0.245781       1.923204                    0.998464      29.985770      85.348324       0.614045       0.397890      -1.090339       0.032091      -0.021476       0.098372       0.105679      -0.012840      -0.009272      -0.009346      -0.025075      -0.103744      -0.038805       0.003188       0.035617             12.170511       6.958098      -2.065671       0.736828      12.976201       4.840531      16.577233           0.000010
          493              N      18.436949      18.167737       5.827972      -0.359611      47.241368 0.60279434E+03  0.15179793E+05                                10.999562                            7.981663      -0.249410       1.922129                    0.997442      30.261541      86.300411       0.613706       0.396323      -1.091520       0.056977      -0.035103      -0.063836       0.092486       0.026465       0.012282       0.004890       0.047828      -0.046699      -0.027913      -0.018361       0.046274             14.134933      13.999309      -0.448512      -2.628185       9.852872       6.937430      18.552618           0.000009
          494              N      15.923268      19.641535       7.300159      -0.299748      42.034312 0.56554170E+03  0.14022553E+05                                10.219305                            7.734174      -0.230419       1.931487                    0.998534      29.615606      83.927114       0.622801       0.396638      -1.090821      -0.071831       0.076114       0.019706       0.106496       0.025273      -0.001775       0.004797      -0.038247       0.014276      -0.034428       0.004620       0.029808             12.449640      20.419453      -0.424595       0.280493      11.349047       0.292821       5.580419           0.000006
          495              N      18.870343      20.652659       7.606302      -0.364088      47.682771 0.64770840E+03  0.16611490E+05                                11.081618                            8.289276      -0.290620       1.903146                    0.996912      30.910267      89.046069       0.600333       0.397818      -1.090167       0.049324       0.076046      -0.018958       0.092603       0.002170       0.021746      -0.012061      -0.009266       0.116586      -0.032793      -0.014760       0.047552             13.804488      12.808218       7.494821       2.046262      16.566615      -0.106056      12.038630           0.000017
          496              N      18.245862      17.828530       8.990698      -0.318071      42.636350 0.59073833E+03  0.14804355E+05                                10.311798                            7.921095      -0.254198       1.921236                    0.998412      29.956597      85.282697       0.613628       0.398297      -1.089936       0.033523      -0.094808       0.030488       0.105080       0.002369      -0.015092       0.032267       0.014465       0.013457      -0.038557       0.004215       0.034342             12.111333       6.945455      -1.670562      -1.415344      11.416445      -3.914781      17.972098           0.000008
          497              N      18.436949       8.959753       3.862804      -0.359285      47.271788 0.60239976E+03  0.15167120E+05                                11.004253                            7.979042      -0.248734       1.922532                    0.997436      30.249389      86.253264       0.613818       0.396322      -1.091539       0.056960      -0.037895       0.062027       0.092346      -0.002772      -0.029272      -0.002476       0.051483      -0.034630      -0.027872      -0.018478       0.046349             14.179059      14.102565      -2.075405       1.711956      10.392541      -7.228695      18.042070           0.000009
          498              N      15.923268       9.497806       1.850364      -0.301989      42.435113 0.56841841E+03  0.14107923E+05                                10.284235                            7.749933      -0.242488       1.926141                    0.998511      29.680210      84.077173       0.622805       0.396241      -1.091392      -0.072744      -0.021101      -0.074561       0.106284      -0.013882      -0.019851       0.002303      -0.024306       0.052105      -0.033229       0.004870       0.028358             12.621135      20.960929       0.536404       0.464333       6.802532       2.312519      10.099943           0.000004
          499              N      18.870343       9.257371       0.821634      -0.367006      48.047380 0.64836075E+03  0.16628822E+05                                11.123161                            8.281105      -0.302764       1.896857                    0.997014      30.993837      89.225600       0.602102       0.396635      -1.091214       0.052581      -0.054251      -0.053635       0.092654       0.016688      -0.014302      -0.017911      -0.061727      -0.035972      -0.034461      -0.013971       0.048432             13.937325      13.007695      -2.031824      -7.669013      13.354074       2.060322      15.450207           0.000016
          500              N      18.245862      11.868358       2.575203      -0.317641      42.749258 0.59064414E+03  0.14802364E+05                                10.334964                            7.922635      -0.255390       1.921041                    0.998402      29.953153      85.292009       0.613276       0.398515      -1.089716       0.033088       0.073661       0.067011       0.104934      -0.014719       0.005408      -0.021850       0.031885       0.066619      -0.038681       0.004335       0.034346             12.179941       6.985859      -0.392790       2.156086      19.871030      -0.864784       9.682934           0.000008
          501              N      18.436949      11.861860      12.819737      -0.364821      47.608629 0.60693342E+03  0.15310556E+05                                11.055082                            8.004507      -0.237219       1.923303                    0.997630      30.398447      86.772756       0.613334       0.395876      -1.091802       0.056942       0.074458      -0.000294       0.093736      -0.021910       0.017547      -0.002003       0.042002      -0.059698      -0.027634      -0.017123       0.044757             14.287147      14.035358       2.852896       0.927823      22.739933       0.259214       6.086150           0.000015
          502              N      15.923268       9.850009      13.359989      -0.302551      42.364227 0.56763848E+03  0.14080672E+05                                10.264092                            7.739026      -0.233256       1.929079                    0.998552      29.654408      83.921003       0.624054       0.395669      -1.092023      -0.072976      -0.053473       0.055289       0.106027      -0.009875       0.021501      -0.006889      -0.033214       0.027926      -0.033091       0.005287       0.027804             12.586962      20.854765       0.200308      -0.696565       7.253862      -2.595878       9.652259           0.000005
          503              N      18.870343       9.079320      14.082576      -0.363545      48.252907 0.64586500E+03  0.16549664E+05                                11.162354                            8.270815      -0.322172       1.892620                    0.996783      30.919315      88.984668       0.601828       0.397179      -1.090787       0.051443      -0.019333       0.072853       0.091256      -0.021220      -0.007388       0.031931      -0.044024       0.029966      -0.036448      -0.014752       0.051200             14.036037      12.991535      -5.635553       5.628340      13.237094      -1.881964      15.879481           0.000013
          504              N      18.245862       9.292462      10.944611      -0.319677      42.989436 0.59303550E+03  0.14880841E+05                                10.380102                            7.942270      -0.261005       1.918294                    0.998399      30.034582      85.643496       0.611955       0.398878      -1.089210       0.031030       0.022046      -0.098247       0.105363       0.011574       0.009120      -0.010287      -0.027462      -0.098782      -0.037575       0.002487       0.035088             12.272559       7.014679       2.071604      -0.756042      13.071129       4.885422      16.731870           0.000009
          505              N      11.112601       7.825163       5.827972      -0.365188      47.429335 0.60577724E+03  0.15270081E+05                                11.012300                            7.990989      -0.233728       1.925128                    0.997576      30.346061      86.516606       0.614693       0.395293      -1.092492      -0.056868       0.038070      -0.063721       0.093508       0.026430      -0.012017      -0.004961       0.050439      -0.042768      -0.029406      -0.017038       0.046444             14.163910      14.023041      -0.456650       2.632508       9.967952      -6.985304      18.500736           0.000010
          506              N      13.626282       6.351365       7.300159      -0.300466      42.015731 0.56442304E+03  0.13983814E+05                                10.205856                            7.719295      -0.216529       1.935925                    0.998596      29.577839      83.707391       0.624458       0.395897      -1.091649       0.072237      -0.075499       0.019590       0.106311       0.024520       0.001942      -0.004434      -0.039050       0.016413      -0.034420       0.005386       0.029034             12.446485      20.348308      -0.415738      -0.259001      11.415597      -0.273583       5.575551           0.000006
          507              N      10.679207       5.340241       7.606302      -0.353755      47.661326 0.63823434E+03  0.16305153E+05                                11.083520                            8.237640      -0.319360       1.899313                    0.996543      30.618885      87.979837       0.601319       0.398710      -1.089769      -0.050733      -0.074497      -0.018444       0.091999       0.001202      -0.022179       0.013795      -0.008923       0.126061      -0.033817      -0.017300       0.051116             13.881499      12.789015       7.502415      -1.981285      16.700172       0.257417      12.155309           0.000019
          508              N      11.303688       8.164370       8.990698      -0.319886      42.765611 0.59138627E+03  0.14823790E+05                                10.330478                            7.923111      -0.252417       1.921295                    0.998416      29.981995      85.347945       0.613856       0.398063      -1.090160      -0.032414       0.095486       0.030786       0.105432       0.001699       0.015764      -0.032593       0.015050       0.016487      -0.038861       0.003294       0.035566             12.169963       6.959134      -1.679469       1.425079      11.453288       3.968233      18.097467           0.000010
          509              N      11.112601      17.033147       3.862804      -0.364779      47.387732 0.60534667E+03  0.15256327E+05                                11.005728                            7.988304      -0.233549       1.925410                    0.997567      30.332609      86.466560       0.614786       0.395309      -1.092495      -0.056853       0.035985       0.064708       0.093351      -0.002918       0.029119       0.003966       0.051642      -0.038222      -0.029413      -0.017102       0.046515             14.145224      14.114057      -2.068418      -1.706508      10.278868       7.117513      18.042747           0.000009
          510              N      13.626282      16.495094       1.850364      -0.302488      42.366461 0.56715108E+03  0.14064323E+05                                10.261864                            7.733862      -0.229496       1.930361                    0.998570      29.637524      83.836412       0.624541       0.395481      -1.092249       0.073222       0.020677      -0.074012       0.106145      -0.013587       0.019050      -0.002299      -0.026415       0.051103      -0.033223       0.005791       0.027431             12.589951      20.875916       0.515408      -0.468592       6.808808      -2.341470      10.085128           0.000004
          511              N      10.679207      16.735529       0.821634      -0.356219      47.976112 0.63854318E+03  0.16311164E+05                                11.118241                            8.227410      -0.331624       1.893054                    0.996669      30.691434      88.115214       0.603176       0.397528      -1.090836      -0.054219       0.052823      -0.052141       0.091917       0.017569       0.013679       0.019114      -0.066681      -0.043211      -0.035473      -0.016681       0.052154             13.977571      12.969371      -2.102675       7.630867      13.559210      -2.163284      15.404132           0.000019
          512              N      11.303688      14.124542       2.575203      -0.320407      42.862040 0.59173582E+03  0.14835750E+05                                10.349572                            7.926763      -0.250906       1.921678                    0.998414      29.995326      85.414030       0.613521       0.398194      -1.089996      -0.032444      -0.074267       0.067773       0.105648      -0.014316      -0.005920       0.022500       0.031133       0.065215      -0.038315       0.003603       0.034712             12.202754       6.993221      -0.382765      -2.167245      19.936323       0.836839       9.678718           0.000010
          513              N      11.112601      14.131040      12.819737      -0.363460      47.683296 0.60688344E+03  0.15311245E+05                                11.074742                            8.008653      -0.245971       1.920748                    0.997596      30.400402      86.825813       0.612570       0.396319      -1.091335      -0.056932      -0.074095      -0.000706       0.093445      -0.021972      -0.017437       0.001529       0.042018      -0.060079      -0.027980      -0.016738       0.044718             14.329723      14.056976       2.856366      -0.936368      22.837682      -0.278524       6.094510           0.000015
          514              N      13.626282      16.142891      13.359989      -0.302442      42.418772 0.56841934E+03  0.14107534E+05                                10.277829                            7.748265      -0.240214       1.926737                    0.998526      29.684010      84.078579       0.623092       0.396069      -1.091542       0.073062       0.054641       0.054532       0.106289      -0.009982      -0.021441       0.007512      -0.033428       0.026315      -0.032967       0.004748       0.028219             12.606895      20.903368       0.186946       0.687263       7.280183       2.597942       9.637132           0.000004
          515              N      10.679207      16.913580      14.082576      -0.361000      48.541951 0.64553393E+03  0.16540395E+05                                11.214686                            8.273358      -0.335202       1.888571                    0.996798      30.911031      88.982175       0.601179       0.397627      -1.090391      -0.050806       0.022110       0.073642       0.092159      -0.022140       0.007349      -0.031115      -0.042743       0.033260      -0.037214      -0.013370       0.050585             14.148618      13.153755      -5.772321      -5.724642      13.375149       2.043086      15.916950           0.000019
          516              N      11.303688      16.700438      10.944611      -0.319848      42.938089 0.59275371E+03  0.14872574E+05                                10.371948                            7.940725      -0.263749       1.917494                    0.998360      30.037832      85.660060       0.611951       0.398912      -1.089145      -0.031656      -0.021271      -0.098063       0.105219       0.011289      -0.008972       0.010428      -0.027315      -0.099089      -0.037606       0.002655       0.034951             12.241068       7.009293       2.076758       0.759870      13.062430      -4.878733      16.651481           0.000008
          517              N       1.262751       5.171287      16.682540      -0.363595      47.653630 0.60678012E+03  0.15307220E+05                                11.067805                            8.006840      -0.244234       1.921269                    0.997609      30.395416      86.793338       0.612800       0.396207      -1.091467      -0.056901      -0.037432       0.064026       0.093479      -0.026046       0.010261      -0.004818       0.047147      -0.044272      -0.027757      -0.016913       0.044670             14.317344      14.076215       0.601899      -2.947208       9.997051      -7.063934      18.878765           0.000015
          518              N       3.776432       6.645085      15.210353      -0.302609      42.413913 0.56842800E+03  0.14107511E+05                                10.275703                            7.747945      -0.239300       1.927009                    0.998529      29.683221      84.069946       0.623164       0.396031      -1.091591       0.073019       0.074614      -0.019317       0.106171      -0.023581      -0.002022      -0.005188      -0.037114       0.014897      -0.032933       0.004784       0.028149             12.604381      20.910333       0.670047       0.177223      11.281167      -0.272092       5.621642           0.000004
          519              N       0.829357       7.656209      14.904210      -0.361181      48.554125 0.64577266E+03  0.16548014E+05                                11.216428                            8.274511      -0.334193       1.888733                    0.996810      30.918665      89.007700       0.601179       0.397591      -1.090418      -0.050850       0.074934       0.018035       0.092337      -0.004786       0.023033       0.013331      -0.012161       0.124386      -0.037259      -0.013250       0.050508             14.146476      13.145427      -7.830785       2.121468      17.030523       0.113898      12.263479           0.000019
          520              N       1.453838       4.832080      13.519814      -0.319091      42.962390 0.59245866E+03  0.14863280E+05                                10.377636                            7.939573      -0.266156       1.916897                    0.998353      30.026557      85.621689       0.611902       0.398995      -1.089091      -0.031433      -0.095551      -0.030347       0.105066      -0.002391      -0.014480      -0.032576       0.010860       0.015490      -0.037753       0.002842       0.034911             12.272799       7.014560       1.690580      -1.423305      11.548647       4.030232      18.255191           0.000009
          521              N       1.262751      -4.036697      18.647708      -0.362453      47.602772 0.60608484E+03  0.15286472E+05                                11.064597                            8.004961      -0.246766       1.920998                    0.997569      30.376547      86.752112       0.612514       0.396475      -1.091198      -0.056913      -0.038351      -0.063190       0.093290       0.003887      -0.027558       0.002472       0.050120      -0.034555      -0.027105      -0.017386       0.044490             14.306470      13.967194       2.213515       1.995110      10.537326       7.435237      18.414889           0.000015
          522              N       3.776432      -3.498644      20.660148      -0.299873      42.031386 0.56553671E+03  0.14022495E+05                                10.218211                            7.734061      -0.230123       1.931598                    0.998531      29.616911      83.932883       0.622811       0.396630      -1.090819       0.071729      -0.021486       0.075310       0.106199       0.014143      -0.020860      -0.002639      -0.024878       0.054347      -0.034350       0.004605       0.029746             12.448638      20.379126      -0.427243       0.267944       6.772893      -2.363227      10.193895           0.000006
          523              N       0.829357      -3.739079      21.688878      -0.361435      48.242372 0.64821159E+03  0.16631983E+05                                11.179174                            8.299866      -0.317231       1.894955                    0.996764      30.937078      89.220008       0.598994       0.398526      -1.089397      -0.048285      -0.053638       0.058685       0.093018      -0.018347      -0.015491       0.017611      -0.063191      -0.033266      -0.036452      -0.013090       0.049541             14.010114      12.994824       1.964215      -7.735629      13.329970      -2.009073      15.705549           0.000016
          524              N       1.453838      -1.128092      19.935309      -0.317160      42.756448 0.59148403E+03  0.14832844E+05                                10.343460                            7.934319      -0.272665       1.915343                    0.998323      29.996776      85.521813       0.611952       0.399124      -1.088995      -0.032406       0.073686      -0.066896       0.104665       0.013543       0.005022       0.022090       0.029736       0.070346      -0.037930       0.003120       0.034809             12.179225       6.968565       0.384254       2.175567      19.851959       0.929618       9.717151           0.000008
          525              N       1.262751      -1.134590       9.690775      -0.359067      47.247064 0.60254252E+03  0.15172028E+05                                11.001403                            7.980619      -0.251219       1.921691                    0.997435      30.254053      86.278003       0.613668       0.396385      -1.091466      -0.056942       0.072695      -0.001421       0.092352       0.023841       0.016734       0.002057       0.043281      -0.060188      -0.027930      -0.018250       0.046180             14.148876      14.025082      -2.488569       0.933553      22.392494      -0.299049       6.029051           0.000009
          526              N       3.776432      -3.146441       9.150523      -0.299870      42.068275 0.56571204E+03  0.14028021E+05                                10.225297                            7.735479      -0.230764       1.931296                    0.998536      29.621101      83.950078       0.622723       0.396653      -1.090796       0.071851      -0.055353      -0.055889       0.106536       0.011055       0.022722       0.007603      -0.033367       0.028914      -0.034367       0.004593       0.029774             12.463268      20.437025       0.035923      -0.494784       7.285062       2.651036       9.667718           0.000006
          527              N       0.829357      -3.917130       8.427936      -0.361171      47.904346 0.64613524E+03  0.16561570E+05                                11.119755                            8.283224      -0.305487       1.899410                    0.996819      30.863859      88.895405       0.600097       0.398205      -1.089869      -0.050293      -0.023057      -0.075068       0.093254       0.021448      -0.008607      -0.029995      -0.039981       0.028441      -0.034653      -0.014301       0.048953             13.888885      12.927374       5.609864       5.521800      13.176647       1.975214      15.562632           0.000016
          528              N       1.453838      -3.703988      11.565901      -0.317703      42.632364 0.59048830E+03  0.14797387E+05                                10.313479                            7.920954      -0.260520       1.919333                    0.998365      29.958592      85.302632       0.613419       0.398451      -1.089767      -0.033773       0.020571       0.097135       0.104876      -0.011864       0.009633       0.010216      -0.023870      -0.101625      -0.038571       0.004280       0.034292             12.111533       6.947365      -2.070094      -0.740052      12.955093      -4.812223      16.432140           0.000009
          529              N      14.774775      17.534810       7.288904       0.480617      19.661670 0.21975051E+03  0.42937963E+04                                 6.003570                            4.770188       0.467506       2.270051                    0.999174      20.129012      50.327944       0.807276       0.388304      -1.098692      -0.000057      -0.087102       0.010714       0.087758       0.000128       0.000071       0.008687       0.020879       0.228500      -0.049126      -0.027643       0.076769              6.600557       8.705837       0.022258       0.014907       7.527581       0.174183       3.568252          -0.000001
          530              N      14.774775      10.541421       3.680469       0.480576      19.668046 0.21977927E+03  0.42944694E+04                                 6.005033                            4.770459       0.467496       2.270000                    0.999172      20.130005      50.329949       0.807269       0.388298      -1.098705      -0.000042       0.052827       0.070128       0.087799      -0.000043       0.000029      -0.058277      -0.065091      -0.029463      -0.049072      -0.027635       0.076707              6.605774       8.708997       0.017154       0.006709       4.410552       1.629080       6.697772          -0.000002
          531              N      14.774775      10.913119      11.541140       0.480220      19.668339 0.21976174E+03  0.42937495E+04                                 6.004763                            4.770114       0.469642       2.270971                    0.999178      20.122850      50.298686       0.807392       0.388273      -1.098797       0.000004       0.034819      -0.080483       0.087692       0.000139       0.000070       0.049419      -0.080748      -0.073968      -0.048733      -0.028046       0.076779              6.606130       8.701381       0.019363      -0.023986       4.712396      -1.809062       6.404614          -0.000002
          532              N       4.924925      -4.538360      15.221608       0.480388      19.660916 0.21966693E+03  0.42915033E+04                                 6.003447                            4.769147       0.469997       2.271218                    0.999179      20.119519      50.290703       0.807446       0.388283      -1.098772       0.000022       0.086988      -0.010437       0.087612       0.000019       0.000132       0.008757       0.020269       0.228971      -0.048909      -0.028028       0.076936              6.604467       8.697713       0.026434       0.004380       7.549890       0.171960       3.565799          -0.000001
          533              N       4.924925       2.455029      18.830043       0.480080      19.663045 0.21970431E+03  0.42921747E+04                                 6.003021                            4.769128       0.472931       2.272200                    0.999173      20.117935      50.277156       0.807601       0.388214      -1.098883       0.000006      -0.053105      -0.069869       0.087760       0.000061       0.000094      -0.058193      -0.065793      -0.028405      -0.048697      -0.028162       0.076859              6.603082       8.698247       0.006670       0.009701       4.413407       1.638350       6.697592          -0.000003
          534              N       4.924925       2.083331      10.969372       0.480111      19.666723 0.21971403E+03  0.42924366E+04                                 6.004343                            4.769449       0.470770       2.271506                    0.999180      20.117964      50.278589       0.807514       0.388249      -1.098852      -0.000037      -0.035048       0.080331       0.087643       0.000145      -0.000049       0.049378      -0.081047      -0.073685      -0.048606      -0.028242       0.076848              6.607638       8.703158       0.026983      -0.016033       4.710687      -1.809357       6.409069           0.000000
          535              N       4.924925       4.538360      15.221608       0.480272      19.664058 0.21975857E+03  0.42936689E+04                                 6.003571                            4.770074       0.470293       2.271178                    0.999175      20.122531      50.297658       0.807398       0.388272      -1.098799      -0.000020      -0.087085      -0.010461       0.087711       0.000018      -0.000131      -0.008737       0.020127       0.228505      -0.048759      -0.028021       0.076779              6.602082       8.700554       0.025589      -0.004327       7.535727      -0.172322       3.569965          -0.000002
          536              N       4.924925      -2.455029      18.830043       0.480629      19.662349 0.21975933E+03  0.42940375E+04                                 6.004000                            4.770496       0.466321       2.269695                    0.999179      20.128784      50.328763       0.807192       0.388339      -1.098661      -0.000006       0.052220      -0.070410       0.087661       0.000063      -0.000093       0.058347      -0.065110      -0.029150      -0.049078      -0.027696       0.076774              6.600960       8.699279       0.006257      -0.008960       4.408864      -1.629437       6.694738          -0.000002
          537              N       4.924925      -2.083331      10.969372       0.480611      19.664188 0.21974622E+03  0.42936767E+04                                 6.004144                            4.770084       0.468140       2.270263                    0.999172      20.128748      50.326509       0.807302       0.388295      -1.098703       0.000042       0.034033       0.080927       0.087792       0.000139       0.000058      -0.049675      -0.080105      -0.074542      -0.049133      -0.027629       0.076762              6.602792       8.705109       0.026513       0.015314       4.712965       1.804741       6.390301          -0.000001
          538              N      14.774775       8.458090       7.288904       0.480109      19.670645 0.21971232E+03  0.42923894E+04                                 6.005322                            4.769404       0.471170       2.271640                    0.999179      20.117865      50.278052       0.807526       0.388244      -1.098856       0.000052       0.087089       0.009996       0.087661       0.000123      -0.000077      -0.008785       0.019764       0.228673      -0.048613      -0.028229       0.076843              6.611641       8.705603       0.023258      -0.014953       7.558691      -0.170925       3.570629          -0.000001
          539              N      14.774775      15.451479       3.680469       0.480162      19.664864 0.21965852E+03  0.42910869E+04                                 6.003987                            4.768827       0.471843       2.271955                    0.999180      20.115429      50.270926       0.807571       0.388245      -1.098853       0.000036      -0.052411       0.070210       0.087615      -0.000037      -0.000029       0.058254      -0.065895      -0.028111      -0.048685      -0.028262       0.076947              6.608040       8.704997       0.017485      -0.007322       4.415885      -1.640696       6.703240          -0.000000
          540              N      14.774775      15.079781      11.541140       0.480402      19.659667 0.21968224E+03  0.42918702E+04                                 6.003021                            4.769263       0.471089       2.271537                    0.999175      20.120126      50.292347       0.807450       0.388275      -1.098780      -0.000008      -0.033905      -0.080853       0.087674       0.000137      -0.000065      -0.049617      -0.080649      -0.074164      -0.048945      -0.027964       0.076909              6.602681       8.700181       0.019034       0.023546       4.711347       1.806260       6.396516          -0.000001
          541              N      12.357622      18.730484      10.814050       0.476639      19.652040 0.21490215E+03  0.41781634E+04                                 6.007757                            4.717302       0.426232       2.258331                    0.999422      19.990103      49.951961       0.811304       0.388309      -1.098043       0.045199       0.061825       0.035940       0.084599      -0.047705      -0.027472      -0.000618       0.076013      -0.074524      -0.054748      -0.024493       0.079241              6.574399       4.472755       1.548863       0.905139       7.166641      -0.785884       8.083801           0.000000
          542              N      12.357622      12.996450       0.882412       0.475899      19.610804 0.21389248E+03  0.41547451E+04                                 5.993775                            4.700933       0.430525       2.259537                    0.999404      19.998581      49.993793       0.813867       0.387439      -1.098367       0.045066       0.000838      -0.071746       0.084730       0.000457       0.055114       0.000045       0.075176      -0.075950      -0.054357      -0.024930       0.079287              6.561938       4.447240       0.019373      -1.781061       8.539523       0.002694       6.699050          -0.000001
          543              N      12.357622       7.262416      10.814050       0.464654      19.695478 0.21461365E+03  0.41707603E+04                                 5.983521                            4.687489       0.465879       2.270129                    0.999374      20.107612      50.219338       0.820906       0.383932      -1.101263       0.045211      -0.062143       0.035757       0.084761       0.049634      -0.028657      -0.001237       0.078197      -0.081026      -0.055314      -0.027726       0.083040              6.554060       4.422821      -1.535943       0.876841       7.153755       0.809131       8.085604           0.000001
          544              N       2.507772      -5.734034      11.696462       0.475076      19.556376 0.21290785E+03  0.41319958E+04                                 5.977608                            4.685273       0.435084       2.260936                    0.999389      20.006232      50.036262       0.816260       0.386642      -1.098628       0.044309      -0.062451      -0.035834       0.084543       0.047657       0.028030       0.000184       0.075086      -0.075568      -0.054159      -0.025288       0.079447              6.539692       4.418070      -1.527117      -0.889047       7.139919      -0.797805       8.061087          -0.000000
          545              N       2.507772       0.000000      21.628100       0.475837      19.608012 0.21391281E+03  0.41551876E+04                                 5.992858                            4.701098       0.430830       2.259624                    0.999403      19.998588      49.992085       0.813878       0.387430      -1.098387       0.045042       0.000796       0.071758       0.084727       0.000776      -0.055112       0.000033       0.075176      -0.075845      -0.054335      -0.024947       0.079282              6.558617       4.444572       0.000525       1.779886       8.535597      -0.012575       6.695683          -0.000002
          546              N       2.507772       5.734034      11.696462       0.476669      19.666810 0.21493323E+03  0.41788432E+04                                 6.010357                            4.717321       0.426148       2.258139                    0.999416      19.992270      49.954877       0.811400       0.388256      -1.098100       0.045922       0.061868      -0.035824       0.084969      -0.047758       0.027133       0.000520       0.075777      -0.074553      -0.054536      -0.024553       0.079089              6.584681       4.474653       1.557512      -0.890520       7.181153       0.799333       8.098235          -0.000002
          547              N       7.342078       5.734034      11.696462       0.464595      19.693135 0.21462247E+03  0.41709525E+04                                 5.982934                            4.687558       0.465863       2.270124                    0.999374      20.107721      50.218869       0.820912       0.383928      -1.101272      -0.045176       0.062039      -0.035951       0.084748       0.049796      -0.028297      -0.001250       0.078175      -0.081072      -0.055267      -0.027744       0.083011              6.552290       4.421688      -1.535049       0.876859       7.151082       0.808053       8.084098          -0.000002
          548              N       7.342078       0.000000      21.628100       0.475826      19.607619 0.21391011E+03  0.41551134E+04                                 5.992738                            4.701033       0.431015       2.259686                    0.999402      19.998453      49.991284       0.813894       0.387424      -1.098393      -0.045043      -0.000088       0.071756       0.084721      -0.000418       0.055113       0.000090       0.075188      -0.075817      -0.054326      -0.024956       0.079283              6.558370       4.444437       0.017289      -1.779859       8.535308       0.008350       6.695366           0.000001
          549              N       7.342078      -5.734034      11.696462       0.476732      19.653553 0.21488532E+03  0.41778069E+04                                 6.008167                            4.717159       0.426309       2.258355                    0.999421      19.990273      49.954257       0.811295       0.388316      -1.098024      -0.045288      -0.062012      -0.035550       0.084619      -0.047493      -0.027941      -0.000662       0.076041      -0.074520      -0.054827      -0.024457       0.079284              6.575469       4.473136       1.550485       0.903363       7.173590      -0.789648       8.079681          -0.000002
          550              N      17.191928       7.262416      10.814050       0.476725      19.669048 0.21492402E+03  0.41786415E+04                                 6.010887                            4.717230       0.426179       2.258146                    0.999415      19.992250      49.955556       0.811401       0.388258      -1.098093      -0.045958      -0.061946       0.035673       0.084983      -0.047607       0.027475       0.000543       0.075784      -0.074554      -0.054584      -0.024535       0.079119              6.586336       4.475803       1.557531      -0.891983       7.180681       0.798493       8.102525          -0.000000
          551              N      17.191928      12.996450       0.882412       0.475895      19.611175 0.21389669E+03  0.41548336E+04                                 5.993820                            4.700950       0.430507       2.259523                    0.999404      19.998607      49.993359       0.813876       0.387435      -1.098374      -0.045062      -0.000102      -0.071749       0.084726      -0.000081      -0.055114      -0.000033       0.075169      -0.075943      -0.054355      -0.024927       0.079282              6.561977       4.447138       0.000351       1.781094       8.539666      -0.014619       6.699127          -0.000001
          552              N      17.191928      18.730484      10.814050       0.474981      19.554620 0.21292133E+03  0.41322768E+04                                 5.977113                            4.685357       0.435010       2.260911                    0.999390      20.006170      50.034404       0.816278       0.386632      -1.098648      -0.044219       0.062296       0.036170       0.084524       0.047862       0.027576       0.000241       0.075080      -0.075509      -0.054081      -0.025325       0.079405              6.538469       4.417664      -1.526495      -0.889054       7.136001      -0.795704       8.061740          -0.000002
          553              O      13.703111      16.942172       7.315916      -0.342907      26.625954 0.40009308E+03  0.89469504E+04                                 7.168172                            6.317495       0.613981       2.294467                    0.997156      24.852182      63.323694       0.732204       0.374076      -1.125601       0.049330       0.009093       0.006998       0.050647       0.110718       0.001285       0.006457       0.186338       0.170524      -0.173246       0.056710       0.116536              7.704283      10.898480       2.300694       0.001735       6.581775       0.074404       5.632593           0.000000
          554              O      12.603868      19.745506      10.145488      -0.355637      27.053194 0.40211914E+03  0.89930769E+04                                 7.208642                            6.295812       0.624863       2.288424                    0.997951      25.037510      63.555110       0.740922       0.369641      -1.130286      -0.004441      -0.041219       0.023576       0.047693      -0.039681      -0.083373      -0.132623      -0.026415      -0.179884      -0.190877       0.054697       0.136180              7.704996       5.753908       1.143430      -0.731609       9.607594      -3.065694       7.753485          -0.000003
          555              O      13.703111      10.861133       4.180202      -0.342288      26.573153 0.39972215E+03  0.89365847E+04                                 7.156901                            6.314623       0.613892       2.294628                    0.997154      24.843144      63.293371       0.732360       0.374083      -1.125596       0.049251       0.001561      -0.011344       0.050564      -0.054232      -0.096492      -0.080558       0.058084      -0.213620      -0.173193       0.056751       0.116442              7.680710      10.842442      -1.137500      -1.969468       5.797172       0.365905       6.402517           0.000000
          556              O      12.603868      11.909947       0.337658      -0.353892      28.680709 0.43117473E+03  0.98223666E+04                                 7.556518                            6.577463       0.563098       2.268908                    0.997213      25.278199      64.972543       0.714576       0.376266      -1.124152      -0.005486       0.040618       0.023510       0.047251      -0.051882       0.079531       0.108106      -0.062219      -0.302048      -0.192753       0.058840       0.133914              8.087346       5.934845      -1.243781      -0.657251      11.489801       2.503533       6.837392           0.000001
          557              O      13.703111      11.186045      11.014394      -0.340183      26.481548 0.39827504E+03  0.88959413E+04                                 7.139657                            6.303018       0.615002       2.295828                    0.997127      24.806146      63.164570       0.733081       0.374063      -1.125638       0.049367      -0.009556       0.003868       0.050432      -0.056415       0.095195       0.073788       0.045729      -0.247992      -0.173059       0.056949       0.116110              7.653303      10.797495      -1.101099       1.964781       5.904260      -0.446509       6.258154           0.000001
[truncated: 30,756 more chars]
