# Supplementary material for: A collection of forcefield precursors for metal–organic frameworks
Source: RSC Adv. 2019 Nov 13;9(63):36492–507. doi: 10.1039/c9ra07327b (PMC9075174; doi:10.1039/c9ra07327b)
Supplement: RA-009-C9RA07327B-s6311 [file RA-009-C9RA07327B-s6311.xyz]

  344
jmolscript: load "" {1 1 1} spacegroup "x,y,z" unitcell [{     23.078100     0.000000     0.000000 }, {     11.539050    19.986221     0.000000 }, {     11.539025     6.662059    23.918027 }]
Zn    14.184601     8.500735     6.651603     0.949682
Zn    12.082072     9.982715     5.073731     0.957421
Zn    11.808595     3.451616     6.651603     0.948876
Zn    14.143293     4.531473     5.073731     0.957542
Zn     8.623933     8.033857     6.651603     0.949318
Zn     8.391769     5.472024     5.073731     0.958539
Zn    31.971574    18.147545    17.266424     0.949682
Zn    34.074103    16.665565    18.844296     0.957421
Zn    34.347580    23.196664    17.266424     0.948876
Zn    32.012882    22.116807    18.844296     0.957541
Zn    37.532242    18.614423    17.266424     0.949318
Zn    37.764406    21.176256    18.844296     0.958539
Zn    34.617130    19.986209    19.025595     1.038824
Zn    11.539045     6.662071     4.892432     1.038823
H     14.714582    15.469326    14.236010     0.142965
H     34.189037    17.126184    13.626100     0.127666
H     33.880946    15.821085    11.760494     0.126602
H     33.940952    14.410059     9.708327     0.130244
H     11.240180    12.985043     7.936001     0.126877
H     14.690355    11.793863     9.521767     0.139127
H     17.375498     9.013783     3.802966     0.126418
H     14.913066    11.883805     2.511393     0.139918
H     18.956349     9.553412     2.166973     0.136332
H     20.338729    10.420815     0.215262     0.128300
H     29.756879    20.620437    21.966316     0.142154
H     32.852806    18.068196    22.317911     0.124096
H     29.117624    19.494551    14.236010     0.142145
H     32.354328    21.786971    13.626100     0.126089
H     31.378126    22.706338    11.760494     0.126999
H     18.587092     3.373668     9.708327     0.130099
H     17.164329     3.759403     7.936001     0.127433
H     25.946698    21.353273     9.521767     0.139850
H     22.196513    20.417921     3.802966     0.126696
H     14.374192     1.129220     2.511393     0.139775
H     21.873421    18.779052     2.166973     0.136631
H     21.933426    17.148177     0.215262     0.130115
H     37.596510    23.878191    21.966316     0.142609
H     33.838241    22.473159    22.317911     0.124322
H     25.402050     5.008538    14.236010     0.142221
H     37.308042    21.045482    13.626100     0.127326
H     38.592340    21.431218    11.760494     0.126555
H     16.706226    22.188697     9.708327     0.130780
H      6.212616     3.241760     7.936001     0.126702
H     28.597218     6.825289     9.521767     0.138674
H     29.662278    10.540731     3.802966     0.126704
H      5.329885     6.973191     2.511393     0.139898
H     28.404523    11.639974     2.166973     0.136401
H     26.962144    12.403449     0.215262     0.128196
H     36.497992    15.459995    21.966316     0.141337
H     37.160333    19.417266    22.317911     0.124957
H     31.441593    11.178954     9.682017     0.142965
H     11.967138     9.522096    10.291927     0.127666
H     12.275229    10.827195    12.157533     0.126602
H     12.215223    12.238221    14.209700     0.130244
H     34.915995    13.663237    15.982026     0.126877
H     31.465820    14.854417    14.396260     0.139127
H     28.780677    17.634497    20.115061     0.126418
H     31.243109    14.764475    21.406634     0.139918
H     27.199826    17.094868    21.751054     0.136332
H     25.817446    16.227465    23.702765     0.128300
H     16.399296     6.027843     1.951711     0.142155
H     13.303369     8.580084     1.600116     0.124096
H     17.038551     7.153729     9.682017     0.142145
H     13.801847     4.861309    10.291927     0.126089
H     14.778049     3.941942    12.157533     0.126999
H     27.569083    23.274612    14.209700     0.130099
H     28.991846    22.888877    15.982026     0.127433
H     20.209477     5.295007    14.396260     0.139850
H     23.959662     6.230359    20.115061     0.126696
H     31.781983    25.519060    21.406634     0.139775
H     24.282754     7.869228    21.751054     0.136631
H     24.222749     9.500103    23.702765     0.130115
H      8.559665     2.770089     1.951711     0.142609
H     12.317934     4.175121     1.600116     0.124322
H     20.754125    21.639742     9.682017     0.142221
H      8.848133     5.602798    10.291927     0.127325
H      7.563835     5.217062    12.157533     0.126555
H     29.449949     4.459583    14.209700     0.130780
H     39.943559    23.406520    15.982026     0.126702
H     17.558957    19.822991    14.396260     0.138674
H     16.493897    16.107549    20.115061     0.126704
H     40.826290    19.675089    21.406634     0.139898
H     17.751652    15.008306    21.751054     0.136401
H     19.194031    14.244831    23.702765     0.128196
H      9.658183    11.188285     1.951711     0.141337
H      8.995842     7.231014     1.600116     0.124957
C     36.166828    17.378010    15.276444     0.541604
C     36.012206    16.446653    14.129814     0.001375
C     13.938004    15.563262    13.739471    -0.096551
C     34.859456    16.536591    13.364915    -0.084525
C     13.740688    14.821774    12.572750    -0.108262
C     34.681756    15.773118    12.232636    -0.112333
C     12.592553    14.955682    11.804981     0.062504
C     12.636403    14.056303    10.650458     0.051726
C     13.777615    13.278839    10.552873    -0.107712
C     11.648661    13.912403     9.662405    -0.117022
C     11.857519    13.027014     8.629863    -0.075568
C     13.932239    12.331493     9.546880    -0.093848
C     12.964114    12.197585     8.606184    -0.004350
C     13.079505    11.134319     7.577948     0.605823
C     14.982298     9.921157     4.321031     0.604919
C     15.996582    10.386837     3.300688    -0.012481
C     17.200105     9.701310     3.206690    -0.083125
C     15.716184    11.420125     2.450402    -0.095741
C     18.155539    10.021090     2.237292    -0.112281
C     16.641616    11.755894     1.510423    -0.108533
C     17.852063    11.078361     1.376243     0.044729
C     18.685183    11.566026     0.245399     0.056304
C     29.609178    19.269367    23.475304    -0.109058
C     31.449656    17.788388    23.702047    -0.106061
C     30.180362    19.910926    22.392535    -0.102103
C     32.031225    18.379981    22.620713    -0.084690
C     31.419656    19.435254    21.974209    -0.021872
C     32.072768    20.070817    20.763718     0.612927
C     31.583518    19.948238    15.276444     0.542931
C     30.854251    20.547825    14.129814     0.000019
C     29.587264    20.120120    13.739471    -0.095096
C     31.508516    21.501168    13.364915    -0.079815
C     29.043776    20.661748    12.572750    -0.108573
C     30.936180    22.036800    12.232636    -0.114628
C     29.733812    21.589109    11.804981     0.061837
C     28.933003    22.000826    10.650458     0.050641
C     27.689093    21.401239    10.552873    -0.107002
C     17.763203     2.941966     9.662405    -0.115412
C     16.892006     3.203786     8.629863    -0.076305
C     26.791356    21.741005     9.546880    -0.094161
C     15.620403     2.660161     8.606184    -0.004511
C     14.641893     3.091864     7.577948     0.605597
C     12.639871     2.050584     4.321031     0.604980
C     12.536020     0.939350     3.300688    -0.013378
C     22.879625    20.226054     3.206690    -0.083919
C     13.571074     0.665540     2.450402    -0.095476
C     22.678847    19.238735     2.237292    -0.112080
C     24.938193    19.682430     1.510423    -0.107925
C     23.746210    18.972919     1.376243     0.044473
C     23.751980    18.007585     0.245399     0.057123
C     36.500298    24.681636    23.475304    -0.110400
C     34.297494    23.828224    23.702047    -0.109798
C     36.770313    23.866199    22.392535    -0.101383
C     34.519044    23.028776    22.620713    -0.081572
C     35.738723    23.030775    21.974209    -0.025372
C     35.962582    22.147385    20.763718     0.614035
C     36.101056    22.632387    15.276444     0.539729
C     36.984948    22.964159    14.129814     0.000685
C     25.708989     4.289035    13.739471    -0.093661
C     37.483436    21.920879    13.364915    -0.082965
C     26.449797     4.488898    12.572750    -0.109277
C     38.233475    22.148723    12.232636    -0.112812
C     26.907898     3.427630    11.804981     0.061270
C     27.664861     3.915294    10.650458     0.052840
C     27.767559     5.292345    10.552873    -0.108478
C      5.205255     3.131835     9.662405    -0.118291
C      5.867598     3.755406     8.629863    -0.075261
C     28.510675     5.899927     9.546880    -0.092901
C      6.032606     5.128459     8.606184    -0.003275
C      6.895728     5.760024     7.577948     0.605222
C      6.994968     8.014472     4.321031     0.605561
C      6.084538     8.660028     3.300688    -0.012364
C     29.154560    10.045073     3.206690    -0.083504
C      5.329885     7.900552     2.450402    -0.097343
C     28.399908    10.712613     2.237292    -0.111665
C     27.654486     8.534115     1.510423    -0.105905
C     27.636023     9.921159     1.376243     0.043706
C     26.797136    10.398831     0.245399     0.056602
C     37.741900    16.007616    23.475304    -0.108114
C     38.104226    18.342007    23.702047    -0.107486
C     36.900705    16.181497    22.392535    -0.100972
C     37.301109    18.549864    22.620713    -0.083851
C     36.693002    17.492593    21.974209    -0.022645
C     35.816036    17.740423    20.763718     0.612289
C      9.989347     9.270270     8.641583     0.541604
C     10.143969    10.201627     9.788213     0.001375
C     32.218171    11.085018    10.178556    -0.096551
C     11.296719    10.111689    10.553112    -0.084525
C     32.415487    11.826506    11.345277    -0.108262
C     11.474419    10.875162    11.685391    -0.112332
C     33.563622    11.692598    12.113046     0.062504
C     33.519772    12.591977    13.267569     0.051726
C     32.378560    13.369441    13.365154    -0.107712
C     34.507514    12.735877    14.255622    -0.117022
C     34.298656    13.621266    15.288164    -0.075568
C     32.223936    14.316787    14.371147    -0.093848
C     33.192061    14.450695    15.311843    -0.004350
C     33.076670    15.513961    16.340079     0.605822
C     31.173877    16.727123    19.596996     0.604919
C     30.159593    16.261443    20.617339    -0.012481
C     28.956070    16.946970    20.711337    -0.083126
C     30.439991    15.228155    21.467625    -0.095741
C     28.000636    16.627190    21.680735    -0.112281
C     29.514559    14.892386    22.407604    -0.108533
C     28.304112    15.569919    22.541784     0.044729
C     27.470992    15.082254    23.672628     0.056304
C     16.546997     7.378913     0.442723    -0.109058
C     14.706519     8.859892     0.215980    -0.106061
C     15.975813     6.737354     1.525492    -0.102103
C     14.124950     8.268299     1.297314    -0.084690
C     14.736519     7.213026     1.943818    -0.021872
C     14.083407     6.577463     3.154309     0.612927
C     14.572657     6.700042     8.641583     0.542931
C     15.301924     6.100455     9.788213     0.000019
C     16.568911     6.528160    10.178556    -0.095096
C     14.647659     5.147112    10.553112    -0.079815
C     17.112399     5.986532    11.345277    -0.108573
C     15.219995     4.611480    11.685391    -0.114628
C     16.422363     5.059171    12.113046     0.061837
C     17.223172     4.647454    13.267569     0.050641
C     18.467082     5.247041    13.365154    -0.107002
C     28.392972    23.706314    14.255622    -0.115412
C     29.264169    23.444494    15.288164    -0.076305
C     19.364819     4.907275    14.371147    -0.094161
C     30.535772    23.988119    15.311843    -0.004511
C     31.514282    23.556416    16.340079     0.605597
C     33.516304    24.597696    19.596996     0.604980
C     22.081105     5.722709    20.617339    -0.013378
C     23.276550     6.422226    20.711337    -0.083919
C     21.046051     5.996519    21.467625    -0.095476
C     23.477328     7.409545    21.680735    -0.112080
C     21.217982     6.965850    22.407604    -0.107925
C     22.409965     7.675361    22.541784     0.044473
C     22.404195     8.640695    23.672628     0.057123
C      9.655877     1.966644     0.442723    -0.110400
C     11.858681     2.820056     0.215980    -0.109798
C      9.385862     2.782081     1.525492    -0.101383
C     11.637131     3.619504     1.297314    -0.081572
C     10.417452     3.617505     1.943818    -0.025372
C     10.193593     4.500895     3.154309     0.614035
C     10.055119     4.015893     8.641583     0.539728
C      9.171227     3.684121     9.788213     0.000685
C     20.447186    22.359245    10.178556    -0.093661
C      8.672739     4.727401    10.553112    -0.082965
C     19.706378    22.159382    11.345277    -0.109277
C      7.922700     4.499557    11.685391    -0.112812
C     19.248277    23.220650    12.113046     0.061270
C     18.491314    22.732986    13.267569     0.052840
C     18.388616    21.355935    13.365154    -0.108478
C     40.950920    23.516445    14.255622    -0.118291
C     40.288577    22.892874    15.288164    -0.075261
C     17.645500    20.748353    14.371147    -0.092901
C     40.123569    21.519821    15.311843    -0.003275
C     39.260447    20.888256    16.340079     0.605222
C     39.161207    18.633808    19.596996     0.605561
C     16.993537    17.988252    20.617339    -0.012364
C     17.001615    16.603207    20.711337    -0.083504
C     17.748190    18.747728    21.467625    -0.097343
C     17.756267    15.935667    21.680735    -0.111665
C     18.501689    18.114165    22.407604    -0.105905
C     18.520152    16.727121    22.541784     0.043706
C     19.359039    16.249449    23.672628     0.056602
C      8.414275    10.640664     0.442723    -0.108114
C      8.051949     8.306273     0.215980    -0.107486
C      9.255470    10.466783     1.525492    -0.100972
C      8.855066     8.098416     1.297314    -0.083851
C      9.463173     9.155687     1.943818    -0.022645
C     10.340139     8.907857     3.154309     0.612289
S     14.819820    13.605413    11.931269     0.990872
S     16.494379    13.014227     0.287016     0.990808
S     27.450811    20.335373    11.931269     0.990147
S     26.101562    19.180776     0.287016     0.992937
S     26.963632     6.031634    11.931269     0.992391
S     26.638358     7.777438     0.287016     0.989738
S     31.336355    13.042867    11.986758     0.990872
S     29.661796    13.634053    23.631011     0.990808
S     18.705364     6.312907    11.986758     0.990147
S     20.054613     7.467504    23.631011     0.992937
S     19.192543    20.616646    11.986758     0.992391
S     19.517817    18.870842    23.631011     0.989738
O     13.977243    10.266917     7.679122    -0.529173
O     12.201385    11.176291     6.648016    -0.559632
O     37.228420    17.254095    15.972458    -0.520036
O     35.297938    18.235419    15.516820    -0.380093
O     16.035806    14.208197    11.504332    -0.488714
O     14.892285    12.471394    12.818867    -0.511767
O     33.045510    19.493215    20.280813    -0.537298
O     31.568512    21.156069    20.378398    -0.531168
O     15.341162     9.075740     5.169882    -0.530635
O     13.846856    10.432805     4.219858    -0.544888
O     26.975967    19.357307    23.286591    -0.516847
O     16.484686    14.298142     0.882575    -0.489800
O     33.823245    18.413961    17.864853    -0.631022
O     13.441831     2.748101     7.679122    -0.529624
O     15.117302     3.831354     6.648016    -0.559380
O     30.945408    19.090829    15.972458    -0.520839
O     32.760501    20.272014    15.516820    -0.380581
O     27.364845    18.980907    11.504332    -0.488703
O     26.432488    20.839625    12.818867    -0.511619
O     34.975993    21.593767    20.280813    -0.538172
O     37.154566    22.041458    20.378398    -0.531609
O     11.728285     2.162506     5.169882    -0.530668
O     13.650692     2.778082     4.219858    -0.544106
O     26.354012     6.931873    23.286591    -0.517616
O     27.218310    18.547213     0.882575    -0.490576
O     33.652467    21.459861    17.864853    -0.630813
O      7.198051     6.971189     7.679122    -0.528985
O      7.298442     4.978564     6.648016    -0.559968
O     35.677572    23.613710    15.972458    -0.519428
O     35.792963    21.451201    15.516820    -0.379300
O     25.833613     6.783316    11.504332    -0.489689
O     27.909487     6.661400    12.818867    -0.512147
O     35.829883    18.871644    20.280813    -0.537796
O     35.128309    16.761099    20.378398    -0.530641
O      7.547687     8.747966     5.169882    -0.530264
O      7.119589     6.775326     4.219858    -0.545905
O     15.904248    13.683219    23.286591    -0.517180
O     25.531301     7.127086     0.882575    -0.490183
O     36.375683    20.084809    17.864853    -0.631201
O     32.178932    16.381363    16.238905    -0.529172
O     33.954790    15.471989    17.270011    -0.559632
O      8.927755     9.394185     7.945569    -0.520036
O     10.858237     8.412861     8.401207    -0.380093
O     30.120369    12.440083    12.413695    -0.488714
O     31.263890    14.176886    11.099160    -0.511767
O     13.110665     7.155065     3.637214    -0.537298
O     14.587663     5.492211     3.539629    -0.531168
O     30.815013    17.572540    18.748145    -0.530635
O     32.309319    16.215475    19.698169    -0.544888
O     19.180208     7.290973     0.631436    -0.516847
O     29.671489    12.350138    23.035452    -0.489800
O     12.332930     8.234319     6.053174    -0.631022
O     32.714344    23.900179    16.238905    -0.529624
O     31.038873    22.816926    17.270011    -0.559380
O     15.210767     7.557451     7.945569    -0.520839
O     13.395674     6.376266     8.401207    -0.380579
O     18.791330     7.667373    12.413695    -0.488703
O     19.723687     5.808655    11.099160    -0.511619
O     11.180182     5.054513     3.637214    -0.538172
O      9.001609     4.606822     3.539629    -0.531608
O     34.427890    24.485774    18.748145    -0.530668
O     32.505483    23.870198    19.698169    -0.544106
O     19.802163    19.716407     0.631436    -0.517616
O     18.937865     8.101067    23.035452    -0.490576
O     12.503708     5.188419     6.053174    -0.630813
O     38.958124    19.677091    16.238905    -0.528985
O     38.857733    21.669716    17.270011    -0.559967
O     10.478603     3.034570     7.945569    -0.519428
O     10.363212     5.197079     8.401207    -0.379299
O     20.322562    19.864964    12.413695    -0.489689
O     18.246688    19.986880    11.099160    -0.512147
O     10.326292     7.776636     3.637214    -0.537797
O     11.027866     9.887181     3.539629    -0.530641
O     38.608488    17.900314    18.748145    -0.530264
O     39.036586    19.872954    19.698169    -0.545905
O     30.251927    12.965061     0.631436    -0.517180
O     20.624874    19.521194    23.035452    -0.490183
O      9.780492     6.563471     6.053174    -0.631202

The following XYZ coordinates are in angstroms. Other properties are in atomic units.
The sperically averaged electron density of each atom fit to a function of the form exp(a - br)
eigen_1, eigen_2 and eigen_3 are the three eigenvalues of traceless quadrupole moment tensor
  atom number  atomic symbol              X              Y              Z     net charge C6 coefficient C8 coefficient C10 coefficient fluctuating dipole atomic polarizability isotropic forcefield polarizability              a              b squared Pearson coefficient          <r^3>          <r^4>         wp_QDO          m_QDO          q_QDO       dipole_x       dipole_y       dipole_z         dipole            Qxy            Qxz            Qyz     Q(x^2-y^2)  Q(3z^2 - R^2)        eigen_1        eigen_2        eigen_3 static polarizability      alpha(xx)      alpha(xy)      alpha(xz)      alpha(yy)      alpha(yz)      alpha(zz) atomic spin moment
            1             Zn      14.184601       8.500735       6.651603       0.949682      91.261873 0.17646397E+04  0.55508792E+05                                16.976477                           14.014333       0.090610       1.907406                    0.997563      45.285530     124.169524       0.466531       0.417369      -1.128305       0.031536      -0.003001       0.034140       0.046573       0.042288      -0.021801       0.057198       0.102517      -0.073575      -0.102331       0.023600       0.078731             23.464121      16.200203      -1.318435       0.693059      22.550316      -6.846924      31.641844           0.042019
            2             Zn      12.082072       9.982715       5.073731       0.957421      89.177133 0.16231910E+04  0.50002926E+05                                16.630696                           13.398445       0.144440       1.927089                    0.997517      44.707365     121.301855       0.479413       0.414735      -1.130114      -0.032513       0.079684      -0.030060       0.091160      -0.039699      -0.052727      -0.045998      -0.119843      -0.080212      -0.109974       0.015896       0.094078             23.393003      21.507373       3.947745       5.946611      16.793187       6.894871      31.878449           0.030147
            3             Zn      11.808595       3.451616       6.651603       0.948876      91.291629 0.17653768E+04  0.55536306E+05                                16.977555                           14.015215       0.088857       1.906729                    0.997542      45.298229     124.198446       0.466630       0.417247      -1.128417      -0.018532      -0.026294       0.033857       0.046703       0.023098       0.060973      -0.010728      -0.123925      -0.071805      -0.102775       0.024679       0.078096             23.466223      22.106808      -2.091190      -6.273564      16.647122       2.823816      31.644739           0.042002
            4             Zn      14.143293       4.531473       5.073731       0.957542      89.158172 0.16226602E+04  0.49982268E+05                                16.628581                           13.396320       0.140211       1.926065                    0.997535      44.699747     121.274221       0.479450       0.414739      -1.130116       0.084781      -0.012062      -0.029735       0.090650      -0.031791      -0.013374       0.069072       0.129367      -0.082888      -0.110631       0.016105       0.094526             23.391630      14.551269       0.066797       2.997905      23.743145      -8.599957      31.880477           0.030139
            5             Zn       8.623933       8.033857       6.651603       0.949318      91.224581 0.17636837E+04  0.55467898E+05                                16.967619                           14.006964       0.092501       1.907927                    0.997536      45.281068     124.121025       0.466860       0.417156      -1.128516      -0.012577       0.029212       0.034128       0.046650      -0.065528      -0.038689      -0.047274       0.022890      -0.071856      -0.102217       0.023713       0.078504             23.452165      19.809288       3.406579       5.580280      18.920656       4.022429      31.626552           0.042015
            6             Zn       8.391769       5.472024       5.073731       0.958539      89.137764 0.16220724E+04  0.49960916E+05                                16.628561                           13.395829       0.142309       1.926655                    0.997521      44.686896     121.245567       0.479342       0.414859      -1.130006      -0.053140      -0.067686      -0.030303       0.091233       0.071070       0.065524      -0.023145      -0.009175      -0.079563      -0.109342       0.016438       0.092904             23.392265      21.388671      -4.016524      -8.945600      16.909024       1.704651      31.879098           0.030185
            7             Zn      31.971574      18.147545      17.266424       0.949682      91.261902 0.17646404E+04  0.55508818E+05                                16.976481                           14.014336       0.090610       1.907406                    0.997563      45.285538     124.169554       0.466531       0.417369      -1.128305      -0.031536       0.003001      -0.034141       0.046574       0.042288      -0.021801       0.057198       0.102517      -0.073575      -0.102331       0.023600       0.078731             23.464127      16.200206      -1.318435       0.693060      22.550321      -6.846927      31.641853           0.042019
            8             Zn      34.074103      16.665565      18.844296       0.957421      89.177148 0.16231914E+04  0.50002940E+05                                16.630698                           13.398447       0.144439       1.927089                    0.997517      44.707367     121.301870       0.479413       0.414735      -1.130114       0.032513      -0.079684       0.030060       0.091160      -0.039699      -0.052727      -0.045998      -0.119844      -0.080212      -0.109974       0.015896       0.094078             23.393007      21.507376       3.947745       5.946612      16.793190       6.894872      31.878455           0.030147
            9             Zn      34.347580      23.196664      17.266424       0.948876      91.291631 0.17653768E+04  0.55536305E+05                                16.977554                           14.015215       0.088857       1.906729                    0.997542      45.298230     124.198444       0.466631       0.417247      -1.128417       0.018532       0.026294      -0.033857       0.046703       0.023098       0.060973      -0.010728      -0.123925      -0.071805      -0.102775       0.024679       0.078096             23.466223      22.106807      -2.091190      -6.273565      16.647122       2.823816      31.644740           0.042002
           10             Zn      32.012882      22.116807      18.844296       0.957541      89.158158 0.16226600E+04  0.49982258E+05                                16.628577                           13.396317       0.140213       1.926066                    0.997535      44.699749     121.274212       0.479450       0.414739      -1.130116      -0.084781       0.012062       0.029735       0.090651      -0.031791      -0.013373       0.069072       0.129367      -0.082889      -0.110631       0.016105       0.094526             23.391624      14.551265       0.066797       2.997904      23.743138      -8.599953      31.880468           0.030139
           11             Zn      37.532242      18.614423      17.266424       0.949318      91.224563 0.17636833E+04  0.55467882E+05                                16.967617                           14.006962       0.092501       1.907927                    0.997536      45.281062     124.121005       0.466860       0.417156      -1.128516       0.012577      -0.029212      -0.034128       0.046650      -0.065528      -0.038689      -0.047274       0.022890      -0.071856      -0.102217       0.023713       0.078504             23.452163      19.809285       3.406579       5.580279      18.920654       4.022428      31.626549           0.042015
           12             Zn      37.764406      21.176256      18.844296       0.958539      89.137762 0.16220724E+04  0.49960916E+05                                16.628561                           13.395829       0.142309       1.926655                    0.997521      44.686895     121.245566       0.479342       0.414859      -1.130006       0.053140       0.067686       0.030303       0.091233       0.071070       0.065524      -0.023145      -0.009175      -0.079563      -0.109342       0.016438       0.092904             23.392264      21.388671      -4.016524      -8.945599      16.909025       1.704652      31.879098           0.030185
           13             Zn      34.617130      19.986209      19.025595       1.038824      77.822336 0.13488883E+04  0.40278315E+05                                17.092311                           13.674512      -0.055324       1.856575                    0.998562      45.637342     128.084737       0.394577       0.519851      -1.052028       0.000228      -0.000081      -0.023130       0.023131      -0.000416      -0.000247       0.000024      -0.000888       0.205126      -0.034797      -0.033579       0.068376             23.741517      23.679658       0.000055       0.003425      23.684168       0.002061      23.860725           0.149484
           14             Zn      11.539045       6.662071       4.892432       1.038823      77.822308 0.13488877E+04  0.40278296E+05                                17.092311                           13.674513      -0.055326       1.856575                    0.998562      45.637347     128.084776       0.394577       0.519851      -1.052028      -0.000228       0.000081       0.023130       0.023131      -0.000416      -0.000247       0.000024      -0.000888       0.205127      -0.034797      -0.033579       0.068376             23.741518      23.679659       0.000054       0.003425      23.684169       0.002061      23.860725           0.149484
           15              H      14.714582      15.469326      14.236010       0.142965       1.101927 0.80911445E+01  0.78595947E+02                                 1.693431                            1.614543      -0.884919       2.485191                    0.999328       3.130566       8.343910       0.521910       1.208149      -0.728921       0.037504      -0.004411       0.022046       0.043727      -0.005794       0.008227      -0.001566       0.018071      -0.013841      -0.008974      -0.007384       0.016358              1.720894       1.921121       0.009309       0.375387       1.494252       0.163797       1.747308          -0.000032
           16              H      34.189037      17.126184      13.626100       0.127666       1.036177 0.74279121E+01  0.71150529E+02                                 1.660703                            1.570016      -0.871575       2.478088                    0.999186       3.259707       8.838151       0.513833       1.244436      -0.718225      -0.032983       0.027242       0.007081       0.043361      -0.012771       0.003881       0.001419       0.016488      -0.021879      -0.013239      -0.005893       0.019132              1.746587       1.735397      -0.395209      -0.195142       1.912228       0.346193       1.592137           0.000651
           17              H      33.880946      15.821085      11.760494       0.126602       1.075293 0.79687723E+01  0.77189328E+02                                 1.662072                            1.598160      -0.833599       2.494902                    0.999258       3.218491       8.593941       0.526090       1.201933      -0.729139      -0.033940       0.004492      -0.017410       0.038409      -0.012559       0.006376       0.007465       0.012358       0.000986      -0.019041       0.005001       0.014040              1.669806       1.868264      -0.009216       0.316147       1.484917       0.123727       1.656238          -0.000076
           18              H      33.940952      14.410059       9.708327       0.130244       1.073783 0.78861665E+01  0.76082767E+02                                 1.650655                            1.581923      -0.845740       2.490235                    0.999286       3.191562       8.465734       0.533519       1.189969      -0.731999      -0.034939       0.019886      -0.001981       0.040250      -0.011200       0.011073       0.007095       0.006306       0.001585      -0.019689       0.005626       0.014063              1.664285       1.817302      -0.345500      -0.072654       1.683014       0.161606       1.492539          -0.000011
           19              H      11.240180      12.985043       7.936001       0.126877       1.074561 0.77301483E+01  0.73771172E+02                                 1.617226                            1.538063      -0.834834       2.492599                    0.999559       3.108891       8.045817       0.559262       1.147603      -0.743017      -0.028715       0.003912      -0.032314       0.043406      -0.009044       0.012481      -0.001233       0.017612      -0.001042      -0.014092      -0.005907       0.019999              1.667955       1.578960       0.036260       0.356594       1.442620       0.209964       1.982285           0.000011
           20              H      14.690355      11.793863       9.521767       0.139127       1.086033 0.79256158E+01  0.76540705E+02                                 1.670556                            1.591801      -0.854050       2.494068                    0.999582       3.129097       8.297829       0.529019       1.198880      -0.730808       0.036840      -0.022857      -0.000979       0.043366      -0.009601       0.003164      -0.001355       0.017642      -0.018565      -0.009944      -0.006707       0.016651              1.707464       1.862488      -0.375089      -0.077703       1.757009       0.223474       1.502895          -0.000017
           21              H      17.375498       9.013783       3.802966       0.126418       1.066712 0.76813092E+01  0.73266115E+02                                 1.616163                            1.538788      -0.839139       2.492312                    0.999568       3.110927       8.076672       0.555500       1.155989      -0.740885       0.013206      -0.031015       0.026694       0.042998      -0.011997       0.003269      -0.011103      -0.002863      -0.012022      -0.014038      -0.004989       0.019027              1.669563       1.437380       0.001436      -0.067532       1.717530      -0.454681       1.853778           0.000065
           22              H      14.913066      11.883805       2.511393       0.139918       1.089286 0.80174367E+01  0.77752463E+02                                 1.683611                            1.609017      -0.857138       2.494300                    0.999451       3.144640       8.392341       0.521567       1.210925      -0.728030      -0.035243       0.022903       0.002649       0.042114      -0.013068       0.001071      -0.001443       0.005667      -0.020065      -0.010089      -0.006755       0.016844              1.717876       2.064800      -0.229839      -0.271790       1.570510      -0.018510       1.518320           0.000054
           23              H      18.956349       9.553412       2.166973       0.136332       1.045760 0.75663858E+01  0.72112812E+02                                 1.611155                            1.541893      -0.851655       2.492753                    0.999502       3.111034       8.152636       0.545420       1.178287      -0.735163       0.035327      -0.023038      -0.000002       0.042175      -0.009839      -0.002766      -0.014249       0.013611      -0.013090      -0.021437       0.005880       0.015557              1.622315       1.952613      -0.230300      -0.160499       1.476421      -0.015289       1.437911           0.000045
           24              H      20.338729      10.420815       0.215262       0.128300       1.037014 0.75824359E+01  0.72290496E+02                                 1.605602                            1.546680      -0.742213       2.540373                    0.999817       3.094972       8.106957       0.543013       1.183105      -0.734551       0.019667      -0.030402       0.016135       0.039641      -0.012456      -0.004777      -0.010178       0.008181      -0.002105      -0.019350       0.005448       0.013902              1.610290       1.566309      -0.156168       0.043027       1.701856      -0.318868       1.562706           0.000004
           25              H      29.756879      20.620437      21.966316       0.142154       1.080966 0.79093030E+01  0.76345587E+02                                 1.664909                            1.590445      -0.880898       2.484232                    0.999325       3.123139       8.280614       0.529091       1.199306      -0.730726      -0.021244       0.034042      -0.017562       0.043802      -0.012323       0.004393      -0.005880      -0.003667      -0.015128      -0.010030      -0.007343       0.017373              1.696417       1.543749      -0.132372      -0.012543       1.899810      -0.378079       1.645692          -0.000009
           26              H      32.852806      18.068196      22.317911       0.124096       0.982286 0.68963564E+01  0.65364130E+02                                 1.648870                            1.546879      -0.851305       2.486132                    0.999258       3.347343       9.266644       0.496663       1.301140      -0.704616       0.036281      -0.017536      -0.011334       0.041860      -0.009694      -0.003839      -0.005987       0.008128      -0.026411      -0.014695      -0.000219       0.014914              1.754566       2.266889      -0.141074      -0.432925       1.399745       0.009345       1.597063           0.000086
           27              H      29.117624      19.494551      14.236010       0.142145       1.106782 0.81359443E+01  0.79150139E+02                                 1.699519                            1.619908      -0.888719       2.483101                    0.999303       3.136696       8.369941       0.520545       1.209495      -0.728627      -0.022482      -0.030302       0.021867       0.043609       0.010869      -0.005767      -0.006548       0.000964      -0.013552      -0.009093      -0.007610       0.016703              1.727257       1.598340       0.181302      -0.046132       1.829517      -0.409675       1.753916          -0.000031
           28              H      32.354328      21.786971      13.626100       0.126089       1.041165 0.74695786E+01  0.71632219E+02                                 1.664047                            1.572834      -0.866850       2.478695                    0.999213       3.267421       8.857085       0.514272       1.241940      -0.718762       0.040415       0.015191       0.007055       0.043749       0.013633      -0.000663      -0.004091       0.014195      -0.021841      -0.013413      -0.005873       0.019286              1.750358       2.216050       0.121567       0.399070       1.439780      -0.004019       1.595244           0.000652
           29              H      31.378126      22.706338      11.760494       0.126999       1.076749 0.79853494E+01  0.77410336E+02                                 1.665677                            1.601523      -0.834994       2.495157                    0.999264       3.220164       8.609117       0.524562       1.204492      -0.728561       0.020722       0.027235      -0.017267       0.038331       0.011622       0.003284      -0.009048       0.016018       0.000784      -0.018984       0.004841       0.014143              1.673455       1.592184       0.171058      -0.050912       1.768296      -0.336697       1.659884          -0.000076
           30              H      18.587092       3.373668       9.708327       0.130099       1.077469 0.79214935E+01  0.76524037E+02                                 1.656000                            1.586734      -0.855450       2.486221                    0.999240       3.196137       8.488875       0.531965       1.191879      -0.731562       0.034533       0.019982      -0.001687       0.039933       0.008532       0.000356      -0.013206       0.016377       0.000807      -0.019782       0.005317       0.014465              1.669757       2.023300       0.232213       0.177337       1.488946      -0.017950       1.497024          -0.000011
           31              H      17.164329       3.759403       7.936001       0.127433       1.077738 0.77607551E+01  0.74159051E+02                                 1.622920                            1.543131      -0.844344       2.489285                    0.999516       3.111146       8.064878       0.557074       1.150623      -0.742302       0.017594       0.022911      -0.031877       0.043019       0.012213      -0.007283      -0.010279       0.006974      -0.000492      -0.014279      -0.005789       0.020067              1.674036       1.449990       0.041114       0.003621       1.581777      -0.416342       1.990341           0.000011
           32              H      25.946698      21.353273       9.521767       0.139850       1.089409 0.79598186E+01  0.76991530E+02                                 1.678117                            1.598534      -0.868103       2.489059                    0.999455       3.131476       8.323957       0.526010       1.203849      -0.729695      -0.037722      -0.020278      -0.001168       0.042843       0.012522      -0.002629      -0.001990       0.008242      -0.018808      -0.010050      -0.006739       0.016789              1.715435       2.119213       0.234941       0.234281       1.517702      -0.044838       1.509389          -0.000017
           33              H      22.196513      20.417921       3.802966       0.126696       1.065716 0.76723520E+01  0.73156742E+02                                 1.614790                            1.537597      -0.839142       2.492427                    0.999560       3.109897       8.071742       0.555894       1.155548      -0.740982      -0.033421       0.003873       0.026918       0.043088       0.004871      -0.011231       0.002595       0.022392      -0.012269      -0.014017      -0.005121       0.019138              1.668085       1.644783      -0.121794      -0.359366       1.507478       0.285387       1.851994           0.000065
           34              H      14.374192       1.129220       2.511393       0.139775       1.094859 0.80710025E+01  0.78427754E+02                                 1.692131                            1.616622      -0.868648       2.489606                    0.999353       3.150739       8.425895       0.519090       1.214285      -0.727290       0.037601       0.019030       0.002493       0.042216       0.008869      -0.001680      -0.000295       0.019577      -0.020241      -0.009871      -0.006830       0.016702              1.726818       1.903517       0.331859       0.120930       1.751370       0.246877       1.525566           0.000054
           35              H      21.873421      18.779052       2.166973       0.136631       1.044941 0.75607402E+01  0.72064689E+02                                 1.612602                            1.543182      -0.859885       2.490145                    0.999412       3.108593       8.153628       0.544060       1.181140      -0.734524      -0.037582      -0.019253       0.000206       0.042227       0.010575      -0.010827       0.009526       0.009941      -0.013257      -0.021214       0.005955       0.015259              1.623814       1.796697       0.321837       0.067115       1.635633       0.146862       1.439114           0.000045
           36              H      21.933426      17.148177       0.215262       0.130115       1.031288 0.75320545E+01  0.71700078E+02                                 1.600664                            1.542349      -0.744565       2.540495                    0.999810       3.086122       8.081073       0.543271       1.184359      -0.734260      -0.035678      -0.002037       0.016002       0.039155       0.009533      -0.006477       0.008902       0.017144      -0.002301      -0.018892       0.005166       0.013726              1.605276       1.796716       0.019312      -0.295723       1.461042       0.121633       1.558069           0.000004
           37              H      37.596510      23.878191      21.966316       0.142609       1.081724 0.79181654E+01  0.76478316E+02                                 1.668724                            1.593797      -0.890659       2.481264                    0.999271       3.121669       8.288394       0.527133       1.203019      -0.729915       0.039871       0.001437      -0.017795       0.043686       0.004593      -0.007041      -0.000908       0.022749      -0.015255      -0.009800      -0.007275       0.017075              1.700386       1.930495      -0.088376      -0.322612       1.521218       0.200686       1.649444          -0.000009
           38              H      33.838241      22.473159      22.317911       0.124322       0.983839 0.69105371E+01  0.65561533E+02                                 1.653854                            1.550957      -0.859888       2.483177                    0.999158       3.352205       9.298157       0.494595       1.305327      -0.703735      -0.033040      -0.022603      -0.011197       0.041568       0.008383      -0.003307       0.006391       0.012837      -0.026603      -0.014821      -0.000172       0.014993              1.760358       1.744535       0.448954       0.226120       1.934784       0.372478       1.601755           0.000086
           39              H      25.402050       5.008538      14.236010       0.142221       1.104245 0.81106669E+01  0.78824098E+02                                 1.694872                            1.615740      -0.882774       2.485510                    0.999350       3.133916       8.351776       0.522139       1.207029      -0.729173      -0.014881       0.034620       0.022043       0.043657      -0.005046      -0.002880       0.008155      -0.019170      -0.014122      -0.009122      -0.007537       0.016659              1.722404       1.610320      -0.189952      -0.330120       1.808038       0.243806       1.748855          -0.000032
           40              H      37.308042      21.045482      13.626100       0.127326       1.036951 0.74349477E+01  0.71241458E+02                                 1.662344                            1.571411      -0.871798       2.477790                    0.999208       3.260814       8.845321       0.513237       1.245469      -0.718009      -0.006992      -0.042176       0.007275       0.043366      -0.000712      -0.003202       0.002833      -0.030635      -0.021626      -0.013390      -0.005871       0.019261              1.748433       1.527163       0.274711      -0.202600       2.124487      -0.342792       1.593649           0.000650
           41              H      38.592340      21.431218      11.760494       0.126555       1.075869 0.79736631E+01  0.77243151E+02                                 1.662046                            1.598147      -0.828494       2.496973                    0.999306       3.219464       8.594935       0.526377       1.201177      -0.729304       0.013115      -0.031649      -0.017373       0.038413       0.001050      -0.009654       0.001770      -0.028046       0.000404      -0.019060       0.004880       0.014180              1.669773       1.572755      -0.161383      -0.265200       1.780370       0.211898       1.656194          -0.000076
           42              H      16.706226      22.188697       9.708327       0.130780       1.070957 0.78625212E+01  0.75815008E+02                                 1.649792                            1.581224      -0.854594       2.487816                    0.999241       3.186532       8.456479       0.532668       1.192494      -0.731444       0.000256      -0.040079      -0.001715       0.040116       0.002953      -0.011547       0.006227      -0.022264       0.001117      -0.019530       0.005428       0.014102              1.663397       1.416862       0.114478      -0.103582       2.081333      -0.143588       1.491996          -0.000012
           43              H       6.212616       3.241760       7.936001       0.126702       1.075633 0.77399394E+01  0.73893976E+02                                 1.619048                            1.539648      -0.836773       2.491951                    0.999529       3.109699       8.051638       0.558597       1.148514      -0.742809       0.010947      -0.026957      -0.032085       0.043312      -0.003108      -0.005152       0.011474      -0.024377      -0.000530      -0.014085      -0.005904       0.019990              1.669930       1.509769      -0.077340      -0.360894       1.515107       0.204260       1.984914           0.000011
           44              H      28.597218       6.825289       9.521767       0.138674       1.088317 0.79476510E+01  0.76820640E+02                                 1.674510                            1.595327      -0.857866       2.492628                    0.999541       3.131603       8.312997       0.527685       1.200859      -0.730375       0.001299       0.043436      -0.001052       0.043468      -0.002682      -0.000334       0.003425      -0.025366      -0.018738      -0.009841      -0.006764       0.016605              1.711629       1.461736       0.142460      -0.155366       2.166848      -0.179792       1.506304          -0.000017
           45              H      29.662278      10.540731       3.802966       0.126704       1.066650 0.76817024E+01  0.73275660E+02                                 1.616540                            1.539197      -0.845646       2.489562                    0.999542       3.110903       8.078678       0.555190       1.156545      -0.740747       0.019957       0.026794       0.026730       0.042786       0.007415       0.008034       0.008554      -0.019536      -0.012197      -0.014153      -0.005182       0.019335              1.669939       1.649110       0.120483       0.427605       1.506494       0.168734       1.854213           0.000065
           46              H       5.329885       6.973191       2.511393       0.139898       1.087720 0.80025701E+01  0.77559358E+02                                 1.680514                            1.606324      -0.848891       2.497563                    0.999521       3.143691       8.382598       0.522677       1.209116      -0.728424      -0.002312      -0.042100       0.002760       0.042254       0.004080       0.000607       0.001756      -0.025355      -0.020333      -0.009964      -0.006884       0.016848              1.714608       1.492621      -0.098704       0.151441       2.135403      -0.225286       1.515801           0.000054
           47              H      28.404523      11.639974       2.166973       0.136401       1.048151 0.75900186E+01  0.72417155E+02                                 1.616229                            1.546423      -0.861028       2.489506                    0.999421       3.112953       8.170482       0.543329       1.181530      -0.734428       0.002087       0.042007       0.000192       0.042060      -0.001020       0.013668       0.004437      -0.023781      -0.012828      -0.021324       0.006012       0.015311              1.627506       1.399921      -0.091531       0.093958       2.040584      -0.132076       1.442014           0.000045
           48              H      26.962144      12.403449       0.215262       0.128196       1.035974 0.75701375E+01  0.72117026E+02                                 1.601393                            1.542863      -0.742629       2.538849                    0.999822       3.094994       8.093978       0.545243       1.179186      -0.735436       0.016509       0.032325       0.016145       0.039726       0.002780       0.010853       0.001014      -0.025665      -0.002010      -0.019053       0.005134       0.013919              1.606029       1.528809       0.136097       0.253510       1.730574       0.195766       1.558702           0.000004
           49              H      36.497992      15.459995      21.966316       0.141337       1.086729 0.79603815E+01  0.76953973E+02                                 1.669864                            1.594763      -0.882692       2.482514                    0.999340       3.131207       8.305268       0.528834       1.198091      -0.730991      -0.018980      -0.035560      -0.017676       0.044014       0.007771       0.002615       0.006841      -0.019593      -0.015686      -0.009909      -0.007570       0.017479              1.701570       1.701222       0.221804       0.335541       1.752963       0.179407       1.650523          -0.000009
           50              H      37.160333      19.417266      22.317911       0.124957       0.979344 0.68719225E+01  0.65090665E+02                                 1.647529                            1.545664      -0.852644       2.486299                    0.999174       3.342747       9.258326       0.496001       1.303717      -0.704095      -0.002998       0.039913      -0.011314       0.041594       0.001380       0.007110      -0.000235      -0.020827      -0.026292      -0.014676      -0.000214       0.014889              1.753094       1.493130      -0.304570       0.208059       2.170425      -0.379144       1.595728           0.000086
           51              H      31.441593      11.178954       9.682017       0.142965       1.101926 0.80911395E+01  0.78595879E+02                                 1.693430                            1.614542      -0.884919       2.485191                    0.999328       3.130566       8.343906       0.521910       1.208148      -0.728921      -0.037504       0.004411      -0.022046       0.043727      -0.005794       0.008227      -0.001566       0.018071      -0.013841      -0.008974      -0.007384       0.016358              1.720892       1.921119       0.009309       0.375386       1.494251       0.163797       1.747306          -0.000032
           52              H      11.967138       9.522096      10.291927       0.127666       1.036178 0.74279175E+01  0.71150587E+02                                 1.660702                            1.570015      -0.871576       2.478088                    0.999186       3.259708       8.838151       0.513834       1.244435      -0.718225       0.032983      -0.027242      -0.007081       0.043361      -0.012771       0.003881       0.001419       0.016488      -0.021879      -0.013239      -0.005893       0.019132              1.746587       1.735397      -0.395209      -0.195142       1.912228       0.346193       1.592137           0.000651
           53              H      12.275229      10.827195      12.157533       0.126602       1.075293 0.79687659E+01  0.77189242E+02                                 1.662070                            1.598158      -0.833599       2.494902                    0.999258       3.218490       8.593934       0.526091       1.201932      -0.729139       0.033940      -0.004492       0.017410       0.038409      -0.012559       0.006376       0.007465       0.012358       0.000986      -0.019041       0.005001       0.014040              1.669805       1.868262      -0.009215       0.316147       1.484916       0.123727       1.656237          -0.000076
           54              H      12.215223      12.238221      14.209700       0.130244       1.073783 0.78861645E+01  0.76082739E+02                                 1.650654                            1.581922      -0.845740       2.490235                    0.999286       3.191562       8.465732       0.533519       1.189969      -0.731999       0.034939      -0.019886       0.001981       0.040250      -0.011200       0.011073       0.007095       0.006306       0.001585      -0.019689       0.005626       0.014063              1.664284       1.817301      -0.345499      -0.072654       1.683013       0.161606       1.492539          -0.000012
           55              H      34.915995      13.663237      15.982026       0.126877       1.074562 0.77301515E+01  0.73771217E+02                                 1.617227                            1.538064      -0.834834       2.492599                    0.999559       3.108891       8.045820       0.559262       1.147604      -0.743016       0.028715      -0.003912       0.032314       0.043406      -0.009044       0.012481      -0.001233       0.017612      -0.001042      -0.014092      -0.005907       0.019999              1.667956       1.578961       0.036260       0.356595       1.442621       0.209964       1.982286           0.000011
           56              H      31.465820      14.854417      14.396260       0.139127       1.086032 0.79256108E+01  0.76540644E+02                                 1.670556                            1.591800      -0.854050       2.494068                    0.999582       3.129096       8.297826       0.529019       1.198880      -0.730808      -0.036840       0.022857       0.000979       0.043366      -0.009601       0.003164      -0.001355       0.017642      -0.018565      -0.009944      -0.006707       0.016651              1.707463       1.862487      -0.375089      -0.077703       1.757009       0.223474       1.502894          -0.000017
           57              H      28.780677      17.634497      20.115061       0.126418       1.066712 0.76813054E+01  0.73266070E+02                                 1.616163                            1.538788      -0.839139       2.492313                    0.999568       3.110926       8.076669       0.555500       1.155989      -0.740885      -0.013206       0.031015      -0.026694       0.042998      -0.011997       0.003269      -0.011103      -0.002863      -0.012022      -0.014038      -0.004989       0.019027              1.669562       1.437380       0.001436      -0.067532       1.717530      -0.454680       1.853778           0.000065
           58              H      31.243109      14.764475      21.406634       0.139918       1.089285 0.80174344E+01  0.77752431E+02                                 1.683611                            1.609017      -0.857138       2.494300                    0.999451       3.144640       8.392339       0.521568       1.210924      -0.728030       0.035243      -0.022903      -0.002649       0.042114      -0.013068       0.001071      -0.001443       0.005667      -0.020065      -0.010089      -0.006755       0.016844              1.717876       2.064799      -0.229839      -0.271789       1.570509      -0.018510       1.518319           0.000054
           59              H      27.199826      17.094868      21.751054       0.136332       1.045761 0.75663891E+01  0.72112855E+02                                 1.611156                            1.541893      -0.851655       2.492753                    0.999502       3.111034       8.152638       0.545420       1.178287      -0.735163      -0.035327       0.023038       0.000002       0.042175      -0.009839      -0.002766      -0.014249       0.013611      -0.013090      -0.021437       0.005880       0.015557              1.622316       1.952614      -0.230300      -0.160500       1.476422      -0.015289       1.437912           0.000045
           60              H      25.817446      16.227465      23.702765       0.128300       1.037014 0.75824363E+01  0.72290504E+02                                 1.605602                            1.546680      -0.742213       2.540373                    0.999817       3.094972       8.106958       0.543013       1.183106      -0.734551      -0.019667       0.030402      -0.016135       0.039641      -0.012456      -0.004777      -0.010178       0.008181      -0.002105      -0.019350       0.005448       0.013902              1.610291       1.566309      -0.156168       0.043027       1.701857      -0.318868       1.562707           0.000004
           61              H      16.399296       6.027843       1.951711       0.142155       1.080966 0.79093037E+01  0.76345601E+02                                 1.664909                            1.590445      -0.880898       2.484232                    0.999325       3.123139       8.280616       0.529091       1.199307      -0.730726       0.021244      -0.034042       0.017562       0.043802      -0.012323       0.004393      -0.005880      -0.003667      -0.015128      -0.010030      -0.007343       0.017373              1.696417       1.543749      -0.132372      -0.012543       1.899811      -0.378079       1.645692          -0.000009
           62              H      13.303369       8.580084       1.600116       0.124096       0.982285 0.68963522E+01  0.65364086E+02                                 1.648870                            1.546879      -0.851305       2.486132                    0.999258       3.347342       9.266644       0.496663       1.301142      -0.704616      -0.036281       0.017536       0.011334       0.041860      -0.009694      -0.003839      -0.005987       0.008128      -0.026411      -0.014695      -0.000219       0.014914              1.754566       2.266890      -0.141074      -0.432925       1.399745       0.009345       1.597063           0.000086
           63              H      17.038551       7.153729       9.682017       0.142145       1.106782 0.81359473E+01  0.79150183E+02                                 1.699520                            1.619909      -0.888719       2.483101                    0.999303       3.136696       8.369944       0.520544       1.209496      -0.728627       0.022482       0.030302      -0.021867       0.043609       0.010869      -0.005767      -0.006548       0.000964      -0.013552      -0.009093      -0.007610       0.016703              1.727259       1.598341       0.181303      -0.046132       1.829518      -0.409675       1.753917          -0.000031
           64              H      13.801847       4.861309      10.291927       0.126089       1.041164 0.74695696E+01  0.71632110E+02                                 1.664046                            1.572833      -0.866848       2.478696                    0.999213       3.267419       8.857078       0.514272       1.241940      -0.718762      -0.040415      -0.015191      -0.007055       0.043749       0.013633      -0.000663      -0.004091       0.014195      -0.021841      -0.013413      -0.005873       0.019286              1.750357       2.216048       0.121567       0.399069       1.439780      -0.004019       1.595243           0.000652
           65              H      14.778049       3.941942      12.157533       0.126999       1.076749 0.79853496E+01  0.77410342E+02                                 1.665677                            1.601524      -0.834995       2.495157                    0.999264       3.220164       8.609118       0.524562       1.204492      -0.728561      -0.020722      -0.027235       0.017267       0.038331       0.011622       0.003284      -0.009048       0.016018       0.000784      -0.018984       0.004841       0.014143              1.673455       1.592185       0.171059      -0.050912       1.768296      -0.336697       1.659884          -0.000076
           66              H      27.569083      23.274612      14.209700       0.130099       1.077470 0.79215006E+01  0.76524127E+02                                 1.656001                            1.586735      -0.855450       2.486221                    0.999240       3.196138       8.488880       0.531965       1.191880      -0.731562      -0.034533      -0.019982       0.001687       0.039933       0.008532       0.000356      -0.013206       0.016377       0.000807      -0.019782       0.005317       0.014465              1.669758       2.023302       0.232213       0.177337       1.488947      -0.017950       1.497025          -0.000012
           67              H      28.991846      22.888877      15.982026       0.127433       1.077737 0.77607526E+01  0.74159016E+02                                 1.622919                            1.543130      -0.844344       2.489285                    0.999516       3.111146       8.064876       0.557074       1.150622      -0.742303      -0.017594      -0.022911       0.031877       0.043019       0.012213      -0.007283      -0.010279       0.006974      -0.000492      -0.014279      -0.005789       0.020067              1.674035       1.449989       0.041114       0.003621       1.581777      -0.416341       1.990340           0.000011
           68              H      20.209477       5.295007      14.396260       0.139850       1.089409 0.79598163E+01  0.76991498E+02                                 1.678116                            1.598534      -0.868103       2.489059                    0.999455       3.131476       8.323955       0.526011       1.203848      -0.729695       0.037722       0.020278       0.001168       0.042843       0.012522      -0.002629      -0.001990       0.008242      -0.018808      -0.010050      -0.006739       0.016789              1.715434       2.119212       0.234941       0.234281       1.517702      -0.044838       1.509389          -0.000017
           69              H      23.959662       6.230359      20.115061       0.126696       1.065716 0.76723489E+01  0.73156706E+02                                 1.614790                            1.537597      -0.839142       2.492427                    0.999560       3.109896       8.071740       0.555894       1.155548      -0.740982       0.033421      -0.003873      -0.026918       0.043088       0.004871      -0.011231       0.002595       0.022392      -0.012269      -0.014017      -0.005121       0.019138              1.668085       1.644783      -0.121794      -0.359366       1.507478       0.285387       1.851994           0.000065
           70              H      31.781983      25.519060      21.406634       0.139775       1.094858 0.80710009E+01  0.78427740E+02                                 1.692132                            1.616622      -0.868648       2.489606                    0.999353       3.150738       8.425894       0.519090       1.214286      -0.727290      -0.037601      -0.019030      -0.002493       0.042216       0.008869      -0.001680      -0.000295       0.019577      -0.020241      -0.009871      -0.006830       0.016702              1.726818       1.903518       0.331859       0.120930       1.751371       0.246877       1.525566           0.000054
           71              H      24.282754       7.869228      21.751054       0.136631       1.044941 0.75607397E+01  0.72064681E+02                                 1.612601                            1.543182      -0.859885       2.490145                    0.999412       3.108593       8.153627       0.544060       1.181139      -0.734524       0.037582       0.019253      -0.000206       0.042227       0.010575      -0.010827       0.009526       0.009941      -0.013257      -0.021214       0.005955       0.015259              1.623814       1.796696       0.321837       0.067115       1.635633       0.146862       1.439114           0.000045
           72              H      24.222749       9.500103      23.702765       0.130115       1.031288 0.75320540E+01  0.71700070E+02                                 1.600664                            1.542349      -0.744565       2.540495                    0.999810       3.086122       8.081072       0.543271       1.184358      -0.734260       0.035678       0.002037      -0.016002       0.039155       0.009533      -0.006477       0.008902       0.017144      -0.002301      -0.018892       0.005166       0.013726              1.605276       1.796716       0.019312      -0.295722       1.461042       0.121633       1.558069           0.000004
           73              H       8.559665       2.770089       1.951711       0.142609       1.081724 0.79181692E+01  0.76478361E+02                                 1.668724                            1.593797      -0.890659       2.481264                    0.999271       3.121670       8.288397       0.527133       1.203019      -0.729915      -0.039871      -0.001437       0.017795       0.043686       0.004593      -0.007041      -0.000908       0.022749      -0.015255      -0.009800      -0.007275       0.017075              1.700386       1.930496      -0.088376      -0.322612       1.521219       0.200686       1.649445          -0.000009
           74              H      12.317934       4.175121       1.600116       0.124322       0.983839 0.69105359E+01  0.65561519E+02                                 1.653854                            1.550957      -0.859887       2.483177                    0.999158       3.352205       9.298157       0.494595       1.305327      -0.703735       0.033040       0.022603       0.011197       0.041568       0.008383      -0.003307       0.006391       0.012837      -0.026603      -0.014821      -0.000172       0.014993              1.760358       1.744535       0.448954       0.226120       1.934784       0.372478       1.601755           0.000086
           75              H      20.754125      21.639742       9.682017       0.142221       1.104245 0.81106675E+01  0.78824107E+02                                 1.694873                            1.615741      -0.882773       2.485510                    0.999350       3.133916       8.351777       0.522138       1.207030      -0.729173       0.014881      -0.034620      -0.022043       0.043657      -0.005046      -0.002880       0.008155      -0.019170      -0.014122      -0.009122      -0.007537       0.016659              1.722404       1.610320      -0.189952      -0.330120       1.808038       0.243806       1.748855          -0.000031
           76              H       8.848133       5.602798      10.291927       0.127325       1.036950 0.74349437E+01  0.71241406E+02                                 1.662344                            1.571411      -0.871797       2.477790                    0.999208       3.260813       8.845316       0.513237       1.245469      -0.718009       0.006992       0.042176      -0.007275       0.043366      -0.000712      -0.003202       0.002833      -0.030635      -0.021626      -0.013390      -0.005871       0.019261              1.748433       1.527162       0.274711      -0.202600       2.124486      -0.342792       1.593649           0.000650
           77              H       7.563835       5.217062      12.157533       0.126555       1.075868 0.79736573E+01  0.77243077E+02                                 1.662045                            1.598147      -0.828494       2.496973                    0.999306       3.219463       8.594930       0.526377       1.201177      -0.729305      -0.013115       0.031649       0.017373       0.038413       0.001050      -0.009654       0.001770      -0.028046       0.000404      -0.019060       0.004880       0.014180              1.669772       1.572754      -0.161382      -0.265200       1.780369       0.211898       1.656194          -0.000076
           78              H      29.449949       4.459583      14.209700       0.130780       1.070958 0.78625255E+01  0.75815061E+02                                 1.649793                            1.581225      -0.854594       2.487816                    0.999241       3.186533       8.456483       0.532668       1.192495      -0.731444      -0.000256       0.040079       0.001715       0.040116       0.002953      -0.011547       0.006227      -0.022264       0.001117      -0.019530       0.005428       0.014102              1.663398       1.416863       0.114478      -0.103582       2.081334      -0.143588       1.491997          -0.000012
           79              H      39.943559      23.406520      15.982026       0.126702       1.075633 0.77399412E+01  0.73894000E+02                                 1.619048                            1.539648      -0.836774       2.491951                    0.999529       3.109699       8.051639       0.558596       1.148515      -0.742809      -0.010947       0.026957       0.032085       0.043312      -0.003108      -0.005152       0.011474      -0.024377      -0.000530      -0.014085      -0.005904       0.019990              1.669931       1.509769      -0.077340      -0.360894       1.515108       0.204260       1.984915           0.000011
           80              H      17.558957      19.822991      14.396260       0.138674       1.088317 0.79476528E+01  0.76820664E+02                                 1.674511                            1.595328      -0.857867       2.492628                    0.999541       3.131603       8.312998       0.527685       1.200860      -0.730375      -0.001299      -0.043436       0.001052       0.043468      -0.002682      -0.000334       0.003425      -0.025366      -0.018738      -0.009841      -0.006764       0.016605              1.711630       1.461737       0.142460      -0.155366       2.166849      -0.179792       1.506304          -0.000017
           81              H      16.493897      16.107549      20.115061       0.126704       1.066650 0.76817068E+01  0.73275709E+02                                 1.616540                            1.539197      -0.845646       2.489562                    0.999542       3.110904       8.078680       0.555190       1.156544      -0.740747      -0.019957      -0.026794      -0.026730       0.042786       0.007415       0.008034       0.008554      -0.019536      -0.012197      -0.014153      -0.005182       0.019335              1.669939       1.649111       0.120483       0.427605       1.506494       0.168734       1.854213           0.000065
           82              H      40.826290      19.675089      21.406634       0.139898       1.087719 0.80025623E+01  0.77559257E+02                                 1.680513                            1.606322      -0.848891       2.497563                    0.999521       3.143690       8.382592       0.522678       1.209115      -0.728424       0.002312       0.042100      -0.002760       0.042254       0.004080       0.000607       0.001756      -0.025355      -0.020333      -0.009964      -0.006884       0.016848              1.714607       1.492619      -0.098704       0.151440       2.135401      -0.225286       1.515800           0.000054
           83              H      17.751652      15.008306      21.751054       0.136401       1.048150 0.75900122E+01  0.72417072E+02                                 1.616228                            1.546421      -0.861028       2.489506                    0.999421       3.112952       8.170476       0.543329       1.181529      -0.734428      -0.002087      -0.042007      -0.000192       0.042060      -0.001020       0.013668       0.004437      -0.023781      -0.012828      -0.021324       0.006012       0.015311              1.627505       1.399920      -0.091531       0.093958       2.040582      -0.132076       1.442013           0.000045
           84              H      19.194031      14.244831      23.702765       0.128196       1.035973 0.75701332E+01  0.72116973E+02                                 1.601393                            1.542862      -0.742629       2.538849                    0.999822       3.094993       8.093974       0.545243       1.179185      -0.735436      -0.016509      -0.032325      -0.016145       0.039726       0.002780       0.010853       0.001014      -0.025665      -0.002010      -0.019053       0.005134       0.013919              1.606028       1.528809       0.136097       0.253510       1.730573       0.195766       1.558702           0.000004
           85              H       9.658183      11.188285       1.951711       0.141337       1.086729 0.79603809E+01  0.76953965E+02                                 1.669864                            1.594763      -0.882692       2.482514                    0.999340       3.131207       8.305267       0.528834       1.198090      -0.730991       0.018980       0.035560       0.017676       0.044014       0.007771       0.002615       0.006841      -0.019593      -0.015686      -0.009909      -0.007570       0.017479              1.701569       1.701222       0.221804       0.335541       1.752963       0.179407       1.650523          -0.000009
           86              H       8.995842       7.231014       1.600116       0.124957       0.979344 0.68719225E+01  0.65090665E+02                                 1.647529                            1.545664      -0.852644       2.486299                    0.999174       3.342747       9.258326       0.496001       1.303717      -0.704095       0.002998      -0.039913       0.011314       0.041594       0.001380       0.007110      -0.000235      -0.020827      -0.026292      -0.014676      -0.000214       0.014889              1.753094       1.493130      -0.304570       0.208059       2.170425      -0.379144       1.595728           0.000086
           87              C      36.166828      17.378010      15.276444       0.541604      26.083405 0.26736603E+03  0.56087872E+04                                 8.124652                            5.757765       0.060791       2.068119                    0.999723      22.677910      63.129643       0.627929       0.464979      -1.027434       0.031996       0.024046       0.040094       0.056652       0.036505      -0.040435      -0.065691      -0.007642      -0.014955      -0.065886      -0.030779       0.096665             11.595123       8.338804       0.402695       2.309793      12.217100       7.740818      14.229465          -0.003416
           88              C      36.012206      16.446653      14.129814       0.001375      38.354843 0.42715976E+03  0.99222300E+04                                 9.943563                            6.867204      -0.045444       1.998351                    0.999266      26.743859      74.537602       0.636922       0.414000      -1.073932       0.008351      -0.025391      -0.030607       0.040635       0.001947       0.001515      -0.018612       0.009606      -0.008529      -0.021939       0.006428       0.015511             15.072023       9.271946      -0.128150       1.554540      16.917486      11.881565      19.026636           0.020493
           89              C      13.938004      15.563262      13.739471      -0.096551      34.581817 0.41458196E+03  0.96619318E+04                                 9.363948                            6.881792       0.001671       1.985952                    0.999013      28.929424      83.655438       0.613520       0.428375      -1.053395      -0.009387       0.005486      -0.015535       0.018962       0.021236       0.004150      -0.038207       0.003792      -0.012684      -0.046628       0.005585       0.041043             12.685418       8.615074      -1.108165       0.533499      13.928129       9.043565      15.513052           0.000137
           90              C      34.859456      16.536591      13.364915      -0.084525      31.955589 0.41260823E+03  0.95955007E+04                                 8.887678                            6.847392      -0.031126       1.972097                    0.999595      28.708195      82.674811       0.618063       0.426132      -1.055764       0.009314      -0.010686      -0.021980       0.026154      -0.004885      -0.012966      -0.022645      -0.000248      -0.072799      -0.038845       0.015582       0.023263             11.665909       8.319502      -0.409821       1.234521      12.377550       7.625391      14.300675           0.003710
           91              C      13.740688      14.821774      12.572750      -0.108262      42.854812 0.51812437E+03  0.12661787E+05                                10.759726                            7.645233      -0.238367       1.909265                    0.998579      29.186526      84.117461       0.592470       0.423037      -1.065494      -0.002097       0.041976       0.030205       0.051756      -0.003610      -0.006983      -0.015716       0.005430      -0.024169      -0.021876       0.008509       0.013367             15.603306       9.821906      -1.175143       0.737834      17.073629      12.005771      19.914383           0.009621
           92              C      34.681756      15.773118      12.232636      -0.112333      32.289936 0.39521968E+03  0.91018551E+04                                 8.918814                            6.701833       0.003908       1.992514                    0.998623      28.552062      82.093962       0.624072       0.426167      -1.054682       0.007716       0.011910       0.017358       0.022421      -0.003898       0.005311      -0.012600       0.012116      -0.006990      -0.016297       0.001535       0.014762             11.709773       8.423852      -1.721686      -0.269895      12.939163       7.811586      13.766305           0.000020
           93              C      12.592553      14.955682      11.804981       0.062504      37.420430 0.40162623E+03  0.92507974E+04                                 9.913922                            6.755824      -0.079316       1.983491                    0.999630      26.830239      76.180360       0.623998       0.426153      -1.058779      -0.007613       0.019147      -0.006849       0.021713       0.023530       0.008000      -0.002327      -0.009857       0.045699      -0.032887       0.013247       0.019640             15.152183       9.169945      -2.546988      -1.081659      17.107268      12.121228      19.179336           0.005318
           94              C      12.636403      14.056303      10.650458       0.051726      38.491197 0.42332678E+03  0.98648841E+04                                10.089083                            6.922354      -0.047642       1.989335                    0.999642      27.130813      77.103435       0.619194       0.424486      -1.061415      -0.010014       0.008288      -0.017092       0.021473       0.002533      -0.018961       0.004398      -0.025076      -0.001332      -0.026795       0.011365       0.015430             15.486369       8.922010      -0.254518       1.647952      16.133170      12.295771      21.403928           0.004112
           95              C      13.777615      13.278839      10.552873      -0.107712      43.240661 0.51060923E+03  0.12429825E+05                                10.814338                            7.586972      -0.191462       1.926651                    0.998507      29.037266      83.463395       0.595182       0.422746      -1.065919       0.003460      -0.020948      -0.055335       0.059268       0.003609       0.006060      -0.016966       0.008499      -0.022081      -0.022849       0.009253       0.013596             15.987164       9.608556      -0.749756       1.029639      17.466824      12.641408      20.886111           0.005944
           96              C      11.648661      13.912403       9.662405      -0.117022      32.501104 0.41304423E+03  0.95998039E+04                                 8.934544                            6.837944       0.064037       2.008511                    0.998606      28.752372      82.541484       0.620804       0.424508      -1.057694       0.007829      -0.010426      -0.009584       0.016182      -0.007336       0.005709      -0.008837       0.004694      -0.030761      -0.014889      -0.001645       0.016534             11.502274       8.010623      -0.713494       1.071750      11.576720       7.297586      14.919479           0.001924
           97              C      11.857519      13.027014       8.629863      -0.075568      31.553452 0.40151217E+03  0.92698565E+04                                 8.807133                            6.762993      -0.060599       1.965551                    0.999490      28.456662      81.533194       0.621043       0.427180      -1.055592       0.013197       0.013264       0.012972       0.022768       0.009107       0.007665      -0.025363       0.028912      -0.004957      -0.036439       0.017817       0.018622             11.499923       7.612996      -1.951104      -0.165538      12.358647       7.374101      14.528127           0.000182
           98              C      13.932239      12.331493       9.546880      -0.093848      34.150145 0.40033883E+03  0.92580057E+04                                 9.312310                            6.772905      -0.005719       1.985210                    0.999268      28.746999      83.075999       0.616400       0.429688      -1.051543      -0.005483       0.022828       0.006738       0.024424       0.002252      -0.027138      -0.037337      -0.009186      -0.066991      -0.053609       0.007434       0.046175             12.862223       8.362444      -0.509934       1.218942      13.691560       9.310810      16.532666          -0.000818
           99              C      12.964114      12.197585       8.606184      -0.004350      37.727274 0.41085238E+03  0.94571193E+04                                 9.844083                            6.724122      -0.081443       1.987709                    0.999177      26.626117      74.028949       0.644787       0.412683      -1.074095      -0.001808       0.035843       0.025820       0.044211       0.001163       0.001308      -0.019340       0.010300       0.012056      -0.021820       0.003251       0.018569             15.228195       8.682905      -1.348700       0.535101      17.239859      12.109298      19.761821           0.011269
          100              C      13.079505      11.134319       7.577948       0.605823      25.407123 0.25900469E+03  0.53994122E+04                                 8.097188                            5.727825      -0.097774       2.027464                    0.999539      22.201471      61.947073       0.618535       0.475010      -1.020259       0.000741      -0.040153      -0.049155       0.063475       0.052216      -0.040367      -0.061376       0.038701      -0.044922      -0.075656      -0.028299       0.103955             11.811317       6.940827      -1.764132       0.232202      13.368230       8.132180      15.124893          -0.000091
          101              C      14.982298       9.921157       4.321031       0.604919      24.336363 0.25596610E+03  0.53252765E+04                                 7.868431                            5.697784      -0.115174       2.019942                    0.999506      22.289535      62.318090       0.618993       0.475621      -1.018988      -0.038702      -0.012351       0.047006       0.062129       0.011645       0.044903       0.071893      -0.088374      -0.008932      -0.081961      -0.024146       0.106107             11.294330      12.426553       1.934614      -6.307219       7.472051      -4.401707      13.984385           0.000277
          102              C      15.996582      10.386837       3.300688      -0.012481      37.929206 0.42522434E+03  0.98636643E+04                                 9.871539                            6.832588      -0.047693       1.995546                    0.999136      26.868450      74.773754       0.641361       0.411703      -1.075689       0.028234       0.024782      -0.029280       0.047630      -0.008404       0.009785       0.007358       0.001220       0.007977      -0.017156       0.006250       0.010906             15.286687      16.637118       3.728175     -10.391649      10.593044      -6.784715      18.629898           0.008959
          103              C      17.200105       9.701310       3.206690      -0.083125      31.700502 0.41299122E+03  0.95985600E+04                                 8.832162                            6.859008      -0.029097       1.973624                    0.999416      28.690133      82.371058       0.616918       0.427182      -1.056003       0.012527       0.015738      -0.016235       0.025849      -0.010270       0.028074      -0.000796      -0.032308       0.012417      -0.038510       0.011786       0.026724             11.471782      13.114515       1.523559      -6.574611       7.953725      -3.848782      13.347105           0.000109
          104              C      15.716184      11.420125       2.450402      -0.095741      34.123103 0.39935132E+03  0.92434392E+04                                 9.330443                            6.780282      -0.080115       1.959756                    0.999242      28.932795      84.064665       0.612994       0.431690      -1.048735       0.020635      -0.000355       0.001528       0.020695      -0.001372       0.021996       0.040253       0.008488      -0.035561      -0.051171       0.009287       0.041883             13.052961      13.442680       2.936563      -7.973882      10.124606      -5.900884      15.591599          -0.000194
          105              C      18.155539      10.021090       2.237292      -0.112281      32.305444 0.41583073E+03  0.96738549E+04                                 8.887221                            6.857460       0.083507       2.013626                    0.998930      28.734798      82.336714       0.620843       0.424074      -1.058727      -0.012358      -0.005992       0.013454       0.019225      -0.008504       0.007578      -0.002775       0.008152      -0.022685      -0.010725      -0.005157       0.015882             11.338882      11.715820       1.625391      -5.682719       8.999206      -4.689654      13.301621           0.000799
          106              C      16.641616      11.755894       1.510423      -0.108533      43.541250 0.50990561E+03  0.12429771E+05                                10.908904                            7.610304      -0.222794       1.916048                    0.998690      29.208287      84.485853       0.589912       0.425937      -1.062089      -0.016464      -0.018018       0.045703       0.051812      -0.005402       0.019009       0.005382      -0.017054      -0.003712      -0.025537       0.010710       0.014827             16.473358      17.484717       4.235913     -11.228682      12.058239      -7.598078      19.877118           0.001449
          107              C      17.852063      11.078361       1.376243       0.044729      38.911695 0.43293920E+03  0.10142047E+05                                10.162123                            6.995233      -0.038896       1.989906                    0.999606      27.342793      77.819356       0.616877       0.423847      -1.062195       0.006549      -0.007219       0.012750       0.016049       0.009804      -0.018164       0.011734       0.020254       0.001345      -0.027340       0.003384       0.023957             15.742784      15.449942       4.029442     -10.188876      11.814120      -8.095684      19.964291           0.000539
          108              C      18.685183      11.566026       0.245399       0.056304      39.134364 0.42392575E+03  0.98861624E+04                                10.235290                            6.941842      -0.086844       1.978150                    0.999554      27.154176      77.296132       0.616137       0.426276      -1.059888       0.017516      -0.009109       0.001915       0.019836       0.011792       0.003895      -0.007173      -0.033780       0.047432      -0.029282       0.008692       0.020589             16.120650      19.104420       3.582999     -12.037266      10.037909      -6.021821      19.219623           0.000982
          109              C      29.609178      19.269367      23.475304      -0.109058      43.461596 0.52578054E+03  0.12900473E+05                                10.880825                            7.708334      -0.231964       1.909657                    0.998417      29.394777      84.981793       0.589057       0.423787      -1.064661       0.036475       0.011541      -0.034368       0.051427      -0.005575       0.007403       0.013943       0.016067      -0.026473      -0.022836       0.007935       0.014901             16.179332      17.192736       3.808089     -10.889541      11.709672      -7.191317      19.635587           0.001822
          110              C      31.449656      17.788388      23.702047      -0.106061      32.188289 0.39198710E+03  0.89926116E+04                                 8.872295                            6.645465       0.143303       2.038365                    0.999173      28.279971      80.676663       0.631949       0.422484      -1.058887      -0.000326       0.009403      -0.017793       0.020128      -0.013697       0.010717       0.000634      -0.012756      -0.010425      -0.019233       0.000949       0.018285             11.764887      14.017000       1.662654      -6.996596       8.124164      -3.899746      13.153497           0.000231
          111              C      30.180362      19.910926      22.392535      -0.102103      35.143148 0.41784948E+03  0.97617612E+04                                 9.482828                            6.912697      -0.016286       1.976188                    0.999248      29.145886      84.512336       0.611352       0.428851      -1.052612       0.004017      -0.008369       0.012577       0.015632       0.000850       0.038662       0.016077      -0.036433      -0.008530      -0.050476       0.011786       0.038690             13.141012      14.251511       2.607699      -8.152904       9.996852      -5.332855      15.174675           0.000570
          112              C      32.031225      18.379981      22.620713      -0.084690      32.008487 0.40933995E+03  0.95082672E+04                                 8.917752                            6.831351       0.000274       1.983587                    0.999606      28.672004      82.739979       0.616777       0.427524      -1.054052      -0.018707      -0.004968       0.010037       0.021803      -0.009726       0.003407       0.020029       0.009590      -0.056215      -0.031614       0.009165       0.022450             11.788453      12.632114       1.813636      -6.269273       9.147732      -4.765270      13.585514           0.000304
          113              C      31.419656      19.435254      21.974209      -0.021872      38.590874 0.43935221E+03  0.10269915E+05                                 9.985377                            6.941107       0.022556       2.015753                    0.999313      27.037154      75.410668       0.637200       0.411222      -1.076536      -0.024969      -0.020124       0.041114       0.052142      -0.006856      -0.000943       0.009151      -0.007074      -0.023405      -0.012473      -0.002314       0.014787             15.243634      15.683237       3.484484      -9.739720      11.539699      -7.136727      18.507966           0.008527
          114              C      32.072768      20.070817      20.763718       0.612927      24.543571 0.24593908E+03  0.50790019E+04                                 7.914987                            5.608619      -0.040726       2.049652                    0.999493      22.148123      62.220886       0.618357       0.479640      -1.014204       0.026142       0.038047      -0.048243       0.066771       0.032120       0.065998       0.052575       0.018298      -0.053058      -0.077299      -0.024506       0.101805             11.100351      10.288882       1.120745      -5.471684      10.563031      -4.434477      12.449138           0.001115
          115              C      31.583518      19.948238      15.276444       0.542931      26.044719 0.26696520E+03  0.55981834E+04                                 8.116114                            5.753075       0.058366       2.067723                    0.999749      22.660817      63.066199       0.628256       0.464918      -1.027485       0.004139      -0.040425       0.040756       0.057553      -0.021472      -0.037037       0.067347      -0.059107      -0.013275      -0.065652      -0.030608       0.096260             11.580129      10.886216      -1.876210       5.539421       9.645186      -5.860969      14.208985          -0.003419
          116              C      30.854251      20.547825      14.129814       0.000019      38.366369 0.42738191E+03  0.99278935E+04                                 9.943131                            6.867356      -0.040054       2.000070                    0.999273      26.747856      74.531325       0.637193       0.413804      -1.074145      -0.027176       0.004747      -0.029813       0.040618       0.003704      -0.016854       0.008048      -0.007918      -0.007880      -0.022042       0.006662       0.015381             15.070658      15.118406      -3.244317       9.511362      11.070612      -7.284657      19.022955           0.020503
          117              C      29.587264      20.120120      13.739471      -0.095096      34.521821 0.41368696E+03  0.96361721E+04                                 9.353040                            6.873801      -0.000127       1.985764                    0.999062      28.903903      83.569055       0.613932       0.428305      -1.053405       0.008384       0.005526      -0.015603       0.018555      -0.008652      -0.035678       0.013861      -0.039329      -0.014952      -0.047355       0.007449       0.039906             12.668167      13.537819      -1.740371       7.548279       8.975576      -4.978895      15.491107           0.000136
          118              C      31.508516      21.501168      13.364915      -0.079815      31.837836 0.41062952E+03  0.95384745E+04                                 8.869450                            6.833448      -0.030790       1.973228                    0.999585      28.636886      82.434880       0.618325       0.426443      -1.055521      -0.013417      -0.002360      -0.022099       0.025960       0.002670      -0.011721       0.021749       0.010026      -0.072732      -0.037852       0.015949       0.021904             11.640018      11.695694      -1.545231       5.971983       8.958044      -4.867626      14.266315           0.003704
          119              C      29.043776      20.661748      12.572750      -0.108573      42.913534 0.51885164E+03  0.12685873E+05                                10.775732                            7.655161      -0.238622       1.909216                    0.998539      29.206187      84.235537       0.591469       0.423542      -1.065020       0.037241      -0.019388       0.029571       0.051354       0.003783      -0.009932       0.013805       0.003371      -0.025205      -0.021691       0.008306       0.013384             15.628675      16.303007      -2.557497      10.045594      10.634771      -6.655235      19.948248           0.009619
          120              C      30.936180      22.036800      12.232636      -0.114628      32.342453 0.39601777E+03  0.91247304E+04                                 8.925940                            6.706660       0.002301       1.991573                    0.998672      28.586995      82.211555       0.624125       0.425921      -1.054847       0.005608      -0.012234       0.015959       0.020875       0.006943      -0.014749       0.002106       0.000604      -0.007077      -0.017440       0.001913       0.015527             11.719668      13.313652      -1.094648       6.906702       8.067695      -3.674977      13.777657           0.000021
          121              C      29.733812      21.589109      11.804981       0.061837      37.452440 0.40206495E+03  0.92629267E+04                                 9.914697                            6.756422      -0.074009       1.984761                    0.999619      26.852537      76.238460       0.624433       0.425764      -1.059079       0.021224      -0.002838      -0.007179       0.022584      -0.016594      -0.006427      -0.005425      -0.036193       0.045799      -0.033488       0.014048       0.019440             15.151815      17.328696      -2.161423      11.035964       8.949358      -5.123160      19.177391           0.005321
          122              C      28.933003      22.000826      10.650458       0.050641      38.534533 0.42380737E+03  0.98787466E+04                                10.096236                            6.926215      -0.048007       1.989057                    0.999597      27.145589      77.152287       0.619039       0.424477      -1.061435       0.011948       0.003397      -0.016478       0.020636      -0.012273       0.012691       0.015113       0.007286      -0.000846      -0.027135       0.012469       0.014666             15.499539      14.562682      -2.998063       9.833623      10.512942      -7.582811      21.422994           0.004111
          123              C      27.689093      21.401239      10.552873      -0.107002      43.157455 0.50948753E+03  0.12394067E+05                                10.796612                            7.575330      -0.184445       1.929071                    0.998489      29.004316      83.304376       0.596108       0.422378      -1.066292      -0.019378       0.007122      -0.054118       0.057923       0.002655      -0.017573       0.003283      -0.011057      -0.021516      -0.022880       0.009666       0.013214             15.959969      16.130662      -3.021352      10.417589      10.901568      -7.194430      20.847677           0.005945
          124              C      17.763203       2.941966       9.662405      -0.115412      32.451808 0.41220690E+03  0.95754287E+04                                 8.924798                            6.829844       0.062790       2.008461                    0.998644      28.726922      82.445712       0.621335       0.424363      -1.057791      -0.013316      -0.001607      -0.009209       0.016270       0.006233      -0.010937      -0.001316       0.011419      -0.029866      -0.014797      -0.002747       0.017544             11.489568      11.293559      -1.183522       5.777507       8.274069      -4.570080      14.901075           0.001924
          125              C      16.892006       3.203786       8.629863      -0.076305      31.535757 0.40119800E+03  0.92602905E+04                                 8.800159                            6.756826      -0.055072       1.967291                    0.999528      28.453907      81.500735       0.621845       0.426735      -1.055924       0.004087      -0.018581       0.012600       0.022819       0.007918      -0.025651       0.006590      -0.029941      -0.003478      -0.036310       0.017493       0.018817             11.490589      12.850538      -1.076628       6.461552       7.104291      -3.541754      14.516938           0.000181
          126              C      26.791356      21.741005       9.546880      -0.094161      34.145410 0.40025785E+03  0.92558802E+04                                 9.309919                            6.770511       0.003302       1.987718                    0.999283      28.750558      83.091463       0.616728       0.429471      -1.051651       0.023665      -0.006295       0.006792       0.025413      -0.004824      -0.019141       0.041859       0.001960      -0.063476      -0.053064       0.007383       0.045681             12.858385      12.802659      -2.048261       7.451478       9.248656      -5.705959      16.523839          -0.000818
          127              C      15.620403       2.660161       8.606184      -0.004511      37.768890 0.41132881E+03  0.94715691E+04                                 9.853929                            6.730186      -0.083248       1.986842                    0.999183      26.640974      74.102783       0.644135       0.412949      -1.073838       0.031336      -0.016629       0.026060       0.044018       0.003645      -0.017116       0.008374      -0.006858       0.013862      -0.021306       0.002673       0.018633             15.244722      16.287149      -3.032938      10.230344       9.664200      -6.525583      19.782818           0.011263
          128              C      14.641893       3.091864       7.577948       0.605597      25.399220 0.25891028E+03  0.53972087E+04                                 8.096812                            5.727781      -0.094475       2.028520                    0.999533      22.198884      61.948125       0.618346       0.475176      -1.020122      -0.036107       0.019703      -0.048619       0.063685      -0.008797      -0.033553       0.065992      -0.109169      -0.045199      -0.076424      -0.027571       0.103995             11.810578      13.287981      -1.900893       6.925948       7.019620      -4.266941      15.124134          -0.000091
          129              C      12.639871       2.050584       4.321031       0.604980      24.337263 0.25598030E+03  0.53258679E+04                                 7.870132                            5.699164      -0.109989       2.021181                    0.999460      22.288853      62.326396       0.618693       0.475825      -1.018836       0.007365       0.038811       0.046969       0.061373      -0.045059       0.038281      -0.075445       0.024544      -0.005734      -0.082804      -0.023395       0.106198             11.296765       7.036406       1.178251      -0.658292      12.866008       7.665083      13.987881           0.000274
          130              C      12.536020       0.939350       3.300688      -0.013378      37.942129 0.42542481E+03  0.98695953E+04                                 9.873942                            6.834544      -0.046521       1.995649                    0.999171      26.875831      74.802064       0.641213       0.411744      -1.075649       0.006685      -0.037413      -0.029148       0.047896       0.004899       0.001352      -0.012981       0.014765       0.006187      -0.018125       0.006689       0.011436             15.289384       8.878926       0.753427      -0.680699      18.356411      12.392820      18.632816           0.008963
          131              C      22.879625      20.226054       3.206690      -0.083919      31.727183 0.41338971E+03  0.96102479E+04                                 8.837792                            6.862810      -0.029050       1.973530                    0.999399      28.703928      82.424141       0.616674       0.427244      -1.055952       0.007434      -0.018073      -0.016545       0.025605      -0.008512      -0.014276      -0.024362       0.034315       0.011380      -0.038694       0.012138       0.026556             11.480720       7.928984       1.475873      -0.043242      13.155887       7.625862      13.357291           0.000109
          132              C      13.571074       0.665540       2.450402      -0.095476      34.096691 0.39904834E+03  0.92341923E+04                                 9.320339                            6.773447      -0.064373       1.964597                    0.999192      28.933388      84.041901       0.613914       0.431147      -1.049119      -0.010942      -0.017171       0.002391       0.020501       0.003851       0.023232      -0.039811       0.000923      -0.035775      -0.051432       0.009518       0.041914             13.035207       8.406623      -0.025270      -1.118787      15.133522       9.837697      15.565475          -0.000193
          133              C      22.678847      19.238735       2.237292      -0.112080      32.317357 0.41599701E+03  0.96786169E+04                                 8.888083                            6.857400       0.082331       2.013104                    0.998919      28.742797      82.361388       0.621045       0.423897      -1.058846       0.001501       0.014049       0.013334       0.019427       0.007357      -0.005575      -0.004791       0.011222      -0.021283      -0.010071      -0.005029       0.015101             11.341164       8.272106       0.364879      -1.219113      12.447541       7.268416      13.303846           0.000799
          134              C      24.938193      19.682430       1.510423      -0.107925      43.471318 0.50900847E+03  0.12400985E+05                                10.894335                            7.601292      -0.222690       1.916527                    0.998654      29.178485      84.343802       0.590600       0.425678      -1.062376      -0.008490       0.023051       0.045500       0.051707      -0.005137      -0.005935      -0.020135       0.018408      -0.003420      -0.027000       0.011059       0.015941             16.449733       9.733172       0.237253      -0.958879      19.769411      13.502617      19.846615           0.001450
          135              C      23.746210      18.972919       1.376243       0.044473      38.921959 0.43299152E+03  0.10143247E+05                                10.163351                            6.995008      -0.032482       1.991754                    0.999618      27.343466      77.812854       0.616993       0.423768      -1.062279      -0.009666      -0.002476       0.012590       0.016065       0.004267       0.019599       0.010623      -0.028736       0.001936      -0.028223       0.002952       0.025271             15.747625       9.234898      -0.440686      -1.917298      18.036639      12.877393      19.971340           0.000539
          136              C      23.751980      18.007585       0.245399       0.057123      39.085848 0.42324354E+03  0.98672826E+04                                10.231404                            6.939152      -0.095088       1.975952                    0.999630      27.133983      77.252676       0.615808       0.426632      -1.059559      -0.016887      -0.011024       0.002070       0.020272      -0.020578      -0.007530       0.000301      -0.004520       0.044477      -0.028795       0.009074       0.019721             16.115042       9.198084       2.132461       0.802379      19.933018      13.430595      19.214024           0.000982
          137              C      36.500298      24.681636      23.475304      -0.110400      43.585307 0.52743957E+03  0.12952255E+05                                10.902475                            7.721602      -0.238022       1.907323                    0.998442      29.443768      85.178733       0.588383       0.423910      -1.064512      -0.009123      -0.037160      -0.034634       0.051610       0.009382       0.008624      -0.013591       0.001199      -0.029059      -0.023282       0.008276       0.015005             16.216165       9.802051       0.473582      -0.782293      19.165659      13.060185      19.680785           0.001822
          138              C      34.297494      23.828224      23.702047      -0.109798      32.328636 0.39410435E+03  0.90533475E+04                                 8.897808                            6.663514       0.140008       2.036259                    0.999125      28.352884      80.938473       0.631076       0.422500      -1.058879       0.010145      -0.003458      -0.018642       0.021503       0.001411      -0.004215      -0.010798       0.031212      -0.009592      -0.020706       0.002226       0.018479             11.804051       8.175579       1.728382       0.127315      14.037492       8.043437      13.199082           0.000231
          139              C      36.770313      23.866199      22.392535      -0.101383      35.084523 0.41705472E+03  0.97379851E+04                                 9.467330                            6.901892      -0.009510       1.978395                    0.999262      29.127506      84.420241       0.612429       0.428326      -1.052996      -0.009781       0.000734       0.013139       0.016396      -0.016542      -0.004931      -0.041248       0.016560      -0.009432      -0.050188       0.011449       0.038739             13.116290       8.791685       0.537064      -0.543691      15.412495       9.703909      15.144690           0.000570
          140              C      34.519044      23.028776      22.620713      -0.081572      31.890927 0.40748267E+03  0.94536866E+04                                 8.891913                            6.811573       0.005755       1.985885                    0.999596      28.612553      82.499001       0.618297       0.426989      -1.054458       0.006822       0.018703       0.009947       0.022256       0.008320       0.015052      -0.013543       0.014154      -0.054197      -0.031148       0.008761       0.022387             11.751690       8.427201       0.607588      -0.983313      13.289518       7.783459      13.538351           0.000303
          141              C      35.738723      23.030775      21.974209      -0.025372      38.733556 0.44111948E+03  0.10321730E+05                                10.009253                            6.954963       0.021825       2.014860                    0.999333      27.094258      75.612060       0.636569       0.411211      -1.076527      -0.003509       0.032025       0.040545       0.051787       0.000073       0.009758      -0.004036       0.013497      -0.023930      -0.013457      -0.001575       0.015032             15.288142       9.579905       0.052936      -1.312527      17.720200      12.045488      18.564320           0.008527
          142              C      35.962582      22.147385      20.763718       0.614035      24.495662 0.24536948E+03  0.50644880E+04                                 7.906137                            5.603072      -0.049554       2.047613                    0.999517      22.123643      62.142687       0.618483       0.479803      -1.014081       0.019221      -0.040369      -0.047244       0.065047      -0.008432       0.013106      -0.083201      -0.064214      -0.052928      -0.077205      -0.024320       0.101524             11.086470       9.513679      -0.677490      -1.102635      11.313034       6.945280      12.432697           0.001112
          143              C      36.101056      22.632387      15.276444       0.539729      26.100010 0.26759379E+03  0.56144625E+04                                 8.125774                            5.758720       0.058575       2.067400                    0.999712      22.689205      63.155190       0.628155       0.464737      -1.027622      -0.037002       0.015840       0.040210       0.056893      -0.015384       0.077734      -0.002087       0.067081      -0.013210      -0.066393      -0.030967       0.097360             11.596569      11.598283       1.478010      -7.859755       8.960356      -1.870091      14.231068          -0.003398
          144              C      36.984948      22.964159      14.129814       0.000685      38.357240 0.42718303E+03  0.99228095E+04                                 9.944427                            6.867753      -0.045185       1.998629                    0.999306      26.741791      74.529623       0.636853       0.414044      -1.073914       0.017507       0.019506      -0.029682       0.039598      -0.005614       0.014957       0.010610      -0.001526      -0.005984      -0.021681       0.006503       0.015179             15.074089      14.897243       3.376162     -11.068550      11.296455      -4.596266      19.028569           0.020489
          145              C      25.708989       4.289035      13.739471      -0.093661      34.487039 0.41320397E+03  0.96220937E+04                                 9.349307                            6.871816       0.003550       1.987256                    0.999094      28.877955      83.481277       0.613750       0.428558      -1.053251       0.000671      -0.010702      -0.015841       0.019129      -0.012487       0.029185       0.022084       0.033974      -0.012452      -0.045139       0.006178       0.038961             12.663074      11.618809       2.846723      -8.081832      10.886239      -4.048673      15.484174           0.000133
          146              C      37.483436      21.920879      13.364915      -0.082965      31.916179 0.41195914E+03  0.95765485E+04                                 8.880127                            6.841581      -0.026005       1.974001                    0.999555      28.684468      82.587400       0.618388       0.426079      -1.055807       0.003918       0.013631      -0.022005       0.026180       0.002406       0.025210       0.000514      -0.008889      -0.071380      -0.037839       0.015437       0.022402             11.655582      10.997320       1.961112      -7.213114       9.682937      -2.742230      14.286490           0.003711
          147              C      26.449797       4.488898      12.572750      -0.109277      42.920224 0.51901908E+03  0.12690510E+05                                10.775093                            7.655155      -0.242267       1.907989                    0.998549      29.210814      84.240284       0.591636       0.423405      -1.065147      -0.035120      -0.023151       0.028920       0.051046      -0.000534       0.017628       0.002101      -0.009419      -0.026426      -0.022813       0.009065       0.013747             15.627982      14.265582       3.735375     -10.784666      12.672734      -5.375024      19.945628           0.009618
          148              C      38.233475      22.148723      12.232636      -0.112812      32.291143 0.39522138E+03  0.91018062E+04                                 8.918803                            6.701792       0.001299       1.991615                    0.998578      28.553737      82.095493       0.624089       0.426160      -1.054698      -0.013457       0.000618       0.016397       0.021221      -0.003833       0.009347       0.010677      -0.013005      -0.004104      -0.017250       0.002577       0.014673             11.709787      10.318974       2.816478      -6.629635      11.044634      -4.140316      13.765753           0.000021
          149              C      26.907898       3.427630      11.804981       0.061270      37.462450 0.40218176E+03  0.92662920E+04                                 9.917247                            6.757814      -0.073891       1.984763                    0.999585      26.854203      76.246001       0.624311       0.425815      -1.059046      -0.013089      -0.016819      -0.006206       0.022197      -0.007785      -0.001475       0.008148       0.046136       0.046610      -0.033363       0.013939       0.019424             15.157746      12.921958       4.712405      -9.960314      13.364945      -7.000420      19.186336           0.005325
          150              C      27.664861       3.915294      10.650458       0.052840      38.442543 0.42267896E+03  0.98459511E+04                                10.081143                            6.917284      -0.049610       1.989165                    0.999627      27.108932      77.024548       0.619394       0.424514      -1.061405      -0.002533      -0.012368      -0.016875       0.021075       0.008889       0.005937      -0.018701       0.017300       0.000337      -0.026726       0.011602       0.015124             15.472734      14.097337       3.246090     -11.461181      10.936258      -4.715489      21.384608           0.004111
          151              C      27.767559       5.292345      10.552873      -0.108478      43.261357 0.51086353E+03  0.12437316E+05                                10.817166                            7.588300      -0.186880       1.928002                    0.998530      29.043515      83.480296       0.595208       0.422684      -1.065980       0.016170       0.013448      -0.054702       0.058606      -0.006454       0.012195       0.013649       0.001103      -0.020991      -0.023401       0.009969       0.013432             15.992906      14.858095       3.780472     -11.467454      12.226987      -5.432869      20.893636           0.005947
          152              C       5.205255       3.131835       9.662405      -0.118291      32.573504 0.41419656E+03  0.96332863E+04                                 8.946580                            6.846583       0.059445       2.006575                    0.998638      28.792283      82.684634       0.620534       0.424397      -1.057764       0.004309       0.011873      -0.009245       0.015652       0.001436       0.005126       0.010338      -0.016106      -0.029074      -0.015254      -0.002170       0.017425             11.519509      10.083520       1.904172      -6.868838       9.530241      -2.725471      14.944767           0.001925
          153              C       5.867598       3.755406       8.629863      -0.075261      31.543071 0.40131138E+03  0.92641238E+04                                 8.804682                            6.760680      -0.054496       1.967340                    0.999500      28.452642      81.518611       0.621230       0.427101      -1.055633      -0.017550       0.004338       0.012948       0.022237      -0.017191       0.018486       0.019778       0.001851      -0.002820      -0.037045       0.017673       0.019372             11.496575       9.479521       3.028489      -6.301750      10.485717      -3.827633      14.524488           0.000182
          154              C      28.510675       5.899927       9.546880      -0.092901      34.143518 0.40022843E+03  0.92552174E+04                                 9.311561                            6.771994      -0.003646       1.985759                    0.999260      28.745598      83.082701       0.616412       0.429691      -1.051496      -0.016878      -0.015534       0.006833       0.023935       0.003524       0.045560      -0.005156       0.005699      -0.064592      -0.053426       0.008552       0.044874             12.860853      11.915144       2.562470      -8.670660      10.138412      -3.599502      16.529002          -0.000819
          155              C       6.032606       5.128459       8.606184      -0.003275      37.709782 0.41058839E+03  0.94500449E+04                                 9.843930                            6.723981      -0.084410       1.986887                    0.999176      26.613886      74.004362       0.644468       0.412931      -1.073874      -0.030131      -0.019743       0.025297       0.044018      -0.004176       0.015468       0.010347      -0.002664       0.014041      -0.020479       0.002029       0.018450             15.227817      13.931980       4.378600     -10.754160      11.990349      -5.589807      19.761123           0.011256
          156              C       6.895728       5.760024       7.577948       0.605222      25.433754 0.25932633E+03  0.54077314E+04                                 8.101702                            5.730674      -0.087394       2.030213                    0.999526      22.216934      61.997095       0.618503       0.474893      -1.020334       0.035036       0.020742      -0.049153       0.063826      -0.043137       0.073196      -0.003783       0.070236      -0.044477      -0.076023      -0.027535       0.103558             11.819087      10.240616       3.667737      -7.164867      10.080575      -3.868194      15.136071          -0.000091
          157              C       6.994968       8.014472       4.321031       0.605561      24.308002 0.25562670E+03  0.53163388E+04                                 7.862072                            5.693685      -0.108230       2.022321                    0.999490      22.273935      62.259168       0.619281       0.475567      -1.019038       0.029995      -0.027905       0.046560       0.062018       0.032987      -0.084689       0.002521       0.065391      -0.006835      -0.081772      -0.024876       0.106648             11.283658      10.375533      -3.109344       6.956996       9.505831      -3.257434      13.969610           0.000278
          158              C       6.084538       8.660028       3.300688      -0.012364      37.918404 0.42513208E+03  0.98611214E+04                                 9.869678                            6.831881      -0.046117       1.995953                    0.999177      26.868104      74.774539       0.641380       0.411707      -1.075672      -0.036136       0.011781      -0.029297       0.047989       0.004434      -0.011241       0.005301      -0.016367       0.009242      -0.017986       0.006629       0.011356             15.281757      15.326171      -4.480633      11.065463      11.897095      -5.606476      18.622005           0.008965
          159              C      29.154560      10.045073       3.206690      -0.083504      31.726598 0.41337745E+03  0.96101138E+04                                 8.838456                            6.863283      -0.026127       1.974251                    0.999397      28.701911      82.425226       0.616561       0.427315      -1.055884      -0.019390       0.003016      -0.016450       0.025606       0.018981      -0.014267       0.024414      -0.002332       0.010617      -0.038688       0.012414       0.026274             11.481417      10.571299      -3.001505       6.626372      10.514775      -3.775842      13.358177           0.000109
          160              C       5.329885       7.900552       2.450402      -0.097343      34.198641 0.40043555E+03  0.92748233E+04                                 9.345142                            6.790637      -0.080624       1.959211                    0.999248      28.969002      84.198523       0.612369       0.431837      -1.048645      -0.009739       0.017392       0.001707       0.020006      -0.003306      -0.046870      -0.000997      -0.007610      -0.037315      -0.052602       0.010052       0.042550             13.075952      13.523226      -2.911775       9.116928      10.082786      -3.963697      15.621843          -0.000193
          161              C      28.399908      10.712613       2.237292      -0.111665      32.274384 0.41529889E+03  0.96581329E+04                                 8.878824                            6.850272       0.083590       2.013765                    0.998943      28.723685      82.283407       0.621567       0.423727      -1.058972       0.010591      -0.008306       0.012582       0.018425       0.001611      -0.000992       0.007803      -0.019868      -0.023473      -0.010781      -0.005650       0.016431             11.327900      11.072611      -1.987570       6.893705       9.624976      -2.575129      13.286114           0.000799
          162              C      27.654486       8.534115       1.510423      -0.105905      43.346964 0.50738527E+03  0.12351350E+05                                10.873823                            7.588939      -0.219567       1.917976                    0.998693      29.130631      84.166151       0.591118       0.425653      -1.062410       0.023220      -0.005257       0.045548       0.051395       0.010190      -0.013521       0.014052       0.000476      -0.003152      -0.025330       0.010715       0.014615             16.413017      17.016972      -4.449958      12.142533      12.420615      -5.902467      19.801464           0.001450
          163              C      27.636023       9.921159       1.376243       0.043706      38.958412 0.43347719E+03  0.10157693E+05                                10.170436                            6.999689      -0.037106       1.990224                    0.999639      27.357560      77.870294       0.616673       0.423860      -1.062198       0.002817       0.009410       0.012342       0.015773      -0.014917      -0.000531      -0.022014       0.007040       0.000692      -0.028155       0.002884       0.025272             15.758381      16.229514      -3.592225      12.120178      11.060181      -4.780064      19.985449           0.000539
          164              C      26.797136      10.398831       0.245399       0.056602      39.124553 0.42376418E+03  0.98823869E+04                                10.237122                            6.943033      -0.090338       1.976925                    0.999566      27.148509      77.303838       0.615691       0.426585      -1.059596      -0.000897       0.020152       0.001807       0.020253       0.008864       0.005036       0.006470       0.037001       0.044295      -0.028534       0.007870       0.020664             16.123558      15.411185      -5.717446      11.236775      13.734859      -7.413648      19.224629           0.000982
          165              C      37.741900      16.007616      23.475304      -0.108114      43.459904 0.52575679E+03  0.12901920E+05                                10.889227                            7.714671      -0.251443       1.904145                    0.998551      29.386905      85.012520       0.587970       0.424503      -1.064032      -0.027117       0.025562      -0.034267       0.050626      -0.003609      -0.015344      -0.000906      -0.019212      -0.028953      -0.022998       0.007662       0.015336             16.191012      16.389681      -4.280257      11.681164      12.533425      -5.838283      19.649929           0.001822
          166              C      38.104226      18.342007      23.702047      -0.107486      32.221251 0.39245519E+03  0.90059359E+04                                 8.879081                            6.650354       0.137645       2.036420                    0.999102      28.296374      80.732090       0.631592       0.422601      -1.058825      -0.007149      -0.005064      -0.017074       0.019191       0.013584      -0.006590       0.009861      -0.018108      -0.009312      -0.021129       0.001644       0.019485             11.775813      11.047988      -3.389519       6.883170      11.112612      -4.116719      13.166839           0.000231
          167              C      36.900705      16.181497      22.392535      -0.100972      35.024098 0.41625905E+03  0.97142011E+04                                 9.455660                            6.894827      -0.011747       1.978058                    0.999267      29.099163      84.299442       0.612842       0.428267      -1.053094       0.004706       0.006701       0.012697       0.015108       0.014793      -0.032134       0.025903       0.019593      -0.006611      -0.049699       0.011833       0.037867             13.096563      13.270934      -3.127580       8.659735      10.898507      -4.371237      15.120247           0.000570
          168              C      37.301109      18.549864      22.620713      -0.083851      32.000023 0.40923681E+03  0.95049557E+04                                 8.914501                            6.828946      -0.003605       1.982443                    0.999622      28.666595      82.711377       0.617116       0.427331      -1.054206       0.013392      -0.014660       0.010890       0.022646       0.002149      -0.018580      -0.005760      -0.020503      -0.053501      -0.030187       0.008524       0.021664             11.784334      11.584859      -2.415684       7.258393      10.187208      -3.046658      13.580935           0.000304
          169              C      36.693002      17.492593      21.974209      -0.022645      38.640181 0.43996781E+03  0.10288240E+05                                 9.995217                            6.947118       0.020705       2.014989                    0.999322      27.055696      75.484835       0.636746       0.411358      -1.076412       0.029885      -0.012316       0.040351       0.051701       0.005936      -0.007369      -0.005764      -0.008504      -0.024866      -0.012845      -0.001860       0.014705             15.261144      15.610523      -3.543138      11.064608      11.642809      -4.875264      18.530099           0.008524
          170              C      35.816036      17.740423      20.763718       0.612289      24.541603 0.24592584E+03  0.50787080E+04                                 7.914501                            5.608500      -0.048448       2.047505                    0.999504      22.149303      62.225989       0.618353       0.479646      -1.014192      -0.045210       0.004095      -0.047571       0.065755      -0.024391      -0.079715       0.029803       0.045693      -0.054620      -0.078331      -0.024131       0.102462             11.098819      11.463086      -0.441322       6.574685       9.386237      -2.520980      12.447134           0.001113
          171              C       9.989347       9.270270       8.641583       0.541604      26.083407 0.26736605E+03  0.56087879E+04                                 8.124653                            5.757765       0.060791       2.068119                    0.999723      22.677912      63.129649       0.627929       0.464979      -1.027434      -0.031996      -0.024046      -0.040094       0.056652       0.036505      -0.040435      -0.065692      -0.007642      -0.014955      -0.065886      -0.030779       0.096665             11.595123       8.338804       0.402696       2.309793      12.217100       7.740818      14.229466          -0.003415
          172              C      10.143969      10.201627       9.788213       0.001375      38.354845 0.42715978E+03  0.99222306E+04                                 9.943563                            6.867204      -0.045444       1.998351                    0.999266      26.743860      74.537603       0.636922       0.414000      -1.073932      -0.008351       0.025391       0.030607       0.040635       0.001947       0.001515      -0.018612       0.009606      -0.008529      -0.021940       0.006428       0.015511             15.072023       9.271945      -0.128149       1.554540      16.917486      11.881565      19.026636           0.020493
          173              C      32.218171      11.085018      10.178556      -0.096551      34.581818 0.41458197E+03  0.96619319E+04                                 9.363948                            6.881792       0.001671       1.985952                    0.999013      28.929424      83.655431       0.613520       0.428375      -1.053395       0.009387      -0.005486       0.015535       0.018962       0.021236       0.004150      -0.038207       0.003792      -0.012684      -0.046628       0.005585       0.041043             12.685418       8.615073      -1.108165       0.533498      13.928129       9.043565      15.513052           0.000138
          174              C      11.296719      10.111689      10.553112      -0.084525      31.955588 0.41260822E+03  0.95955003E+04                                 8.887677                            6.847392      -0.031127       1.972097                    0.999595      28.708196      82.674808       0.618063       0.426132      -1.055765      -0.009314       0.010686       0.021980       0.026154      -0.004885      -0.012966      -0.022645      -0.000248      -0.072799      -0.038845       0.015582       0.023263             11.665907       8.319501      -0.409821       1.234521      12.377548       7.625390      14.300673           0.003710
          175              C      32.415487      11.826506      11.345277      -0.108262      42.854813 0.51812439E+03  0.12661788E+05                                10.759725                            7.645233      -0.238367       1.909265                    0.998579      29.186527      84.117459       0.592470       0.423037      -1.065494       0.002097      -0.041976      -0.030205       0.051756      -0.003610      -0.006983      -0.015716       0.005430      -0.024169      -0.021876       0.008509       0.013367             15.603304       9.821905      -1.175143       0.737833      17.073627      12.005770      19.914381           0.009621
          176              C      11.474419      10.875162      11.685391      -0.112332      32.289927 0.39521956E+03  0.91018513E+04                                 8.918811                            6.701831       0.003908       1.992514                    0.998623      28.552057      82.093932       0.624072       0.426167      -1.054682      -0.007716      -0.011910      -0.017358       0.022421      -0.003898       0.005311      -0.012600       0.012116      -0.006990      -0.016297       0.001535       0.014762             11.709769       8.423848      -1.721685      -0.269895      12.939158       7.811583      13.766300           0.000020
          177              C      33.563622      11.692598      12.113046       0.062504      37.420431 0.40162626E+03  0.92507980E+04                                 9.913921                            6.755823      -0.079316       1.983491                    0.999630      26.830240      76.180357       0.623998       0.426153      -1.058779       0.007613      -0.019147       0.006849       0.021713       0.023530       0.008000      -0.002327      -0.009857       0.045699      -0.032887       0.013247       0.019640             15.152181       9.169944      -2.546987      -1.081658      17.107266      12.121226      19.179334           0.005318
          178              C      33.519772      12.591977      13.267569       0.051726      38.491196 0.42332677E+03  0.98648839E+04                                10.089082                            6.922354      -0.047642       1.989335                    0.999642      27.130813      77.103432       0.619194       0.424486      -1.061415       0.010014      -0.008288       0.017092       0.021473       0.002533      -0.018961       0.004398      -0.025076      -0.001332      -0.026795       0.011365       0.015430             15.486368       8.922009      -0.254518       1.647952      16.133168      12.295769      21.403926           0.004111
          179              C      32.378560      13.369441      13.365154      -0.107712      43.240660 0.51060923E+03  0.12429825E+05                                10.814338                            7.586973      -0.191462       1.926651                    0.998507      29.037266      83.463396       0.595182       0.422746      -1.065919      -0.003460       0.020948       0.055335       0.059268       0.003609       0.006060      -0.016966       0.008499      -0.022081      -0.022849       0.009253       0.013596             15.987163       9.608556      -0.749756       1.029639      17.466823      12.641407      20.886110           0.005944
          180              C      34.507514      12.735877      14.255622      -0.117022      32.501102 0.41304420E+03  0.95998030E+04                                 8.934543                            6.837943       0.064037       2.008511                    0.998606      28.752371      82.541477       0.620804       0.424508      -1.057694      -0.007829       0.010426       0.009584       0.016182      -0.007336       0.005709      -0.008837       0.004694      -0.030761      -0.014889      -0.001645       0.016534             11.502273       8.010623      -0.713493       1.071751      11.576718       7.297585      14.919478           0.001924
          181              C      34.298656      13.621266      15.288164      -0.075568      31.553454 0.40151220E+03  0.92698577E+04                                 8.807133                            6.762993      -0.060599       1.965551                    0.999490      28.456664      81.533204       0.621043       0.427180      -1.055592      -0.013197      -0.013264      -0.012972       0.022768       0.009107       0.007665      -0.025363       0.028912      -0.004957      -0.036439       0.017817       0.018622             11.499924       7.612997      -1.951104      -0.165537      12.358646       7.374101      14.528128           0.000181
          182              C      32.223936      14.316787      14.371147      -0.093848      34.150145 0.40033885E+03  0.92580062E+04                                 9.312310                            6.772905      -0.005719       1.985210                    0.999268      28.746999      83.075998       0.616400       0.429688      -1.051543       0.005483      -0.022828      -0.006738       0.024424       0.002252      -0.027138      -0.037337      -0.009186      -0.066991      -0.053609       0.007434       0.046175             12.862223       8.362444      -0.509934       1.218943      13.691559       9.310810      16.532665          -0.000819
          183              C      33.192061      14.450695      15.311843      -0.004350      37.727274 0.41085240E+03  0.94571196E+04                                 9.844083                            6.724122      -0.081443       1.987709                    0.999177      26.626118      74.028949       0.644787       0.412683      -1.074095       0.001808      -0.035843      -0.025820       0.044211       0.001163       0.001308      -0.019340       0.010300       0.012056      -0.021820       0.003251       0.018569             15.228193       8.682905      -1.348700       0.535101      17.239857      12.109296      19.761818           0.011268
          184              C      33.076670      15.513961      16.340079       0.605822      25.407125 0.25900471E+03  0.53994127E+04                                 8.097188                            5.727825      -0.097774       2.027464                    0.999539      22.201472      61.947073       0.618535       0.475010      -1.020259      -0.000741       0.040153       0.049155       0.063475       0.052216      -0.040367      -0.061376       0.038701      -0.044922      -0.075656      -0.028299       0.103955             11.811317       6.940827      -1.764132       0.232201      13.368230       8.132180      15.124893          -0.000091
          185              C      31.173877      16.727123      19.596996       0.604919      24.336365 0.25596612E+03  0.53252771E+04                                 7.868430                            5.697784      -0.115174       2.019942                    0.999506      22.289536      62.318089       0.618993       0.475621      -1.018988       0.038702       0.012351      -0.047006       0.062129       0.011645       0.044903       0.071893      -0.088374      -0.008932      -0.081961      -0.024146       0.106107             11.294329      12.426552       1.934614      -6.307219       7.472051      -4.401706      13.984384           0.000276
          186              C      30.159593      16.261443      20.617339      -0.012481      37.929201 0.42522428E+03  0.98636626E+04                                 9.871539                            6.832588      -0.047693       1.995546                    0.999136      26.868448      74.773746       0.641361       0.411703      -1.075689      -0.028234      -0.024782       0.029280       0.047630      -0.008404       0.009785       0.007358       0.001220       0.007977      -0.017156       0.006250       0.010906             15.286685      16.637117       3.728174     -10.391648      10.593043      -6.784714      18.629896           0.008959
          187              C      28.956070      16.946970      20.711337      -0.083126      31.700502 0.41299123E+03  0.95985602E+04                                 8.832162                            6.859008      -0.029097       1.973624                    0.999416      28.690133      82.371055       0.616918       0.427182      -1.056003      -0.012527      -0.015738       0.016235       0.025849      -0.010270       0.028074      -0.000796      -0.032308       0.012417      -0.038510       0.011786       0.026724             11.471782      13.114515       1.523559      -6.574611       7.953725      -3.848782      13.347105           0.000109
          188              C      30.439991      15.228155      21.467625      -0.095741      34.123104 0.39935133E+03  0.92434395E+04                                 9.330443                            6.780282      -0.080115       1.959756                    0.999242      28.932795      84.064663       0.612994       0.431690      -1.048735      -0.020635       0.000355      -0.001528       0.020695      -0.001372       0.021996       0.040253       0.008489      -0.035561      -0.051171       0.009287       0.041883             13.052961      13.442680       2.936563      -7.973882      10.124606      -5.900884      15.591599          -0.000194
          189              C      28.000636      16.627190      21.680735      -0.112281      32.305441 0.41583068E+03  0.96738535E+04                                 8.887220                            6.857459       0.083507       2.013626                    0.998930      28.734797      82.336711       0.620843       0.424074      -1.058727       0.012358       0.005992      -0.013454       0.019225      -0.008504       0.007578      -0.002775       0.008152      -0.022685      -0.010725      -0.005157       0.015882             11.338881      11.715819       1.625390      -5.682718       8.999205      -4.689653      13.301619           0.000798
          190              C      29.514559      14.892386      22.407604      -0.108533      43.541249 0.50990561E+03  0.12429771E+05                                10.908904                            7.610303      -0.222794       1.916048                    0.998690      29.208287      84.485852       0.589912       0.425937      -1.062089       0.016464       0.018018      -0.045703       0.051812      -0.005402       0.019009       0.005382      -0.017054      -0.003712      -0.025537       0.010710       0.014827             16.473357      17.484716       4.235912     -11.228681      12.058239      -7.598077      19.877117           0.001449
          191              C      28.304112      15.569919      22.541784       0.044729      38.911695 0.43293921E+03  0.10142047E+05                                10.162123                            6.995233      -0.038896       1.989906                    0.999606      27.342793      77.819355       0.616877       0.423847      -1.062195      -0.006549       0.007219      -0.012750       0.016049       0.009804      -0.018164       0.011734       0.020254       0.001345      -0.027340       0.003384       0.023957             15.742783      15.449941       4.029441     -10.188875      11.814120      -8.095683      19.964290           0.000539
          192              C      27.470992      15.082254      23.672628       0.056304      39.134363 0.42392574E+03  0.98861623E+04                                10.235290                            6.941842      -0.086844       1.978150                    0.999554      27.154176      77.296131       0.616137       0.426276      -1.059888      -0.017516       0.009109      -0.001915       0.019836       0.011793       0.003895      -0.007173      -0.033780       0.047432      -0.029282       0.008692       0.020589             16.120649      19.104418       3.582999     -12.037265      10.037909      -6.021820      19.219621           0.000982
          193              C      16.546997       7.378913       0.442723      -0.109058      43.461596 0.52578053E+03  0.12900473E+05                                10.880825                            7.708334      -0.231964       1.909657                    0.998417      29.394777      84.981794       0.589057       0.423787      -1.064661      -0.036475      -0.011541       0.034368       0.051427      -0.005575       0.007403       0.013943       0.016067      -0.026473      -0.022836       0.007935       0.014901             16.179332      17.192736       3.808089     -10.889541      11.709672      -7.191317      19.635587           0.001822
          194              C      14.706519       8.859892       0.215980      -0.106061      32.188290 0.39198711E+03  0.89926120E+04                                 8.872295                            6.645465       0.143303       2.038365                    0.999173      28.279972      80.676666       0.631949       0.422484      -1.058887       0.000326      -0.009403       0.017793       0.020128      -0.013697       0.010717       0.000634      -0.012756      -0.010425      -0.019233       0.000949       0.018285             11.764887      14.016999       1.662654      -6.996596       8.124164      -3.899745      13.153497           0.000231
          195              C      15.975813       6.737354       1.525492      -0.102103      35.143150 0.41784950E+03  0.97617619E+04                                 9.482829                            6.912698      -0.016286       1.976188                    0.999248      29.145887      84.512340       0.611352       0.428851      -1.052612      -0.004017       0.008369      -0.012577       0.015632       0.000850       0.038662       0.016077      -0.036433      -0.008530      -0.050476       0.011786       0.038690             13.141013      14.251511       2.607699      -8.152904       9.996853      -5.332856      15.174675           0.000570
          196              C      14.124950       8.268299       1.297314      -0.084690      32.008489 0.40933999E+03  0.95082683E+04                                 8.917752                            6.831351       0.000274       1.983587                    0.999606      28.672005      82.739982       0.616777       0.427524      -1.054052       0.018707       0.004968      -0.010037       0.021803      -0.009726       0.003407       0.020029       0.009590      -0.056215      -0.031614       0.009165       0.022450             11.788453      12.632114       1.813636      -6.269273       9.147732      -4.765270      13.585514           0.000304
          197              C      14.736519       7.213026       1.943818      -0.021872      38.590873 0.43935220E+03  0.10269915E+05                                 9.985376                            6.941107       0.022556       2.015753                    0.999313      27.037154      75.410665       0.637201       0.411222      -1.076536       0.024969       0.020124      -0.041114       0.052142      -0.006856      -0.000943       0.009151      -0.007074      -0.023404      -0.012473      -0.002314       0.014787             15.243633      15.683235       3.484483      -9.739719      11.539699      -7.136727      18.507964           0.008527
          198              C      14.083407       6.577463       3.154309       0.612927      24.543570 0.24593906E+03  0.50790015E+04                                 7.914987                            5.608619      -0.040726       2.049652                    0.999493      22.148122      62.220884       0.618357       0.479640      -1.014204      -0.026142      -0.038047       0.048243       0.066771       0.032120       0.065998       0.052575       0.018298      -0.053058      -0.077299      -0.024506       0.101805             11.100350      10.288882       1.120745      -5.471684      10.563031      -4.434477      12.449138           0.001115
          199              C      14.572657       6.700042       8.641583       0.542931      26.044697 0.26696497E+03  0.55981773E+04                                 8.116110                            5.753073       0.058365       2.067723                    0.999749      22.660804      63.066153       0.628256       0.464918      -1.027485      -0.004139       0.040426      -0.040756       0.057553      -0.021472      -0.037037       0.067346      -0.059107      -0.013274      -0.065651      -0.030608       0.096259             11.580121      10.886210      -1.876208       5.539416       9.645180      -5.860964      14.208974          -0.003419
          200              C      15.301924       6.100455       9.788213       0.000019      38.366357 0.42738180E+03  0.99278901E+04                                 9.943129                            6.867355      -0.040054       2.000071                    0.999273      26.747851      74.531307       0.637193       0.413804      -1.074145       0.027176      -0.004747       0.029813       0.040618       0.003704      -0.016854       0.008048      -0.007918      -0.007880      -0.022042       0.006662       0.015380             15.070654      15.118403      -3.244315       9.511359      11.070609      -7.284655      19.022949           0.020503
          201              C      16.568911       6.528160      10.178556      -0.095096      34.521818 0.41368693E+03  0.96361714E+04                                 9.353040                            6.873801      -0.000127       1.985764                    0.999062      28.903902      83.569055       0.613932       0.428305      -1.053405      -0.008384      -0.005526       0.015603       0.018555      -0.008652      -0.035678       0.013861      -0.039329      -0.014952      -0.047355       0.007449       0.039906             12.668167      13.537818      -1.740371       7.548278       8.975577      -4.978895      15.491106           0.000136
          202              C      14.647659       5.147112      10.553112      -0.079815      31.837821 0.41062932E+03  0.95384684E+04                                 8.869447                            6.833446      -0.030789       1.973229                    0.999585      28.636877      82.434839       0.618325       0.426443      -1.055521       0.013417       0.002360       0.022099       0.025960       0.002670      -0.011721       0.021748       0.010027      -0.072732      -0.037852       0.015949       0.021904             11.640012      11.695688      -1.545230       5.971979       8.958040      -4.867623      14.266308           0.003704
          203              C      17.112399       5.986532      11.345277      -0.108573      42.913534 0.51885164E+03  0.12685873E+05                                10.775732                            7.655161      -0.238622       1.909216                    0.998539      29.206187      84.235537       0.591469       0.423542      -1.065020      -0.037241       0.019388      -0.029571       0.051354       0.003783      -0.009932       0.013805       0.003371      -0.025205      -0.021691       0.008306       0.013384             15.628675      16.303006      -2.557497      10.045593      10.634771      -6.655236      19.948248           0.009619
          204              C      15.219995       4.611480      11.685391      -0.114628      32.342451 0.39601777E+03  0.91247302E+04                                 8.925939                            6.706660       0.002301       1.991573                    0.998672      28.586995      82.211551       0.624125       0.425921      -1.054847      -0.005608       0.012234      -0.015959       0.020875       0.006943      -0.014749       0.002106       0.000604      -0.007077      -0.017440       0.001913       0.015527             11.719666      13.313649      -1.094647       6.906700       8.067694      -3.674977      13.777655           0.000021
          205              C      16.422363       5.059171      12.113046       0.061837      37.452439 0.40206495E+03  0.92629268E+04                                 9.914696                            6.756422      -0.074009       1.984761                    0.999619      26.852537      76.238460       0.624433       0.425764      -1.059079      -0.021224       0.002838       0.007179       0.022584      -0.016593      -0.006427      -0.005425      -0.036193       0.045799      -0.033488       0.014048       0.019440             15.151814      17.328694      -2.161422      11.035962       8.949358      -5.123159      19.177389           0.005321
          206              C      17.223172       4.647454      13.267569       0.050641      38.534531 0.42380737E+03  0.98787466E+04                                10.096236                            6.926215      -0.048007       1.989057                    0.999597      27.145589      77.152288       0.619039       0.424477      -1.061435      -0.011948      -0.003397       0.016478       0.020636      -0.012273       0.012691       0.015113       0.007286      -0.000846      -0.027135       0.012469       0.014666             15.499538      14.562680      -2.998062       9.833622      10.512942      -7.582811      21.422992           0.004111
          207              C      18.467082       5.247041      13.365154      -0.107002      43.157454 0.50948751E+03  0.12394067E+05                                10.796612                            7.575330      -0.184445       1.929071                    0.998489      29.004315      83.304377       0.596108       0.422378      -1.066292       0.019378      -0.007122       0.054118       0.057923       0.002655      -0.017573       0.003283      -0.011057      -0.021516      -0.022880       0.009666       0.013214             15.959969      16.130662      -3.021352      10.417588      10.901568      -7.194430      20.847676           0.005945
          208              C      28.392972      23.706314      14.255622      -0.115412      32.451809 0.41220691E+03  0.95754292E+04                                 8.924799                            6.829845       0.062790       2.008461                    0.998644      28.726923      82.445722       0.621335       0.424363      -1.057791       0.013316       0.001607       0.009209       0.016270       0.006233      -0.010937      -0.001316       0.011419      -0.029867      -0.014797      -0.002747       0.017544             11.489568      11.293560      -1.183521       5.777507       8.274070      -4.570080      14.901075           0.001924
          209              C      29.264169      23.444494      15.288164      -0.076305      31.535759 0.40119804E+03  0.92602914E+04                                 8.800159                            6.756826      -0.055072       1.967291                    0.999528      28.453908      81.500737       0.621845       0.426735      -1.055924      -0.004087       0.018581      -0.012600       0.022819       0.007918      -0.025651       0.006590      -0.029941      -0.003478      -0.036310       0.017493       0.018817             11.490589      12.850539      -1.076628       6.461553       7.104291      -3.541753      14.516937           0.000181
          210              C      19.364819       4.907275      14.371147      -0.094161      34.145408 0.40025783E+03  0.92558795E+04                                 9.309918                            6.770511       0.003303       1.987718                    0.999283      28.750557      83.091456       0.616728       0.429471      -1.051651      -0.023665       0.006295      -0.006792       0.025413      -0.004824      -0.019141       0.041859       0.001960      -0.063476      -0.053064       0.007383       0.045681             12.858383      12.802657      -2.048261       7.451477       9.248656      -5.705959      16.523837          -0.000818
          211              C      30.535772      23.988119      15.311843      -0.004511      37.768891 0.41132883E+03  0.94715697E+04                                 9.853929                            6.730186      -0.083248       1.986842                    0.999183      26.640975      74.102785       0.644135       0.412949      -1.073838      -0.031336       0.016629      -0.026060       0.044018       0.003645      -0.017116       0.008374      -0.006858       0.013862      -0.021306       0.002673       0.018633             15.244722      16.287148      -3.032938      10.230344       9.664200      -6.525582      19.782817           0.011263
          212              C      31.514282      23.556416      16.340079       0.605597      25.399222 0.25891029E+03  0.53972090E+04                                 8.096812                            5.727781      -0.094474       2.028520                    0.999533      22.198884      61.948126       0.618346       0.475176      -1.020122       0.036107      -0.019703       0.048619       0.063685      -0.008797      -0.033553       0.065992      -0.109169      -0.045199      -0.076424      -0.027571       0.103995             11.810579      13.287982      -1.900893       6.925949       7.019620      -4.266941      15.124135          -0.000091
          213              C      33.516304      24.597696      19.596996       0.604980      24.337261 0.25598028E+03  0.53258674E+04                                 7.870132                            5.699164      -0.109989       2.021181                    0.999460      22.288852      62.326394       0.618693       0.475825      -1.018836      -0.007365      -0.038811      -0.046969       0.061373      -0.045059       0.038281      -0.075445       0.024544      -0.005734      -0.082804      -0.023395       0.106198             11.296765       7.036406       1.178251      -0.658292      12.866007       7.665083      13.987881           0.000274
          214              C      22.081105       5.722709      20.617339      -0.013378      37.942127 0.42542479E+03  0.98695947E+04                                 9.873942                            6.834544      -0.046521       1.995648                    0.999171      26.875830      74.802061       0.641213       0.411744      -1.075649      -0.006685       0.037413       0.029148       0.047896       0.004899       0.001352      -0.012981       0.014765       0.006187      -0.018125       0.006689       0.011436             15.289384       8.878926       0.753427      -0.680700      18.356410      12.392820      18.632816           0.008962
          215              C      23.276550       6.422226      20.711337      -0.083919      31.727183 0.41338971E+03  0.96102479E+04                                 8.837791                            6.862810      -0.029050       1.973530                    0.999399      28.703928      82.424139       0.616674       0.427244      -1.055952      -0.007434       0.018073       0.016545       0.025605      -0.008512      -0.014276      -0.024362       0.034315       0.011380      -0.038694       0.012138       0.026556             11.480720       7.928983       1.475873      -0.043242      13.155886       7.625862      13.357290           0.000108
          216              C      21.046051       5.996519      21.467625      -0.095476      34.096693 0.39904838E+03  0.92341934E+04                                 9.320338                            6.773447      -0.064373       1.964597                    0.999192      28.933390      84.041906       0.613914       0.431147      -1.049119       0.010942       0.017171      -0.002391       0.020501       0.003851       0.023232      -0.039811       0.000923      -0.035775      -0.051432       0.009518       0.041914             13.035206       8.406623      -0.025270      -1.118787      15.133521       9.837696      15.565474          -0.000194
          217              C      23.477328       7.409545      21.680735      -0.112080      32.317358 0.41599704E+03  0.96786177E+04                                 8.888084                            6.857401       0.082331       2.013104                    0.998919      28.742798      82.361391       0.621045       0.423897      -1.058846      -0.001501      -0.014049      -0.013334       0.019427       0.007357      -0.005575      -0.004791       0.011222      -0.021283      -0.010071      -0.005029       0.015101             11.341165       8.272106       0.364879      -1.219113      12.447542       7.268417      13.303846           0.000798
          218              C      21.217982       6.965850      22.407604      -0.107925      43.471319 0.50900849E+03  0.12400986E+05                                10.894335                            7.601292      -0.222690       1.916527                    0.998654      29.178486      84.343803       0.590601       0.425678      -1.062376       0.008490      -0.023051      -0.045500       0.051707      -0.005137      -0.005935      -0.020135       0.018408      -0.003420      -0.027000       0.011058       0.015941             16.449732       9.733172       0.237253      -0.958879      19.769410      13.502616      19.846615           0.001450
          219              C      22.409965       7.675361      22.541784       0.044473      38.921959 0.43299152E+03  0.10143247E+05                                10.163351                            6.995007      -0.032482       1.991754                    0.999618      27.343466      77.812853       0.616993       0.423768      -1.062279       0.009666       0.002476      -0.012590       0.016065       0.004267       0.019599       0.010623      -0.028736       0.001936      -0.028223       0.002952       0.025271             15.747625       9.234897      -0.440686      -1.917298      18.036639      12.877393      19.971339           0.000539
          220              C      22.404195       8.640695      23.672628       0.057123      39.085848 0.42324353E+03  0.98672824E+04                                10.231404                            6.939152      -0.095088       1.975952                    0.999630      27.133983      77.252674       0.615808       0.426632      -1.059559       0.016887       0.011024      -0.002070       0.020272      -0.020578      -0.007530       0.000301      -0.004520       0.044477      -0.028795       0.009074       0.019721             16.115041       9.198083       2.132461       0.802379      19.933017      13.430594      19.214023           0.000982
          221              C       9.655877       1.966644       0.442723      -0.110400      43.585308 0.52743959E+03  0.12952255E+05                                10.902475                            7.721602      -0.238022       1.907323                    0.998442      29.443769      85.178733       0.588383       0.423910      -1.064512       0.009123       0.037160       0.034634       0.051610       0.009382       0.008624      -0.013591       0.001199      -0.029059      -0.023282       0.008276       0.015005             16.216164       9.802050       0.473582      -0.782294      19.165659      13.060184      19.680784           0.001822
          222              C      11.858681       2.820056       0.215980      -0.109798      32.328636 0.39410435E+03  0.90533476E+04                                 8.897808                            6.663514       0.140008       2.036259                    0.999125      28.352884      80.938473       0.631076       0.422500      -1.058879      -0.010145       0.003458       0.018642       0.021503       0.001411      -0.004215      -0.010798       0.031212      -0.009592      -0.020706       0.002226       0.018479             11.804051       8.175579       1.728382       0.127315      14.037492       8.043437      13.199082           0.000231
          223              C       9.385862       2.782081       1.525492      -0.101383      35.084526 0.41705474E+03  0.97379857E+04                                 9.467331                            6.901892      -0.009510       1.978395                    0.999262      29.127507      84.420248       0.612429       0.428326      -1.052996       0.009781      -0.000734      -0.013139       0.016396      -0.016542      -0.004931      -0.041248       0.016560      -0.009432      -0.050188       0.011449       0.038739             13.116291       8.791685       0.537064      -0.543691      15.412497       9.703910      15.144692           0.000570
          224              C      11.637131       3.619504       1.297314      -0.081572      31.890928 0.40748268E+03  0.94536868E+04                                 8.891913                            6.811574       0.005755       1.985885                    0.999596      28.612553      82.499001       0.618297       0.426989      -1.054458      -0.006822      -0.018703      -0.009947       0.022256       0.008320       0.015052      -0.013543       0.014154      -0.054197      -0.031148       0.008761       0.022387             11.751690       8.427201       0.607588      -0.983313      13.289518       7.783459      13.538351           0.000303
          225              C      10.417452       3.617505       1.943818      -0.025372      38.733553 0.44111945E+03  0.10321729E+05                                10.009252                            6.954962       0.021826       2.014861                    0.999333      27.094257      75.612056       0.636569       0.411211      -1.076527       0.003509      -0.032025      -0.040545       0.051787       0.000073       0.009758      -0.004036       0.013497      -0.023930      -0.013457      -0.001575       0.015032             15.288141       9.579905       0.052936      -1.312527      17.720199      12.045487      18.564319           0.008527
          226              C      10.193593       4.500895       3.154309       0.614035      24.495662 0.24536948E+03  0.50644880E+04                                 7.906136                            5.603072      -0.049554       2.047613                    0.999517      22.123643      62.142686       0.618483       0.479803      -1.014081      -0.019221       0.040369       0.047244       0.065047      -0.008432       0.013106      -0.083201      -0.064214      -0.052928      -0.077205      -0.024320       0.101524             11.086470       9.513679      -0.677490      -1.102635      11.313034       6.945280      12.432696           0.001112
          227              C      10.055119       4.015893       8.641583       0.539728      26.100002 0.26759371E+03  0.56144604E+04                                 8.125772                            5.758719       0.058575       2.067400                    0.999712      22.689200      63.155168       0.628155       0.464737      -1.027622       0.037002      -0.015841      -0.040209       0.056893      -0.015384       0.077733      -0.002087       0.067080      -0.013210      -0.066393      -0.030967       0.097360             11.596565      11.598279       1.478009      -7.859752       8.960354      -1.870090      14.231062          -0.003398
          228              C       9.171227       3.684121       9.788213       0.000685      38.357233 0.42718296E+03  0.99228076E+04                                 9.944426                            6.867753      -0.045184       1.998629                    0.999306      26.741788      74.529614       0.636852       0.414044      -1.073914      -0.017507      -0.019506       0.029682       0.039598      -0.005614       0.014957       0.010610      -0.001526      -0.005984      -0.021681       0.006503       0.015179             15.074088      14.897242       3.376162     -11.068548      11.296455      -4.596266      19.028567           0.020489
          229              C      20.447186      22.359245      10.178556      -0.093661      34.487040 0.41320398E+03  0.96220942E+04                                 9.349308                            6.871816       0.003550       1.987256                    0.999094      28.877955      83.481282       0.613750       0.428558      -1.053251      -0.000671       0.010702       0.015841       0.019129      -0.012487       0.029185       0.022084       0.033973      -0.012452      -0.045139       0.006178       0.038961             12.663075      11.618810       2.846724      -8.081834      10.886240      -4.048673      15.484176           0.000133
          230              C       8.672739       4.727401      10.553112      -0.082965      31.916163 0.41195891E+03  0.95765416E+04                                 8.880124                            6.841578      -0.026004       1.974002                    0.999555      28.684459      82.587360       0.618388       0.426079      -1.055807      -0.003918      -0.013631       0.022005       0.026179       0.002406       0.025210       0.000514      -0.008889      -0.071380      -0.037838       0.015437       0.022402             11.655577      10.997314       1.961111      -7.213110       9.682933      -2.742229      14.286482           0.003711
          231              C      19.706378      22.159382      11.345277      -0.109277      42.920227 0.51901911E+03  0.12690511E+05                                10.775094                            7.655155      -0.242268       1.907989                    0.998549      29.210815      84.240289       0.591636       0.423405      -1.065147       0.035120       0.023151      -0.028920       0.051046      -0.000534       0.017628       0.002101      -0.009419      -0.026426      -0.022813       0.009065       0.013747             15.627983      14.265584       3.735375     -10.784668      12.672734      -5.375024      19.945630           0.009618
          232              C       7.922700       4.499557      11.685391      -0.112812      32.291141 0.39522138E+03  0.91018059E+04                                 8.918803                            6.701791       0.001300       1.991615                    0.998578      28.553736      82.095483       0.624089       0.426160      -1.054698       0.013457      -0.000618      -0.016397       0.021221      -0.003832       0.009347       0.010677      -0.013005      -0.004104      -0.017250       0.002577       0.014673             11.709785      10.318972       2.816478      -6.629634      11.044632      -4.140315      13.765751           0.000021
          233              C      19.248277      23.220650      12.113046       0.061270      37.462450 0.40218176E+03  0.92662922E+04                                 9.917247                            6.757814      -0.073891       1.984762                    0.999585      26.854203      76.246003       0.624311       0.425815      -1.059046       0.013089       0.016819       0.006206       0.022197      -0.007785      -0.001475       0.008148       0.046136       0.046610      -0.033363       0.013939       0.019424             15.157747      12.921958       4.712405      -9.960315      13.364945      -7.000419      19.186337           0.005324
          234              C      18.491314      22.732986      13.267569       0.052840      38.442543 0.42267896E+03  0.98459512E+04                                10.081144                            6.917284      -0.049610       1.989165                    0.999627      27.108932      77.024552       0.619394       0.424514      -1.061405       0.002533       0.012368       0.016875       0.021075       0.008889       0.005937      -0.018701       0.017300       0.000337      -0.026726       0.011602       0.015124             15.472735      14.097339       3.246090     -11.461182      10.936258      -4.715489      21.384609           0.004111
          235              C      18.388616      21.355935      13.365154      -0.108478      43.261355 0.51086351E+03  0.12437315E+05                                10.817166                            7.588300      -0.186880       1.928002                    0.998530      29.043514      83.480295       0.595208       0.422684      -1.065980      -0.016170      -0.013448       0.054702       0.058606      -0.006454       0.012195       0.013649       0.001103      -0.020991      -0.023401       0.009969       0.013432             15.992906      14.858095       3.780471     -11.467454      12.226987      -5.432868      20.893635           0.005947
          236              C      40.950920      23.516445      14.255622      -0.118291      32.573511 0.41419666E+03  0.96332893E+04                                 8.946581                            6.846584       0.059444       2.006575                    0.998638      28.792287      82.684654       0.620534       0.424397      -1.057764      -0.004309      -0.011873       0.009244       0.015652       0.001436       0.005126       0.010338      -0.016106      -0.029074      -0.015254      -0.002170       0.017425             11.519512      10.083522       1.904172      -6.868840       9.530243      -2.725471      14.944770           0.001924
          237              C      40.288577      22.892874      15.288164      -0.075261      31.543077 0.40131148E+03  0.92641265E+04                                 8.804683                            6.760681      -0.054496       1.967340                    0.999500      28.452646      81.518628       0.621230       0.427101      -1.055633       0.017550      -0.004338      -0.012948       0.022237      -0.017191       0.018486       0.019778       0.001850      -0.002820      -0.037045       0.017673       0.019372             11.496577       9.479522       3.028489      -6.301751      10.485719      -3.827634      14.524491           0.000181
          238              C      17.645500      20.748353      14.371147      -0.092901      34.143520 0.40022847E+03  0.92552185E+04                                 9.311562                            6.771994      -0.003646       1.985759                    0.999260      28.745600      83.082708       0.616412       0.429691      -1.051496       0.016878       0.015534      -0.006833       0.023935       0.003524       0.045560      -0.005156       0.005699      -0.064592      -0.053426       0.008552       0.044874             12.860852      11.915144       2.562470      -8.670660      10.138413      -3.599502      16.529001          -0.000819
          239              C      40.123569      21.519821      15.311843      -0.003275      37.709782 0.41058840E+03  0.94500452E+04                                 9.843929                            6.723981      -0.084409       1.986887                    0.999176      26.613887      74.004363       0.644468       0.412931      -1.073874       0.030131       0.019743      -0.025297       0.044018      -0.004176       0.015468       0.010347      -0.002664       0.014041      -0.020479       0.002029       0.018450             15.227816      13.931979       4.378599     -10.754159      11.990348      -5.589806      19.761121           0.011256
          240              C      39.260447      20.888256      16.340079       0.605222      25.433760 0.25932640E+03  0.54077332E+04                                 8.101702                            5.730674      -0.087394       2.030212                    0.999526      22.216937      61.997103       0.618503       0.474893      -1.020334      -0.035036      -0.020742       0.049153       0.063826      -0.043138       0.073196      -0.003783       0.070236      -0.044477      -0.076023      -0.027535       0.103558             11.819088      10.240617       3.667738      -7.164867      10.080576      -3.868195      15.136072          -0.000091
          241              C      39.161207      18.633808      19.596996       0.605561      24.307999 0.25562667E+03  0.53163379E+04                                 7.862070                            5.693684      -0.108229       2.022321                    0.999490      22.273933      62.259158       0.619281       0.475567      -1.019038      -0.029995       0.027905      -0.046560       0.062018       0.032987      -0.084689       0.002521       0.065391      -0.006835      -0.081772      -0.024876       0.106648             11.283656      10.375531      -3.109343       6.956994       9.505829      -3.257434      13.969607           0.000277
          242              C      16.993537      17.988252      20.617339      -0.012364      37.918401 0.42513205E+03  0.98611206E+04                                 9.869678                            6.831880      -0.046117       1.995953                    0.999177      26.868103      74.774534       0.641380       0.411707      -1.075672       0.036136      -0.011781       0.029297       0.047989       0.004434      -0.011241       0.005301      -0.016367       0.009242      -0.017986       0.006629       0.011356             15.281756      15.326170      -4.480633      11.065461      11.897094      -5.606475      18.622004           0.008965
          243              C      17.001615      16.603207      20.711337      -0.083504      31.726596 0.41337742E+03  0.96101131E+04                                 8.838457                            6.863283      -0.026127       1.974251                    0.999397      28.701910      82.425226       0.616561       0.427315      -1.055884       0.019390      -0.003016       0.016450       0.025606       0.018981      -0.014267       0.024414      -0.002332       0.010617      -0.038688       0.012414       0.026274             11.481417      10.571300      -3.001505       6.626372      10.514774      -3.775841      13.358178           0.000109
          244              C      17.748190      18.747728      21.467625      -0.097343      34.198639 0.40043553E+03  0.92748226E+04                                 9.345142                            6.790637      -0.080624       1.959211                    0.999248      28.969000      84.198511       0.612369       0.431837      -1.048645       0.009739      -0.017392      -0.001707       0.020006      -0.003306      -0.046870      -0.000997      -0.007610      -0.037315      -0.052602       0.010052       0.042550             13.075951      13.523225      -2.911775       9.116928      10.082785      -3.963697      15.621842          -0.000193
          245              C      17.756267      15.935667      21.680735      -0.111665      32.274384 0.41529888E+03  0.96581326E+04                                 8.878824                            6.850271       0.083590       2.013765                    0.998943      28.723684      82.283399       0.621567       0.423727      -1.058972      -0.010591       0.008306      -0.012582       0.018425       0.001611      -0.000992       0.007803      -0.019868      -0.023473      -0.010782      -0.005650       0.016431             11.327900      11.072611      -1.987570       6.893705       9.624974      -2.575129      13.286115           0.000798
          246              C      18.501689      18.114165      22.407604      -0.105905      43.346963 0.50738527E+03  0.12351350E+05                                10.873823                            7.588939      -0.219568       1.917975                    0.998693      29.130631      84.166150       0.591118       0.425653      -1.062410      -0.023220       0.005257      -0.045548       0.051395       0.010190      -0.013521       0.014052       0.000476      -0.003152      -0.025330       0.010715       0.014615             16.413016      17.016970      -4.449957      12.142532      12.420614      -5.902466      19.801463           0.001450
          247              C      18.520152      16.727121      22.541784       0.043706      38.958411 0.43347717E+03  0.10157692E+05                                10.170436                            6.999689      -0.037106       1.990224                    0.999639      27.357559      77.870292       0.616673       0.423860      -1.062198      -0.002817      -0.009410      -0.012342       0.015773      -0.014917      -0.000531      -0.022014       0.007041       0.000692      -0.028155       0.002884       0.025272             15.758381      16.229514      -3.592225      12.120179      11.060181      -4.780064      19.985450           0.000539
          248              C      19.359039      16.249449      23.672628       0.056602      39.124553 0.42376417E+03  0.98823868E+04                                10.237121                            6.943033      -0.090338       1.976925                    0.999566      27.148509      77.303837       0.615691       0.426585      -1.059596       0.000897      -0.020152      -0.001807       0.020253       0.008864       0.005036       0.006470       0.037001       0.044295      -0.028534       0.007870       0.020664             16.123557      15.411185      -5.717445      11.236775      13.734859      -7.413648      19.224628           0.000982
          249              C       8.414275      10.640664       0.442723      -0.108114      43.459904 0.52575679E+03  0.12901920E+05                                10.889227                            7.714672      -0.251443       1.904145                    0.998551      29.386905      85.012523       0.587970       0.424503      -1.064032       0.027117      -0.025562       0.034267       0.050626      -0.003609      -0.015344      -0.000906      -0.019212      -0.028953      -0.022998       0.007662       0.015336             16.191012      16.389682      -4.280257      11.681164      12.533426      -5.838283      19.649929           0.001822
          250              C       8.051949       8.306273       0.215980      -0.107486      32.221251 0.39245521E+03  0.90059362E+04                                 8.879081                            6.650354       0.137645       2.036420                    0.999102      28.296374      80.732088       0.631592       0.422601      -1.058825       0.007149       0.005064       0.017074       0.019191       0.013584      -0.006590       0.009861      -0.018108      -0.009312      -0.021129       0.001644       0.019485             11.775813      11.047987      -3.389520       6.883170      11.112612      -4.116719      13.166839           0.000231
          251              C       9.255470      10.466783       1.525492      -0.100972      35.024101 0.41625909E+03  0.97142022E+04                                 9.455661                            6.894828      -0.011747       1.978058                    0.999267      29.099164      84.299447       0.612842       0.428267      -1.053094      -0.004706      -0.006701      -0.012697       0.015108       0.014793      -0.032134       0.025903       0.019593      -0.006611      -0.049699       0.011833       0.037867             13.096564      13.270936      -3.127581       8.659736      10.898508      -4.371238      15.120248           0.000570
          252              C       8.855066       8.098416       1.297314      -0.083851      32.000022 0.40923681E+03  0.95049557E+04                                 8.914501                            6.828946      -0.003605       1.982443                    0.999622      28.666595      82.711377       0.617116       0.427331      -1.054206      -0.013392       0.014660      -0.010890       0.022646       0.002149      -0.018580      -0.005760      -0.020503      -0.053501      -0.030187       0.008524       0.021664             11.784333      11.584858      -2.415684       7.258392      10.187208      -3.046658      13.580934           0.000304
          253              C       9.463173       9.155687       1.943818      -0.022645      38.640178 0.43996778E+03  0.10288239E+05                                 9.995217                            6.947117       0.020705       2.014989                    0.999322      27.055695      75.484832       0.636746       0.411358      -1.076412      -0.029885       0.012316      -0.040351       0.051701       0.005936      -0.007369      -0.005764      -0.008504      -0.024866      -0.012845      -0.001860       0.014705             15.261143      15.610523      -3.543138      11.064607      11.642809      -4.875264      18.530099           0.008524
          254              C      10.340139       8.907857       3.154309       0.612289      24.541602 0.24592584E+03  0.50787080E+04                                 7.914500                            5.608500      -0.048447       2.047505                    0.999504      22.149303      62.225987       0.618353       0.479646      -1.014192       0.045210      -0.004095       0.047571       0.065755      -0.024391      -0.079715       0.029803       0.045693      -0.054620      -0.078331      -0.024131       0.102462             11.098818      11.463085      -0.441322       6.574684       9.386236      -2.520980      12.447133           0.001113
          255              S      14.819820      13.605413      11.931269       0.990872      77.147947 0.14644444E+04  0.44579032E+05                                12.806887                           10.689203       0.685123       2.014942                    0.999508      49.687621     140.207551       0.687700       0.292583      -1.216176       0.097006      -0.041268       0.034238       0.110840      -0.037352       0.024497       0.085588      -0.029250       0.118866      -0.101054      -0.004727       0.105782             14.369151      15.061221      -0.087676       0.312452      14.530795       2.940878      13.515438           0.000257
          256              S      16.494379      13.014227       0.287016       0.990808      76.721115 0.14695479E+04  0.44778528E+05                                12.774649                           10.722284       0.653858       2.006942                    0.999406      49.691309     140.340516       0.685169       0.293374      -1.215214      -0.079571       0.074556      -0.023388       0.111522       0.003338      -0.065875      -0.067421       0.054969       0.085101      -0.093966      -0.013292       0.107258             14.430951      14.376746       0.480960      -2.891304      15.318197      -1.218202      13.597912           0.000378
          257              S      27.450811      20.335373      11.931269       0.990147      77.172397 0.14651987E+04  0.44607403E+05                                12.808601                           10.691481       0.685417       2.014950                    0.999502      49.701177     140.250910       0.687678       0.292557      -1.216212      -0.083874      -0.063285       0.035363       0.110862       0.005145       0.062795      -0.062441       0.076046       0.117834      -0.098665      -0.006973       0.105637             14.370413      14.743081       0.273932       2.392663      14.852631      -1.739053      13.515528           0.000257
          258              S      26.101562      19.180776       0.287016       0.992937      76.628112 0.14671840E+04  0.44687479E+05                                12.763506                           10.713280       0.647496       2.005706                    0.999425      49.645436     140.170629       0.685509       0.293354      -1.215263       0.105343       0.031288      -0.023013       0.112275       0.022655      -0.026531       0.090444      -0.033321       0.084907      -0.094639      -0.012332       0.106970             14.417163      14.652509      -0.644823       0.395018      15.015194       3.106189      13.583785           0.000377
          259              S      26.963632       6.031634      11.931269       0.992391      77.100542 0.14632568E+04  0.44533551E+05                                12.801547                           10.684647       0.689201       2.016174                    0.999515      49.663581     140.122023       0.687873       0.292571      -1.216197      -0.013742       0.104802       0.034465       0.111176       0.029879      -0.085241      -0.022584      -0.047670       0.120038      -0.098782      -0.006459       0.105241             14.362958      14.581310      -0.185780      -2.700297      14.998658      -1.199885      13.508906           0.000257
          260              S      26.638358       7.777438       0.287016       0.989738      76.795905 0.14715973E+04  0.44857700E+05                                12.783317                           10.730281       0.647613       2.004874                    0.999432      49.728685     140.483519       0.684847       0.293403      -1.215154      -0.025287      -0.108974      -0.023412       0.114293      -0.026419       0.090993      -0.023651      -0.021697       0.083217      -0.093750      -0.013458       0.107208             14.439475      15.506957       0.166514       2.500064      14.206926      -1.897329      13.604541           0.000378
          261              S      31.336355      13.042867      11.986758       0.990872      77.147948 0.14644444E+04  0.44579032E+05                                12.806887                           10.689203       0.685123       2.014942                    0.999508      49.687621     140.207549       0.687700       0.292583      -1.216176      -0.097006       0.041268      -0.034238       0.110840      -0.037352       0.024497       0.085588      -0.029250       0.118866      -0.101054      -0.004727       0.105782             14.369151      15.061221      -0.087675       0.312452      14.530794       2.940878      13.515438           0.000257
          262              S      29.661796      13.634053      23.631011       0.990808      76.721117 0.14695480E+04  0.44778531E+05                                12.774649                           10.722284       0.653858       2.006942                    0.999406      49.691310     140.340518       0.685169       0.293374      -1.215214       0.079571      -0.074556       0.023388       0.111522       0.003338      -0.065875      -0.067421       0.054969       0.085101      -0.093966      -0.013292       0.107258             14.430951      14.376746       0.480960      -2.891304      15.318196      -1.218202      13.597912           0.000378
          263              S      18.705364       6.312907      11.986758       0.990147      77.172402 0.14651988E+04  0.44607407E+05                                12.808601                           10.691482       0.685416       2.014950                    0.999502      49.701179     140.250916       0.687678       0.292557      -1.216212       0.083874       0.063285      -0.035363       0.110862       0.005145       0.062795      -0.062441       0.076046       0.117834      -0.098665      -0.006973       0.105637             14.370414      14.743081       0.273932       2.392663      14.852631      -1.739054      13.515528           0.000257
          264              S      20.054613       7.467504      23.631011       0.992937      76.628116 0.14671841E+04  0.44687485E+05                                12.763507                           10.713281       0.647495       2.005706                    0.999425      49.645437     140.170634       0.685509       0.293354      -1.215263      -0.105343      -0.031288       0.023013       0.112275       0.022655      -0.026531       0.090444      -0.033321       0.084907      -0.094639      -0.012332       0.106970             14.417164      14.652509      -0.644822       0.395017      15.015196       3.106189      13.583786           0.000377
          265              S      19.192543      20.616646      11.986758       0.992391      77.100544 0.14632568E+04  0.44533553E+05                                12.801547                           10.684648       0.689201       2.016174                    0.999515      49.663582     140.122026       0.687873       0.292571      -1.216197       0.013742      -0.104802      -0.034465       0.111176       0.029879      -0.085241      -0.022584      -0.047670       0.120038      -0.098782      -0.006459       0.105241             14.362958      14.581310      -0.185780      -2.700297      14.998658      -1.199885      13.508906           0.000257
          266              S      19.517817      18.870842      23.631011       0.989738      76.795907 0.14715974E+04  0.44857703E+05                                12.783317                           10.730282       0.647613       2.004874                    0.999432      49.728686     140.483521       0.684847       0.293403      -1.215154       0.025287       0.108974       0.023412       0.114293      -0.026419       0.090993      -0.023651      -0.021697       0.083217      -0.093750      -0.013458       0.107208             14.439475      15.506957       0.166513       2.500064      14.206926      -1.897329      13.604541           0.000378
          267              O      13.977243      10.266917       7.679122      -0.529173      31.418373 0.45780397E+03  0.10555688E+05                                 7.871244                            6.542232       0.499569       2.225822                    0.997801      26.557638      68.025493       0.757697       0.350593      -1.147520      -0.007255       0.012534      -0.006038       0.015691      -0.015727      -0.042304      -0.033043      -0.010802      -0.167883      -0.085652       0.040694       0.044958              9.752266       7.634216      -3.944233      -1.524187      13.238964       4.097996       8.383618           0.011951
          268              O      12.201385      11.176291       6.648016      -0.559632      33.467474 0.47286756E+03  0.10985731E+05                                 8.239843                            6.616123       0.548871       2.230300                    0.998390      27.046507      69.418453       0.759482       0.347135      -1.150983       0.020183      -0.003818       0.018170       0.027424       0.038041       0.031328      -0.020719       0.040997       0.115272      -0.072969       0.016686       0.056282             11.103958       7.045248       1.075648       2.871932       8.929025       5.970252      17.337600           0.015105
          269              O      37.228420      17.254095      15.972458      -0.520036      31.153389 0.42282969E+03  0.95501145E+04                                 7.801467                            6.220861       0.669371       2.285866                    0.998490      26.137685      66.095500       0.790126       0.343215      -1.154529      -0.013775       0.007482      -0.025583       0.030003       0.028621       0.050536      -0.011373       0.071583       0.024812      -0.063937      -0.010088       0.074025             10.118108       9.475837       2.562802       4.979308       8.320765       4.417227      12.557720           0.032925
          270              O      35.297938      18.235419      15.516820      -0.380093      30.341348 0.45919977E+03  0.10602209E+05                                 7.821502                            6.719137       0.633364       2.296796                    0.995586      25.333313      65.059111       0.719540       0.368686      -1.132504       0.006746       0.010958       0.020092       0.023859      -0.025045      -0.046247      -0.001698      -0.025160       0.025571      -0.058832       0.009777       0.049056              9.495937       8.602646      -2.711573      -1.595244      11.223593       3.698872       8.661571           0.217954
          271              O      16.035806      14.208197      11.504332      -0.488714      22.916025 0.35620539E+03  0.77099720E+04                                 6.270766                            5.757524       0.747199       2.307253                    0.999347      25.631162      63.509321       0.810870       0.348981      -1.149398       0.052439       0.013321      -0.006373       0.054478       0.047571      -0.033815      -0.015340       0.045479      -0.072831      -0.044060      -0.034050       0.078109              6.418433       8.956347       1.735413      -0.984415       5.511047       0.041961       4.787904           0.003489
          272              O      14.892285      12.471394      12.818867      -0.511767      22.330711 0.37412522E+03  0.81908206E+04                                 6.114980                            5.890632       0.872591       2.340351                    0.999395      26.013873      64.645957       0.804373       0.347807      -1.151351       0.031593      -0.035052       0.030839       0.056372      -0.000094      -0.001981      -0.063503      -0.082252       0.025420      -0.046073      -0.041692       0.087765              6.043348       5.081513      -0.700529       0.470810       7.349542      -1.277835       5.698990           0.000321
          273              O      33.045510      19.493215      20.280813      -0.537298      43.126636 0.62872005E+03  0.15784525E+05                                10.043427                            7.936588      -0.187854       1.991461                    0.994123      28.227988      76.892904       0.649367       0.375700      -1.121316      -0.010304       0.009824       0.017368       0.022457       0.004397       0.020045       0.052690       0.048892      -0.007135      -0.067497       0.014196       0.053301             13.230763      17.596010      -0.804622      -7.633300       9.090268       0.450629      13.006010           0.044314
          274              O      31.568512      21.156069      20.378398      -0.531168      32.893118 0.43401623E+03  0.98588827E+04                                 8.045729                            6.292207       0.659714       2.286359                    0.998590      26.026602      65.825940       0.788230       0.342083      -1.156432       0.016529      -0.007783       0.017799       0.025506      -0.004357       0.042690      -0.023245      -0.066320      -0.056155      -0.065600       0.010070       0.055530             10.476583       6.210654       0.594981      -1.160857      14.107726      -6.343582      11.111370           0.005470
          275              O      15.341162       9.075740       5.169882      -0.530635      32.010824 0.45467005E+03  0.10478311E+05                                 8.009060                            6.523890       0.453250       2.211445                    0.997641      26.602740      68.398402       0.757117       0.351033      -1.145751       0.004311       0.020851      -0.005987       0.022118       0.009112       0.028770      -0.012374      -0.090057       0.117421      -0.073491       0.022972       0.050519             10.594605       7.187342       1.477486      -3.354764       8.789707      -5.524322      15.806767           0.018636
          276              O      13.846856      10.432805       4.219858      -0.544888      32.128624 0.48030271E+03  0.11214849E+05                                 7.991511                            6.716647       0.387109       2.183995                    0.997253      26.912783      69.507868       0.744743       0.352226      -1.145495       0.019054       0.007009      -0.000174       0.020303      -0.013422       0.023833       0.050511       0.043593      -0.130289      -0.082624       0.032998       0.049626              9.848671      15.265830       0.082644      -4.235344       5.889586      -0.406880       8.390597           0.016882
          277              O      26.975967      19.357307      23.286591      -0.516847      22.514963 0.38208030E+03  0.84121356E+04                                 6.163735                            5.972468       0.871115       2.342070                    0.999357      26.053447      65.003125       0.794640       0.350094      -1.149051      -0.039569       0.010147      -0.025561       0.048187       0.027631       0.057123       0.029372       0.047827       0.048259      -0.045908      -0.040878       0.086786              6.072216       7.255477       0.467107       1.295577       5.120120       0.191622       5.841050           0.000519
          278              O      16.484686      14.298142       0.882575      -0.489800      22.938647 0.35537996E+03  0.76890206E+04                                 6.272440                            5.752018       0.726222       2.300367                    0.999338      25.633090      63.538464       0.810866       0.349123      -1.149076      -0.018374       0.048221       0.014857       0.053699       0.004542      -0.005504       0.044837      -0.086640      -0.035636      -0.043535      -0.029441       0.072976              6.444288       4.737806      -0.120737      -0.519889       9.463800       1.447773       5.131259           0.000572
          279              O      33.823245      18.413961      17.864853      -0.631022      50.573442 0.10493892E+04  0.29632810E+05                                10.925470                           10.040374      -0.133684       1.951563                    0.996613      31.913395      89.088670       0.602109       0.360242      -1.145111       0.043889       0.035770      -0.091071       0.107236      -0.015852      -0.113663       0.037121       0.011184       0.389450      -0.112662      -0.076709       0.189371             13.350068      12.270214       2.213141       1.745218      13.754681       2.439431      14.025309           0.630172
          280              O      13.441831       2.748101       7.679122      -0.529624      31.439705 0.45816823E+03  0.10566263E+05                                 7.874948                            6.544951       0.495483       2.224236                    0.997785      26.564958      68.052835       0.757514       0.350606      -1.147502       0.014206       0.000011      -0.006392       0.015578       0.003034      -0.008002       0.053316       0.032437      -0.168211      -0.085883       0.040731       0.045151              9.757833      15.262320      -0.455676       4.315210       5.622139      -0.729849       8.389040           0.011943
          281              O      15.117302       3.831354       6.648016      -0.559380      33.480984 0.47308447E+03  0.10992065E+05                                 8.242102                            6.617617       0.551211       2.230970                    0.998417      27.050694      69.434007       0.759398       0.347133      -1.150982      -0.013685      -0.016181       0.018666       0.028241      -0.001067      -0.034075      -0.017497      -0.087303       0.113422      -0.073426       0.016656       0.056770             11.108014       7.528964      -1.354607       3.736832       8.450322      -5.474946      17.344755           0.015116
          282              O      30.945408      19.090829      15.972458      -0.520839      31.160684 0.42297481E+03  0.95541707E+04                                 7.802503                            6.221893       0.668362       2.285409                    0.998501      26.140907      66.105408       0.790070       0.343212      -1.154537       0.013271       0.007551      -0.025258       0.029515       0.016575      -0.034611      -0.037976      -0.084200       0.024340      -0.063038      -0.010390       0.073428             10.119087       6.391304      -0.781018       1.335923      11.407688      -6.521131      12.558269           0.032931
          283              O      32.760501      20.272014      15.516820      -0.380581      30.399426 0.46032423E+03  0.10635294E+05                                 7.833400                            6.729047       0.629899       2.295241                    0.995601      25.355339      65.149945       0.718697       0.368871      -1.132296       0.006197      -0.010824       0.019709       0.023324       0.000809       0.022026       0.041229       0.056054       0.025199      -0.059386       0.010225       0.049161              9.511424      12.937072       0.220835       4.008632       6.920765      -0.469593       8.676434           0.217992
          284              O      27.364845      18.980907      11.504332      -0.488703      22.909720 0.35609134E+03  0.77068191E+04                                 6.269161                            5.756287       0.748585       2.307681                    0.999334      25.629933      63.501644       0.811031       0.348943      -1.149440      -0.014491      -0.052123      -0.006832       0.054529      -0.003789       0.003691       0.036147      -0.105103      -0.073508      -0.043805      -0.033841       0.077647              6.416620       4.868372       0.624251       0.528606       9.594486       0.831814       4.787003           0.003490
          285              O      26.432488      20.839625      12.818867      -0.511619      22.323915 0.37398780E+03  0.81870078E+04                                 6.113446                            5.889369       0.871468       2.340018                    0.999387      26.010971      64.634217       0.804502       0.347785      -1.151376      -0.046660      -0.010796       0.030723       0.056900      -0.036047      -0.053881       0.033676       0.040064       0.025331      -0.045963      -0.041880       0.087842              6.041762       7.387241      -0.631669      -1.341106       5.040990       0.231189       5.697055           0.000321
          286              O      34.975993      21.593767      20.280813      -0.538172      43.215177 0.63022599E+03  0.15832536E+05                                10.058322                            7.946997      -0.190825       1.990011                    0.994109      28.259180      77.014394       0.648800       0.375786      -1.121200       0.014070       0.003817       0.017298       0.022622       0.018833       0.035797      -0.044484      -0.030255      -0.006644      -0.067895       0.014194       0.053701             13.254164      11.931305       4.093310       4.214996      14.800747       6.401079      13.030439           0.044218
          287              O      37.154566      22.041458      20.378398      -0.531609      32.920745 0.43443205E+03  0.98707042E+04                                 8.050196                            6.295170       0.660152       2.286579                    0.998632      26.036215      65.858464       0.788053       0.342077      -1.156435      -0.015585      -0.010288       0.018297       0.026144      -0.026153      -0.041149      -0.026255       0.042572      -0.059605      -0.066271       0.010291       0.055979             10.483626      11.625537      -3.720606      -4.917415       8.706331       4.181750      11.119010           0.005468
          288              O      11.728285       2.162506       5.169882      -0.530668      32.003157 0.45453295E+03  0.10474510E+05                                 8.008484                            6.523483       0.457333       2.212663                    0.997618      26.596648      68.383807       0.757029       0.351095      -1.145685       0.016072      -0.013885      -0.005921       0.022049      -0.043256      -0.025903      -0.018364       0.029677       0.120571      -0.073797       0.021849       0.051948             10.593833       7.108664      -1.432307      -3.105871       8.866953       5.667221      15.805882           0.018671
          289              O      13.650692       2.778082       4.219858      -0.544106      32.098173 0.47977874E+03  0.11199144E+05                                 7.985082                            6.711995       0.390393       2.185250                    0.997282      26.900753      69.457662       0.745193       0.352122      -1.145622      -0.003969      -0.020652       0.000256       0.021032       0.026071       0.031473      -0.046165       0.002033      -0.129622      -0.082685       0.032677       0.050008              9.839547       8.155660       4.014599       1.763327      12.980203       3.866201       8.382778           0.016887
          290              O      26.354012       6.931873      23.286591      -0.517616      22.538538 0.38259152E+03  0.84263009E+04                                 6.168373                            5.976773       0.869439       2.341332                    0.999392      26.065907      65.047807       0.794282       0.350130      -1.149008       0.028568       0.029798      -0.026142       0.048862       0.007122      -0.003100      -0.063857      -0.071689       0.048095      -0.045948      -0.040526       0.086473              6.076808       5.252754       0.691988      -0.481980       7.132874      -1.219294       5.844795           0.000518
          291              O      27.218310      18.547213       0.882575      -0.490576      22.959113 0.35576731E+03  0.76995163E+04                                 6.276090                            5.755100       0.724372       2.299525                    0.999333      25.645174      63.577643       0.810658       0.349117      -1.149078       0.051720      -0.008429       0.015336       0.054600      -0.039757       0.041345      -0.017802       0.035525      -0.035718      -0.043245      -0.029623       0.072868              6.448049       8.392121      -1.987289       1.516074       5.817479      -0.274251       5.134546           0.000572
          292              O      33.652467      21.459861      17.864853      -0.630813      50.569396 0.10492771E+04  0.29628610E+05                                10.924577                           10.039613      -0.135548       1.950928                    0.996544      31.910987      89.078026       0.602157       0.360226      -1.145133       0.009269      -0.055760      -0.091614       0.107649       0.012991       0.088763       0.079266       0.021130       0.389830      -0.111913      -0.077133       0.189046             13.349030      11.466247      -1.749063       1.241108      14.555723      -2.729840      14.025119           0.630123
          293              O       7.198051       6.971189       7.679122      -0.528985      31.403678 0.45755162E+03  0.10548271E+05                                 7.868246                            6.540036       0.500991       2.226005                    0.997837      26.553401      68.006442       0.757903       0.350551      -1.147570      -0.006801      -0.012577      -0.006586       0.015741       0.012440       0.050133      -0.019879      -0.021418      -0.167890      -0.085811       0.040845       0.044965              9.748066       8.418340       4.396660      -2.785273      12.445819      -3.367153       8.380038           0.011949
          294              O       7.298442       4.978564       6.648016      -0.559968      33.461940 0.47276876E+03  0.10982762E+05                                 8.238690                            6.615165       0.548322       2.230253                    0.998442      27.045138      69.410761       0.759590       0.347107      -1.151017      -0.006687       0.019544       0.017936       0.027356      -0.036467       0.002597       0.037026       0.045596       0.111783      -0.072223       0.017230       0.054993             11.102686       9.388583       0.277554      -6.605787       6.583484      -0.497612      17.335992           0.015116
          295              O      35.677572      23.613710      15.972458      -0.519428      31.127860 0.42245166E+03  0.95392539E+04                                 7.796322                            6.217465       0.673243       2.287114                    0.998475      26.130766      66.065689       0.790474       0.343148      -1.154609       0.000355      -0.016416      -0.025744       0.030534      -0.044577      -0.015538       0.049154       0.014026       0.024928      -0.063253      -0.010146       0.073398             10.110025      10.820279      -1.780623      -6.308170       6.963522       2.102483      12.546275           0.032963
          296              O      35.792963      21.451201      15.516820      -0.379300      30.349417 0.45935709E+03  0.10607084E+05                                 7.824051                            6.721334       0.630830       2.295893                    0.995616      25.334140      65.071756       0.719231       0.368801      -1.132380      -0.012706       0.001539       0.019713       0.023503       0.023805       0.024500      -0.040185      -0.031182       0.023929      -0.059596       0.009579       0.050017              9.499287       8.223671       2.491558      -2.407077      11.609205      -3.232090       8.664986           0.218047
          297              O      25.833613       6.783316      11.504332      -0.489689      22.925184 0.35637714E+03  0.77145847E+04                                 6.272218                            5.758699       0.745446       2.306623                    0.999310      25.638073      63.529203       0.810836       0.348956      -1.149425      -0.038445       0.039433      -0.006867       0.055499      -0.043322       0.029796      -0.021186       0.059520      -0.072592      -0.043682      -0.033900       0.077582              6.420005       7.877432      -2.360622       0.456192       6.593790      -0.873888       4.788792           0.003492
          298              O      27.909487       6.661400      12.818867      -0.512147      22.334436 0.37420308E+03  0.81929130E+04                                 6.115448                            5.891054       0.874144       2.340612                    0.999388      26.017475      64.655448       0.804387       0.347784      -1.151375       0.014802       0.045738       0.030823       0.057106       0.035103       0.055917       0.029875       0.041218       0.026309      -0.045713      -0.041693       0.087406              6.043786       6.176417       1.332625       0.871575       6.255611       1.046866       5.699331           0.000321
          299              O      35.829883      18.871644      20.280813      -0.537796      43.174686 0.62952157E+03  0.15810422E+05                                10.052449                            7.942855      -0.191566       1.990213                    0.994192      28.244283      76.963110       0.648932       0.375815      -1.121178      -0.003405      -0.013862       0.017471       0.022561      -0.022904      -0.056210      -0.009303      -0.017753      -0.006826      -0.068114       0.014727       0.053388             13.244577      10.530154      -3.285700       3.431797      16.183214      -6.844764      13.020363           0.044214
          300              O      35.128309      16.761099      20.378398      -0.530641      32.874774 0.43377010E+03  0.98516663E+04                                 8.041629                            6.289642       0.663595       2.287699                    0.998560      26.023061      65.806577       0.788556       0.341998      -1.156531      -0.000996       0.019367       0.017604       0.026190       0.031339      -0.002244       0.047856       0.023274      -0.059779      -0.065273       0.009940       0.055333             10.469587      12.639927       3.120744       6.068441       7.666315       2.165186      11.102520           0.005473
          301              O       7.547687       8.747966       5.169882      -0.530264      32.027900 0.45495648E+03  0.10486907E+05                                 8.013450                            6.527217       0.454728       2.211784                    0.997666      26.605256      68.418726       0.756678       0.351170      -1.145602      -0.020462      -0.006926      -0.006023       0.022426       0.034700      -0.003168       0.031344       0.060628       0.118489      -0.073762       0.022567       0.051195             10.601036       9.674146      -0.045699       6.466021       6.312084      -0.144184      15.816877           0.018632
          302              O       7.119589       6.775326       4.219858      -0.545905      32.160685 0.48086936E+03  0.11231373E+05                                 7.996718                            6.720380       0.386504       2.183732                    0.997251      26.928020      69.557088       0.744575       0.352202      -1.145516      -0.016021       0.012613      -0.000920       0.020411      -0.011264      -0.056059      -0.004898      -0.044391      -0.127805      -0.082430       0.034053       0.048376              9.856297       8.311580      -4.105615       2.472590      12.860608      -3.467734       8.396703           0.016881
          303              O      15.904248      13.683219      23.286591      -0.517180      22.526949 0.38235254E+03  0.84196937E+04                                 6.165973                            5.974661       0.869279       2.341390                    0.999388      26.060868      65.029323       0.794475       0.350101      -1.149036       0.011232      -0.039542      -0.025994       0.048635      -0.034433      -0.053808       0.034724       0.023566       0.047439      -0.045737      -0.040726       0.086463              6.074374       6.060940      -1.158794      -0.814178       6.319511       1.026110       5.842672           0.000519
          304              O      25.531301       7.127086       0.882575      -0.490183      22.940977 0.35543677E+03  0.76905741E+04                                 6.272792                            5.752463       0.723312       2.299389                    0.999348      25.635162      63.545401       0.810836       0.349122      -1.149075      -0.033026      -0.040065       0.015106       0.054075       0.035454      -0.035544      -0.027052       0.050572      -0.035998      -0.043315      -0.029259       0.072573              6.444488       8.177271       2.106459      -0.994223       6.024255      -1.174548       5.131937           0.000572
          305              O      36.375683      20.084809      17.864853      -0.631201      50.578311 0.10495100E+04  0.29636034E+05                                10.924333                           10.039494      -0.136513       1.950483                    0.996534      31.916377      89.086503       0.602288       0.360137      -1.145234      -0.052707       0.020121      -0.091170       0.107214       0.002572       0.024948      -0.116702      -0.033189       0.390234      -0.112239      -0.077169       0.189407             13.348546      15.297283      -0.464001      -2.984145      10.723968       0.291412      14.024386           0.630170
          306              O      32.178932      16.381363      16.238905      -0.529172      31.418366 0.45780385E+03  0.10555685E+05                                 7.871242                            6.542230       0.499569       2.225822                    0.997801      26.557637      68.025486       0.757697       0.350593      -1.147520       0.007255      -0.012534       0.006038       0.015691      -0.015727      -0.042304      -0.033044      -0.010802      -0.167883      -0.085652       0.040694       0.044958              9.752264       7.634215      -3.944232      -1.524187      13.238961       4.097994       8.383616           0.011950
          307              O      33.954790      15.471989      17.270011      -0.559632      33.467473 0.47286755E+03  0.10985730E+05                                 8.239842                            6.616123       0.548870       2.230299                    0.998390      27.046507      69.418452       0.759482       0.347135      -1.150983      -0.020183       0.003818      -0.018170       0.027424       0.038041       0.031328      -0.020719       0.040997       0.115272      -0.072969       0.016686       0.056283             11.103957       7.045247       1.075648       2.871931       8.929025       5.970252      17.337599           0.015104
          308              O       8.927755       9.394185       7.945569      -0.520036      31.153394 0.42282978E+03  0.95501170E+04                                 7.801467                            6.220861       0.669370       2.285866                    0.998490      26.137691      66.095514       0.790126       0.343215      -1.154529       0.013775      -0.007482       0.025583       0.030004       0.028621       0.050536      -0.011373       0.071583       0.024812      -0.063937      -0.010088       0.074025             10.118108       9.475838       2.562802       4.979308       8.320765       4.417227      12.557720           0.032924
          309              O      10.858237       8.412861       8.401207      -0.380093      30.341366 0.45920013E+03  0.10602219E+05                                 7.821503                            6.719137       0.633365       2.296796                    0.995586      25.333329      65.059148       0.719540       0.368686      -1.132504      -0.006746      -0.010958      -0.020092       0.023859      -0.025045      -0.046248      -0.001699      -0.025161       0.025570      -0.058834       0.009778       0.049056              9.495938       8.602647      -2.711573      -1.595244      11.223594       3.698872       8.661571           0.217946
          310              O      30.120369      12.440083      12.413695      -0.488714      22.916027 0.35620543E+03  0.77099731E+04                                 6.270767                            5.757525       0.747199       2.307253                    0.999347      25.631162      63.509323       0.810870       0.348981      -1.149398      -0.052439      -0.013321       0.006373       0.054478       0.047571      -0.033815      -0.015340       0.045479      -0.072831      -0.044060      -0.034050       0.078109              6.418433       8.956348       1.735413      -0.984415       5.511048       0.041961       4.787905           0.003488
          311              O      31.263890      14.176886      11.099160      -0.511767      22.330705 0.37412509E+03  0.81908170E+04                                 6.114978                            5.890631       0.872591       2.340351                    0.999395      26.013873      64.645951       0.804373       0.347807      -1.151351      -0.031593       0.035052      -0.030839       0.056372      -0.000094      -0.001981      -0.063503      -0.082251       0.025421      -0.046073      -0.041692       0.087765              6.043346       5.081511      -0.700529       0.470810       7.349540      -1.277835       5.698988           0.000322
          312              O      13.110665       7.155065       3.637214      -0.537298      43.126627 0.62871989E+03  0.15784520E+05                                10.043426                            7.936587      -0.187854       1.991461                    0.994123      28.227984      76.892892       0.649367       0.375700      -1.121316       0.010304      -0.009824      -0.017368       0.022457       0.004397       0.020045       0.052690       0.048892      -0.007135      -0.067497       0.014196       0.053301             13.230761      17.596008      -0.804622      -7.633298       9.090267       0.450629      13.006008           0.044314
          313              O      14.587663       5.492211       3.539629      -0.531168      32.893119 0.43401624E+03  0.98588830E+04                                 8.045729                            6.292208       0.659714       2.286359                    0.998590      26.026601      65.825939       0.788230       0.342083      -1.156432      -0.016529       0.007784      -0.017799       0.025506      -0.004357       0.042690      -0.023245      -0.066320      -0.056155      -0.065600       0.010070       0.055530             10.476584       6.210655       0.594981      -1.160857      14.107727      -6.343583      11.111371           0.005470
          314              O      30.815013      17.572540      18.748145      -0.530635      32.010821 0.45467001E+03  0.10478309E+05                                 8.009059                            6.523890       0.453250       2.211445                    0.997641      26.602740      68.398400       0.757117       0.351033      -1.145751      -0.004311      -0.020851       0.005987       0.022118       0.009112       0.028770      -0.012374      -0.090057       0.117421      -0.073491       0.022972       0.050519             10.594604       7.187341       1.477485      -3.354764       8.789706      -5.524322      15.806765           0.018636
          315              O      32.309319      16.215475      19.698169      -0.544888      32.128622 0.48030267E+03  0.11214847E+05                                 7.991511                            6.716647       0.387109       2.183995                    0.997253      26.912782      69.507865       0.744743       0.352226      -1.145495      -0.019054      -0.007009       0.000174       0.020303      -0.013422       0.023833       0.050511       0.043593      -0.130288      -0.082624       0.032998       0.049626              9.848671      15.265830       0.082644      -4.235343       5.889586      -0.406880       8.390596           0.016882
          316              O      19.180208       7.290973       0.631436      -0.516847      22.514966 0.38208038E+03  0.84121380E+04                                 6.163736                            5.972469       0.871115       2.342070                    0.999357      26.053447      65.003129       0.794639       0.350094      -1.149051       0.039569      -0.010147       0.025561       0.048187       0.027631       0.057123       0.029372       0.047827       0.048259      -0.045908      -0.040878       0.086786              6.072217       7.255478       0.467107       1.295577       5.120121       0.191622       5.841051           0.000519
          317              O      29.671489      12.350138      23.035452      -0.489800      22.938638 0.35537979E+03  0.76890158E+04                                 6.272437                            5.752016       0.726223       2.300367                    0.999338      25.633088      63.538452       0.810866       0.349123      -1.149076       0.018374      -0.048221      -0.014857       0.053699       0.004542      -0.005504       0.044837      -0.086640      -0.035636      -0.043535      -0.029441       0.072976              6.444286       4.737804      -0.120737      -0.519889       9.463797       1.447772       5.131257           0.000572
          318              O      12.332930       8.234319       6.053174      -0.631022      50.573428 0.10493889E+04  0.29632798E+05                                10.925469                           10.040373      -0.133683       1.951564                    0.996613      31.913389      89.088652       0.602109       0.360242      -1.145111      -0.043889      -0.035769       0.091071       0.107236      -0.015853      -0.113663       0.037122       0.011183       0.389447      -0.112662      -0.076708       0.189370             13.350066      12.270213       2.213141       1.745218      13.754679       2.439431      14.025307           0.630173
          319              O      32.714344      23.900179      16.238905      -0.529624      31.439702 0.45816820E+03  0.10566262E+05                                 7.874947                            6.544951       0.495482       2.224236                    0.997785      26.564958      68.052833       0.757514       0.350606      -1.147502      -0.014206      -0.000011       0.006392       0.015578       0.003034      -0.008002       0.053316       0.032437      -0.168211      -0.085883       0.040731       0.045151              9.757832      15.262319      -0.455676       4.315209       5.622138      -0.729849       8.389039           0.011943
          320              O      31.038873      22.816926      17.270011      -0.559380      33.480970 0.47308427E+03  0.10992059E+05                                 8.242099                            6.617615       0.551212       2.230970                    0.998417      27.050692      69.433993       0.759399       0.347133      -1.150982       0.013685       0.016181      -0.018666       0.028241      -0.001067      -0.034075      -0.017497      -0.087303       0.113422      -0.073426       0.016656       0.056770             11.108009       7.528961      -1.354606       3.736829       8.450318      -5.474943      17.344747           0.015116
          321              O      15.210767       7.557451       7.945569      -0.520839      31.160676 0.42297469E+03  0.95541673E+04                                 7.802503                            6.221893       0.668362       2.285409                    0.998501      26.140897      66.105386       0.790070       0.343212      -1.154537      -0.013271      -0.007551       0.025258       0.029514       0.016576      -0.034611      -0.037977      -0.084199       0.024339      -0.063037      -0.010391       0.073428             10.119087       6.391304      -0.781018       1.335924      11.407688      -6.521131      12.558269           0.032931
          322              O      13.395674       6.376266       8.401207      -0.380579      30.399379 0.46032334E+03  0.10635270E+05                                 7.833400                            6.729047       0.629893       2.295240                    0.995601      25.355293      65.149850       0.718696       0.368872      -1.132295      -0.006197       0.010824      -0.019709       0.023323       0.000810       0.022026       0.041225       0.056051       0.025206      -0.059382       0.010223       0.049159              9.511424      12.937073       0.220835       4.008632       6.920765      -0.469592       8.676434           0.217994
          323              O      18.791330       7.667373      12.413695      -0.488703      22.909722 0.35609139E+03  0.77068204E+04                                 6.269162                            5.756288       0.748585       2.307681                    0.999334      25.629934      63.501648       0.811031       0.348943      -1.149440       0.014491       0.052123       0.006832       0.054529      -0.003789       0.003691       0.036147      -0.105103      -0.073508      -0.043805      -0.033841       0.077647              6.416621       4.868372       0.624251       0.528606       9.594487       0.831814       4.787003           0.003490
          324              O      19.723687       5.808655      11.099160      -0.511619      22.323912 0.37398772E+03  0.81870055E+04                                 6.113445                            5.889368       0.871468       2.340018                    0.999387      26.010971      64.634213       0.804502       0.347785      -1.151376       0.046660       0.010796      -0.030723       0.056900      -0.036047      -0.053881       0.033676       0.040064       0.025331      -0.045963      -0.041880       0.087842              6.041761       7.387239      -0.631668      -1.341106       5.040989       0.231189       5.697054           0.000321
          325              O      11.180182       5.054513       3.637214      -0.538172      43.215181 0.63022608E+03  0.15832538E+05                                10.058323                            7.946997      -0.190825       1.990011                    0.994109      28.259182      77.014401       0.648800       0.375786      -1.121200      -0.014070      -0.003817      -0.017298       0.022622       0.018833       0.035797      -0.044484      -0.030256      -0.006644      -0.067895       0.014194       0.053701             13.254165      11.931306       4.093310       4.214996      14.800748       6.401079      13.030440           0.044217
          326              O       9.001609       4.606822       3.539629      -0.531608      32.920745 0.43443206E+03  0.98707044E+04                                 8.050196                            6.295170       0.660152       2.286579                    0.998632      26.036215      65.858464       0.788053       0.342077      -1.156435       0.015585       0.010288      -0.018297       0.026144      -0.026153      -0.041149      -0.026255       0.042572      -0.059605      -0.066271       0.010291       0.055979             10.483626      11.625537      -3.720606      -4.917415       8.706331       4.181750      11.119010           0.005468
          327              O      34.427890      24.485774      18.748145      -0.530668      32.003158 0.45453296E+03  0.10474510E+05                                 8.008485                            6.523483       0.457333       2.212663                    0.997618      26.596648      68.383808       0.757029       0.351095      -1.145684      -0.016072       0.013885       0.005921       0.022049      -0.043256      -0.025903      -0.018364       0.029677       0.120572      -0.073797       0.021849       0.051948             10.593834       7.108664      -1.432307      -3.105872       8.866953       5.667221      15.805883           0.018670
          328              O      32.505483      23.870198      19.698169      -0.544106      32.098173 0.47977874E+03  0.11199144E+05                                 7.985082                            6.711995       0.390393       2.185250                    0.997282      26.900753      69.457662       0.745193       0.352122      -1.145622       0.003969       0.020652      -0.000256       0.021032       0.026071       0.031473      -0.046165       0.002032      -0.129622      -0.082685       0.032677       0.050008              9.839547       8.155660       4.014599       1.763327      12.980203       3.866200       8.382777           0.016887
          329              O      19.802163      19.716407       0.631436      -0.517616      22.538541 0.38259158E+03  0.84263027E+04                                 6.168374                            5.976774       0.869439       2.341332                    0.999392      26.065907      65.047810       0.794282       0.350130      -1.149008      -0.028568      -0.029798       0.026142       0.048862       0.007122      -0.003100      -0.063857      -0.071689       0.048095      -0.045948      -0.040526       0.086473              6.076808       5.252755       0.691989      -0.481980       7.132875      -1.219294       5.844795           0.000519
          330              O      18.937865       8.101067      23.035452      -0.490576      22.959095 0.35576697E+03  0.76995069E+04                                 6.276085                            5.755096       0.724372       2.299525                    0.999333      25.645171      63.577621       0.810659       0.349117      -1.149078      -0.051720       0.008429      -0.015336       0.054600      -0.039757       0.041345      -0.017802       0.035525      -0.035718      -0.043245      -0.029623       0.072868              6.448044       8.392114      -1.987286       1.516073       5.817474      -0.274251       5.134543           0.000572
          331              O      12.503708       5.188419       6.053174      -0.630813      50.569425 0.10492778E+04  0.29628633E+05                                10.924576                           10.039612      -0.135544       1.950929                    0.996544      31.911003      89.078049       0.602158       0.360226      -1.145133      -0.009269       0.055760       0.091613       0.107648       0.012991       0.088763       0.079264       0.021131       0.389823      -0.111912      -0.077132       0.189044             13.349028      11.466246      -1.749063       1.241107      14.555721      -2.729840      14.025116           0.630123
          332              O      38.958124      19.677091      16.238905      -0.528985      31.403676 0.45755158E+03  0.10548270E+05                                 7.868245                            6.540035       0.500992       2.226005                    0.997837      26.553402      68.006441       0.757903       0.350551      -1.147570       0.006801       0.012577       0.006586       0.015741       0.012440       0.050133      -0.019879      -0.021418      -0.167890      -0.085811       0.040845       0.044965              9.748065       8.418339       4.396660      -2.785272      12.445818      -3.367152       8.380037           0.011949
          333              O      38.857733      21.669716      17.270011      -0.559967      33.461926 0.47276854E+03  0.10982756E+05                                 8.238687                            6.615163       0.548322       2.230254                    0.998442      27.045134      69.410744       0.759591       0.347107      -1.151017       0.006687      -0.019544      -0.017936       0.027356      -0.036467       0.002597       0.037026       0.045596       0.111783      -0.072223       0.017230       0.054993             11.102682       9.388579       0.277554      -6.605784       6.583482      -0.497611      17.335984           0.015116
          334              O      10.478603       3.034570       7.945569      -0.519428      31.127851 0.42245151E+03  0.95392498E+04                                 7.796321                            6.217464       0.673243       2.287114                    0.998475      26.130760      66.065672       0.790474       0.343148      -1.154609      -0.000355       0.016416       0.025744       0.030534      -0.044577      -0.015538       0.049154       0.014025       0.024927      -0.063252      -0.010146       0.073398             10.110024      10.820278      -1.780623      -6.308169       6.963521       2.102483      12.546272           0.032963
          335              O      10.363212       5.197079       8.401207      -0.379299      30.349385 0.45935650E+03  0.10607068E+05                                 7.824050                            6.721334       0.630829       2.295892                    0.995616      25.334113      65.071697       0.719231       0.368801      -1.132380       0.012706      -0.001539      -0.019713       0.023503       0.023804       0.024498      -0.040184      -0.031182       0.023934      -0.059593       0.009577       0.050016              9.499286       8.223670       2.491557      -2.407076      11.609204      -3.232089       8.664985           0.218049
          336              O      20.322562      19.864964      12.413695      -0.489689      22.925182 0.35637709E+03  0.77145833E+04                                 6.272217                            5.758698       0.745446       2.306623                    0.999310      25.638072      63.529199       0.810836       0.348956      -1.149425       0.038445      -0.039433       0.006867       0.055499      -0.043322       0.029796      -0.021186       0.059520      -0.072592      -0.043682      -0.033900       0.077582              6.420004       7.877432      -2.360621       0.456192       6.593790      -0.873888       4.788791           0.003492
          337              O      18.246688      19.986880      11.099160      -0.512147      22.334436 0.37420308E+03  0.81929130E+04                                 6.115448                            5.891054       0.874144       2.340612                    0.999388      26.017475      64.655448       0.804387       0.347784      -1.151375      -0.014802      -0.045738      -0.030823       0.057106       0.035103       0.055917       0.029875       0.041218       0.026309      -0.045713      -0.041693       0.087406              6.043786       6.176417       1.332625       0.871575       6.255611       1.046867       5.699331           0.000322
          338              O      10.326292       7.776636       3.637214      -0.537797      43.174689 0.62952160E+03  0.15810423E+05                                10.052451                            7.942856      -0.191566       1.990213                    0.994192      28.244283      76.963115       0.648932       0.375815      -1.121178       0.003405       0.013862      -0.017471       0.022561      -0.022904      -0.056210      -0.009303      -0.017753      -0.006825      -0.068114       0.014727       0.053388             13.244579      10.530155      -3.285701       3.431797      16.183216      -6.844765      13.020365           0.044214
          339              O      11.027866       9.887181       3.539629      -0.530641      32.874775 0.43377012E+03  0.98516669E+04                                 8.041629                            6.289643       0.663595       2.287699                    0.998560      26.023061      65.806579       0.788556       0.341998      -1.156531       0.000996      -0.019367      -0.017604       0.026190       0.031339      -0.002244       0.047856       0.023274      -0.059780      -0.065273       0.009940       0.055333             10.469588      12.639928       3.120744       6.068442       7.666316       2.165186      11.102521           0.005473
          340              O      38.608488      17.900314      18.748145      -0.530264      32.027898 0.45495644E+03  0.10486906E+05                                 8.013450                            6.527217       0.454728       2.211785                    0.997666      26.605254      68.418721       0.756678       0.351170      -1.145602       0.020462       0.006926       0.006023       0.022426       0.034700      -0.003168       0.031344       0.060628       0.118489      -0.073761       0.022567       0.051195             10.601035       9.674146      -0.045699       6.466020       6.312084      -0.144184      15.816876           0.018632
          341              O      39.036586      19.872954      19.698169      -0.545905      32.160682 0.48086931E+03  0.11231372E+05                                 7.996718                            6.720380       0.386503       2.183732                    0.997251      26.928019      69.557085       0.744575       0.352202      -1.145516       0.016021      -0.012613       0.000920       0.020411      -0.011264      -0.056059      -0.004898      -0.044391      -0.127804      -0.082429       0.034053       0.048376              9.856296       8.311580      -4.105614       2.472589      12.860607      -3.467734       8.396703           0.016881
          342              O      30.251927      12.965061       0.631436      -0.517180      22.526957 0.38235271E+03  0.84196986E+04                                 6.165975                            5.974663       0.869279       2.341390                    0.999388      26.060869      65.029333       0.794474       0.350101      -1.149036      -0.011232       0.039542       0.025994       0.048635      -0.034433      -0.053808       0.034724       0.023566       0.047439      -0.045737      -0.040726       0.086463              6.074376       6.060942      -1.158794      -0.814178       6.319513       1.026111       5.842674           0.000519
          343              O      20.624874      19.521194      23.035452      -0.490183      22.940964 0.35543652E+03  0.76905671E+04                                 6.272788                            5.752461       0.723312       2.299389                    0.999348      25.635160      63.545385       0.810836       0.349121      -1.149075       0.033026       0.040065      -0.015106       0.054075       0.035454      -0.035544      -0.027052       0.050572      -0.035998      -0.043315      -0.029259       0.072574              6.444484       8.177266       2.106458      -0.994222       6.024252      -1.174547       5.131935           0.000572
          344              O       9.780492       6.563471       6.053174      -0.631202      50.578339 0.10495107E+04  0.29636058E+05                                10.924334                           10.039495      -0.136512       1.950484                    0.996534      31.916390      89.086532       0.602288       0.360137      -1.145235       0.052707      -0.020121       0.091170       0.107214       0.002572       0.024948      -0.116701      -0.033189       0.390230      -0.112238      -0.077168       0.189406             13.348547      15.297285      -0.464001      -2.984146      10.723969       0.291412      14.024388           0.630170

******************************************************
Auxiliary information for the entire system
The total spin magnetic moment of the unit cell is   7.233589
The total net atomic charge of the unit cell is   0.000002
Accuracy of reproducing the electrostatic potential in the unit cell:
  The inner radius (bohr) =    5.0000
  The outer radius (bohr) =   12.0000
  Valid grid points have density less than (e/(bohr^3)) =    0.0001
  The number of valid grid points were=      2116066
  The rms potential error without charges in kcal/mol is=      6.07052
  The rms potential error with partial charges in kcal/mol is=      1.08735
  The RRMSE value at monopole order=      0.17912
  The rms potential error with partial charges and cloud penetration in kcal/mol is=      1.09514
  The RRMSE value at monopole order with cloud penetration is=      0.18040
  The rms potential error with partial charges and atomic dipoles in kcal/mol is=      0.23539
  The RRMSE value at dipole order=      0.03878
  The rms potential error with partial charges, atomic dipoles and cloud penetration in kcal/mol is=      0.22623
  The RRMSE value at dipole order with cloud penetration=      0.03727

******************************************************
The electron densities and ab initio electrostatic potential were computed in VASP using the PBE functional and
projector augmented wave method. See the main text of the journal article for a description of computational details.
The atomic charges, dipoles, and quadrupoles were computed with the DDEC6 method as described in
(a) T. A. Manz and N. Gabaldon Limas, RSC Adv. 6 (2016) 47771-47801 DOI: 10.1039/c6ra04656h
(b) N. Gabaldon Limas and T. A. Manz, RSC Adv. 8 (2018) 2678-2707 DOI: 10.1039/c7ra11829e.
For each atom in the material, the electron cloud parameters were fit to the spherically averaged atom-in-material
electron density using radial positions for which this density was between 10^-4 and 10^-2 electrons per cubic bohr.
The polarizabilities, dispersion coefficients, and quantum Drude oscillator (QDO) parameters were fit using the MCLF method.
The magnetic structure of the system was optimized in VASP from the default ferromagnetic initial guess using spin polarization.
The atomic spin moments (ASMs) were computed on this optimized magnetic structure using the DDEC6 partition as inputs
to the method of T. A. Manz and D. S. Sholl, J. Chem. Theory Comput. 7 (2011) 4146-4164 DOI: 10.1021/ct200539n.
The RMSE and RRMSE were computed using a uniform grid with Ewald summation.
