# Supplementary material for: A collection of forcefield precursors for metal–organic frameworks
Source: RSC Adv. 2019 Nov 13;9(63):36492–507. doi: 10.1039/c9ra07327b (PMC9075174; doi:10.1039/c9ra07327b)
Supplement: RA-009-C9RA07327B-s6312 [file RA-009-C9RA07327B-s6312.xyz]

   50
jmolscript: load "" {1 1 1} spacegroup "x,y,z" unitcell [{      8.125600     0.000000     0.000000 }, {      2.249264    10.258407     0.000000 }, {      1.124636     5.129214    10.097993 }]
Fe     4.029635     5.111872     5.127761     0.481748
Fe     9.217067    10.241075     4.970232     0.482940
H      7.400334    12.527572     5.479171    -0.005181
H      5.056258    12.850713     6.377892     0.082067
H      4.772770    11.783841     8.379315     0.124936
H      5.773373     9.561861     0.014137     0.124360
H      4.886351     5.405163     8.056179     0.089992
H      3.600070     5.634943     0.111078     0.126035
H      3.384215     4.672707     2.173088     0.090441
H      5.241886     8.831465     1.882266     0.124229
H      5.000839     7.754334     3.883688     0.084402
H      2.212902     7.398368     4.618822    -0.005167
H      7.994425     7.721507     3.720101     0.082155
H      7.710935     6.654630     1.718678     0.123184
H      9.836173     9.561861    -0.014137     0.124340
H     10.073781    10.534360     2.041814     0.088626
H      8.787506    10.764157     9.986915     0.125854
H      8.571649     9.801916     7.924905     0.089858
H     10.429321    13.960675     8.215727     0.123988
H     10.188272    12.883540     6.214305     0.084244
C      5.374920     2.459971     4.597414     0.480960
C      5.430153    13.229249     7.139887     0.050351
C      5.250622    12.580919     8.345991    -0.198843
C      5.782302    13.119487     9.505039     0.080680
C      6.506477    14.295100     9.367504    -0.196635
C      4.395309     4.618343     8.123633     0.068690
C      4.472622     7.350149     0.734932     0.079867
C      3.898203     6.090417     0.865802    -0.199700
C      3.771432     5.515948     2.111894     0.074148
C      4.871921     7.977965     1.908521    -0.200815
C      4.714380     7.322454     3.110586     0.053968
C      2.436752     7.589175     5.500579     0.479379
C      8.368319     8.100041     2.958106     0.049467
C      8.188788     7.451709     1.752002    -0.195384
C      8.720467     7.990274     0.592954     0.079479
C      9.444642     9.165887     0.730489    -0.196443
C      9.582739     9.747540     1.974360     0.070658
C      9.660057    12.479362     9.363061     0.079905
C      9.085638    11.219629     9.232191    -0.199040
C      8.958866    10.645157     7.986099     0.075308
C     10.059356    13.107175     8.189472    -0.199654
C      9.901814    12.451662     6.987407     0.054280
N      4.176310     6.109911     3.236205    -0.223321
N      3.858551     4.108499     7.008613    -0.223292
N      9.363743    11.239118     6.861788    -0.223965
N      9.045982     9.237699     3.089380    -0.223860
O      4.891243     3.492992     4.093928    -0.489345
O      8.381422    11.921299     4.016578    -0.481154
O      1.953076     8.622197     6.004065    -0.488935
O      3.193991     6.792098     6.081415    -0.479806

The following XYZ coordinates are in angstroms. Other properties are in atomic units.
The sperically averaged electron density of each atom fit to a function of the form exp(a - br)
eigen_1, eigen_2 and eigen_3 are the three eigenvalues of traceless quadrupole moment tensor
  atom number  atomic symbol              X              Y              Z     net charge C6 coefficient C8 coefficient C10 coefficient fluctuating dipole atomic polarizability isotropic forcefield polarizability              a              b squared Pearson coefficient          <r^3>          <r^4>         wp_QDO          m_QDO          q_QDO       dipole_x       dipole_y       dipole_z         dipole            Qxy            Qxz            Qyz     Q(x^2-y^2)  Q(3z^2 - R^2)        eigen_1        eigen_2        eigen_3 static polarizability      alpha(xx)      alpha(xy)      alpha(xz)      alpha(yy)      alpha(yz)      alpha(zz) atomic spin moment
            1             Fe       4.029635       5.111872       5.127761       0.481748     252.429514 0.52420487E+04  0.21510980E+06                                30.337223                           22.423821       0.247713       1.790498                    0.999581      66.133286     202.858867       0.414952       0.359707      -1.178493       0.019928       0.008716       0.003457       0.022024      -0.139243      -0.081133       0.092348      -0.309394       0.302307      -0.263979       0.014591       0.249388             39.633731      23.077186      -9.327170      -5.031305      46.935855     -18.547580      48.888151           3.420517
            2             Fe       9.217067      10.241075       4.970232       0.482940     251.910912 0.52285193E+04  0.21440731E+06                                30.295187                           22.392435       0.249853       1.791468                    0.999578      66.064321     202.550812       0.415327       0.359629      -1.178605       0.020005       0.008768      -0.003535       0.022127      -0.136244       0.082616      -0.090946      -0.310689       0.302168      -0.263150       0.015541       0.247609             39.579566      23.047430      -9.316089       5.026620      46.872867      18.517655      48.818402           3.421183
            3              H       7.400334      12.527572       5.479171      -0.005181       1.501118 0.11904932E+02  0.12990134E+03                                 2.180231                            2.020083      -1.468297       2.129906                    0.992446       4.602579      13.866951       0.436693       1.285414      -0.703692      -0.013988      -0.010540       0.051434       0.054334       0.002898      -0.001934      -0.001261       0.008376       0.029859      -0.010089      -0.000360       0.010450              2.260614       1.901073      -0.164048      -0.335435       1.809806      -0.197243       3.070964          -0.001563
            4              H       5.056258      12.850713       6.377892       0.082067       1.369557 0.10553948E+02  0.11123327E+03                                 2.056095                            1.915388      -1.117037       2.337425                    0.995314       3.828829      11.169027       0.445817       1.303557      -0.704449      -0.017315      -0.022972      -0.033679       0.044293       0.014709       0.000851       0.005888      -0.015619       0.012619      -0.018995       0.002054       0.016941              2.106910       1.961846       0.227407       0.306467       1.755681       0.331316       2.603204          -0.003100
            5              H       4.772770      11.783841       8.379315       0.124936       1.081263 0.81700175E+01  0.80712218E+02                                 1.753962                            1.685383      -0.995235       2.416078                    0.997823       3.447900       9.715262       0.475537       1.303784      -0.704914      -0.018844      -0.031954       0.001308       0.037120       0.015258       0.004186       0.001964      -0.018602       0.012055      -0.020182       0.003212       0.016970              1.770445       1.765546       0.383504      -0.027662       1.925318      -0.116032       1.620472          -0.000452
            6              H       5.773373       9.561861       0.014137       0.124360       1.071753 0.79233595E+01  0.77074679E+02                                 1.689171                            1.616923      -0.959944       2.430715                    0.998241       3.333885       9.087298       0.508866       1.237372      -0.719777       0.015671       0.015712       0.029548       0.036953       0.014469       0.004642       0.003231      -0.014418       0.019561      -0.019625       0.003784       0.015841              1.705934       1.574221       0.149265       0.255293       1.493961       0.131317       2.049619          -0.000415
            7              H       4.886351       5.405163       8.056179       0.089992       1.425783 0.10806101E+02  0.11332377E+03                                 2.040726                            1.886206      -0.961823       2.416575                    0.997631       3.592673      10.088548       0.473057       1.234640      -0.721902       0.021987       0.041927       0.001699       0.047373       0.018426       0.011388       0.004333      -0.016152       0.014762      -0.024473       0.001182       0.023291              2.099772       1.947447       0.533027      -0.052005       2.596302      -0.268396       1.755567          -0.002077
            8              H       3.600070       5.634943       0.111078       0.126035       1.073707 0.79460205E+01  0.77211618E+02                                 1.682303                            1.612892      -0.884621       2.466382                    0.999031       3.288697       8.906913       0.513430       1.227699      -0.722486      -0.011527      -0.017672      -0.029067       0.035917       0.011877       0.003144       0.003610      -0.021568       0.020016      -0.019457       0.004275       0.015181              1.693614       1.471488       0.128762       0.204884       1.555244       0.166431       2.054110          -0.000541
            9              H       3.384215       4.672707       2.173088       0.090441       1.443979 0.10844999E+02  0.11380519E+03                                 2.052814                            1.884697      -1.049852       2.376376                    0.996695       3.615374      10.147206       0.475213       1.228245      -0.723023      -0.016028      -0.045058      -0.001474       0.047847       0.017063       0.008763       0.007969      -0.027981       0.015082      -0.025315      -0.000208       0.025522              2.124726       1.797619       0.444674      -0.031671       2.792451      -0.304399       1.784108          -0.001978
           10              H       5.241886       8.831465       1.882266       0.124229       1.071520 0.80971170E+01  0.79477881E+02                                 1.715213                            1.656052      -0.917518       2.449554                    0.998612       3.382265       9.369976       0.491294       1.270132      -0.712529       0.014478       0.034702      -0.001388       0.037627       0.012978       0.003561       0.002362      -0.025785       0.011919      -0.020514       0.003249       0.017265              1.725212       1.619698       0.305351      -0.045216       1.965459      -0.098763       1.590478          -0.000694
           11              H       5.000839       7.754334       3.883688       0.084402       1.351873 0.10413967E+02  0.10918797E+03                                 2.028440                            1.895713      -1.006482       2.390611                    0.996981       3.748976      10.841286       0.451426       1.294078      -0.707056       0.012572       0.024689       0.034704       0.044407       0.012264       0.000124       0.005689      -0.022097       0.017454      -0.019613       0.003344       0.016268              2.075009       1.819754       0.193167       0.210480       1.806023       0.383777       2.599249          -0.002822
           12              H       2.212902       7.398368       4.618822      -0.005167       1.494835 0.11843457E+02  0.12903366E+03                                 2.172409                            2.013598      -1.453578       2.136374                    0.992676       4.589781      13.807458       0.437909       1.283802      -0.704075      -0.014169      -0.010641      -0.051748       0.054698       0.002617       0.001729       0.001157       0.008307       0.029778      -0.009893      -0.000432       0.010324              2.252113       1.894835      -0.163015       0.333405       1.803837       0.196122       3.057668          -0.001581
           13              H       7.994425       7.721507       3.720101       0.082155       1.368011 0.10540652E+02  0.11106544E+03                                 2.055306                            1.914772      -1.120536       2.336007                    0.995352       3.826821      11.164177       0.445653       1.304362      -0.704294      -0.016997      -0.022883       0.033945       0.044326       0.014675      -0.000964      -0.005858      -0.015391       0.012566      -0.018884       0.001992       0.016893              2.106038       1.961167       0.227278      -0.306273       1.755084      -0.331077       2.601862          -0.003080
           14              H       7.710935       6.654630       1.718678       0.123184       1.085341 0.82038875E+01  0.81090350E+02                                 1.754236                            1.685554      -0.983281       2.419575                    0.997965       3.453875       9.718909       0.477155       1.298665      -0.705959      -0.019083      -0.032598      -0.001331       0.037796       0.015404      -0.004374      -0.001909      -0.018428       0.012512      -0.020375       0.003356       0.017019              1.770729       1.765831       0.383856       0.027685       1.925893       0.116086       1.620464          -0.000490
           15              H       9.836173       9.561861      -0.014137       0.124340       1.070344 0.79087641E+01  0.76878081E+02                                 1.685601                            1.613758      -0.952651       2.433296                    0.998338       3.332150       9.071954       0.510285       1.234809      -0.720330       0.016141       0.015683      -0.029109       0.036794       0.014274      -0.004764      -0.003425      -0.014432       0.020245      -0.019571       0.003690       0.015881              1.702246       1.571017       0.148709      -0.254254       1.491048      -0.130731       2.044672          -0.000438
           16              H      10.073781      10.534360       2.041814       0.088626       1.428686 0.10830686E+02  0.11363389E+03                                 2.042680                            1.887727      -0.961165       2.416689                    0.997645       3.596132      10.097028       0.473152       1.233825      -0.722099       0.022146       0.042548      -0.001589       0.047993       0.018488      -0.011289      -0.004477      -0.016169       0.014439      -0.024406       0.001009       0.023397              2.101895       1.949325       0.534145       0.052116       2.599440       0.268824       1.756919          -0.002065
           17              H       8.787506      10.764157       9.986915       0.125854       1.074821 0.79570197E+01  0.77356273E+02                                 1.684754                            1.615036      -0.892858       2.463278                    0.998989       3.289731       8.916043       0.512526       1.229264      -0.722153      -0.011754      -0.018017       0.029247       0.036306       0.011683      -0.003111      -0.003315      -0.021644       0.020270      -0.019394       0.004558       0.014836              1.696129       1.473401       0.129145      -0.205526       1.557390      -0.167063       2.057595          -0.000582
           18              H       8.571649       9.801916       7.924905       0.089858       1.442091 0.10826659E+02  0.11354105E+03                                 2.048990                            1.881551      -1.043861       2.378395                    0.996766       3.614066      10.133449       0.476298       1.226221      -0.723471      -0.016452      -0.045364       0.001871       0.048291       0.017018      -0.008788      -0.007700      -0.027896       0.014816      -0.025255      -0.000045       0.025301              2.120574       1.794501       0.443330       0.031585       2.786316       0.303445       1.780903          -0.001928
           19              H      10.429321      13.960675       8.215727       0.123988       1.074137 0.81240474E+01  0.79827678E+02                                 1.719833                            1.660255      -0.972383       2.424572                    0.998230       3.387543       9.397021       0.489911       1.272355      -0.712046       0.014275       0.034607       0.001255       0.037457       0.013193      -0.003444      -0.002126      -0.025759       0.011823      -0.020635       0.003345       0.017290              1.729925       1.623981       0.306827       0.045354       1.971377       0.099079       1.594419          -0.000740
           20              H      10.188272      12.883540       6.214305       0.084244       1.349844 0.10390535E+02  0.10882530E+03                                 2.021556                            1.889775      -0.984885       2.398792                    0.997276       3.745142      10.806318       0.453733       1.288883      -0.708129       0.012687       0.024780      -0.034943       0.044677       0.012192      -0.000191      -0.005650      -0.022435       0.017465      -0.019656       0.003341       0.016315              2.067740       1.813912       0.192101      -0.209410       1.800113      -0.381841       2.589197          -0.002780
           21              C       5.374920       2.459971       4.597414       0.480960      22.846488 0.22791130E+03  0.46603154E+04                                 7.388907                            5.311580       0.039181       2.049767                    0.999469      23.849219      68.686472       0.645273       0.464208      -1.013239       0.011727       0.011776      -0.072204       0.074092       0.100947       0.045854       0.029284       0.091896      -0.069788      -0.099282      -0.041326       0.140607              8.764502       7.198695      -4.655656      -0.762221      11.469662      -0.394401       7.625147           0.002619
           22              C       5.430153      13.229249       7.139887       0.050351      27.095121 0.35096541E+03  0.78860644E+04                                 7.985156                            6.324224       0.152130       2.048819                    0.999678      27.379117      79.054364       0.637865       0.427348      -1.048632       0.030025       0.046390       0.018882       0.058396      -0.002447       0.008403       0.038740       0.008662      -0.027438      -0.044648       0.009526       0.035122              8.977286       6.567977       2.518956      -0.520597       8.251410      -2.146375      12.112469          -0.033191
           23              C       5.250622      12.580919       8.345991      -0.198843      33.258458 0.46525073E+03  0.11167380E+05                                 9.082109                            7.253398       0.051260       1.980683                    0.999487      30.594328      89.981409       0.601748       0.424060      -1.055356       0.005762       0.009493       0.008610       0.014052       0.022788      -0.006590      -0.002745      -0.036469      -0.083339      -0.029733      -0.013743       0.043476             10.280897       7.389328       2.202278       0.215578       8.007673      -2.403795      15.445689          -0.024184
           24              C       5.782302      13.119487       9.505039       0.080680      34.529529 0.42471823E+03  0.99119933E+04                                 9.397974                            6.972023      -0.056790       1.993583                    0.999557      26.817141      76.433651       0.611502       0.429188      -1.057795       0.004401       0.008795      -0.020765       0.022976       0.017805       0.006536       0.000051      -0.021644       0.028986      -0.026561       0.009067       0.017493             11.421905       7.305446       2.522672      -0.618495       9.073748      -4.274873      17.886520          -0.077791
           25              C       6.506477      14.295100       9.367504      -0.196635      32.719688 0.45700779E+03  0.10902038E+05                                 8.946396                            7.170382       0.083007       1.991904                    0.999571      30.311633      88.382519       0.608597       0.421883      -1.058515      -0.003391      -0.013307      -0.001895       0.013862       0.008577       0.019934       0.027325      -0.000042       0.052619      -0.026972      -0.016560       0.043531             10.073383       7.158023       2.506802      -0.356196       9.284099      -3.628008      13.778028          -0.023089
           26              C       4.395309       4.618343       8.123633       0.068690      26.658659 0.33868852E+03  0.75318135E+04                                 7.879746                            6.206528       0.109029       2.040689                    0.999663      26.871345      76.822129       0.645771       0.426509      -1.050672      -0.040150      -0.029748      -0.035626       0.061369       0.011462       0.017787       0.010733      -0.020779      -0.107346      -0.042731       0.005189       0.037542              8.841286       5.922309       1.907422       0.508302       8.452451      -2.542017      12.149100          -0.032474
           27              C       4.472622       7.350149       0.734932       0.079867      34.495798 0.42978186E+03  0.10058629E+05                                 9.394965                            7.014881      -0.074597       1.986497                    0.999532      26.906374      76.764263       0.609525       0.429362      -1.057825      -0.003935      -0.009902       0.020083       0.022734       0.021115       0.008508      -0.002341      -0.014109       0.030577      -0.029109       0.010566       0.018542             11.398157       6.617927       2.203909      -0.860149       9.630817      -4.281495      17.945726          -0.075422
           28              C       3.898203       6.090417       0.865802      -0.199700      32.721892 0.45407047E+03  0.10807777E+05                                 8.927772                            7.132160       0.155539       2.015247                    0.999670      30.209378      87.806860       0.612552       0.420098      -1.060299       0.003466       0.013477       0.001585       0.014006       0.006622       0.020081       0.028169      -0.014167       0.050244      -0.028234      -0.015938       0.044172             10.072571       6.277635       2.153627      -0.405765      10.015653      -3.726385      13.924425          -0.025889
           29              C       3.771432       5.515948       2.111894       0.074148      26.864471 0.33613289E+03  0.74630067E+04                                 7.929417                            6.187257       0.091268       2.034618                    0.999699      26.834358      76.727660       0.645932       0.427087      -1.050012       0.036223       0.032682       0.034209       0.059586       0.007142       0.014776       0.014706      -0.027040      -0.104402      -0.041734       0.004423       0.037311              8.962254       5.244002       1.636749       0.250665       9.297218      -2.631860      12.345543          -0.030067
           30              C       4.871921       7.977965       1.908521      -0.200815      33.020966 0.47095607E+03  0.11332634E+05                                 9.031305                            7.300425       0.034823       1.974180                    0.999557      30.652225      90.103673       0.599803       0.424372      -1.055738      -0.004381      -0.009079      -0.009000       0.013513       0.022098      -0.004102      -0.002446      -0.044589      -0.077005      -0.026860      -0.017573       0.044433             10.159000       6.692049       1.819869      -0.098365       8.447728      -2.280363      15.337223          -0.024922
           31              C       4.714380       7.322454       3.110586       0.053968      26.801157 0.34768728E+03  0.77910645E+04                                 7.918270                            6.291911       0.216561       2.071594                    0.999744      27.211284      78.362627       0.640163       0.426980      -1.049266      -0.024108      -0.049590      -0.020106       0.058691      -0.004774       0.004346       0.038396       0.011362      -0.029298      -0.044685       0.011290       0.033395              8.889092       5.829427       2.116106      -0.600686       8.819373      -2.098173      12.018475          -0.030275
           32              C       2.436752       7.589175       5.500579       0.479379      22.888188 0.22841202E+03  0.46730939E+04                                 7.398889                            5.318616       0.032675       2.047607                    0.999497      23.872604      68.771382       0.644631       0.464419      -1.013130       0.011234       0.012019       0.071184       0.073060       0.101751      -0.046824      -0.029356       0.091936      -0.070981      -0.099831      -0.042094       0.141925              8.777136       7.210945      -4.666542       0.761777      11.491170       0.393456       7.629291           0.002646
           33              C       8.368319       8.100041       2.958106       0.049467      27.119269 0.35140055E+03  0.78977966E+04                                 7.987149                            6.326190       0.157818       2.050261                    0.999686      27.393829      79.090563       0.638101       0.427084      -1.048859       0.029918       0.046034      -0.018477       0.057928      -0.002669      -0.008583      -0.038720       0.008182      -0.031196      -0.045044       0.010028       0.035017              8.979222       6.569796       2.519677       0.520870       8.253546       2.147580      12.114325          -0.032408
           34              C       8.188788       7.451709       1.752002      -0.195384      33.165776 0.46359298E+03  0.11118143E+05                                 9.068697                            7.243555       0.044334       1.979479                    0.999525      30.539157      89.793668       0.601745       0.424422      -1.055085       0.004788       0.009301      -0.008679       0.013593       0.024464       0.005734       0.003044      -0.036833      -0.084286      -0.029566      -0.015485       0.045051             10.264449       7.378925       2.199809      -0.215787       7.997495       2.398568      15.416928          -0.024189
           35              C       8.720467       7.990274       0.592954       0.079479      34.556889 0.42518856E+03  0.99260824E+04                                 9.403559                            6.976656      -0.060294       1.992149                    0.999556      26.832993      76.500059       0.611175       0.429284      -1.057697       0.004190       0.008559       0.020615       0.022711       0.018227      -0.006281      -0.000001      -0.021462       0.028123      -0.026668       0.008938       0.017731             11.428066       7.309735       2.523577       0.618868       9.077779       4.277251      17.896683          -0.077062
           36              C       9.444642       9.165887       0.730489      -0.196443      32.727228 0.45718204E+03  0.10907682E+05                                 8.950844                            7.174760       0.082413       1.991803                    0.999581      30.311356      88.399569       0.608003       0.422238      -1.058249      -0.004254      -0.013260       0.001388       0.013994       0.009143      -0.019378      -0.027024      -0.000789       0.053779      -0.026087      -0.017291       0.043378             10.078154       7.161763       2.507964       0.358855       9.289695       3.632561      13.783004          -0.023110
           37              C       9.582739       9.747540       1.974360       0.070658      26.616233 0.33800807E+03  0.75126670E+04                                 7.870236                            6.199344       0.122872       2.045418                    0.999640      26.843907      76.715309       0.646314       0.426379      -1.050785      -0.038922      -0.028859       0.035910       0.060310       0.011788      -0.017756      -0.010422      -0.021003      -0.108804      -0.043061       0.005131       0.037930              8.830001       5.916306       1.906936      -0.506676       8.444692       2.537774      12.129004          -0.031629
           38              C       9.660057      12.479362       9.363061       0.079905      34.480303 0.42962690E+03  0.10053628E+05                                 9.390973                            7.012921      -0.072472       1.987375                    0.999514      26.898127      76.723825       0.609729       0.429277      -1.057926      -0.003524      -0.009317      -0.019604       0.021990       0.020874      -0.008216       0.001931      -0.013446       0.030790      -0.028627       0.010246       0.018381             11.391951       6.615733       2.203616       0.858934       9.627508       4.276842      17.932612          -0.073646
           39              C       9.085638      11.219629       9.232191      -0.199040      32.688470 0.45351645E+03  0.10790181E+05                                 8.916790                            7.123672       0.157575       2.015938                    0.999653      30.193546      87.713294       0.613514       0.419610      -1.060717       0.003562       0.014055      -0.001718       0.014601       0.006257      -0.019616      -0.028124      -0.013876       0.051184      -0.028025      -0.015859       0.043883             10.059397       6.270173       2.150819       0.403132      10.001769       3.717033      13.906248          -0.026252
           40              C       8.958866      10.645157       7.986099       0.075308      26.843991 0.33584537E+03  0.74551123E+04                                 7.927235                            6.186554       0.092063       2.035051                    0.999671      26.817201      76.673665       0.645657       0.427356      -1.049835       0.036813       0.032339      -0.034620       0.059996       0.007384      -0.014840      -0.015105      -0.027290      -0.105097      -0.042071       0.004242       0.037830              8.959296       5.242462       1.634648      -0.250876       9.291713       2.630948      12.343714          -0.028538
           41              C      10.059356      13.107175       8.189472      -0.199654      32.989923 0.47042372E+03  0.11316945E+05                                 9.026008                            7.296349       0.041026       1.976147                    0.999545      30.635313      90.050879       0.599947       0.424378      -1.055704      -0.003916      -0.009140       0.008378       0.013003       0.022577       0.004544       0.003330      -0.045412      -0.076163      -0.026852      -0.018191       0.045043             10.152404       6.689184       1.821139       0.099000       8.447563       2.278833      15.320464          -0.025312
           42              C       9.901814      12.451662       6.987407       0.054280      26.765943 0.34713801E+03  0.77750542E+04                                 7.911189                            6.287560       0.214121       2.071432                    0.999695      27.181830      78.238533       0.640341       0.427064      -1.049299      -0.024086      -0.049996       0.019456       0.058807      -0.005228      -0.004212      -0.039038       0.012389      -0.030812      -0.045742       0.012042       0.033701              8.880663       5.825043       2.114209       0.602348       8.812962       2.099541      12.003984          -0.028830
           43              N       4.176310       6.109911       3.236205      -0.223321      37.865528 0.53904787E+03  0.13238863E+05                                 9.679010                            7.691012      -0.329039       1.922333                    0.996829      28.609399      81.342343       0.606055       0.411501      -1.078174       0.026099       0.055539      -0.134718       0.148036       0.007791       0.011743       0.043854      -0.057228      -0.108651      -0.056429      -0.010979       0.067408             11.160212       6.587629       2.069095      -0.110495      12.385395      -2.858354      14.507614          -0.033173
           44              N       3.858551       4.108499       7.008613      -0.223292      37.492128 0.53673854E+03  0.13160978E+05                                 9.591437                            7.657174      -0.308416       1.929410                    0.996719      28.545509      80.954211       0.609783       0.409643      -1.079971      -0.024791      -0.055306       0.136018       0.148910       0.016641       0.016320       0.043987      -0.047282      -0.112480      -0.058322      -0.010085       0.068407             11.017503       7.357831       2.485450       0.291847      11.248821      -2.916666      14.445856          -0.033148
           45              N       9.363743      11.239118       6.861788      -0.223965      37.906488 0.53977125E+03  0.13262260E+05                                 9.689798                            7.699125      -0.337775       1.919582                    0.996801      28.627504      81.434877       0.605333       0.411817      -1.077871       0.025313       0.054674       0.133801       0.146740       0.007894      -0.012641      -0.043918      -0.056865      -0.109662      -0.057018      -0.010519       0.067537             11.174223       6.594268       2.069491       0.112742      12.398612       2.868344      14.529789          -0.033145
           46              N       9.045982       9.237699       3.089380      -0.223860      37.502597 0.53693117E+03  0.13166905E+05                                 9.593740                            7.659139      -0.312561       1.928158                    0.996658      28.549490      80.969642       0.609633       0.409706      -1.079928      -0.024863      -0.055378      -0.135336       0.148326       0.016158      -0.016092      -0.043539      -0.046243      -0.110652      -0.057608      -0.009687       0.067295             11.020259       7.359602       2.486233      -0.291636      11.251670       2.918427      14.449504          -0.033256
           47              O       4.891243       3.492992       4.093928      -0.489345      42.930826 0.55045219E+03  0.13376855E+05                                 9.944231                            7.370926      -0.110809       2.012735                    0.996332      27.736584      74.499239       0.680951       0.370131      -1.124747       0.020544      -0.033820       0.025141       0.046882      -0.028375       0.046558       0.003483      -0.082089      -0.256588      -0.106835       0.013470       0.093364             12.099191       8.911752      -6.523215       1.367117      18.974102      -3.890509       8.411718           0.026882
           48              O       8.381422      11.921299       4.016578      -0.481154      40.115277 0.52937506E+03  0.12748313E+05                                 9.515413                            7.233090      -0.064641       2.030662                    0.996244      27.556020      73.841855       0.686280       0.370609      -1.123624      -0.035716       0.020875       0.032467       0.052588      -0.041236       0.027561       0.054702      -0.012063      -0.264825      -0.117651       0.027972       0.089678             11.387600      10.011333      -6.676196      -1.986770      15.761669       3.446926       8.389798           0.029806
           49              O       1.953076       8.622197       6.004065      -0.488935      42.927499 0.55034590E+03  0.13373994E+05                                 9.945216                            7.371387      -0.108134       2.013783                    0.996316      27.730298      74.488269       0.680749       0.370249      -1.124627       0.020681      -0.034370      -0.025019       0.047276      -0.028745      -0.046310      -0.003096      -0.082154      -0.255261      -0.106297       0.012858       0.093439             12.100571       8.914563      -6.525966      -1.366114      18.977373       3.887213       8.409776           0.026876
           50              O       3.193991       6.792098       6.081415      -0.479806      40.087467 0.52890294E+03  0.12734247E+05                                 9.511382                            7.230154      -0.067105       2.030164                    0.996229      27.542746      73.801206       0.686370       0.370638      -1.123589      -0.036320       0.021686      -0.033210       0.053780      -0.041707      -0.026672      -0.055236      -0.011730      -0.265006      -0.117729       0.027344       0.090385             11.382676      10.007235      -6.673288       1.984315      15.756127      -3.444314       8.384668           0.029809

******************************************************
Auxiliary information for the entire system
The total spin magnetic moment of the unit cell is   6.052007
The total net atomic charge of the unit cell is   -0.000001
Accuracy of reproducing the electrostatic potential in the unit cell:
  The inner radius (bohr) =    5.0000
  The outer radius (bohr) =   12.0000
  Valid grid points have density less than (e/(bohr^3)) =    0.0001
  The number of valid grid points were=        24710
  The rms potential error without charges in kcal/mol is=      4.05581
  The rms potential error with partial charges in kcal/mol is=      1.18722
  The RRMSE value at monopole order=      0.29272
  The rms potential error with partial charges and cloud penetration in kcal/mol is=      1.19182
  The RRMSE value at monopole order with cloud penetration is=      0.29385
  The rms potential error with partial charges and atomic dipoles in kcal/mol is=      0.64100
  The RRMSE value at dipole order=      0.15805
  The rms potential error with partial charges, atomic dipoles and cloud penetration in kcal/mol is=      0.63643
  The RRMSE value at dipole order with cloud penetration=      0.15692

******************************************************
The electron densities and ab initio electrostatic potential were computed in VASP using the PBE functional and
projector augmented wave method. See the main text of the journal article for a description of computational details.
The atomic charges, dipoles, and quadrupoles were computed with the DDEC6 method as described in
(a) T. A. Manz and N. Gabaldon Limas, RSC Adv. 6 (2016) 47771-47801 DOI: 10.1039/c6ra04656h
(b) N. Gabaldon Limas and T. A. Manz, RSC Adv. 8 (2018) 2678-2707 DOI: 10.1039/c7ra11829e.
For each atom in the material, the electron cloud parameters were fit to the spherically averaged atom-in-material
electron density using radial positions for which this density was between 10^-4 and 10^-2 electrons per cubic bohr.
The polarizabilities, dispersion coefficients, and quantum Drude oscillator (QDO) parameters were fit using the MCLF method.
The magnetic structure of the system was optimized in VASP from the default ferromagnetic initial guess using spin polarization.
The atomic spin moments (ASMs) were computed on this optimized magnetic structure using the DDEC6 partition as inputs
to the method of T. A. Manz and D. S. Sholl, J. Chem. Theory Comput. 7 (2011) 4146-4164 DOI: 10.1021/ct200539n.
The RMSE and RRMSE were computed using a uniform grid with Ewald summation.
