# Supplementary material for: A collection of forcefield precursors for metal–organic frameworks
Source: RSC Adv. 2019 Nov 13;9(63):36492–507. doi: 10.1039/c9ra07327b (PMC9075174; doi:10.1039/c9ra07327b)
Supplement: RA-009-C9RA07327B-s6313 [file RA-009-C9RA07327B-s6313.xyz]

  408
jmolscript: load "" {1 1 1} spacegroup "x,y,z" unitcell [{     23.595600     0.000000     0.000000 }, {     -2.091895    23.502687     0.000000 }, {     10.751863    11.751305    26.308504 }]
Zn    22.026686    17.626987    19.302549     0.588371
Zn     9.182939    29.378329    20.160207     0.588364
Zn    10.228882    17.627005     7.005955     0.588371
Zn    23.072629     5.875663     6.148297     0.588364
Zn    10.228887    17.626984    21.200445     0.836017
Zn    10.228886    17.626989    18.262311     0.836014
Zn    22.026681    17.627008     5.108059     0.836017
Zn    22.026682    17.627003     8.046193     0.836014
H     24.615132    13.173227    19.705069     0.134252
H     26.337646    14.895974    19.699808     0.129165
H     26.445748    20.202881    19.689284     0.126934
H     24.755142    21.965582    19.741901     0.134133
H     27.230688    17.481273    17.710885     0.104250
H     29.523995    17.589385    17.731932     0.105466
H     29.496042    17.558826    21.672946     0.111872
H     27.183975    17.502419    21.620329     0.110487
H     21.945762    12.385885    21.173084     0.107694
H     22.235176    10.035616    21.120467     0.110652
H     21.899394     8.956846    19.115759     0.097265
H     21.948379    10.129633    17.090004     0.118564
H     21.899338    12.536308    17.226808     0.107461
H     23.788089    16.818508    10.323457     0.105230
H     23.852484    16.837307    12.607035     0.128194
H     20.266884    18.576502    14.653837     0.127600
H     20.320888    18.552996    16.911106     0.096407
H     19.438241    22.080746    19.705069     0.133864
H     17.715727    20.357999    19.699808     0.128251
H     17.607625    15.051092    19.689284     0.127826
H     19.298231    13.288390    19.741901     0.135255
H     16.822684    17.772706    17.710885     0.104451
H     14.529376    17.664594    17.731932     0.104992
H     14.557333    17.695141    21.672946     0.112473
H     16.869400    17.751548    21.620329     0.110434
H     22.107613    22.868083    21.173084     0.108318
H     21.818198    25.218352    21.120467     0.110249
H     22.153979    26.297129    19.115759     0.098451
H     22.104992    25.124347    17.090004     0.118738
H     22.154033    22.717672    17.226808     0.106922
H     20.265277    18.435493    10.323457     0.105274
H     20.200883    18.416687    12.607035     0.129704
H     23.786485    16.677485    14.653837     0.125783
H     23.732483    16.700985    16.911106     0.095839
H     13.848642    27.194930    19.757687     0.134252
H     12.285391    25.326467    19.762948     0.129158
H      7.008965    24.748300    19.773472     0.126933
H     28.698922    26.275975    19.720855     0.134132
H      9.789450    24.207736    21.751871     0.104249
H      9.885079    21.913874    21.730824     0.105468
H      9.913032    21.944433    17.789810     0.111870
H      9.764237    24.252397    17.842427     0.110489
H     14.396225    29.923594    18.289672     0.107695
H     16.762898    29.843685    18.342289     0.110650
H     17.807655    30.273781    20.346997     0.097264
H     16.643833    30.121011    22.372752     0.118567
H     14.242286    29.956492    22.235948     0.107459
H     22.988148    15.944219     2.830795     0.105243
H     -0.620472    15.878415     0.547217     0.128192
H     31.676754    31.047013    24.808919     0.127598
H      8.109351    30.995311    22.551650     0.096397
H     28.112836    31.561729    19.757687     0.133866
H      8.172383     9.927506    19.762948     0.128251
H     13.448809    10.505672    19.773472     0.127827
H     15.354452     8.977998    19.720855     0.135257
H     10.668325    11.046231    21.751871     0.104452
H     10.572696    13.340093    21.730824     0.104991
H     10.544740    13.309546    17.789810     0.112471
H     10.693534    11.001582    17.842427     0.110433
H     27.565252    28.833070    18.289672     0.108312
H     25.198579    28.912979    18.342289     0.110245
H     24.153824    28.482877    20.346997     0.098451
H     25.317648    28.635641    22.372752     0.118737
H     27.719194    28.800160    22.235948     0.106920
H     21.065212    19.309803     2.830795     0.105272
H     21.078230    19.375614     0.547217     0.129705
H     10.284728    27.709632    24.808919     0.125784
H     10.256529    27.761341    22.551650     0.095840
H      7.640436    22.080765     6.603435     0.134252
H      5.917922    20.358018     6.608696     0.129165
H      5.809820    15.051111     6.619220     0.126934
H      7.500426    13.288410     6.566603     0.134133
H      5.024880    17.772719     8.597619     0.104250
H      2.731573    17.664607     8.576572     0.105466
H      2.759526    17.695166     4.635558     0.111872
H      5.071593    17.751573     4.688175     0.110487
H     10.309806    22.868107     5.135420     0.107694
H     10.020392    25.218376     5.188037     0.110653
H     10.356174    26.297146     7.192745     0.097266
H     10.307189    25.124359     9.218500     0.118564
H     10.356230    22.717684     9.081696     0.107461
H      8.467479    18.435484    15.985047     0.105230
H      8.403084    18.416685    13.701469     0.128194
H     11.988684    16.677490    11.654667     0.127601
H     11.934680    16.700996     9.397398     0.096407
H     12.817327    13.173246     6.603435     0.133864
H     14.539841    14.895993     6.608696     0.128251
H     14.647943    20.202900     6.619220     0.127826
H     12.957337    21.965602     6.566603     0.135255
H     15.432884    17.481286     8.597619     0.104451
H     17.726192    17.589398     8.576572     0.104992
H     17.698235    17.558851     4.635558     0.112473
H     15.386168    17.502444     4.688175     0.110434
H     10.147955    12.385909     5.135420     0.108318
H     10.437370    10.035640     5.188037     0.110249
H     10.101589     8.956863     7.192745     0.098451
H     10.150576    10.129645     9.218500     0.118738
H     10.101535    12.536320     9.081696     0.106922
H     11.990291    16.818499    15.985047     0.105274
H     12.054685    16.837305    13.701469     0.129704
H      8.469083    18.576507    11.654667     0.125783
H      8.523085    18.553007     9.397398     0.095839
H     18.406926     8.059062     6.550817     0.134252
H     19.970177     9.927525     6.545556     0.129158
H     25.246603    10.505692     6.535032     0.126933
H      3.556646     8.978017     6.587649     0.134132
H     22.466118    11.046256     4.556633     0.104249
H     22.370489    13.340118     4.577680     0.105468
H     22.342536    13.309559     8.518694     0.111870
H     22.491331    11.001595     8.466077     0.110489
H     17.859343     5.330398     8.018832     0.107695
H     15.492670     5.410307     7.966215     0.110650
H     14.447913     4.980211     5.961507     0.097264
H     15.611735     5.132981     3.935752     0.118567
H     18.013282     5.297500     4.072556     0.107459
H      9.267420    19.309773    23.477709     0.105243
H     32.876040    19.375577    25.761287     0.128192
H      0.578814     4.206979     1.499585     0.127598
H     24.146217     4.258681     3.756854     0.096397
H      4.142732     3.692263     6.550817     0.133866
H     24.083185    25.326486     6.545556     0.128251
H     18.806759    24.748320     6.535032     0.127827
H     16.901116    26.275994     6.587649     0.135257
H     21.587243    24.207761     4.556633     0.104452
H     21.682872    21.913899     4.577680     0.104991
H     21.710828    21.944446     8.518694     0.112471
H     21.562034    24.252410     8.466077     0.110433
H      4.690316     6.420922     8.018832     0.108312
H      7.056989     6.341013     7.966215     0.110245
H      8.101744     6.771115     5.961507     0.098451
H      6.937920     6.618351     3.935752     0.118737
H      4.536374     6.453832     4.072556     0.106920
H     11.190356    15.944189    23.477709     0.105272
H     11.177338    15.878378    25.761287     0.129705
H     21.970840     7.544360     1.499585     0.125784
H     21.999039     7.492651     3.756854     0.095840
C     23.209101    14.808544    19.621935     0.184781
C     24.485293    14.093828    19.678761    -0.194849
C     25.420505    15.046861    19.680340    -0.196833
C     24.807441    16.314596    19.645086     0.178150
C     25.458590    17.545667    19.654557    -0.090431
C     24.851387    18.805881    19.654557     0.178718
C     25.523304    20.076672    19.682970    -0.191213
C     24.603942    21.047803    19.701912    -0.197991
C     23.330117    20.381266    19.650874     0.193133
C     21.971086    14.174442    19.616673    -0.093039
C     26.966655    17.510413    19.659293     0.116430
C     27.677181    17.509710    18.525396    -0.161276
C     29.058985    17.548959    18.536446    -0.106871
C     29.746939    17.526160    19.708227    -0.021920
C     29.050851    17.536969    20.855277    -0.103538
C     27.654028    17.515347    20.820024    -0.155391
C      7.667311    17.534621    19.717171     0.610692
C     21.927168    12.700824    19.257825     0.105067
C     21.981684    11.955787    20.352259    -0.156149
C     22.088681    10.515072    20.339631    -0.099836
C     21.967985     9.882852    19.126282    -0.100977
C     21.946805    10.571482    17.907146    -0.108915
C     21.920510    12.033349    18.005540    -0.160126
C     23.055683    17.160471    10.781751     0.105907
C     23.097290    17.156944    12.170840    -0.187506
C     20.989317    18.187532    15.085822    -0.186882
C     21.028613    18.167553    16.447551     0.099276
C     20.844272    20.445429    19.621935     0.184262
C     19.568080    21.160145    19.678761    -0.193925
C     18.632868    20.207111    19.680340    -0.195429
C     19.245932    18.939377    19.645086     0.179728
C     18.594783    17.708306    19.654557    -0.093597
C     19.201986    16.448092    19.654557     0.179871
C     18.530070    15.177301    19.682970    -0.191524
C     19.449431    14.206170    19.701912    -0.201669
C     20.723257    14.872707    19.650874     0.194974
C     22.082288    21.079531    19.616673    -0.092997
C     17.086718    17.743560    19.659293     0.116617
C     16.376191    17.744267    18.525396    -0.161693
C     14.994387    17.705017    18.536446    -0.105266
C     14.306434    17.727813    19.708227    -0.021567
C     15.002523    17.717000    20.855277    -0.105294
C     16.399346    17.738623    20.820024    -0.155035
C     12.790462    17.719352    19.717171     0.609914
C     22.126205    22.553150    19.257825     0.104617
C     22.071690    23.298184    20.352259    -0.157203
C     21.964693    24.738899    20.339631    -0.098873
C     22.085388    25.371123    19.126282    -0.102435
C     22.106567    24.682496    17.907146    -0.109683
C     22.132862    23.220628    18.005540    -0.158423
C     20.997683    18.093528    10.781751     0.105891
C     20.956078    18.097051    12.170840    -0.189403
C     23.064052    17.066454    15.085822    -0.185123
C     23.024758    17.086429    16.447551     0.100598
C     12.095112    28.450444    19.840821     0.184782
C     12.920156    27.242641    19.783995    -0.194863
C     12.053787    26.226619    19.782416    -0.196807
C     10.736692    26.724876    19.817670     0.178144
C      9.568198    25.967150    19.808199    -0.090432
C      8.259114    26.460236    19.808199     0.178716
C      7.052897    25.678302    19.779786    -0.191207
C     29.599683    26.507947    19.760844    -0.197994
C      6.555062    27.835848    19.811882     0.193126
C     12.616959    29.739801    19.846083    -0.093035
C      9.737012    24.468148    19.803463     0.116432
C      9.800707    23.760481    20.937360    -0.161273
C      9.884118    22.380638    20.926310    -0.106875
C      9.967816    21.697417    19.754529    -0.021920
C      9.895335    22.389808    18.607479    -0.103532
C      9.793035    23.783047    18.642732    -0.155398
C     10.093789    20.186664    19.745585     0.610696
C     14.080882    29.914190    20.204931     0.105067
C     14.827816    29.925943    19.110497    -0.156153
C     16.272344    29.947096    19.123125    -0.099831
C     16.891376    30.123364    20.336474    -0.100968
C     16.203582    30.083408    21.555610    -0.108926
C     14.745140    29.979996    21.457216    -0.160122
C     22.582598    16.643424     2.372501     0.105899
C     -1.005802    16.602297     0.983412    -0.187505
C      8.532640    30.361911    24.376934    -0.186881
C      8.556022    30.324543    23.015205     0.099294
C      6.270767    30.306216    19.840821     0.184263
C     29.041322    31.514019    19.783995    -0.193933
C      8.403986     9.027353    19.782416    -0.195426
C      7.629186    32.031783    19.817670     0.179729
C     10.889576     9.286823    19.808199    -0.093596
C     10.106765    32.296423    19.808199     0.179865
C     13.404877     9.575671    19.779786    -0.191521
C     12.361796    32.248713    19.760844    -0.201678
C     11.810816    30.920811    19.811882     0.194976
C     29.344519    29.016858    19.846083    -0.092996
C     10.720761    10.785824    19.803463     0.116614
C     10.657067    11.493488    20.937360    -0.161692
C     10.573656    12.873331    20.926310    -0.105259
C     10.489957    13.556556    19.754529    -0.021577
C     10.562438    12.864168    18.607479    -0.105289
C     10.664737    11.470929    18.642732    -0.155033
C     10.363984    15.067309    19.745585     0.609915
C     27.880597    28.842468    20.204931     0.104610
C     27.133662    28.830718    19.110497    -0.157210
C     25.689134    28.809566    19.123125    -0.098854
C     25.070102    28.633294    20.336474    -0.102437
C     25.757898    28.673247    21.555610    -0.109681
C     27.216340    28.776659    21.457216    -0.158417
C     21.470761    18.610599     2.372501     0.105899
C     21.463561    18.651731     0.983412    -0.189406
C      9.833242    28.394736    24.376934    -0.185128
C      9.809859    28.432107    23.015205     0.100622
C      9.046467    20.445448     6.686569     0.184781
C      7.770275    21.160164     6.629743    -0.194849
C      6.835063    20.207131     6.628164    -0.196833
C      7.448127    18.939396     6.663418     0.178150
C      6.796978    17.708325     6.653947    -0.090431
C      7.404181    16.448111     6.653947     0.178718
C      6.732264    15.177320     6.625534    -0.191213
C      7.651626    14.206189     6.606592    -0.197991
C      8.925451    14.872726     6.657630     0.193133
C     10.284482    21.079550     6.691831    -0.093039
C      5.288913    17.743579     6.649211     0.116430
C      4.578387    17.744282     7.783108    -0.161276
C      3.196583    17.705033     7.772058    -0.106871
C      2.508629    17.727832     6.600277    -0.021920
C      3.204717    17.717023     5.453227    -0.103538
C      4.601540    17.738645     5.488480    -0.155391
C     24.588257    17.719371     6.591333     0.610692
C     10.328400    22.553168     7.050679     0.105067
C     10.273884    23.298205     5.956245    -0.156149
C     10.166887    24.738920     5.968873    -0.099836
C     10.287583    25.371140     7.182222    -0.100977
C     10.308763    24.682510     8.401358    -0.108915
C     10.335058    23.220643     8.302964    -0.160126
C      9.199885    18.093521    15.526753     0.105907
C      9.158278    18.097048    14.137664    -0.187506
C     11.266251    17.066460    11.222682    -0.186882
C     11.226955    17.086439     9.860953     0.099276
C     11.411296    14.808563     6.686569     0.184262
C     12.687488    14.093847     6.629743    -0.193925
C     13.622700    15.046881     6.628164    -0.195429
C     13.009636    16.314615     6.663418     0.179728
C     13.660785    17.545686     6.653947    -0.093597
C     13.053582    18.805900     6.653947     0.179871
C     13.725498    20.076691     6.625534    -0.191524
C     12.806137    21.047822     6.606592    -0.201669
C     11.532311    20.381285     6.657630     0.194974
C     10.173280    14.174461     6.691831    -0.092997
C     15.168850    17.510432     6.649211     0.116617
C     15.879377    17.509725     7.783108    -0.161693
C     17.261181    17.548975     7.772058    -0.105266
C     17.949134    17.526179     6.600277    -0.021567
C     17.253045    17.536992     5.453227    -0.105294
C     15.856222    17.515369     5.488480    -0.155035
C     19.465106    17.534640     6.591333     0.609914
C     10.129363    12.700842     7.050679     0.104617
C     10.183878    11.955808     5.956245    -0.157203
C     10.290875    10.515093     5.968873    -0.098873
C     10.170180     9.882869     7.182222    -0.102435
C     10.149001    10.571496     8.401358    -0.109683
C     10.122706    12.033364     8.302964    -0.158423
C     11.257885    17.160464    15.526753     0.105891
C     11.299490    17.156941    14.137664    -0.189403
C      9.191516    18.187538    11.222682    -0.185123
C      9.230810    18.167563     9.860953     0.100598
C     20.160456     6.803548     6.467683     0.184782
C     19.335412     8.011351     6.524509    -0.194863
C     20.201781     9.027373     6.526088    -0.196807
C     21.518876     8.529116     6.490834     0.178144
C     22.687370     9.286842     6.500305    -0.090432
C     23.996454     8.793756     6.500305     0.178715
C     25.202671     9.575690     6.528718    -0.191207
C      2.655885     8.746045     6.547660    -0.197994
C     25.700506     7.418144     6.496622     0.193126
C     19.638609     5.514191     6.462421    -0.093035
C     22.518556    10.785844     6.505041     0.116432
C     22.454861    11.493511     5.371144    -0.161273
C     22.371450    12.873354     5.382194    -0.106875
C     22.287752    13.556575     6.553975    -0.021920
C     22.360233    12.864184     7.701025    -0.103532
C     22.462533    11.470945     7.665772    -0.155398
C     22.161779    15.067328     6.562919     0.610696
C     18.174686     5.339802     6.103573     0.105067
C     17.427752     5.328049     7.198007    -0.156153
C     15.983224     5.306896     7.185379    -0.099831
C     15.364192     5.130628     5.972030    -0.100968
C     16.051986     5.170584     4.752894    -0.108926
C     17.510428     5.273996     4.851288    -0.160122
C      9.672970    18.610568    23.936003     0.105899
C      9.665770    18.651695    25.325092    -0.187505
C     23.722928     4.892081     1.931570    -0.186881
C     23.699546     4.929449     3.293299     0.099294
C     25.984801     4.947776     6.467683     0.184263
C      3.214246     3.739973     6.524509    -0.193933
C     23.851582    26.226639     6.526088    -0.195426
C     24.626382     3.222209     6.490834     0.179729
C     21.365992    25.967169     6.500305    -0.093596
C     22.148803     2.957569     6.500305     0.179865
C     18.850691    25.678321     6.528718    -0.191521
C     19.893772     3.005279     6.547660    -0.201678
C     20.444752     4.333181     6.496622     0.194976
C      2.911049     6.237134     6.462421    -0.092996
C     21.534807    24.468168     6.505041     0.116614
C     21.598501    23.760504     5.371144    -0.161692
C     21.681912    22.380661     5.382194    -0.105259
C     21.765611    21.697436     6.553975    -0.021577
C     21.693130    22.389824     7.701025    -0.105289
C     21.590831    23.783063     7.665772    -0.155033
C     21.891584    20.186683     6.562919     0.609915
C      4.374971     6.411524     6.103573     0.104610
C      5.121906     6.423274     7.198007    -0.157210
C      6.566434     6.444426     7.185379    -0.098854
C      7.185466     6.620698     5.972030    -0.102437
C      6.497670     6.580745     4.752894    -0.109681
C      5.039228     6.477333     4.851288    -0.158417
C     10.784807    16.643393    23.936003     0.105899
C     10.792007    16.602261    25.325092    -0.189406
C     22.422326     6.859256     1.931570    -0.185128
C     22.445709     6.821885     3.293299     0.100622
C     22.026684    17.626996    12.902743     0.117555
C     22.026684    17.626994    14.336556     0.106929
C     22.026679    17.627015     0.251509     0.117553
C      9.182941    29.378322    25.126200     0.106929
C     10.228884    17.626996    13.405761     0.117555
C     10.228884    17.626998    11.971948     0.106929
C     10.228889    17.626977    26.056995     0.117553
C     23.072627     5.875670     1.182304     0.106929
N     23.433881    16.145612    19.614568    -0.372843
N     23.490853    19.047254    19.620356    -0.370050
N     20.619492    19.108361    19.614568    -0.373253
N     20.562520    16.206719    19.620356    -0.369598
N     10.783237    28.108009    19.848188    -0.372842
N      7.898072    27.794014    19.842400    -0.370035
N      7.582642    30.648650    19.848188    -0.373248
N     10.467807    30.962646    19.842400    -0.369595
N      8.821687    19.108380     6.693936    -0.372843
N      8.764715    16.206738     6.688148    -0.370050
N     11.636076    16.145631     6.693936    -0.373253
N     11.693048    19.047273     6.688148    -0.369598
N     21.472331     7.145983     6.460316    -0.372842
N     24.357496     7.459978     6.466104    -0.370035
N     24.672926     4.605342     6.460316    -0.373248
N     21.787761     4.291346     6.466104    -0.369595
N     22.026683    17.627001    10.064581    -0.174867
N     22.026686    17.626990    17.154197    -0.168024
N     22.026680    17.627011     3.089671    -0.174873
N      9.182940    29.378326    22.308559    -0.168054
N     10.228885    17.626991    16.243923    -0.174867
N     10.228882    17.627002     9.154307    -0.168024
N     10.228888    17.626981    23.218833    -0.174873
N     23.072628     5.875666     3.999945    -0.168054
O      8.218403    17.546371    20.830547    -0.558644
O      8.227560    17.536268    18.599586    -0.565891
O     12.239372    17.707599    20.830547    -0.558081
O     12.230213    17.717708    18.599586    -0.565812
O     10.130941    19.636703    18.632209    -0.558648
O     10.141820    19.628474    20.863170    -0.565893
O     10.326831    15.617273    18.632209    -0.558080
O     10.315954    15.625496    20.863170    -0.565815
O     24.037165    17.707621     5.477957    -0.558644
O     24.028008    17.717724     7.708918    -0.565891
O     20.016196    17.546393     5.477957    -0.558081
O     20.025355    17.536284     7.708918    -0.565812
O     22.124627    15.617289     7.676295    -0.558648
O     22.113748    15.625518     5.445334    -0.565893
O     21.928737    19.636719     7.676295    -0.558080
O     21.939614    19.628496     5.445334    -0.565815

The following XYZ coordinates are in angstroms. Other properties are in atomic units.
The sperically averaged electron density of each atom fit to a function of the form exp(a - br)
eigen_1, eigen_2 and eigen_3 are the three eigenvalues of traceless quadrupole moment tensor
  atom number  atomic symbol              X              Y              Z     net charge C6 coefficient C8 coefficient C10 coefficient fluctuating dipole atomic polarizability isotropic forcefield polarizability              a              b squared Pearson coefficient          <r^3>          <r^4>         wp_QDO          m_QDO          q_QDO       dipole_x       dipole_y       dipole_z         dipole            Qxy            Qxz            Qyz     Q(x^2-y^2)  Q(3z^2 - R^2)        eigen_1        eigen_2        eigen_3 static polarizability      alpha(xx)      alpha(xy)      alpha(xz)      alpha(yy)      alpha(yz)      alpha(zz) atomic spin moment
            1             Zn      22.026686      17.626987      19.302549       0.588371     113.600774 0.22134996E+04  0.73440513E+05                                18.729042                           15.062162       0.712980       2.023124                    0.995691      52.456846     146.109772       0.480312       0.384350      -1.155660       0.000428       0.000852       0.050634       0.050643      -0.008898       0.000709       0.000577       0.018482       0.224636      -0.050273      -0.024613       0.074886             23.136256      29.275071       1.096293       0.001191      24.770262       0.000500      15.363434          -0.000000
            2             Zn       9.182939      29.378329      20.160207       0.588364     113.601311 0.22135134E+04  0.73441083E+05                                18.729084                           15.062196       0.713002       2.023128                    0.995691      52.457041     146.110394       0.480312       0.384349      -1.155661      -0.000804      -0.000503      -0.050632       0.050641      -0.010394       0.000520       0.000746      -0.015085       0.224647      -0.050289      -0.024601       0.074889             23.136307      24.612109       0.681271       0.000410      29.433347       0.001233      15.363465          -0.000000
            3             Zn      10.228882      17.627005       7.005955       0.588371     113.600777 0.22134996E+04  0.73440515E+05                                18.729043                           15.062163       0.712980       2.023124                    0.995691      52.456846     146.109774       0.480312       0.384350      -1.155660      -0.000428      -0.000852      -0.050634       0.050643      -0.008898       0.000709       0.000577       0.018482       0.224636      -0.050273      -0.024613       0.074886             23.136257      29.275073       1.096293       0.001191      24.770263       0.000500      15.363434          -0.000000
            4             Zn      23.072629       5.875663       6.148297       0.588364     113.601309 0.22135134E+04  0.73441081E+05                                18.729084                           15.062196       0.713002       2.023128                    0.995691      52.457040     146.110392       0.480312       0.384349      -1.155661       0.000804       0.000503       0.050632       0.050641      -0.010394       0.000521       0.000746      -0.015085       0.224647      -0.050289      -0.024601       0.074889             23.136307      24.612109       0.681272       0.000410      29.433348       0.001232      15.363465          -0.000000
            5             Zn      10.228887      17.626984      21.200445       0.836017     113.324161 0.20372141E+04  0.66176483E+05                                19.126878                           14.757367       0.317683       1.955201                    0.995903      47.265702     130.090427       0.470356       0.400878      -1.144030      -0.000273      -0.000114       0.018859       0.018861      -0.009885       0.000053      -0.000117      -0.009418      -0.300368      -0.100123       0.039112       0.061010             26.799988      26.011826      -0.598544      -0.000133      26.440483       0.000662      27.947655           0.000001
            6             Zn      10.228886      17.626989      18.262311       0.836014     113.325085 0.20372334E+04  0.66177305E+05                                19.127013                           14.757463       0.317648       1.955189                    0.995903      47.265924     130.091478       0.470353       0.400880      -1.144028       0.000083       0.000286      -0.018857       0.018859      -0.008899      -0.000118       0.000040       0.012744      -0.300375      -0.100125       0.039118       0.061007             26.800190      26.543014      -0.551288       0.000700      25.909716      -0.000091      27.947838           0.000000
            7             Zn      22.026681      17.627008       5.108059       0.836017     113.324161 0.20372141E+04  0.66176483E+05                                19.126878                           14.757367       0.317683       1.955201                    0.995903      47.265702     130.090426       0.470356       0.400878      -1.144030       0.000273       0.000114      -0.018859       0.018861      -0.009885       0.000053      -0.000117      -0.009418      -0.300368      -0.100123       0.039112       0.061010             26.799988      26.011826      -0.598544      -0.000133      26.440483       0.000662      27.947654           0.000000
            8             Zn      22.026682      17.627003       8.046193       0.836014     113.325085 0.20372334E+04  0.66177305E+05                                19.127013                           14.757463       0.317648       1.955189                    0.995903      47.265924     130.091478       0.470353       0.400880      -1.144028      -0.000083      -0.000286       0.018857       0.018859      -0.008899      -0.000118       0.000040       0.012744      -0.300375      -0.100125       0.039118       0.061007             26.800190      26.543014      -0.551288       0.000700      25.909716      -0.000091      27.947838           0.000000
            9              H      24.615132      13.173227      19.705069       0.134252       1.256030 0.89621476E+01  0.89629550E+02                                 1.869793                            1.716147      -0.959180       2.435162                    0.998671       3.313274       9.065387       0.496980       1.232334      -0.722737       0.011986      -0.037452       0.001256       0.039343      -0.008456       0.000753       0.000137      -0.007351      -0.064299      -0.021457       0.001518       0.019939              1.946532       1.667191      -0.043179       0.032173       2.763304      -0.082310       1.409101          -0.000000
           10              H      26.337646      14.895974      19.699808       0.129165       1.235783 0.87247626E+01  0.86447521E+02                                 1.830021                            1.676944      -0.936747       2.442504                    0.998831       3.284536       8.869645       0.511438       1.208689      -0.728130       0.035096      -0.012656       0.001100       0.037325      -0.008996      -0.000079      -0.001080       0.006519      -0.061084      -0.020410       0.000654       0.019756              1.946409       2.840710      -0.060123       0.092087       1.612893      -0.024353       1.385625          -0.000000
           11              H      26.445748      20.202881      19.689284       0.126934       1.253016 0.88970347E+01  0.88684702E+02                                 1.853378                            1.698442      -0.945450       2.437119                    0.998704       3.326378       9.042305       0.505377       1.215871      -0.726247       0.037054       0.011691      -0.000570       0.038859       0.008071      -0.000367       0.000560       0.007680      -0.065037      -0.021698       0.001920       0.019778              1.970442       2.883393       0.060444       0.066991       1.633980       0.018908       1.393953          -0.000000
           12              H      24.755142      21.965582      19.741901       0.134133       1.221806 0.86513265E+01  0.85698640E+02                                 1.828385                            1.680209      -0.958108       2.435704                    0.998740       3.284144       8.921677       0.505289       1.223700      -0.724534       0.012309       0.036785       0.002135       0.038849       0.008968      -0.000396       0.001951      -0.007395      -0.063519      -0.021310       0.000976       0.020334              1.906891       1.645872       0.128774       0.038880       2.696936       0.089185       1.377864          -0.000000
           13              H      27.230688      17.481273      17.710885       0.104250       1.238704 0.91943177E+01  0.91837432E+02                                 1.790672                            1.687469      -0.943685       2.419011                    0.998760       3.364665       8.973680       0.527986       1.161405      -0.739149      -0.013759      -0.002130      -0.029456       0.032581       0.001824       0.000281       0.001721       0.024351       0.041680      -0.019345       0.005346       0.013999              1.857651       2.050607       0.029427       0.446441       1.384656       0.027895       2.137690          -0.000000
           14              H      29.523995      17.589385      17.731932       0.105466       1.199358 0.85871258E+01  0.84329923E+02                                 1.742454                            1.619387      -1.012147       2.385965                    0.998221       3.377143       8.934361       0.544612       1.145209      -0.741661       0.017153       0.002643      -0.032448       0.036798       0.001513      -0.000722      -0.001974       0.013153       0.053415      -0.015756      -0.002198       0.017954              1.822114       2.089059       0.033838      -0.462685       1.329809      -0.031946       2.047475           0.000000
           15              H      29.496042      17.558826      21.672946       0.111872       1.227334 0.88201011E+01  0.87027785E+02                                 1.763162                            1.637600      -1.017164       2.390326                    0.998186       3.322380       8.753720       0.544438       1.140180      -0.743942       0.017028       0.001665       0.033573       0.037681       0.000216       0.000486       0.000624       0.012894       0.053703      -0.015413      -0.002512       0.017925              1.861444       2.066995       0.019077       0.513971       1.356452       0.016444       2.160885           0.000000
           16              H      27.183975      17.502419      21.620329       0.110487       1.211919 0.90536515E+01  0.89840797E+02                                 1.752067                            1.666157      -0.861436       2.464007                    0.999258       3.268383       8.611793       0.536806       1.149845      -0.743010      -0.017054      -0.001707       0.031098       0.035508       0.001009      -0.001566      -0.000669       0.025505       0.041394      -0.019702       0.005585       0.014117              1.780474       1.906157       0.014797      -0.300835       1.376189      -0.014827       2.059075           0.000001
           17              H      21.945762      12.385885      21.173084       0.107694       1.241182 0.95581595E+01  0.96487907E+02                                 1.803963                            1.730997      -0.942184       2.424137                    0.998804       3.371260       9.065187       0.516129       1.175573      -0.736259      -0.004070       0.015549       0.032555       0.036306      -0.003634      -0.000696       0.001177      -0.015846       0.048809      -0.016857       0.000475       0.016382              1.810054       1.452652      -0.005742      -0.025911       1.857396       0.214917       2.120113           0.000000
           18              H      22.235176      10.035616      21.120467       0.110652       1.161169 0.81136487E+01  0.77924144E+02                                 1.665549                            1.546468      -0.766828       2.510173                    0.999720       3.134915       7.987344       0.576970       1.105343      -0.754349       0.010515      -0.020098       0.032690       0.039788      -0.003303       0.007653      -0.000944      -0.036073       0.038012      -0.026138       0.011145       0.014993              1.732513       1.377111      -0.070502       0.123200       1.833556      -0.488952       1.986874           0.000001
           19              H      21.899394       8.956846      19.115759       0.097265       1.236727 0.86159665E+01  0.84522455E+02                                 1.779246                            1.622560      -0.759907       2.504547                    0.999632       3.297835       8.665617       0.544891       1.145852      -0.742975      -0.007842      -0.036442      -0.000168       0.037277       0.004175       0.003713       0.000338      -0.036027       0.034359      -0.024588       0.011405       0.013182              1.905985       1.477486       0.166728      -0.015580       2.797905      -0.018356       1.442564           0.000000
           20              H      21.948379      10.129633      17.090004       0.118564       1.171993 0.82737433E+01  0.80079074E+02                                 1.699405                            1.581779      -0.772940       2.513389                    0.999704       3.130757       8.082691       0.558044       1.134021      -0.747397       0.001957      -0.021707      -0.035949       0.042040      -0.000038      -0.001254       0.002089      -0.040248       0.043583      -0.027425       0.011457       0.015969              1.743123       1.357997       0.007895      -0.014556       1.749328       0.439089       2.122045           0.000001
           21              H      21.899338      12.536308      17.226808       0.107461       1.245405 0.95128397E+01  0.96042438E+02                                 1.816093                            1.735139      -0.887010       2.449958                    0.998998       3.374146       9.112527       0.511168       1.186833      -0.733543      -0.002203       0.020751      -0.033228       0.039237      -0.001861       0.001210      -0.000874      -0.030229       0.041834      -0.022238       0.008104       0.014134              1.832865       1.437180       0.003117       0.010016       1.898999      -0.386419       2.162418          -0.000000
           22              H      23.788089      16.818508      10.323457       0.105230       1.224907 0.84885253E+01  0.83092954E+02                                 1.783320                            1.621775      -0.861423       2.475959                    0.999221       3.246525       8.565412       0.538510       1.161931      -0.739229       0.038720      -0.019934      -0.023335       0.049408      -0.014915       0.001063       0.003212       0.021972       0.002268      -0.019456       0.001295       0.018161              1.909199       2.093658      -0.284812      -0.551594       1.503992       0.229127       2.129947           0.000000
           23              H      23.852484      16.837307      12.607035       0.128194       1.041818 0.72980285E+01  0.68422096E+02                                 1.556565                            1.472278      -0.846172       2.486550                    0.999443       3.064070       7.773779       0.586557       1.113795      -0.751117       0.030352      -0.012176       0.015729       0.036289      -0.011724       0.000708       0.000307       0.022215       0.007702      -0.017449       0.002560       0.014889              1.598277       1.699457      -0.195090       0.260478       1.278020      -0.112891       1.817354           0.000000
           24              H      20.266884      18.576502      14.653837       0.127600       1.030363 0.72817601E+01  0.68291850E+02                                 1.550866                            1.476051      -0.826202       2.495233                    0.999574       3.063270       7.795499       0.582071       1.122013      -0.749075      -0.028366       0.015827      -0.013542       0.035193      -0.013292       0.000376      -0.000171       0.016878       0.008140      -0.017102       0.002699       0.014403              1.578813       1.646856      -0.224526       0.234603       1.308669      -0.116920       1.780913          -0.000000
           25              H      20.320888      18.552996      16.911106       0.096407       1.214314 0.86293371E+01  0.85953570E+02                                 1.853849                            1.695121      -0.994912       2.404361                    0.997768       3.519306       9.781503       0.492452       1.248692      -0.716461      -0.036098       0.021157       0.019417       0.046127      -0.014989       0.001362      -0.001087       0.013112      -0.004696      -0.015579      -0.001723       0.017302              1.976128       2.138223      -0.350059      -0.622388       1.585583       0.323998       2.204577          -0.000000
           26              H      19.438241      22.080746      19.705069       0.133864       1.258307 0.89811750E+01  0.89859418E+02                                 1.871182                            1.717270      -0.957518       2.435536                    0.998746       3.316513       9.073590       0.497165       1.231332      -0.722948      -0.011743       0.037915       0.001539       0.039722      -0.008488      -0.000651      -0.000258      -0.007111      -0.064031      -0.021365       0.001490       0.019875              1.948028       1.668242      -0.043227      -0.032222       2.765960       0.082393       1.409883          -0.000000
           27              H      17.715727      20.357999      19.699808       0.128251       1.240307 0.87625386E+01  0.86905433E+02                                 1.833332                            1.679675      -0.934777       2.442876                    0.998907       3.290993       8.887949       0.511490       1.207403      -0.728410      -0.035160       0.012849       0.001234       0.037455      -0.009079       0.000193       0.001077       0.006759      -0.061885      -0.020680       0.000673       0.020007              1.950164       2.847313      -0.060297      -0.092377       1.615543       0.024416       1.387637          -0.000000
           28              H      17.607625      15.051092      19.689284       0.127826       1.247566 0.88503710E+01  0.88098460E+02                                 1.847459                            1.693560      -0.937839       2.440616                    0.998823       3.319545       9.015796       0.506324       1.215265      -0.726380      -0.036585      -0.011877      -0.000271       0.038465       0.008100       0.000561      -0.000460       0.007315      -0.066186      -0.022083       0.002163       0.019920              1.963723       2.871594       0.060096      -0.066594       1.629212      -0.018815       1.390362          -0.000000
           29              H      19.298231      13.288390      19.741901       0.135255       1.215957 0.86025917E+01  0.85100737E+02                                 1.823052                            1.675862      -0.959233       2.435758                    0.998747       3.276828       8.897535       0.505736       1.224274      -0.724406      -0.012359      -0.036507       0.002427       0.038618       0.008973       0.000439      -0.001813      -0.006987      -0.063068      -0.021148       0.000969       0.020179              1.901033       1.641584       0.128039      -0.038687       2.686795      -0.088719       1.374720          -0.000000
           30              H      16.822684      17.772706      17.710885       0.104451       1.241219 0.92180598E+01  0.92143562E+02                                 1.793980                            1.690320      -0.954096       2.414723                    0.998669       3.367369       8.987313       0.527170       1.162331      -0.738925       0.013898       0.002655      -0.029531       0.032745       0.001645      -0.000217      -0.001529       0.024380       0.041873      -0.019348       0.005310       0.014038              1.861236       2.054793       0.029533      -0.447937       1.386700      -0.027971       2.142215          -0.000000
           31              H      14.529376      17.664594      17.731932       0.104992       1.200574 0.85976785E+01  0.84458305E+02                                 1.743540                            1.620332      -1.018237       2.383508                    0.998164       3.378855       8.939792       0.544486       1.145139      -0.741682      -0.017179      -0.002779      -0.032605       0.036959       0.001429       0.000816       0.001897       0.013324       0.053933      -0.015898      -0.002226       0.018124              1.823297       2.090569       0.033887       0.463126       1.330492       0.031985       2.048831           0.000000
           32              H      14.557333      17.695141      21.672946       0.112473       1.226782 0.88166017E+01  0.86997703E+02                                 1.763944                            1.638308      -1.027971       2.386306                    0.998104       3.320933       8.754429       0.543724       1.141619      -0.743595      -0.017188      -0.001553       0.033402       0.037597       0.000149      -0.000440      -0.000747       0.012642       0.053402      -0.015240      -0.002588       0.017827              1.862317       2.068127       0.019105      -0.514220       1.356998      -0.016462       2.161827           0.000000
           33              H      16.869400      17.751548      21.620329       0.110434       1.212531 0.90603285E+01  0.89937456E+02                                 1.754196                            1.668035      -0.867592       2.461914                    0.999230       3.267769       8.615958       0.535811       1.151589      -0.742614       0.016699       0.001615       0.031224       0.035446       0.000923       0.001558       0.000683       0.025689       0.041579      -0.019819       0.005644       0.014175              1.782709       1.908716       0.014841       0.301446       1.377557       0.014837       2.061855           0.000001
           34              H      22.107613      22.868083      21.173084       0.108318       1.237869 0.95270006E+01  0.96094622E+02                                 1.800603                            1.728047      -0.934739       2.427457                    0.998868       3.367619       9.051607       0.516627       1.175401      -0.736288       0.003966      -0.015463       0.032525       0.036231      -0.003753       0.000817      -0.001135      -0.015907       0.048534      -0.016892       0.000599       0.016293              1.806650       1.450524      -0.005731       0.025803       1.853897      -0.213985       2.115527           0.000000
           35              H      21.818198      25.218352      21.120467       0.110249       1.161892 0.81186340E+01  0.77979654E+02                                 1.665819                            1.546597      -0.762149       2.511568                    0.999712       3.136063       7.989206       0.577172       1.104848      -0.754475      -0.010524       0.020353       0.032642       0.039881      -0.003443      -0.007615       0.000878      -0.036248       0.038589      -0.026318       0.011227       0.015091              1.732868       1.377228      -0.070558      -0.123277       1.833925       0.489314       1.987451           0.000001
           36              H      22.153979      26.297129      19.115759       0.098451       1.234966 0.86021617E+01  0.84366480E+02                                 1.778916                            1.622313      -0.762265       2.504152                    0.999646       3.294249       8.659589       0.544316       1.147342      -0.742617       0.007526       0.035833      -0.000206       0.036616       0.004051      -0.003685      -0.000386      -0.036080       0.034366      -0.024581       0.011374       0.013207              1.905600       1.477264       0.166667       0.015586       2.797169       0.018433       1.442367           0.000000
           37              H      22.104992      25.124347      17.090004       0.118738       1.172234 0.82777507E+01  0.80146466E+02                                 1.701871                            1.583979      -0.781775       2.510515                    0.999646       3.129074       8.086017       0.556565       1.136627      -0.746792      -0.002082       0.021565      -0.035822       0.041864      -0.000110       0.001142      -0.002139      -0.040265       0.044118      -0.027517       0.011404       0.016112              1.745685       1.359741       0.007912       0.014594       1.751989      -0.440020       2.125326           0.000001
           38              H      22.154033      22.717672      17.226808       0.106922       1.250480 0.95613869E+01  0.96667429E+02                                 1.822318                            1.740606      -0.898600       2.444827                    0.998933       3.379169       9.136147       0.509842       1.188260      -0.733232       0.002490      -0.020909      -0.033316       0.039413      -0.001736      -0.001043       0.000878      -0.030230       0.042017      -0.022244       0.008065       0.014180              1.839273       1.441118       0.003122      -0.010084       1.905688       0.388992       2.171013          -0.000000
           39              H      20.265277      18.435493      10.323457       0.105274       1.225475 0.84922438E+01  0.83133633E+02                                 1.783295                            1.621654      -0.857389       2.477032                    0.999230       3.247513       8.566616       0.538799       1.161248      -0.739381      -0.039034       0.019644      -0.023337       0.049539      -0.014957      -0.001174      -0.003221       0.021859       0.002462      -0.019505       0.001381       0.018124              1.909237       2.093816      -0.284912       0.551792       1.503952      -0.229208       2.129943           0.000000
           40              H      20.200883      18.416687      12.607035       0.129704       1.037961 0.72653441E+01  0.68041416E+02                                 1.552759                            1.468984      -0.844490       2.487827                    0.999493       3.058841       7.757080       0.587192       1.113805      -0.751092      -0.029963       0.012191       0.015535       0.035885      -0.011596      -0.000713      -0.000288       0.021940       0.007202      -0.017178       0.002392       0.014786              1.594255       1.694864      -0.194187      -0.259163       1.275336       0.112343       1.812566           0.000000
           41              H      23.786485      16.677485      14.653837       0.125783       1.031352 0.72879657E+01  0.68337082E+02                                 1.548743                            1.474179      -0.811426       2.499907                    0.999642       3.067305       7.794767       0.584158       1.118215      -0.750012       0.029232      -0.016174      -0.014180       0.036293      -0.012989      -0.000295       0.000171       0.016653       0.007976      -0.016758       0.002649       0.014109              1.576572       1.644420      -0.224004      -0.234046       1.307050       0.116645       1.778246          -0.000000
           42              H      23.732483      16.700985      16.911106       0.095839       1.218673 0.86652899E+01  0.86392810E+02                                 1.857294                            1.697841      -0.987745       2.406615                    0.997864       3.525364       9.799745       0.492458       1.247505      -0.716703       0.036471      -0.020889       0.019683       0.046410      -0.015051      -0.001390       0.001060       0.012969      -0.004764      -0.015596      -0.001748       0.017343              1.980076       2.142783      -0.351328       0.624578       1.588254      -0.325133       2.209192          -0.000000
           43              H      13.848642      27.194930      19.757687       0.134252       1.256001 0.89619120E+01  0.89626586E+02                                 1.869760                            1.716122      -0.959187       2.435160                    0.998670       3.313259       9.065309       0.496985       1.232329      -0.722737       0.038368      -0.008619      -0.001256       0.039344      -0.007674       0.000070       0.000763       0.010223      -0.064299      -0.021457       0.001517       0.019939              1.946495       2.762245       0.054293      -0.084835       1.668157       0.024748       1.409083          -0.000000
           44              H      12.285391      25.326467      19.762948       0.129158       1.235810 0.87249761E+01  0.86450078E+02                                 1.830038                            1.676957      -0.936715       2.442510                    0.998831       3.284575       8.869744       0.511440       1.208678      -0.728133       0.015717      -0.033837      -0.001104       0.037325      -0.009430      -0.001072      -0.000177      -0.003241      -0.061095      -0.020414       0.000656       0.019759              1.946430       1.633175      -0.167609      -0.032422       2.820480       0.089567       1.385634          -0.000000
           45              H       7.008965      24.748300      19.773472       0.126933       1.253023 0.88970971E+01  0.88685482E+02                                 1.853386                            1.698448      -0.945466       2.437111                    0.998704       3.326384       9.042330       0.505376       1.215871      -0.726247      -0.008360      -0.037944       0.000570       0.038858       0.007266       0.000590      -0.000315      -0.010411      -0.065036      -0.021698       0.001920       0.019777              1.970452       1.633131      -0.050838       0.012895       2.884266       0.068404       1.393958          -0.000000
           46              H      28.698922      26.275975      19.720855       0.134132       1.221813 0.86513893E+01  0.85699434E+02                                 1.828394                            1.680216      -0.958098       2.435709                    0.998740       3.284150       8.921708       0.505287       1.223703      -0.724534      -0.035549      -0.015523      -0.002136       0.038849       0.009480       0.001978      -0.000221       0.004112      -0.063521      -0.021311       0.000976       0.020335              1.906901       2.665949       0.219569       0.085387       1.676884       0.046635       1.377870          -0.000000
           47              H       9.789450      24.207736      21.751871       0.104249       1.238711 0.91943798E+01  0.91838215E+02                                 1.790680                            1.687476      -0.943688       2.419009                    0.998760       3.364672       8.973709       0.527984       1.161406      -0.739149       0.000903       0.013893       0.029456       0.032581      -0.000355       0.001690       0.000433      -0.024612       0.041679      -0.019344       0.005345       0.013999              1.857660       1.384698      -0.029842      -0.011792       2.050580       0.447160       2.137702          -0.000000
           48              H       9.885079      21.913874      21.730824       0.105468       1.199352 0.85870736E+01  0.84329282E+02                                 1.742448                            1.619382      -1.012155       2.385962                    0.998221       3.377134       8.934330       0.544613       1.145209      -0.741661      -0.001111      -0.017320       0.032448       0.036798       0.000328      -0.001902      -0.000893      -0.013479       0.053415      -0.015756      -0.002198       0.017954              1.822107       1.329797      -0.033742       0.009201       2.089059      -0.463692       2.047466           0.000000
           49              H       9.913032      21.944433      17.789810       0.111870       1.227346 0.88201991E+01  0.87028967E+02                                 1.763171                            1.637607      -1.017177       2.390320                    0.998186       3.322397       8.753767       0.544438       1.140177      -0.743943      -0.000148      -0.017108      -0.033575       0.037682      -0.000926       0.000579       0.000541      -0.012768       0.053702      -0.015413      -0.002511       0.017924              1.861454       1.358672      -0.043969      -0.029187       2.064791       0.513411       2.160899           0.000000
           50              H       9.764237      24.252397      17.842427       0.110489       1.211915 0.90536228E+01  0.89840473E+02                                 1.752066                            1.666157      -0.861464       2.463995                    0.999258       3.268375       8.611780       0.536804       1.149848      -0.743009       0.000188       0.017138      -0.031098       0.035508      -0.001259      -0.000527      -0.001619      -0.025459       0.041394      -0.019701       0.005585       0.014117              1.780473       1.377741      -0.032236       0.011904       1.904606      -0.300964       2.059073           0.000001
           51              H      14.396225      29.923594      18.289672       0.107695       1.241193 0.95582615E+01  0.96489184E+02                                 1.803972                            1.731004      -0.942211       2.424122                    0.998804       3.371275       9.065236       0.516128       1.175570      -0.736260      -0.015849       0.002676      -0.032554       0.036306      -0.002177       0.001235      -0.000588       0.016883       0.048812      -0.016858       0.000476       0.016383              1.810063       1.855239       0.030089       0.216371       1.454825      -0.006757       2.120124           0.000000
           52              H      16.762898      29.843685      18.342289       0.110650       1.161178 0.81137231E+01  0.77925026E+02                                 1.665555                            1.546474      -0.766831       2.510171                    0.999720       3.134932       7.987392       0.576970       1.105341      -0.754349       0.020951      -0.008691      -0.032691       0.039789      -0.000066      -0.001618       0.007539       0.036673       0.038009      -0.026138       0.011146       0.014992              1.732520       1.842426      -0.029086      -0.497952       1.368251       0.079366       1.986882           0.000001
           53              H      17.807655      30.273781      20.346997       0.097264       1.236740 0.86160730E+01  0.84523714E+02                                 1.779253                            1.622565      -0.759912       2.504546                    0.999632       3.297854       8.665662       0.544892       1.145846      -0.742976       0.035606       0.011040       0.000168       0.037278       0.007294       0.000010       0.003726       0.033985       0.034363      -0.024588       0.011404       0.013185              1.905994       2.758098       0.280711      -0.016903       1.517316      -0.017146       1.442568           0.000000
           54              H      16.643833      30.121011      22.372752       0.118567       1.171970 0.82735550E+01  0.80076788E+02                                 1.699383                            1.581761      -0.772944       2.513388                    0.999703       3.130731       8.082598       0.558047       1.134020      -0.747398       0.021793      -0.000025       0.035948       0.042038       0.003517       0.002192      -0.001064       0.039632       0.043578      -0.027426       0.011457       0.015969              1.743100       1.744836       0.042326       0.438641       1.362452       0.024427       2.122012           0.000001
           55              H      14.242286      29.956492      22.235948       0.107459       1.245385 0.95126465E+01  0.96039984E+02                                 1.816071                            1.735120      -0.886996       2.449964                    0.998998       3.374132       9.112460       0.511171       1.186831      -0.733543      -0.020864       0.000354       0.033229       0.039237       0.000838      -0.000979       0.001128       0.030411       0.041834      -0.022238       0.008104       0.014134              1.832843       1.894794       0.043850      -0.385775       1.441347      -0.024283       2.162388          -0.000000
           56              H      22.988148      15.944219       2.830795       0.105243       1.224840 0.84879749E+01  0.83086240E+02                                 1.783258                            1.621725      -0.861390       2.475977                    0.999221       3.246433       8.565108       0.538517       1.161935      -0.739229       0.023290      -0.036797       0.023325       0.049402      -0.016619       0.003102       0.001339      -0.016358       0.002291      -0.019457       0.001301       0.018156              1.909129       1.558880      -0.332388       0.277111       2.038644      -0.529077       2.129862           0.000000
           57              H      -0.620472      15.878415       0.547217       0.128192       1.041814 0.72979884E+01  0.68421619E+02                                 1.556561                            1.472273      -0.846136       2.486566                    0.999444       3.064065       7.773758       0.586558       1.113794      -0.751117       0.014819      -0.029153      -0.015728       0.036289      -0.013501       0.000242       0.000733      -0.017726       0.007703      -0.017450       0.002561       0.014889              1.598272       1.315785      -0.229238      -0.135538       1.661684       0.249443       1.817349           0.000000
           58              H      31.676754      31.047013      24.808919       0.127598       1.030359 0.72817310E+01  0.68291500E+02                                 1.550861                            1.476048      -0.826238       2.495216                    0.999573       3.063269       7.795489       0.582072       1.122012      -0.749075      -0.018280       0.026852       0.013542       0.035193      -0.014574      -0.000204       0.000360      -0.011918       0.008140      -0.017102       0.002699       0.014403              1.578808       1.350978      -0.250858      -0.137257       1.604537       0.223312       1.780908          -0.000000
           59              H       8.109351      30.995311      22.551650       0.096397       1.214373 0.86298344E+01  0.85959755E+02                                 1.853908                            1.695169      -0.994840       2.404391                    0.997770       3.519389       9.781801       0.492446       1.248690      -0.716461      -0.024272       0.034084      -0.019415       0.046129      -0.015913      -0.001206       0.001257      -0.007608      -0.004696      -0.015581      -0.001723       0.017303              1.976195       1.651803      -0.393382       0.377923       2.072128      -0.591246       2.204654          -0.000000
           60              H      28.112836      31.561729      19.757687       0.133866       1.258274 0.89809026E+01  0.89856038E+02                                 1.871150                            1.717245      -0.957508       2.435541                    0.998747       3.316484       9.073486       0.497168       1.231334      -0.722948      -0.038807       0.008335      -0.001540       0.039722      -0.007727      -0.000200      -0.000671       0.009998      -0.064029      -0.021364       0.001489       0.019875              1.947994       2.764903       0.054388       0.084922       1.669212      -0.024789       1.409865          -0.000000
           61              H       8.172383       9.927506      19.762948       0.128251       1.240316 0.87626067E+01  0.86906270E+02                                 1.833340                            1.679681      -0.934775       2.442877                    0.998907       3.291002       8.887979       0.511489       1.207401      -0.728410      -0.015915       0.033883      -0.001235       0.037455      -0.009534       0.001055       0.000288      -0.003446      -0.061885      -0.020680       0.000672       0.020008              1.950174       1.635879      -0.168124       0.032509       2.827002      -0.089849       1.387642          -0.000000
           62              H      13.448809      10.505672      19.773472       0.127827       1.247553 0.88502600E+01  0.88097052E+02                                 1.847442                            1.693547      -0.937840       2.440617                    0.998823       3.319534       9.015742       0.506327       1.215261      -0.726381       0.008587       0.037494       0.000271       0.038465       0.007327      -0.000508       0.000519      -0.010061      -0.066185      -0.022083       0.002163       0.019919              1.963704       1.628351      -0.050559      -0.012837       2.872409      -0.067999       1.390352          -0.000000
           63              H      15.354452       8.977998      19.720855       0.135257       1.215946 0.86024972E+01  0.85099588E+02                                 1.823044                            1.675855      -0.959233       2.435760                    0.998747       3.276812       8.897487       0.505736       1.224277      -0.724405       0.035267       0.015547      -0.002426       0.038618       0.009449      -0.001845       0.000277       0.003707      -0.063066      -0.021147       0.000969       0.020178              1.901024       2.655951       0.218325      -0.084940       1.672405      -0.046399       1.374715          -0.000000
           64              H      10.668325      11.046231      21.751871       0.104452       1.241215 0.92180296E+01  0.92143197E+02                                 1.793977                            1.690318      -0.954091       2.414726                    0.998669       3.367366       8.987306       0.527170       1.162332      -0.738925      -0.001412      -0.014079       0.029530       0.032745      -0.000533      -0.001504      -0.000352      -0.024578       0.041875      -0.019348       0.005309       0.014039              1.861233       1.386734      -0.029929       0.011852       2.054755      -0.448651       2.142210          -0.000000
           65              H      10.572696      13.340093      21.730824       0.104991       1.200578 0.85977104E+01  0.84458691E+02                                 1.743544                            1.620335      -1.018257       2.383499                    0.998163       3.378859       8.939805       0.544486       1.145139      -0.741682       0.001245       0.017357       0.032606       0.036959       0.000230       0.001817       0.000981      -0.013620       0.053933      -0.015898      -0.002225       0.018124              1.823301       1.330483      -0.033764      -0.009198       2.090584       0.464140       2.048837           0.000000
           66              H      10.544740      13.309546      17.789810       0.112471       1.226803 0.88167798E+01  0.86999889E+02                                 1.763962                            1.638323      -1.027979       2.386299                    0.998103       3.320962       8.754523       0.543722       1.141617      -0.743596       0.000024       0.017259      -0.033402       0.037598      -0.000971      -0.000707      -0.000505      -0.012497       0.053406      -0.015241      -0.002587       0.017828              1.862338       1.359225      -0.043995       0.029194       2.065938      -0.513666       2.161852           0.000000
           67              H      10.693534      11.001582      17.842427       0.110433       1.212532 0.90603359E+01  0.89937559E+02                                 1.754198                            1.668036      -0.867594       2.461913                    0.999230       3.267771       8.615968       0.535811       1.151590      -0.742614      -0.000129      -0.016777      -0.031224       0.035446      -0.001360       0.000542       0.001612      -0.025613       0.041581      -0.019820       0.005645       0.014176              1.782711       1.379112      -0.032296      -0.011945       1.907163       0.301574       2.061857           0.000001
           68              H      27.565252      28.833070      18.289672       0.108312       1.237858 0.95269005E+01  0.96093303E+02                                 1.800587                            1.728033      -0.934674       2.427485                    0.998869       3.367620       9.051578       0.516631       1.175395      -0.736290       0.015754      -0.002579      -0.032527       0.036234      -0.002289      -0.001203       0.000714       0.016981       0.048535      -0.016892       0.000598       0.016294              1.806633       1.851723       0.029980      -0.215423       1.452673       0.006729       2.115504           0.000000
           69              H      25.198579      28.912979      18.342289       0.110245       1.161921 0.81188651E+01  0.77982392E+02                                 1.665843                            1.546616      -0.762202       2.511538                    0.999711       3.136094       7.989299       0.577170       1.104844      -0.754476      -0.021207       0.008679      -0.032643       0.039882      -0.000188       0.001550      -0.007507       0.036896       0.038591      -0.026319       0.011227       0.015091              1.732895       1.842828      -0.029121       0.498333       1.368373      -0.079414       1.987485           0.000001
           70              H      24.153824      28.482877      20.346997       0.098451       1.234974 0.86022288E+01  0.84367340E+02                                 1.778926                            1.622322      -0.762266       2.504152                    0.999646       3.294262       8.659646       0.544313       1.147345      -0.742616      -0.035025      -0.010673       0.000206       0.036616       0.007174      -0.000058      -0.003705       0.034082       0.034366      -0.024581       0.011374       0.013207              1.905611       2.757377       0.280606       0.016977       1.517082       0.017159       1.442374           0.000000
           71              H      25.317648      28.635641      22.372752       0.118737       1.172228 0.82776964E+01  0.80145791E+02                                 1.701864                            1.583974      -0.781696       2.510555                    0.999647       3.129062       8.085973       0.556566       1.136627      -0.746793      -0.021664       0.000161       0.035821       0.041863       0.003449      -0.002231       0.000947       0.039669       0.044117      -0.027515       0.011404       0.016112              1.745679       1.747502       0.042426      -0.439578       1.364217      -0.024476       2.125317           0.000001
           72              H      27.719194      28.800160      22.235948       0.106920       1.250496 0.95615351E+01  0.96669272E+02                                 1.822329                            1.740616      -0.898613       2.444816                    0.998932       3.379197       9.136230       0.509842       1.188255      -0.733233       0.021048      -0.000625       0.033317       0.039413       0.000962       0.000967      -0.000961       0.030371       0.042021      -0.022246       0.008065       0.014181              1.839285       1.901498       0.044097       0.388358       1.445329       0.024441       2.171027          -0.000000
           73              H      21.065212      19.309803       2.830795       0.105272       1.225471 0.84922053E+01  0.83133163E+02                                 1.783291                            1.621651      -0.857332       2.477058                    0.999231       3.247506       8.566593       0.538799       1.161249      -0.739381      -0.023028       0.037139       0.023335       0.049539      -0.016652      -0.003104      -0.001454      -0.016232       0.002468      -0.019506       0.001382       0.018124              1.909233       1.558904      -0.332520      -0.277224       2.038856       0.529298       2.129940           0.000000
           74              H      21.078230      19.375614       0.547217       0.129705       1.037957 0.72653102E+01  0.68041024E+02                                 1.552756                            1.468981      -0.844493       2.487826                    0.999493       3.058836       7.757065       0.587192       1.113805      -0.751091      -0.014800       0.028764      -0.015535       0.035885      -0.013350      -0.000225      -0.000736      -0.017500       0.007201      -0.017178       0.002392       0.014786              1.594251       1.312927      -0.228181       0.134877       1.657266      -0.248181       1.812561           0.000000
           75              H      10.284728      27.709632      24.808919       0.125784       1.031355 0.72879927E+01  0.68337400E+02                                 1.548747                            1.474183      -0.811426       2.499908                    0.999642       3.067302       7.794764       0.584157       1.118217      -0.750012       0.018702      -0.027682       0.014181       0.036293      -0.014255       0.000196      -0.000278      -0.011802       0.007973      -0.016757       0.002648       0.014110              1.576576       1.349268      -0.250276       0.136936       1.602211      -0.222784       1.778250          -0.000000
           76              H      10.256529      27.761341      22.551650       0.095840       1.218677 0.86653047E+01  0.86392762E+02                                 1.857275                            1.697824      -0.987850       2.406566                    0.997862       3.525358       9.799631       0.492470       1.247477      -0.716708       0.024039      -0.034475      -0.019682       0.046409      -0.015960       0.001179      -0.001290      -0.007448      -0.004765      -0.015595      -0.001748       0.017343              1.980055       1.654645      -0.394769      -0.379220       2.076353       0.593285       2.209166          -0.000000
           77              H       7.640436      22.080765       6.603435       0.134252       1.256030 0.89621436E+01  0.89629501E+02                                 1.869793                            1.716147      -0.959180       2.435162                    0.998671       3.313273       9.065384       0.496980       1.232334      -0.722737      -0.011986       0.037452      -0.001256       0.039343      -0.008456       0.000753       0.000137      -0.007351      -0.064299      -0.021457       0.001518       0.019939              1.946532       1.667191      -0.043179       0.032173       2.763304      -0.082310       1.409100          -0.000000
           78              H       5.917922      20.358018       6.608696       0.129165       1.235783 0.87247621E+01  0.86447512E+02                                 1.830021                            1.676943      -0.936747       2.442504                    0.998831       3.284536       8.869644       0.511438       1.208689      -0.728130      -0.035096       0.012656      -0.001100       0.037325      -0.008996      -0.000079      -0.001080       0.006519      -0.061084      -0.020410       0.000654       0.019756              1.946409       2.840709      -0.060123       0.092087       1.612893      -0.024353       1.385625          -0.000000
           79              H       5.809820      15.051111       6.619220       0.126934       1.253016 0.88970347E+01  0.88684702E+02                                 1.853378                            1.698442      -0.945450       2.437119                    0.998704       3.326378       9.042305       0.505377       1.215871      -0.726247      -0.037054      -0.011691       0.000570       0.038859       0.008071      -0.000367       0.000560       0.007680      -0.065037      -0.021698       0.001920       0.019778              1.970442       2.883393       0.060444       0.066991       1.633980       0.018908       1.393953          -0.000000
           80              H       7.500426      13.288410       6.566603       0.134133       1.221806 0.86513273E+01  0.85698655E+02                                 1.828385                            1.680209      -0.958108       2.435704                    0.998740       3.284144       8.921679       0.505289       1.223700      -0.724534      -0.012309      -0.036785      -0.002135       0.038849       0.008968      -0.000396       0.001951      -0.007395      -0.063519      -0.021310       0.000976       0.020334              1.906891       1.645872       0.128774       0.038880       2.696937       0.089185       1.377865          -0.000000
           81              H       5.024880      17.772719       8.597619       0.104250       1.238704 0.91943177E+01  0.91837432E+02                                 1.790672                            1.687469      -0.943685       2.419011                    0.998760       3.364665       8.973680       0.527986       1.161405      -0.739149       0.013759       0.002130       0.029456       0.032581       0.001824       0.000281       0.001721       0.024351       0.041680      -0.019345       0.005346       0.013999              1.857651       2.050607       0.029427       0.446441       1.384656       0.027895       2.137690          -0.000000
           82              H       2.731573      17.664607       8.576572       0.105466       1.199358 0.85871254E+01  0.84329916E+02                                 1.742454                            1.619387      -1.012146       2.385965                    0.998221       3.377143       8.934360       0.544612       1.145209      -0.741661      -0.017153      -0.002643       0.032448       0.036798       0.001512      -0.000722      -0.001974       0.013153       0.053415      -0.015756      -0.002198       0.017954              1.822114       2.089059       0.033838      -0.462685       1.329809      -0.031946       2.047474           0.000000
           83              H       2.759526      17.695166       4.635558       0.111872       1.227335 0.88201045E+01  0.87027823E+02                                 1.763162                            1.637600      -1.017165       2.390326                    0.998186       3.322381       8.753722       0.544438       1.140180      -0.743942      -0.017028      -0.001665      -0.033573       0.037681       0.000216       0.000486       0.000624       0.012894       0.053703      -0.015413      -0.002512       0.017925              1.861444       2.066995       0.019077       0.513971       1.356452       0.016444       2.160885           0.000000
           84              H       5.071593      17.751573       4.688175       0.110487       1.211919 0.90536546E+01  0.89840841E+02                                 1.752068                            1.666157      -0.861437       2.464007                    0.999258       3.268383       8.611795       0.536805       1.149845      -0.743010       0.017054       0.001707      -0.031098       0.035508       0.001009      -0.001566      -0.000669       0.025505       0.041394      -0.019702       0.005585       0.014117              1.780475       1.906158       0.014797      -0.300835       1.376189      -0.014827       2.059076           0.000001
           85              H      10.309806      22.868107       5.135420       0.107694       1.241182 0.95581595E+01  0.96487907E+02                                 1.803963                            1.730997      -0.942184       2.424136                    0.998804       3.371260       9.065187       0.516129       1.175573      -0.736259       0.004070      -0.015549      -0.032555       0.036306      -0.003634      -0.000696       0.001177      -0.015846       0.048809      -0.016857       0.000475       0.016382              1.810054       1.452652      -0.005742      -0.025911       1.857396       0.214917       2.120113           0.000000
           86              H      10.020392      25.218376       5.188037       0.110653       1.161169 0.81136463E+01  0.77924121E+02                                 1.665549                            1.546468      -0.766828       2.510173                    0.999720       3.134914       7.987343       0.576970       1.105344      -0.754349      -0.010515       0.020098      -0.032690       0.039788      -0.003303       0.007653      -0.000944      -0.036073       0.038012      -0.026138       0.011145       0.014993              1.732514       1.377111      -0.070502       0.123200       1.833556      -0.488952       1.986874           0.000001
           87              H      10.356174      26.297146       7.192745       0.097266       1.236726 0.86159655E+01  0.84522441E+02                                 1.779245                            1.622559      -0.759907       2.504547                    0.999632       3.297835       8.665616       0.544891       1.145852      -0.742975       0.007842       0.036442       0.000168       0.037277       0.004175       0.003713       0.000338      -0.036027       0.034359      -0.024588       0.011405       0.013182              1.905984       1.477486       0.166728      -0.015580       2.797904      -0.018356       1.442563           0.000000
           88              H      10.307189      25.124359       9.218500       0.118564       1.171993 0.82737456E+01  0.80079103E+02                                 1.699405                            1.581780      -0.772940       2.513389                    0.999704       3.130757       8.082692       0.558043       1.134021      -0.747397      -0.001957       0.021707       0.035949       0.042040      -0.000038      -0.001254       0.002089      -0.040248       0.043583      -0.027425       0.011457       0.015969              1.743124       1.357997       0.007895      -0.014556       1.749329       0.439089       2.122046           0.000001
           89              H      10.356230      22.717684       9.081696       0.107461       1.245405 0.95128385E+01  0.96042429E+02                                 1.816093                            1.735139      -0.887010       2.449958                    0.998998       3.374145       9.112526       0.511167       1.186834      -0.733543       0.002203      -0.020751       0.033228       0.039237      -0.001861       0.001210      -0.000874      -0.030229       0.041834      -0.022238       0.008104       0.014134              1.832866       1.437180       0.003117       0.010016       1.899000      -0.386419       2.162418          -0.000000
           90              H       8.467479      18.435484      15.985047       0.105230       1.224907 0.84885253E+01  0.83092954E+02                                 1.783320                            1.621775      -0.861423       2.475959                    0.999221       3.246525       8.565412       0.538510       1.161931      -0.739229      -0.038720       0.019934       0.023335       0.049408      -0.014915       0.001063       0.003212       0.021972       0.002268      -0.019456       0.001295       0.018161              1.909199       2.093658      -0.284812      -0.551594       1.503992       0.229127       2.129947           0.000000
           91              H       8.403084      18.416685      13.701469       0.128194       1.041818 0.72980262E+01  0.68422073E+02                                 1.556565                            1.472278      -0.846171       2.486550                    0.999443       3.064069       7.773778       0.586557       1.113795      -0.751117      -0.030352       0.012176      -0.015729       0.036289      -0.011724       0.000708       0.000307       0.022215       0.007702      -0.017449       0.002560       0.014889              1.598277       1.699457      -0.195090       0.260478       1.278020      -0.112891       1.817354           0.000000
           92              H      11.988684      16.677490      11.654667       0.127601       1.030363 0.72817598E+01  0.68291846E+02                                 1.550866                            1.476051      -0.826202       2.495233                    0.999574       3.063270       7.795499       0.582071       1.122012      -0.749075       0.028366      -0.015827       0.013542       0.035193      -0.013292       0.000376      -0.000171       0.016878       0.008140      -0.017102       0.002699       0.014403              1.578812       1.646856      -0.224526       0.234603       1.308669      -0.116920       1.780912          -0.000000
           93              H      11.934680      16.700996       9.397398       0.096407       1.214314 0.86293372E+01  0.85953569E+02                                 1.853849                            1.695121      -0.994912       2.404361                    0.997768       3.519306       9.781502       0.492453       1.248692      -0.716461       0.036098      -0.021157      -0.019417       0.046127      -0.014989       0.001362      -0.001087       0.013112      -0.004696      -0.015579      -0.001723       0.017302              1.976128       2.138223      -0.350059      -0.622388       1.585583       0.323998       2.204577          -0.000000
           94              H      12.817327      13.173246       6.603435       0.133864       1.258306 0.89811723E+01  0.89859393E+02                                 1.871182                            1.717271      -0.957518       2.435536                    0.998746       3.316512       9.073590       0.497164       1.231334      -0.722948       0.011743      -0.037915      -0.001539       0.039722      -0.008488      -0.000651      -0.000258      -0.007111      -0.064031      -0.021365       0.001490       0.019875              1.948029       1.668242      -0.043227      -0.032222       2.765961       0.082393       1.409883          -0.000000
           95              H      14.539841      14.895993       6.608696       0.128251       1.240307 0.87625430E+01  0.86905490E+02                                 1.833332                            1.679676      -0.934778       2.442876                    0.998907       3.290994       8.887953       0.511490       1.207403      -0.728410       0.035160      -0.012849      -0.001234       0.037455      -0.009079       0.000193       0.001077       0.006759      -0.061885      -0.020680       0.000673       0.020007              1.950165       2.847314      -0.060297      -0.092377       1.615544       0.024416       1.387638          -0.000000
           96              H      14.647943      20.202900       6.619220       0.127826       1.247566 0.88503724E+01  0.88098476E+02                                 1.847459                            1.693560      -0.937839       2.440616                    0.998823       3.319545       9.015796       0.506324       1.215265      -0.726380       0.036585       0.011877       0.000271       0.038465       0.008100       0.000561      -0.000460       0.007315      -0.066186      -0.022083       0.002163       0.019920              1.963723       2.871595       0.060096      -0.066594       1.629212      -0.018815       1.390362          -0.000000
           97              H      12.957337      21.965602       6.566603       0.135255       1.215957 0.86025921E+01  0.85100745E+02                                 1.823052                            1.675863      -0.959234       2.435758                    0.998747       3.276828       8.897536       0.505735       1.224274      -0.724406       0.012359       0.036507      -0.002427       0.038618       0.008973       0.000439      -0.001813      -0.006987      -0.063068      -0.021148       0.000969       0.020179              1.901033       1.641584       0.128039      -0.038687       2.686795      -0.088719       1.374720          -0.000000
           98              H      15.432884      17.481286       8.597619       0.104451       1.241219 0.92180579E+01  0.92143536E+02                                 1.793980                            1.690320      -0.954096       2.414723                    0.998669       3.367369       8.987312       0.527170       1.162331      -0.738925      -0.013898      -0.002655       0.029531       0.032745       0.001645      -0.000217      -0.001529       0.024380       0.041873      -0.019348       0.005310       0.014038              1.861236       2.054792       0.029533      -0.447937       1.386700      -0.027971       2.142214          -0.000000
           99              H      17.726192      17.589398       8.576572       0.104992       1.200574 0.85976785E+01  0.84458305E+02                                 1.743540                            1.620332      -1.018237       2.383508                    0.998164       3.378855       8.939792       0.544486       1.145139      -0.741682       0.017179       0.002779       0.032605       0.036959       0.001429       0.000816       0.001897       0.013324       0.053933      -0.015898      -0.002226       0.018124              1.823297       2.090569       0.033887       0.463126       1.330492       0.031985       2.048831           0.000000
          100              H      17.698235      17.558851       4.635558       0.112473       1.226782 0.88166031E+01  0.86997717E+02                                 1.763944                            1.638308      -1.027971       2.386306                    0.998104       3.320934       8.754430       0.543724       1.141618      -0.743596       0.017188       0.001553      -0.033402       0.037597       0.000149      -0.000440      -0.000747       0.012642       0.053402      -0.015240      -0.002588       0.017827              1.862317       2.068126       0.019105      -0.514220       1.356998      -0.016462       2.161827           0.000000
          101              H      15.386168      17.502444       4.688175       0.110434       1.212532 0.90603316E+01  0.89937500E+02                                 1.754197                            1.668035      -0.867592       2.461914                    0.999230       3.267769       8.615960       0.535811       1.151590      -0.742614      -0.016699      -0.001615      -0.031224       0.035446       0.000923       0.001558       0.000683       0.025689       0.041579      -0.019819       0.005644       0.014175              1.782710       1.908717       0.014841       0.301446       1.377558       0.014837       2.061856           0.000001
          102              H      10.147955      12.385909       5.135420       0.108318       1.237869 0.95270014E+01  0.96094635E+02                                 1.800603                            1.728047      -0.934739       2.427457                    0.998868       3.367619       9.051608       0.516627       1.175401      -0.736288      -0.003966       0.015463      -0.032525       0.036231      -0.003753       0.000817      -0.001135      -0.015907       0.048534      -0.016892       0.000599       0.016293              1.806650       1.450524      -0.005731       0.025803       1.853898      -0.213985       2.115527           0.000000
          103              H      10.437370      10.035640       5.188037       0.110249       1.161892 0.81186362E+01  0.77979682E+02                                 1.665819                            1.546597      -0.762149       2.511567                    0.999712       3.136063       7.989207       0.577172       1.104848      -0.754475       0.010524      -0.020353      -0.032642       0.039881      -0.003443      -0.007615       0.000878      -0.036248       0.038589      -0.026318       0.011227       0.015091              1.732869       1.377229      -0.070558      -0.123277       1.833926       0.489314       1.987452           0.000001
          104              H      10.101589       8.956863       7.192745       0.098451       1.234966 0.86021617E+01  0.84366480E+02                                 1.778916                            1.622313      -0.762266       2.504152                    0.999646       3.294249       8.659589       0.544316       1.147342      -0.742617      -0.007526      -0.035833       0.000206       0.036616       0.004051      -0.003685      -0.000386      -0.036080       0.034366      -0.024581       0.011374       0.013207              1.905600       1.477264       0.166667       0.015586       2.797169       0.018432       1.442367           0.000000
          105              H      10.150576      10.129645       9.218500       0.118738       1.172233 0.82777485E+01  0.80146437E+02                                 1.701870                            1.583979      -0.781775       2.510515                    0.999646       3.129074       8.086016       0.556565       1.136627      -0.746792       0.002082      -0.021565       0.035822       0.041864      -0.000110       0.001142      -0.002139      -0.040265       0.044118      -0.027517       0.011404       0.016112              1.745685       1.359741       0.007912       0.014594       1.751989      -0.440019       2.125325           0.000001
          106              H      10.101535      12.536320       9.081696       0.106922       1.250480 0.95613841E+01  0.96667389E+02                                 1.822317                            1.740606      -0.898599       2.444827                    0.998933       3.379169       9.136145       0.509842       1.188259      -0.733232      -0.002490       0.020909       0.033316       0.039413      -0.001736      -0.001043       0.000879      -0.030230       0.042017      -0.022244       0.008065       0.014180              1.839272       1.441118       0.003122      -0.010084       1.905687       0.388992       2.171012          -0.000000
          107              H      11.990291      16.818499      15.985047       0.105274       1.225475 0.84922438E+01  0.83133633E+02                                 1.783295                            1.621654      -0.857389       2.477032                    0.999230       3.247513       8.566616       0.538799       1.161248      -0.739381       0.039034      -0.019644       0.023337       0.049539      -0.014957      -0.001174      -0.003221       0.021859       0.002462      -0.019505       0.001381       0.018124              1.909237       2.093816      -0.284912       0.551792       1.503952      -0.229208       2.129943           0.000000
          108              H      12.054685      16.837305      13.701469       0.129704       1.037961 0.72653441E+01  0.68041416E+02                                 1.552759                            1.468984      -0.844490       2.487827                    0.999493       3.058841       7.757080       0.587192       1.113805      -0.751092       0.029963      -0.012191      -0.015535       0.035885      -0.011596      -0.000713      -0.000288       0.021940       0.007202      -0.017178       0.002392       0.014786              1.594255       1.694864      -0.194187      -0.259163       1.275336       0.112343       1.812566           0.000000
          109              H       8.469083      18.576507      11.654667       0.125783       1.031352 0.72879657E+01  0.68337082E+02                                 1.548743                            1.474179      -0.811426       2.499907                    0.999642       3.067305       7.794767       0.584158       1.118215      -0.750012      -0.029232       0.016174       0.014180       0.036293      -0.012989      -0.000295       0.000171       0.016653       0.007977      -0.016758       0.002649       0.014109              1.576572       1.644420      -0.224004      -0.234046       1.307050       0.116645       1.778246          -0.000000
          110              H       8.523085      18.553007       9.397398       0.095839       1.218673 0.86652911E+01  0.86392827E+02                                 1.857295                            1.697841      -0.987745       2.406615                    0.997864       3.525364       9.799746       0.492458       1.247505      -0.716703      -0.036471       0.020889      -0.019683       0.046410      -0.015051      -0.001390       0.001060       0.012969      -0.004764      -0.015596      -0.001748       0.017343              1.980077       2.142784      -0.351328       0.624578       1.588254      -0.325133       2.209192          -0.000000
          111              H      18.406926       8.059062       6.550817       0.134252       1.256001 0.89619116E+01  0.89626578E+02                                 1.869760                            1.716122      -0.959187       2.435160                    0.998670       3.313259       9.065308       0.496985       1.232329      -0.722738      -0.038368       0.008619       0.001256       0.039344      -0.007674       0.000070       0.000763       0.010223      -0.064299      -0.021457       0.001517       0.019939              1.946495       2.762244       0.054293      -0.084835       1.668157       0.024748       1.409082          -0.000000
          112              H      19.970177       9.927525       6.545556       0.129158       1.235810 0.87249726E+01  0.86450038E+02                                 1.830038                            1.676957      -0.936715       2.442510                    0.998831       3.284574       8.869742       0.511439       1.208679      -0.728133      -0.015717       0.033837       0.001104       0.037325      -0.009430      -0.001072      -0.000177      -0.003241      -0.061095      -0.020414       0.000656       0.019759              1.946430       1.633175      -0.167609      -0.032422       2.820480       0.089567       1.385634          -0.000000
          113              H      25.246603      10.505692       6.535032       0.126933       1.253023 0.88970967E+01  0.88685474E+02                                 1.853386                            1.698448      -0.945466       2.437111                    0.998704       3.326384       9.042329       0.505376       1.215871      -0.726247       0.008360       0.037944      -0.000570       0.038858       0.007266       0.000590      -0.000315      -0.010411      -0.065036      -0.021698       0.001920       0.019777              1.970451       1.633131      -0.050838       0.012895       2.884265       0.068404       1.393958          -0.000000
          114              H       3.556646       8.978017       6.587649       0.134132       1.221813 0.86513900E+01  0.85699448E+02                                 1.828395                            1.680217      -0.958098       2.435709                    0.998740       3.284150       8.921710       0.505287       1.223703      -0.724534       0.035549       0.015523       0.002136       0.038849       0.009480       0.001978      -0.000221       0.004112      -0.063521      -0.021311       0.000976       0.020335              1.906902       2.665951       0.219569       0.085387       1.676885       0.046635       1.377870          -0.000000
          115              H      22.466118      11.046256       4.556633       0.104249       1.238711 0.91943817E+01  0.91838241E+02                                 1.790681                            1.687476      -0.943688       2.419009                    0.998760       3.364672       8.973710       0.527984       1.161406      -0.739149      -0.000903      -0.013893      -0.029456       0.032581      -0.000355       0.001690       0.000433      -0.024612       0.041679      -0.019344       0.005345       0.013999              1.857660       1.384698      -0.029842      -0.011792       2.050580       0.447160       2.137703          -0.000000
          116              H      22.370489      13.340118       4.577680       0.105468       1.199352 0.85870736E+01  0.84329282E+02                                 1.742448                            1.619382      -1.012155       2.385962                    0.998221       3.377134       8.934330       0.544613       1.145209      -0.741661       0.001111       0.017320      -0.032448       0.036798       0.000328      -0.001902      -0.000893      -0.013479       0.053415      -0.015756      -0.002198       0.017954              1.822107       1.329797      -0.033742       0.009201       2.089059      -0.463692       2.047466           0.000000
          117              H      22.342536      13.309559       8.518694       0.111870       1.227346 0.88201990E+01  0.87028966E+02                                 1.763171                            1.637607      -1.017177       2.390320                    0.998186       3.322397       8.753767       0.544438       1.140177      -0.743943       0.000148       0.017108       0.033575       0.037682      -0.000926       0.000579       0.000541      -0.012768       0.053702      -0.015413      -0.002511       0.017924              1.861454       1.358672      -0.043969      -0.029187       2.064791       0.513411       2.160899           0.000000
          118              H      22.491331      11.001595       8.466077       0.110489       1.211915 0.90536206E+01  0.89840443E+02                                 1.752066                            1.666156      -0.861464       2.463995                    0.999258       3.268375       8.611779       0.536804       1.149848      -0.743009      -0.000188      -0.017138       0.031098       0.035508      -0.001259      -0.000527      -0.001619      -0.025459       0.041394      -0.019701       0.005585       0.014117              1.780473       1.377741      -0.032236       0.011904       1.904605      -0.300964       2.059072           0.000001
          119              H      17.859343       5.330398       8.018832       0.107695       1.241193 0.95582629E+01  0.96489201E+02                                 1.803972                            1.731004      -0.942210       2.424122                    0.998804       3.371275       9.065236       0.516128       1.175570      -0.736260       0.015849      -0.002676       0.032554       0.036306      -0.002177       0.001235      -0.000588       0.016883       0.048811      -0.016858       0.000476       0.016383              1.810063       1.855239       0.030089       0.216371       1.454825      -0.006757       2.120125           0.000000
          120              H      15.492670       5.410307       7.966215       0.110650       1.161178 0.81137274E+01  0.77925085E+02                                 1.665556                            1.546475      -0.766831       2.510171                    0.999720       3.134932       7.987395       0.576969       1.105342      -0.754349      -0.020951       0.008691       0.032691       0.039789      -0.000066      -0.001618       0.007539       0.036673       0.038009      -0.026138       0.011146       0.014992              1.732521       1.842428      -0.029086      -0.497952       1.368252       0.079367       1.986884           0.000001
          121              H      14.447913       4.980211       5.961507       0.097264       1.236740 0.86160748E+01  0.84523739E+02                                 1.779254                            1.622566      -0.759912       2.504546                    0.999632       3.297854       8.665663       0.544892       1.145846      -0.742976      -0.035606      -0.011040      -0.000168       0.037278       0.007294       0.000010       0.003726       0.033985       0.034363      -0.024588       0.011404       0.013185              1.905994       2.758099       0.280712      -0.016903       1.517316      -0.017146       1.442568           0.000000
          122              H      15.611735       5.132981       3.935752       0.118567       1.171971 0.82735572E+01  0.80076816E+02                                 1.699383                            1.581761      -0.772944       2.513388                    0.999703       3.130731       8.082599       0.558047       1.134020      -0.747398      -0.021793       0.000025      -0.035948       0.042038       0.003517       0.002192      -0.001064       0.039632       0.043578      -0.027426       0.011457       0.015969              1.743101       1.744836       0.042327       0.438641       1.362453       0.024427       2.122013           0.000001
          123              H      18.013282       5.297500       4.072556       0.107459       1.245385 0.95126465E+01  0.96039984E+02                                 1.816071                            1.735120      -0.886996       2.449964                    0.998998       3.374132       9.112460       0.511171       1.186831      -0.733543       0.020864      -0.000354      -0.033229       0.039237       0.000838      -0.000979       0.001128       0.030411       0.041834      -0.022238       0.008104       0.014134              1.832843       1.894795       0.043850      -0.385775       1.441347      -0.024283       2.162388          -0.000000
          124              H       9.267420      19.309773      23.477709       0.105243       1.224840 0.84879743E+01  0.83086230E+02                                 1.783257                            1.621725      -0.861390       2.475977                    0.999221       3.246433       8.565107       0.538517       1.161935      -0.739229      -0.023290       0.036797      -0.023325       0.049402      -0.016619       0.003102       0.001339      -0.016358       0.002291      -0.019457       0.001301       0.018156              1.909128       1.558879      -0.332388       0.277111       2.038644      -0.529077       2.129861           0.000000
          125              H      32.876040      19.375577      25.761287       0.128192       1.041814 0.72979902E+01  0.68421641E+02                                 1.556561                            1.472274      -0.846136       2.486566                    0.999444       3.064065       7.773759       0.586558       1.113795      -0.751117      -0.014819       0.029153       0.015728       0.036289      -0.013501       0.000242       0.000733      -0.017726       0.007703      -0.017450       0.002561       0.014889              1.598273       1.315785      -0.229238      -0.135538       1.661684       0.249443       1.817349           0.000000
          126              H       0.578814       4.206979       1.499585       0.127598       1.030359 0.72817299E+01  0.68291488E+02                                 1.550861                            1.476048      -0.826238       2.495216                    0.999573       3.063269       7.795489       0.582072       1.122012      -0.749075       0.018280      -0.026852      -0.013542       0.035193      -0.014574      -0.000204       0.000360      -0.011918       0.008140      -0.017102       0.002699       0.014403              1.578807       1.350978      -0.250858      -0.137257       1.604537       0.223312       1.780908          -0.000000
          127              H      24.146217       4.258681       3.756854       0.096397       1.214373 0.86298346E+01  0.85959754E+02                                 1.853908                            1.695169      -0.994840       2.404391                    0.997770       3.519389       9.781800       0.492446       1.248690      -0.716461       0.024272      -0.034084       0.019415       0.046129      -0.015913      -0.001206       0.001257      -0.007608      -0.004696      -0.015581      -0.001723       0.017303              1.976195       1.651803      -0.393382       0.377923       2.072128      -0.591246       2.204654          -0.000000
          128              H       4.142732       3.692263       6.550817       0.133866       1.258274 0.89809026E+01  0.89856037E+02                                 1.871150                            1.717245      -0.957508       2.435541                    0.998747       3.316484       9.073486       0.497168       1.231334      -0.722948       0.038807      -0.008335       0.001540       0.039722      -0.007727      -0.000200      -0.000671       0.009998      -0.064029      -0.021364       0.001489       0.019875              1.947994       2.764903       0.054388       0.084922       1.669212      -0.024789       1.409865          -0.000000
          129              H      24.083185      25.326486       6.545556       0.128251       1.240316 0.87626079E+01  0.86906277E+02                                 1.833339                            1.679681      -0.934775       2.442877                    0.998907       3.291003       8.887979       0.511490       1.207400      -0.728410       0.015915      -0.033883       0.001235       0.037455      -0.009534       0.001055       0.000288      -0.003446      -0.061885      -0.020680       0.000672       0.020008              1.950174       1.635879      -0.168124       0.032509       2.827001      -0.089849       1.387641          -0.000000
          130              H      18.806759      24.748320       6.535032       0.127827       1.247553 0.88502587E+01  0.88097043E+02                                 1.847443                            1.693547      -0.937839       2.440617                    0.998823       3.319533       9.015742       0.506327       1.215262      -0.726381      -0.008587      -0.037494      -0.000271       0.038465       0.007327      -0.000508       0.000519      -0.010061      -0.066185      -0.022083       0.002163       0.019919              1.963705       1.628351      -0.050559      -0.012837       2.872411      -0.067999       1.390353          -0.000000
          131              H      16.901116      26.275994       6.587649       0.135257       1.215946 0.86024968E+01  0.85099580E+02                                 1.823043                            1.675855      -0.959233       2.435760                    0.998747       3.276812       8.897486       0.505736       1.224276      -0.724405      -0.035267      -0.015547       0.002426       0.038618       0.009449      -0.001845       0.000277       0.003707      -0.063066      -0.021147       0.000969       0.020178              1.901023       2.655951       0.218325      -0.084940       1.672405      -0.046399       1.374714          -0.000000
          132              H      21.587243      24.207761       4.556633       0.104452       1.241215 0.92180323E+01  0.92143225E+02                                 1.793977                            1.690318      -0.954091       2.414726                    0.998669       3.367367       8.987307       0.527170       1.162331      -0.738925       0.001412       0.014079      -0.029530       0.032745      -0.000533      -0.001504      -0.000352      -0.024578       0.041875      -0.019348       0.005309       0.014039              1.861233       1.386734      -0.029929       0.011852       2.054754      -0.448650       2.142209          -0.000000
          133              H      21.682872      21.913899       4.577680       0.104991       1.200578 0.85977104E+01  0.84458692E+02                                 1.743544                            1.620335      -1.018257       2.383499                    0.998163       3.378859       8.939805       0.544486       1.145139      -0.741682      -0.001245      -0.017357      -0.032606       0.036959       0.000230       0.001817       0.000981      -0.013620       0.053933      -0.015898      -0.002225       0.018124              1.823301       1.330483      -0.033764      -0.009198       2.090584       0.464140       2.048837           0.000000
          134              H      21.710828      21.944446       8.518694       0.112471       1.226803 0.88167813E+01  0.86999902E+02                                 1.763962                            1.638323      -1.027979       2.386299                    0.998103       3.320963       8.754524       0.543722       1.141616      -0.743596      -0.000024      -0.017259       0.033402       0.037598      -0.000971      -0.000707      -0.000505      -0.012497       0.053406      -0.015241      -0.002587       0.017828              1.862338       1.359224      -0.043995       0.029194       2.065938      -0.513665       2.161851           0.000000
          135              H      21.562034      24.252410       8.466077       0.110433       1.212532 0.90603382E+01  0.89937589E+02                                 1.754198                            1.668037      -0.867594       2.461913                    0.999230       3.267771       8.615969       0.535810       1.151591      -0.742614       0.000129       0.016777       0.031224       0.035446      -0.001360       0.000542       0.001612      -0.025613       0.041581      -0.019820       0.005645       0.014176              1.782711       1.379112      -0.032296      -0.011945       1.907164       0.301574       2.061858           0.000001
          136              H       4.690316       6.420922       8.018832       0.108312       1.237858 0.95268951E+01  0.96093237E+02                                 1.800586                            1.728033      -0.934674       2.427485                    0.998869       3.367619       9.051575       0.516631       1.175395      -0.736290      -0.015754       0.002579       0.032527       0.036234      -0.002289      -0.001203       0.000714       0.016981       0.048535      -0.016892       0.000598       0.016294              1.806633       1.851722       0.029980      -0.215423       1.452673       0.006729       2.115504           0.000000
          137              H       7.056989       6.341013       7.966215       0.110245       1.161920 0.81188591E+01  0.77982320E+02                                 1.665842                            1.546615      -0.762202       2.511538                    0.999711       3.136093       7.989296       0.577170       1.104844      -0.754476       0.021207      -0.008679       0.032643       0.039882      -0.000188       0.001550      -0.007507       0.036896       0.038591      -0.026319       0.011227       0.015091              1.732894       1.842827      -0.029121       0.498332       1.368372      -0.079414       1.987484           0.000001
          138              H       8.101744       6.771115       5.961507       0.098451       1.234974 0.86022270E+01  0.84367316E+02                                 1.778925                            1.622321      -0.762266       2.504152                    0.999646       3.294262       8.659645       0.544313       1.147345      -0.742616       0.035025       0.010673      -0.000206       0.036616       0.007174      -0.000058      -0.003705       0.034082       0.034366      -0.024581       0.011374       0.013207              1.905611       2.757376       0.280606       0.016977       1.517082       0.017159       1.442374           0.000000
          139              H       6.937920       6.618351       3.935752       0.118737       1.172227 0.82776946E+01  0.80145775E+02                                 1.701865                            1.583974      -0.781696       2.510555                    0.999647       3.129061       8.085972       0.556566       1.136627      -0.746792       0.021664      -0.000161      -0.035821       0.041863       0.003449      -0.002231       0.000947       0.039669       0.044117      -0.027515       0.011404       0.016112              1.745679       1.747502       0.042426      -0.439578       1.364217      -0.024476       2.125318           0.000001
          140              H       4.536374       6.453832       4.072556       0.106920       1.250495 0.95615330E+01  0.96669244E+02                                 1.822329                            1.740616      -0.898614       2.444816                    0.998932       3.379197       9.136229       0.509842       1.188255      -0.733233      -0.021048       0.000625      -0.033317       0.039413       0.000962       0.000967      -0.000961       0.030371       0.042021      -0.022246       0.008065       0.014181              1.839284       1.901498       0.044097       0.388358       1.445328       0.024441       2.171027          -0.000000
          141              H      11.190356      15.944189      23.477709       0.105272       1.225471 0.84922053E+01  0.83133163E+02                                 1.783291                            1.621651      -0.857332       2.477057                    0.999231       3.247506       8.566593       0.538799       1.161249      -0.739381       0.023028      -0.037139      -0.023335       0.049539      -0.016652      -0.003104      -0.001454      -0.016232       0.002468      -0.019506       0.001382       0.018124              1.909233       1.558904      -0.332520      -0.277224       2.038856       0.529298       2.129940           0.000000
          142              H      11.177338      15.878378      25.761287       0.129705       1.037957 0.72653102E+01  0.68041024E+02                                 1.552756                            1.468981      -0.844493       2.487826                    0.999493       3.058836       7.757065       0.587192       1.113805      -0.751091       0.014800      -0.028764       0.015535       0.035885      -0.013350      -0.000225      -0.000736      -0.017500       0.007201      -0.017178       0.002392       0.014786              1.594251       1.312927      -0.228181       0.134877       1.657266      -0.248181       1.812561           0.000000
          143              H      21.970840       7.544360       1.499585       0.125784       1.031355 0.72879941E+01  0.68337421E+02                                 1.548747                            1.474183      -0.811426       2.499908                    0.999642       3.067302       7.794766       0.584157       1.118217      -0.750012      -0.018702       0.027682      -0.014181       0.036293      -0.014255       0.000196      -0.000278      -0.011802       0.007973      -0.016757       0.002648       0.014110              1.576577       1.349268      -0.250276       0.136936       1.602211      -0.222784       1.778251          -0.000000
          144              H      21.999039       7.492651       3.756854       0.095840       1.218677 0.86653046E+01  0.86392762E+02                                 1.857275                            1.697824      -0.987850       2.406566                    0.997862       3.525358       9.799632       0.492470       1.247478      -0.716708      -0.024039       0.034475       0.019682       0.046409      -0.015960       0.001179      -0.001290      -0.007448      -0.004765      -0.015595      -0.001748       0.017343              1.980055       1.654645      -0.394769      -0.379220       2.076353       0.593285       2.209167          -0.000000
          145              C      23.209101      14.808544      19.621935       0.184781      41.077093 0.38826448E+03  0.89001455E+04                                10.582793                            6.695013      -0.042454       1.988205                    0.999576      26.672521      76.457340       0.617206       0.432919      -1.050774       0.020364       0.058176       0.014754       0.063378      -0.007919       0.001448       0.011945       0.012073      -0.014292      -0.017840       0.004201       0.013639             15.093564      23.729386       7.489507       0.530969      16.099885      -0.476221       5.451421           0.000000
          146              C      24.485293      14.093828      19.678761      -0.194849      37.587946 0.46092075E+03  0.11025069E+05                                 9.751467                            7.153864       0.076207       1.975502                    0.999763      30.964217      90.574049       0.614985       0.416377      -1.061398       0.009503       0.004344       0.013333       0.016940      -0.028585      -0.001993       0.004754      -0.010855      -0.064800      -0.022520      -0.017769       0.040289             11.728419      14.341285       2.187690       0.624714      15.878394      -0.617664       4.965578          -0.000001
          147              C      25.420505      15.046861      19.680340      -0.196833      37.050488 0.44163314E+03  0.10461029E+05                                 9.652069                            6.993906       0.075148       1.976326                    0.999803      30.788561      89.890705       0.622564       0.415345      -1.061081      -0.009536      -0.009127       0.011609       0.017578      -0.029544      -0.003781       0.001325       0.020870      -0.028205      -0.026703      -0.009655       0.036357             11.831454      17.298353       2.294010       0.859557      13.262932      -0.387858       4.933076          -0.000000
          148              C      24.807441      16.314596      19.645086       0.178150      41.457236 0.38354747E+03  0.87623275E+04                                10.630945                            6.641283      -0.002191       2.002239                    0.999640      26.555550      75.912306       0.621713       0.431237      -1.052140      -0.054752      -0.017437       0.015841       0.059605      -0.003790      -0.001322      -0.000044       0.007531      -0.036422      -0.012225       0.000751       0.011475             15.178454      19.626422       7.921082       1.279203      20.344572       0.076787       5.564368           0.000000
          149              C      25.458590      17.545667      19.654557      -0.090431      57.249652 0.48905767E+03  0.11761486E+05                                12.747280                            7.339928      -0.017461       1.983817                    0.999184      28.578141      81.283656       0.616523       0.413100      -1.073550       0.034588       0.000090       0.013341       0.037071      -0.003031      -0.004559      -0.002587       0.100933       0.056682      -0.060098       0.018116       0.041982             19.545257      30.196840       0.820058       1.870359      21.738489       0.173276       6.700444          -0.000000
          150              C      24.851387      18.805881      19.654557       0.178718      41.435130 0.39336349E+03  0.90389975E+04                                10.623830                            6.735002      -0.026434       1.993643                    0.999572      26.660754      76.309843       0.616406       0.432427      -1.051943      -0.056576       0.019359       0.009016       0.060473       0.003514       0.000647      -0.003269       0.003738      -0.052642      -0.018020       0.005222       0.012797             14.634724      18.060463      -6.825142       1.005170      20.493048       0.075798       5.350662           0.000000
          151              C      25.523304      20.076672      19.682970      -0.191213      37.185029 0.45258534E+03  0.10782244E+05                                 9.681647                            7.087877       0.075720       1.975789                    0.999770      30.889909      90.334775       0.617638       0.416258      -1.060899      -0.010444       0.009724       0.004339       0.014915       0.030965      -0.000835      -0.001545       0.026432      -0.056492      -0.024377      -0.018745       0.043122             11.732375      17.219404      -1.690530       0.704289      13.107376       0.386648       4.870345          -0.000000
          152              C      24.603942      21.047803      19.701912      -0.197991      37.065007 0.45410921E+03  0.10822994E+05                                 9.653032                            7.098066       0.085442       1.979307                    0.999782      30.871374      90.172535       0.617686       0.416055      -1.061484       0.009748      -0.003945       0.006437       0.012330       0.030266      -0.002044       0.001268      -0.012812      -0.051419      -0.023293      -0.016216       0.039508             11.545306      14.232463      -1.262178       0.648163      15.535717       0.664406       4.867739          -0.000001
          153              C      23.330117      20.381266      19.650874       0.193133      39.879649 0.38373498E+03  0.87650713E+04                                10.377385                            6.651067      -0.026703       1.995265                    0.999533      26.452447      75.537397       0.620297       0.432297      -1.051808       0.014273      -0.056622       0.009416       0.059148       0.003508      -0.002297      -0.010546       0.018123       0.002139      -0.016177       0.004215       0.011962             14.327566      22.290633      -6.141539       0.789645      15.469830       0.326057       5.222235           0.000000
          154              C      21.971086      14.174442      19.616673      -0.093039      55.096592 0.50173400E+03  0.12133537E+05                                12.411194                            7.419539       0.009565       1.989151                    0.999196      28.750037      81.774158       0.615574       0.411445      -1.075536      -0.001586      -0.044638       0.012086       0.046273      -0.000433       0.001630      -0.021277      -0.105773       0.038230      -0.059295       0.002492       0.056803             17.873584      24.164990       0.942270      -0.162301      23.186807       0.447422       6.268953          -0.000001
          155              C      26.966655      17.510413      19.659293       0.116430      39.350299 0.39912908E+03  0.91987625E+04                                10.400760                            6.812460      -0.461085       1.872036                    0.998636      26.447481      75.646707       0.609487       0.436040      -1.050459      -0.026794       0.000874       0.001029       0.026828       0.002314      -0.003057      -0.000341      -0.007790      -0.138080      -0.046170       0.018609       0.027562             16.438867      32.929623       0.152421       1.773578       6.410558       0.005118       9.976420           0.000000
          156              C      27.677181      17.509710      18.525396      -0.161276      36.650082 0.41870962E+03  0.97969093E+04                                 9.720719                            6.878630       0.078447       1.994749                    0.999369      29.841878      86.887053       0.617743       0.423762      -1.054678       0.034455      -0.000566       0.007895       0.035352       0.001392       0.020833       0.001505      -0.009749       0.067262      -0.025223      -0.006410       0.031634             13.379496      25.273568       0.298970      -0.589303       5.282536       0.073000       9.582386           0.000000
          157              C      29.058985      17.548959      18.536446      -0.106871      36.750116 0.41122428E+03  0.95579744E+04                                 9.711816                            6.800450      -0.035389       1.955812                    0.999640      29.312497      84.469090       0.624872       0.421723      -1.058215      -0.023988       0.000025       0.020982       0.031870      -0.000261      -0.020836       0.000398      -0.015510       0.061929      -0.027159      -0.002573       0.029732             13.494021      25.468270       0.300391       1.101965       5.191469      -0.084932       9.822322           0.000000
          158              C      29.746939      17.526160      19.708227      -0.021920      39.397404 0.40708116E+03  0.93434064E+04                                10.107320                            6.665501      -0.004022       2.007849                    0.999333      26.742137      74.106547       0.652028       0.409276      -1.076937      -0.040852      -0.003942      -0.001889       0.041085      -0.000204       0.001622       0.000003      -0.022534      -0.014050      -0.009477      -0.004134       0.013611             15.463542      30.889625       0.102795       0.974991       5.452523      -0.019390      10.048477           0.000000
          159              C      29.050851      17.536969      20.855277      -0.103538      35.231319 0.40265914E+03  0.93055648E+04                                 9.425926                            6.716643      -0.017653       1.964855                    0.999648      29.065634      83.395281       0.630816       0.420144      -1.059688      -0.024198      -0.000143      -0.016431       0.029250      -0.001156       0.018562      -0.000570      -0.013281       0.051318      -0.023678      -0.001918       0.025596             12.792084      23.565436       0.201358       0.833844       5.051538       0.033248       9.759277           0.000000
          160              C      27.654028      17.515347      20.820024      -0.155391      36.540181 0.41951732E+03  0.98037365E+04                                 9.686768                            6.869582       0.140989       2.017648                    0.999369      29.567644      85.555767       0.621330       0.421834      -1.057690       0.035519      -0.000563      -0.007233       0.036252       0.000558      -0.024636      -0.002068       0.000187       0.064746      -0.024028      -0.010961       0.034989             13.471242      24.930778       0.205295       3.218134       5.342478      -0.030813      10.140471           0.000000
          161              C       7.667311      17.534621      19.717171       0.610692      24.883944 0.24441493E+03  0.50336075E+04                                 7.984903                            5.570986      -0.022279       2.057130                    0.999545      22.031445      61.564472       0.624578       0.476176      -1.017271       0.065095      -0.004697      -0.000095       0.065264      -0.003311      -0.002424      -0.000845      -0.194157      -0.121335      -0.077075      -0.040287       0.117361             11.226599      20.007142       0.118434       0.480454       4.739313       0.014369       8.933342           0.000001
          162              C      21.927168      12.700824      19.257825       0.105067      36.952194 0.42254160E+03  0.98745771E+04                                 9.893467                            7.006350      -0.433859       1.875372                    0.998315      26.953056      77.539072       0.601605       0.435658      -1.051067       0.000882       0.030743      -0.008270       0.031848      -0.004844      -0.001710       0.004461      -0.008172      -0.099959      -0.033723       0.010325       0.023397             12.670139       5.909467       0.540025       0.202746      22.183197       1.166246       9.917753          -0.000000
          163              C      21.981684      11.955787      20.352259      -0.156149      34.859040 0.43902244E+03  0.10413545E+05                                 9.486211                            7.116136      -0.033989       1.960681                    0.998652      30.237139      89.171373       0.596982       0.432547      -1.047369      -0.001322      -0.038136      -0.002938       0.038272       0.001514       0.000517       0.029884       0.021673       0.047127      -0.036000       0.002962       0.033037             11.639056       5.306241      -0.017386      -0.009559      20.253586      -2.537559       9.357339          -0.000000
          164              C      22.088681      10.515072      20.339631      -0.099836      32.583533 0.42139373E+03  0.98210617E+04                                 8.860017                            6.846095       0.135920       2.012518                    0.999767      29.067347      82.955148       0.630096       0.417089      -1.064738       0.004422       0.030081      -0.017881       0.035273      -0.003024       0.013951      -0.019061      -0.082483       0.089979      -0.058439       0.009692       0.048747             10.309132       5.105155      -0.054068       0.659931      16.233899      -0.796155       9.588343          -0.000001
          165              C      21.967985       9.882852      19.126282      -0.100977      30.954758 0.42811520E+03  0.10059163E+05                                 8.636973                            6.976190       0.006825       1.968927                    0.999738      29.659639      86.156953       0.611502       0.426292      -1.054534      -0.010706       0.034154      -0.006472       0.036373       0.004235       0.006581       0.003124      -0.109975      -0.019736      -0.052765      -0.005850       0.058616              9.570825       5.058050       0.926121       0.188306      13.856932      -0.219401       9.797492          -0.000000
          166              C      21.946805      10.571482      17.907146      -0.108915      32.818864 0.44745571E+03  0.10587028E+05                                 8.893201                            7.064474       0.079436       1.988819                    0.999652      29.692193      85.404667       0.618930       0.418255      -1.063902       0.002293       0.014608       0.021277       0.025910       0.003768      -0.001625       0.021014      -0.114850       0.132551      -0.079685       0.018443       0.061242              9.983936       4.943424       0.230420      -0.069172      14.629498       0.520806      10.378887          -0.000001
          167              C      21.920510      12.033349      18.005540      -0.160126      35.825519 0.49334341E+03  0.12000486E+05                                 9.531671                            7.495127       0.069438       1.980227                    0.999630      31.025395      91.458990       0.589680       0.427012      -1.054936      -0.000912      -0.028035       0.020620       0.034814      -0.005024       0.004820      -0.037617      -0.054251       0.139427      -0.050850      -0.017933       0.068784             10.825167       5.160504       0.265541       0.144915      16.723344       1.859612      10.591654          -0.000000
          168              C      23.055683      17.160471      10.781751       0.105907      28.425302 0.30913465E+03  0.66642789E+04                                 8.139068                            5.868026       0.279720       2.114849                    0.999844      25.121319      68.833097       0.680194       0.417703      -1.064910      -0.045403       0.020578      -0.011063       0.051062       0.005360      -0.008428       0.005184      -0.008288      -0.091876      -0.032978       0.010871       0.022107             10.629374       8.356542      -1.658667      -0.307067       5.174948       0.194482      18.356633           0.000000
          169              C      23.097290      17.156944      12.170840      -0.187506      36.392903 0.41827364E+03  0.97025878E+04                                 9.510899                            6.782774       0.215008       2.042490                    0.999732      29.039579      81.915855       0.640167       0.412463      -1.070755      -0.000164       0.000977      -0.002993       0.003153      -0.012680       0.017221      -0.008279       0.019842      -0.028762      -0.018789      -0.011305       0.030094             12.768402       8.914696      -1.584833      -1.684815       5.685542       0.803427      23.704967           0.000001
          170              C      20.989317      18.187532      15.085822      -0.186882      34.634744 0.41421426E+03  0.95894654E+04                                 9.194157                            6.747455       0.243849       2.051672                    0.999750      28.992653      81.826455       0.641875       0.412179      -1.070443       0.003557      -0.001165       0.005577       0.006717      -0.012054       0.015029      -0.007453       0.013179      -0.049876      -0.022936      -0.005352       0.028287             11.805547       8.214613      -1.712428      -1.711684       5.622347       0.878338      21.579682          -0.000000
          171              C      21.028613      18.167553      16.447551       0.099276      26.840207 0.31402838E+03  0.68205591E+04                                 7.867307                            5.948595       0.244152       2.101238                    0.999809      25.481450      70.897863       0.667366       0.422563      -1.058075       0.038054      -0.019387       0.008495       0.043545       0.010601      -0.006016       0.002133      -0.019182      -0.124617      -0.042371       0.007303       0.035068              9.635461       7.956300      -1.882729      -0.721270       5.113331       0.365120      15.836751          -0.000001
          172              C      20.844272      20.445429      19.621935       0.184262      41.088473 0.38839936E+03  0.89038252E+04                                10.583696                            6.695574      -0.038859       1.989007                    0.999602      26.677353      76.468521       0.617276       0.432841      -1.050843      -0.019785      -0.058347       0.014456       0.063284      -0.006694      -0.001170      -0.011481       0.012574      -0.013974      -0.017006       0.004395       0.012611             15.095180      23.734084       7.489155      -0.531219      16.099594       0.476152       5.451861           0.000000
          173              C      19.568080      21.160145      19.678761      -0.193925      37.559859 0.46048210E+03  0.11011333E+05                                 9.744016                            7.148458       0.078082       1.976262                    0.999760      30.952660      90.510225       0.615511       0.416144      -1.061606      -0.009154      -0.004227       0.013131       0.016555      -0.029646       0.002314      -0.004762      -0.009652      -0.063988      -0.022336      -0.018786       0.041121             11.719080      14.329928       2.185778      -0.624131      15.865529       0.616934       4.961784          -0.000001
          174              C      18.632868      20.207111      19.680340      -0.195429      37.020167 0.44108854E+03  0.10445210E+05                                 9.648345                            6.990721       0.078461       1.977390                    0.999787      30.769475      89.830969       0.622537       0.415479      -1.060965       0.008239       0.007769       0.011627       0.016230      -0.030838       0.003712      -0.001432       0.021743      -0.029268      -0.027873      -0.010015       0.037889             11.827168      17.295141       2.292402      -0.859362      13.255457       0.387459       4.930907          -0.000000
          175              C      19.245932      18.939377      19.645086       0.179728      41.392466 0.38286890E+03  0.87433913E+04                                10.623031                            6.637262      -0.003516       2.002069                    0.999632      26.529805      75.836219       0.621609       0.431478      -1.051941       0.053904       0.015556       0.016547       0.058493      -0.001199       0.002297       0.000242       0.006671      -0.042755      -0.014470       0.003603       0.010867             15.166027      19.612791       7.913064      -1.278352      20.324650      -0.076927       5.560639           0.000000
          176              C      18.594783      17.708306      19.654557      -0.093597      57.399033 0.49046977E+03  0.11804523E+05                                12.768916                            7.351148      -0.017572       1.983369                    0.999161      28.623664      81.457344       0.615943       0.413171      -1.073452      -0.034932      -0.001103       0.013294       0.037393      -0.001170       0.004352       0.002434       0.103114       0.058656      -0.061422       0.018815       0.042607             19.580976      30.259191       0.823987      -1.875457      21.772491      -0.173859       6.711245          -0.000000
          177              C      19.201986      16.448092      19.654557       0.179871      41.398340 0.39305304E+03  0.90295563E+04                                10.615261                            6.730814      -0.018926       1.995822                    0.999583      26.649203      76.252558       0.616844       0.432230      -1.052124       0.057393      -0.019012       0.009428       0.061191       0.001478      -0.000297       0.002821       0.001282      -0.051218      -0.017395       0.007181       0.010214             14.620564      18.041123      -6.819759      -1.003846      20.473909      -0.075637       5.346662           0.000000
          178              C      18.530070      15.177301      19.682970      -0.191524      37.202883 0.45298538E+03  0.10794103E+05                                 9.685318                            7.092035       0.075005       1.975422                    0.999763      30.898366      90.367743       0.617326       0.416379      -1.060827       0.010803      -0.010031       0.004077       0.015295       0.028445       0.001286       0.000796       0.024922      -0.052724      -0.022267      -0.017614       0.039881             11.735318      17.217393      -1.692990      -0.704209      13.116030      -0.386855       4.872530          -0.000000
          179              C      19.449431      14.206170      19.701912      -0.201669      37.149019 0.45551775E+03  0.10864905E+05                                 9.667061                            7.109322       0.084559       1.978580                    0.999761      30.917240      90.339326       0.617168       0.416085      -1.061472      -0.011378       0.003935       0.005935       0.013423       0.028854       0.002340      -0.000379      -0.013563      -0.047368      -0.022396      -0.015164       0.037560             11.561836      14.257956      -1.265977      -0.649690      15.552635      -0.664989       4.874918          -0.000001
          180              C      20.723257      14.872707      19.650874       0.194974      39.843274 0.38337628E+03  0.87549112E+04                                10.372208                            6.648645      -0.029354       1.994651                    0.999527      26.437611      75.488814       0.620308       0.432387      -1.051744      -0.016783       0.055254       0.009425       0.058511       0.003576       0.002544       0.009872       0.020048      -0.000721      -0.016174       0.003502       0.012673             14.319007      22.276369      -6.138759      -0.789150      15.460750      -0.325747       5.219903           0.000000
          181              C      22.082288      21.079531      19.616673      -0.092997      55.088048 0.50163096E+03  0.12130338E+05                                12.409484                            7.418406       0.008275       1.988918                    0.999142      28.748527      81.765617       0.615672       0.411404      -1.075570       0.002042       0.044592       0.012099       0.046249       0.000096      -0.001357       0.021338      -0.105035       0.038512      -0.058964       0.002441       0.056524             17.871464      24.160346       0.940422       0.162132      23.185869      -0.447331       6.268178          -0.000001
          182              C      17.086718      17.743560      19.659293       0.116617      39.341228 0.39901754E+03  0.91953542E+04                                10.398327                            6.810964      -0.458572       1.872770                    0.998603      26.443632      75.627016       0.609640       0.435970      -1.050523       0.027436      -0.001533       0.001542       0.027522       0.004191       0.002834       0.000754      -0.008599      -0.140970      -0.047116       0.017576       0.029540             16.433863      32.916903       0.153111      -1.773394       6.408526      -0.005191       9.976162           0.000000
          183              C      16.376191      17.744267      18.525396      -0.161693      36.637048 0.41855812E+03  0.97917117E+04                                 9.713869                            6.873744       0.081905       1.995836                    0.999373      29.842385      86.858971       0.618502       0.423314      -1.055040      -0.033747       0.000753       0.008508       0.034811       0.001658      -0.020794      -0.000153      -0.011045       0.066200      -0.025728      -0.005423       0.031151             13.368917      25.250164       0.299346       0.586809       5.278411      -0.072935       9.578176           0.000000
          184              C      14.994387      17.705017      18.536446      -0.105266      36.740451 0.41105972E+03  0.95536469E+04                                 9.712484                            6.800781      -0.037720       1.955078                    0.999580      29.304133      84.455847       0.624594       0.421933      -1.058033       0.023486       0.000196       0.020781       0.031360      -0.000116       0.020281      -0.000527      -0.014157       0.062355      -0.026222      -0.003322       0.029544             13.494982      25.469680       0.300881      -1.102824       5.191557       0.084950       9.823707           0.000001
          185              C      14.306434      17.727813      19.708227      -0.021567      39.379814 0.40686259E+03  0.93372399E+04                                10.105076                            6.664214      -0.002916       2.008418                    0.999284      26.733929      74.081939       0.652010       0.409337      -1.076884       0.040612       0.003959      -0.000592       0.040808      -0.000158      -0.002023       0.000229      -0.022502      -0.018170      -0.009434      -0.004849       0.014283             15.459159      30.878769       0.103079      -0.974099       5.451225       0.019377      10.047484           0.000000
          186              C      15.002523      17.717000      20.855277      -0.105294      35.284083 0.40336835E+03  0.93258000E+04                                 9.432828                            6.720635      -0.016748       1.964553                    0.999646      29.095984      83.492067       0.630916       0.419904      -1.059868       0.025246       0.000790      -0.016321       0.030073      -0.000125      -0.019218       0.000142      -0.014910       0.051726      -0.024851      -0.001167       0.026018             12.802979      23.588189       0.201894      -0.833874       5.054879      -0.033311       9.765870           0.000001
          187              C      16.399346      17.738623      20.820024      -0.155035      36.537525 0.41941311E+03  0.98008833E+04                                 9.686512                            6.868571       0.141051       2.017640                    0.999416      29.565633      85.553565       0.621385       0.421815      -1.057682      -0.035684       0.000500      -0.006615       0.036295       0.001532       0.024936       0.001507       0.001388       0.061123      -0.023653      -0.010948       0.034601             13.471718      24.932153       0.205860      -3.217486       5.341960       0.030618      10.141039           0.000000
          188              C      12.790462      17.719352      19.717171       0.609914      24.889826 0.24448265E+03  0.50352578E+04                                 7.985470                            5.571324      -0.017857       2.058477                    0.999532      22.034724      61.571473       0.624644       0.476102      -1.017329      -0.064503       0.004810      -0.000866       0.064688      -0.003451       0.001619       0.000051      -0.194680      -0.119717      -0.077518      -0.039836       0.117354             11.227604      20.009340       0.118588      -0.480151       4.739584      -0.014372       8.933887           0.000001
          189              C      22.126205      22.553150      19.257825       0.104617      36.968973 0.42276290E+03  0.98811287E+04                                 9.896675                            7.008365      -0.436183       1.874609                    0.998329      26.961057      77.569724       0.601490       0.435680      -1.051044      -0.000816      -0.030433      -0.007338       0.031316      -0.003115       0.000490      -0.004260      -0.006480      -0.103365      -0.034785       0.012760       0.022025             12.674571       5.911194       0.539788      -0.202800      22.191149      -1.167776       9.921368          -0.000000
          190              C      22.071690      23.298184      20.352259      -0.157203      34.932746 0.44012123E+03  0.10446708E+05                                 9.502229                            7.127231      -0.038629       1.958918                    0.998669      30.272483      89.321977       0.596209       0.432813      -1.047150       0.000843       0.038475      -0.003693       0.038661       0.000597       0.000078      -0.029765       0.021194       0.045772      -0.035642       0.002975       0.032668             11.660774       5.315328      -0.017135       0.009392      20.297060       2.546254       9.369934          -0.000000
          191              C      21.964693      24.738899      20.339631      -0.098873      32.551079 0.42081088E+03  0.98039515E+04                                 8.853857                            6.840891       0.131782       2.011533                    0.999782      29.048772      82.883549       0.630409       0.417032      -1.064789      -0.004402      -0.030114      -0.017295       0.035005      -0.003179      -0.014123       0.018967      -0.081321       0.090781      -0.058049       0.009478       0.048571             10.302136       5.101695      -0.054358      -0.659725      16.221321       0.797252       9.583392          -0.000001
          192              C      22.085388      25.371123      19.126282      -0.102435      30.972233 0.42844543E+03  0.10068511E+05                                 8.638687                            6.977468       0.012020       1.970374                    0.999710      29.671929      86.189591       0.611653       0.426120      -1.054677       0.010960      -0.035234      -0.006420       0.037453       0.004662      -0.005891      -0.003033      -0.107735      -0.021049      -0.051310      -0.006434       0.057744              9.572728       5.058938       0.926252      -0.188323      13.858713       0.219357       9.800532          -0.000000
          193              C      22.106567      24.682496      17.907146      -0.109683      32.854754 0.44810053E+03  0.10606037E+05                                 8.898360                            7.068288       0.078950       1.988273                    0.999655      29.716671      85.488471       0.618934       0.418104      -1.064004      -0.002399      -0.013936       0.021227       0.025506       0.004563       0.001921      -0.021653      -0.115083       0.131900      -0.079770       0.017936       0.061834              9.989786       4.945727       0.230551       0.069244      14.638912      -0.521057      10.384719          -0.000001
          194              C      22.132862      23.220628      18.005540      -0.158423      35.739209 0.49184181E+03  0.11954030E+05                                 9.511947                            7.479593       0.073797       1.981814                    0.999629      30.988426      91.291713       0.590820       0.426542      -1.055299       0.000409       0.027451       0.019920       0.033920      -0.004115      -0.005436       0.036784      -0.054934       0.137207      -0.050742      -0.016958       0.067700             10.801708       5.149512       0.264320      -0.144561      16.681214      -1.849617      10.574397          -0.000000
          195              C      20.997683      18.093528      10.781751       0.105891      28.403278 0.30883770E+03  0.66560158E+04                                 8.133516                            5.864187       0.287500       2.117270                    0.999790      25.111046      68.786477       0.680621       0.417558      -1.065044       0.045955      -0.020304      -0.011401       0.051518       0.005424       0.007931      -0.005693      -0.010135      -0.094726      -0.033809       0.010511       0.023298             10.621526       8.351985      -1.657928       0.308579       5.171876      -0.194983      18.340718           0.000000
          196              C      20.956078      18.097051      12.170840      -0.189403      36.475295 0.41939414E+03  0.97351640E+04                                 9.525567                            6.792518       0.211715       2.040978                    0.999738      29.075257      82.046325       0.639609       0.412544      -1.070694       0.001201      -0.001740      -0.004729       0.005180      -0.011811      -0.016389       0.007939       0.018243      -0.027021      -0.017894      -0.010419       0.028313             12.790792       8.925495      -1.585949       1.691601       5.693787      -0.806263      23.753093           0.000001
          197              C      23.064052      17.066454      15.085822      -0.185123      34.610950 0.41389597E+03  0.95804871E+04                                 9.192897                            6.747416       0.240142       2.050716                    0.999783      28.975628      81.777991       0.641497       0.412491      -1.070215      -0.002893      -0.000207       0.004645       0.005476      -0.013240      -0.015384       0.007233       0.014972      -0.049491      -0.022833      -0.006843       0.029676             11.803226       8.213210      -1.712006       1.714051       5.621629      -0.879280      21.574838          -0.000000
          198              C      23.024758      17.086429      16.447551       0.100598      26.787217 0.31326869E+03  0.67995397E+04                                 7.855058                            5.939767       0.244768       2.101734                    0.999815      25.451900      70.778508       0.668175       0.422331      -1.058283      -0.037631       0.019380       0.007924       0.043063       0.009888       0.005478      -0.002778      -0.020552      -0.120753      -0.041053       0.006663       0.034390              9.619156       7.946782      -1.881377       0.724131       5.106577      -0.366308      15.804109          -0.000001
          199              C      12.095112      28.450444      19.840821       0.184782      41.076819 0.38826171E+03  0.89000661E+04                                10.582745                            6.694987      -0.042421       1.988217                    0.999576      26.672422      76.456982       0.617208       0.432919      -1.050774      -0.056137      -0.025441      -0.014749       0.063373      -0.008864       0.011776       0.002503      -0.009072      -0.014287      -0.017844       0.004203       0.013641             15.093489      14.837033       6.698001      -0.521417      24.992034       0.486655       5.451400          -0.000000
          200              C      12.920156      27.242641      19.783995      -0.194863      37.589058 0.46093785E+03  0.11025591E+05                                 9.751704                            7.154037       0.076213       1.975497                    0.999763      30.964723      90.576299       0.614972       0.416381      -1.061394      -0.003482      -0.009838      -0.013328       0.016927      -0.027183       0.004907      -0.001583       0.020801      -0.064818      -0.022515      -0.017787       0.040302             11.728717      15.480266       2.289112      -0.670632      14.740190       0.567517       4.965694          -0.000000
          201              C      12.053787      26.226619      19.782416      -0.196807      37.049491 0.44161826E+03  0.10460590E+05                                 9.651907                            6.993794       0.075194       1.976343                    0.999803      30.788031      89.888823       0.622568       0.415346      -1.061081       0.008255       0.010304      -0.011616       0.017585      -0.030920       0.001651      -0.003652      -0.010093      -0.028200      -0.026701      -0.009653       0.036354             11.831246      12.889246       1.901522      -0.462525      17.671491       0.821772       4.933000          -0.000000
          202              C      10.736692      26.724876      19.817670       0.178144      41.457728 0.38355218E+03  0.87624623E+04                                10.631023                            6.641322      -0.002229       2.002224                    0.999640      26.555723      75.912926       0.621711       0.431237      -1.052140       0.012512       0.056089      -0.015837       0.059610      -0.004388       0.000074      -0.001328      -0.006064      -0.036435      -0.012230       0.000763       0.011468             15.178576      18.940122       7.860062      -0.036920      21.031201       1.280989       5.564404           0.000000
          203              C       9.568198      25.967150      19.808199      -0.090432      57.249152 0.48905312E+03  0.11761347E+05                                12.747203                            7.339890      -0.017469       1.983818                    0.999183      28.578007      81.283108       0.616525       0.413099      -1.073551       0.002982      -0.034462      -0.013338       0.037073      -0.011893      -0.002179      -0.004770      -0.098282       0.056697      -0.060103       0.018122       0.041982             19.545127      21.660015       0.060258       0.006778      30.274958       1.878354       6.700408          -0.000000
          204              C       8.259114      26.460236      19.808199       0.178716      41.435336 0.39336562E+03  0.90390582E+04                                10.623863                            6.735019      -0.026440       1.993641                    0.999572      26.660818      76.310063       0.616406       0.432427      -1.051944      -0.024289       0.054626      -0.009027       0.060460       0.003133      -0.003310       0.000351      -0.004913      -0.052662      -0.018025       0.005222       0.012803             14.634776      21.679441      -6.503058      -0.013617      16.874212       1.007938       5.350677           0.000000
          205              C       7.052897      25.678302      19.779786      -0.191207      37.184801 0.45258146E+03  0.10782127E+05                                 9.681610                            7.087846       0.075727       1.975793                    0.999769      30.889757      90.334207       0.617640       0.416258      -1.060899      -0.010619       0.009540      -0.004344       0.014921       0.028144      -0.001461      -0.000962      -0.036958      -0.056477      -0.024380      -0.018740       0.043120             11.732334      13.438213      -2.027074       0.322682      16.888462       0.735793       4.870326          -0.000000
          206              C      29.599683      26.507947      19.760844      -0.197994      37.064986 0.45410874E+03  0.10822975E+05                                 9.653004                            7.098042       0.085430       1.979303                    0.999782      30.871389      90.172409       0.617690       0.416053      -1.061486       0.004786      -0.009348      -0.006429       0.012313       0.030929       0.001453      -0.001931       0.001931      -0.051421      -0.023307      -0.016210       0.039516             11.545275      15.748357      -1.127248       0.604323      14.019743       0.704513       4.867724          -0.000001
          207              C       6.555062      27.835848      19.811882       0.193126      39.879981 0.38373811E+03  0.87651635E+04                                10.377454                            6.651103      -0.026728       1.995258                    0.999533      26.452563      75.537900       0.620294       0.432298      -1.051807       0.057661      -0.009196      -0.009416       0.059144       0.001850      -0.010299      -0.003216      -0.019087       0.002134      -0.016180       0.004222       0.011958             14.327674      16.608265      -6.647379       0.254766      21.152491       0.815451       5.222265           0.000000
          208              C      12.616959      29.739801      19.846083      -0.093035      55.096761 0.50173560E+03  0.12133588E+05                                12.411229                            7.419557       0.009550       1.989146                    0.999196      28.750068      81.774330       0.615573       0.411446      -1.075535       0.044317       0.005546      -0.012085       0.046269       0.008914      -0.021342      -0.000260       0.104268       0.038222      -0.059296       0.002488       0.056809             17.873638      23.028132       0.841059       0.460045      24.323814      -0.121997       6.268968          -0.000001
          209              C       9.737012      24.468148      19.803463       0.116432      39.350192 0.39912812E+03  0.91987362E+04                                10.400749                            6.812457      -0.461129       1.872024                    0.998636      26.447454      75.646652       0.609486       0.436040      -1.050458      -0.003245       0.026608      -0.001032       0.026825       0.002968      -0.000073      -0.003075       0.006852      -0.138084      -0.046172       0.018607       0.027565             16.438843       6.592066      -2.191785      -0.152130      32.748042       1.767048       9.976421           0.000000
          210              C       9.800707      23.760481      20.937360      -0.161273      36.649940 0.41870780E+03  0.97968571E+04                                 9.720698                            6.878618       0.078425       1.994744                    0.999369      29.841816      86.886858       0.617743       0.423763      -1.054678       0.003620      -0.034270      -0.007897       0.035354       0.002232      -0.000350       0.020889       0.009096       0.067271      -0.025224      -0.006416       0.031640             13.379461       5.386849      -1.471073       0.124967      25.169153      -0.580491       9.582380           0.000001
          211              C       9.884118      22.380638      20.926310      -0.106875      36.750178 0.41122548E+03  0.95580082E+04                                 9.711822                            6.800456      -0.035374       1.955816                    0.999640      29.312543      84.469222       0.624872       0.421723      -1.058215      -0.002153       0.023895      -0.020980       0.031871       0.001113       0.002243      -0.020722       0.015367       0.061918      -0.027164      -0.002567       0.029731             13.494027       5.297793      -1.494916      -0.182285      25.361960       1.090114       9.822329           0.000000
          212              C       9.967816      21.697417      19.754529      -0.021920      39.397481 0.40708170E+03  0.93434246E+04                                10.107351                            6.665516      -0.004020       2.007851                    0.999333      26.742150      74.106685       0.652025       0.409277      -1.076936       0.000293       0.041036       0.001893       0.041081       0.001797      -0.000143       0.001610       0.022241      -0.014034      -0.009471      -0.004133       0.013604             15.463602       5.634317      -2.145107      -0.105745      30.707983       0.969460      10.048506           0.000000
          213              C       9.895335      22.389808      18.607479      -0.103532      35.230970 0.40265426E+03  0.93054184E+04                                 9.425839                            6.716582      -0.017575       1.964878                    0.999648      29.065486      83.394550       0.630822       0.420142      -1.059690      -0.002002       0.024115       0.016432       0.029249       0.000029      -0.002204       0.018436       0.013494       0.051308      -0.023681      -0.001910       0.025590             12.791958       5.161446      -1.436699      -0.040800      23.455232       0.833520       9.759196           0.000001
          214              C       9.793035      23.783047      18.642732      -0.155398      36.540548 0.41952226E+03  0.98038829E+04                                 9.686837                            6.869626       0.140988       2.017644                    0.999369      29.567832      85.556507       0.621327       0.421835      -1.057690       0.003712      -0.035329       0.007234       0.036252       0.000529       0.000118      -0.024720      -0.000381       0.064755      -0.024026      -0.010963       0.034989             13.471348       5.460219      -1.527728      -0.315992      24.813287       3.202770      10.140537           0.000000
          215              C      10.093789      20.186664      19.745585       0.610696      24.883947 0.24441499E+03  0.50336112E+04                                 7.984913                            5.570992      -0.022284       2.057127                    0.999545      22.031472      61.564647       0.624577       0.476177      -1.017270       0.010458      -0.064425       0.000088       0.065268       0.013896      -0.000624      -0.002493       0.192265      -0.121334      -0.077072      -0.040286       0.117358             11.226614       4.838406      -1.231688      -0.028273      19.908078       0.479848       8.933357           0.000001
          216              C      14.080882      29.914190      20.204931       0.105067      36.952107 0.42254074E+03  0.98745497E+04                                 9.893440                            7.006334      -0.433858       1.875372                    0.998314      26.953029      77.538905       0.601607       0.435657      -1.051068      -0.030542      -0.003605       0.008270       0.031847      -0.004047       0.004589      -0.001303       0.009753      -0.099959      -0.033722       0.010325       0.023396             12.670099      21.959827       1.968617       1.143678       6.132737       0.305332       9.917734          -0.000000
          217              C      14.827816      29.925943      19.110497      -0.156153      34.858956 0.43902139E+03  0.10413509E+05                                 9.486173                            7.116110      -0.033988       1.960682                    0.998652      30.237124      89.171147       0.596985       0.432545      -1.047371       0.037864       0.004698       0.002939       0.038267      -0.000422       0.029718       0.003170      -0.021882       0.047133      -0.036003       0.002968       0.033036             11.639001      20.139056       1.302841      -2.526696       5.420634      -0.234500       9.357312          -0.000000
          218              C      16.272344      29.947096      19.123125      -0.099831      32.583457 0.42139252E+03  0.98210274E+04                                 8.860010                            6.846092       0.135913       2.012516                    0.999768      29.067299      82.955013       0.630095       0.417090      -1.064737      -0.029573      -0.007071       0.017880       0.035274       0.004307      -0.020225       0.012209       0.082258       0.089982      -0.058442       0.009691       0.048751             10.309121      16.155956       0.929529      -0.851523       5.183069       0.586739       9.588339          -0.000001
          219              C      16.891376      30.123364      20.336474      -0.100968      30.954413 0.42810888E+03  0.10058976E+05                                 8.636903                            6.976133       0.006843       1.968934                    0.999738      29.659422      86.156094       0.611505       0.426291      -1.054534      -0.034970       0.007633       0.006483       0.036375       0.013878       0.002529       0.006827       0.106740      -0.019701      -0.052764      -0.005840       0.058604              9.570746      13.624103       1.688551      -0.235226       5.290730       0.168102       9.797406          -0.000000
          220              C      16.203582      30.083408      21.555610      -0.108926      32.819128 0.44746060E+03  0.10587172E+05                                 8.893250                            7.064514       0.079426       1.988815                    0.999652      29.692324      85.405151       0.618928       0.418255      -1.063902      -0.014353      -0.003576      -0.021276       0.025913       0.013859       0.021074       0.000243       0.111708       0.132557      -0.079685       0.018444       0.061241              9.983993      14.512770       1.082155       0.524885       5.060282      -0.022737      10.378926          -0.000001
          221              C      14.745140      29.979996      21.457216      -0.160122      35.825812 0.49334828E+03  0.12000645E+05                                 9.531766                            7.495199       0.069455       1.980233                    0.999630      31.025487      91.459659       0.589673       0.427016      -1.054933       0.027845       0.003392      -0.020621       0.034815      -0.000154      -0.037902       0.001469       0.055173       0.139430      -0.050851      -0.017938       0.068790             10.825281      16.585758       1.282467       1.839487       5.298340       0.309207      10.591745          -0.000000
          222              C      22.582598      16.643424       2.372501       0.105899      28.425740 0.30914084E+03  0.66644464E+04                                 8.139161                            5.868095       0.279695       2.114839                    0.999844      25.121517      68.833840       0.680188       0.417705      -1.064909      -0.024535       0.043414       0.011063       0.051080       0.006022       0.005911      -0.007932       0.006261      -0.091847      -0.032969       0.010855       0.022114             10.629505       5.492955      -1.913555       0.220938       8.038653      -0.288594      18.356908           0.000000
          223              C      -1.005802      16.602297       0.983412      -0.187505      36.392799 0.41827214E+03  0.97025464E+04                                 9.510894                            6.782772       0.214999       2.042489                    0.999732      29.039504      81.915677       0.640166       0.412465      -1.070754      -0.000985       0.000076       0.002991       0.003150      -0.014236      -0.009772       0.016421      -0.015052      -0.028763      -0.018789      -0.011309       0.030098             12.768391       5.990829      -1.845079       0.949646       8.609409      -1.606950      23.704935           0.000001
          224              C       8.532640      30.361911      24.376934      -0.186881      34.634796 0.41421518E+03  0.95894920E+04                                 9.194173                            6.747467       0.243829       2.051665                    0.999750      28.992659      81.826491       0.641874       0.412180      -1.070443       0.001476      -0.003441      -0.005576       0.006716      -0.013030      -0.008763       0.014315      -0.008718      -0.049878      -0.022942      -0.005354       0.028296             11.805573       5.945173      -1.914429       1.026668       7.891811      -1.627116      21.579735          -0.000000
          225              C       8.556022      30.324543      23.015205       0.099294      26.839608 0.31401925E+03  0.68203103E+04                                 7.867181                            5.948497       0.244231       2.101268                    0.999809      25.481113      70.896630       0.667373       0.422561      -1.058077       0.022676      -0.036183      -0.008504       0.043540       0.012121       0.002665      -0.005806       0.015136      -0.124600      -0.042367       0.007308       0.035059              9.635300       5.468121      -2.104172       0.427659       7.601345      -0.686098      15.836433          -0.000001
          226              C       6.270767      30.306216      19.840821       0.184263      41.088383 0.38839843E+03  0.89037982E+04                                10.583680                            6.695564      -0.038859       1.989008                    0.999602      26.677315      76.468379       0.617277       0.432841      -1.050843       0.056362       0.024881      -0.014456       0.063283      -0.007698      -0.011335      -0.002180      -0.010012      -0.013976      -0.017008       0.004394       0.012614             15.095158      14.836900       6.697248       0.521373      24.996720      -0.486909       5.451853          -0.000000
          227              C      29.041322      31.514019      19.783995      -0.193933      37.560578 0.46049325E+03  0.11011675E+05                                 9.744174                            7.148575       0.078112       1.976267                    0.999760      30.952993      90.511736       0.615501       0.416147      -1.061603       0.003399       0.009489      -0.013130       0.016552      -0.028325      -0.004954       0.001894       0.019980      -0.063982      -0.022331      -0.018790       0.041121             11.719278      15.467632       2.287081       0.669848      14.728340      -0.566990       4.961861          -0.000001
          228              C       8.403986       9.027353      19.782416      -0.195426      37.019738 0.44108231E+03  0.10445021E+05                                 9.648248                            6.990653       0.078512       1.977406                    0.999787      30.769277      89.830072       0.622543       0.415477      -1.060967      -0.007016      -0.008894      -0.011633       0.016237      -0.032273      -0.001750       0.003572      -0.010491      -0.029268      -0.027872      -0.010014       0.037886             11.827045      12.882180       1.899605       0.462115      17.668093      -0.821615       4.930861          -0.000000
          229              C       7.629186      32.031783      19.817670       0.179729      41.392528 0.38286955E+03  0.87434105E+04                                10.623049                            6.637273      -0.003547       2.002061                    0.999632      26.529804      75.836247       0.621608       0.431479      -1.051940      -0.010717      -0.055069      -0.016542       0.058490      -0.001769       0.000039       0.002307      -0.006143      -0.042777      -0.014477       0.003607       0.010870             15.166057      18.921532       7.851560       0.036712      21.015992      -1.280137       5.560647           0.000000
          230              C      10.889576       9.286823      19.808199      -0.093596      57.398793 0.49046749E+03  0.11804455E+05                                12.768885                            7.351133      -0.017589       1.983365                    0.999161      28.623598      81.457102       0.615943       0.413171      -1.073452      -0.001998       0.034893      -0.013294       0.037393      -0.010257       0.002035       0.004555      -0.101081       0.058655      -0.061423       0.018813       0.042610             19.580929      21.693597       0.061582      -0.006903      30.337961      -1.883467       6.711229          -0.000000
          231              C      10.106765      32.296423      19.808199       0.179865      41.398417 0.39305416E+03  0.90295861E+04                                10.615258                            6.730813      -0.018893       1.995830                    0.999583      26.649253      76.252656       0.616846       0.432229      -1.052125       0.024025      -0.055483      -0.009427       0.061192       0.001344       0.002831      -0.000042      -0.001783      -0.051208      -0.017391       0.007177       0.010214             14.620560      21.659227      -6.497725       0.013656      16.855794      -1.006597       5.346660           0.000000
          232              C      13.404877       9.575671      19.779786      -0.191521      37.203021 0.45298779E+03  0.10794181E+05                                 9.685373                            7.092080       0.075040       1.975432                    0.999763      30.898414      90.368146       0.617321       0.416382      -1.060825       0.010945      -0.009873      -0.004076       0.015293       0.025797       0.000676       0.001352      -0.034551      -0.052745      -0.022256      -0.017621       0.039877             11.735384      13.447348      -2.028563      -0.322903      16.886246      -0.735737       4.872558          -0.000000
          233              C      12.361796      32.248713      19.760844      -0.201678      37.149077 0.45551915E+03  0.10864941E+05                                 9.667046                            7.109314       0.084537       1.978573                    0.999761      30.917304      90.339380       0.617171       0.416083      -1.061474      -0.004923       0.010987      -0.005932       0.013422       0.029588      -0.000591       0.002296       0.003144      -0.047342      -0.022391      -0.015153       0.037545             11.561817      15.766010      -1.131734      -0.604772      14.044528      -0.706085       4.874912          -0.000001
          234              C      11.810816      30.920811      19.811882       0.194976      39.843052 0.38337386E+03  0.87548423E+04                                10.372174                            6.648626      -0.029365       1.994649                    0.999527      26.437527      75.488518       0.620308       0.432387      -1.051744      -0.056530       0.011834      -0.009432       0.058520       0.001741       0.009607       0.003406      -0.021011      -0.000732      -0.016179       0.003505       0.012674             14.318955      16.598442      -6.644096      -0.254503      21.138537      -0.814916       5.219888           0.000000
          235              C      29.344519      29.016858      19.846083      -0.092996      55.087912 0.50162928E+03  0.12130285E+05                                12.409460                            7.418389       0.008294       1.988923                    0.999142      28.748483      81.765411       0.615673       0.411403      -1.075571      -0.044237      -0.005988      -0.012100       0.046251       0.009369       0.021371       0.000546       0.103349       0.038519      -0.058964       0.002444       0.056520             17.871435      23.027415       0.839586      -0.459947      24.318724       0.121834       6.268168          -0.000001
          236              C      10.720761      10.785824      19.803463       0.116614      39.341394 0.39901930E+03  0.91954050E+04                                10.398350                            6.810975      -0.458566       1.872772                    0.998603      26.443709      75.627278       0.609640       0.435969      -1.050524       0.003962      -0.027195      -0.001548       0.027526       0.004887       0.000500       0.002887       0.006987      -0.140978      -0.047118       0.017573       0.029545             16.433906       6.589852      -2.190182       0.152062      32.735681      -1.766881       9.976185           0.000000
          237              C      10.657067      11.493488      20.937360      -0.161692      36.637194 0.41856005E+03  0.97917735E+04                                 9.713919                            6.873778       0.081900       1.995835                    0.999373      29.842444      86.859374       0.618498       0.423316      -1.055038      -0.003742       0.033550      -0.008507       0.034813       0.002607       0.001690      -0.020722       0.010288       0.066195      -0.025725      -0.005422       0.031147             13.368994       5.382546      -1.469017      -0.124665      25.146216       0.578050       9.578221           0.000000
          238              C      10.573656      12.873331      20.926310      -0.105259      36.740262 0.41105718E+03  0.95535730E+04                                 9.712454                            6.800760      -0.037678       1.955091                    0.999580      29.304039      84.455511       0.624595       0.421933      -1.058033       0.001877      -0.023401      -0.020792       0.031360       0.001122      -0.002316       0.020148       0.013973       0.062361      -0.026214      -0.003327       0.029541             13.494941       5.297787      -1.494546       0.182395      25.363354      -1.090934       9.823681           0.000001
          239              C      10.489957      13.556556      19.754529      -0.021577      39.379829 0.40686308E+03  0.93372498E+04                                10.105064                            6.664208      -0.002906       2.008420                    0.999284      26.733948      74.081882       0.652012       0.409336      -1.076886      -0.000332      -0.040802       0.000590       0.040808       0.001833       0.000416      -0.001989       0.022204      -0.018177      -0.009430      -0.004855       0.014285             15.459141       5.632872      -2.143970       0.105668      30.697076      -0.968535      10.047475           0.000000
          240              C      10.562438      12.864168      18.607479      -0.105289      35.283867 0.40336507E+03  0.93257033E+04                                 9.432779                            6.720600      -0.016711       1.964564                    0.999646      29.095886      83.491636       0.630919       0.419903      -1.059869       0.001448      -0.025215       0.016319       0.030069       0.001191       0.001846      -0.019129       0.014722       0.051741      -0.024851      -0.001169       0.026020             12.802911       5.164865      -1.437894       0.040759      23.478038      -0.833563       9.765829           0.000001
          241              C      10.664737      11.470929      18.642732      -0.155033      36.537538 0.41941302E+03  0.98008810E+04                                 9.686515                            6.868571       0.141058       2.017642                    0.999416      29.565638      85.553589       0.621385       0.421815      -1.057682      -0.003663       0.035498       0.006615       0.036294       0.001385      -0.000714       0.024977      -0.001906       0.061130      -0.023659      -0.010948       0.034606             13.471723       5.459581      -1.527332       0.315758      24.814542      -3.202115      10.141047           0.000000
          242              C      10.363984      15.067309      19.745585       0.609915      24.889882 0.24448331E+03  0.50352760E+04                                 7.985489                            5.571337      -0.017855       2.058478                    0.999532      22.034758      61.571645       0.624642       0.476103      -1.017329      -0.010511       0.063822       0.000866       0.064688       0.013795      -0.000097       0.001621       0.192837      -0.119717      -0.077518      -0.039836       0.117353             11.227632       4.838669      -1.231707       0.028264      19.910322      -0.479537       8.933906           0.000001
          243              C      27.880597      28.842468      20.204931       0.104610      36.969013 0.42276310E+03  0.98811350E+04                                 9.896677                            7.008363      -0.436235       1.874595                    0.998329      26.961096      77.569856       0.601491       0.435680      -1.051044       0.030247       0.003511       0.007337       0.031322      -0.002493      -0.004286       0.000115       0.007475      -0.103370      -0.034786       0.012762       0.022024             12.674579      21.967873       1.968936      -1.145197       6.134492      -0.305542       9.921372          -0.000000
          244              C      27.133662      28.830718      19.110497      -0.157210      34.933491 0.44013219E+03  0.10447039E+05                                 9.502390                            7.127342      -0.038650       1.958907                    0.998670      30.272860      89.323579       0.596201       0.432816      -1.047148      -0.038223      -0.004248       0.003677       0.038634      -0.001283      -0.029635      -0.002562      -0.021095       0.045786      -0.035634       0.002983       0.032651             11.660993      20.182757       1.306156       2.535488       5.430149       0.235093       9.370073          -0.000000
          245              C      25.689134      28.809566      19.123125      -0.098854      32.550501 0.42080094E+03  0.98036589E+04                                 8.853740                            6.840797       0.131813       2.011545                    0.999782      29.048451      82.882295       0.630415       0.417031      -1.064790       0.029618       0.007055       0.017299       0.035018       0.004053       0.020164      -0.012382       0.081181       0.090779      -0.058056       0.009464       0.048592             10.302000      16.143290       0.928412       0.852624       5.179425      -0.586449       9.583286          -0.000001
          246              C      25.070102      28.633294      20.336474      -0.102437      30.972375 0.42844788E+03  0.10068584E+05                                 8.638720                            6.977492       0.011993       1.970366                    0.999710      29.672008      86.189926       0.611651       0.426120      -1.054677       0.036067      -0.007792       0.006423       0.037454       0.014103      -0.002500      -0.006134       0.104397      -0.021054      -0.051310      -0.006437       0.057747              9.572769      13.626036       1.688782       0.235196       5.291712      -0.168146       9.800559          -0.000000
          247              C      25.757898      28.673247      21.555610      -0.109681      32.854658 0.44809887E+03  0.10605986E+05                                 8.898337                            7.068270       0.078924       1.988265                    0.999655      29.716616      85.488216       0.618935       0.418103      -1.064005       0.013667       0.003624      -0.021229       0.025507       0.014654      -0.021747      -0.000003       0.111667       0.131911      -0.079774       0.017929       0.061845              9.989762      14.521989       1.082903      -0.525134       5.062620       0.022765      10.384678          -0.000001
          248              C      27.216340      28.776659      21.457216      -0.158417      35.739128 0.49183995E+03  0.11953980E+05                                 9.511961                            7.479601       0.073792       1.981815                    0.999629      30.988356      91.291678       0.590817       0.426544      -1.055296      -0.027306      -0.002843      -0.019920       0.033920       0.000796       0.037120      -0.002156       0.055524       0.137211      -0.050743      -0.016957       0.067700             10.801724      16.543911       1.278498      -1.829513       5.286840      -0.307982      10.574421          -0.000000
          249              C      21.470761      18.610599       2.372501       0.105899      28.403089 0.30883540E+03  0.66559539E+04                                 8.133485                            5.864169       0.287474       2.117264                    0.999790      25.110933      68.786111       0.680622       0.417558      -1.065044       0.024294      -0.043976       0.011399       0.051517       0.006231      -0.006371       0.007400       0.008068      -0.094730      -0.033811       0.010513       0.023298             10.621481       5.489663      -1.912681      -0.221555       8.034144       0.290066      18.340635           0.000000
          250              C      21.463561      18.651731       0.983412      -0.189406      36.475419 0.41939602E+03  0.97352202E+04                                 9.525593                            6.792538       0.211658       2.040963                    0.999738      29.075328      82.046625       0.639607       0.412545      -1.070693       0.001846      -0.001043       0.004724       0.005178      -0.013235       0.009364      -0.015616      -0.013797      -0.027013      -0.017890      -0.010422       0.028312             12.790827       5.999301      -1.846400      -0.953038       8.620009       1.613450      23.753172           0.000001
          251              C       9.833242      28.394736      24.376934      -0.185128      34.611146 0.41389889E+03  0.95805719E+04                                 9.192928                            6.747439       0.240130       2.050711                    0.999783      28.975748      81.778418       0.641496       0.412491      -1.070215      -0.000051       0.002901      -0.004645       0.005477      -0.014350       0.008564      -0.014680      -0.010053      -0.049491      -0.022832      -0.006838       0.029670             11.803266       5.944381      -1.913953      -1.027755       7.890501       1.629331      21.574917          -0.000000
          252              C       9.809859      28.432107      23.015205       0.100622      26.786709 0.31326122E+03  0.67993340E+04                                 7.854955                            5.939695       0.244809       2.101749                    0.999815      25.451566      70.777240       0.668180       0.422331      -1.058283      -0.022671       0.035786      -0.007939       0.043101       0.011515      -0.003231       0.005190       0.016750      -0.120800      -0.041061       0.006685       0.034376              9.619025       5.461113      -2.102583      -0.429037       7.592085       0.688775      15.803877          -0.000001
          253              C       9.046467      20.445448       6.686569       0.184781      41.077096 0.38826450E+03  0.89001463E+04                                10.582794                            6.695013      -0.042455       1.988205                    0.999576      26.672522      76.457347       0.617206       0.432919      -1.050774      -0.020364      -0.058176      -0.014754       0.063378      -0.007919       0.001448       0.011945       0.012073      -0.014292      -0.017840       0.004201       0.013639             15.093566      23.729389       7.489508       0.530969      16.099887      -0.476221       5.451421           0.000000
          254              C       7.770275      21.160164       6.629743      -0.194849      37.587946 0.46092076E+03  0.11025069E+05                                 9.751467                            7.153864       0.076207       1.975502                    0.999763      30.964217      90.574048       0.614985       0.416377      -1.061398      -0.009503      -0.004344      -0.013333       0.016940      -0.028585      -0.001993       0.004754      -0.010855      -0.064801      -0.022520      -0.017769       0.040289             11.728419      14.341285       2.187690       0.624714      15.878393      -0.617664       4.965578          -0.000001
          255              C       6.835063      20.207131       6.628164      -0.196833      37.050488 0.44163314E+03  0.10461029E+05                                 9.652069                            6.993907       0.075148       1.976326                    0.999803      30.788561      89.890705       0.622564       0.415345      -1.061081       0.009536       0.009127      -0.011609       0.017578      -0.029544      -0.003781       0.001325       0.020870      -0.028205      -0.026703      -0.009655       0.036357             11.831454      17.298353       2.294010       0.859557      13.262932      -0.387858       4.933076          -0.000000
          256              C       7.448127      18.939396       6.663418       0.178150      41.457238 0.38354749E+03  0.87623282E+04                                10.630946                            6.641283      -0.002191       2.002239                    0.999640      26.555551      75.912311       0.621712       0.431237      -1.052140       0.054752       0.017437      -0.015841       0.059605      -0.003790      -0.001322      -0.000044       0.007531      -0.036422      -0.012225       0.000751       0.011475             15.178455      19.626424       7.921083       1.279203      20.344573       0.076787       5.564369           0.000000
          257              C       6.796978      17.708325       6.653947      -0.090431      57.249653 0.48905767E+03  0.11761486E+05                                12.747281                            7.339928      -0.017461       1.983817                    0.999184      28.578141      81.283657       0.616523       0.413100      -1.073550      -0.034588      -0.000090      -0.013341       0.037071      -0.003031      -0.004559      -0.002587       0.100933       0.056682      -0.060098       0.018116       0.041982             19.545258      30.196841       0.820058       1.870359      21.738489       0.173276       6.700444          -0.000000
          258              C       7.404181      16.448111       6.653947       0.178718      41.435132 0.39336352E+03  0.90389981E+04                                10.623830                            6.735002      -0.026434       1.993643                    0.999572      26.660755      76.309846       0.616406       0.432427      -1.051943       0.056576      -0.019359      -0.009016       0.060473       0.003514       0.000647      -0.003269       0.003738      -0.052642      -0.018020       0.005222       0.012797             14.634724      18.060463      -6.825142       1.005170      20.493048       0.075798       5.350662           0.000000
          259              C       6.732264      15.177320       6.625534      -0.191213      37.185029 0.45258534E+03  0.10782244E+05                                 9.681647                            7.087877       0.075720       1.975789                    0.999770      30.889909      90.334776       0.617638       0.416258      -1.060899       0.010444      -0.009724      -0.004339       0.014915       0.030965      -0.000835      -0.001545       0.026432      -0.056492      -0.024377      -0.018745       0.043122             11.732375      17.219404      -1.690530       0.704289      13.107377       0.386648       4.870345          -0.000000
          260              C       7.651626      14.206189       6.606592      -0.197991      37.065008 0.45410921E+03  0.10822994E+05                                 9.653033                            7.098066       0.085442       1.979307                    0.999782      30.871374      90.172539       0.617686       0.416055      -1.061484      -0.009748       0.003945      -0.006437       0.012330       0.030266      -0.002043       0.001268      -0.012812      -0.051419      -0.023293      -0.016216       0.039508             11.545307      14.232464      -1.262178       0.648163      15.535718       0.664406       4.867739          -0.000001
          261              C       8.925451      14.872726       6.657630       0.193133      39.879651 0.38373501E+03  0.87650719E+04                                10.377385                            6.651067      -0.026703       1.995265                    0.999533      26.452448      75.537399       0.620297       0.432297      -1.051808      -0.014273       0.056622      -0.009416       0.059148       0.003508      -0.002297      -0.010546       0.018123       0.002138      -0.016177       0.004215       0.011962             14.327566      22.290633      -6.141538       0.789645      15.469830       0.326057       5.222235           0.000000
          262              C      10.284482      21.079550       6.691831      -0.093039      55.096592 0.50173400E+03  0.12133537E+05                                12.411194                            7.419539       0.009565       1.989151                    0.999196      28.750037      81.774157       0.615574       0.411445      -1.075536       0.001586       0.044638      -0.012086       0.046273      -0.000433       0.001630      -0.021277      -0.105773       0.038230      -0.059295       0.002492       0.056803             17.873583      24.164990       0.942271      -0.162302      23.186807       0.447422       6.268953          -0.000001
          263              C       5.288913      17.743579       6.649211       0.116430      39.350302 0.39912912E+03  0.91987635E+04                                10.400760                            6.812460      -0.461085       1.872036                    0.998636      26.447482      75.646708       0.609487       0.436039      -1.050459       0.026794      -0.000874      -0.001029       0.026828       0.002314      -0.003057      -0.000341      -0.007790      -0.138080      -0.046170       0.018609       0.027562             16.438867      32.929623       0.152421       1.773579       6.410558       0.005118       9.976420           0.000000
          264              C       4.578387      17.744282       7.783108      -0.161276      36.650080 0.41870959E+03  0.97969085E+04                                 9.720718                            6.878630       0.078447       1.994749                    0.999369      29.841877      86.887048       0.617743       0.423762      -1.054678      -0.034455       0.000566      -0.007895       0.035352       0.001392       0.020833       0.001505      -0.009749       0.067262      -0.025223      -0.006410       0.031634             13.379495      25.273566       0.298970      -0.589303       5.282535       0.073000       9.582386           0.000000
          265              C       3.196583      17.705033       7.772058      -0.106871      36.750110 0.41122420E+03  0.95579722E+04                                 9.711815                            6.800449      -0.035389       1.955812                    0.999640      29.312494      84.469078       0.624872       0.421723      -1.058215       0.023988      -0.000025      -0.020982       0.031870      -0.000261      -0.020836       0.000398      -0.015510       0.061929      -0.027159      -0.002573       0.029732             13.494019      25.468267       0.300391       1.101965       5.191469      -0.084932       9.822321           0.000000
          266              C       2.508629      17.727832       6.600277      -0.021920      39.397403 0.40708116E+03  0.93434062E+04                                10.107320                            6.665501      -0.004022       2.007849                    0.999333      26.742137      74.106546       0.652028       0.409276      -1.076937       0.040852       0.003942       0.001889       0.041085      -0.000204       0.001622       0.000003      -0.022534      -0.014050      -0.009477      -0.004134       0.013611             15.463541      30.889625       0.102795       0.974991       5.452523      -0.019390      10.048477           0.000000
          267              C       3.204717      17.717023       5.453227      -0.103538      35.231323 0.40265919E+03  0.93055660E+04                                 9.425927                            6.716644      -0.017653       1.964855                    0.999648      29.065636      83.395289       0.630816       0.420144      -1.059688       0.024198       0.000143       0.016431       0.029250      -0.001156       0.018562      -0.000570      -0.013281       0.051318      -0.023678      -0.001918       0.025596             12.792085      23.565440       0.201358       0.833844       5.051538       0.033248       9.759278           0.000001
          268              C       4.601540      17.738645       5.488480      -0.155391      36.540183 0.41951734E+03  0.98037370E+04                                 9.686769                            6.869582       0.140989       2.017647                    0.999369      29.567645      85.555775       0.621330       0.421834      -1.057690      -0.035519       0.000563       0.007233       0.036252       0.000558      -0.024636      -0.002068       0.000187       0.064746      -0.024028      -0.010961       0.034989             13.471244      24.930781       0.205295       3.218134       5.342478      -0.030813      10.140472           0.000000
          269              C      24.588257      17.719371       6.591333       0.610692      24.883944 0.24441493E+03  0.50336076E+04                                 7.984904                            5.570986      -0.022279       2.057130                    0.999545      22.031445      61.564472       0.624578       0.476176      -1.017271      -0.065095       0.004697       0.000095       0.065264      -0.003311      -0.002424      -0.000845      -0.194157      -0.121335      -0.077075      -0.040287       0.117361             11.226599      20.007143       0.118434       0.480453       4.739313       0.014369       8.933342           0.000001
          270              C      10.328400      22.553168       7.050679       0.105067      36.952197 0.42254164E+03  0.98745782E+04                                 9.893467                            7.006349      -0.433859       1.875372                    0.998315      26.953057      77.539072       0.601605       0.435658      -1.051067      -0.000882      -0.030743       0.008270       0.031848      -0.004844      -0.001710       0.004461      -0.008172      -0.099959      -0.033723       0.010325       0.023397             12.670139       5.909467       0.540025       0.202746      22.183197       1.166246       9.917754          -0.000000
          271              C      10.273884      23.298205       5.956245      -0.156149      34.859039 0.43902244E+03  0.10413545E+05                                 9.486211                            7.116135      -0.033989       1.960681                    0.998652      30.237139      89.171371       0.596982       0.432547      -1.047369       0.001322       0.038136       0.002938       0.038272       0.001514       0.000517       0.029884       0.021673       0.047127      -0.036000       0.002962       0.033037             11.639055       5.306241      -0.017386      -0.009559      20.253585      -2.537559       9.357339          -0.000000
          272              C      10.166887      24.738920       5.968873      -0.099836      32.583531 0.42139370E+03  0.98210610E+04                                 8.860017                            6.846095       0.135920       2.012518                    0.999767      29.067346      82.955143       0.630096       0.417089      -1.064738      -0.004422      -0.030081       0.017881       0.035273      -0.003024       0.013951      -0.019061      -0.082483       0.089979      -0.058439       0.009692       0.048747             10.309131       5.105154      -0.054068       0.659931      16.233898      -0.796155       9.588342          -0.000001
          273              C      10.287583      25.371140       7.182222      -0.100977      30.954757 0.42811518E+03  0.10059163E+05                                 8.636973                            6.976190       0.006825       1.968927                    0.999738      29.659638      86.156947       0.611502       0.426292      -1.054534       0.010706      -0.034154       0.006472       0.036373       0.004235       0.006581       0.003124      -0.109975      -0.019736      -0.052765      -0.005850       0.058616              9.570824       5.058050       0.926121       0.188306      13.856931      -0.219401       9.797492          -0.000000
          274              C      10.308763      24.682510       8.401358      -0.108915      32.818860 0.44745564E+03  0.10587026E+05                                 8.893200                            7.064473       0.079436       1.988819                    0.999652      29.692191      85.404660       0.618930       0.418255      -1.063902      -0.002294      -0.014608      -0.021277       0.025910       0.003768      -0.001625       0.021014      -0.114850       0.132551      -0.079685       0.018443       0.061242              9.983936       4.943423       0.230420      -0.069172      14.629497       0.520806      10.378886          -0.000001
          275              C      10.335058      23.220643       8.302964      -0.160126      35.825516 0.49334337E+03  0.12000485E+05                                 9.531670                            7.495127       0.069438       1.980227                    0.999630      31.025394      91.458985       0.589680       0.427012      -1.054936       0.000912       0.028035      -0.020620       0.034814      -0.005024       0.004820      -0.037617      -0.054250       0.139427      -0.050850      -0.017933       0.068784             10.825167       5.160504       0.265541       0.144915      16.723342       1.859612      10.591654          -0.000000
          276              C       9.199885      18.093521      15.526753       0.105907      28.425301 0.30913464E+03  0.66642787E+04                                 8.139068                            5.868026       0.279720       2.114849                    0.999844      25.121319      68.833095       0.680194       0.417703      -1.064910       0.045403      -0.020578       0.011063       0.051062       0.005360      -0.008428       0.005184      -0.008288      -0.091876      -0.032978       0.010871       0.022107             10.629374       8.356541      -1.658667      -0.307067       5.174948       0.194482      18.356631           0.000000
          277              C       9.158278      18.097048      14.137664      -0.187506      36.392900 0.41827361E+03  0.97025868E+04                                 9.510899                            6.782774       0.215008       2.042490                    0.999732      29.039578      81.915850       0.640167       0.412463      -1.070755       0.000164      -0.000977       0.002993       0.003153      -0.012680       0.017221      -0.008279       0.019842      -0.028762      -0.018789      -0.011305       0.030094             12.768400       8.914695      -1.584833      -1.684815       5.685542       0.803427      23.704964           0.000001
          278              C      11.266251      17.066460      11.222682      -0.186882      34.634744 0.41421426E+03  0.95894654E+04                                 9.194157                            6.747455       0.243849       2.051672                    0.999750      28.992653      81.826454       0.641875       0.412179      -1.070443      -0.003557       0.001165      -0.005577       0.006717      -0.012054       0.015029      -0.007453       0.013179      -0.049876      -0.022936      -0.005352       0.028287             11.805547       8.214613      -1.712428      -1.711684       5.622347       0.878338      21.579682          -0.000000
          279              C      11.226955      17.086439       9.860953       0.099276      26.840207 0.31402837E+03  0.68205589E+04                                 7.867307                            5.948595       0.244152       2.101238                    0.999809      25.481450      70.897861       0.667366       0.422563      -1.058075      -0.038054       0.019387      -0.008495       0.043545       0.010601      -0.006016       0.002133      -0.019182      -0.124617      -0.042371       0.007303       0.035068              9.635460       7.956299      -1.882729      -0.721270       5.113331       0.365120      15.836750          -0.000001
          280              C      11.411296      14.808563       6.686569       0.184262      41.088474 0.38839936E+03  0.89038252E+04                                10.583696                            6.695574      -0.038859       1.989007                    0.999602      26.677353      76.468522       0.617276       0.432841      -1.050843       0.019785       0.058347      -0.014456       0.063284      -0.006694      -0.001170      -0.011481       0.012574      -0.013974      -0.017006       0.004395       0.012611             15.095180      23.734085       7.489155      -0.531219      16.099594       0.476152       5.451861           0.000000
          281              C      12.687488      14.093847       6.629743      -0.193925      37.559858 0.46048208E+03  0.11011333E+05                                 9.744016                            7.148457       0.078082       1.976262                    0.999760      30.952659      90.510224       0.615511       0.416144      -1.061606       0.009154       0.004227      -0.013131       0.016555      -0.029646       0.002314      -0.004762      -0.009652      -0.063988      -0.022336      -0.018786       0.041121             11.719080      14.329928       2.185778      -0.624131      15.865530       0.616934       4.961784          -0.000001
          282              C      13.622700      15.046881       6.628164      -0.195429      37.020170 0.44108857E+03  0.10445211E+05                                 9.648346                            6.990722       0.078461       1.977390                    0.999787      30.769476      89.830980       0.622537       0.415479      -1.060965      -0.008239      -0.007769      -0.011627       0.016230      -0.030838       0.003712      -0.001432       0.021743      -0.029268      -0.027873      -0.010015       0.037889             11.827170      17.295144       2.292402      -0.859362      13.255460       0.387459       4.930908          -0.000000
          283              C      13.009636      16.314615       6.663418       0.179728      41.392468 0.38286891E+03  0.87433919E+04                                10.623031                            6.637262      -0.003516       2.002069                    0.999632      26.529806      75.836224       0.621609       0.431478      -1.051941      -0.053904      -0.015556      -0.016547       0.058493      -0.001199       0.002297       0.000242       0.006671      -0.042755      -0.014470       0.003603       0.010867             15.166027      19.612792       7.913064      -1.278352      20.324651      -0.076927       5.560639           0.000000
          284              C      13.660785      17.545686       6.653947      -0.093597      57.399030 0.49046974E+03  0.11804523E+05                                12.768916                            7.351148      -0.017572       1.983370                    0.999161      28.623663      81.457341       0.615943       0.413171      -1.073452       0.034932       0.001103      -0.013294       0.037393      -0.001170       0.004352       0.002434       0.103114       0.058656      -0.061422       0.018815       0.042607             19.580976      30.259190       0.823987      -1.875457      21.772491      -0.173859       6.711245          -0.000000
          285              C      13.053582      18.805900       6.653947       0.179871      41.398341 0.39305304E+03  0.90295563E+04                                10.615261                            6.730814      -0.018926       1.995822                    0.999583      26.649203      76.252558       0.616844       0.432230      -1.052124      -0.057393       0.019012      -0.009428       0.061191       0.001478      -0.000297       0.002821       0.001282      -0.051218      -0.017395       0.007181       0.010214             14.620565      18.041123      -6.819759      -1.003846      20.473909      -0.075637       5.346662           0.000000
          286              C      13.725498      20.076691       6.625534      -0.191524      37.202882 0.45298537E+03  0.10794102E+05                                 9.685318                            7.092035       0.075005       1.975422                    0.999763      30.898366      90.367742       0.617327       0.416379      -1.060827      -0.010803       0.010031      -0.004077       0.015295       0.028445       0.001286       0.000796       0.024922      -0.052724      -0.022267      -0.017614       0.039881             11.735317      17.217393      -1.692990      -0.704209      13.116029      -0.386855       4.872530          -0.000000
          287              C      12.806137      21.047822       6.606592      -0.201669      37.149019 0.45551775E+03  0.10864905E+05                                 9.667061                            7.109322       0.084559       1.978580                    0.999761      30.917240      90.339328       0.617168       0.416085      -1.061472       0.011378      -0.003935      -0.005935       0.013423       0.028854       0.002340      -0.000379      -0.013563      -0.047368      -0.022396      -0.015164       0.037560             11.561837      14.257957      -1.265976      -0.649690      15.552636      -0.664989       4.874918          -0.000001
          288              C      11.532311      20.381285       6.657630       0.194974      39.843274 0.38337628E+03  0.87549112E+04                                10.372209                            6.648646      -0.029354       1.994651                    0.999527      26.437611      75.488816       0.620308       0.432387      -1.051744       0.016783      -0.055254      -0.009425       0.058511       0.003576       0.002544       0.009872       0.020048      -0.000721      -0.016174       0.003502       0.012673             14.319008      22.276370      -6.138759      -0.789150      15.460750      -0.325747       5.219903           0.000000
          289              C      10.173280      14.174461       6.691831      -0.092997      55.088045 0.50163093E+03  0.12130337E+05                                12.409484                            7.418406       0.008276       1.988918                    0.999142      28.748526      81.765613       0.615672       0.411404      -1.075570      -0.002042      -0.044592      -0.012099       0.046249       0.000096      -0.001357       0.021338      -0.105035       0.038512      -0.058964       0.002441       0.056524             17.871464      24.160346       0.940422       0.162132      23.185867      -0.447330       6.268178          -0.000001
          290              C      15.168850      17.510432       6.649211       0.116617      39.341227 0.39901753E+03  0.91953540E+04                                10.398328                            6.810964      -0.458572       1.872770                    0.998603      26.443632      75.627018       0.609640       0.435970      -1.050523      -0.027436       0.001533      -0.001542       0.027522       0.004191       0.002834       0.000754      -0.008599      -0.140970      -0.047116       0.017576       0.029540             16.433864      32.916904       0.153111      -1.773394       6.408526      -0.005191       9.976162           0.000000
          291              C      15.879377      17.509725       7.783108      -0.161693      36.637052 0.41855817E+03  0.97917130E+04                                 9.713870                            6.873745       0.081905       1.995836                    0.999373      29.842386      86.858977       0.618502       0.423314      -1.055040       0.033747      -0.000753      -0.008508       0.034811       0.001658      -0.020794      -0.000153      -0.011045       0.066200      -0.025728      -0.005423       0.031151             13.368919      25.250167       0.299346       0.586809       5.278411      -0.072935       9.578177           0.000000
          292              C      17.261181      17.548975       7.772058      -0.105266      36.740450 0.41105972E+03  0.95536467E+04                                 9.712484                            6.800781      -0.037720       1.955077                    0.999580      29.304133      84.455847       0.624594       0.421933      -1.058033      -0.023486      -0.000196      -0.020781       0.031360      -0.000116       0.020281      -0.000527      -0.014157       0.062355      -0.026222      -0.003322       0.029544             13.494981      25.469680       0.300881      -1.102823       5.191557       0.084950       9.823707           0.000001
          293              C      17.949134      17.526179       6.600277      -0.021567      39.379816 0.40686261E+03  0.93372406E+04                                10.105076                            6.664214      -0.002916       2.008418                    0.999284      26.733930      74.081943       0.652010       0.409337      -1.076884      -0.040612      -0.003959       0.000592       0.040808      -0.000158      -0.002023       0.000229      -0.022502      -0.018170      -0.009434      -0.004849       0.014283             15.459160      30.878772       0.103080      -0.974099       5.451225       0.019377      10.047484           0.000000
          294              C      17.253045      17.536992       5.453227      -0.105294      35.284088 0.40336841E+03  0.93258017E+04                                 9.432829                            6.720636      -0.016748       1.964553                    0.999646      29.095986      83.492076       0.630916       0.419904      -1.059868      -0.025246      -0.000790       0.016321       0.030073      -0.000125      -0.019218       0.000142      -0.014910       0.051726      -0.024851      -0.001167       0.026018             12.802981      23.588194       0.201894      -0.833873       5.054880      -0.033311       9.765871           0.000001
          295              C      15.856222      17.515369       5.488480      -0.155035      36.537526 0.41941312E+03  0.98008835E+04                                 9.686512                            6.868571       0.141051       2.017640                    0.999416      29.565634      85.553570       0.621385       0.421815      -1.057682       0.035684      -0.000500       0.006615       0.036295       0.001532       0.024936       0.001507       0.001389       0.061123      -0.023653      -0.010948       0.034601             13.471717      24.932153       0.205860      -3.217485       5.341960       0.030618      10.141039           0.000000
          296              C      19.465106      17.534640       6.591333       0.609914      24.889827 0.24448267E+03  0.50352582E+04                                 7.985470                            5.571324      -0.017857       2.058477                    0.999532      22.034725      61.571475       0.624644       0.476102      -1.017329       0.064503      -0.004810       0.000866       0.064688      -0.003451       0.001619       0.000051      -0.194680      -0.119717      -0.077518      -0.039836       0.117354             11.227604      20.009341       0.118588      -0.480151       4.739584      -0.014372       8.933887           0.000001
          297              C      10.129363      12.700842       7.050679       0.104617      36.968973 0.42276291E+03  0.98811288E+04                                 9.896675                            7.008365      -0.436183       1.874609                    0.998329      26.961057      77.569723       0.601490       0.435680      -1.051044       0.000816       0.030433       0.007338       0.031316      -0.003115       0.000490      -0.004260      -0.006480      -0.103365      -0.034785       0.012760       0.022025             12.674570       5.911194       0.539788      -0.202800      22.191149      -1.167775       9.921368          -0.000000
          298              C      10.183878      11.955808       5.956245      -0.157203      34.932747 0.44012123E+03  0.10446708E+05                                 9.502230                            7.127232      -0.038629       1.958918                    0.998669      30.272483      89.321980       0.596209       0.432813      -1.047150      -0.000843      -0.038475       0.003693       0.038661       0.000597       0.000078      -0.029765       0.021194       0.045772      -0.035642       0.002975       0.032668             11.660775       5.315328      -0.017135       0.009392      20.297061       2.546254       9.369935          -0.000000
          299              C      10.290875      10.515093       5.968873      -0.098873      32.551079 0.42081088E+03  0.98039513E+04                                 8.853857                            6.840891       0.131782       2.011533                    0.999782      29.048772      82.883550       0.630409       0.417032      -1.064789       0.004402       0.030114       0.017294       0.035005      -0.003179      -0.014123       0.018967      -0.081321       0.090781      -0.058049       0.009478       0.048571             10.302136       5.101695      -0.054358      -0.659725      16.221322       0.797252       9.583392          -0.000001
          300              C      10.170180       9.882869       7.182222      -0.102435      30.972232 0.42844543E+03  0.10068510E+05                                 8.638687                            6.977468       0.012020       1.970374                    0.999710      29.671929      86.189589       0.611653       0.426120      -1.054677      -0.010960       0.035234       0.006420       0.037453       0.004662      -0.005891      -0.003033      -0.107735      -0.021049      -0.051310      -0.006434       0.057744              9.572727       5.058938       0.926252      -0.188323      13.858712       0.219357       9.800531          -0.000000
          301              C      10.149001      10.571496       8.401358      -0.109683      32.854751 0.44810050E+03  0.10606036E+05                                 8.898359                            7.068288       0.078950       1.988273                    0.999655      29.716670      85.488463       0.618934       0.418104      -1.064004       0.002399       0.013936      -0.021227       0.025506       0.004563       0.001921      -0.021653      -0.115083       0.131899      -0.079770       0.017936       0.061834              9.989785       4.945726       0.230551       0.069244      14.638910      -0.521056      10.384718          -0.000001
          302              C      10.122706      12.033364       8.302964      -0.158423      35.739208 0.49184179E+03  0.11954029E+05                                 9.511946                            7.479593       0.073797       1.981814                    0.999629      30.988425      91.291706       0.590820       0.426542      -1.055299      -0.000409      -0.027451      -0.019920       0.033920      -0.004115      -0.005436       0.036784      -0.054934       0.137207      -0.050742      -0.016958       0.067700             10.801707       5.149512       0.264320      -0.144561      16.681212      -1.849617      10.574396          -0.000000
          303              C      11.257885      17.160464      15.526753       0.105891      28.403278 0.30883771E+03  0.66560159E+04                                 8.133516                            5.864187       0.287500       2.117270                    0.999790      25.111046      68.786478       0.680621       0.417558      -1.065044      -0.045955       0.020304       0.011401       0.051518       0.005424       0.007931      -0.005693      -0.010135      -0.094726      -0.033809       0.010511       0.023298             10.621527       8.351985      -1.657928       0.308579       5.171876      -0.194983      18.340718           0.000000
          304              C      11.299490      17.156941      14.137664      -0.189403      36.475297 0.41939415E+03  0.97351645E+04                                 9.525567                            6.792519       0.211715       2.040978                    0.999738      29.075257      82.046328       0.639609       0.412544      -1.070694      -0.001201       0.001740       0.004729       0.005180      -0.011811      -0.016389       0.007939       0.018243      -0.027021      -0.017894      -0.010419       0.028313             12.790793       8.925496      -1.585949       1.691601       5.693788      -0.806263      23.753096           0.000001
          305              C       9.191516      18.187538      11.222682      -0.185123      34.610952 0.41389600E+03  0.95804877E+04                                 9.192897                            6.747416       0.240142       2.050716                    0.999783      28.975629      81.777994       0.641497       0.412491      -1.070215       0.002893       0.000207      -0.004645       0.005476      -0.013240      -0.015384       0.007233       0.014972      -0.049491      -0.022833      -0.006843       0.029676             11.803226       8.213210      -1.712006       1.714051       5.621629      -0.879280      21.574839          -0.000000
          306              C       9.230810      18.167563       9.860953       0.100598      26.787217 0.31326869E+03  0.67995398E+04                                 7.855059                            5.939768       0.244767       2.101734                    0.999815      25.451900      70.778511       0.668175       0.422331      -1.058283       0.037631      -0.019380      -0.007924       0.043063       0.009888       0.005478      -0.002778      -0.020552      -0.120753      -0.041053       0.006663       0.034390              9.619157       7.946783      -1.881377       0.724131       5.106578      -0.366309      15.804110          -0.000001
          307              C      20.160456       6.803548       6.467683       0.184782      41.076819 0.38826172E+03  0.89000661E+04                                10.582745                            6.694987      -0.042421       1.988217                    0.999576      26.672422      76.456980       0.617208       0.432918      -1.050774       0.056137       0.025441       0.014749       0.063373      -0.008864       0.011776       0.002503      -0.009072      -0.014287      -0.017844       0.004203       0.013641             15.093489      14.837033       6.698001      -0.521417      24.992033       0.486655       5.451400          -0.000000
          308              C      19.335412       8.011351       6.524509      -0.194863      37.589056 0.46093782E+03  0.11025590E+05                                 9.751704                            7.154036       0.076213       1.975497                    0.999763      30.964722      90.576293       0.614972       0.416381      -1.061394       0.003482       0.009838       0.013328       0.016927      -0.027183       0.004907      -0.001583       0.020801      -0.064818      -0.022515      -0.017787       0.040302             11.728716      15.480265       2.289112      -0.670632      14.740189       0.567517       4.965694          -0.000001
          309              C      20.201781       9.027373       6.526088      -0.196807      37.049489 0.44161824E+03  0.10460589E+05                                 9.651907                            6.993793       0.075194       1.976343                    0.999803      30.788030      89.888818       0.622568       0.415346      -1.061081      -0.008255      -0.010304       0.011616       0.017585      -0.030920       0.001651      -0.003652      -0.010093      -0.028200      -0.026701      -0.009653       0.036354             11.831245      12.889246       1.901521      -0.462525      17.671490       0.821772       4.933000          -0.000000
          310              C      21.518876       8.529116       6.490834       0.178144      41.457730 0.38355221E+03  0.87624630E+04                                10.631023                            6.641322      -0.002229       2.002224                    0.999640      26.555724      75.912928       0.621711       0.431237      -1.052140      -0.012512      -0.056089       0.015837       0.059610      -0.004388       0.000074      -0.001328      -0.006063      -0.036435      -0.012230       0.000763       0.011468             15.178576      18.940122       7.860062      -0.036920      21.031201       1.280989       5.564404           0.000000
          311              C      22.687370       9.286842       6.500305      -0.090432      57.249152 0.48905311E+03  0.11761347E+05                                12.747204                            7.339890      -0.017469       1.983818                    0.999183      28.578007      81.283109       0.616525       0.413099      -1.073551      -0.002982       0.034462       0.013338       0.037073      -0.011893      -0.002179      -0.004770      -0.098282       0.056697      -0.060103       0.018122       0.041982             19.545127      21.660015       0.060258       0.006778      30.274958       1.878354       6.700408          -0.000000
          312              C      23.996454       8.793756       6.500305       0.178715      41.435338 0.39336564E+03  0.90390587E+04                                10.623863                            6.735019      -0.026440       1.993641                    0.999572      26.660819      76.310064       0.616406       0.432427      -1.051944       0.024289      -0.054626       0.009027       0.060460       0.003133      -0.003310       0.000351      -0.004913      -0.052662      -0.018025       0.005222       0.012803             14.634776      21.679441      -6.503058      -0.013617      16.874211       1.007938       5.350677           0.000000
          313              C      25.202671       9.575690       6.528718      -0.191207      37.184801 0.45258146E+03  0.10782127E+05                                 9.681610                            7.087847       0.075727       1.975793                    0.999769      30.889757      90.334208       0.617640       0.416259      -1.060899       0.010619      -0.009540       0.004344       0.014921       0.028144      -0.001461      -0.000962      -0.036958      -0.056477      -0.024380      -0.018740       0.043120             11.732334      13.438214      -2.027075       0.322682      16.888461       0.735793       4.870327          -0.000000
          314              C       2.655885       8.746045       6.547660      -0.197994      37.064988 0.45410875E+03  0.10822975E+05                                 9.653004                            7.098042       0.085430       1.979303                    0.999782      30.871390      90.172413       0.617690       0.416053      -1.061486      -0.004786       0.009348       0.006429       0.012313       0.030929       0.001453      -0.001931       0.001931      -0.051421      -0.023307      -0.016210       0.039516             11.545275      15.748358      -1.127248       0.604323      14.019742       0.704513       4.867724          -0.000001
          315              C      25.700506       7.418144       6.496622       0.193126      39.879981 0.38373811E+03  0.87651635E+04                                10.377454                            6.651103      -0.026728       1.995258                    0.999533      26.452563      75.537900       0.620294       0.432298      -1.051807      -0.057661       0.009196       0.009416       0.059144       0.001850      -0.010299      -0.003216      -0.019087       0.002133      -0.016180       0.004222       0.011958             14.327674      16.608265      -6.647378       0.254766      21.152491       0.815451       5.222265           0.000000
          316              C      19.638609       5.514191       6.462421      -0.093035      55.096760 0.50173559E+03  0.12133587E+05                                12.411228                            7.419557       0.009550       1.989146                    0.999196      28.750068      81.774326       0.615573       0.411445      -1.075535      -0.044317      -0.005546       0.012085       0.046269       0.008914      -0.021342      -0.000261       0.104268       0.038222      -0.059296       0.002488       0.056809             17.873637      23.028131       0.841059       0.460044      24.323812      -0.121997       6.268968          -0.000001
          317              C      22.518556      10.785844       6.505041       0.116432      39.350193 0.39912813E+03  0.91987363E+04                                10.400749                            6.812457      -0.461128       1.872024                    0.998636      26.447454      75.646651       0.609486       0.436040      -1.050458       0.003245      -0.026608       0.001032       0.026825       0.002968      -0.000074      -0.003075       0.006852      -0.138084      -0.046172       0.018607       0.027565             16.438842       6.592066      -2.191785      -0.152130      32.748041       1.767048       9.976420           0.000000
          318              C      22.454861      11.493511       5.371144      -0.161273      36.649942 0.41870782E+03  0.97968577E+04                                 9.720699                            6.878618       0.078425       1.994744                    0.999369      29.841817      86.886863       0.617743       0.423763      -1.054677      -0.003620       0.034270       0.007897       0.035354       0.002232      -0.000350       0.020889       0.009096       0.067271      -0.025224      -0.006416       0.031640             13.379461       5.386849      -1.471073       0.124967      25.169154      -0.580491       9.582381           0.000000
          319              C      22.371450      12.873354       5.382194      -0.106875      36.750176 0.41122544E+03  0.95580072E+04                                 9.711822                            6.800456      -0.035374       1.955816                    0.999640      29.312542      84.469216       0.624873       0.421723      -1.058215       0.002153      -0.023895       0.020980       0.031871       0.001113       0.002243      -0.020722       0.015367       0.061918      -0.027164      -0.002567       0.029731             13.494026       5.297793      -1.494916      -0.182285      25.361958       1.090114       9.822328           0.000001
          320              C      22.287752      13.556575       6.553975      -0.021920      39.397480 0.40708169E+03  0.93434245E+04                                10.107351                            6.665516      -0.004020       2.007851                    0.999333      26.742150      74.106684       0.652025       0.409277      -1.076936      -0.000293      -0.041036      -0.001893       0.041081       0.001797      -0.000143       0.001610       0.022241      -0.014034      -0.009471      -0.004133       0.013604             15.463602       5.634317      -2.145107      -0.105745      30.707982       0.969460      10.048506           0.000000
          321              C      22.360233      12.864184       7.701025      -0.103532      35.230971 0.40265428E+03  0.93054190E+04                                 9.425839                            6.716582      -0.017575       1.964878                    0.999648      29.065487      83.394552       0.630822       0.420142      -1.059690       0.002002      -0.024115      -0.016432       0.029249       0.000029      -0.002204       0.018436       0.013494       0.051308      -0.023681      -0.001910       0.025590             12.791958       5.161446      -1.436699      -0.040800      23.455232       0.833520       9.759196           0.000001
          322              C      22.462533      11.470945       7.665772      -0.155398      36.540546 0.41952224E+03  0.98038822E+04                                 9.686836                            6.869626       0.140988       2.017644                    0.999369      29.567831      85.556500       0.621327       0.421835      -1.057690      -0.003712       0.035329      -0.007234       0.036252       0.000529       0.000118      -0.024720      -0.000381       0.064755      -0.024026      -0.010963       0.034989             13.471347       5.460218      -1.527728      -0.315992      24.813285       3.202770      10.140537           0.000000
          323              C      22.161779      15.067328       6.562919       0.610696      24.883948 0.24441501E+03  0.50336117E+04                                 7.984914                            5.570992      -0.022283       2.057127                    0.999545      22.031473      61.564649       0.624577       0.476177      -1.017270      -0.010458       0.064425      -0.000088       0.065268       0.013896      -0.000624      -0.002493       0.192265      -0.121334      -0.077072      -0.040286       0.117358             11.226614       4.838406      -1.231688      -0.028273      19.908078       0.479848       8.933357           0.000001
          324              C      18.174686       5.339802       6.103573       0.105067      36.952107 0.42254075E+03  0.98745499E+04                                 9.893440                            7.006334      -0.433858       1.875372                    0.998314      26.953029      77.538903       0.601607       0.435657      -1.051068       0.030542       0.003605      -0.008270       0.031847      -0.004047       0.004589      -0.001303       0.009753      -0.099959      -0.033722       0.010325       0.023396             12.670099      21.959827       1.968617       1.143678       6.132737       0.305332       9.917734          -0.000000
          325              C      17.427752       5.328049       7.198007      -0.156153      34.858956 0.43902139E+03  0.10413509E+05                                 9.486173                            7.116111      -0.033988       1.960682                    0.998652      30.237124      89.171151       0.596985       0.432545      -1.047371      -0.037864      -0.004698      -0.002939       0.038267      -0.000422       0.029718       0.003170      -0.021882       0.047133      -0.036003       0.002968       0.033036             11.639002      20.139059       1.302841      -2.526697       5.420634      -0.234500       9.357313          -0.000000
          326              C      15.983224       5.306896       7.185379      -0.099831      32.583458 0.42139252E+03  0.98210278E+04                                 8.860010                            6.846092       0.135912       2.012516                    0.999768      29.067300      82.955020       0.630095       0.417090      -1.064737       0.029573       0.007071      -0.017880       0.035274       0.004307      -0.020225       0.012209       0.082258       0.089982      -0.058442       0.009691       0.048751             10.309122      16.155957       0.929529      -0.851524       5.183069       0.586739       9.588340          -0.000001
          327              C      15.364192       5.130628       5.972030      -0.100968      30.954413 0.42810887E+03  0.10058975E+05                                 8.636903                            6.976133       0.006843       1.968934                    0.999738      29.659422      86.156094       0.611505       0.426291      -1.054534       0.034970      -0.007633      -0.006483       0.036375       0.013878       0.002529       0.006827       0.106740      -0.019701      -0.052764      -0.005840       0.058604              9.570746      13.624103       1.688551      -0.235226       5.290730       0.168102       9.797406          -0.000000
          328              C      16.051986       5.170584       4.752894      -0.108926      32.819125 0.44746055E+03  0.10587171E+05                                 8.893249                            7.064514       0.079426       1.988815                    0.999652      29.692323      85.405146       0.618928       0.418255      -1.063902       0.014353       0.003576       0.021276       0.025913       0.013859       0.021074       0.000243       0.111708       0.132557      -0.079685       0.018444       0.061241              9.983992      14.512769       1.082155       0.524885       5.060281      -0.022737      10.378926          -0.000001
          329              C      17.510428       5.273996       4.851288      -0.160122      35.825809 0.49334823E+03  0.12000643E+05                                 9.531765                            7.495199       0.069455       1.980233                    0.999630      31.025485      91.459653       0.589673       0.427016      -1.054933      -0.027845      -0.003392       0.020621       0.034815      -0.000154      -0.037902       0.001469       0.055173       0.139430      -0.050851      -0.017938       0.068790             10.825280      16.585757       1.282467       1.839487       5.298340       0.309207      10.591744          -0.000000
          330              C       9.672970      18.610568      23.936003       0.105899      28.425740 0.30914084E+03  0.66644465E+04                                 8.139161                            5.868096       0.279695       2.114839                    0.999844      25.121517      68.833840       0.680188       0.417705      -1.064909       0.024535      -0.043414      -0.011063       0.051080       0.006022       0.005911      -0.007932       0.006261      -0.091847      -0.032969       0.010855       0.022114             10.629506       5.492955      -1.913555       0.220938       8.038653      -0.288594      18.356909           0.000000
          331              C       9.665770      18.651695      25.325092      -0.187505      36.392798 0.41827213E+03  0.97025462E+04                                 9.510894                            6.782772       0.214999       2.042489                    0.999732      29.039504      81.915678       0.640166       0.412465      -1.070754       0.000985      -0.000076      -0.002991       0.003150      -0.014236      -0.009772       0.016421      -0.015052      -0.028763      -0.018789      -0.011309       0.030098             12.768391       5.990829      -1.845079       0.949645       8.609409      -1.606950      23.704935           0.000001
          332              C      23.722928       4.892081       1.931570      -0.186881      34.634797 0.41421520E+03  0.95894926E+04                                 9.194173                            6.747468       0.243829       2.051665                    0.999750      28.992660      81.826493       0.641874       0.412180      -1.070443      -0.001476       0.003441       0.005576       0.006716      -0.013030      -0.008763       0.014315      -0.008718      -0.049878      -0.022942      -0.005354       0.028296             11.805573       5.945173      -1.914429       1.026668       7.891811      -1.627116      21.579735          -0.000000
          333              C      23.699546       4.929449       3.293299       0.099294      26.839609 0.31401927E+03  0.68203107E+04                                 7.867181                            5.948497       0.244231       2.101268                    0.999809      25.481114      70.896631       0.667373       0.422561      -1.058077      -0.022676       0.036183       0.008504       0.043540       0.012121       0.002665      -0.005806       0.015136      -0.124600      -0.042367       0.007308       0.035059              9.635299       5.468121      -2.104172       0.427659       7.601345      -0.686098      15.836432          -0.000001
          334              C      25.984801       4.947776       6.467683       0.184263      41.088378 0.38839838E+03  0.89037970E+04                                10.583679                            6.695564      -0.038859       1.989008                    0.999602      26.677313      76.468373       0.617277       0.432841      -1.050843      -0.056362      -0.024881       0.014456       0.063283      -0.007698      -0.011335      -0.002180      -0.010012      -0.013976      -0.017008       0.004394       0.012614             15.095157      14.836899       6.697248       0.521373      24.996718      -0.486909       5.451853          -0.000000
          335              C       3.214246       3.739973       6.524509      -0.193933      37.560576 0.46049324E+03  0.11011674E+05                                 9.744173                            7.148574       0.078112       1.976267                    0.999760      30.952993      90.511732       0.615502       0.416147      -1.061603      -0.003399      -0.009489       0.013130       0.016552      -0.028325      -0.004954       0.001894       0.019980      -0.063982      -0.022331      -0.018790       0.041121             11.719277      15.467631       2.287080       0.669848      14.728338      -0.566990       4.961861          -0.000001
          336              C      23.851582      26.226639       6.526088      -0.195426      37.019738 0.44108231E+03  0.10445021E+05                                 9.648248                            6.990654       0.078513       1.977407                    0.999787      30.769277      89.830070       0.622543       0.415477      -1.060967       0.007016       0.008894       0.011633       0.016237      -0.032273      -0.001750       0.003572      -0.010491      -0.029268      -0.027872      -0.010014       0.037886             11.827044      12.882180       1.899606       0.462115      17.668092      -0.821615       4.930861          -0.000000
          337              C      24.626382       3.222209       6.490834       0.179729      41.392525 0.38286953E+03  0.87434098E+04                                10.623048                            6.637273      -0.003547       2.002061                    0.999632      26.529803      75.836244       0.621608       0.431479      -1.051940       0.010717       0.055069       0.016542       0.058490      -0.001769       0.000039       0.002307      -0.006143      -0.042777      -0.014477       0.003607       0.010870             15.166056      18.921531       7.851560       0.036712      21.015992      -1.280137       5.560647           0.000000
          338              C      21.365992      25.967169       6.500305      -0.093596      57.398791 0.49046746E+03  0.11804454E+05                                12.768885                            7.351133      -0.017589       1.983365                    0.999161      28.623597      81.457101       0.615943       0.413171      -1.073452       0.001998      -0.034893       0.013294       0.037393      -0.010257       0.002035       0.004555      -0.101081       0.058655      -0.061423       0.018813       0.042610             19.580929      21.693597       0.061583      -0.006903      30.337962      -1.883468       6.711229          -0.000000
          339              C      22.148803       2.957569       6.500305       0.179865      41.398417 0.39305416E+03  0.90295862E+04                                10.615257                            6.730813      -0.018893       1.995830                    0.999583      26.649253      76.252655       0.616846       0.432229      -1.052125      -0.024025       0.055483       0.009427       0.061192       0.001344       0.002831      -0.000042      -0.001783      -0.051208      -0.017391       0.007177       0.010214             14.620560      21.659226      -6.497725       0.013656      16.855794      -1.006597       5.346660           0.000000
          340              C      18.850691      25.678321       6.528718      -0.191521      37.203019 0.45298777E+03  0.10794180E+05                                 9.685373                            7.092079       0.075040       1.975432                    0.999763      30.898413      90.368143       0.617321       0.416382      -1.060825      -0.010945       0.009873       0.004076       0.015293       0.025797       0.000676       0.001352      -0.034551      -0.052745      -0.022256      -0.017621       0.039877             11.735384      13.447347      -2.028563      -0.322903      16.886246      -0.735737       4.872558          -0.000000
          341              C      19.893772       3.005279       6.547660      -0.201678      37.149075 0.45551912E+03  0.10864940E+05                                 9.667046                            7.109313       0.084537       1.978573                    0.999761      30.917303      90.339374       0.617171       0.416083      -1.061474       0.004923      -0.010987       0.005932       0.013422       0.029588      -0.000591       0.002296       0.003144      -0.047342      -0.022391      -0.015153       0.037545             11.561816      15.766009      -1.131735      -0.604772      14.044528      -0.706084       4.874912          -0.000001
          342              C      20.444752       4.333181       6.496622       0.194976      39.843052 0.38337387E+03  0.87548423E+04                                10.372174                            6.648626      -0.029365       1.994649                    0.999527      26.437527      75.488517       0.620308       0.432387      -1.051744       0.056530      -0.011834       0.009432       0.058520       0.001741       0.009607       0.003406      -0.021011      -0.000732      -0.016179       0.003505       0.012674             14.318955      16.598442      -6.644096      -0.254503      21.138536      -0.814916       5.219887           0.000000
          343              C       2.911049       6.237134       6.462421      -0.092996      55.087909 0.50162925E+03  0.12130285E+05                                12.409459                            7.418388       0.008294       1.988923                    0.999142      28.748482      81.765408       0.615673       0.411403      -1.075571       0.044237       0.005988       0.012100       0.046251       0.009369       0.021371       0.000546       0.103349       0.038519      -0.058964       0.002444       0.056520             17.871435      23.027414       0.839586      -0.459947      24.318723       0.121834       6.268167          -0.000001
          344              C      21.534807      24.468168       6.505041       0.116614      39.341393 0.39901930E+03  0.91954050E+04                                10.398349                            6.810975      -0.458566       1.872772                    0.998603      26.443709      75.627278       0.609640       0.435969      -1.050524      -0.003962       0.027195       0.001548       0.027526       0.004887       0.000500       0.002887       0.006987      -0.140978      -0.047118       0.017573       0.029545             16.433906       6.589852      -2.190182       0.152062      32.735681      -1.766881       9.976185           0.000000
          345              C      21.598501      23.760504       5.371144      -0.161692      36.637194 0.41856005E+03  0.97917734E+04                                 9.713919                            6.873778       0.081900       1.995835                    0.999373      29.842444      86.859375       0.618498       0.423316      -1.055038       0.003742      -0.033550       0.008507       0.034813       0.002607       0.001690      -0.020722       0.010288       0.066195      -0.025725      -0.005422       0.031147             13.368995       5.382547      -1.469017      -0.124665      25.146217       0.578051       9.578221           0.000000
          346              C      21.681912      22.380661       5.382194      -0.105259      36.740263 0.41105719E+03  0.95535734E+04                                 9.712455                            6.800761      -0.037678       1.955091                    0.999580      29.304039      84.455514       0.624595       0.421933      -1.058033      -0.001876       0.023401       0.020792       0.031360       0.001122      -0.002316       0.020148       0.013973       0.062361      -0.026214      -0.003327       0.029541             13.494942       5.297788      -1.494546       0.182395      25.363356      -1.090934       9.823681           0.000001
          347              C      21.765611      21.697436       6.553975      -0.021577      39.379828 0.40686307E+03  0.93372498E+04                                10.105064                            6.664208      -0.002906       2.008420                    0.999284      26.733948      74.081882       0.652012       0.409336      -1.076886       0.000332       0.040802      -0.000590       0.040808       0.001833       0.000416      -0.001989       0.022204      -0.018177      -0.009430      -0.004855       0.014285             15.459141       5.632872      -2.143970       0.105668      30.697076      -0.968535      10.047474           0.000000
          348              C      21.693130      22.389824       7.701025      -0.105289      35.283867 0.40336507E+03  0.93257033E+04                                 9.432780                            6.720600      -0.016711       1.964564                    0.999646      29.095886      83.491636       0.630919       0.419903      -1.059869      -0.001448       0.025215      -0.016319       0.030069       0.001191       0.001846      -0.019129       0.014722       0.051741      -0.024851      -0.001169       0.026020             12.802911       5.164865      -1.437894       0.040759      23.478039      -0.833562       9.765829           0.000001
          349              C      21.590831      23.783063       7.665772      -0.155033      36.537537 0.41941299E+03  0.98008803E+04                                 9.686515                            6.868571       0.141058       2.017642                    0.999416      29.565637      85.553589       0.621385       0.421815      -1.057682       0.003663      -0.035498      -0.006615       0.036294       0.001385      -0.000714       0.024977      -0.001906       0.061130      -0.023659      -0.010948       0.034606             13.471723       5.459581      -1.527332       0.315758      24.814541      -3.202114      10.141047           0.000000
          350              C      21.891584      20.186683       6.562919       0.609915      24.889883 0.24448331E+03  0.50352760E+04                                 7.985489                            5.571337      -0.017855       2.058478                    0.999532      22.034758      61.571646       0.624642       0.476103      -1.017329       0.010511      -0.063822      -0.000866       0.064688       0.013795      -0.000097       0.001621       0.192837      -0.119717      -0.077518      -0.039836       0.117353             11.227633       4.838670      -1.231707       0.028264      19.910322      -0.479537       8.933907           0.000001
          351              C       4.374971       6.411524       6.103573       0.104610      36.969013 0.42276310E+03  0.98811350E+04                                 9.896677                            7.008363      -0.436235       1.874595                    0.998329      26.961096      77.569856       0.601491       0.435680      -1.051044      -0.030247      -0.003511      -0.007337       0.031322      -0.002493      -0.004286       0.000115       0.007475      -0.103370      -0.034786       0.012762       0.022024             12.674579      21.967873       1.968936      -1.145198       6.134492      -0.305542       9.921372          -0.000000
          352              C       5.121906       6.423274       7.198007      -0.157210      34.933488 0.44013216E+03  0.10447039E+05                                 9.502390                            7.127342      -0.038650       1.958907                    0.998670      30.272858      89.323571       0.596201       0.432816      -1.047148       0.038223       0.004248      -0.003677       0.038634      -0.001283      -0.029635      -0.002562      -0.021095       0.045786      -0.035634       0.002984       0.032651             11.660992      20.182755       1.306156       2.535488       5.430148       0.235093       9.370072          -0.000000
          353              C       6.566434       6.444426       7.185379      -0.098854      32.550499 0.42080092E+03  0.98036584E+04                                 8.853739                            6.840797       0.131813       2.011545                    0.999782      29.048450      82.882288       0.630415       0.417031      -1.064790      -0.029618      -0.007055      -0.017299       0.035018       0.004053       0.020164      -0.012382       0.081181       0.090779      -0.058056       0.009464       0.048592             10.301999      16.143288       0.928412       0.852624       5.179425      -0.586449       9.583285          -0.000001
          354              C       7.185466       6.620698       5.972030      -0.102437      30.972376 0.42844792E+03  0.10068585E+05                                 8.638720                            6.977493       0.011993       1.970366                    0.999710      29.672009      86.189930       0.611651       0.426120      -1.054677      -0.036067       0.007792      -0.006423       0.037454       0.014103      -0.002500      -0.006134       0.104397      -0.021054      -0.051310      -0.006437       0.057747              9.572769      13.626036       1.688782       0.235196       5.291712      -0.168146       9.800560          -0.000000
          355              C       6.497670       6.580745       4.752894      -0.109681      32.854662 0.44809894E+03  0.10605988E+05                                 8.898338                            7.068270       0.078924       1.988265                    0.999655      29.716618      85.488227       0.618935       0.418103      -1.064005      -0.013667      -0.003624       0.021229       0.025507       0.014654      -0.021747      -0.000003       0.111668       0.131911      -0.079775       0.017929       0.061845              9.989763      14.521991       1.082903      -0.525135       5.062620       0.022765      10.384679          -0.000001
          356              C       5.039228       6.477333       4.851288      -0.158417      35.739132 0.49184001E+03  0.11953982E+05                                 9.511961                            7.479602       0.073792       1.981815                    0.999629      30.988358      91.291685       0.590817       0.426544      -1.055296       0.027306       0.002843       0.019920       0.033920       0.000796       0.037120      -0.002156       0.055524       0.137211      -0.050743      -0.016957       0.067700             10.801725      16.543913       1.278498      -1.829514       5.286840      -0.307982      10.574422          -0.000000
          357              C      10.784807      16.643393      23.936003       0.105899      28.403090 0.30883540E+03  0.66559540E+04                                 8.133485                            5.864169       0.287474       2.117264                    0.999790      25.110933      68.786112       0.680622       0.417558      -1.065044      -0.024294       0.043976      -0.011399       0.051517       0.006231      -0.006371       0.007400       0.008068      -0.094730      -0.033811       0.010513       0.023298             10.621481       5.489663      -1.912681      -0.221555       8.034144       0.290066      18.340636           0.000000
          358              C      10.792007      16.602261      25.325092      -0.189406      36.475419 0.41939601E+03  0.97352200E+04                                 9.525593                            6.792538       0.211658       2.040963                    0.999738      29.075328      82.046624       0.639607       0.412545      -1.070693      -0.001846       0.001043      -0.004724       0.005178      -0.013235       0.009364      -0.015616      -0.013797      -0.027013      -0.017890      -0.010422       0.028312             12.790827       5.999301      -1.846400      -0.953038       8.620009       1.613450      23.753171           0.000001
          359              C      22.422326       6.859256       1.931570      -0.185128      34.611145 0.41389887E+03  0.95805715E+04                                 9.192928                            6.747438       0.240130       2.050711                    0.999783      28.975748      81.778418       0.641496       0.412491      -1.070215       0.000051      -0.002901       0.004645       0.005477      -0.014350       0.008564      -0.014680      -0.010053      -0.049491      -0.022832      -0.006838       0.029670             11.803266       5.944381      -1.913954      -1.027755       7.890501       1.629330      21.574916          -0.000000
          360              C      22.445709       6.821885       3.293299       0.100622      26.786709 0.31326122E+03  0.67993340E+04                                 7.854955                            5.939695       0.244809       2.101749                    0.999815      25.451566      70.777240       0.668180       0.422331      -1.058283       0.022671      -0.035786       0.007939       0.043101       0.011515      -0.003231       0.005190       0.016750      -0.120800      -0.041060       0.006685       0.034376              9.619025       5.461113      -2.102583      -0.429037       7.592085       0.688775      15.803877          -0.000001
          361              C      22.026684      17.626996      12.902743       0.117555      39.618486 0.37395311E+03  0.84234082E+04                                10.233397                            6.478876      -0.089267       1.991214                    0.999300      25.584956      70.800903       0.645984       0.420933      -1.066789      -0.000185       0.000209      -0.006518       0.006524      -0.000841      -0.000185      -0.000238      -0.006220      -0.013003      -0.004353      -0.001041       0.005394             15.798711       9.105903      -1.564988      -0.001081       6.062561       0.000607      32.227669           0.000000
          362              C      22.026684      17.626994      14.336556       0.106929      40.076095 0.38543412E+03  0.87353436E+04                                10.291044                            6.562766      -0.063470       1.997591                    0.999271      25.704373      71.015324       0.644943       0.419039      -1.069528      -0.000097       0.000398       0.007956       0.007966      -0.001352       0.000067       0.000205       0.006489       0.008205      -0.004889       0.002147       0.002742             15.714883       8.796739      -1.722328      -0.000500       6.249567       0.000424      32.098342           0.000000
          363              C      22.026679      17.627015       0.251509       0.117553      39.618458 0.37395311E+03  0.84234067E+04                                10.233382                            6.478869      -0.089239       1.991223                    0.999300      25.584965      70.800878       0.645986       0.420933      -1.066790      -0.000224       0.000164       0.006517       0.006523      -0.000279      -0.000226      -0.000202       0.006420      -0.013003      -0.004353      -0.001041       0.005394             15.798684       6.362871      -1.809132       0.000732       8.805569      -0.001034      32.227611           0.000000
          364              C       9.182941      29.378322      25.126200       0.106929      40.076116 0.38543441E+03  0.87353529E+04                                10.291050                            6.562771      -0.063469       1.997591                    0.999271      25.704385      71.015392       0.644942       0.419040      -1.069528      -0.000406       0.000062      -0.007956       0.007967      -0.001904       0.000194       0.000090      -0.005912       0.008205      -0.004889       0.002147       0.002742             15.714888       6.573780      -1.920189       0.000499       8.472538      -0.000477      32.098346           0.000000
          365              C      10.228884      17.626996      13.405761       0.117555      39.618487 0.37395313E+03  0.84234087E+04                                10.233397                            6.478876      -0.089267       1.991214                    0.999300      25.584957      70.800904       0.645984       0.420933      -1.066789       0.000185      -0.000209       0.006518       0.006524      -0.000841      -0.000185      -0.000238      -0.006220      -0.013003      -0.004353      -0.001041       0.005394             15.798711       9.105903      -1.564988      -0.001081       6.062561       0.000606      32.227669           0.000000
          366              C      10.228884      17.626998      11.971948       0.106929      40.076095 0.38543411E+03  0.87353436E+04                                10.291044                            6.562766      -0.063470       1.997591                    0.999271      25.704373      71.015324       0.644943       0.419039      -1.069528       0.000097      -0.000398      -0.007956       0.007966      -0.001352       0.000067       0.000205       0.006489       0.008205      -0.004889       0.002147       0.002742             15.714883       8.796739      -1.722328      -0.000500       6.249567       0.000424      32.098342           0.000000
          367              C      10.228889      17.626977      26.056995       0.117553      39.618458 0.37395311E+03  0.84234068E+04                                10.233382                            6.478869      -0.089239       1.991223                    0.999300      25.584965      70.800878       0.645986       0.420933      -1.066790       0.000224      -0.000164      -0.006517       0.006523      -0.000279      -0.000226      -0.000202       0.006420      -0.013003      -0.004353      -0.001041       0.005394             15.798684       6.362871      -1.809132       0.000732       8.805569      -0.001034      32.227611           0.000000
          368              C      23.072627       5.875670       1.182304       0.106929      40.076114 0.38543439E+03  0.87353524E+04                                10.291050                            6.562771      -0.063469       1.997591                    0.999271      25.704384      71.015391       0.644942       0.419040      -1.069528       0.000406      -0.000062       0.007956       0.007967      -0.001904       0.000194       0.000090      -0.005912       0.008205      -0.004889       0.002147       0.002742             15.714888       6.573780      -1.920190       0.000499       8.472538      -0.000477      32.098346           0.000000
          369              N      23.433881      16.145612      19.614568      -0.372843      52.227301 0.62275820E+03  0.15819710E+05                                11.819762                            8.157649      -0.312953       1.896774                    0.997097      30.791082      88.356318       0.601707       0.400721      -1.087899       0.065516      -0.067083       0.016284       0.095171       0.044110       0.010460      -0.010040       0.011452      -0.109856      -0.046766      -0.016040       0.062806             16.118373      22.709171       4.261899       1.545271      18.892758      -1.120648       6.753188          -0.000001
          370              N      23.490853      19.047254      19.620356      -0.370050      50.867434 0.61109202E+03  0.15443419E+05                                11.569556                            8.053104      -0.261755       1.910442                    0.998114      30.677184      87.677814       0.609001       0.397971      -1.090248       0.070170       0.063333       0.011055       0.095169      -0.041800       0.005021       0.003564       0.003479      -0.095905      -0.035698      -0.022138       0.057835             15.390962      21.394355      -2.904455       1.582131      18.447212       1.074474       6.331320          -0.000001
          371              N      20.619492      19.108361      19.614568      -0.373253      52.263826 0.62317867E+03  0.15833635E+05                                11.826911                            8.161624      -0.315165       1.895965                    0.997053      30.799481      88.399917       0.601404       0.400841      -1.087778      -0.064856       0.066738       0.016005       0.094427       0.045542      -0.009097       0.010341       0.011157      -0.110316      -0.046667      -0.017602       0.064269             16.130268      22.732296       4.267154      -1.546928      18.901409       1.120991       6.757098          -0.000001
          372              N      20.562520      16.206719      19.620356      -0.369598      50.771762 0.60992635E+03  0.15404657E+05                                11.550508                            8.042041      -0.261909       1.910531                    0.998155      30.648200      87.532370       0.609881       0.397637      -1.090615      -0.068856      -0.062817       0.011150       0.093870      -0.043518      -0.004564      -0.003434       0.002334      -0.095952      -0.035834      -0.023700       0.059534             15.362704      21.351517      -2.900741      -1.578302      18.414996      -1.072094       6.321599          -0.000001
          373              N      10.783237      28.108009      19.848188      -0.372842      52.227154 0.62275602E+03  0.15819641E+05                                11.819745                            8.157639      -0.312905       1.896789                    0.997098      30.791018      88.356113       0.601707       0.400721      -1.087899       0.072627      -0.059308      -0.016290       0.095171       0.042406      -0.010924       0.009531      -0.026853      -0.109860      -0.046765      -0.016041       0.062806             16.118347      18.170032       3.857890      -1.253230      23.431831       1.439833       6.753179          -0.000001
          374              N       7.898072      27.794014      19.842400      -0.370035      50.867063 0.61108700E+03  0.15443264E+05                                11.569516                            8.053080      -0.261733       1.910448                    0.998114      30.677030      87.677344       0.609001       0.397972      -1.090247      -0.056870      -0.075517      -0.011047       0.095179      -0.041443       0.003104       0.005307       0.011330      -0.095905      -0.035688      -0.022140       0.057827             15.390902      18.983293      -3.119023       0.929976      20.858113       1.671153       6.331300          -0.000001
          375              N       7.582642      30.648650      19.848188      -0.373248      52.263559 0.62317515E+03  0.15833524E+05                                11.826883                            8.161609      -0.315207       1.895954                    0.997052      30.799357      88.399524       0.601403       0.400842      -1.087778      -0.072225       0.058683      -0.016002       0.094425       0.043840       0.011102      -0.008147      -0.027075      -0.110300      -0.046663      -0.017603       0.064266             16.130225      18.177847       3.861773       1.253720      23.455746      -1.441444       6.757081          -0.000001
          376              N      10.467807      30.962646      19.842400      -0.369595      50.771822 0.60992701E+03  0.15404681E+05                                11.550525                            8.042052      -0.261925       1.910527                    0.998155      30.648215      87.532488       0.609880       0.397637      -1.090614       0.056467       0.074151      -0.011149       0.093868      -0.043044      -0.003013      -0.004847       0.013072      -0.095951      -0.035831      -0.023707       0.059538             15.362729      18.950405      -3.114458      -0.927947      20.816176      -1.667138       6.321607          -0.000001
          377              N       8.821687      19.108380       6.693936      -0.372843      52.227304 0.62275822E+03  0.15819711E+05                                11.819763                            8.157650      -0.312953       1.896774                    0.997097      30.791082      88.356323       0.601707       0.400721      -1.087899      -0.065516       0.067083      -0.016284       0.095171       0.044110       0.010460      -0.010040       0.011452      -0.109856      -0.046766      -0.016040       0.062806             16.118374      22.709174       4.261899       1.545272      18.892760      -1.120649       6.753189          -0.000001
          378              N       8.764715      16.206738       6.688148      -0.370050      50.867437 0.61109204E+03  0.15443420E+05                                11.569557                            8.053105      -0.261755       1.910442                    0.998114      30.677184      87.677818       0.609001       0.397971      -1.090248      -0.070170      -0.063333      -0.011055       0.095169      -0.041800       0.005021       0.003564       0.003479      -0.095905      -0.035698      -0.022138       0.057835             15.390964      21.394357      -2.904455       1.582132      18.447213       1.074474       6.331321          -0.000001
          379              N      11.636076      16.145631       6.693936      -0.373253      52.263830 0.62317872E+03  0.15833637E+05                                11.826912                            8.161625      -0.315165       1.895965                    0.997053      30.799482      88.399924       0.601404       0.400841      -1.087778       0.064856      -0.066738      -0.016005       0.094427       0.045542      -0.009097       0.010341       0.011157      -0.110316      -0.046667      -0.017602       0.064269             16.130270      22.732299       4.267154      -1.546928      18.901411       1.120992       6.757099          -0.000001
          380              N      11.693048      19.047273       6.688148      -0.369598      50.771763 0.60992636E+03  0.15404657E+05                                11.550508                            8.042042      -0.261909       1.910531                    0.998155      30.648200      87.532373       0.609881       0.397637      -1.090615       0.068856       0.062817      -0.011150       0.093870      -0.043518      -0.004564      -0.003434       0.002334      -0.095952      -0.035834      -0.023700       0.059534             15.362705      21.351518      -2.900741      -1.578302      18.414997      -1.072094       6.321600          -0.000001
          381              N      21.472331       7.145983       6.460316      -0.372842      52.227155 0.62275603E+03  0.15819641E+05                                11.819744                            8.157638      -0.312905       1.896789                    0.997098      30.791019      88.356113       0.601707       0.400721      -1.087899      -0.072627       0.059308       0.016290       0.095171       0.042406      -0.010924       0.009531      -0.026853      -0.109860      -0.046765      -0.016041       0.062806             16.118346      18.170031       3.857890      -1.253230      23.431829       1.439833       6.753179          -0.000001
          382              N      24.357496       7.459978       6.466104      -0.370035      50.867062 0.61108700E+03  0.15443263E+05                                11.569515                            8.053080      -0.261733       1.910448                    0.998114      30.677030      87.677343       0.609001       0.397972      -1.090247       0.056870       0.075517       0.011047       0.095179      -0.041443       0.003104       0.005307       0.011330      -0.095905      -0.035688      -0.022140       0.057827             15.390902      18.983293      -3.119023       0.929976      20.858113       1.671153       6.331300          -0.000001
          383              N      24.672926       4.605342       6.460316      -0.373248      52.263556 0.62317512E+03  0.15833523E+05                                11.826882                            8.161609      -0.315207       1.895954                    0.997052      30.799356      88.399520       0.601403       0.400842      -1.087778       0.072225      -0.058683       0.016002       0.094425       0.043840       0.011102      -0.008147      -0.027075      -0.110300      -0.046663      -0.017603       0.064266             16.130224      18.177846       3.861773       1.253720      23.455745      -1.441444       6.757081          -0.000001
          384              N      21.787761       4.291346       6.466104      -0.369595      50.771822 0.60992701E+03  0.15404681E+05                                11.550525                            8.042052      -0.261925       1.910527                    0.998155      30.648215      87.532488       0.609880       0.397637      -1.090614      -0.056467      -0.074151       0.011149       0.093868      -0.043044      -0.003013      -0.004847       0.013072      -0.095951      -0.035831      -0.023707       0.059538             15.362729      18.950405      -3.114457      -0.927947      20.816176      -1.667138       6.321607          -0.000001
          385              N      22.026683      17.627001      10.064581      -0.174867      35.963859 0.44493795E+03  0.10298851E+05                                 9.119092                            6.798029       0.111044       2.100709                    0.996845      25.836405      68.732238       0.679390       0.389491      -1.105502       0.000097      -0.000132       0.129429       0.129430      -0.016300       0.000081      -0.000341       0.029880      -0.222555      -0.074186       0.014983       0.059203             12.010437       9.995715      -2.091517       0.000132       6.165923       0.000010      19.869672           0.000000
          386              N      22.026686      17.626990      17.154197      -0.168024      32.061972 0.47541997E+03  0.11210875E+05                                 8.437620                            7.096033      -0.029952       2.038143                    0.998583      26.434969      71.451678       0.653972       0.397178      -1.097891      -0.000474       0.000017      -0.127955       0.127956      -0.015514       0.000468       0.000351       0.017961      -0.213671      -0.071227       0.017690       0.053538              9.656165       9.402670      -2.345033       0.001274       5.847640      -0.000237      13.718183          -0.000000
          387              N      22.026680      17.627011       3.089671      -0.174873      35.963817 0.44493751E+03  0.10298835E+05                                 9.119071                            6.798015       0.111063       2.100715                    0.996845      25.836415      68.732174       0.679392       0.389490      -1.105503       0.000142      -0.000086      -0.129424       0.129424      -0.018679      -0.000341       0.000044      -0.023645      -0.222553      -0.074186       0.014987       0.059199             12.010408       6.565397      -2.396820       0.000012       9.596184       0.000127      19.869642           0.000000
          388              N       9.182940      29.378326      22.308559      -0.168054      32.062412 0.47542811E+03  0.11211119E+05                                 8.437714                            7.096108      -0.029985       2.038130                    0.998583      26.435172      71.452476       0.653966       0.397179      -1.097890      -0.000049       0.000483       0.127937       0.127938      -0.016857       0.000318       0.000503      -0.012187      -0.213675      -0.071229       0.017692       0.053537              9.656281       6.289811      -2.622132      -0.000341       8.960654       0.001248      13.718378          -0.000000
          389              N      10.228885      17.626991      16.243923      -0.174867      35.963859 0.44493795E+03  0.10298851E+05                                 9.119092                            6.798029       0.111044       2.100709                    0.996845      25.836405      68.732238       0.679390       0.389491      -1.105502      -0.000097       0.000132      -0.129429       0.129430      -0.016300       0.000081      -0.000341       0.029880      -0.222555      -0.074186       0.014983       0.059203             12.010437       9.995715      -2.091517       0.000132       6.165923       0.000010      19.869672           0.000000
          390              N      10.228882      17.627002       9.154307      -0.168024      32.061973 0.47541997E+03  0.11210875E+05                                 8.437620                            7.096033      -0.029952       2.038143                    0.998583      26.434969      71.451678       0.653972       0.397178      -1.097891       0.000474      -0.000017       0.127955       0.127956      -0.015514       0.000468       0.000351       0.017961      -0.213671      -0.071227       0.017690       0.053538              9.656164       9.402670      -2.345033       0.001274       5.847640      -0.000237      13.718183          -0.000000
          391              N      10.228888      17.626981      23.218833      -0.174873      35.963818 0.44493752E+03  0.10298835E+05                                 9.119071                            6.798015       0.111063       2.100715                    0.996845      25.836415      68.732175       0.679392       0.389490      -1.105503      -0.000142       0.000086       0.129424       0.129424      -0.018679      -0.000341       0.000044      -0.023645      -0.222553      -0.074186       0.014987       0.059199             12.010408       6.565398      -2.396820       0.000012       9.596184       0.000127      19.869643           0.000001
          392              N      23.072628       5.875666       3.999945      -0.168054      32.062412 0.47542811E+03  0.11211119E+05                                 8.437714                            7.096108      -0.029985       2.038130                    0.998583      26.435172      71.452476       0.653966       0.397179      -1.097890       0.000049      -0.000483      -0.127937       0.127938      -0.016857       0.000318       0.000503      -0.012187      -0.213675      -0.071229       0.017692       0.053537              9.656281       6.289811      -2.622132      -0.000341       8.960654       0.001248      13.718378          -0.000000
          393              O       8.218403      17.546371      20.830547      -0.558644      36.781178 0.52417471E+03  0.12538197E+05                                 8.863074                            7.085080       0.274200       2.134232                    0.998119      27.655459      72.833582       0.713021       0.359124      -1.137358       0.000420      -0.004554      -0.027242       0.027624       0.000142       0.061074       0.001939      -0.080351      -0.046937      -0.085652       0.037415       0.048237             11.430783      16.903087       0.141750       5.788595       6.117322       0.089850      11.271940           0.000000
          394              O       8.227560      17.536268      18.599586      -0.565891      38.082523 0.53996490E+03  0.13012179E+05                                 9.081173                            7.201047       0.236985       2.122822                    0.997384      27.804799      73.501024       0.705772       0.360128      -1.136556       0.002267      -0.004227       0.029101       0.029494      -0.000909      -0.065336      -0.004608      -0.071432      -0.027166      -0.086495       0.039125       0.047370             11.558227      17.179557       0.132451      -5.347524       6.159262      -0.091315      11.335861           0.000000
          395              O      12.239372      17.707599      20.830547      -0.558081      36.774385 0.52405159E+03  0.12534512E+05                                 8.862004                            7.084276       0.277713       2.135130                    0.998105      27.652463      72.823467       0.713057       0.359127      -1.137356      -0.000443       0.004670      -0.027514       0.027911       0.000682      -0.061312      -0.001846      -0.080701      -0.046628      -0.085965       0.037520       0.048445             11.429366      16.901138       0.141780      -5.787560       6.116582      -0.089819      11.270378           0.000000
          396              O      12.230213      17.717708      18.599586      -0.565812      38.085226 0.54000510E+03  0.13013328E+05                                 9.081376                            7.201161       0.236187       2.122502                    0.997416      27.805796      73.503038       0.705793       0.360113      -1.136574      -0.002382       0.004025       0.029405       0.029775      -0.001626       0.064943       0.004289      -0.071354      -0.023637      -0.085965       0.039037       0.046928             11.558588      17.180500       0.132491       5.347698       6.159356       0.091311      11.335908           0.000000
          397              O      10.130941      19.636703      18.632209      -0.558648      36.781626 0.52418176E+03  0.12538417E+05                                 8.863173                            7.085149       0.274204       2.134234                    0.998120      27.655554      72.834150       0.713014       0.359126      -1.137355       0.004571      -0.000014       0.027238       0.027619       0.007235      -0.003484       0.061008       0.079039      -0.046941      -0.085655       0.037418       0.048237             11.430926       6.177121      -0.812934      -0.423689      16.843586       5.773849      11.272073           0.000000
          398              O      10.141820      19.628474      20.863170      -0.565893      38.082390 0.53996292E+03  0.13012116E+05                                 9.081146                            7.201029       0.236997       2.122827                    0.997384      27.804759      73.500827       0.705774       0.360128      -1.136557       0.004411      -0.001883      -0.029101       0.029493       0.005411       0.001202      -0.065487       0.070626      -0.027172      -0.086493       0.039124       0.047369             11.558188       6.222474      -0.842817       0.383152      17.116261      -5.334545      11.335830           0.000000
          399              O      10.326831      15.617273      18.632209      -0.558080      36.774359 0.52405123E+03  0.12534501E+05                                 8.862000                            7.084273       0.277745       2.135140                    0.998105      27.652442      72.823400       0.713058       0.359127      -1.137356      -0.004690       0.000027       0.027515       0.027912       0.007801       0.003597      -0.061233       0.079191      -0.046617      -0.085964       0.037520       0.048444             11.429361       6.176310      -0.812819       0.423654      16.841410      -5.772731      11.270364           0.000000
          400              O      10.315954      15.625496      20.863170      -0.565815      38.085308 0.54000652E+03  0.13013373E+05                                 9.081390                            7.201172       0.236210       2.122508                    0.997418      27.805850      73.503242       0.705792       0.360113      -1.136573      -0.004218       0.002012      -0.029407       0.029776       0.004700      -0.001486       0.065067       0.070810      -0.023646      -0.085965       0.039040       0.046926             11.558604       6.222585      -0.842817      -0.383139      17.117291       5.334741      11.335936           0.000000
          401              O      24.037165      17.707621       5.477957      -0.558644      36.781179 0.52417471E+03  0.12538197E+05                                 8.863074                            7.085080       0.274200       2.134232                    0.998119      27.655459      72.833582       0.713021       0.359124      -1.137358      -0.000420       0.004554       0.027242       0.027624       0.000142       0.061074       0.001939      -0.080351      -0.046937      -0.085652       0.037415       0.048237             11.430783      16.903087       0.141750       5.788595       6.117322       0.089850      11.271940           0.000000
          402              O      24.028008      17.717724       7.708918      -0.565891      38.082520 0.53996484E+03  0.13012177E+05                                 9.081172                            7.201047       0.236985       2.122822                    0.997384      27.804798      73.501020       0.705772       0.360128      -1.136556      -0.002267       0.004227      -0.029101       0.029494      -0.000909      -0.065336      -0.004608      -0.071432      -0.027166      -0.086495       0.039125       0.047370             11.558226      17.179556       0.132451      -5.347524       6.159262      -0.091315      11.335861           0.000000
          403              O      20.016196      17.546393       5.477957      -0.558081      36.774385 0.52405159E+03  0.12534512E+05                                 8.862004                            7.084276       0.277713       2.135130                    0.998105      27.652463      72.823467       0.713057       0.359127      -1.137356       0.000443      -0.004670       0.027514       0.027911       0.000682      -0.061312      -0.001846      -0.080701      -0.046628      -0.085965       0.037520       0.048445             11.429366      16.901138       0.141780      -5.787560       6.116582      -0.089819      11.270378           0.000000
          404              O      20.025355      17.536284       7.708918      -0.565812      38.085226 0.54000508E+03  0.13013328E+05                                 9.081376                            7.201161       0.236187       2.122502                    0.997416      27.805795      73.503037       0.705793       0.360113      -1.136574       0.002382      -0.004025      -0.029405       0.029775      -0.001626       0.064943       0.004289      -0.071354      -0.023637      -0.085965       0.039037       0.046928             11.558589      17.180501       0.132491       5.347699       6.159356       0.091311      11.335908           0.000000
          405              O      22.124627      15.617289       7.676295      -0.558648      36.781625 0.52418175E+03  0.12538416E+05                                 8.863173                            7.085149       0.274204       2.134234                    0.998120      27.655554      72.834149       0.713014       0.359126      -1.137355      -0.004571       0.000014      -0.027238       0.027619       0.007235      -0.003484       0.061008       0.079039      -0.046941      -0.085655       0.037418       0.048237             11.430926       6.177121      -0.812934      -0.423689      16.843585       5.773848      11.272072           0.000000
          406              O      22.113748      15.625518       5.445334      -0.565893      38.082389 0.53996290E+03  0.13012116E+05                                 9.081146                            7.201029       0.236997       2.122827                    0.997384      27.804759      73.500826       0.705774       0.360128      -1.136557      -0.004411       0.001883       0.029101       0.029493       0.005411       0.001202      -0.065487       0.070626      -0.027172      -0.086493       0.039124       0.047369             11.558188       6.222474      -0.842817       0.383152      17.116260      -5.334545      11.335829           0.000000
          407              O      21.928737      19.636719       7.676295      -0.558080      36.774358 0.52405121E+03  0.12534500E+05                                 8.862000                            7.084273       0.277745       2.135140                    0.998105      27.652442      72.823399       0.713058       0.359127      -1.137356       0.004690      -0.000027      -0.027515       0.027912       0.007801       0.003597      -0.061233       0.079191      -0.046617      -0.085964       0.037520       0.048444             11.429361       6.176309      -0.812819       0.423654      16.841409      -5.772731      11.270364           0.000000
          408              O      21.939614      19.628496       5.445334      -0.565815      38.085308 0.54000652E+03  0.13013373E+05                                 9.081390                            7.201172       0.236210       2.122508                    0.997418      27.805850      73.503242       0.705792       0.360113      -1.136573       0.004218      -0.002012       0.029407       0.029776       0.004700      -0.001486       0.065067       0.070810      -0.023646      -0.085965       0.039040       0.046926             11.558604       6.222585      -0.842817      -0.383139      17.117291       5.334741      11.335936           0.000000

******************************************************
Auxiliary information for the entire system
The total spin magnetic moment of the unit cell is   0.000004
The total net atomic charge of the unit cell is   0.000010
Accuracy of reproducing the electrostatic potential in the unit cell:
  The inner radius (bohr) =    5.0000
  The outer radius (bohr) =   12.0000
  Valid grid points have density less than (e/(bohr^3)) =    0.0001
  The number of valid grid points were=      2696436
  The rms potential error without charges in kcal/mol is=      4.76224
  The rms potential error with partial charges in kcal/mol is=      0.58348
  The RRMSE value at monopole order=      0.12252
  The rms potential error with partial charges and cloud penetration in kcal/mol is=      0.58885
  The RRMSE value at monopole order with cloud penetration is=      0.12365
  The rms potential error with partial charges and atomic dipoles in kcal/mol is=      0.30304
  The RRMSE value at dipole order=      0.06363
  The rms potential error with partial charges, atomic dipoles and cloud penetration in kcal/mol is=      0.29937
  The RRMSE value at dipole order with cloud penetration=      0.06286

******************************************************
The electron densities and ab initio electrostatic potential were computed in VASP using the PBE functional and
projector augmented wave method. See the main text of the journal article for a description of computational details.
The atomic charges, dipoles, and quadrupoles were computed with the DDEC6 method as described in
(a) T. A. Manz and N. Gabaldon Limas, RSC Adv. 6 (2016) 47771-47801 DOI: 10.1039/c6ra04656h
(b) N. Gabaldon Limas and T. A. Manz, RSC Adv. 8 (2018) 2678-2707 DOI: 10.1039/c7ra11829e.
For each atom in the material, the electron cloud parameters were fit to the spherically averaged atom-in-material
electron density using radial positions for which this density was between 10^-4 and 10^-2 electrons per cubic bohr.
The polarizabilities, dispersion coefficients, and quantum Drude oscillator (QDO) parameters were fit using the MCLF method.
The magnetic structure of the system was optimized in VASP from the default ferromagnetic initial guess using spin polarization.
The atomic spin moments (ASMs) were computed on this optimized magnetic structure using the DDEC6 partition as inputs
to the method of T. A. Manz and D. S. Sholl, J. Chem. Theory Comput. 7 (2011) 4146-4164 DOI: 10.1021/ct200539n.
The RMSE and RRMSE were computed using a uniform grid with Ewald summation.
