# Supplementary material for: A collection of forcefield precursors for metal–organic frameworks
Source: RSC Adv. 2019 Nov 13;9(63):36492–507. doi: 10.1039/c9ra07327b (PMC9075174; doi:10.1039/c9ra07327b)
Supplement: RA-009-C9RA07327B-s6314 [file RA-009-C9RA07327B-s6314.xyz]

  104
jmolscript: load "" {1 1 1} spacegroup "x,y,z" unitcell [{      8.531100     0.000000     0.000000 }, {      0.000000    13.994900     0.000000 }, {      0.000000    -6.997450    12.119939 }]
Al     3.763921     6.241026     1.179270     1.758556
Al     3.763921     4.898215     6.125417     1.758557
Al     3.763921     9.853109     4.815252     1.758558
Al     8.029471    -0.756424    10.940669     1.758556
Al     8.029471    -2.099235     5.994522     1.758558
Al     8.029471     2.855659     7.304687     1.758559
Al     4.352567     0.000000     8.079879     1.850684
Al     0.087017     6.997450     4.040060     1.850684
P      2.561889    -1.187677    10.492352     1.597119
P      6.557003    -2.378083     8.717751     1.584550
P      2.561889     2.683032     7.902321     1.597125
P      6.557003     1.741385     9.820544     1.584544
P      2.561889    -1.495355     5.845204     1.597124
P      6.557003     0.636698     5.701583     1.584573
P      6.827439     5.809773     1.627587     1.597119
P      2.291453     4.619367     3.402188     1.584550
P      6.827439     9.680482     4.217618     1.597125
P      2.291453     8.738835     2.299395     1.584544
P      6.827439     5.502095     6.274735     1.597123
P      2.291453     7.634148     6.418356     1.584573
H      1.849542    -3.353878    10.390424     0.205970
H      3.145417    -3.171944     9.527484     0.219801
H      1.760819    -2.690520     8.972391     0.225288
H      6.720801    -4.533648     9.449916     0.212708
H      5.407011    -4.346816     8.614853     0.221415
H      5.472701    -3.838801    10.095909     0.210220
H      1.849542     3.677860     9.829271     0.205972
H      3.145417     2.839565    10.103181     0.219804
H      1.760819     2.118128     9.963802     0.225292
H      6.720801     3.453242    11.321235     0.212709
H      5.407011     2.636639    11.576966     0.221418
H      5.472701     3.665264    10.396484     0.210218
H      1.849542    -0.323982     4.020184     0.205974
H      3.145417     0.332379     4.609213     0.219802
H      1.760819     0.572391     5.303685     0.225291
H      6.720801     1.080406     3.468727     0.212713
H      5.407011     1.710177     4.048060     0.221418
H      5.472701     0.173537     3.747485     0.210222
H      6.115092     3.643572     1.729515     0.205971
H      7.410967     3.825506     2.592455     0.219800
H      6.026369     4.306930     3.147548     0.225288
H      2.455251     2.463802     2.670023     0.212710
H      1.141461     2.650634     3.505086     0.221415
H      1.207151     3.158649     2.024030     0.210222
H      6.115092    10.675310     2.290668     0.205973
H      7.410967     9.837015     2.016758     0.219804
H      6.026369     9.115578     2.156137     0.225292
H      2.455251    10.450692     0.798704     0.212710
H      1.141461     9.634089     0.542973     0.221417
H      1.207151    10.662714     1.723455     0.210219
H      6.115092     6.673468     8.099755     0.205976
H      7.410967     7.329829     7.510726     0.219802
H      6.026369     7.569841     6.816254     0.225291
H      2.455251     8.077856     8.651212     0.212715
H      1.141461     8.707627     8.071879     0.221419
H      1.207151     7.170987     8.372454     0.210222
C      2.299131    -2.784285     9.760187    -0.820272
C      5.972623    -3.954959     9.283873    -0.807712
C      2.299131     2.847262     9.651107    -0.820271
C      5.972623     3.020099    10.903097    -0.807713
C      2.299131    -0.062977     4.828584    -0.820273
C      5.972623     0.934859     4.052908    -0.807715
C      6.564681     4.213165     2.359752    -0.820272
C      1.707073     3.042491     2.836066    -0.807713
C      6.564681     9.844712     2.468832    -0.820271
C      1.707073    10.017549     1.216842    -0.807713
C      6.564681     6.934473     7.291355    -0.820274
C      1.707073     7.932309     8.067031    -0.807716
O      3.265705    -0.279198     9.583236    -0.840629
O      3.345897    -1.402989    11.764825    -0.878356
O      1.188382    -0.591984    10.864313    -0.890996
O      5.384830    -1.489757     8.545769    -0.862838
O      7.305181    -2.717110     7.425887    -0.871133
O      7.557701    -1.863421     9.711707    -0.880599
O      3.265705     1.441475     7.570114    -0.840624
O      3.345897     3.892681     7.452550    -0.878357
O      1.188382     2.707313     7.200456    -0.890996
O      5.384830     1.148282     9.137222    -0.862828
O      7.305181     0.792111    10.760082    -0.871127
O      7.557701     2.344845     8.877855    -0.880603
O      3.265705    -1.162276     7.086528    -0.840627
O      3.345897    -2.489693     5.022503    -0.878355
O      1.188382    -2.115329     6.175109    -0.890992
O      5.384830     0.341476     6.556887    -0.862884
O      7.305181     1.924998     6.053910    -0.871129
O      7.557701    -0.481425     5.650316    -0.880599
O      7.531255     6.718252     2.536703    -0.840629
O      7.611447     5.594461     0.355114    -0.878356
O      5.453932     6.405466     1.255626    -0.890996
O      1.119280     5.507693     3.574170    -0.862838
O      3.039631     4.280340     4.694052    -0.871134
O      3.292151     5.134029     2.408232    -0.880599
O      7.531255     8.438925     4.549825    -0.840624
O      7.611447    10.890131     4.667389    -0.878358
O      5.453932     9.704763     4.919483    -0.890996
O      1.119280     8.145732     2.982717    -0.862828
O      3.039631     7.789561     1.359857    -0.871128
O      3.292151     9.342295     3.242084    -0.880603
O      7.531255     5.835174     5.033411    -0.840627
O      7.611447     4.507757     7.097436    -0.878355
O      5.453932     4.882121     5.944830    -0.890991
O      1.119280     7.338926     5.563052    -0.862884
O      3.039631     8.922448     6.066029    -0.871128
O      3.292151     6.516025     6.469623    -0.880599

The following XYZ coordinates are in angstroms. Other properties are in atomic units.
The sperically averaged electron density of each atom fit to a function of the form exp(a - br)
eigen_1, eigen_2 and eigen_3 are the three eigenvalues of traceless quadrupole moment tensor
  atom number  atomic symbol              X              Y              Z     net charge C6 coefficient C8 coefficient C10 coefficient fluctuating dipole atomic polarizability isotropic forcefield polarizability              a              b squared Pearson coefficient          <r^3>          <r^4>         wp_QDO          m_QDO          q_QDO       dipole_x       dipole_y       dipole_z         dipole            Qxy            Qxz            Qyz     Q(x^2-y^2)  Q(3z^2 - R^2)        eigen_1        eigen_2        eigen_3 static polarizability      alpha(xx)      alpha(xy)      alpha(xz)      alpha(yy)      alpha(yz)      alpha(zz) atomic spin moment
            1             Al       3.763921       6.241026       1.179270       1.758556      40.108739 0.56513597E+03  0.14511812E+05                                12.022956                            9.411669      -0.557223       1.779413                    0.999800      28.083995      90.859183       0.405813       0.587776      -0.954476       0.012231       0.002112      -0.018157       0.021994       0.007969      -0.003721      -0.022141      -0.041003      -0.026124      -0.019729      -0.017573       0.037302             14.126089      15.720036      -0.410868       0.086570      10.177372      -0.227281      16.480858           0.000014
            2             Al       3.763921       4.898215       6.125417       1.758557      40.108683 0.56513530E+03  0.14511791E+05                                12.022948                            9.411665      -0.557224       1.779413                    0.999800      28.083981      90.859144       0.405813       0.587776      -0.954476       0.012233      -0.016779       0.007250       0.021994      -0.007207      -0.005042       0.025604      -0.035005      -0.008124      -0.019728      -0.017574       0.037302             14.126082      15.720049       0.280409       0.312542      15.101799      -2.615858      11.556398           0.000014
            3             Al       3.763921       9.853109       4.815252       1.758558      40.108608 0.56513394E+03  0.14511745E+05                                12.022928                            9.411651      -0.557220       1.779414                    0.999800      28.083930      90.858891       0.405813       0.587776      -0.954476       0.012232       0.014669       0.010908       0.021995      -0.000764       0.008761      -0.003465       0.003340       0.106915      -0.019727      -0.017574       0.037301             14.126057      15.720028       0.130466      -0.399094      14.708107       2.843123      11.950036           0.000015
            4             Al       8.029471      -0.756424      10.940669       1.758556      40.108705 0.56513556E+03  0.14511797E+05                                12.022945                            9.411662      -0.557221       1.779414                    0.999800      28.083978      90.859086       0.405813       0.587775      -0.954476       0.012231       0.002112       0.018157       0.021994       0.007970       0.003721       0.022141      -0.041003      -0.026124      -0.019729      -0.017573       0.037303             14.126074      15.720026      -0.410867      -0.086568      10.177367       0.227281      16.480829           0.000015
            5             Al       8.029471      -2.099235       5.994522       1.758558      40.108653 0.56513490E+03  0.14511777E+05                                12.022939                            9.411660      -0.557221       1.779414                    0.999800      28.083959      90.859026       0.405813       0.587776      -0.954476       0.012233      -0.016779      -0.007250       0.021994      -0.007207       0.005043      -0.025603      -0.035006      -0.008123      -0.019728      -0.017574       0.037302             14.126069      15.720027       0.280407      -0.312542      15.101792       2.615856      11.556388           0.000014
            6             Al       8.029471       2.855659       7.304687       1.758559      40.108621 0.56513388E+03  0.14511746E+05                                12.022938                            9.411655      -0.557225       1.779413                    0.999800      28.083945      90.859001       0.405813       0.587776      -0.954476       0.012232       0.014669      -0.010909       0.021995      -0.000763      -0.008761       0.003466       0.003341       0.106915      -0.019728      -0.017574       0.037301             14.126073      15.720046       0.130463       0.399097      14.708129      -2.843131      11.950043           0.000015
            7             Al       4.352567       0.000000       8.079879       1.850684      32.766564 0.37336211E+03  0.87667207E+04                                12.046885                            8.736803      -0.706816       1.756832                    0.999970      26.633894      86.294401       0.340246       0.766666      -0.880587      -0.006288      -0.000005      -0.000023       0.006288       0.000003      -0.000086      -0.000009      -0.049058       0.049141      -0.032719       0.016337       0.016382             14.780240      16.530439      -0.000019       0.000032      13.905174       0.000033      13.905106           0.000014
            8             Al       0.087017       6.997450       4.040060       1.850684      32.766561 0.37336209E+03  0.87667201E+04                                12.046884                            8.736803      -0.706816       1.756832                    0.999970      26.633893      86.294396       0.340246       0.766666      -0.880587      -0.006288      -0.000005       0.000023       0.006288       0.000003       0.000087       0.000010      -0.049058       0.049142      -0.032719       0.016336       0.016383             14.780239      16.530438      -0.000016      -0.000031      13.905168      -0.000037      13.905111           0.000014
            9              P       2.561889      -1.187677      10.492352       1.597119      62.756023 0.95374424E+03  0.26886739E+05                                12.808553                            9.840797       0.427600       1.965099                    0.999216      42.267647     126.765584       0.570611       0.380768      -1.104549       0.010738       0.070384       0.046633       0.085110      -0.042400       0.015883       0.008403      -0.004014      -0.041097      -0.045175      -0.004520       0.049695             15.083963      16.574880       0.720861      -1.318173      10.512841      -0.114904      18.164168          -0.000009
           10              P       6.557003      -2.378083       8.717751       1.584550      59.546077 0.95393060E+03  0.26857551E+05                                12.217828                            9.737041       0.570327       2.005236                    0.998945      42.289803     126.201155       0.583698       0.372708      -1.111951       0.043568       0.024140      -0.022488       0.054650      -0.006042       0.010611       0.024830       0.053293       0.015299      -0.043797       0.014380       0.029417             13.710535      14.807054      -1.190139       0.647494      12.503807       2.195476      13.820743          -0.000004
           11              P       2.561889       2.683032       7.902321       1.597125      62.756421 0.95374459E+03  0.26886764E+05                                12.808646                            9.840832       0.427600       1.965100                    0.999216      42.267593     126.765654       0.570607       0.380770      -1.104547       0.010738       0.005187      -0.084269       0.085109       0.034957       0.028779       0.005563       0.020172       0.031467      -0.045176      -0.004519       0.049695             15.084107      16.575074      -1.502126       0.034785      16.351032      -3.255680      12.326214          -0.000009
           12              P       6.557003       1.741385       9.820544       1.584544      59.546212 0.95393347E+03  0.26857650E+05                                12.217829                            9.737038       0.570323       2.005233                    0.998945      42.289928     126.201534       0.583699       0.372706      -1.111952       0.043571      -0.031547      -0.009656       0.054652       0.012219      -0.000082      -0.027265       0.049071       0.002628      -0.043795       0.014367       0.029428             13.710539      14.807046       1.155762       0.706976      11.590142      -1.668004      14.734429          -0.000004
           13              P       2.561889      -1.495355       5.845204       1.597124      62.756275 0.95374562E+03  0.26886801E+05                                12.808640                            9.840849       0.427637       1.965112                    0.999216      42.267542     126.765517       0.570605       0.380771      -1.104546       0.010737      -0.075577       0.037646       0.085114       0.007442      -0.044662      -0.013967       0.005625      -0.012151      -0.045173      -0.004522       0.049695             15.084095      16.575076       0.781244       1.283470      16.151964       3.370662      12.525244          -0.000009
           14              P       6.557003       0.636698       5.701583       1.584573      59.545726 0.95391492E+03  0.26857000E+05                                12.217805                            9.736981       0.570278       2.005226                    0.998945      42.289347     126.199541       0.583698       0.372709      -1.111950       0.043557       0.007405       0.032162       0.054649      -0.006174      -0.010543       0.002437       0.006074      -0.126368      -0.043796       0.014372       0.029424             13.710542      14.807147       0.034403      -1.354530      15.392792      -0.527519      10.931686          -0.000004
           15              P       6.827439       5.809773       1.627587       1.597119      62.755976 0.95374346E+03  0.26886712E+05                                12.808550                            9.840795       0.427599       1.965099                    0.999216      42.267618     126.765496       0.570611       0.380768      -1.104549       0.010739       0.070384      -0.046633       0.085111      -0.042400      -0.015883      -0.008403      -0.004014      -0.041098      -0.045175      -0.004520       0.049695             15.083959      16.574874       0.720864       1.318177      10.512834       0.114904      18.164169          -0.000009
           16              P       2.291453       4.619367       3.402188       1.584550      59.546142 0.95393112E+03  0.26857573E+05                                12.217844                            9.737048       0.570317       2.005233                    0.998945      42.289843     126.201354       0.583697       0.372708      -1.111951       0.043568       0.024140       0.022488       0.054650      -0.006043      -0.010611      -0.024830       0.053292       0.015299      -0.043797       0.014380       0.029417             13.710557      14.807081      -1.190149      -0.647498      12.503816      -2.195495      13.820773          -0.000004
           17              P       6.827439       9.680482       4.217618       1.597125      62.756389 0.95374443E+03  0.26886756E+05                                12.808640                            9.840831       0.427604       1.965102                    0.999216      42.267568     126.765532       0.570607       0.380770      -1.104547       0.010738       0.005188       0.084269       0.085109       0.034957      -0.028779      -0.005563       0.020172       0.031467      -0.045176      -0.004519       0.049695             15.084096      16.575060      -1.502123      -0.034787      16.351021       3.255675      12.326206          -0.000009
           18              P       2.291453       8.738835       2.299395       1.584544      59.546154 0.95393272E+03  0.26857623E+05                                12.217823                            9.737037       0.570325       2.005234                    0.998945      42.289897     126.201419       0.583699       0.372707      -1.111952       0.043572      -0.031547       0.009656       0.054653       0.012218       0.000083       0.027265       0.049071       0.002627      -0.043795       0.014367       0.029429             13.710530      14.807034       1.155757      -0.706973      11.590140       1.667995      14.734415          -0.000004
           19              P       6.827439       5.502095       6.274735       1.597123      62.756348 0.95374643E+03  0.26886831E+05                                12.808650                            9.840853       0.427632       1.965110                    0.999216      42.267594     126.765727       0.570605       0.380771      -1.104546       0.010737      -0.075576      -0.037645       0.085113       0.007442       0.044662       0.013966       0.005624      -0.012151      -0.045173      -0.004521       0.049695             15.084110      16.575096       0.781241      -1.283469      16.151981      -3.370664      12.525254          -0.000009
           20              P       2.291453       7.634148       6.418356       1.584573      59.545705 0.95391479E+03  0.26856993E+05                                12.217796                            9.736976       0.570284       2.005228                    0.998945      42.289333     126.199459       0.583698       0.372709      -1.111950       0.043557       0.007405      -0.032162       0.054648      -0.006174       0.010543      -0.002436       0.006074      -0.126368      -0.043796       0.014372       0.029424             13.710530      14.807133       0.034401       1.354525      15.392771       0.527520      10.931687          -0.000004
           21              H       1.849542      -3.353878      10.390424       0.205970       0.896250 0.65808134E+01  0.60944123E+02                                 1.495562                            1.468438      -0.937274       2.467816                    0.999799       2.943958       7.759700       0.538259       1.228748      -0.723020      -0.004022      -0.004992       0.004055       0.007585       0.000199      -0.001291      -0.003498       0.008543       0.011424      -0.007283       0.001831       0.005453              1.487880       1.424001       0.165126      -0.214968       1.449818      -0.188529       1.589820           0.000002
           22              H       3.145417      -3.171944       9.527484       0.219801       0.779404 0.55055730E+01  0.50010358E+02                                 1.495810                            1.447366      -1.043972       2.437950                    0.998302       3.147962       8.924689       0.472567       1.426873      -0.679118       0.007805      -0.001566      -0.008128       0.011376       0.000794      -0.001939      -0.001741       0.008945       0.013008      -0.006937       0.001137       0.005800              1.511249       1.893936      -0.236248      -0.173541       1.353398       0.108058       1.286412           0.000004
           23              H       1.760819      -2.690520       8.972391       0.225288       0.733395 0.52667060E+01  0.47819110E+02                                 1.490428                            1.458950      -1.333564       2.308281                    0.994975       3.315175       9.728959       0.445113       1.515561      -0.661877      -0.005297       0.000900      -0.013727       0.014741      -0.002219       0.000614      -0.002939       0.003002       0.001108      -0.004192       0.000331       0.003861              1.497791       1.503870      -0.033960       0.315117       1.270430      -0.020727       1.719075           0.000007
           24              H       6.720801      -4.533648       9.449916       0.212708       0.874195 0.62452526E+01  0.56967293E+02                                 1.461113                            1.421753      -0.890207       2.498720                    0.999875       2.854647       7.417477       0.553224       1.213750      -0.726738       0.006023      -0.003291      -0.000417       0.006876      -0.001069       0.000852       0.002494       0.009093       0.004774      -0.006309       0.002257       0.004052              1.463233       1.642693      -0.321025       0.055980       1.511089       0.004690       1.235917           0.000000
           25              H       5.407011      -4.346816       8.614853       0.221415       0.759595 0.53049318E+01  0.47503478E+02                                 1.446848                            1.402744      -0.868278       2.523710                    0.999846       2.994632       8.292328       0.491759       1.390940      -0.686903      -0.004785      -0.003772      -0.009765       0.011510      -0.002721       0.002615       0.000823       0.003734       0.011763      -0.005678       0.000440       0.005238              1.462999       1.453601       0.152266       0.258584       1.394130       0.273879       1.541265           0.000008
           26              H       5.472701      -3.838801      10.095909       0.210220       0.885568 0.63381583E+01  0.58126542E+02                                 1.480789                            1.437519      -0.963174       2.461279                    0.999703       2.907228       7.616294       0.546260       1.222631      -0.724192      -0.004534       0.002655       0.007551       0.009199      -0.003001      -0.000444       0.003948       0.001382       0.006705      -0.005402       0.000030       0.005371              1.488275       1.459794      -0.090185      -0.298854       1.266820       0.142987       1.738211          -0.000001
           27              H       1.849542       3.677860       9.829271       0.205972       0.896236 0.65806846E+01  0.60942645E+02                                 1.495550                            1.468426      -0.937269       2.467820                    0.999799       2.943928       7.759608       0.538260       1.228752      -0.723019      -0.004022       0.006007       0.002297       0.007586      -0.001218       0.000473      -0.002574      -0.001974      -0.020127      -0.007283       0.001830       0.005453              1.487867       1.423989      -0.268726      -0.035520       1.718074       0.033642       1.321538           0.000002
           28              H       3.145417       2.839565      10.103181       0.219804       0.779392 0.55054743E+01  0.50009235E+02                                 1.495796                            1.447353      -1.043975       2.437951                    0.998302       3.147932       8.924582       0.472569       1.426874      -0.679118       0.007804      -0.006256       0.005421       0.011377      -0.002076       0.000282      -0.003882      -0.000796      -0.016212      -0.006937       0.001137       0.005800              1.511234       1.893914      -0.032165       0.291361       1.209568      -0.025022       1.430220           0.000004
           29              H       1.760819       2.118128       9.963802       0.225292       0.733382 0.52665924E+01  0.47817881E+02                                 1.490419                            1.458942      -1.333571       2.308281                    0.994974       3.315150       9.728906       0.445110       1.515576      -0.661875      -0.005297      -0.012338       0.006085       0.014742       0.001642       0.001614       0.000580      -0.001084      -0.011149      -0.004191       0.000330       0.003861              1.497782       1.503860       0.289876      -0.128147       1.624852      -0.183904       1.364634           0.000007
           30              H       6.720801       3.453242      11.321235       0.212709       0.874186 0.62451685E+01  0.56966302E+02                                 1.461099                            1.421740      -0.890207       2.498721                    0.999875       2.854630       7.417405       0.553229       1.213745      -0.726739       0.006023       0.001284       0.003059       0.006876       0.001272       0.000500      -0.004250       0.006053      -0.004347      -0.006309       0.002257       0.004052              1.463219       1.642675       0.208989       0.250021       1.300638       0.116806       1.446345           0.000000
           31              H       5.407011       2.636639      11.576966       0.221418       0.759581 0.53048127E+01  0.47502187E+02                                 1.446837                            1.402734      -0.868263       2.523720                    0.999846       2.994601       8.292246       0.491757       1.390951      -0.686901      -0.004785      -0.006572       0.008149       0.011511       0.003625       0.001049      -0.003766      -0.001365      -0.003535      -0.005678       0.000440       0.005238              1.462987       1.453590       0.147805      -0.261154       1.267286      -0.200647       1.668086           0.000008
           32              H       5.472701       3.665264      10.396484       0.210218       0.885557 0.63380452E+01  0.58125119E+02                                 1.480762                            1.437495      -0.963180       2.461273                    0.999703       2.907204       7.616152       0.546272       1.222612      -0.724197      -0.004534       0.005212      -0.006074       0.009199       0.001116       0.002820      -0.003725       0.001768       0.007864      -0.005401       0.000030       0.005371              1.488247       1.459768      -0.213715       0.227521       1.496504      -0.275603       1.508470          -0.000001
           33              H       1.849542      -0.323982       4.020184       0.205974       0.896229 0.65806050E+01  0.60941688E+02                                 1.495537                            1.468413      -0.937274       2.467821                    0.999799       2.943914       7.759542       0.538264       1.228746      -0.723020      -0.004022      -0.001015      -0.006351       0.007586       0.001019       0.000818       0.006072       0.004085      -0.001951      -0.007283       0.001831       0.005452              1.487854       1.423977       0.103601       0.250481       1.391525       0.154884       1.648060           0.000002
           34              H       3.145417       0.332379       4.609213       0.219802       0.779401 0.55055434E+01  0.50009961E+02                                 1.495798                            1.447356      -1.043968       2.437953                    0.998302       3.147941       8.924583       0.472572       1.426861      -0.679120       0.007804       0.007822       0.002706       0.011376       0.001282       0.001657       0.005624       0.002221      -0.007162      -0.006937       0.001137       0.005800              1.511237       1.893918       0.268410      -0.117824       1.396729      -0.083034       1.243063           0.000004
           35              H       1.760819       0.572391       5.303685       0.225291       0.733391 0.52666736E+01  0.47818762E+02                                 1.490425                            1.458948      -1.333571       2.308280                    0.994975       3.315169       9.728949       0.445113       1.515564      -0.661876      -0.005298       0.011438       0.007642       0.014741       0.000577      -0.002229       0.002359       0.004005       0.004120      -0.004191       0.000330       0.003861              1.497788       1.503867      -0.255918      -0.186968       1.588960       0.204631       1.400537           0.000007
           36              H       6.720801       1.080406       3.468727       0.212713       0.874169 0.62450078E+01  0.56964401E+02                                 1.461074                            1.421716      -0.890194       2.498730                    0.999875       2.854594       7.417254       0.553238       1.213735      -0.726742       0.006023       0.002007      -0.002642       0.006876      -0.000203      -0.001352       0.001756       0.001734      -0.017305      -0.006309       0.002257       0.004052              1.463193       1.642644       0.112026      -0.305993       1.308738      -0.121492       1.438197           0.000000
           37              H       5.407011       1.710177       4.048060       0.221418       0.759590 0.53048872E+01  0.47502933E+02                                 1.446836                            1.402733      -0.868276       2.523713                    0.999846       2.994611       8.292231       0.491764       1.390930      -0.686905      -0.004785       0.010343       0.001616       0.011510      -0.000904      -0.003663       0.002944      -0.002790      -0.007807      -0.005677       0.000440       0.005237              1.462986       1.453588      -0.300068       0.002574       1.741649      -0.073229       1.193720           0.000008
           38              H       5.472701       0.173537       3.747485       0.210222       0.885529 0.63377857E+01  0.58122062E+02                                 1.480723                            1.437459      -0.963137       2.461297                    0.999703       2.907149       7.615928       0.546284       1.222600      -0.724199      -0.004535      -0.007866      -0.001478       0.009199       0.001885      -0.002376      -0.000223      -0.005070      -0.012646      -0.005400       0.000030       0.005370              1.488208       1.459729       0.303884       0.071319       1.744108       0.132616       1.260787          -0.000001
           39              H       6.115092       3.643572       1.729515       0.205971       0.896248 0.65807829E+01  0.60943721E+02                                 1.495554                            1.468429      -0.937294       2.467807                    0.999799       2.943952       7.759656       0.538263       1.228739      -0.723022      -0.004022      -0.004992      -0.004055       0.007585       0.000199       0.001291       0.003498       0.008544       0.011423      -0.007283       0.001831       0.005452              1.487871       1.423992       0.165125       0.214965       1.449809       0.188528       1.589811           0.000002
           40              H       7.410967       3.825506       2.592455       0.219800       0.779404 0.55055730E+01  0.50010295E+02                                 1.495802                            1.447359      -1.043977       2.437947                    0.998302       3.147952       8.924618       0.472572       1.426860      -0.679120       0.007805      -0.001566       0.008127       0.011376       0.000793       0.001939       0.001742       0.008944       0.013009      -0.006937       0.001137       0.005800              1.511241       1.893924      -0.236246       0.173539       1.353392      -0.108057       1.286407           0.000004
           41              H       6.026369       4.306930       3.147548       0.225288       0.733397 0.52667195E+01  0.47819272E+02                                 1.490430                            1.458953      -1.333566       2.308280                    0.994975       3.315182       9.728989       0.445112       1.515562      -0.661877      -0.005297       0.000900       0.013727       0.014741      -0.002219      -0.000614       0.002939       0.003002       0.001108      -0.004192       0.000331       0.003861              1.497794       1.503872      -0.033960      -0.315117       1.270432       0.020726       1.719078           0.000007
           42              H       2.455251       2.463802       2.670023       0.212710       0.874179 0.62451029E+01  0.56965483E+02                                 1.461084                            1.421726      -0.890196       2.498726                    0.999875       2.854617       7.417326       0.553236       1.213733      -0.726742       0.006023      -0.003290       0.000417       0.006876      -0.001069      -0.000852      -0.002494       0.009094       0.004774      -0.006309       0.002257       0.004052              1.463203       1.642656      -0.321014      -0.055980       1.511057      -0.004689       1.235896           0.000000
           43              H       1.141461       2.650634       3.505086       0.221415       0.759598 0.53049577E+01  0.47503719E+02                                 1.446845                            1.402742      -0.868278       2.523710                    0.999846       2.994633       8.292303       0.491763       1.390928      -0.686905      -0.004785      -0.003772       0.009765       0.011510      -0.002721      -0.002615      -0.000822       0.003734       0.011764      -0.005678       0.000440       0.005238              1.462995       1.453598       0.152265      -0.258582       1.394128      -0.273877       1.541259           0.000008
           44              H       1.207151       3.158649       2.024030       0.210222       0.885534 0.63378268E+01  0.58122567E+02                                 1.480732                            1.437466      -0.963147       2.461293                    0.999703       2.907159       7.615977       0.546280       1.222605      -0.724198      -0.004535       0.002654      -0.007552       0.009200      -0.003000       0.000444      -0.003947       0.001382       0.006706      -0.005400       0.000030       0.005371              1.488217       1.459737      -0.090179       0.298834       1.266775      -0.142978       1.738138          -0.000001
           45              H       6.115092      10.675310       2.290668       0.205973       0.896242 0.65807374E+01  0.60943233E+02                                 1.495553                            1.468428      -0.937263       2.467823                    0.999799       2.943942       7.759642       0.538261       1.228746      -0.723020      -0.004022       0.006007      -0.002297       0.007585      -0.001218      -0.000473       0.002574      -0.001974      -0.020126      -0.007283       0.001830       0.005453              1.487870       1.423992      -0.268728       0.035520       1.718078      -0.033642       1.321540           0.000002
           46              H       7.410967       9.837015       2.016758       0.219804       0.779396 0.55055067E+01  0.50009629E+02                                 1.495803                            1.447360      -1.043977       2.437951                    0.998302       3.147946       8.924646       0.472566       1.426878      -0.679117       0.007804      -0.006256      -0.005421       0.011377      -0.002076      -0.000282       0.003882      -0.000796      -0.016212      -0.006937       0.001137       0.005800              1.511242       1.893926      -0.032166      -0.291364       1.209572       0.025023       1.430227           0.000004
           47              H       6.026369       9.115578       2.156137       0.225292       0.733385 0.52666150E+01  0.47818108E+02                                 1.490419                            1.458942      -1.333568       2.308283                    0.994975       3.315151       9.728891       0.445112       1.515568      -0.661876      -0.005297      -0.012338      -0.006085       0.014741       0.001642      -0.001614      -0.000580      -0.001084      -0.011149      -0.004191       0.000330       0.003861              1.497782       1.503860       0.289877       0.128147       1.624852       0.183904       1.364634           0.000007
           48              H       2.455251      10.450692       0.798704       0.212710       0.874195 0.62452554E+01  0.56967329E+02                                 1.461113                            1.421753      -0.890208       2.498720                    0.999875       2.854648       7.417482       0.553224       1.213750      -0.726738       0.006023       0.001284      -0.003059       0.006876       0.001272      -0.000500       0.004249       0.006053      -0.004347      -0.006309       0.002257       0.004052              1.463233       1.642692       0.208993      -0.250026       1.300648      -0.116808       1.446359           0.000000
           49              H       1.141461       9.634089       0.542973       0.221417       0.759587 0.53048668E+01  0.47502773E+02                                 1.446842                            1.402739      -0.868277       2.523713                    0.999846       2.994617       8.292289       0.491758       1.390946      -0.686902      -0.004785      -0.006572      -0.008149       0.011511       0.003625      -0.001049       0.003767      -0.001365      -0.003535      -0.005678       0.000440       0.005238              1.462993       1.453594       0.147806       0.261156       1.267290       0.200649       1.668093           0.000008
           50              H       1.207151      10.662714       1.723455       0.210219       0.885577 0.63382421E+01  0.58127480E+02                                 1.480795                            1.437525      -0.963186       2.461270                    0.999703       2.907248       7.616348       0.546261       1.222626      -0.724193      -0.004534       0.005212       0.006074       0.009199       0.001116      -0.002821       0.003725       0.001769       0.007865      -0.005402       0.000030       0.005371              1.488281       1.459801      -0.213724      -0.227530       1.496538       0.275613       1.508504          -0.000001
           51              H       6.115092       6.673468       8.099755       0.205976       0.896223 0.65805584E+01  0.60941211E+02                                 1.495538                            1.468415      -0.937257       2.467830                    0.999799       2.943902       7.759534       0.538260       1.228757      -0.723018      -0.004022      -0.001015       0.006352       0.007586       0.001019      -0.000818      -0.006072       0.004085      -0.001950      -0.007283       0.001831       0.005453              1.487855       1.423978       0.103601      -0.250481       1.391527      -0.154884       1.648061           0.000002
           52              H       7.410967       7.329829       7.510726       0.219802       0.779397 0.55055154E+01  0.50009678E+02                                 1.495798                            1.447356      -1.043964       2.437955                    0.998302       3.147939       8.924594       0.472570       1.426869      -0.679119       0.007804       0.007823      -0.002706       0.011376       0.001283      -0.001657      -0.005624       0.002221      -0.007163      -0.006937       0.001137       0.005800              1.511237       1.893918       0.268410       0.117824       1.396729       0.083034       1.243063           0.000004
           53              H       6.026369       7.569841       6.816254       0.225291       0.733386 0.52666298E+01  0.47818291E+02                                 1.490422                            1.458945      -1.333572       2.308280                    0.994974       3.315159       9.728929       0.445111       1.515571      -0.661875      -0.005298       0.011438      -0.007642       0.014741       0.000577       0.002229      -0.002359       0.004005       0.004121      -0.004191       0.000330       0.003861              1.497785       1.503864      -0.255917       0.186967       1.588957      -0.204630       1.400535           0.000007
           54              H       2.455251       8.077856       8.651212       0.212715       0.874170 0.62450266E+01  0.56964688E+02                                 1.461083                            1.421725      -0.890200       2.498728                    0.999875       2.854597       7.417300       0.553231       1.213747      -0.726739       0.006022       0.002007       0.002642       0.006876      -0.000204       0.001352      -0.001756       0.001733      -0.017305      -0.006309       0.002257       0.004052              1.463203       1.642656       0.112028       0.305996       1.308747       0.121494       1.438206           0.000000
           55              H       1.141461       8.707627       8.071879       0.221419       0.759579 0.53047987E+01  0.47502019E+02                                 1.446833                            1.402731      -0.868263       2.523721                    0.999846       2.994593       8.292214       0.491758       1.390949      -0.686902      -0.004785       0.010343      -0.001616       0.011510      -0.000904       0.003664      -0.002944      -0.002789      -0.007807      -0.005678       0.000440       0.005238              1.462984       1.453586      -0.300067      -0.002574       1.741647       0.073228       1.193719           0.000008
           56              H       1.207151       7.170987       8.372454       0.210222       0.885539 0.63378859E+01  0.58123281E+02                                 1.480743                            1.437476      -0.963155       2.461288                    0.999703       2.907168       7.616028       0.546276       1.222611      -0.724197      -0.004534      -0.007866       0.001478       0.009199       0.001885       0.002376       0.000223      -0.005070      -0.012647      -0.005401       0.000030       0.005371              1.488227       1.459748       0.303890      -0.071321       1.744132      -0.132618       1.260802          -0.000001
           57              C       2.299131      -2.784285       9.760187      -0.820272      31.001611 0.58685514E+03  0.14755458E+05                                 8.106606                            7.652901       0.247519       2.012965                    0.996375      35.418130     102.638306       0.650926       0.374242      -1.101593      -0.000530      -0.043189      -0.038048       0.057561       0.005022      -0.009310      -0.030937       0.052904       0.077971      -0.051780       0.009630       0.042150              8.273801       7.948212       0.239943       0.078066       8.447358       1.635436       8.425835           0.000015
           58              C       5.972623      -3.954959       9.283873      -0.807712      29.129900 0.52779062E+03  0.12892588E+05                                 7.713120                            7.204417       0.492965       2.092508                    0.998260      34.463646      97.683655       0.679924       0.368780      -1.108265      -0.014345      -0.040234       0.005450       0.043061      -0.022610       0.006020       0.021123       0.046800       0.085515      -0.052672       0.017982       0.034691              7.820075       7.211839       0.384582      -0.254818       9.109312       0.554127       7.139074           0.000009
           59              C       2.299131       2.847262       9.651107      -0.820271      31.001447 0.58685186E+03  0.14755365E+05                                 8.106624                            7.652921       0.247505       2.012963                    0.996375      35.417905     102.637851       0.650920       0.374246      -1.101589      -0.000530      -0.011356       0.056432       0.057566      -0.010575       0.000306      -0.012864      -0.022970      -0.149625      -0.051775       0.009626       0.042149              8.273820       7.948218      -0.052357      -0.246850       7.014895      -0.808394       9.858347           0.000015
           60              C       5.972623       3.020099      10.903097      -0.807713      29.129898 0.52779125E+03  0.12892612E+05                                 7.713154                            7.204455       0.492979       2.092512                    0.998260      34.463548      97.683518       0.679917       0.368783      -1.108262      -0.014346       0.024835       0.032119       0.043061       0.016516       0.016570      -0.039210       0.015471      -0.008468      -0.052672       0.017980       0.034692              7.820108       7.211858      -0.412972      -0.205670       7.151770       0.576099       9.096695           0.000009
           61              C       2.299131      -0.062977       4.828584      -0.820273      31.001453 0.58685226E+03  0.14755366E+05                                 8.106587                            7.652892       0.247515       2.012965                    0.996375      35.417991     102.637811       0.650925       0.374243      -1.101592      -0.000531       0.054548      -0.018385       0.057566       0.005552       0.009001       0.043800       0.030614       0.011121      -0.051776       0.009629       0.042147              8.273777       7.948192      -0.187592       0.168765       9.847514      -0.827026       7.025626           0.000016
           62              C       5.972623       0.934859       4.052908      -0.807715      29.129843 0.52778924E+03  0.12892530E+05                                 7.713092                            7.204402       0.492997       2.092519                    0.998260      34.463506      97.682778       0.679926       0.368779      -1.108266      -0.014348       0.015399      -0.037573       0.043066       0.006093      -0.022589       0.018086      -0.021111      -0.118194      -0.052666       0.017978       0.034688              7.820045       7.211790       0.028360       0.460458       8.111480      -1.130218       8.136865           0.000009
           63              C       6.564681       4.213165       2.359752      -0.820272      31.001577 0.58685446E+03  0.14755440E+05                                 8.106618                            7.652914       0.247508       2.012962                    0.996375      35.418095     102.638281       0.650923       0.374244      -1.101591      -0.000529      -0.043191       0.038048       0.057562       0.005020       0.009309       0.030939       0.052902       0.077969      -0.051781       0.009631       0.042150              8.273812       7.948213       0.239946      -0.078072       8.447370      -1.635441       8.425852           0.000016
           64              C       1.707073       3.042491       2.836066      -0.807713      29.129941 0.52779196E+03  0.12892619E+05                                 7.713119                            7.204427       0.492979       2.092512                    0.998260      34.463637      97.683384       0.679924       0.368780      -1.108265      -0.014346      -0.040234      -0.005451       0.043062      -0.022608      -0.006018      -0.021120       0.046798       0.085518      -0.052669       0.017979       0.034690              7.820070       7.211826       0.384604       0.254796       9.109331      -0.554121       7.139055           0.000009
           65              C       6.564681       9.844712       2.468832      -0.820271      31.001551 0.58685385E+03  0.14755416E+05                                 8.106599                            7.652895       0.247507       2.012964                    0.996375      35.418021     102.637913       0.650926       0.374242      -1.101593      -0.000530      -0.011357      -0.056432       0.057565      -0.010575      -0.000305       0.012865      -0.022967      -0.149622      -0.051775       0.009626       0.042148              8.273794       7.948203      -0.052358       0.246842       7.014875       0.808389       9.858302           0.000016
           66              C       1.707073      10.017549       1.216842      -0.807713      29.129983 0.52779266E+03  0.12892652E+05                                 7.713141                            7.204436       0.492959       2.092505                    0.998260      34.463699      97.683897       0.679922       0.368780      -1.108264      -0.014346       0.024834      -0.032120       0.043061       0.016518      -0.016570       0.039210       0.015475      -0.008464      -0.052673       0.017982       0.034692              7.820097       7.211853      -0.412974       0.205653       7.151761      -0.576083       9.096677           0.000009
           67              C       6.564681       6.934473       7.291355      -0.820274      31.001406 0.58685154E+03  0.14755353E+05                                 8.106607                            7.652912       0.247523       2.012968                    0.996375      35.417922     102.637826       0.650921       0.374245      -1.101590      -0.000531       0.054549       0.018384       0.057566       0.005552      -0.009003      -0.043800       0.030613       0.011119      -0.051776       0.009628       0.042148              8.273799       7.948210      -0.187594      -0.168768       9.847546       0.827037       7.025642           0.000015
           68              C       1.707073       7.932309       8.067031      -0.807716      29.129789 0.52778839E+03  0.12892517E+05                                 7.713122                            7.204427       0.493000       2.092521                    0.998260      34.463410      97.682852       0.679920       0.368783      -1.108263      -0.014347       0.015398       0.037572       0.043065       0.006093       0.022589      -0.018086      -0.021112      -0.118199      -0.052667       0.017978       0.034689              7.820076       7.211819       0.028371      -0.460461       8.111512       1.130222       8.136897           0.000009
           69              O       3.265705      -0.279198       9.583236      -0.840629      52.828824 0.77942535E+03  0.20478450E+05                                11.210081                            8.585096      -0.077179       2.007424                    0.995044      30.190372      81.893968       0.657410       0.354607      -1.147051       0.008165       0.076364       0.005825       0.077019      -0.014377       0.045109       0.022342      -0.017543      -0.087435      -0.067786       0.030988       0.036798             13.488272      13.754516       3.280735      -7.472966       9.632855      -4.366390      17.077444           0.000015
           70              O       3.345897      -1.402989      11.764825      -0.878356      47.362395 0.66008071E+03  0.16601285E+05                                10.227395                            7.721081       0.293768       2.124204                    0.997866      29.685051      78.231747       0.719070       0.338681      -1.162801       0.029546      -0.052783      -0.050879       0.079042      -0.005474      -0.013979      -0.021842      -0.003548      -0.094747      -0.043785       0.017913       0.025871             12.612862       9.233484       0.190116       5.793474       6.188265       1.070986      22.416836           0.000010
           71              O       1.188382      -0.591984      10.864313      -0.890996      52.119284 0.75984353E+03  0.19780361E+05                                10.879035                            8.309011       0.183131       2.084246                    0.996340      30.333037      81.135370       0.690542       0.340726      -1.161898       0.068025       0.073119       0.019943       0.101840      -0.001851      -0.008412       0.002728      -0.042032       0.064818      -0.033158       0.009594       0.023565             13.089950      24.494088      -1.626210      -2.350435       6.755650       0.437027       8.020111           0.000016
           72              O       5.384830      -1.489757       8.545769      -0.862838      51.712848 0.84306429E+03  0.22584909E+05                                10.984390                            8.922280      -0.035557       2.004534                    0.996124      31.044091      84.976256       0.645693       0.354097      -1.147692      -0.063709      -0.014589       0.004905       0.065542       0.041302      -0.007639       0.029128       0.038219       0.102745      -0.070535       0.024037       0.046498             12.474855      17.177831      -6.878581       1.492806      12.562020      -1.047213       7.684715           0.000009
           73              O       7.305181      -2.717110       7.425887      -0.871133      44.878771 0.72962615E+03  0.18800474E+05                                 9.773429                            8.157829       0.231021       2.108927                    0.995992      29.860616      79.443018       0.694956       0.342043      -1.160874      -0.011133      -0.091122       0.038223       0.099440      -0.009255       0.015884       0.027362       0.006013      -0.055809      -0.042383       0.018367       0.024016             10.786602       9.632765      -0.674918      -5.288078       7.329099       1.844651      15.397941           0.000019
           74              O       7.557701      -1.863421       9.711707      -0.880599      47.931023 0.72668740E+03  0.18743407E+05                                10.288261                            8.168067       0.131445       2.068469                    0.996797      30.203694      80.923997       0.689736       0.344288      -1.156655       0.039040      -0.065422      -0.036051       0.084284      -0.012292      -0.016212      -0.028896       0.028975      -0.023359      -0.044546       0.018275       0.026271             11.935927      11.419537       3.042495       6.079082       8.849114       5.215465      15.539130           0.000011
           75              O       3.265705       1.441475       7.570114      -0.840624      52.827803 0.77938896E+03  0.20477240E+05                                11.209875                            8.584836      -0.076980       2.007486                    0.995046      30.189914      81.892022       0.657428       0.354602      -1.147055       0.008161      -0.033124      -0.069034       0.077003       0.046259      -0.010105       0.011556       0.041213       0.088715      -0.067800       0.030988       0.036812             13.488098      13.754510      -8.112284       0.895198      18.997455      -1.040271       7.712329           0.000016
           76              O       3.345897       3.892681       7.452550      -0.878357      47.362495 0.66008246E+03  0.16601342E+05                                10.227411                            7.721093       0.293760       2.124201                    0.997866      29.685088      78.231902       0.719069       0.338681      -1.162800       0.029546      -0.017668       0.071153       0.079043      -0.009369       0.011730       0.032204       0.014396      -0.040911      -0.043786       0.017913       0.025874             12.612882       9.233483       4.922226      -3.061372      17.432242      -7.562686      11.172921           0.000010
           77              O       1.188382       2.707313       7.200456      -0.890996      52.119422 0.75984399E+03  0.19780378E+05                                10.879059                            8.309017       0.183129       2.084246                    0.996340      30.333037      81.135412       0.690541       0.340727      -1.161897       0.068023      -0.019289      -0.073292       0.101837      -0.006360       0.005809      -0.006297      -0.048216       0.046268      -0.033159       0.009594       0.023565             13.090004      24.494221      -1.222471       2.583540       7.325545      -0.766048       7.450247           0.000016
           78              O       5.384830       1.148282       9.137222      -0.862828      51.713425 0.84307855E+03  0.22585409E+05                                10.984533                            8.922405      -0.035648       2.004507                    0.996123      31.044212      84.977082       0.645683       0.354101      -1.147687      -0.063713       0.011510       0.010200       0.065543      -0.027254      -0.031949      -0.045076       0.010552       0.019767      -0.070519       0.024033       0.046487             12.475019      17.178038       4.731961       5.210841       9.810834       2.635564      10.436185           0.000010
           79              O       7.305181       0.792111      10.760082      -0.871127      44.878627 0.72962127E+03  0.18800317E+05                                 9.773416                            8.157806       0.231011       2.108926                    0.995992      29.860506      79.442664       0.694957       0.342043      -1.160873      -0.011135       0.078661       0.059804       0.099439       0.018384       0.000074      -0.002899       0.048383       0.071300      -0.042384       0.018369       0.024015             10.786598       9.632749      -4.242153       3.228537      11.783224      -4.416248      10.943821           0.000019
           80              O       7.557701       2.344845       8.877855      -0.880603      47.931277 0.72669321E+03  0.18743595E+05                                10.288294                            8.168098       0.131450       2.068468                    0.996797      30.203820      80.924431       0.689735       0.344288      -1.156655       0.039040       0.001487       0.074689       0.084290      -0.007895       0.018751       0.013233       0.001841      -0.104746      -0.044545       0.018275       0.026270             11.935959      11.419585       3.743398      -5.674437       9.349917      -5.504600      15.038374           0.000011
           81              O       3.265705      -1.162276       7.086528      -0.840627      52.827077 0.77938216E+03  0.20477014E+05                                11.209754                            8.584785      -0.076999       2.007482                    0.995046      30.189849      81.891722       0.657431       0.354601      -1.147056       0.008151      -0.043245       0.063217       0.077025      -0.031892      -0.035008      -0.033909       0.002510      -0.027379      -0.067804       0.030989       0.036815             13.487928      13.754396       4.831522       6.577587      11.434652       5.406649      15.274735           0.000015
           82              O       3.345897      -2.489693       5.022503      -0.878355      47.362039 0.66007592E+03  0.16601132E+05                                10.227335                            7.721047       0.293773       2.124207                    0.997866      29.684979      78.231435       0.719072       0.338680      -1.162801       0.029545       0.070452      -0.020277       0.079041       0.014842       0.002248      -0.010361       0.052228       0.072593      -0.043786       0.017911       0.025875             12.612777       9.233409      -5.112299      -2.732052      19.287080       6.491640       9.317843           0.000009
           83              O       1.188382      -2.115329       6.175109      -0.890992      52.118940 0.75983605E+03  0.19780115E+05                                10.878986                            8.308969       0.183143       2.084253                    0.996340      30.332900      81.134867       0.690544       0.340726      -1.161898       0.068023      -0.053829       0.053353       0.101839       0.008212       0.002604       0.003571      -0.052936       0.032103      -0.033159       0.009594       0.023564             13.089910      24.494014       2.848672      -0.233111       8.082453       0.329018       6.693263           0.000016
           84              O       5.384830       0.341476       6.556887      -0.862884      51.714524 0.84307744E+03  0.22585340E+05                                10.984538                            8.922269      -0.035426       2.004561                    0.996126      31.044632      84.977772       0.645703       0.354091      -1.147697      -0.063696       0.003075      -0.015113       0.065537      -0.014045       0.039609       0.015977      -0.039852      -0.131558      -0.070567       0.024063       0.046504             12.475109      17.178345       2.146732      -6.703744       7.997240      -1.588527      12.249741           0.000010
           85              O       7.305181       1.924998       6.053910      -0.871129      44.878558 0.72961992E+03  0.18800271E+05                                 9.773401                            8.157795       0.231014       2.108928                    0.995992      29.860482      79.442544       0.694958       0.342043      -1.160874      -0.011132       0.012463      -0.098023       0.099437      -0.009126      -0.015961      -0.024465       0.000994      -0.070878      -0.042387       0.018372       0.024015             10.786588       9.632790       4.917098       2.059529      14.978215       2.571555       7.748759           0.000019
           86              O       7.557701      -0.481425       5.650316      -0.880599      47.930921 0.72668569E+03  0.18743349E+05                                10.288244                            8.168055       0.131453       2.068473                    0.996797      30.203661      80.923849       0.689737       0.344288      -1.156655       0.039043       0.063932      -0.038630       0.084285       0.020185      -0.002542       0.015666       0.051897       0.045403      -0.044550       0.018280       0.026270             11.935908      11.419568      -6.785882      -0.404688      18.383271       0.289160       6.004887           0.000011
           87              O       7.531255       6.718252       2.536703      -0.840629      52.828835 0.77942551E+03  0.20478456E+05                                11.210087                            8.585099      -0.077184       2.007423                    0.995044      30.190370      81.893982       0.657410       0.354607      -1.147050       0.008165       0.076363      -0.005825       0.077019      -0.014377      -0.045109      -0.022341      -0.017543      -0.087436      -0.067786       0.030988       0.036798             13.488280      13.754527       3.280737       7.472975       9.632856       4.366389      17.077457           0.000015
           88              O       7.611447       5.594461       0.355114      -0.878356      47.362276 0.66007905E+03  0.16601232E+05                                10.227375                            7.721069       0.293772       2.124206                    0.997866      29.685031      78.231644       0.719071       0.338680      -1.162801       0.029546      -0.052783       0.050879       0.079042      -0.005474       0.013979       0.021842      -0.003549      -0.094748      -0.043785       0.017913       0.025872             12.612833       9.233465       0.190117      -5.793459       6.188254      -1.070980      22.416780           0.000009
           89              O       5.453932       6.405466       1.255626      -0.890996      52.119257 0.75984315E+03  0.19780348E+05                                10.879030                            8.309008       0.183137       2.084248                    0.996340      30.333032      81.135343       0.690543       0.340726      -1.161898       0.068025       0.073118      -0.019943       0.101840      -0.001851       0.008412      -0.002727      -0.042032       0.064818      -0.033159       0.009594       0.023565             13.089943      24.494072      -1.626206       2.350438       6.755646      -0.437026       8.020110           0.000016
           90              O       1.119280       5.507693       3.574170      -0.862838      51.712931 0.84306571E+03  0.22584959E+05                                10.984405                            8.922289      -0.035564       2.004532                    0.996124      31.044112      84.976357       0.645693       0.354097      -1.147691      -0.063709      -0.014589      -0.004905       0.065542       0.041302       0.007639      -0.029127       0.038219       0.102743      -0.070535       0.024038       0.046496             12.474874      17.177869      -6.878592      -1.492806      12.562027       1.047208       7.684726           0.000010
           91              O       3.039631       4.280340       4.694052      -0.871134      44.878926 0.72962907E+03  0.18800571E+05                                 9.773457                            8.157850       0.231008       2.108922                    0.995992      29.860657      79.443213       0.694955       0.342043      -1.160873      -0.011133      -0.091123      -0.038223       0.099440      -0.009256      -0.015884      -0.027362       0.006011      -0.055812      -0.042383       0.018368       0.024016             10.786636       9.632795      -0.674924       5.288096       7.329121      -1.844666      15.397992           0.000019
           92              O       3.292151       5.134029       2.408232      -0.880599      47.931119 0.72668870E+03  0.18743450E+05                                10.288278                            8.168075       0.131443       2.068468                    0.996797      30.203718      80.924098       0.689736       0.344288      -1.156655       0.039040      -0.065422       0.036052       0.084285      -0.012293       0.016212       0.028897       0.028976      -0.023357      -0.044547       0.018276       0.026271             11.935950      11.419551       3.042495      -6.079096       8.849123      -5.215476      15.539177           0.000011
           93              O       7.531255       8.438925       4.549825      -0.840624      52.827667 0.77938694E+03  0.20477171E+05                                11.209850                            8.584821      -0.076972       2.007489                    0.995046      30.189883      81.891877       0.657429       0.354602      -1.147056       0.008161      -0.033124       0.069035       0.077004       0.046259       0.010105      -0.011555       0.041213       0.088715      -0.067799       0.030987       0.036812             13.488063      13.754469      -8.112255      -0.895193      18.997406       1.040264       7.712314           0.000015
           94              O       7.611447      10.890131       4.667389      -0.878358      47.362449 0.66008187E+03  0.16601323E+05                                10.227401                            7.721088       0.293755       2.124200                    0.997866      29.685079      78.231854       0.719069       0.338681      -1.162801       0.029546      -0.017668      -0.071153       0.079043      -0.009368      -0.011731      -0.032203       0.014395      -0.040913      -0.043786       0.017912       0.025873             12.612867       9.233472       4.922217       3.061365      17.432220       7.562675      11.172910           0.000010
           95              O       5.453932       9.704763       4.919483      -0.890996      52.119311 0.75984246E+03  0.19780326E+05                                10.879040                            8.309006       0.183133       2.084247                    0.996340      30.333018      81.135312       0.690542       0.340726      -1.161897       0.068023      -0.019289       0.073292       0.101837      -0.006360      -0.005809       0.006298      -0.048216       0.046267      -0.033159       0.009593       0.023566             13.089976      24.494161      -1.222465      -2.583533       7.325532       0.766046       7.450235           0.000016
           96              O       1.119280       8.145732       2.982717      -0.862828      51.713384 0.84307790E+03  0.22585386E+05                                10.984523                            8.922398      -0.035639       2.004509                    0.996123      31.044206      84.977031       0.645683       0.354101      -1.147688      -0.063713       0.011510      -0.010201       0.065543      -0.027254       0.031950       0.045076       0.010552       0.019770      -0.070520       0.024032       0.046488             12.475006      17.178013       4.731957      -5.210833       9.810830      -2.635566      10.436177           0.000010
           97              O       3.039631       7.789561       1.359857      -0.871128      44.878530 0.72961942E+03  0.18800256E+05                                 9.773398                            8.157793       0.231020       2.108929                    0.995992      29.860480      79.442541       0.694958       0.342043      -1.160874      -0.011135       0.078660      -0.059804       0.099438       0.018384      -0.000073       0.002901       0.048384       0.071301      -0.042384       0.018368       0.024016             10.786577       9.632731      -4.242146      -3.228529      11.783204       4.416238      10.943797           0.000019
           98              O       3.292151       9.342295       3.242084      -0.880603      47.931219 0.72669243E+03  0.18743569E+05                                10.288285                            8.168093       0.131451       2.068469                    0.996797      30.203804      80.924368       0.689735       0.344288      -1.156655       0.039040       0.001488      -0.074688       0.084289      -0.007895      -0.018751      -0.013232       0.001840      -0.104748      -0.044546       0.018275       0.026271             11.935945      11.419575       3.743391       5.674432       9.349902       5.504587      15.038359           0.000011
           99              O       7.531255       5.835174       5.033411      -0.840627      52.827195 0.77938396E+03  0.20477074E+05                                11.209772                            8.584795      -0.077001       2.007480                    0.995046      30.189881      81.891846       0.657431       0.354601      -1.147056       0.008151      -0.043245      -0.063216       0.077025      -0.031892       0.035008       0.033910       0.002509      -0.027379      -0.067804       0.030990       0.036815             13.487952      13.754423       4.831532      -6.577602      11.434669      -5.406661      15.274764           0.000015
          100              O       7.611447       4.507757       7.097436      -0.878355      47.362213 0.66007833E+03  0.16601210E+05                                10.227366                            7.721065       0.293774       2.124207                    0.997866      29.685012      78.231597       0.719071       0.338681      -1.162801       0.029545       0.070452       0.020277       0.079041       0.014842      -0.002249       0.010361       0.052229       0.072593      -0.043787       0.017911       0.025875             12.612823       9.233441      -5.112323       2.732065      19.287156      -6.491667       9.317872           0.000010
          101              O       5.453932       4.882121       5.944830      -0.890991      52.119064 0.75983771E+03  0.19780171E+05                                10.879007                            8.308981       0.183133       2.084250                    0.996340      30.332921      81.134976       0.690543       0.340727      -1.161897       0.068022      -0.053830      -0.053352       0.101839       0.008211      -0.002605      -0.003571      -0.052937       0.032102      -0.033159       0.009594       0.023564             13.089941      24.494081       2.848679       0.233114       8.082467      -0.329018       6.693275           0.000016
          102              O       1.119280       7.338926       5.563052      -0.862884      51.714469 0.84307645E+03  0.22585307E+05                                10.984531                            8.922264      -0.035428       2.004561                    0.996126      31.044613      84.977706       0.645703       0.354091      -1.147697      -0.063696       0.003074       0.015113       0.065537      -0.014045      -0.039608      -0.015977      -0.039852      -0.131558      -0.070567       0.024063       0.046504             12.475101      17.178328       2.146731       6.703741       7.997234       1.588527      12.249739           0.000010
          103              O       3.039631       8.922448       6.066029      -0.871128      44.878483 0.72961851E+03  0.18800225E+05                                 9.773388                            8.157786       0.231018       2.108929                    0.995992      29.860461      79.442450       0.694958       0.342042      -1.160874      -0.011131       0.012463       0.098023       0.099437      -0.009126       0.015960       0.024465       0.000995      -0.070876      -0.042386       0.018371       0.024015             10.786571       9.632776       4.917088      -2.059528      14.978186      -2.571554       7.748753           0.000019
          104              O       3.292151       6.516025       6.469623      -0.880599      47.930879 0.72668508E+03  0.18743329E+05                                10.288236                            8.168051       0.131454       2.068473                    0.996797      30.203651      80.923805       0.689737       0.344288      -1.156655       0.039042       0.063932       0.038630       0.084285       0.020186       0.002542      -0.015664       0.051897       0.045401      -0.044548       0.018278       0.026270             11.935899      11.419563      -6.785878       0.404685      18.383251      -0.289155       6.004883           0.000011

******************************************************
Auxiliary information for the entire system
The total spin magnetic moment of the unit cell is   0.000780
The total net atomic charge of the unit cell is   0.000002
Accuracy of reproducing the electrostatic potential in the unit cell:
  The inner radius (bohr) =    5.0000
  The outer radius (bohr) =   12.0000
  Valid grid points have density less than (e/(bohr^3)) =    0.0001
  The number of valid grid points were=        21740
  The rms potential error without charges in kcal/mol is=      0.58453
  The rms potential error with partial charges in kcal/mol is=      0.12204
  The RRMSE value at monopole order=      0.20879
  The rms potential error with partial charges and cloud penetration in kcal/mol is=      0.12255
  The RRMSE value at monopole order with cloud penetration is=      0.20966
  The rms potential error with partial charges and atomic dipoles in kcal/mol is=      0.19249
  The RRMSE value at dipole order=      0.32931
  The rms potential error with partial charges, atomic dipoles and cloud penetration in kcal/mol is=      0.18575
  The RRMSE value at dipole order with cloud penetration=      0.31777

******************************************************
The electron densities and ab initio electrostatic potential were computed in VASP using the PBE functional and
projector augmented wave method. See the main text of the journal article for a description of computational details.
The atomic charges, dipoles, and quadrupoles were computed with the DDEC6 method as described in
(a) T. A. Manz and N. Gabaldon Limas, RSC Adv. 6 (2016) 47771-47801 DOI: 10.1039/c6ra04656h
(b) N. Gabaldon Limas and T. A. Manz, RSC Adv. 8 (2018) 2678-2707 DOI: 10.1039/c7ra11829e.
For each atom in the material, the electron cloud parameters were fit to the spherically averaged atom-in-material
electron density using radial positions for which this density was between 10^-4 and 10^-2 electrons per cubic bohr.
The polarizabilities, dispersion coefficients, and quantum Drude oscillator (QDO) parameters were fit using the MCLF method.
The magnetic structure of the system was optimized in VASP from the default ferromagnetic initial guess using spin polarization.
The atomic spin moments (ASMs) were computed on this optimized magnetic structure using the DDEC6 partition as inputs
to the method of T. A. Manz and D. S. Sholl, J. Chem. Theory Comput. 7 (2011) 4146-4164 DOI: 10.1021/ct200539n.
The RMSE and RRMSE were computed using a uniform grid with Ewald summation.
