# Supplementary material for: A collection of forcefield precursors for metal–organic frameworks
Source: RSC Adv. 2019 Nov 13;9(63):36492–507. doi: 10.1039/c9ra07327b (PMC9075174; doi:10.1039/c9ra07327b)
Supplement: RA-009-C9RA07327B-s6315 [file RA-009-C9RA07327B-s6315.xyz]

   66
jmolscript: load "" {1 1 1} spacegroup "x,y,z" unitcell [{      9.470000     0.000000     0.000000 }, {      4.734999     8.562489     0.000000 }, {      1.264940    -0.000002    12.679560 }]
Mn     9.469999     5.920790     0.000000     1.062923
Mn     4.735000     2.641699     0.000000     1.062259
H      5.770786     2.001909     5.398957     0.132316
H      6.669678     1.957384     3.284006     0.122657
H      4.402362     6.546879     1.829661     0.118385
H      6.742891     6.538316     1.758655     0.111269
H      7.087593     0.856249     1.369392     0.128638
H      4.964153     2.001909     7.280603     0.132320
H      4.065261     1.957384     9.395554     0.122658
H      6.332576     6.546877    10.849899     0.118385
H     13.462047     6.538315    10.920905     0.111268
H      3.647346     0.856247    11.310168     0.128638
H      9.699153     6.560578     7.280603     0.132315
H      8.800261     6.605103     9.395554     0.122663
H     11.067577     2.015608    10.849899     0.118389
H      8.727048     2.024171    10.920905     0.111270
H      8.382346     7.706238    11.310168     0.128634
H     10.505786     6.560578     5.398957     0.132319
H     11.404678     6.605103     3.284006     0.122664
H      9.137363     2.015610     1.829661     0.118389
H      2.007892     2.024172     1.758655     0.111270
H     11.822593     7.706240     1.369392     0.128634
C      5.962070     1.166210     4.990675    -0.178088
C      6.508897     1.140523     3.741738     0.051168
C      4.879267     7.368878     1.806837    -0.148563
C      6.272420     7.362028     1.751047    -0.097655
C      8.166744     4.584355    12.006275     0.477508
C      4.772869     1.166210     7.688885    -0.178089
C      4.226043     1.140522     8.937822     0.051168
C      5.855671     7.368876    10.872723    -0.148564
C     13.932518     7.362026    10.928513    -0.097656
C      2.568195     4.584357     0.673285     0.477508
C      9.507869     7.396277     7.688885    -0.178089
C      8.961042     7.421964     8.937822     0.051165
C     10.590672     1.193609    10.872723    -0.148571
C      9.197519     1.200459    10.928513    -0.097641
C      7.303195     3.978132     0.673285     0.477509
C     10.697070     7.396277     4.990675    -0.178091
C     11.243896     7.421965     3.741738     0.051165
C      9.614268     1.193611     1.806837    -0.148572
C      1.537421     1.200461     1.751047    -0.097641
C      3.431744     3.978130    12.006275     0.477510
C      5.681375    -0.000001     5.670299     0.096796
C      7.417413    -0.000000     1.780210    -0.185647
C      8.926055    -0.000000     1.828393     0.107188
C      2.239073    -0.000000     1.683846    -0.048414
C      3.723555    -0.000000     1.489848     0.608779
C      5.053565    -0.000001     7.009261     0.096795
C      3.317527    -0.000002    10.899350    -0.185646
C      1.808885    -0.000002    10.851167     0.107188
C      8.495867    -0.000002    10.995714    -0.048414
C      7.011385    -0.000002    11.189712     0.608779
N      6.819093    -0.000000     3.158478     0.166057
N      3.915847    -0.000002     9.521082     0.166057
O      9.051428     7.455701     1.423915    -0.583330
O      8.919332     5.457729    11.519380    -0.518183
O      7.116111     4.155374    11.480074    -0.519859
O     11.153510     7.455700    11.255645    -0.583330
O     11.285606     5.457730     1.160180    -0.518185
O      3.618828     4.155376     1.199486    -0.519858
O      6.418511     1.106786    11.255645    -0.583226
O      6.550607     3.104758     1.160180    -0.518058
O      8.353828     4.407113     1.199486    -0.519974
O      4.316429     1.106787     1.423915    -0.583227
O      4.184333     3.104757    11.519380    -0.518059
O     11.851111     4.407111    11.480074    -0.519973

The following XYZ coordinates are in angstroms. Other properties are in atomic units.
The sperically averaged electron density of each atom fit to a function of the form exp(a - br)
eigen_1, eigen_2 and eigen_3 are the three eigenvalues of traceless quadrupole moment tensor
  atom number  atomic symbol              X              Y              Z     net charge C6 coefficient C8 coefficient C10 coefficient fluctuating dipole atomic polarizability isotropic forcefield polarizability              a              b squared Pearson coefficient          <r^3>          <r^4>         wp_QDO          m_QDO          q_QDO       dipole_x       dipole_y       dipole_z         dipole            Qxy            Qxz            Qyz     Q(x^2-y^2)  Q(3z^2 - R^2)        eigen_1        eigen_2        eigen_3 static polarizability      alpha(xx)      alpha(xy)      alpha(xz)      alpha(yy)      alpha(yz)      alpha(zz) atomic spin moment
            1             Mn       9.469999       5.920790       0.000000       1.062923     134.850270 0.29357804E+04  0.10484532E+06                                22.126524                           18.376203       0.177669       1.852072                    0.999808      53.343840     155.675079       0.397614       0.431340      -1.119435      -0.000000       0.024130      -0.000000       0.024130       0.000003       0.030490       0.000001      -0.045224       0.315144      -0.080156      -0.029912       0.110067             26.789984      31.890170      -0.000005      -0.620785      33.405009      -0.000009      15.074772           4.564501
            2             Mn       4.735000       2.641699       0.000000       1.062259     134.842545 0.29356209E+04  0.10484261E+06                                22.130024                           18.379081       0.176813       1.851772                    0.999809      53.345256     155.702846       0.397456       0.431498      -1.119285      -0.000000      -0.024111       0.000000       0.024111       0.000002       0.030459       0.000001      -0.045107       0.315117      -0.080085      -0.029966       0.110051             26.794335      31.895450      -0.000003      -0.620826      33.410701      -0.000010      15.076855           4.561281
            3              H       5.770786       2.001909       5.398957       0.132316       1.047806 0.74775680E+01  0.70695006E+02                                 1.580313                            1.504597      -0.831701       2.493539                    0.999421       3.081890       7.911013       0.570645       1.135302      -0.745817      -0.007900       0.033802       0.014399       0.037581      -0.001107      -0.006217       0.000212      -0.029964       0.001841      -0.017461       0.002729       0.014731              1.595330       1.287959      -0.116097      -0.185034       1.758110       0.272558       1.739920           0.000091
            4              H       6.669678       1.957384       3.284006       0.122657       1.177375 0.84353220E+01  0.83711612E+02                                 1.824969                            1.682743      -1.069482       2.373396                    0.997542       3.511125       9.804468       0.490295       1.258824      -0.713589      -0.000493       0.044889      -0.016774       0.047923      -0.002799      -0.007979       0.007370      -0.025460      -0.020766      -0.016410      -0.002834       0.019243              1.909057       1.487815       0.151015      -0.213273       2.208801      -0.553189       2.030556           0.000066
            5              H       4.402362       6.546879       1.829661       0.118385       1.152328 0.86446489E+01  0.87293481E+02                                 1.868489                            1.758146      -1.292102       2.263621                    0.994485       3.799543      11.103350       0.452353       1.340892      -0.694548      -0.014841      -0.033578      -0.001099       0.036728      -0.002396       0.001154      -0.000294       0.003984      -0.038979      -0.013056       0.003383       0.009673              1.922700       1.986462       0.478707      -0.030721       2.342369       0.036692       1.439269          -0.000155
            6              H       6.742891       6.538316       1.758655       0.111269       1.197432 0.89514712E+01  0.90890791E+02                                 1.894276                            1.772186      -1.246436       2.280538                    0.994920       3.784226      10.973270       0.458485       1.315696      -0.700096       0.015762      -0.037065       0.005213       0.040613       0.001311       0.002827      -0.004549      -0.017092      -0.034107      -0.013044      -0.002008       0.015052              1.958187       1.977065      -0.494782      -0.027523       2.436581       0.041715       1.460915          -0.000209
            7              H       7.087593       0.856249       1.369392       0.128638       1.027595 0.78654911E+01  0.78853564E+02                                 1.834690                            1.749335      -1.614293       2.103848                    0.990765       4.243253      13.034598       0.418754       1.458986      -0.668993      -0.005944       0.031603      -0.013339       0.034814      -0.003557      -0.000910      -0.003262      -0.005429       0.008425      -0.006473       0.000791       0.005682              1.915676       1.788253      -0.256439       0.091006       2.129409      -0.345218       1.829365           0.000197
            8              H       4.964153       2.001909       7.280603       0.132320       1.047790 0.74774217E+01  0.70693194E+02                                 1.580287                            1.504575      -0.831699       2.493540                    0.999421       3.081869       7.910905       0.570655       1.135290      -0.745820       0.007899       0.033802      -0.014400       0.037581       0.001106      -0.006217      -0.000212      -0.029964       0.001841      -0.017461       0.002729       0.014731              1.595303       1.287941       0.116093      -0.185029       1.758078      -0.272549       1.739891           0.000091
            9              H       4.065261       1.957384       9.395554       0.122658       1.177368 0.84352474E+01  0.83710619E+02                                 1.824954                            1.682730      -1.069478       2.373399                    0.997542       3.511110       9.804385       0.490299       1.258816      -0.713591       0.000492       0.044889       0.016774       0.047923       0.002799      -0.007980      -0.007370      -0.025460      -0.020766      -0.016410      -0.002833       0.019243              1.909042       1.487805      -0.151013      -0.213271       2.208782       0.553182       2.030538           0.000067
           10              H       6.332576       6.546877      10.849899       0.118385       1.152334 0.86446945E+01  0.87294009E+02                                 1.868490                            1.758146      -1.292129       2.263608                    0.994484       3.799554      11.103367       0.452355       1.340885      -0.694549       0.014841      -0.033578       0.001099       0.036728       0.002397       0.001154       0.000294       0.003983      -0.038980      -0.013057       0.003383       0.009673              1.922701       1.986463      -0.478708      -0.030721       2.342370      -0.036692       1.439269          -0.000156
           11              H      13.462047       6.538315      10.920905       0.111268       1.197419 0.89513614E+01  0.90889410E+02                                 1.894264                            1.772177      -1.246434       2.280539                    0.994920       3.784210      10.973212       0.458485       1.315699      -0.700095      -0.015762      -0.037065      -0.005213       0.040613      -0.001311       0.002827       0.004549      -0.017092      -0.034106      -0.013044      -0.002008       0.015052              1.958174       1.977053       0.494774      -0.027523       2.436560      -0.041715       1.460909          -0.000209
           12              H       3.647346       0.856247      11.310168       0.128638       1.027597 0.78655055E+01  0.78853736E+02                                 1.834691                            1.749335      -1.614293       2.103847                    0.990765       4.243256      13.034605       0.418755       1.458985      -0.668993       0.005944       0.031603       0.013339       0.034814       0.003557      -0.000910       0.003262      -0.005429       0.008425      -0.006473       0.000791       0.005682              1.915677       1.788254       0.256438       0.091006       2.129411       0.345219       1.829366           0.000198
           13              H       9.699153       6.560578       7.280603       0.132315       1.047822 0.74777180E+01  0.70696825E+02                                 1.580333                            1.504616      -0.831712       2.493533                    0.999421       3.081917       7.911122       0.570640       1.135307      -0.745815       0.007899      -0.033801      -0.014400       0.037580      -0.001107      -0.006218       0.000212      -0.029963       0.001840      -0.017461       0.002730       0.014731              1.595350       1.287973      -0.116099      -0.185039       1.758133       0.272563       1.739945           0.000088
           14              H       8.800261       6.605103       9.395554       0.122663       1.177349 0.84351023E+01  0.83709038E+02                                 1.824956                            1.682732      -1.069420       2.373429                    0.997543       3.511097       9.804424       0.490290       1.258841      -0.713586       0.000490      -0.044890       0.016776       0.047925      -0.002798      -0.007980       0.007367      -0.025464      -0.020761      -0.016411      -0.002831       0.019242              1.909044       1.487806       0.151012      -0.213271       2.208782      -0.553184       2.030544           0.000058
           15              H      11.067577       2.015608      10.849899       0.118389       1.152310 0.86444693E+01  0.87291226E+02                                 1.868470                            1.758128      -1.292093       2.263627                    0.994485       3.799515      11.103245       0.452355       1.340893      -0.694548       0.014841       0.033580       0.001099       0.036730      -0.002396       0.001154      -0.000295       0.003973      -0.038982      -0.013057       0.003388       0.009670              1.922680       1.986435       0.478698      -0.030720       2.342349       0.036693       1.439257          -0.000157
           16              H       8.727048       2.024171      10.920905       0.111270       1.197387 0.89510440E+01  0.90885388E+02                                 1.894236                            1.772151      -1.246413       2.280558                    0.994920       3.784125      10.972920       0.458487       1.315706      -0.700094      -0.015767       0.037064      -0.005209       0.040614       0.001310       0.002823      -0.004548      -0.017088      -0.034101      -0.013040      -0.002009       0.015049              1.958145       1.977016      -0.494765      -0.027521       2.436529       0.041714       1.460889          -0.000201
           17              H       8.382346       7.706238      11.310168       0.128634       1.027629 0.78658022E+01  0.78857406E+02                                 1.834721                            1.749361      -1.614281       2.103846                    0.990764       4.243336      13.034882       0.418754       1.458973      -0.668995       0.005941      -0.031602       0.013336       0.034811      -0.003555      -0.000912      -0.003259      -0.005433       0.008416      -0.006471       0.000792       0.005679              1.915710       1.788285      -0.256447       0.091009       2.129448      -0.345229       1.829397           0.000188
           18              H      10.505786       6.560578       5.398957       0.132319       1.047807 0.74775785E+01  0.70695100E+02                                 1.580309                            1.504594      -0.831710       2.493534                    0.999421       3.081897       7.911020       0.570648       1.135296      -0.745818      -0.007899      -0.033801       0.014400       0.037580       0.001106      -0.006217      -0.000212      -0.029964       0.001841      -0.017461       0.002730       0.014731              1.595326       1.287957       0.116096      -0.185034       1.758103      -0.272555       1.739917           0.000088
           19              H      11.404678       6.605103       3.284006       0.122664       1.177341 0.84350253E+01  0.83708024E+02                                 1.824942                            1.682720      -1.069415       2.373433                    0.997542       3.511082       9.804345       0.490294       1.258834      -0.713587      -0.000490      -0.044890      -0.016775       0.047925       0.002798      -0.007981      -0.007367      -0.025464      -0.020761      -0.016411      -0.002831       0.019242              1.909029       1.487796      -0.151011      -0.213268       2.208764       0.553177       2.030527           0.000058
           20              H       9.137363       2.015610       1.829661       0.118389       1.152317 0.86445279E+01  0.87291913E+02                                 1.868471                            1.758129      -1.292120       2.263615                    0.994484       3.799529      11.103270       0.452357       1.340885      -0.694549      -0.014841       0.033580      -0.001099       0.036730       0.002396       0.001154       0.000294       0.003973      -0.038983      -0.013058       0.003388       0.009670              1.922682       1.986437      -0.478700      -0.030720       2.342351      -0.036693       1.439258          -0.000157
           21              H       2.007892       2.024172       1.758655       0.111270       1.197375 0.89509434E+01  0.90884129E+02                                 1.894225                            1.772143      -1.246413       2.280557                    0.994920       3.784111      10.972872       0.458487       1.315709      -0.700094       0.015767       0.037064       0.005209       0.040614      -0.001310       0.002823       0.004549      -0.017088      -0.034100      -0.013040      -0.002009       0.015049              1.958133       1.977006       0.494757      -0.027521       2.436510      -0.041713       1.460883          -0.000201
           22              H      11.822593       7.706240       1.369392       0.128634       1.027628 0.78657883E+01  0.78857223E+02                                 1.834719                            1.749359      -1.614277       2.103848                    0.990764       4.243331      13.034859       0.418755       1.458972      -0.668995      -0.005941      -0.031602      -0.013336       0.034811       0.003555      -0.000912       0.003260      -0.005433       0.008416      -0.006471       0.000792       0.005679              1.915708       1.788283       0.256446       0.091009       2.129445       0.345229       1.829395           0.000188
           23              C       5.962070       1.166210       4.990675      -0.178088      34.507495 0.41794117E+03  0.97010921E+04                                 9.181737                            6.779352       0.257494       2.056409                    0.999802      28.990298      82.027762       0.639894       0.412375      -1.069913      -0.014628      -0.003132      -0.008614       0.017263      -0.010943       0.010834       0.008680      -0.026486      -0.013070      -0.023996       0.003618       0.020377             11.300840       6.705486       0.415140      -5.113955       8.505844      -1.303386      18.691190           0.013548
           24              C       6.508897       1.140523       3.741738       0.051168      28.358661 0.33335345E+03  0.73465010E+04                                 8.256019                            6.191563       0.164712       2.084246                    0.998962      25.686247      71.903640       0.644471       0.431248      -1.053094      -0.024027      -0.028266      -0.007007       0.037754      -0.004900       0.008042       0.001147      -0.002800      -0.074042      -0.026529       0.008684       0.017845              9.970187       6.374842      -0.302730      -4.348973       8.497719      -0.165087      15.038001           0.013078
           25              C       4.879267       7.368878       1.806837      -0.148563      32.978159 0.44714556E+03  0.10632966E+05                                 9.030858                            7.109707       0.051988       1.993376                    0.998730      29.894999      87.679941       0.607596       0.423922      -1.054833       0.036346      -0.001811      -0.017494       0.040377       0.015007       0.009481      -0.000425      -0.021270      -0.012755      -0.020848      -0.000345       0.021193             10.332942      15.914592      -0.767610      -1.141872      10.163875       0.306761       4.920359          -0.001059
           26              C       6.272420       7.362028       1.751047      -0.097655      33.416846 0.44657567E+03  0.10635656E+05                                 9.201338                            7.177901      -0.048290       1.959039                    0.999351      29.860276      88.175460       0.594437       0.432644      -1.047539      -0.024106       0.015176      -0.002043       0.028558      -0.008886       0.012872      -0.007434      -0.047144       0.029372      -0.033198       0.006557       0.026641             10.581317      16.215117       0.392498      -0.840437      10.567248      -0.073410       4.961586           0.003665
           27              C       8.166744       4.584355      12.006275       0.477508      24.464019 0.28016620E+03  0.59485758E+04                                 7.625030                            5.877318       0.183017       2.104877                    0.999666      23.328835      65.411469       0.623929       0.462353      -1.028517      -0.028628       0.048955      -0.112794       0.126248      -0.077984      -0.061974       0.077357      -0.031194      -0.083060      -0.083346      -0.065633       0.148979              8.823245       9.714829       3.563685       0.649103       9.934489      -2.091792       6.820417           0.008769
           28              C       4.772869       1.166210       7.688885      -0.178089      34.507795 0.41794531E+03  0.97012187E+04                                 9.181826                            6.779416       0.257489       2.056408                    0.999802      28.990386      82.028326       0.639886       0.412379      -1.069910       0.014628      -0.003131       0.008615       0.017263       0.010943       0.010834      -0.008679      -0.026487      -0.013069      -0.023996       0.003619       0.020377             11.300957       6.705553      -0.415152      -5.114015       8.505904       1.303413      18.691414           0.013548
           29              C       4.226043       1.140522       8.937822       0.051168      28.358663 0.33335357E+03  0.73465011E+04                                 8.256005                            6.191553       0.164725       2.084250                    0.998962      25.686241      71.903509       0.644474       0.431246      -1.053096       0.024027      -0.028266       0.007007       0.037754       0.004900       0.008042      -0.001146      -0.002800      -0.074040      -0.026528       0.008683       0.017845              9.970170       6.374830       0.302729      -4.348961       8.497705       0.165085      15.037974           0.013078
           30              C       5.855671       7.368876      10.872723      -0.148564      32.978214 0.44714625E+03  0.10632983E+05                                 9.030849                            7.109695       0.051990       1.993376                    0.998730      29.895059      87.680034       0.607599       0.423920      -1.054834      -0.036346      -0.001811       0.017494       0.040377      -0.015005       0.009482       0.000426      -0.021270      -0.012754      -0.020847      -0.000344       0.021191             10.332934      15.914585       0.767609      -1.141873      10.163864      -0.306761       4.920354          -0.001059
           31              C      13.932518       7.362026      10.928513      -0.097656      33.417120 0.44657999E+03  0.10635800E+05                                 9.201455                            7.177989      -0.048301       1.959036                    0.999351      29.860381      88.176366       0.594426       0.432651      -1.047533       0.024106       0.015176       0.002043       0.028558       0.008886       0.012872       0.007435      -0.047144       0.029373      -0.033199       0.006556       0.026643             10.581458      16.215368      -0.392522      -0.840454      10.567359       0.073410       4.961648           0.003664
           32              C       2.568195       4.584357       0.673285       0.477508      24.463959 0.28016537E+03  0.59485529E+04                                 7.625010                            5.877304       0.183032       2.104882                    0.999666      23.328810      65.411343       0.623930       0.462352      -1.028518       0.028628       0.048955       0.112794       0.126249       0.077985      -0.061973      -0.077357      -0.031195      -0.083057      -0.083345      -0.065634       0.148980              8.823222       9.714803      -3.563676       0.649097       9.934461       2.091788       6.820403           0.008769
           33              C       9.507869       7.396277       7.688885      -0.178089      34.507562 0.41794198E+03  0.97011156E+04                                 9.181741                            6.779352       0.257494       2.056408                    0.999802      28.990363      82.027968       0.639895       0.412374      -1.069914       0.014624       0.003133       0.008613       0.017259      -0.010940       0.010833       0.008683      -0.026483      -0.013069      -0.023994       0.003618       0.020376             11.300849       6.705482       0.415132      -5.113954       8.505842      -1.303379      18.691224           0.013539
           34              C       8.961042       7.421964       8.937822       0.051165      28.358688 0.33335410E+03  0.73465173E+04                                 8.256019                            6.191563       0.164810       2.084278                    0.998962      25.686248      71.903600       0.644472       0.431247      -1.053095       0.024022       0.028267       0.007005       0.037751      -0.004894       0.008043       0.001146      -0.002802      -0.074036      -0.026527       0.008689       0.017838              9.970194       6.374844      -0.302740      -4.348975       8.497693      -0.165096      15.038044           0.013070
           35              C      10.590672       1.193609      10.872723      -0.148571      32.978301 0.44714915E+03  0.10633066E+05                                 9.030860                            7.109719       0.052022       1.993384                    0.998730      29.895101      87.680117       0.607598       0.423920      -1.054835      -0.036340       0.001810       0.017494       0.040372       0.015009       0.009479      -0.000426      -0.021273      -0.012763      -0.020847      -0.000348       0.021196             10.332933      15.914499      -0.767593      -1.141866      10.163939       0.306764       4.920362          -0.001062
           36              C       9.197519       1.200459      10.928513      -0.097641      33.416220 0.44656544E+03  0.10635347E+05                                 9.201231                            7.177827      -0.048323       1.959036                    0.999351      29.859820      88.173739       0.594439       0.432645      -1.047538       0.024097      -0.015181       0.002052       0.028554      -0.008889       0.012861      -0.007428      -0.047131       0.029399      -0.033191       0.006561       0.026630             10.581183      16.214805       0.392582      -0.840413      10.567209      -0.073415       4.961535           0.003676
           37              C       7.303195       3.978132       0.673285       0.477509      24.464058 0.28016644E+03  0.59485782E+04                                 7.625027                            5.877314       0.183021       2.104878                    0.999666      23.328785      65.411169       0.623930       0.462352      -1.028518       0.028646      -0.048941       0.112797       0.126250      -0.077991      -0.061942       0.077379      -0.031154      -0.083049      -0.083346      -0.065632       0.148978              8.823250       9.714786       3.563701       0.649048       9.934542      -2.091847       6.820423           0.008772
           38              C      10.697070       7.396277       4.990675      -0.178091      34.507870 0.41794621E+03  0.97012450E+04                                 9.181832                            6.779416       0.257490       2.056406                    0.999802      28.990455      82.028549       0.639887       0.412378      -1.069910      -0.014624       0.003133      -0.008613       0.017259       0.010940       0.010834      -0.008682      -0.026484      -0.013068      -0.023995       0.003619       0.020376             11.300968       6.705550      -0.415143      -5.114015       8.505904       1.303406      18.691450           0.013539
           39              C      11.243896       7.421965       3.741738       0.051165      28.358697 0.33335432E+03  0.73465204E+04                                 8.256008                            6.191555       0.164823       2.084282                    0.998962      25.686246      71.903492       0.644475       0.431246      -1.053096      -0.024022       0.028267      -0.007005       0.037752       0.004894       0.008043      -0.001145      -0.002802      -0.074035      -0.026526       0.008688       0.017839              9.970179       6.374834       0.302739      -4.348964       8.497683       0.165094      15.038020           0.013070
           40              C       9.614268       1.193611       1.806837      -0.148572      32.978370 0.44715003E+03  0.10633089E+05                                 9.030854                            7.109709       0.052023       1.993384                    0.998730      29.895170      87.680250       0.607601       0.423918      -1.054836       0.036341       0.001810      -0.017494       0.040373      -0.015007       0.009479       0.000427      -0.021273      -0.012762      -0.020847      -0.000347       0.021194             10.332929      15.914498       0.767592      -1.141867      10.163932      -0.306763       4.920359          -0.001062
           41              C       1.537421       1.200461       1.751047      -0.097641      33.416513 0.44657005E+03  0.10635500E+05                                 9.201352                            7.177917      -0.048335       1.959032                    0.999351      29.859937      88.174695       0.594428       0.432652      -1.047533      -0.024097      -0.015181      -0.002052       0.028554       0.008890       0.012861       0.007430      -0.047131       0.029399      -0.033191       0.006559       0.026632             10.581329      16.215064      -0.392606      -0.840431      10.567324       0.073415       4.961598           0.003676
           42              C       3.431744       3.978130      12.006275       0.477510      24.464000 0.28016565E+03  0.59485563E+04                                 7.625008                            5.877300       0.183035       2.104882                    0.999666      23.328760      65.411039       0.623932       0.462351      -1.028519      -0.028646      -0.048940      -0.112798       0.126251       0.077992      -0.061942      -0.077379      -0.031155      -0.083046      -0.083345      -0.065634       0.148979              8.823227       9.714759      -3.563691       0.649041       9.934513       2.091843       6.820408           0.008773
           43              C       5.681375      -0.000001       5.670299       0.096796      38.286405 0.38767750E+03  0.87986135E+04                                 9.995249                            6.577034      -0.019053       2.010341                    0.999357      25.818620      71.372630       0.644973       0.418428      -1.069959       0.000148       0.000000      -0.010540       0.010541      -0.000001       0.006263       0.000000      -0.022819      -0.001956      -0.014018       0.002283       0.011735             14.158114       7.930018       0.000002      -7.542644       8.743467      -0.000003      25.800856           0.037538
           44              C       7.417413      -0.000000       1.780210      -0.185647      33.638489 0.47138913E+03  0.11381329E+05                                 9.301332                            7.317064      -0.485458       1.846946                    0.994751      29.955132      89.111958       0.595617       0.425917      -1.051474       0.024214      -0.000003       0.047157       0.053010       0.000001      -0.052798       0.000000      -0.013756       0.126452      -0.056275      -0.014197       0.070473             11.509089      15.787704       0.000025      -3.496067       7.644115       0.000017      11.095447           0.000150
           45              C       8.926055      -0.000000       1.828393       0.107188      31.997206 0.41231884E+03  0.95758301E+04                                 9.036113                            6.939229      -0.120568       1.979057                    0.999502      26.575963      76.189676       0.602202       0.437946      -1.049804      -0.029663       0.000002      -0.023673       0.037952      -0.000000       0.007849       0.000001       0.086239      -0.084993      -0.029045      -0.028954       0.057999             10.875057      17.706937       0.000013      -2.086040       9.706876       0.000000       5.211358           0.005527
           46              C       2.239073      -0.000000       1.683846      -0.048414      36.601313 0.46051881E+03  0.10934711E+05                                 9.614339                            7.162936      -0.009465       1.996902                    0.999362      27.960467      79.609202       0.617419       0.417798      -1.068092      -0.053887       0.000005       0.002517       0.053946      -0.000001       0.012708      -0.000006      -0.010349       0.023207      -0.015881       0.001307       0.014574             11.715591      19.243138      -0.000108      -1.257509      10.715512       0.000010       5.188121          -0.000099
           47              C       3.723555      -0.000000       1.489848       0.608779      23.545374 0.25202313E+03  0.52528684E+04                                 7.675127                            5.703252      -0.103068       2.023390                    0.999333      22.656480      64.596775       0.607175       0.483990      -1.008773       0.081651      -0.000025      -0.001122       0.081658      -0.000009       0.024910      -0.000018      -0.010671       0.273805      -0.055206      -0.040299       0.095505              9.257601      13.513181       0.000002      -0.564219       9.772749       0.000008       4.486872           0.027537
           48              C       5.053565      -0.000001       7.009261       0.096795      38.286422 0.38767769E+03  0.87986187E+04                                 9.995252                            6.577035      -0.019053       2.010340                    0.999357      25.818627      71.372654       0.644973       0.418428      -1.069959      -0.000148       0.000000       0.010540       0.010541       0.000001       0.006264       0.000000      -0.022819      -0.001956      -0.014018       0.002283       0.011735             14.158118       7.930020      -0.000000      -7.542647       8.743468      -0.000008      25.800865           0.037538
           49              C       3.317527      -0.000002      10.899350      -0.185646      33.638478 0.47138896E+03  0.11381324E+05                                 9.301330                            7.317063      -0.485460       1.846946                    0.994751      29.955131      89.111960       0.595617       0.425917      -1.051474      -0.024214      -0.000002      -0.047157       0.053010      -0.000000      -0.052798       0.000000      -0.013755       0.126452      -0.056275      -0.014198       0.070473             11.509086      15.787699      -0.000029      -3.496065       7.644116      -0.000010      11.095445           0.000150
           50              C       1.808885      -0.000002      10.851167       0.107188      31.997210 0.41231891E+03  0.95758321E+04                                 9.036113                            6.939229      -0.120567       1.979057                    0.999502      26.575965      76.189682       0.602202       0.437946      -1.049804       0.029663       0.000002       0.023673       0.037952       0.000001       0.007849       0.000000       0.086239      -0.084993      -0.029045      -0.028954       0.057999             10.875058      17.706939       0.000001      -2.086039       9.706876      -0.000002       5.211358           0.005527
           51              C       8.495867      -0.000002      10.995714      -0.048414      36.601315 0.46051887E+03  0.10934713E+05                                 9.614339                            7.162937      -0.009463       1.996902                    0.999362      27.960468      79.609207       0.617419       0.417798      -1.068092       0.053887       0.000005      -0.002517       0.053946       0.000001       0.012708       0.000007      -0.010349       0.023207      -0.015881       0.001307       0.014574             11.715591      19.243139       0.000097      -1.257508      10.715512      -0.000009       5.188122          -0.000099
           52              C       7.011385      -0.000002      11.189712       0.608779      23.545365 0.25202302E+03  0.52528656E+04                                 7.675126                            5.703252      -0.103067       2.023390                    0.999333      22.656473      64.596754       0.607175       0.483990      -1.008772      -0.081651      -0.000024       0.001122       0.081658       0.000009       0.024910       0.000018      -0.010671       0.273806      -0.055206      -0.040299       0.095505              9.257599      13.513179      -0.000010      -0.564219       9.772747      -0.000007       4.486871           0.027537
           53              N       6.819093      -0.000000       3.158478       0.166057      23.967761 0.28897736E+03  0.60144256E+04                                 6.997620                            5.466399      -0.062646       2.102421                    0.999213      21.267816      53.933443       0.758937       0.387766      -1.104947      -0.008784      -0.000000      -0.030957       0.032179       0.000001      -0.054437       0.000000      -0.064134       0.100937      -0.075933       0.015244       0.060689              8.395570       6.496133      -0.000001      -4.259079       7.300386       0.000015      11.390191           0.033338
           54              N       3.915847      -0.000002       9.521082       0.166057      23.967757 0.28897729E+03  0.60144239E+04                                 6.997620                            5.466399      -0.062645       2.102421                    0.999213      21.267813      53.933434       0.758937       0.387766      -1.104947       0.008784      -0.000000       0.030957       0.032179      -0.000000      -0.054437       0.000001      -0.064134       0.100937      -0.075933       0.015244       0.060689              8.395569       6.496132      -0.000003      -4.259079       7.300385      -0.000012      11.390190           0.033338
           55              O       9.051428       7.455701       1.423915      -0.583330      39.439324 0.59802236E+03  0.14785379E+05                                 9.234958                            7.619666       0.133275       2.093899                    0.993772      28.203840      75.541615       0.680464       0.364071      -1.133355      -0.002773       0.036476       0.022889       0.043152      -0.048312       0.013934       0.000108      -0.081846       0.061818      -0.075300       0.021257       0.054043             10.676455      11.239364      -4.516845      -0.240480      14.211842       1.660537       6.578159           0.044396
           56              O       8.919332       5.457729      11.519380      -0.518183      38.388469 0.52922424E+03  0.12672952E+05                                 9.092768                            7.157190       0.365295       2.186685                    0.994700      26.983559      70.803414       0.704679       0.362975      -1.135798      -0.032584      -0.036179      -0.013454       0.050514       0.018145      -0.058163       0.018504      -0.012693      -0.185341      -0.095647       0.038015       0.057632             10.857512      11.457484       4.760859      -1.145757      13.720387      -3.399021       7.394667           0.032953
           57              O       7.116111       4.155374      11.480074      -0.519859      32.201446 0.47460590E+03  0.11061986E+05                                 7.961775                            6.705901       0.457013       2.199349                    0.998173      27.043335      70.054405       0.739595       0.355314      -1.141638       0.031479       0.026590      -0.005847       0.041619       0.009061      -0.008393       0.070649       0.047251      -0.224430      -0.114685       0.051438       0.063247              8.895324      11.606121       3.281665       1.487094       9.311486       0.145650       5.768364           0.032644
           58              O      11.153510       7.455700      11.255645      -0.583330      39.439271 0.59802145E+03  0.14785351E+05                                 9.234945                            7.619658       0.133277       2.093900                    0.993772      28.203837      75.541579       0.680465       0.364070      -1.133356       0.002773       0.036476      -0.022888       0.043152       0.048313       0.013935      -0.000108      -0.081846       0.061818      -0.075301       0.021257       0.054044             10.676438      11.239354       4.516831      -0.240478      14.211808      -1.660533       6.578151           0.044396
           59              O      11.285606       5.457730       1.160180      -0.518185      38.389102 0.52923461E+03  0.12673272E+05                                 9.092894                            7.157283       0.365215       2.186659                    0.994698      26.983742      70.804271       0.704671       0.362977      -1.135795       0.032583      -0.036180       0.013453       0.050514      -0.018146      -0.058166      -0.018505      -0.012695      -0.185340      -0.095650       0.038017       0.057633             10.857670      11.457664      -4.760939      -1.145773      13.720582       3.399071       7.394765           0.032953
           60              O       3.618828       4.155376       1.199486      -0.519858      32.201326 0.47460373E+03  0.11061921E+05                                 7.961747                            6.705879       0.457043       2.199359                    0.998173      27.043312      70.054256       0.739597       0.355313      -1.141639      -0.031479       0.026590       0.005847       0.041619      -0.009061      -0.008393      -0.070648       0.047250      -0.224430      -0.114684       0.051438       0.063246              8.895292      11.606079      -3.281653       1.487088       9.311452      -0.145650       5.768346           0.032644
           61              O       6.418511       1.106786      11.255645      -0.583226      39.431863 0.59788494E+03  0.14781096E+05                                 9.233761                            7.618745       0.133417       2.093995                    0.993772      28.200775      75.530538       0.680513       0.364066      -1.133362       0.002781      -0.036393      -0.022811       0.043041      -0.048318       0.013948       0.000137      -0.081911       0.061833      -0.075334       0.021277       0.054058             10.674979      11.237675      -4.516104      -0.240389      14.209952       1.660191       6.577311           0.044371
           62              O       6.550607       3.104758       1.160180      -0.518058      38.380863 0.52909417E+03  0.12669027E+05                                 9.091544                            7.156277       0.365413       2.186777                    0.994701      26.980431      70.792361       0.704731       0.362972      -1.135803       0.032503       0.036169       0.013381       0.050435       0.018164      -0.058144       0.018520      -0.012663      -0.185388      -0.095648       0.038005       0.057643             10.855992      11.455816       4.760167      -1.145676      13.718468      -3.398510       7.393693           0.032925
           63              O       8.353828       4.407113       1.199486      -0.519974      32.206490 0.47470206E+03  0.11064790E+05                                 7.962540                            6.706537       0.456951       2.199279                    0.998172      27.046149      70.063514       0.739566       0.355310      -1.141642      -0.031511      -0.026671       0.005933       0.041707       0.009032      -0.008366       0.070662       0.047282      -0.224308      -0.114669       0.051441       0.063227              8.896188      11.607193       3.281992       1.487211       9.312475       0.145587       5.768895           0.032660
           64              O       4.316429       1.106787       1.423915      -0.583227      39.431846 0.59788461E+03  0.14781086E+05                                 9.233757                            7.618743       0.133416       2.093994                    0.993772      28.200780      75.530550       0.680513       0.364066      -1.133362      -0.002781      -0.036393       0.022810       0.043040       0.048318       0.013949      -0.000137      -0.081911       0.061834      -0.075335       0.021277       0.054058             10.674973      11.237676       4.516095      -0.240387      14.209934      -1.660189       6.577308           0.044370
           65              O       4.184333       3.104757      11.519380      -0.518059      38.381461 0.52910396E+03  0.12669330E+05                                 9.091664                            7.156366       0.365333       2.186751                    0.994699      26.980600      70.793170       0.704722       0.362974      -1.135801      -0.032502       0.036170      -0.013380       0.050435      -0.018165      -0.058147      -0.018521      -0.012666      -0.185388      -0.095651       0.038007       0.057644             10.856143      11.455987      -4.760243      -1.145691      13.718655       3.398559       7.393787           0.032925
           66              O      11.851111       4.407111      11.480074      -0.519973      32.206366 0.47469985E+03  0.11064723E+05                                 7.962511                            6.706515       0.456983       2.199289                    0.998173      27.046131      70.063372       0.739569       0.355309      -1.141642       0.031512      -0.026671      -0.005934       0.041708      -0.009031      -0.008367      -0.070662       0.047281      -0.224309      -0.114669       0.051442       0.063227              8.896154      11.607147      -3.281978       1.487204       9.312438      -0.145587       5.768877           0.032660

******************************************************
Auxiliary information for the entire system
The total spin magnetic moment of the unit cell is   9.925585
The total net atomic charge of the unit cell is   0.000000
Accuracy of reproducing the electrostatic potential in the unit cell:
  The inner radius (bohr) =    5.0000
  The outer radius (bohr) =   12.0000
  Valid grid points have density less than (e/(bohr^3)) =    0.0001
  The number of valid grid points were=        53001
  The rms potential error without charges in kcal/mol is=      3.66477
  The rms potential error with partial charges in kcal/mol is=      1.61349
  The RRMSE value at monopole order=      0.44027
  The rms potential error with partial charges and cloud penetration in kcal/mol is=      1.62736
  The RRMSE value at monopole order with cloud penetration is=      0.44406
  The rms potential error with partial charges and atomic dipoles in kcal/mol is=      0.35539
  The RRMSE value at dipole order=      0.09698
  The rms potential error with partial charges, atomic dipoles and cloud penetration in kcal/mol is=      0.34756
  The RRMSE value at dipole order with cloud penetration=      0.09484

******************************************************
The electron densities and ab initio electrostatic potential were computed in VASP using the PBE functional and
projector augmented wave method. See the main text of the journal article for a description of computational details.
The atomic charges, dipoles, and quadrupoles were computed with the DDEC6 method as described in
(a) T. A. Manz and N. Gabaldon Limas, RSC Adv. 6 (2016) 47771-47801 DOI: 10.1039/c6ra04656h
(b) N. Gabaldon Limas and T. A. Manz, RSC Adv. 8 (2018) 2678-2707 DOI: 10.1039/c7ra11829e.
For each atom in the material, the electron cloud parameters were fit to the spherically averaged atom-in-material
electron density using radial positions for which this density was between 10^-4 and 10^-2 electrons per cubic bohr.
The polarizabilities, dispersion coefficients, and quantum Drude oscillator (QDO) parameters were fit using the MCLF method.
The magnetic structure of the system was optimized in VASP from the default ferromagnetic initial guess using spin polarization.
The atomic spin moments (ASMs) were computed on this optimized magnetic structure using the DDEC6 partition as inputs
to the method of T. A. Manz and D. S. Sholl, J. Chem. Theory Comput. 7 (2011) 4146-4164 DOI: 10.1021/ct200539n.
The RMSE and RRMSE were computed using a uniform grid with Ewald summation.
