# Supplementary material for: A collection of forcefield precursors for metal–organic frameworks
Source: RSC Adv. 2019 Nov 13;9(63):36492–507. doi: 10.1039/c9ra07327b (PMC9075174; doi:10.1039/c9ra07327b)
Supplement: RA-009-C9RA07327B-s6316 [file RA-009-C9RA07327B-s6316.xyz]

  234
jmolscript: load "" {1 1 1} spacegroup "x,y,z" unitcell [{     14.456200     0.000000     0.000000 }, {      1.269917    14.857125     0.000000 }, {     -1.269917    -4.540190    14.146408 }]
Co    12.100270    11.634468     3.696881     0.751050
Co     9.584030    -0.035344    12.207643     0.751181
Co     2.355930    -1.317533    10.449527     0.751148
Co     4.872170    10.352279     1.938765     0.750983
Co     3.614050     6.273522     8.602148     0.532301
Co    10.842150     4.043413     5.544260     0.532711
H     11.901008     0.387217     0.473905     0.164787
H      0.835055     9.782773    10.940832     0.120708
H      2.312167     8.836717     9.439898     0.091928
H      1.830700     5.284650    11.063906     0.101138
H      0.299806     6.126416    12.588888     0.144558
H     11.456497     0.079302     7.344815     0.165808
H      1.334802    -0.807489     4.682461     0.116228
H      4.351456    13.010048     3.574797     0.097039
H      2.285992     9.674965     3.263576     0.102045
H     14.938001    10.616785     4.347191     0.125314
H      6.128391     2.286008     7.070375     0.175659
H      4.712843     5.490824     3.352699     0.122635
H      4.557930     7.332209     1.962107     0.097002
H      5.597645     9.755919     4.886169     0.111975
H      5.784870     7.980315     6.358810     0.129458
H      9.783292     0.332905     0.513515     0.164786
H      6.393045     7.427938    12.658206     0.120707
H      4.915933     6.287910    11.298736     0.091927
H      5.397400     8.919706     8.412869     0.101139
H      6.928294    10.114504     9.680387     0.144559
H     10.227803     6.969228     2.320011     0.165809
H      5.893298     4.705227     0.662052     0.116227
H      2.876644    -0.571952    13.480112     0.097038
H      4.942108     0.150884    10.209463     0.102044
H      6.746299     0.894851    11.437371     0.125314
H      1.099709     6.033569     4.337289     0.175659
H      2.515257     1.514375     6.252712     0.122635
H      2.670170    -0.372405     7.581060     0.097004
H      1.630455     1.671118    10.782392     0.111976
H      1.443230     3.615920     9.541752     0.129459
H      2.555192     9.929718    13.672503     0.164786
H     13.621145     0.534162     3.205576     0.120707
H     12.144033     1.480218     4.706510     0.091927
H     12.625500     5.032285     3.082502     0.101138
H     14.156394     4.190519     1.557520     0.144559
H      2.999703    10.237633     6.801593     0.165808
H     13.121398    11.124424     9.463947     0.116227
H     10.104744    -2.693113    10.571611     0.097038
H     12.170208     0.641970    10.882832     0.102045
H     -0.481801    -0.299850     9.799217     0.125314
H      8.327809     8.030927     7.076033     0.175659
H      9.743357     4.826111    10.793709     0.122635
H      9.898270     2.984726    12.184301     0.097003
H      8.858555     0.561016     9.260239     0.111976
H      8.671330     2.336620     7.787598     0.129459
H      4.672908     9.984030    13.632893     0.164787
H      8.063155     2.888997     1.488202     0.120707
H      9.540267     4.029025     2.847672     0.091927
H      9.058800     1.397229     5.733539     0.101138
H      7.527906     0.202431     4.466021     0.144558
H      4.228397     3.347707    11.826397     0.165807
H      8.562902     5.611708    13.484356     0.116228
H     11.579556    10.888887     0.666296     0.097039
H      9.514092    10.166051     3.936945     0.102045
H      7.709901     9.422084     2.709037     0.125314
H     13.356491     4.283366     9.809119     0.175659
H     11.940943     8.802560     7.893696     0.122635
H     11.786030    10.689340     6.565348     0.097002
H     12.825745     8.645817     3.364016     0.111975
H     13.012970     6.701015     4.604656     0.129458
C     13.192943    12.753128     1.739442     0.534857
C     13.863514    13.305741     0.526812     0.065728
C     13.705526    14.576971     0.059556    -0.241011
C     13.894885     8.618476    12.902514     0.083098
C      0.386650     8.058299    11.931505     0.094250
C      1.013400     8.850639    10.978320    -0.196472
C      1.896100     8.277595    10.085823     0.073503
C      1.610682     6.208900    11.027832     0.074600
C      0.701905     6.704207    11.951451    -0.145815
C      9.786205    -1.555379     5.787861     0.550344
C     11.272305    -1.365889     5.903862     0.064336
C     11.894594    -0.483183     6.716149    -0.208214
C     14.632460    13.091553     5.260483     0.101592
C      1.316507    12.461726     4.587963     0.080594
C      2.507963    13.156981     4.375201    -0.208967
C      3.544680    12.528202     3.711452     0.092350
C      2.338290    10.585631     3.529529     0.127830
C      1.259165    11.137946     4.179698    -0.130133
C      4.959816     3.801801     9.136175     0.537638
C      5.351439     4.076499     7.713187     0.070550
C      5.886582     3.177542     6.849691    -0.236006
C      5.407119     5.366695     5.908247     0.110896
C      5.275729     6.536004     5.016033     0.090895
C      4.902884     6.358741     3.687969    -0.193842
C      4.814251     7.462869     2.866911     0.088289
C      5.420522     8.876104     4.570846     0.108262
C      5.532912     7.823841     5.455279    -0.135132
C      8.491357    -2.240997    12.674616     0.534860
C      7.820786    -3.564491    12.830226     0.065734
C      7.978774    -4.397870    13.897856    -0.241006
C      7.789415     9.651577    12.149077     0.083097
C      6.841450     8.898203    11.318965     0.094251
C      6.214700     7.748484    11.782119    -0.196473
C      5.332000     7.073798    10.963749     0.073503
C      5.617418     8.602917     9.281883     0.074602
C      6.526195     9.330992    10.035745    -0.145817
C     11.898095     5.986297     0.287738     0.550344
C     10.411995     6.038842     0.503612     0.064333
C      9.789706     6.542525     1.592320    -0.208219
C      7.051840     1.008189    14.072847     0.101604
C      5.911593     0.560309    13.267633     0.080597
C      4.720137     0.145262    13.864612    -0.208962
C      3.683420    -0.294587    13.063076     0.092354
C      4.889810     0.125823    11.157838     0.127820
C      5.968935     0.576108    11.882417    -0.130135
C      2.268284     7.537336     6.411859     0.537640
C      1.876661     6.098475     6.238566     0.070548
C      1.341518     5.550998     5.118736    -0.236001
C      1.820981     3.985606     6.915472     0.110900
C      1.952371     2.778744     7.756193     0.090902
C      2.325216     1.568380     7.181565    -0.193839
C      2.413849     0.449188     7.981969     0.088289
C      1.807578     1.639742     9.848305     0.108265
C      1.695188     2.803428     9.116653    -0.135128
C      1.263257    -2.436193    12.406966     0.534859
C      0.592686    -2.988806    13.619596     0.065734
C      0.750674    -4.260036    14.086852    -0.241006
C      0.561315     1.698459     1.243894     0.083097
C     14.069550     2.258636     2.214903     0.094247
C     13.442800     1.466296     3.168088    -0.196473
C     12.560100     2.039340     4.060585     0.073504
C     12.845518     4.108035     3.118576     0.074605
C     13.754295     3.612728     2.194957    -0.145815
C      4.669995    11.872314     8.358547     0.550344
C      3.183895    11.682824     8.242546     0.064336
C      2.561606    10.800118     7.430259    -0.208221
C     -0.176260    -2.774618     8.885925     0.101600
C     13.139693    -2.144791     9.558445     0.080596
C     11.948237    -2.840046     9.771207    -0.208963
C     10.911520    -2.211267    10.434956     0.092354
C     12.117910    -0.268696    10.616879     0.127823
C     13.197035    -0.821011     9.966710    -0.130135
C      9.496384     6.515134     5.010233     0.537644
C      9.104761     6.240436     6.433221     0.070552
C      8.569618     7.139393     7.296717    -0.236006
C      9.049081     4.950240     8.238161     0.110903
C      9.180471     3.780931     9.130375     0.090901
C      9.553316     3.958194    10.458439    -0.193841
C      9.641949     2.854066    11.279497     0.088289
C      9.035678     1.440831     9.575562     0.108264
C      8.923288     2.493094     8.691129    -0.135128
C      5.964843    12.557932     1.471792     0.534856
C      6.635414    13.881426     1.316182     0.065729
C      6.477426    14.714805     0.248552    -0.241016
C      6.666785     0.665358     1.997331     0.083098
C      7.614750     1.418732     2.827443     0.094246
C      8.241500     2.568451     2.364289    -0.196470
C      9.124200     3.243137     3.182659     0.073506
C      8.838782     1.714018     4.864525     0.074601
C      7.930005     0.985943     4.110663    -0.145816
C      2.558105     4.330638    13.858670     0.550343
C      4.044205     4.278093    13.642796     0.064334
C      4.666494     3.774410    12.554088    -0.208221
C      7.404360     9.308746     0.073561     0.101597
C      8.544607     9.756626     0.878775     0.080595
C      9.736063    10.171673     0.281796    -0.208966
C     10.772780    10.611522     1.083332     0.092350
C      9.566390    10.191112     2.988570     0.127829
C      8.487265     9.740827     2.263991    -0.130131
C     12.187916     2.779599     7.734549     0.537642
C     12.579539     4.218460     7.907842     0.070553
C     13.114682     4.765937     9.027672    -0.236008
C     12.635219     6.331329     7.230936     0.110900
C     12.503829     7.538191     6.390215     0.090897
C     12.130984     8.748555     6.964843    -0.193843
C     12.042351     9.867747     6.164439     0.088289
C     12.648622     8.677193     4.298103     0.108263
C     12.761012     7.513507     5.029755    -0.135130
S     13.325633    10.260206    12.780714     0.162620
S     13.579201    -0.523440     6.449489     0.164381
S      6.060791     3.883613     5.308440     0.163752
S      8.358667     9.033907    13.675050     0.162613
S      8.105099     6.300923     1.472500     0.164381
S      1.167309     3.867707     5.320040     0.163749
S      1.130567     0.056729     1.365694     0.162611
S      0.876999    10.840375     7.696919     0.164379
S      8.395409     6.433322     8.837968     0.163741
S      6.097533     1.283028     0.471358     0.162621
S      6.351101     4.016012    12.673908     0.164381
S     13.288891     6.449228     8.826368     0.163744
N     13.433805     7.964544    13.931807    -0.265871
N      2.195134     6.967172    10.084974    -0.201720
N     13.373478    12.755751     5.075873    -0.309932
N      3.466226    11.269874     3.251552    -0.229701
N      5.076807     5.320051     7.179868    -0.278157
N      5.070948     8.715326     3.281684    -0.232733
N      8.250495    10.831467    11.840968    -0.265874
N      5.032966     7.473442     9.715753    -0.201726
N      8.310822     0.935028    13.696694    -0.309939
N      3.761874    -0.347954    11.724401    -0.229704
N      2.151293     5.210651     7.259654    -0.278163
N      2.157152     0.461381     9.301263    -0.232775
N      1.022395     2.352391     0.214601    -0.265877
N     12.261066     3.349763     4.061434    -0.201752
N      1.082722    -2.438816     9.070535    -0.309932
N     10.989974    -0.952939    10.894856    -0.229710
N      9.379393     4.996884     6.966540    -0.278188
N      9.385252     1.601609    10.864724    -0.232775
N      6.205705    -0.514532     2.305440    -0.265872
N      9.423234     2.843493     4.430655    -0.201748
N      6.145378     9.381907     0.449714    -0.309924
N     10.694326    10.664889     2.422007    -0.229707
N     12.304907     5.106284     6.886754    -0.278185
N     12.299048     9.855554     4.845145    -0.232747
O     13.538018    11.605883     2.158317    -0.521646
O     12.291837    13.409764     2.302045    -0.525476
O     10.678915    12.481921     4.873155    -0.534115
O      9.059051    -0.918903     6.542431    -0.527432
O      4.160198     4.659154     9.656197    -0.483680
O      5.400133     2.799548     9.693968    -0.517857
O      8.146282    -1.491572    11.710255    -0.521647
O      9.392463    -1.905968    13.471766    -0.525492
O     11.005385     0.825687    13.374014    -0.534120
O     12.625249     6.510269     1.124357    -0.527435
O      3.067902     7.770483     7.387113    -0.483681
O      1.827967     8.374724     5.628007    -0.517868
O      0.918182    -1.288948    11.988091    -0.521639
O      2.164363    -3.092829    11.844363    -0.525493
O      3.777285    -2.164986     9.273253    -0.534104
O      5.397149    11.235838     7.603977    -0.527444
O     10.296002     5.657781     4.490211    -0.483710
O      9.056067     7.517387     4.452440    -0.517870
O      6.309918    11.808507     2.436153    -0.521644
O      5.063737    12.222903     0.674642    -0.525470
O      3.450815     9.491248     0.772394    -0.534119
O      1.830951     3.806666    13.022051    -0.527427
O     11.388298     2.546452     6.759295    -0.483706
O     12.628233     1.942211     8.518401    -0.517862

The following XYZ coordinates are in angstroms. Other properties are in atomic units.
The sperically averaged electron density of each atom fit to a function of the form exp(a - br)
eigen_1, eigen_2 and eigen_3 are the three eigenvalues of traceless quadrupole moment tensor
  atom number  atomic symbol              X              Y              Z     net charge C6 coefficient C8 coefficient C10 coefficient fluctuating dipole atomic polarizability isotropic forcefield polarizability              a              b squared Pearson coefficient          <r^3>          <r^4>         wp_QDO          m_QDO          q_QDO       dipole_x       dipole_y       dipole_z         dipole            Qxy            Qxz            Qyz     Q(x^2-y^2)  Q(3z^2 - R^2)        eigen_1        eigen_2        eigen_3 static polarizability      alpha(xx)      alpha(xy)      alpha(xz)      alpha(yy)      alpha(yz)      alpha(zz) atomic spin moment
            1             Co      12.100270      11.634468       3.696881       0.751050     112.650997 0.23104703E+04  0.76570069E+05                                18.601760                           15.354395       1.049086       2.155790                    0.994708      49.852157     133.499811       0.483004       0.382645      -1.170754      -0.018264       0.059915      -0.033045       0.070820      -0.057561      -0.167320       0.007683      -0.087444      -0.171558      -0.208604       0.048663       0.159941             22.148522      19.613979       6.284506       3.481125      22.460699      -1.621114      24.370888           2.834554
            2             Co       9.584030      -0.035344      12.207643       0.751181     112.647479 0.23103798E+04  0.76565894E+05                                18.600915                           15.353730       1.049252       2.155864                    0.994707      49.849685     133.489725       0.483035       0.382627      -1.170774       0.018271      -0.049781       0.046952       0.070827       0.141741       0.105895      -0.031424       0.034511       0.193957      -0.208580       0.048657       0.159924             22.147496      19.613047      -1.394000      -7.047270      25.134748      -0.762527      21.694692           2.834665
            3             Co       2.355930      -1.317533      10.449527       0.751148     112.648009 0.23103928E+04  0.76566590E+05                                18.601153                           15.353914       1.049188       2.155839                    0.994708      49.850277     133.492430       0.483024       0.382634      -1.170767       0.018275      -0.059920       0.033054       0.070831      -0.057489      -0.167318       0.007685      -0.087292      -0.171631      -0.208566       0.048655       0.159911             22.147788      19.613312       6.284261       3.480967      22.459973      -1.621094      24.370077           2.834653
            4             Co       4.872170      10.352279       1.938765       0.750983     112.652886 0.23105202E+04  0.76572347E+05                                18.602185                           15.354735       1.049011       2.155755                    0.994709      49.853424     133.504924       0.482990       0.382654      -1.170744      -0.018260       0.049773      -0.046951       0.070818       0.141717       0.105959      -0.031435       0.034401       0.194143      -0.208613       0.048663       0.159951             22.149030      19.614438      -1.394169      -7.047858      25.136468      -0.762530      21.696183           2.834505
            5             Co       3.614050       6.273522       8.602148       0.532301     103.652037 0.21554551E+04  0.71114343E+05                                18.329657                           15.420374       0.819237       2.045429                    0.995396      55.252532     153.982240       0.448751       0.413697      -1.133429      -0.000001      -0.017289      -0.023706       0.029341      -0.046861       0.034175      -0.097068      -0.169225       0.044607      -0.105327      -0.055921       0.161249             21.239202      21.763955      -3.135831       2.286962      19.210026       5.505036      22.743625           1.084376
            6             Co      10.842150       4.043413       5.544260       0.532711     103.645981 0.21552817E+04  0.71106089E+05                                18.327949                           15.418982       0.819568       2.045592                    0.995392      55.245225     153.951332       0.448812       0.413655      -1.133475      -0.000001       0.017291       0.023708       0.029344      -0.046868       0.034183      -0.097061      -0.169205       0.044603      -0.105322      -0.055919       0.161242             21.237193      21.761876      -3.135555       2.286749      19.208266       5.504340      22.741438           1.084246
            7              H      11.901008       0.387217       0.473905       0.164787       0.893345 0.65415858E+01  0.62452215E+02                                 1.664052                            1.601847      -1.411226       2.247328                    0.992780       3.610563      10.724407       0.436165       1.470924      -0.669509      -0.025318       0.029301       0.024162       0.045644      -0.005806      -0.012197       0.004839      -0.010318       0.000850      -0.015151      -0.000198       0.015349              1.680679       1.791946      -0.344353      -0.102241       1.786789       0.164077       1.463302           0.000208
            8              H       0.835055       9.782773      10.940832       0.120708       0.955563 0.70456180E+01  0.68464392E+02                                 1.725664                            1.647996      -1.364061       2.238660                    0.991377       3.890330      11.624921       0.436050       1.445521      -0.673017      -0.000931       0.037617       0.000953       0.037640      -0.000002      -0.009202      -0.004151      -0.015991      -0.029658      -0.016681       0.002824       0.013858              1.747106       1.453548      -0.193670      -0.054992       2.292750      -0.030875       1.495020           0.000122
            9              H       2.312167       8.836717       9.439898       0.091928       1.071451 0.79734633E+01  0.79686702E+02                                 1.835320                            1.729387      -1.444420       2.180197                    0.992085       4.098641      12.305339       0.435711       1.406594      -0.679562       0.026581       0.029264      -0.026151       0.047400       0.005671      -0.010523      -0.000722      -0.016583      -0.013594      -0.016342       0.002951       0.013392              1.868573       1.677612       0.185739      -0.377306       1.877875      -0.372630       2.050233           0.000042
           10              H       1.830700       5.284650      11.063906       0.101138       1.042801 0.74484719E+01  0.73012699E+02                                 1.794154                            1.664679      -1.276846       2.265873                    0.993885       3.896318      11.497314       0.447868       1.395163      -0.682539       0.013086      -0.043966       0.005946       0.046256       0.000170      -0.007354       0.002358      -0.013425      -0.025057      -0.013524       0.002305       0.011219              1.854494       1.566816      -0.325325       0.003942       2.435325       0.063123       1.561342           0.000190
           11              H       0.299806       6.126416      12.588888       0.144558       1.232050 0.96390525E+01  0.99465308E+02                                 1.926026                            1.840821      -1.374751       2.248651                    0.993281       3.626341      10.519411       0.450245       1.318317      -0.701398      -0.015012      -0.023767       0.030424       0.041423       0.008282      -0.004580      -0.005600      -0.004650      -0.011227      -0.007000      -0.006505       0.013505              1.925164       1.797769       0.118607      -0.297763       1.923879      -0.321716       2.053843           0.000184
           12              H      11.456497       0.079302       7.344815       0.165808       0.947687 0.68454764E+01  0.66388940E+02                                 1.749345                            1.649629      -1.640491       2.128938                    0.991603       3.855664      11.708681       0.423657       1.490733      -0.664366      -0.026865       0.022542       0.025950       0.043626      -0.004791      -0.009376       0.006817       0.007854       0.007419      -0.009235      -0.006031       0.015266              1.806671       1.523651      -0.213815      -0.186298       2.001323       0.429508       1.895040          -0.000022
           13              H       1.334802      -0.807489       4.682461       0.116228       1.109335 0.84099297E+01  0.84420444E+02                                 1.830998                            1.743800      -1.197578       2.310263                    0.994526       3.757665      10.982190       0.450007       1.355914      -0.691963       0.010279       0.032976       0.012181       0.036626       0.010267      -0.000793       0.006616       0.000817      -0.046125      -0.017699      -0.000759       0.018458              1.852809       1.557942       0.033521      -0.009409       2.355713       0.334109       1.644772           0.000268
           14              H       4.351456      13.010048       3.574797       0.097039       1.251985 0.93038879E+01  0.94989068E+02                                 1.932837                            1.792711      -1.056348       2.373208                    0.996241       3.694926      10.598591       0.463137       1.295351      -0.705762       0.043429       0.026249      -0.000869       0.050753       0.014369      -0.002470       0.010164      -0.004989      -0.033053      -0.019094      -0.002273       0.021367              1.991842       2.554013       0.428933      -0.390914       1.790769      -0.094883       1.630746           0.000093
           15              H       2.285992       9.674965       3.263576       0.102045       1.252212 0.93982886E+01  0.96221887E+02                                 1.936070                            1.805732      -1.194290       2.315554                    0.994531       3.675990      10.568569       0.459825       1.301035      -0.704796      -0.011072      -0.048066      -0.013976       0.051267       0.008634      -0.001456       0.009382      -0.012860      -0.047429      -0.019241      -0.001143       0.020383              1.987320       1.654964      -0.114054      -0.116749       2.603395       0.232214       1.703601           0.000321
           16              H      14.938001      10.616785       4.347191       0.125314       1.003274 0.73091846E+01  0.71548293E+02                                 1.770544                            1.668197      -1.384012       2.228820                    0.992190       3.872350      11.543786       0.438247       1.427766      -0.676349      -0.027050      -0.023832       0.002506       0.036138       0.007948      -0.006200       0.006174      -0.012261      -0.014890      -0.014771       0.001716       0.013055              1.823510       2.204229       0.372909      -0.138749       1.788141      -0.134133       1.478160          -0.000420
           17              H       6.128391       2.286008       7.070375       0.175659       0.969911 0.71934308E+01  0.69078991E+02                                 1.660934                            1.608403      -1.012825       2.443595                    0.998231       3.199948       8.991651       0.472946       1.348606      -0.696548       0.008972      -0.044354       0.015677       0.047891      -0.007455      -0.002363      -0.003379      -0.032638      -0.018610      -0.015815      -0.005515       0.021330              1.661674       1.546671      -0.259868      -0.012295       2.009184      -0.066795       1.429166          -0.000071
           18              H       4.712843       5.490824       3.352699       0.122635       1.200509 0.94533958E+01  0.96982198E+02                                 1.886842                            1.818460      -1.090951       2.363483                    0.996823       3.635955      10.483299       0.455146       1.311750      -0.702956      -0.012542      -0.030575      -0.018572       0.037908       0.005927       0.011800       0.009725      -0.014894       0.030501      -0.017720      -0.004040       0.021760              1.876923       1.524926       0.126648       0.027206       2.322699       0.245051       1.783144           0.000299
           19              H       4.557930       7.332209       1.962107       0.097002       1.219872 0.90041155E+01  0.91347243E+02                                 1.910430                            1.771747      -1.152073       2.328769                    0.995005       3.708281      10.667296       0.461805       1.307355      -0.702839      -0.018660      -0.011252      -0.044995       0.049994       0.009596       0.009041       0.008573      -0.016463       0.026979      -0.018115      -0.002328       0.020443              1.977283       1.512392      -0.016969       0.212644       1.618067      -0.056864       2.801391           0.000045
           20              H       5.597645       9.755919       4.886169       0.111975       1.096420 0.80543231E+01  0.79168036E+02                                 1.761275                            1.664681      -0.944661       2.438780                    0.998100       3.432128       9.599580       0.482971       1.290221      -0.707813       0.012171       0.046606       0.019588       0.051999       0.009464       0.005628       0.001802      -0.019800      -0.001923      -0.014883      -0.000088       0.014970              1.790175       1.454438       0.040842      -0.021057       2.308619       0.186520       1.607467           0.000441
           21              H       5.784870       7.980315       6.358810       0.129458       0.943455 0.68032030E+01  0.65214282E+02                                 1.687021                            1.600447      -1.232225       2.307127                    0.993715       3.666424      10.709757       0.452560       1.411889      -0.680295       0.007147       0.008077       0.036366       0.037932       0.004874       0.006751       0.002725      -0.017972       0.019435      -0.015123       0.003385       0.011738              1.723510       1.467439      -0.026926       0.171248       1.419581       0.083584       2.283511           0.000236
           22              H       9.783292       0.332905       0.513515       0.164786       0.893348 0.65416105E+01  0.62452511E+02                                 1.664055                            1.601850      -1.411229       2.247326                    0.992780       3.610570      10.724434       0.436165       1.470924      -0.669509       0.025318       0.014052       0.035283       0.045644       0.009840       0.009256       0.002558      -0.003210       0.022173      -0.015151      -0.000198       0.015349              1.680683       1.791950      -0.007881       0.359126       1.398030       0.039307       1.852068           0.000208
           23              H       6.393045       7.427938      12.658206       0.120707       0.955565 0.70456353E+01  0.68464599E+02                                 1.725666                            1.647998      -1.364062       2.238659                    0.991377       3.890335      11.624937       0.436050       1.445520      -0.673017       0.000931      -0.010588       0.036108       0.037640       0.008761       0.002814      -0.010017       0.002286       0.025173      -0.016681       0.002824       0.013858              1.747108       1.453549      -0.006822       0.201211       1.587486      -0.257225       2.200288           0.000121
           24              H       4.915933       6.287910      11.298736       0.091927       1.071454 0.79734924E+01  0.79687075E+02                                 1.835324                            1.729391      -1.444424       2.180194                    0.992085       4.098650      12.305377       0.435710       1.406595      -0.679562      -0.026581      -0.033843       0.019873       0.047400       0.011752      -0.002183      -0.004978      -0.003324       0.026182      -0.016342       0.002950       0.013392              1.868578       1.677615       0.416019      -0.061553       2.250993      -0.252883       1.677125           0.000042
           25              H       5.397400       8.919706       8.412869       0.101139       1.042796 0.74484292E+01  0.73012163E+02                                 1.794148                            1.664673      -1.276839       2.265877                    0.993885       3.896304      11.497257       0.447869       1.395162      -0.682539      -0.013086       0.019097      -0.040046       0.046256       0.007054       0.002086      -0.003681       0.005392       0.031392      -0.013524       0.002305       0.011219              1.854488       1.566810      -0.103169       0.308556       1.606220      -0.202970       2.390434           0.000190
           26              H       6.928294      10.114504       9.680387       0.144559       1.232037 0.96389309E+01  0.99463771E+02                                 1.926017                            1.840812      -1.374740       2.248658                    0.993281       3.626321      10.519349       0.450245       1.318322      -0.701397       0.015011       0.036232      -0.013333       0.041423       0.006892      -0.006486      -0.006864      -0.000712       0.000587      -0.007000      -0.006505       0.013505              1.925155       1.797761       0.319761      -0.021941       2.228916      -0.223812       1.748788           0.000184
           27              H      10.227803       6.969228       2.320011       0.165809       0.947680 0.68454194E+01  0.66388252E+02                                 1.749338                            1.649623      -1.640486       2.128941                    0.991603       3.855647      11.708619       0.423657       1.490735      -0.664365       0.026864       0.017820       0.029394       0.043626       0.007464       0.007427       0.007766       0.004898      -0.001450      -0.009235      -0.006031       0.015266              1.806664       1.523645       0.112045       0.260515       1.655010       0.318361       2.241336          -0.000022
           28              H       5.893298       4.705227       0.662052       0.116227       1.109341 0.84099932E+01  0.84421250E+02                                 1.831006                            1.743806      -1.197586       2.310259                    0.994526       3.757680      10.982249       0.450005       1.355914      -0.691963      -0.010278       0.001521       0.035121       0.036625       0.003893      -0.009534      -0.001211       0.025206       0.027040      -0.017699      -0.000759       0.018458              1.852817       1.557947       0.019203      -0.029043       1.516737       0.064844       2.483768           0.000268
           29              H       2.876644      -0.571952      13.480112       0.097038       1.252005 0.93040735E+01  0.94991442E+02                                 1.932856                            1.792728      -1.056369       2.373197                    0.996241       3.694961      10.598720       0.463135       1.295350      -0.705762      -0.043429      -0.008849       0.024728       0.050753       0.006743      -0.012927       0.002732       0.018170       0.036427      -0.019094      -0.002273       0.021367              1.991864       2.554043       0.503300      -0.288959       1.700922      -0.123726       1.720626           0.000093
           30              H       4.942108       0.150884      10.209463       0.102044       1.252227 0.93984360E+01  0.96223825E+02                                 1.936089                            1.805748      -1.194297       2.315550                    0.994531       3.676021      10.568700       0.459821       1.301038      -0.704795       0.011072       0.001382      -0.050038       0.051267       0.004025      -0.007776      -0.001142       0.019932       0.050937      -0.019242      -0.001142       0.020383              1.987340       1.654981       0.076312       0.144278       1.652509      -0.072974       2.654531           0.000321
           31              H       6.746299       0.894851      11.437371       0.125314       1.003279 0.73092299E+01  0.71548870E+02                                 1.770552                            1.668203      -1.384022       2.228814                    0.992190       3.872369      11.543865       0.438245       1.427767      -0.676349       0.027051       0.009669      -0.021926       0.036138       0.008333      -0.005673       0.001071       0.003639       0.032814      -0.014772       0.001716       0.013056              1.823518       2.204239       0.246071      -0.312672       1.585172      -0.199277       1.681142          -0.000420
           32              H       1.099709       6.033569       4.337289       0.175659       0.969910 0.71934173E+01  0.69078833E+02                                 1.660933                            1.608402      -1.012814       2.443601                    0.998231       3.199944       8.991639       0.472945       1.348607      -0.696548      -0.008972       0.028481      -0.037441       0.047891      -0.000028       0.007820      -0.010204      -0.011374       0.045184      -0.015815      -0.005515       0.021330              1.661673       1.546670      -0.067706       0.251194       1.522201      -0.223088       1.916147          -0.000071
           33              H       2.515257       1.514375       6.252712       0.122635       1.200507 0.94533768E+01  0.96981941E+02                                 1.886839                            1.818458      -1.090950       2.363483                    0.996823       3.635950      10.483277       0.455147       1.311749      -0.702956       0.012542      -0.008340      -0.034787       0.037908      -0.009424      -0.009250       0.010179      -0.016310       0.026254      -0.017720      -0.004040       0.021760              1.876921       1.524924       0.012798      -0.128904       1.690921       0.042288       2.414917           0.000299
           34              H       2.670170      -0.372405       7.581060       0.097004       1.219869 0.90040916E+01  0.91346944E+02                                 1.910426                            1.771744      -1.152104       2.328757                    0.995004       3.708276      10.667280       0.461805       1.307355      -0.702839       0.018660      -0.039405      -0.024464       0.049994      -0.005676      -0.011900       0.008503      -0.016240       0.027642      -0.018114      -0.002329       0.020443              1.977279       1.512390      -0.207656      -0.048825       2.723970       0.298069       1.695478           0.000045
           35              H       1.630455       1.671118      10.782392       0.111976       1.096420 0.80543181E+01  0.79167952E+02                                 1.761273                            1.664679      -0.944691       2.438768                    0.998100       3.432122       9.599552       0.482972       1.290218      -0.707814      -0.012171       0.004410       0.050363       0.052000      -0.002466      -0.010731      -0.001694      -0.008901       0.030766      -0.014881      -0.000090       0.014971              1.790171       1.454437       0.032531      -0.032453       1.564398      -0.052331       2.351680           0.000441
           36              H       1.443230       3.615920       9.541752       0.129459       0.943451 0.68031626E+01  0.65213795E+02                                 1.687016                            1.600442      -1.232217       2.307131                    0.993715       3.666411      10.709709       0.452561       1.411889      -0.680295      -0.007147       0.032158       0.018804       0.037932      -0.004939      -0.006704       0.002428      -0.017050       0.022202      -0.015124       0.003385       0.011738              1.723505       1.467434      -0.171284      -0.026694       2.154185       0.319351       1.548896           0.000236
           37              H       2.555192       9.929718      13.672503       0.164786       0.893350 0.65416377E+01  0.62452836E+02                                 1.664058                            1.601853      -1.411232       2.247324                    0.992780       3.610577      10.724460       0.436164       1.470924      -0.669509       0.025318      -0.029301      -0.024162       0.045644      -0.005806      -0.012197       0.004839      -0.010317       0.000850      -0.015150      -0.000198       0.015349              1.680686       1.791954      -0.344356      -0.102242       1.786797       0.164079       1.463308           0.000208
           38              H      13.621145       0.534162       3.205576       0.120707       0.955565 0.70456381E+01  0.68464627E+02                                 1.725666                            1.647997      -1.364059       2.238660                    0.991377       3.890334      11.624931       0.436050       1.445520      -0.673018       0.000931      -0.037616      -0.000953       0.037640      -0.000002      -0.009202      -0.004152      -0.015991      -0.029657      -0.016681       0.002823       0.013858              1.747108       1.453549      -0.193671      -0.054992       2.292753      -0.030874       1.495022           0.000121
           39              H      12.144033       1.480218       4.706510       0.091927       1.071456 0.79735167E+01  0.79687400E+02                                 1.835328                            1.729395      -1.444433       2.180190                    0.992085       4.098662      12.305430       0.435709       1.406596      -0.679561      -0.026581      -0.029264       0.026152       0.047401       0.005671      -0.010523      -0.000723      -0.016582      -0.013591      -0.016342       0.002950       0.013392              1.868582       1.677619       0.185740      -0.377308       1.877883      -0.372632       2.050242           0.000042
           40              H      12.625500       5.032285       3.082502       0.101138       1.042803 0.74484882E+01  0.73012914E+02                                 1.794157                            1.664681      -1.276856       2.265869                    0.993885       3.896327      11.497352       0.447867       1.395164      -0.682539      -0.013086       0.043966      -0.005946       0.046256       0.000169      -0.007353       0.002358      -0.013425      -0.025060      -0.013524       0.002304       0.011220              1.854497       1.566818      -0.325325       0.003942       2.435328       0.063123       1.561345           0.000190
           41              H      14.156394       4.190519       1.557520       0.144559       1.232038 0.96389287E+01  0.99463708E+02                                 1.926014                            1.840810      -1.374739       2.248658                    0.993281       3.626320      10.519332       0.450246       1.318318      -0.701398       0.015011       0.023767      -0.030425       0.041423       0.008282      -0.004580      -0.005600      -0.004650      -0.011227      -0.007000      -0.006505       0.013505              1.925152       1.797759       0.118607      -0.297761       1.923867      -0.321713       2.053831           0.000184
           42              H       2.999703      10.237633       6.801593       0.165808       0.947689 0.68455000E+01  0.66389224E+02                                 1.749347                            1.649631      -1.640496       2.128935                    0.991603       3.855670      11.708703       0.423657       1.490733      -0.664366       0.026864      -0.022541      -0.025950       0.043626      -0.004790      -0.009376       0.006818       0.007856       0.007420      -0.009236      -0.006031       0.015266              1.806673       1.523653      -0.213815      -0.186298       2.001325       0.429509       1.895043          -0.000022
           43              H      13.121398      11.124424       9.463947       0.116227       1.109341 0.84099936E+01  0.84421250E+02                                 1.831006                            1.743806      -1.197585       2.310259                    0.994526       3.757680      10.982247       0.450006       1.355914      -0.691963      -0.010278      -0.032976      -0.012181       0.036625       0.010267      -0.000793       0.006616       0.000817      -0.046125      -0.017699      -0.000759       0.018458              1.852817       1.557947       0.033521      -0.009409       2.355725       0.334112       1.644779           0.000268
           44              H      10.104744      -2.693113      10.571611       0.097038       1.252003 0.93040534E+01  0.94991195E+02                                 1.932855                            1.792727      -1.056366       2.373198                    0.996241       3.694959      10.598715       0.463135       1.295350      -0.705762      -0.043429      -0.026249       0.000870       0.050753       0.014369      -0.002470       0.010164      -0.004989      -0.033053      -0.019094      -0.002273       0.021367              1.991862       2.554041       0.428939      -0.390920       1.790786      -0.094884       1.630760           0.000093
           45              H      12.170208       0.641970      10.882832       0.102045       1.252220 0.93983733E+01  0.96223011E+02                                 1.936081                            1.805742      -1.194294       2.315551                    0.994531       3.676010      10.568655       0.459822       1.301037      -0.704795       0.011072       0.048067       0.013976       0.051267       0.008634      -0.001456       0.009382      -0.012859      -0.047432      -0.019241      -0.001142       0.020384              1.987332       1.654974      -0.114056      -0.116750       2.603411       0.232215       1.703611           0.000321
           46              H      -0.481801      -0.299850       9.799217       0.125314       1.003276 0.73092059E+01  0.71548573E+02                                 1.770549                            1.668200      -1.384020       2.228816                    0.992190       3.872362      11.543838       0.438246       1.427768      -0.676349       0.027051       0.023832      -0.002506       0.036138       0.007948      -0.006200       0.006174      -0.012262      -0.014891      -0.014772       0.001716       0.013056              1.823514       2.204234       0.372910      -0.138750       1.788145      -0.134133       1.478164          -0.000420
           47              H       8.327809       8.030927       7.076033       0.175659       0.969909 0.71934030E+01  0.69078646E+02                                 1.660930                            1.608399      -1.012814       2.443601                    0.998232       3.199942       8.991624       0.472947       1.348604      -0.696548      -0.008971       0.044354      -0.015677       0.047891      -0.007455      -0.002363      -0.003379      -0.032638      -0.018608      -0.015815      -0.005515       0.021330              1.661670       1.546667      -0.259867      -0.012295       2.009179      -0.066795       1.429163          -0.000071
           48              H       9.743357       4.826111      10.793709       0.122635       1.200508 0.94533855E+01  0.96982045E+02                                 1.886839                            1.818458      -1.090950       2.363483                    0.996823       3.635951      10.483278       0.455147       1.311748      -0.702957       0.012542       0.030575       0.018572       0.037908       0.005927       0.011800       0.009724      -0.014894       0.030501      -0.017720      -0.004040       0.021760              1.876921       1.524924       0.126648       0.027206       2.322698       0.245052       1.783141           0.000299
           49              H       9.898270       2.984726      12.184301       0.097003       1.219869 0.90040916E+01  0.91346943E+02                                 1.910427                            1.771744      -1.152096       2.328760                    0.995005       3.708278      10.667285       0.461805       1.307355      -0.702839       0.018660       0.011252       0.044996       0.049994       0.009596       0.009041       0.008573      -0.016461       0.026980      -0.018114      -0.002329       0.020443              1.977280       1.512390      -0.016969       0.212643       1.618064      -0.056864       2.801385           0.000045
           50              H       8.858555       0.561016       9.260239       0.111976       1.096425 0.80543688E+01  0.79168654E+02                                 1.761285                            1.664689      -0.944686       2.438770                    0.998100       3.432139       9.599643       0.482968       1.290227      -0.707812      -0.012171      -0.046606      -0.019589       0.052000       0.009464       0.005627       0.001803      -0.019799      -0.001926      -0.014881      -0.000089       0.014970              1.790184       1.454446       0.040842      -0.021058       2.308633       0.186522       1.607475           0.000441
           51              H       8.671330       2.336620       7.787598       0.129459       0.943453 0.68031868E+01  0.65214102E+02                                 1.687020                            1.600446      -1.232228       2.307126                    0.993715       3.666422      10.709756       0.452560       1.411891      -0.680295      -0.007147      -0.008077      -0.036366       0.037932       0.004874       0.006751       0.002725      -0.017972       0.019434      -0.015123       0.003385       0.011739              1.723510       1.467438      -0.026926       0.171248       1.419580       0.083584       2.283511           0.000236
           52              H       4.672908       9.984030      13.632893       0.164787       0.893343 0.65415743E+01  0.62452084E+02                                 1.664051                            1.601846      -1.411227       2.247327                    0.992780       3.610561      10.724403       0.436165       1.470926      -0.669509      -0.025318      -0.014052      -0.035283       0.045644       0.009839       0.009256       0.002558      -0.003210       0.022174      -0.015150      -0.000198       0.015349              1.680678       1.791945      -0.007881       0.359123       1.398027       0.039307       1.852062           0.000208
           53              H       8.063155       2.888997       1.488202       0.120707       0.955563 0.70456171E+01  0.68464370E+02                                 1.725663                            1.647995      -1.364058       2.238661                    0.991377       3.890328      11.624907       0.436050       1.445520      -0.673018      -0.000931       0.010588      -0.036108       0.037640       0.008762       0.002814      -0.010017       0.002286       0.025173      -0.016682       0.002824       0.013858              1.747105       1.453547      -0.006823       0.201211       1.587483      -0.257225       2.200286           0.000121
           54              H       9.540267       4.029025       2.847672       0.091927       1.071451 0.79734744E+01  0.79686864E+02                                 1.835323                            1.729390      -1.444427       2.180194                    0.992085       4.098650      12.305382       0.435710       1.406596      -0.679561       0.026581       0.033843      -0.019873       0.047401       0.011753      -0.002184      -0.004977      -0.003325       0.026181      -0.016342       0.002950       0.013392              1.868576       1.677614       0.416017      -0.061553       2.250990      -0.252883       1.677124           0.000042
           55              H       9.058800       1.397229       5.733539       0.101138       1.042804 0.74485039E+01  0.73013114E+02                                 1.794160                            1.664684      -1.276859       2.265867                    0.993884       3.896332      11.497375       0.447866       1.395166      -0.682539       0.013086      -0.019097       0.040046       0.046256       0.007053       0.002086      -0.003681       0.005393       0.031393      -0.013524       0.002304       0.011220              1.854500       1.566820      -0.103169       0.308558       1.606230      -0.202970       2.390449           0.000190
           56              H       7.527906       0.202431       4.466021       0.144558       1.232048 0.96390298E+01  0.99465019E+02                                 1.926025                            1.840819      -1.374747       2.248653                    0.993281       3.626336      10.519395       0.450245       1.318318      -0.701398      -0.015011      -0.036232       0.013333       0.041423       0.006892      -0.006486      -0.006864      -0.000712       0.000587      -0.007000      -0.006505       0.013505              1.925163       1.797768       0.319764      -0.021941       2.228926      -0.223813       1.748794           0.000184
           57              H       4.228397       3.347707      11.826397       0.165807       0.947693 0.68455333E+01  0.66389636E+02                                 1.749352                            1.649635      -1.640501       2.128932                    0.991603       3.855683      11.708755       0.423656       1.490733      -0.664366      -0.026864      -0.017821      -0.029393       0.043626       0.007464       0.007427       0.007767       0.004898      -0.001451      -0.009235      -0.006031       0.015266              1.806679       1.523657       0.112047       0.260518       1.655023       0.318365       2.241356          -0.000022
           58              H       8.562902       5.611708      13.484356       0.116228       1.109335 0.84099281E+01  0.84420429E+02                                 1.830999                            1.743800      -1.197579       2.310263                    0.994526       3.757665      10.982192       0.450006       1.355914      -0.691963       0.010279      -0.001521      -0.035121       0.036626       0.003893      -0.009534      -0.001211       0.025206       0.027040      -0.017699      -0.000759       0.018458              1.852810       1.557942       0.019202      -0.029043       1.516731       0.064844       2.483755           0.000268
           59              H      11.579556      10.888887       0.666296       0.097039       1.251987 0.93039133E+01  0.94989400E+02                                 1.932840                            1.792714      -1.056350       2.373207                    0.996241       3.694932      10.598615       0.463137       1.295351      -0.705762       0.043429       0.008849      -0.024728       0.050753       0.006743      -0.012927       0.002731       0.018171       0.036426      -0.019094      -0.002273       0.021367              1.991845       2.554016       0.503292      -0.288955       1.700908      -0.123724       1.720611           0.000093
           60              H       9.514092      10.166051       3.936945       0.102045       1.252219 0.93983558E+01  0.96222762E+02                                 1.936078                            1.805738      -1.194295       2.315551                    0.994531       3.676003      10.568622       0.459823       1.301035      -0.704795      -0.011072      -0.001382       0.050038       0.051267       0.004025      -0.007776      -0.001142       0.019930       0.050938      -0.019241      -0.001142       0.020383              1.987329       1.654971       0.076311       0.144276       1.652500      -0.072973       2.654515           0.000321
           61              H       7.709901       9.422084       2.709037       0.125314       1.003273 0.73091773E+01  0.71548201E+02                                 1.770544                            1.668196      -1.384009       2.228821                    0.992190       3.872347      11.543774       0.438247       1.427766      -0.676349      -0.027051      -0.009668       0.021926       0.036138       0.008332      -0.005673       0.001071       0.003640       0.032812      -0.014771       0.001716       0.013055              1.823509       2.204228       0.246069      -0.312670       1.585165      -0.199276       1.681135          -0.000420
           62              H      13.356491       4.283366       9.809119       0.175659       0.969912 0.71934378E+01  0.69079070E+02                                 1.660934                            1.608403      -1.012823       2.443596                    0.998231       3.199949       8.991652       0.472946       1.348605      -0.696548       0.008972      -0.028481       0.037441       0.047891      -0.000028       0.007820      -0.010204      -0.011374       0.045185      -0.015815      -0.005515       0.021330              1.661674       1.546671      -0.067706       0.251194       1.522202      -0.223088       1.916148          -0.000071
           63              H      11.940943       8.802560       7.893696       0.122635       1.200507 0.94533738E+01  0.96981913E+02                                 1.886839                            1.818458      -1.090950       2.363484                    0.996823       3.635952      10.483286       0.455146       1.311750      -0.702956      -0.012542       0.008340       0.034788       0.037908      -0.009424      -0.009250       0.010179      -0.016310       0.026254      -0.017720      -0.004040       0.021760              1.876921       1.524924       0.012798      -0.128903       1.690922       0.042288       2.414915           0.000299
           64              H      11.786030      10.689340       6.565348       0.097002       1.219872 0.90041222E+01  0.91347323E+02                                 1.910430                            1.771747      -1.152082       2.328766                    0.995005       3.708282      10.667298       0.461805       1.307354      -0.702839      -0.018660       0.039405       0.024464       0.049994      -0.005676      -0.011900       0.008502      -0.016241       0.027643      -0.018115      -0.002328       0.020443              1.977283       1.512393      -0.207657      -0.048825       2.723977       0.298070       1.695480           0.000045
           65              H      12.825745       8.645817       3.364016       0.111975       1.096418 0.80542993E+01  0.79167659E+02                                 1.761265                            1.664672      -0.944671       2.438775                    0.998100       3.432116       9.599504       0.482976       1.290211      -0.707815       0.012171      -0.004409      -0.050362       0.051999      -0.002466      -0.010731      -0.001695      -0.008903       0.030765      -0.014882      -0.000088       0.014970              1.790164       1.454431       0.032531      -0.032453       1.564391      -0.052331       2.351669           0.000441
           66              H      13.012970       6.701015       4.604656       0.129458       0.943456 0.68032143E+01  0.65214431E+02                                 1.687024                            1.600449      -1.232232       2.307124                    0.993715       3.666429      10.709782       0.452559       1.411891      -0.680295       0.007147      -0.032158      -0.018804       0.037932      -0.004939      -0.006703       0.002429      -0.017049       0.022203      -0.015123       0.003385       0.011739              1.723513       1.467441      -0.171285      -0.026694       2.154196       0.319353       1.548904           0.000236
           67              C      13.192943      12.753128       1.739442       0.534857      23.650785 0.27030999E+03  0.57301466E+04                                 7.722441                            5.884965      -0.128800       2.009198                    0.998927      23.398508      67.148748       0.601375       0.480460      -1.011221      -0.015650      -0.025433       0.049729       0.058007       0.027488       0.062655       0.048299       0.022812      -0.026187      -0.069500      -0.025071       0.094571              9.006875       7.824395       0.527190      -3.719126       8.104994      -3.374916      11.091236          -0.005130
           68              C      13.863514      13.305741       0.526812       0.065728      37.795912 0.43557017E+03  0.10278966E+05                                10.026495                            7.091285      -0.262405       1.914115                    0.999382      27.978598      81.460458       0.599503       0.432935      -1.050427       0.033475      -0.024308      -0.042738       0.059481      -0.019119       0.016900       0.017779       0.005697      -0.026857      -0.036591       0.012703       0.023888             12.305014      10.946160       0.567544      -7.242473       9.935466      -3.309027      16.033418           0.001502
           69              C      13.705526      14.576971       0.059556      -0.241011      35.591903 0.60985042E+03  0.15701475E+05                                 9.634042                            8.452380      -0.416676       1.814426                    0.998525      33.561996     103.056988       0.541531       0.439305      -1.043507       0.000166       0.029435      -0.021436       0.036413       0.005680      -0.017724       0.012172      -0.013064       0.017031      -0.025739       0.004837       0.020902             10.121292       9.771234      -2.294155      -2.591779      11.472933      -0.845758       9.119710          -0.004025
           70              C      13.894885       8.618476      12.902514       0.083098      42.373076 0.46699853E+03  0.11193755E+05                                10.872388                            7.378011      -0.301655       1.892169                    0.998885      28.426905      82.915709       0.584590       0.437114      -1.049828       0.006101      -0.028938       0.022983       0.037455      -0.004063       0.002612       0.014893       0.024188      -0.085282      -0.034743       0.007770       0.026973             13.983317      15.006436      -3.651727     -10.299466       9.243567       3.157204      17.699948           0.000224
           71              C       0.386650       8.058299      11.931505       0.094250      37.455310 0.42354382E+03  0.99188982E+04                                10.009648                            7.025841      -0.202265       1.944094                    0.999319      27.176910      78.654350       0.598427       0.437048      -1.048638       0.022595      -0.008228       0.020125       0.031357       0.003785       0.006805      -0.011718       0.023771       0.016082      -0.021309       0.006160       0.015149             12.306482      11.966300      -3.233749      -7.470714      11.165058       2.492720      13.788089          -0.006380
           72              C       1.013400       8.850639      10.978320      -0.196472      36.270803 0.50812672E+03  0.12508396E+05                                 9.731611                            7.669949      -0.189837       1.903260                    0.998271      31.453204      94.670214       0.573102       0.434154      -1.045805       0.029426      -0.002394       0.019847       0.035574      -0.001506       0.016739      -0.001923      -0.016249      -0.083204      -0.034694       0.012215       0.022479             10.907792       9.817766      -1.688237      -5.468479      10.939575       0.820499      11.966036           0.001482
           73              C       1.896100       8.277595      10.085823       0.073503      28.488381 0.37925304E+03  0.87148453E+04                                 8.424796                            6.719075      -0.257945       1.921925                    0.998793      27.800066      81.983436       0.597110       0.446397      -1.034117       0.021786      -0.043633       0.030401       0.057469       0.029660       0.027382      -0.000242       0.009061       0.030772      -0.042180       0.001224       0.040956              9.370840       8.262260      -2.093537      -3.906416      10.566085       0.958985       9.284175          -0.004895
           74              C       1.610682       6.208900      11.027832       0.074600      27.716638 0.36975263E+03  0.84089650E+04                                 8.190965                            6.583105       0.046859       2.028901                    0.998987      26.992398      78.157826       0.612764       0.439523      -1.042316       0.031836       0.047999      -0.002499       0.057651       0.014486       0.033605       0.003652       0.010189      -0.027402      -0.035682      -0.004206       0.039888              8.988341       8.227295      -1.996593      -3.351079       9.697712       0.598893       9.040016          -0.003663
           75              C       0.701905       6.704207      11.951451      -0.145815      32.292169 0.44456787E+03  0.10565196E+05                                 8.962584                            7.132710      -0.061927       1.966991                    0.998403      29.588391      86.990452       0.600571       0.429143      -1.050734       0.025053       0.014389       0.024203       0.037690       0.024028       0.022780       0.003926       0.037286       0.010047      -0.033542      -0.008206       0.041748              9.910130       9.148146      -3.044072      -3.965727      10.894213       1.655157       9.688031           0.001775
           76              C       9.786205      -1.555379       5.787861       0.550344      24.072522 0.26892437E+03  0.56692958E+04                                 7.619606                            5.823166      -0.101189       2.019233                    0.999183      22.968906      64.826947       0.614452       0.472846      -1.019593      -0.073647      -0.010650      -0.027400       0.079297       0.010062       0.013671      -0.076856      -0.088939       0.050461      -0.068888      -0.035021       0.103909              8.546257      10.025170      -0.801657      -0.468667       8.136222       3.360417       7.477378          -0.001095
           77              C      11.272305      -1.365889       5.903862       0.064336      33.091044 0.42596903E+03  0.99932041E+04                                 9.098041                            6.987314       0.024171       2.007580                    0.999684      27.687903      80.289083       0.607443       0.429807      -1.052683       0.063118      -0.012437      -0.040479       0.076007      -0.026197      -0.022147      -0.014721      -0.064113       0.091187      -0.063708       0.023488       0.040219             10.337328      14.138729       0.509136       0.400640       8.855876       3.476992       8.017378          -0.001302
           78              C      11.894594      -0.483183       6.716149      -0.208214      35.946594 0.57843855E+03  0.14719192E+05                                 9.760458                            8.265521      -0.375910       1.833181                    0.997665      32.832633     100.720319       0.543457       0.442909      -1.039818       0.027920       0.021270       0.001930       0.035152      -0.009471      -0.007319      -0.032399       0.022255       0.014309      -0.040920       0.011627       0.029293             10.616685       9.287169      -0.307075      -0.034859      11.996339       4.977846      10.566547          -0.000236
           79              C      14.632460      13.091553       5.260483       0.101592      37.850289 0.45951093E+03  0.11023883E+05                                10.214198                            7.468668      -0.289257       1.901344                    0.999002      28.539828      84.628484       0.560849       0.455220      -1.034137      -0.042791      -0.015993      -0.027718       0.053434      -0.006067      -0.012988      -0.004401      -0.016022       0.009243      -0.019806       0.008508       0.011298             12.170717      18.689517      -3.596149      -3.395151       9.047565       3.011321       8.775070          -0.009150
           80              C       1.316507      12.461726       4.587963       0.080594      34.866886 0.43712422E+03  0.10342042E+05                                 9.574685                            7.177606      -0.301672       1.911181                    0.999006      27.694026      81.175521       0.585759       0.441963      -1.043282      -0.002137      -0.003623      -0.020501       0.020928      -0.007030       0.017810       0.003935       0.044055       0.030038      -0.029444      -0.002374       0.031819             11.170304      15.204031      -2.236695      -4.118816      10.931262       2.042062       7.375619          -0.006551
           81              C       2.507963      13.156981       4.375201      -0.208967      35.573922 0.49963605E+03  0.12209531E+05                                 9.470132                            7.510243       0.016135       1.963096                    0.999447      31.257539      92.786671       0.592073       0.423336      -1.055711       0.002840      -0.014017       0.003958       0.014840       0.015526       0.031474       0.021779      -0.022262      -0.026241      -0.039770      -0.006593       0.046363             10.544209      13.638102      -0.873918      -3.951680      10.282989       1.903966       7.711538           0.000959
           82              C       3.544680      12.528202       3.711452       0.092350      27.082337 0.34485048E+03  0.76908587E+04                                 7.963784                            6.269525       0.078332       2.034944                    0.999679      26.529810      75.548465       0.642529       0.427435      -1.051828      -0.020194      -0.052043      -0.002252       0.055869       0.024698       0.035612      -0.008970       0.019198       0.047414      -0.048143       0.001714       0.046429              8.888844      10.909632      -0.873001      -3.471905       9.257067       1.759288       6.499833          -0.003953
           83              C       2.338290      10.585631       3.529529       0.127830      26.113551 0.32721716E+03  0.72119393E+04                                 7.849570                            6.165064       0.081945       2.060514                    0.999117      25.616064      72.828939       0.637999       0.435582      -1.045499       0.019803       0.041023      -0.014827       0.047905       0.017925       0.043426      -0.016483      -0.018494       0.101706      -0.059678       0.002358       0.057320              8.817540      10.802813      -1.115407      -3.406806       9.231272       1.139094       6.418536          -0.004356
           84              C       1.259165      11.137946       4.179698      -0.130133      33.550597 0.46812300E+03  0.11299956E+05                                 9.338070                            7.439772      -0.298491       1.893723                    0.997382      29.938795      89.495441       0.572267       0.443395      -1.039379      -0.002416       0.005955      -0.020628       0.021606       0.010039       0.026343      -0.013464      -0.010723       0.050788      -0.036258       0.002840       0.033418             10.484262      12.648195      -1.922961      -3.127669      11.559788       1.685340       7.244803          -0.000205
           85              C       4.959816       3.801801       9.136175       0.537638      23.405472 0.26767413E+03  0.56660320E+04                                 7.604997                            5.866407      -0.109353       2.015282                    0.999060      23.454053      67.478620       0.600156       0.482136      -1.009334      -0.028231      -0.001150       0.070266       0.075734       0.056628       0.026018       0.034806       0.032494      -0.070637      -0.055340      -0.031305       0.086645              8.653396       6.334752      -2.308997      -1.024184       8.732422      -2.040219      10.893015          -0.001828
           86              C       5.351439       4.076499       7.713187       0.070550      33.477462 0.44120194E+03  0.10476203E+05                                 9.314030                            7.194941      -0.275335       1.911077                    0.999227      28.240437      83.274512       0.586261       0.439996      -1.043108      -0.000264       0.051251      -0.051936       0.072966      -0.005873       0.023361      -0.008348       0.002647      -0.124104      -0.049594       0.015285       0.034308             10.807492       7.013257      -1.622380      -3.094674       9.689627      -1.989624      15.719593          -0.001384
           87              C       5.886582       3.177542       6.849691      -0.236006      32.924485 0.55716316E+03  0.13980760E+05                                 9.019679                            7.998387      -0.148394       1.909392                    0.998440      32.259977      96.799208       0.566897       0.430580      -1.052040       0.015887      -0.009757      -0.023550       0.030037       0.009352      -0.000849      -0.018049      -0.024576      -0.038328      -0.021669      -0.007475       0.029143              9.386277       7.478155      -2.771414      -2.095342      10.706062       0.485668       9.974615          -0.002174
           88              C       5.407119       5.366695       5.908247       0.110896      37.985279 0.45891832E+03  0.11004466E+05                                10.263089                            7.452198      -0.286566       1.915919                    0.998286      28.057235      83.137129       0.562870       0.453800      -1.035100      -0.013420       0.020716       0.043274       0.049818       0.005780       0.024272      -0.002452       0.009588      -0.052532      -0.031486       0.003995       0.027490             12.454178       6.678038      -1.243922      -1.308109      13.994214      -7.252911      16.690282          -0.004789
           89              C       5.275729       6.536004       5.016033       0.090895      33.919915 0.43079345E+03  0.10154035E+05                                 9.455174                            7.152227      -0.282992       1.925858                    0.998790      27.325436      79.915985       0.583568       0.445292      -1.041441      -0.007723       0.009061       0.006898       0.013760      -0.010374      -0.014600      -0.008757       0.019646       0.022874      -0.024592       0.003132       0.021460             11.104581       5.393260      -0.169163       0.997412      13.529841      -4.959335      14.390640          -0.013674
           90              C       4.902884       6.358741       3.687969      -0.193842      33.909592 0.47395664E+03  0.11435053E+05                                 9.189781                            7.312074       0.044779       1.980484                    0.999117      30.706224      90.694854       0.600113       0.423033      -1.055455      -0.012669       0.013928       0.003665       0.019182       0.007738       0.019394       0.031883       0.009027      -0.028794      -0.039090      -0.000353       0.039444             10.300360       5.175509       0.066849       0.851493      11.617717      -3.558113      14.107855           0.001428
           91              C       4.814251       7.462869       2.866911       0.088289      26.882110 0.34886162E+03  0.78135640E+04                                 7.982170                            6.342581       0.054174       2.028796                    0.999646      26.681343      76.484476       0.632412       0.432424      -1.047341      -0.003462       0.037433       0.038444       0.053769       0.008607       0.004472       0.028470       0.074484      -0.002230      -0.052848       0.012378       0.040470              8.940502       4.496291       0.069692       0.611358      10.974447      -2.745014      11.350769          -0.008292
           92              C       5.420522       8.876104       4.570846       0.108262      25.705440 0.33113894E+03  0.73015966E+04                                 7.706412                            6.170793       0.285627       2.124894                    0.999100      25.585929      72.158761       0.644163       0.431224      -1.050794      -0.013290      -0.025994      -0.038836       0.048585       0.012038      -0.015950       0.026314       0.063944      -0.063053      -0.051714       0.004894       0.046820              8.606604       4.632411      -0.325711       0.615052      10.361118      -2.537067      10.826284          -0.007471
           93              C       5.532912       7.823841       5.455279      -0.135132      31.708966 0.45887565E+03  0.10982896E+05                                 8.890164                            7.290271      -0.105445       1.957815                    0.997597      29.423354      86.580081       0.589197       0.434334      -1.048442      -0.017435       0.001824      -0.004375       0.018068       0.004092      -0.005238       0.011810       0.041203       0.007046      -0.027311       0.006390       0.020921              9.810213       5.477579      -0.169603       0.780837      12.399739      -2.926389      11.553323           0.001568
           94              C       8.491357      -2.240997      12.674616       0.534860      23.650748 0.27030958E+03  0.57301379E+04                                 7.722443                            5.884968      -0.128804       2.009197                    0.998927      23.398517      67.148855       0.601374       0.480461      -1.011220       0.015648       0.055122      -0.009018       0.058005      -0.051259      -0.045320       0.038788       0.052451       0.062725      -0.069502      -0.025071       0.094573              9.006877       7.824399       3.702318       0.634555      12.776375      -1.875668       6.419857          -0.005122
           95              C       7.820786      -3.564491      12.830226       0.065734      37.795717 0.43556755E+03  0.10278889E+05                                10.026465                            7.091267      -0.262404       1.914117                    0.999382      27.978492      81.460089       0.599504       0.432936      -1.050426      -0.033475      -0.033263      -0.036205       0.059480      -0.021935       0.013041       0.011380       0.025635       0.032959      -0.036593       0.012704       0.023889             12.304975      10.946123       7.069424       1.672826      17.389565      -0.916668       8.579236           0.001500
           96              C       7.978774      -4.397870      13.897856      -0.241006      35.591813 0.60984848E+03  0.15701411E+05                                 9.634025                            8.452366      -0.416671       1.814428                    0.998525      33.561912     103.056642       0.541531       0.439305      -1.043507      -0.000167      -0.029405       0.021477       0.036414       0.018613       0.000008       0.010476      -0.007781       0.032878      -0.025739       0.004837       0.020902             10.121273       9.771212       1.766718       2.976424       9.831629      -1.372516      10.760978          -0.004020
           97              C       7.789415       9.651577      12.149077       0.083097      42.372922 0.46699726E+03  0.11193713E+05                                10.872355                            7.377996      -0.301638       1.892175                    0.998885      28.426850      82.915441       0.584591       0.437113      -1.049829      -0.006102       0.030727      -0.020530       0.037455      -0.003729       0.003070       0.003222       0.060548       0.023799      -0.034742       0.007769       0.026972             13.983269      15.006382       8.690803       6.624423      15.072882       5.028068      11.870543           0.000223
           98              C       6.841450       8.898203      11.318965       0.094251      37.455192 0.42354264E+03  0.99188614E+04                                10.009622                            7.025827      -0.202252       1.944098                    0.999319      27.176860      78.654113       0.598429       0.437048      -1.048638      -0.022595       0.021678      -0.001684       0.031358      -0.005324      -0.005683      -0.003732      -0.001114      -0.058574      -0.021310       0.006160       0.015150             12.306447      11.966265       6.125113       5.362013      12.092480       2.790365      12.860596          -0.006379
           99              C       6.214700       7.748484      11.782119      -0.196473      36.270802 0.50812691E+03  0.12508402E+05                                 9.731609                            7.669949      -0.189832       1.903262                    0.998271      31.453211      94.670216       0.573103       0.434154      -1.045805      -0.029426       0.019630       0.003786       0.035575      -0.016399      -0.003681      -0.016032       0.027714       0.048686      -0.034694       0.012215       0.022479             10.907788       9.817761       4.690971       3.278589      11.392691       0.965922      11.512914           0.001482
          100              C       5.332000       7.073798      10.963749       0.073503      28.488350 0.37925265E+03  0.87148351E+04                                 8.424793                            6.719073      -0.257948       1.921924                    0.998793      27.800064      81.983457       0.597110       0.446397      -1.034117      -0.021787       0.042281      -0.032255       0.057470      -0.017009      -0.036609       0.005599      -0.009137      -0.023822      -0.042180       0.001224       0.040956              9.370835       8.262256       3.079779       3.187148       8.845810       0.406875      11.004440          -0.004895
          101              C       5.617418       8.602917       9.281883       0.074602      27.716526 0.36975085E+03  0.84089134E+04                                 8.190943                            6.583089       0.046859       2.028902                    0.998987      26.992312      78.157495       0.612765       0.439523      -1.042316      -0.031837      -0.017047       0.044940       0.057652      -0.027571      -0.024063       0.000467       0.020117       0.002378      -0.035682      -0.004207       0.039889              8.988315       8.227270       2.580626       2.925127       8.752892       0.295665       9.984784          -0.003663
          102              C       6.526195       9.330992      10.035745      -0.145817      32.292125 0.44456716E+03  0.10565174E+05                                 8.962577                            7.132707      -0.061932       1.966991                    0.998403      29.588332      86.990224       0.600571       0.429144      -1.050734      -0.025055       0.018650       0.021097       0.037691      -0.014349      -0.029841       0.010079       0.018115      -0.047470      -0.033543      -0.008207       0.041750              9.910122       9.148137       2.845776       4.110334       8.837459       0.995051      11.744768           0.001775
          103              C      11.898095       5.986297       0.287738       0.550344      24.072598 0.26892521E+03  0.56693192E+04                                 7.619625                            5.823177      -0.101219       2.019223                    0.999183      22.968965      64.827192       0.614451       0.472846      -1.019593       0.073648      -0.022836      -0.018514       0.079299      -0.009943      -0.013759      -0.068100      -0.116220      -0.031395      -0.068889      -0.035020       0.103909              8.546281      10.025208       0.201270       0.906533       5.583342       2.541088      10.030292          -0.001090
          104              C      10.411995       6.038842       0.503612       0.064333      33.091188 0.42597102E+03  0.99932653E+04                                 9.098071                            6.987334       0.024151       2.007572                    0.999684      27.688005      80.289511       0.607442       0.429808      -1.052682      -0.063119      -0.034744      -0.024211       0.076008       0.013082       0.031712      -0.008034      -0.084953       0.028662      -0.063708       0.023487       0.040221             10.337365      14.138801      -0.225882      -0.607209       6.072283       2.583613      10.801011          -0.001304
          105              C       9.789706       6.542525       1.592320      -0.208219      35.946668 0.57844024E+03  0.14719245E+05                                 9.760468                            8.265530      -0.375907       1.833181                    0.997665      32.832678     100.720469       0.543457       0.442909      -1.039818      -0.027920      -0.004664       0.020842       0.035153       0.004074       0.011256      -0.021027      -0.013174      -0.091976      -0.040919       0.011627       0.029292             10.616695       9.287180      -0.060646       0.303036       7.803248       3.632099      14.759656          -0.000236
          106              C       7.051840       1.008189      14.072847       0.101604      37.850186 0.45950920E+03  0.11023834E+05                                10.214188                            7.468660      -0.289262       1.901343                    0.999002      28.539791      84.628410       0.560848       0.455221      -1.034136       0.042792      -0.021506      -0.023696       0.053434       0.010512       0.009745      -0.004565      -0.015509       0.010778      -0.019805       0.008508       0.011297             12.170709      18.689504       2.133794       4.461654       7.048091       2.369603      10.774532          -0.009151
          107              C       5.911593       0.560309      13.267633       0.080597      34.866898 0.43712420E+03  0.10342042E+05                                 9.574691                            7.177608      -0.301665       1.911183                    0.999006      27.694026      81.175544       0.585759       0.441963      -1.043282       0.002136      -0.018414      -0.009714       0.020929      -0.019107       0.001251       0.013980       0.012758      -0.063851      -0.029444      -0.002374       0.031818             11.170315      15.204041       3.238274       3.388377       6.519301       0.626074      11.787604          -0.006548
          108              C       4.720137       0.145262      13.864612      -0.208962      35.573819 0.49963431E+03  0.12209478E+05                                 9.470109                            7.510226       0.016150       1.963100                    0.999447      31.257496      92.786491       0.592074       0.423336      -1.055712      -0.002838       0.008051      -0.012139       0.014840      -0.025224      -0.024401       0.010656       0.012397       0.077756      -0.039772      -0.006593       0.046365             10.544183      13.638058       3.495569       2.039695       6.843651       0.800136      11.150840           0.000952
          109              C       3.683420      -0.294587      13.063076       0.092354      27.082365 0.34485091E+03  0.76908730E+04                                 7.963792                            6.269531       0.078321       2.034939                    0.999679      26.529849      75.548671       0.642528       0.427435      -1.051827       0.020194       0.013759      -0.050243       0.055870      -0.026360      -0.034399       0.002397      -0.016218      -0.058834      -0.048142       0.001714       0.046428              8.888852      10.909647       3.039045       1.892202       5.733517       0.628417      10.023393          -0.003943
          110              C       4.889810       0.125823      11.157838       0.127820      26.113823 0.32722092E+03  0.72120486E+04                                 7.849638                            6.165110       0.081924       2.060506                    0.999117      25.616284      72.829895       0.637994       0.435584      -1.045497      -0.019803      -0.026655       0.034530       0.047906      -0.035871      -0.030338      -0.001299      -0.065804      -0.040229      -0.059677       0.002359       0.057319              8.817622      10.802919       2.903006       2.103162       6.018365       0.107915       9.631581          -0.004343
          111              C       5.968935       0.576108      11.882417      -0.130135      33.550752 0.46812499E+03  0.11300020E+05                                 9.338105                            7.439790      -0.298503       1.893718                    0.997382      29.938905      89.495932       0.572266       0.443395      -1.039378       0.002416      -0.021463      -0.000633       0.021607      -0.022015      -0.017609      -0.005120      -0.036721      -0.027208      -0.036258       0.002839       0.033419             10.484308      12.648260       2.390429       2.786783       6.667010       0.115033      12.137654          -0.000214
          112              C       2.268284       7.537336       6.411859       0.537640      23.405283 0.26767160E+03  0.56659635E+04                                 7.604953                            5.866377      -0.109331       2.015292                    0.999060      23.453910      67.478061       0.600158       0.482135      -1.009335       0.028230       0.067257       0.020377       0.075734      -0.007469      -0.061870       0.022756       0.070040       0.042002      -0.055340      -0.031305       0.086645              8.653343       6.334716       0.269580       2.511506      11.878458      -1.030492       7.746855          -0.001827
          113              C       1.876661       6.098475       6.238566       0.070548      33.477421 0.44120170E+03  0.10476193E+05                                 9.314014                            7.194933      -0.275324       1.911081                    0.999227      28.240400      83.274309       0.586263       0.439995      -1.043108       0.000264      -0.065113       0.032928       0.072966      -0.024038      -0.001547      -0.024459       0.052845       0.026495      -0.049594       0.015285       0.034309             10.807469       7.013246       2.450844       2.490469      16.314282       0.136527       9.094879          -0.001386
          114              C       1.341518       5.550998       5.118736      -0.236001      32.924350 0.55716037E+03  0.13980670E+05                                 9.019651                            7.998365      -0.148382       1.909397                    0.998440      32.259875      96.798788       0.566898       0.430580      -1.052040      -0.015886      -0.019441      -0.016487       0.030036       0.003666      -0.008646      -0.023830      -0.006567       0.015699      -0.021669      -0.007474       0.029143              9.386247       7.478133       1.148184       3.279143       9.760250       0.182127      10.920360          -0.002170
          115              C       1.820981       3.985606       6.915472       0.110900      37.985138 0.45891668E+03  0.11004418E+05                                10.263069                            7.452188      -0.286570       1.915919                    0.998286      28.057175      83.136934       0.562870       0.453801      -1.035100       0.013420       0.034873       0.032949       0.049819      -0.021345      -0.012920      -0.008241       0.027628       0.001587      -0.031485       0.003995       0.027490             12.454150       6.678028       0.865404       1.584159      20.659234      -5.113785      10.025187          -0.004794
          116              C       1.952371       2.778744       7.756193       0.090902      33.919797 0.43079196E+03  0.10153991E+05                                 9.455158                            7.152218      -0.282989       1.925860                    0.998790      27.325358      79.915709       0.583568       0.445292      -1.041441       0.007724       0.003800       0.010735       0.013760       0.010731       0.014340      -0.000935      -0.004725      -0.050240      -0.024593       0.003132       0.021461             11.104562       5.393253      -1.001390      -0.143728      17.196271      -3.782609      10.724161          -0.013656
          117              C       2.325216       1.568380       7.181565      -0.193839      33.909355 0.47395297E+03  0.11434940E+05                                 9.189732                            7.312040       0.044794       1.980490                    0.999117      30.706075      90.694235       0.600115       0.423032      -1.055456       0.012670      -0.000766       0.014382       0.019182      -0.016101      -0.013294       0.023051       0.036541       0.053744      -0.039088      -0.000353       0.039441             10.300302       5.175484      -0.790324      -0.323860      15.945810      -2.168995       9.779611           0.001421
          118              C       2.413849       0.449188       7.981969       0.088289      26.882035 0.34886088E+03  0.78135493E+04                                 7.982179                            6.342594       0.054133       2.028784                    0.999646      26.681331      76.484634       0.632408       0.432427      -1.047339       0.003463       0.025167       0.047390       0.053770      -0.001625      -0.009560       0.033668       0.058312      -0.050794      -0.052856       0.012380       0.040476              8.940508       4.496299      -0.560812      -0.253181      12.913068      -2.122827       9.412158          -0.008276
          119              C       1.807578       1.639742       9.848305       0.108265      25.705375 0.33113800E+03  0.73015767E+04                                 7.706425                            6.170805       0.285564       2.124875                    0.999100      25.585917      72.158931       0.644158       0.431227      -1.050791       0.013289      -0.029034      -0.036618       0.048585       0.018868      -0.006588       0.021533       0.078866      -0.018336      -0.051722       0.004893       0.046829              8.606620       4.632423      -0.685164       0.122181      12.259297      -1.927874       8.928138          -0.007455
          120              C       1.695188       2.803428       9.116653      -0.135128      31.708805 0.45887251E+03  0.10982800E+05                                 8.890130                            7.290242      -0.105435       1.957820                    0.997597      29.423225      86.579560       0.589199       0.434333      -1.048442       0.017436      -0.004722       0.000401       0.018069       0.006239      -0.002296       0.016622       0.026203      -0.037953      -0.027310       0.006389       0.020921              9.810180       5.477561      -0.795314      -0.077125      13.335329      -2.626100      10.617651           0.001561
          121              C       1.263257      -2.436193      12.406966       0.534859      23.650767 0.27030979E+03  0.57301438E+04                                 7.722448                            5.884971      -0.128801       2.009197                    0.998927      23.398530      67.148908       0.601373       0.480461      -1.011219       0.015649       0.025431      -0.049729       0.058005       0.027488       0.062656       0.048300       0.022814      -0.026187      -0.069502      -0.025071       0.094573              9.006885       7.824406       0.527191      -3.719128       8.105002      -3.374919      11.091246          -0.005118
          122              C       0.592686      -2.988806      13.619596       0.065734      37.795768 0.43556816E+03  0.10278908E+05                                10.026475                            7.091272      -0.262409       1.914115                    0.999382      27.978524      81.460220       0.599504       0.432936      -1.050426      -0.033476       0.024308       0.042736       0.059480      -0.019119       0.016901       0.017780       0.005698      -0.026856      -0.036592       0.012704       0.023889             12.304990      10.946140       0.567542      -7.242457       9.935450      -3.309020      16.033382           0.001499
          123              C       0.750674      -4.260036      14.086852      -0.241006      35.591798 0.60984792E+03  0.15701394E+05                                 9.634020                            8.452360      -0.416669       1.814429                    0.998525      33.561928     103.056706       0.541532       0.439305      -1.043508      -0.000167      -0.029436       0.021436       0.036414       0.005680      -0.017725       0.012171      -0.013062       0.017036      -0.025739       0.004837       0.020902             10.121269       9.771212      -2.294152      -2.591771      11.472911      -0.845754       9.119685          -0.004019
          124              C       0.561315       1.698459       1.243894       0.083097      42.372934 0.46699672E+03  0.11193698E+05                                10.872356                            7.377990      -0.301639       1.892175                    0.998885      28.426848      82.915433       0.584592       0.437113      -1.049829      -0.006102       0.028938      -0.022984       0.037455      -0.004063       0.002613       0.014892       0.024188      -0.085283      -0.034742       0.007769       0.026973             13.983279      15.006398      -3.651710     -10.299439       9.243535       3.157188      17.699904           0.000223
          125              C      14.069550       2.258636       2.214903       0.094247      37.455277 0.42354333E+03  0.99188803E+04                                10.009633                            7.025830      -0.202251       1.944099                    0.999319      27.176874      78.654128       0.598429       0.437048      -1.048638      -0.022596       0.008229      -0.020125       0.031358       0.003784       0.006804      -0.011718       0.023771       0.016083      -0.021309       0.006161       0.015148             12.306472      11.966301      -3.233748      -7.470720      11.165027       2.492723      13.788087          -0.006380
          126              C      13.442800       1.466296       3.168088      -0.196473      36.270747 0.50812527E+03  0.12508350E+05                                 9.731593                            7.669933      -0.189829       1.903263                    0.998271      31.453167      94.670027       0.573104       0.434154      -1.045805      -0.029427       0.002395      -0.019848       0.035576      -0.001507       0.016740      -0.001923      -0.016251      -0.083206      -0.034695       0.012215       0.022481             10.907777       9.817755      -1.688251      -5.468475      10.939562       0.820513      11.966015           0.001482
          127              C      12.560100       2.039340       4.060585       0.073504      28.488499 0.37925499E+03  0.87149095E+04                                 8.424840                            6.719109      -0.257979       1.921913                    0.998793      27.800232      81.984276       0.597106       0.446399      -1.034115      -0.021787       0.043635      -0.030403       0.057472       0.029663       0.027387      -0.000244       0.009065       0.030779      -0.042187       0.001226       0.040961              9.370889       8.262305      -2.093547      -3.906438      10.566132       0.958989       9.284230          -0.004895
          128              C      12.845518       4.108035       3.118576       0.074605      27.716683 0.36975338E+03  0.84089949E+04                                 8.191002                            6.583134       0.046804       2.028882                    0.998987      26.992497      78.158437       0.612759       0.439526      -1.042313      -0.031837      -0.048001       0.002498       0.057654       0.014487       0.033611       0.003652       0.010191      -0.027408      -0.035689      -0.004205       0.039894              8.988381       8.227332      -1.996602      -3.351090       9.697756       0.598894       9.040056          -0.003664
          129              C      13.754295       3.612728       2.194957      -0.145815      32.292020 0.44456524E+03  0.10565115E+05                                 8.962551                            7.132686      -0.061922       1.966995                    0.998403      29.588278      86.989976       0.600572       0.429143      -1.050734      -0.025055      -0.014389      -0.024204       0.037691       0.024029       0.022781       0.003925       0.037287       0.010050      -0.033544      -0.008205       0.041749              9.910096       9.148122      -3.044056      -3.965724      10.894157       1.655147       9.688009           0.001775
          130              C       4.669995      11.872314       8.358547       0.550344      24.072646 0.26892581E+03  0.56693351E+04                                 7.619634                            5.823183      -0.101229       2.019218                    0.999183      22.968996      64.827300       0.614450       0.472846      -1.019593       0.073647       0.010650       0.027401       0.079298       0.010061       0.013671      -0.076856      -0.088934       0.050460      -0.068887      -0.035022       0.103909              8.546292      10.025224      -0.801660      -0.468668       8.136249       3.360429       7.477403          -0.001087
          131              C       3.183895      11.682824       8.242546       0.064336      33.091169 0.42597057E+03  0.99932529E+04                                 9.098072                            6.987333       0.024144       2.007570                    0.999684      27.687988      80.289478       0.607441       0.429808      -1.052682      -0.063118       0.012436       0.040480       0.076008      -0.026197      -0.022147      -0.014723      -0.064113       0.091189      -0.063708       0.023487       0.040221             10.337367      14.138806       0.509130       0.400636       8.855895       3.476998       8.017398          -0.001302
          132              C       2.561606      10.800118       7.430259      -0.208221      35.946784 0.57844241E+03  0.14719315E+05                                 9.760485                            8.265543      -0.375908       1.833180                    0.997665      32.832773     100.720833       0.543456       0.442908      -1.039818      -0.027920      -0.021269      -0.001929       0.035152      -0.009471      -0.007320      -0.032397       0.022260       0.014313      -0.040919       0.011628       0.029291             10.616712       9.287205      -0.307074      -0.034859      11.996356       4.977858      10.566576          -0.000238
          133              C      -0.176260      -2.774618       8.885925       0.101600      37.850278 0.45951039E+03  0.11023868E+05                                10.214198                            7.468664      -0.289256       1.901344                    0.999002      28.539824      84.628493       0.560849       0.455221      -1.034137       0.042791       0.015990       0.027719       0.053433      -0.006067      -0.012987      -0.004400      -0.016021       0.009242      -0.019805       0.008508       0.011297             12.170723      18.689529      -3.596161      -3.395164       9.047567       3.011323       8.775072          -0.009148
          134              C      13.139693      -2.144791       9.558445       0.080596      34.866921 0.43712437E+03  0.10342047E+05                                 9.574695                            7.177609      -0.301672       1.911181                    0.999006      27.694040      81.175599       0.585759       0.441963      -1.043282       0.002136       0.003622       0.020502       0.020929      -0.007030       0.017810       0.003936       0.044054       0.030037      -0.029444      -0.002374       0.031818             11.170322      15.204057      -2.236706      -4.118827      10.931280       2.042068       7.375628          -0.006550
          135              C      11.948237      -2.840046       9.771207      -0.208963      35.573877 0.49963500E+03  0.12209499E+05                                 9.470120                            7.510232       0.016142       1.963098                    0.999447      31.257518      92.786584       0.592074       0.423336      -1.055711      -0.002839       0.014017      -0.003957       0.014839       0.015525       0.031474       0.021780      -0.022263      -0.026240      -0.039770      -0.006593       0.046363             10.544197      13.638080      -0.873917      -3.951673      10.282987       1.903967       7.711525           0.000954
          136              C      10.911520      -2.211267      10.434956       0.092354      27.082364 0.34485076E+03  0.76908698E+04                                 7.963794                            6.269531       0.078314       2.034937                    0.999679      26.529861      75.548734       0.642527       0.427435      -1.051827       0.020194       0.052044       0.002253       0.055870       0.024699       0.035612      -0.008971       0.019198       0.047413      -0.048143       0.001714       0.046429              8.888854      10.909652      -0.872986      -3.471908       9.257078       1.759278       6.499834          -0.003946
          137              C      12.117910      -0.268696      10.616879       0.127823      26.113807 0.32722088E+03  0.72120476E+04                                 7.849637                            6.165112       0.081918       2.060504                    0.999117      25.616270      72.829855       0.637994       0.435584      -1.045497      -0.019803      -0.041025       0.014827       0.047907       0.017925       0.043427      -0.016482      -0.018497       0.101701      -0.059679       0.002360       0.057319              8.817619      10.802909      -1.115425      -3.406838       9.231359       1.139103       6.418588          -0.004346
          138              C      13.197035      -0.821011       9.966710      -0.130135      33.550746 0.46812508E+03  0.11300024E+05                                 9.338108                            7.439795      -0.298511       1.893715                    0.997382      29.938905      89.495961       0.572265       0.443395      -1.039378       0.002416      -0.005956       0.020629       0.021607       0.010040       0.026343      -0.013464      -0.010720       0.050788      -0.036258       0.002840       0.033418             10.484310      12.648261      -1.922981      -3.127690      11.559837       1.685348       7.244832          -0.000211
          139              C       9.496384       6.515134       5.010233       0.537644      23.405292 0.26767157E+03  0.56659678E+04                                 7.604975                            5.866389      -0.109366       2.015279                    0.999059      23.453988      67.478510       0.600155       0.482137      -1.009333       0.028231       0.001151      -0.070270       0.075737       0.056631       0.026017       0.034808       0.032498      -0.070632      -0.055345      -0.031303       0.086648              8.653373       6.334727      -2.308977      -1.024179       8.732393      -2.040222      10.893000          -0.001829
          140              C       9.104761       6.240436       6.433221       0.070552      33.477522 0.44120272E+03  0.10476231E+05                                 9.314052                            7.194954      -0.275350       1.911071                    0.999227      28.240531      83.274960       0.586260       0.439996      -1.043107       0.000263      -0.051252       0.051938       0.072968      -0.005868       0.023363      -0.008348       0.002651      -0.124101      -0.049595       0.015288       0.034306             10.807522       7.013271      -1.622376      -3.094687       9.689635      -1.989629      15.719660          -0.001386
          141              C       8.569618       7.139393       7.296717      -0.236006      32.924414 0.55716126E+03  0.13980700E+05                                 9.019663                            7.998372      -0.148387       1.909395                    0.998440      32.259921      96.798979       0.566897       0.430580      -1.052040      -0.015884       0.009756       0.023550       0.030035       0.009352      -0.000847      -0.018051      -0.024578      -0.038327      -0.021670      -0.007475       0.029145              9.386262       7.478142      -2.771417      -2.095333      10.706060       0.485673       9.974584          -0.002171
          142              C       9.049081       4.950240       8.238161       0.110903      37.985246 0.45891706E+03  0.11004441E+05                                10.263119                            7.452213      -0.286616       1.915904                    0.998285      28.057294      83.137617       0.562866       0.453803      -1.035097       0.013421      -0.020715      -0.043276       0.049820       0.005780       0.024275      -0.002452       0.009587      -0.052537      -0.031489       0.003997       0.027492             12.454225       6.678058      -1.243924      -1.308111      13.994275      -7.252952      16.690341          -0.004796
          143              C       9.180471       3.780931       9.130375       0.090901      33.919912 0.43079288E+03  0.10154021E+05                                 9.455188                            7.152231      -0.282999       1.925857                    0.998790      27.325412      79.915982       0.583567       0.445293      -1.041440       0.007726      -0.009062      -0.006899       0.013762      -0.010375      -0.014600      -0.008757       0.019646       0.022877      -0.024592       0.003132       0.021461             11.104612       5.393267      -0.169164       0.997410      13.529883      -4.959379      14.390685          -0.013660
          144              C       9.553316       3.958194      10.458439      -0.193841      33.909430 0.47395353E+03  0.11434957E+05                                 9.189745                            7.312044       0.044793       1.980490                    0.999117      30.706111      90.694371       0.600115       0.423032      -1.055456       0.012671      -0.013929      -0.003666       0.019183       0.007738       0.019393       0.031881       0.009027      -0.028796      -0.039089      -0.000353       0.039442             10.300325       5.175489       0.066851       0.851487      11.617693      -3.558105      14.107792           0.001422
          145              C       9.641949       2.854066      11.279497       0.088289      26.882078 0.34886124E+03  0.78135593E+04                                 7.982184                            6.342594       0.054138       2.028785                    0.999646      26.681367      76.484746       0.632408       0.432427      -1.047339       0.003463      -0.037433      -0.038446       0.053770       0.008606       0.004469       0.028474       0.074496      -0.002237      -0.052855       0.012380       0.040476              8.940519       4.496301       0.069690       0.611355      10.974460      -2.745023      11.350796          -0.008280
          146              C       9.035678       1.440831       9.575562       0.108264      25.705389 0.33113805E+03  0.73015781E+04                                 7.706422                            6.170799       0.285571       2.124877                    0.999100      25.585941      72.158994       0.644160       0.431226      -1.050792       0.013290       0.025994       0.038835       0.048585       0.012039      -0.015952       0.026318       0.063956      -0.063059      -0.051722       0.004894       0.046828              8.606618       4.632419      -0.325711       0.615049      10.361141      -2.537074      10.826295          -0.007459
          147              C       8.923288       2.493094       8.691129      -0.135128      31.708857 0.45887328E+03  0.10982826E+05                                 8.890147                            7.290252      -0.105448       1.957816                    0.997597      29.423265      86.579766       0.589198       0.434334      -1.048442       0.017438      -0.001824       0.004373       0.018071       0.004092      -0.005239       0.011809       0.041204       0.007044      -0.027311       0.006389       0.020922              9.810204       5.477568      -0.169602       0.780837      12.399719      -2.926407      11.553324           0.001562
          148              C       5.964843      12.557932       1.471792       0.534856      23.650794 0.27031003E+03  0.57301465E+04                                 7.722439                            5.884963      -0.128797       2.009199                    0.998927      23.398482      67.148619       0.601376       0.480459      -1.011221      -0.015651      -0.055123       0.009020       0.058007      -0.051257      -0.045320       0.038787       0.052448       0.062721      -0.069498      -0.025072       0.094570              9.006874       7.824395       3.702323       0.634557      12.776377      -1.875668       6.419849          -0.005134
          149              C       6.635414      13.881426       1.316182       0.065729      37.795876 0.43556975E+03  0.10278953E+05                                10.026487                            7.091280      -0.262401       1.914117                    0.999382      27.978581      81.460377       0.599504       0.432935      -1.050427       0.033475       0.033266       0.036205       0.059481      -0.021935       0.013040       0.011380       0.025635       0.032958      -0.036591       0.012703       0.023888             12.305003      10.946153       7.069445       1.672835      17.389604      -0.916661       8.579251           0.001502
          150              C       6.477426      14.714805       0.248552      -0.241016      35.592051 0.60985385E+03  0.15701586E+05                                 9.634072                            8.452407      -0.416680       1.814424                    0.998525      33.562077     103.057313       0.541529       0.439305      -1.043507       0.000166       0.029406      -0.021476       0.036413       0.018612       0.000008       0.010476      -0.007779       0.032887      -0.025739       0.004837       0.020902             10.121324       9.771269       1.766732       2.976440       9.831681      -1.372520      10.761021          -0.004025
          151              C       6.666785       0.665358       1.997331       0.083098      42.373058 0.46699854E+03  0.11193754E+05                                10.872383                            7.378010      -0.301652       1.892170                    0.998885      28.426894      82.915643       0.584590       0.437113      -1.049829       0.006101      -0.030727       0.020530       0.037455      -0.003729       0.003070       0.003222       0.060548       0.023801      -0.034742       0.007770       0.026972             13.983312      15.006434       8.690830       6.624460      15.072914       5.028093      11.870589           0.000224
          152              C       7.614750       1.418732       2.827443       0.094246      37.455327 0.42354403E+03  0.99189031E+04                                10.009647                            7.025840      -0.202260       1.944095                    0.999319      27.176914      78.654325       0.598428       0.437048      -1.048638       0.022595      -0.021677       0.001685       0.031357      -0.005322      -0.005682      -0.003731      -0.001114      -0.058572      -0.021309       0.006161       0.015148             12.306486      11.966310       6.125136       5.362048      12.092505       2.790388      12.860644          -0.006380
          153              C       8.241500       2.568451       2.364289      -0.196470      36.270678 0.50812457E+03  0.12508329E+05                                 9.731584                            7.669930      -0.189832       1.903263                    0.998271      31.453139      94.669944       0.573104       0.434154      -1.045805       0.029426      -0.019630      -0.003785       0.035574      -0.016400      -0.003681      -0.016033       0.027714       0.048691      -0.034695       0.012215       0.022480             10.907762       9.817737       4.690952       3.278590      11.392649       0.965918      11.512900           0.001482
          154              C       9.124200       3.243137       3.182659       0.073506      28.488452 0.37925447E+03  0.87148928E+04                                 8.424826                            6.719101      -0.257971       1.921915                    0.998794      27.800192      81.984078       0.597107       0.446399      -1.034115       0.021786      -0.042282       0.032256       0.057471      -0.017011      -0.036613       0.005598      -0.009138      -0.023830      -0.042186       0.001226       0.040960              9.370870       8.262287       3.079788       3.187157       8.845844       0.406873      11.004479          -0.004895
          155              C       8.838782       1.714018       4.864525       0.074601      27.716826 0.36975560E+03  0.84090586E+04                                 8.191030                            6.583153       0.046804       2.028881                    0.998987      26.992589      78.158782       0.612758       0.439526      -1.042313       0.031836       0.017049      -0.044941       0.057653      -0.027575      -0.024065       0.000465       0.020120       0.002385      -0.035689      -0.004204       0.039893              8.988414       8.227366       2.580657       2.925168       8.752979       0.295677       9.984897          -0.003664
          156              C       7.930005       0.985943       4.110663      -0.145816      32.292144 0.44456688E+03  0.10565166E+05                                 8.962576                            7.132700      -0.061927       1.966992                    0.998403      29.588361      86.990337       0.600572       0.429143      -1.050734       0.025054      -0.018647      -0.021097       0.037690      -0.014347      -0.029841       0.010078       0.018113      -0.047473      -0.033544      -0.008205       0.041749              9.910126       9.148147       2.845790       4.110340       8.837466       0.995059      11.744767           0.001775
          157              C       2.558105       4.330638      13.858670       0.550343      24.072490 0.26892398E+03  0.56692849E+04                                 7.619597                            5.823161      -0.101173       2.019239                    0.999183      22.968874      64.826813       0.614452       0.472846      -1.019594      -0.073647       0.022834       0.018515       0.079297      -0.009943      -0.013759      -0.068099      -0.116222      -0.031391      -0.068888      -0.035021       0.103909              8.546246      10.025157       0.201268       0.906528       5.583327       2.541085      10.030253          -0.001096
          158              C       4.044205       4.278093      13.642796       0.064334      33.091072 0.42596940E+03  0.99932143E+04                                 9.098044                            6.987316       0.024179       2.007582                    0.999684      27.687913      80.289104       0.607443       0.429807      -1.052683       0.063118       0.034740       0.024212       0.076007       0.013082       0.031711      -0.008032      -0.084953       0.028664      -0.063707       0.023487       0.040220             10.337332      14.138732      -0.225886      -0.607212       6.072274       2.583620      10.800989          -0.001304
          159              C       4.666494       3.774410      12.554088      -0.208221      35.946802 0.57844291E+03  0.14719334E+05                                 9.760499                            8.265554      -0.375923       1.833175                    0.997665      32.832792     100.720978       0.543455       0.442909      -1.039817       0.027921       0.004660      -0.020840       0.035151       0.004075       0.011254      -0.021026      -0.013176      -0.091984      -0.040920       0.011626       0.029293             10.616728       9.287212      -0.060646       0.303039       7.803279       3.632123      14.759694          -0.000235
          160              C       7.404360       9.308746       0.073561       0.101597      37.850249 0.45951042E+03  0.11023867E+05                                10.214192                            7.468664      -0.289252       1.901346                    0.999002      28.539788      84.628341       0.560849       0.455220      -1.034137      -0.042791       0.021504       0.023698       0.053433       0.010513       0.009745      -0.004565      -0.015511       0.010778      -0.019805       0.008507       0.011298             12.170711      18.689508       2.133789       4.461642       7.048095       2.369607      10.774529          -0.009152
          161              C       8.544607       9.756626       0.878775       0.080595      34.866877 0.43712424E+03  0.10342042E+05                                 9.574683                            7.177606      -0.301665       1.911183                    0.999006      27.694016      81.175475       0.585759       0.441963      -1.043282      -0.002136       0.018413       0.009714       0.020927      -0.019106       0.001251       0.013980       0.012758      -0.063854      -0.029445      -0.002374       0.031818             11.170302      15.204021       3.238270       3.388368       6.519298       0.626073      11.787587          -0.006549
          162              C       9.736063      10.171673       0.281796      -0.208966      35.573874 0.49963543E+03  0.12209512E+05                                 9.470123                            7.510238       0.016142       1.963097                    0.999447      31.257523      92.786607       0.592073       0.423336      -1.055711       0.002839      -0.008052       0.012140       0.014841      -0.025224      -0.024401       0.010656       0.012398       0.077756      -0.039772      -0.006594       0.046365             10.544199      13.638079       3.495576       2.039703       6.843666       0.800141      11.150851           0.000957
          163              C      10.772780      10.611522       1.083332       0.092350      27.082362 0.34485100E+03  0.76908749E+04                                 7.963795                            6.269534       0.078326       2.034942                    0.999679      26.529831      75.548594       0.642527       0.427435      -1.051827      -0.020194      -0.013760       0.050242       0.055869      -0.026361      -0.034399       0.002396      -0.016218      -0.058835      -0.048143       0.001714       0.046429              8.888855      10.909641       3.039043       1.892218       5.733520       0.628426      10.023403          -0.003950
          164              C       9.566390      10.191112       2.988570       0.127829      26.113582 0.32721748E+03  0.72119494E+04                                 7.849578                            6.165069       0.081939       2.060512                    0.999117      25.616105      72.829122       0.637998       0.435583      -1.045499       0.019803       0.026654      -0.034530       0.047905      -0.035871      -0.030338      -0.001299      -0.065806      -0.040234      -0.059678       0.002358       0.057321              8.817550      10.802823       2.902980       2.103138       6.018322       0.107914       9.631505          -0.004352
          165              C       8.487265       9.740827       2.263991      -0.130131      33.550561 0.46812212E+03  0.11299928E+05                                 9.338059                            7.439761      -0.298481       1.893726                    0.997382      29.938762      89.495279       0.572268       0.443394      -1.039379      -0.002416       0.021461       0.000634       0.021606      -0.022015      -0.017609      -0.005120      -0.036719      -0.027206      -0.036257       0.002839       0.033418             10.484250      12.648186       2.390412       2.786757       6.666978       0.115029      12.137587          -0.000208
          166              C      12.187916       2.779599       7.734549       0.537642      23.405472 0.26767384E+03  0.56660298E+04                                 7.605017                            5.866417      -0.109390       2.015269                    0.999060      23.454138      67.479103       0.600153       0.482138      -1.009332      -0.028232      -0.067259      -0.020378       0.075737      -0.007466      -0.061873       0.022759       0.070040       0.041994      -0.055345      -0.031303       0.086648              8.653425       6.334759       0.269588       2.511517      11.878604      -1.030501       7.746911          -0.001828
          167              C      12.579539       4.218460       7.907842       0.070553      33.477589 0.44120337E+03  0.10476252E+05                                 9.314071                            7.194963      -0.275359       1.911067                    0.999227      28.240570      83.275157       0.586259       0.439997      -1.043106      -0.000264       0.065115      -0.032929       0.072968      -0.024039      -0.001553      -0.024458       0.052847       0.026486      -0.049594       0.015288       0.034306             10.807547       7.013282       2.450874       2.490476      16.314447       0.136541       9.094913          -0.001385
          168              C      13.114682       4.765937       9.027672      -0.236008      32.924492 0.55716300E+03  0.13980756E+05                                 9.019679                            7.998386      -0.148396       1.909391                    0.998440      32.259977      96.799222       0.566897       0.430580      -1.052039       0.015885       0.019443       0.016487       0.030036       0.003665      -0.008645      -0.023831      -0.006566       0.015706      -0.021670      -0.007475       0.029144              9.386280       7.478154       1.148189       3.279159       9.760286       0.182133      10.920400          -0.002173
          169              C      12.635219       6.331329       7.230936       0.110900      37.985320 0.45891810E+03  0.11004471E+05                                10.263128                            7.452219      -0.286615       1.915904                    0.998285      28.057321      83.137689       0.562866       0.453803      -1.035098      -0.013421      -0.034876      -0.032949       0.049820      -0.021347      -0.012922      -0.008243       0.027629       0.001587      -0.031489       0.003996       0.027493             12.454235       6.678060       0.865406       1.584163      20.659398      -5.113839      10.025246          -0.004794
          170              C      12.503829       7.538191       6.390215       0.090897      33.919920 0.43079311E+03  0.10154027E+05                                 9.455185                            7.152230      -0.282997       1.925857                    0.998790      27.325427      79.916014       0.583568       0.445293      -1.041441      -0.007725      -0.003800      -0.010736       0.013762       0.010731       0.014340      -0.000935      -0.004725      -0.050241      -0.024593       0.003132       0.021461             11.104603       5.393264      -1.001389      -0.143730      17.196356      -3.782625      10.724188          -0.013669
          171              C      12.130984       8.748555       6.964843      -0.193843      33.909551 0.47395599E+03  0.11435032E+05                                 9.189770                            7.312065       0.044787       1.980486                    0.999117      30.706190      90.694684       0.600113       0.423032      -1.055456      -0.012670       0.000766      -0.014382       0.019183      -0.016101      -0.013294       0.023052       0.036541       0.053748      -0.039089      -0.000353       0.039443             10.300351       5.175503      -0.790327      -0.323859      15.945921      -2.169000       9.779630           0.001426
          172              C      12.042351       9.867747       6.164439       0.088289      26.882114 0.34886181E+03  0.78135709E+04                                 7.982176                            6.342587       0.054164       2.028793                    0.999646      26.681352      76.484556       0.632411       0.432425      -1.047340      -0.003463      -0.025167      -0.047390       0.053770      -0.001627      -0.009561       0.033666       0.058301      -0.050789      -0.052850       0.012379       0.040472              8.940511       4.496295      -0.560813      -0.253183      12.913085      -2.122830       9.412152          -0.008288
          173              C      12.648622       8.677193       4.298103       0.108263      25.705409 0.33113837E+03  0.73015814E+04                                 7.706412                            6.170793       0.285619       2.124892                    0.999100      25.585904      72.158699       0.644162       0.431225      -1.050793      -0.013291       0.029034       0.036618       0.048585       0.018866      -0.006588       0.021530       0.078856      -0.018330      -0.051717       0.004894       0.046823              8.606608       4.632413      -0.685162       0.122177      12.259291      -1.927874       8.928120          -0.007468
          174              C      12.761012       7.513507       5.029755      -0.135130      31.708903 0.45887425E+03  0.10982855E+05                                 8.890156                            7.290261      -0.105450       1.957815                    0.997597      29.423304      86.579921       0.589197       0.434334      -1.048441      -0.017438       0.004722      -0.000401       0.018070       0.006239      -0.002295       0.016624       0.026207      -0.037953      -0.027312       0.006389       0.020923              9.810210       5.477574      -0.795311      -0.077128      13.335367      -2.626109      10.617690           0.001567
          175              S      13.325633      10.260206      12.780714       0.162620     101.397644 0.27890521E+04  0.98780128E+05                                15.099708                           14.586359       1.257269       2.089532                    0.999971      63.809953     188.191667       0.604540       0.286067      -1.234902      -0.023141       0.023498       0.095217       0.100767      -0.152466      -0.240546       0.071726      -0.122258      -0.056125      -0.288957      -0.021746       0.310702             15.215382      14.268965      -1.706660      -3.891264      15.532227      -2.139448      15.844955          -0.001945
          176              S      13.579201      -0.523440       6.449489       0.164381     109.833858 0.30988455E+04  0.11255177E+06                                15.962549                           15.429660       1.176045       2.070740                    0.999685      64.156427     190.897566       0.585342       0.288101      -1.234127      -0.095233       0.010483       0.044191       0.105509      -0.127888      -0.108751       0.220418       0.172798      -0.027166      -0.271318      -0.034876       0.306194             16.374538      16.341760       0.040957       1.285454      16.993405       3.985028      15.788447          -0.000932
          177              S       6.060791       3.883613       5.308440       0.163752     100.340926 0.27020641E+04  0.95067049E+05                                15.055284                           14.371643       1.286974       2.095619                    0.999948      63.997533     188.916786       0.607328       0.286648      -1.232681       0.035701      -0.023908       0.093124       0.102559      -0.127670      -0.059246      -0.162745      -0.418082       0.046988      -0.290771      -0.018221       0.308992             15.455024      12.844941      -4.203787      -4.448474      15.343856       1.938090      18.176276          -0.001967
          178              S       8.358667       9.033907      13.675050       0.162613     101.397161 0.27890338E+04  0.98779284E+05                                15.099630                           14.586285       1.257263       2.089529                    0.999971      63.809924     188.191177       0.604543       0.286066      -1.234903       0.023142       0.083483       0.051472       0.100769       0.182445       0.218681       0.032378       0.000345       0.311683      -0.288955      -0.021747       0.310702             15.215302      14.268892       3.183559       2.814136      17.060693      -1.648856      14.316321          -0.001944
          179              S       8.105099       6.300923       1.472500       0.164381     109.833865 0.30988448E+04  0.11255173E+06                                15.962545                           15.429654       1.176053       2.070742                    0.999685      64.156442     190.897584       0.585342       0.288100      -1.234127       0.095233       0.038870       0.023483       0.105507       0.064468       0.155005       0.200440       0.235056       0.159589      -0.271322      -0.034875       0.306197             16.374534      16.341762      -1.211445      -0.431828      13.581900       2.890126      19.199939          -0.000932
          180              S       1.167309       3.867707       5.320040       0.163749     100.341065 0.27020702E+04  0.95067315E+05                                15.055296                           14.371658       1.286978       2.095620                    0.999948      63.997591     188.916980       0.607328       0.286648      -1.232681      -0.035700       0.095976       0.005694       0.102558       0.017397       0.139667      -0.186338      -0.344573       0.267515      -0.290770      -0.018222       0.308992             15.455035      12.844956       2.951038       5.362106      16.783910       2.400269      16.736240          -0.001966
          181              S       1.130567       0.056729       1.365694       0.162611     101.397956 0.27890640E+04  0.98780652E+05                                15.099738                           14.586390       1.257262       2.089529                    0.999971      63.810087     188.192161       0.604539       0.286067      -1.234902       0.023143      -0.023498      -0.095220       0.100770      -0.152467      -0.240544       0.071727      -0.122257      -0.056126      -0.288955      -0.021747       0.310702             15.215411      14.268998      -1.706661      -3.891272      15.532251      -2.139449      15.844984          -0.001944
          182              S       0.876999      10.840375       7.696919       0.164379     109.834059 0.30988517E+04  0.11255205E+06                                15.962565                           15.429672       1.176049       2.070740                    0.999685      64.156510     190.897872       0.585342       0.288100      -1.234127       0.095233      -0.010481      -0.044188       0.105507      -0.127888      -0.108752       0.220422       0.172807      -0.027162      -0.271325      -0.034873       0.306197             16.374554      16.341791       0.040968       1.285453      16.993414       3.985031      15.788459          -0.000933
          183              S       8.395409       6.433322       8.837968       0.163741     100.341285 0.27020740E+04  0.95067481E+05                                15.055306                           14.371657       1.286976       2.095619                    0.999948      63.997696     188.917304       0.607328       0.286647      -1.232682      -0.035694       0.023906      -0.093127       0.102559      -0.127670      -0.059248      -0.162746      -0.418086       0.047005      -0.290775      -0.018217       0.308993             15.455054      12.844967      -4.203803      -4.448496      15.343884       1.938120      18.176310          -0.001969
          184              S       6.097533       1.283028       0.471358       0.162621     101.396867 0.27890220E+04  0.98778762E+05                                15.099602                           14.586254       1.257268       2.089531                    0.999971      63.809800     188.190716       0.604544       0.286066      -1.234903      -0.023140      -0.083480      -0.051471       0.100765       0.182448       0.218681       0.032377       0.000343       0.311679      -0.288958      -0.021745       0.310702             15.215277      14.268870       3.183556       2.814139      17.060661      -1.648852      14.316300          -0.001945
          185              S       6.351101       4.016012      12.673908       0.164381     109.833977 0.30988499E+04  0.11255197E+06                                15.962565                           15.429674       1.176037       2.070737                    0.999685      64.156458     190.897743       0.585341       0.288101      -1.234127      -0.095232      -0.038876      -0.023483       0.105508       0.064468       0.155003       0.200438       0.235052       0.159587      -0.271319      -0.034875       0.306194             16.374552      16.341788      -1.211439      -0.431824      13.581919       2.890139      19.199950          -0.000931
          186              S      13.288891       6.449228       8.826368       0.163744     100.341134 0.27020686E+04  0.95067240E+05                                15.055293                           14.371644       1.286977       2.095619                    0.999948      63.997616     188.917011       0.607329       0.286647      -1.232682       0.035695      -0.095978      -0.005695       0.102559       0.017398       0.139669      -0.186336      -0.344580       0.267521      -0.290775      -0.018217       0.308992             15.455040      12.844948       2.951051       5.362111      16.783929       2.400291      16.736244          -0.001969
          187              N      13.433805       7.964544      13.931807      -0.265871      38.904731 0.52164586E+03  0.12623827E+05                                 9.593803                            7.369977       0.175712       2.051106                    0.999618      28.994397      80.098456       0.648191       0.390470      -1.099588      -0.049142       0.160665      -0.007068       0.168161       0.030657      -0.025960       0.054256       0.240765       0.214005      -0.173279       0.068022       0.105257             11.302866      11.880921      -1.207846      -7.552775       7.249262       0.559095      14.778415          -0.001261
          188              N       2.195134       6.967172      10.084974      -0.201720      35.662550 0.54475940E+03  0.13353021E+05                                 9.126338                            7.620902      -0.138625       1.973259                    0.999098      28.328166      79.266975       0.625017       0.399797      -1.090975      -0.065137       0.055252       0.102216       0.133205       0.014487       0.031241      -0.042936      -0.070557      -0.028927      -0.066815       0.001856       0.064959             10.000809       8.995901      -1.665991      -3.433604      11.404783       0.468253       9.601743           0.020659
          189              N      13.373478      12.755751       5.075873      -0.309932      43.251594 0.62882395E+03  0.16051789E+05                                10.444827                            8.225504      -0.253000       1.903300                    0.998926      31.037452      89.997074       0.594682       0.403485      -1.083376       0.018416       0.097346       0.067613       0.119946      -0.044159      -0.039995      -0.060239       0.051299      -0.021438      -0.102298       0.046046       0.056251             11.970493      17.217757      -0.097365      -0.277721       9.381078       3.132718       9.312643           0.022144
          190              N       3.466226      11.269874       3.251552      -0.229701      37.016647 0.53195133E+03  0.12921730E+05                                 9.334217                            7.491715       0.154267       2.074008                    0.999245      27.928407      77.014171       0.637288       0.395660      -1.097203      -0.119173       0.071892       0.061981       0.152356       0.053162       0.046754      -0.011191      -0.038378       0.023332      -0.082990       0.021864       0.061127             10.624976      11.992756      -0.585068      -4.189986      11.780445       1.822520       8.101728           0.029926
          191              N       5.076807       5.320051       7.179868      -0.278157      40.452799 0.60858520E+03  0.15422497E+05                                10.040503                            8.130475      -0.253501       1.913262                    0.998610      30.505615      88.393089       0.593377       0.407326      -1.079841       0.034934      -0.095175      -0.045261       0.111028       0.023770       0.018687      -0.067746       0.045380      -0.000313      -0.088272       0.030922       0.057350             11.500490       8.000430      -1.459421      -2.627480      10.758856      -3.521886      15.742184           0.009285
          192              N       5.070948       8.715326       3.281684      -0.232733      36.982015 0.55704917E+03  0.13710099E+05                                 9.360406                            7.705446      -0.087217       1.991178                    0.998674      28.426316      79.315415       0.622624       0.399699      -1.092676       0.001754      -0.120786       0.096014       0.154308       0.015912       0.017508       0.064432       0.053998      -0.009319      -0.079677       0.013646       0.066032             10.550002       5.719102      -0.262459       0.512376      12.696193      -2.494683      13.234710           0.031901
          193              N       8.250495      10.831467      11.840968      -0.265874      38.904741 0.52164596E+03  0.12623833E+05                                 9.593823                            7.369992       0.175693       2.051101                    0.999618      28.994354      80.098416       0.648188       0.390472      -1.099587       0.049141      -0.055825       0.150817       0.168158       0.034084      -0.021258       0.110285       0.066187      -0.309727      -0.173279       0.068024       0.105255             11.302890      11.880947       6.822387       3.458123      13.749976       2.645445       8.277748          -0.001258
          194              N       5.032966       7.473442       9.715753      -0.201726      35.662690 0.54476222E+03  0.13353110E+05                                 9.126370                            7.620928      -0.138639       1.973254                    0.999098      28.328247      79.267323       0.625015       0.399797      -1.090974       0.065136       0.080443       0.083846       0.133206      -0.025320      -0.023341      -0.049390      -0.050448       0.031402      -0.066816       0.001856       0.064959             10.000844       8.995936       2.760254       2.635584       9.497658      -0.143829      11.508939           0.020660
          195              N       8.310822       0.935028      13.696694      -0.309939      43.252139 0.62883352E+03  0.16052091E+05                                10.444896                            8.225556      -0.252978       1.903303                    0.998926      31.037692      89.997854       0.594681       0.403484      -1.083377      -0.018419       0.034629       0.113356       0.119950       0.024588       0.054272      -0.044643       0.002703      -0.167219      -0.102301       0.046048       0.056253             11.970575      17.217883       0.234692       0.177589       7.496015       2.527721      11.197827           0.022144
          196              N       3.761874      -0.347954      11.724401      -0.229704      37.016931 0.53195585E+03  0.12921874E+05                                 9.334290                            7.491768       0.154214       2.073991                    0.999245      27.928513      77.014711       0.637282       0.395662      -1.097201       0.119174       0.037046       0.087396       0.152358      -0.028268      -0.064908      -0.011288      -0.038070       0.024264      -0.082990       0.021861       0.061129             10.625065      11.992872       3.810800       1.837513       7.384718       0.411718      12.497604           0.029923
          197              N       2.151293       5.210651       7.259654      -0.278163      40.452930 0.60858797E+03  0.15422588E+05                                10.040533                            8.130500      -0.253516       1.913257                    0.998609      30.505681      88.393390       0.593376       0.407326      -1.079840      -0.034934      -0.014012      -0.104453       0.111028      -0.010530      -0.028343      -0.048537      -0.014474      -0.179872      -0.088272       0.030922       0.057350             11.500524       8.000458       2.055816       2.192548      17.326396      -1.414092       9.174716           0.009289
          198              N       2.157152       0.461381       9.301263      -0.232775      36.983453 0.55707570E+03  0.13710928E+05                                 9.360666                            7.705644      -0.087213       1.991167                    0.998674      28.427039      79.318169       0.622613       0.399701      -1.092674      -0.001753       0.128339      -0.085672       0.154317      -0.011808      -0.020495       0.058903       0.071268       0.042381      -0.079691       0.013662       0.066029             10.550319       5.719251      -0.568077       0.093353      14.636673      -1.872180      11.295033           0.031892
          199              N       1.022395       2.352391       0.214601      -0.265877      38.904885 0.52164794E+03  0.12623894E+05                                 9.593849                            7.370008       0.175684       2.051098                    0.999618      28.994413      80.098654       0.648187       0.390472      -1.099586       0.049141      -0.160663       0.007067       0.168158       0.030657      -0.025957       0.054257       0.240766       0.214003      -0.173280       0.068025       0.105255             11.302926      11.880988      -1.207850      -7.552824       7.249294       0.559094      14.778496          -0.001259
          200              N      12.261066       3.349763       4.061434      -0.201752      35.664134 0.54478938E+03  0.13353937E+05                                 9.126580                            7.621094      -0.138557       1.973264                    0.999099      28.328992      79.269782       0.625012       0.399795      -1.090977       0.065142      -0.055258      -0.102227       0.133220       0.014490       0.031249      -0.042940      -0.070551      -0.028930      -0.066824       0.001863       0.064960             10.001086       8.996173      -1.666063      -3.433729      11.405066       0.468302       9.602020           0.020655
          201              N       1.082722      -2.438816       9.070535      -0.309932      43.251876 0.62882876E+03  0.16051942E+05                                10.444867                            8.225534      -0.252999       1.903299                    0.998926      31.037564      89.997459       0.594681       0.403485      -1.083377      -0.018417      -0.097350      -0.067611       0.119948      -0.044161      -0.039997      -0.060238       0.051299      -0.021428      -0.102299       0.046046       0.056252             11.970543      17.217835      -0.097376      -0.277734       9.381115       3.132731       9.312679           0.022143
          202              N      10.989974      -0.952939      10.894856      -0.229710      37.017184 0.53196046E+03  0.12922011E+05                                 9.334316                            7.491789       0.154247       2.073998                    0.999245      27.928648      77.015092       0.637283       0.395661      -1.097202       0.119177      -0.071896      -0.061983       0.152361       0.053165       0.046753      -0.011190      -0.038381       0.023332      -0.082992       0.021863       0.061129             10.625096      11.992901      -0.585080      -4.190044      11.780578       1.822535       8.101810           0.029924
          203              N       9.379393       4.996884       6.966540      -0.278188      40.454493 0.60861662E+03  0.15423490E+05                                10.040754                            8.130668      -0.253445       1.913265                    0.998610      30.506444      88.395999       0.593372       0.407324      -1.079842      -0.034942       0.095182       0.045269       0.111040       0.023776       0.018694      -0.067752       0.045387      -0.000320      -0.088284       0.030931       0.057353             11.500791       8.000637      -1.459461      -2.627565      10.759113      -3.521983      15.742622           0.009284
          204              N       9.385252       1.601609      10.864724      -0.232775      36.983565 0.55707752E+03  0.13710982E+05                                 9.360680                            7.705653      -0.087211       1.991166                    0.998674      28.427089      79.318307       0.622614       0.399700      -1.092674      -0.001753       0.120794      -0.096020       0.154318       0.015908       0.017506       0.064436       0.054023      -0.009336      -0.079689       0.013659       0.066030             10.550340       5.719257      -0.262485       0.512375      12.696618      -2.494847      13.235145           0.031894
          205              N       6.205705      -0.514532       2.305440      -0.265872      38.904705 0.52164558E+03  0.12623818E+05                                 9.593800                            7.369976       0.175713       2.051106                    0.999618      28.994384      80.098405       0.648191       0.390470      -1.099588      -0.049142       0.055827      -0.150819       0.168160       0.034086      -0.021257       0.110284       0.066187      -0.309726      -0.173279       0.068021       0.105257             11.302862      11.880920       6.822366       3.458121      13.749932       2.645443       8.277734          -0.001261
          206              N       9.423234       2.843493       4.430655      -0.201748      35.664024 0.54478729E+03  0.13353871E+05                                 9.126555                            7.621075      -0.138547       1.973268                    0.999099      28.328935      79.269535       0.625013       0.399795      -1.090977      -0.065143      -0.080450      -0.083854       0.133219      -0.025325      -0.023346      -0.049393      -0.050445       0.031390      -0.066823       0.001863       0.064960             10.001058       8.996149       2.760331       2.635666       9.497848      -0.143802      11.509177           0.020654
          207              N       6.145378       9.381907       0.449714      -0.309924      43.251245 0.62881762E+03  0.16051587E+05                                10.444770                            8.225460      -0.252999       1.903303                    0.998926      31.037296      89.996488       0.594683       0.403485      -1.083377       0.018416      -0.034631      -0.113349       0.119944       0.024587       0.054268      -0.044642       0.002708      -0.167211      -0.102295       0.046044       0.056251             11.970426      17.217660       0.234684       0.177581       7.495934       2.527695      11.197684           0.022145
          208              N      10.694326      10.664889       2.422007      -0.229707      37.016899 0.53195550E+03  0.12921860E+05                                 9.334268                            7.491752       0.154251       2.074002                    0.999245      27.928518      77.014627       0.637285       0.395661      -1.097202      -0.119174      -0.037047      -0.087395       0.152357      -0.028272      -0.064907      -0.011290      -0.038072       0.024257      -0.082992       0.021864       0.061127             10.625039      11.992834       3.810789       1.837516       7.384706       0.411726      12.497577           0.029925
          209              N      12.304907       5.106284       6.886754      -0.278185      40.454460 0.60861587E+03  0.15423464E+05                                10.040744                            8.130660      -0.253438       1.913267                    0.998610      30.506414      88.395862       0.593373       0.407324      -1.079843       0.034942       0.014017       0.104463       0.111040      -0.010533      -0.028351      -0.048540      -0.014470      -0.179895      -0.088284       0.030931       0.057353             11.500781       8.000626       2.055870       2.192596      17.326822      -1.414124       9.174895           0.009283
          210              N      12.299048       9.855554       4.845145      -0.232747      36.982526 0.55705847E+03  0.13710389E+05                                 9.360496                            7.705514      -0.087216       1.991174                    0.998674      28.426562      79.316332       0.622621       0.399700      -1.092675       0.001753      -0.128335       0.085668       0.154311      -0.011808      -0.020499       0.058900       0.071247       0.042401      -0.079681       0.013649       0.066031             10.550116       5.719153      -0.568070       0.093336      14.636370      -1.872107      11.294826           0.031899
          211              O      13.538018      11.605883       2.158317      -0.521646      33.207080 0.54821722E+03  0.13292723E+05                                 8.299955                            7.346720       0.137725       2.094410                    0.996039      27.823773      74.351976       0.684194       0.369203      -1.126831      -0.000938       0.017009      -0.011316       0.020451       0.011019       0.029794      -0.024773      -0.065423      -0.059118      -0.057490       0.006267       0.051223              8.934170       7.539272      -0.013500      -0.076980       9.958316      -3.688418       9.304921           0.045892
          212              O      12.291837      13.409764       2.302045      -0.525476      30.172616 0.51987109E+03  0.12359062E+05                                 7.562080                            7.013470       0.722805       2.290891                    0.997961      26.963291      69.854464       0.726131       0.354815      -1.145465       0.011093      -0.012193       0.000930       0.016510      -0.011077      -0.010160       0.039348       0.065840      -0.015974      -0.059160       0.013636       0.045524              7.838495       8.309209      -1.333299      -1.954375       7.130716      -0.109918       8.075560           0.032835
          213              O      10.678915      12.481921       4.873155      -0.534115      36.679375 0.55931511E+03  0.13616798E+05                                 8.804491                            7.391760       0.149372       2.092502                    0.997043      27.991189      74.715116       0.686779       0.366328      -1.130125       0.002228       0.031154       0.018133       0.036116       0.000689      -0.007941       0.027710      -0.109559       0.119376      -0.075289       0.009924       0.065365              9.614234       7.863713       1.068339       1.510523      10.883923       4.567570      10.095064           0.056444
          214              O       9.059051      -0.918903       6.542431      -0.527432      29.431813 0.42012153E+03  0.94772034E+04                                 7.413984                            6.241640       0.954174       2.362419                    0.999077      26.567241      67.220893       0.780813       0.347739      -1.150332       0.013397      -0.018073      -0.037592       0.043809      -0.055948      -0.034629      -0.026445      -0.140901       0.093347      -0.117160       0.038005       0.079154              8.094949       8.261049      -2.911326      -2.596503       8.158902       2.418860       7.864897           0.010680
          215              O       4.160198       4.659154       9.656197      -0.483680      38.718927 0.63686251E+03  0.16018254E+05                                 9.198910                            7.961726      -0.146829       2.010844                    0.994600      27.768820      75.369492       0.652434       0.373250      -1.124709       0.017863      -0.001236      -0.020082       0.026906      -0.040944       0.001442       0.011602      -0.036581      -0.126892      -0.045599      -0.021132       0.066731              9.967301       9.094046      -3.576508      -1.132376      11.425315       1.531241       9.382542          -0.021080
          216              O       5.400133       2.799548       9.693968      -0.517857      34.400154 0.51165579E+03  0.12103815E+05                                 8.316503                            6.970125       0.755795       2.309495                    0.996274      26.679441      68.733157       0.727155       0.356069      -1.145552      -0.023555       0.021605       0.006261       0.032570       0.006242       0.057291      -0.013369      -0.037863      -0.121301      -0.082284       0.038593       0.043691              9.227712       6.479034      -2.202164       1.325285      11.260076      -4.594063       9.944025          -0.008907
          217              O       8.146282      -1.491572      11.710255      -0.521647      33.207564 0.54822742E+03  0.13293028E+05                                 8.300023                            7.346777       0.137748       2.094411                    0.996039      27.824035      74.352774       0.684193       0.369202      -1.126832       0.000936      -0.015977       0.012739       0.020455      -0.025003      -0.019598      -0.038263      -0.023379       0.066998      -0.057491       0.006271       0.051220              8.934247       7.539343       0.069172       0.036376      11.512492      -3.189678       7.750906           0.045890
          218              O       9.392463      -1.905968      13.471766      -0.525492      30.172951 0.51987871E+03  0.12359291E+05                                 7.562145                            7.013530       0.722792       2.290884                    0.997961      26.963452      69.855064       0.726126       0.354815      -1.145464      -0.011093       0.004608      -0.011321       0.016506       0.006285       0.013652       0.039255       0.066141      -0.015087      -0.059164       0.013640       0.045525              7.838563       8.309280       1.453452       1.866769       8.051367       0.185532       7.155042           0.032830
          219              O      11.005385       0.825687      13.374014      -0.534120      36.679701 0.55932096E+03  0.13616972E+05                                 8.804531                            7.391788       0.149411       2.092510                    0.997043      27.991360      74.715574       0.686780       0.366327      -1.130126      -0.002223       0.007745       0.035210       0.036120       0.007771       0.001771       0.023964      -0.097878       0.154403      -0.075286       0.009921       0.065365              9.614281       7.863755      -1.111799      -1.478843       7.510697       3.484968      13.468391           0.056446
          220              O      12.625249       6.510269       1.124357      -0.527435      29.431964 0.42012392E+03  0.94772719E+04                                 7.414013                            6.241661       0.954166       2.362416                    0.999077      26.567290      67.221096       0.780811       0.347740      -1.150332      -0.013396      -0.030273      -0.028698       0.043812       0.015875       0.063852      -0.028423      -0.134730       0.111846      -0.117156       0.038004       0.079152              8.094984       8.261087       1.582628       3.565544       6.484734       1.881547       9.539131           0.010677
          221              O       3.067902       7.770483       7.387113      -0.483681      38.718932 0.63686291E+03  0.16018265E+05                                 9.198912                            7.961730      -0.146830       2.010843                    0.994600      27.768817      75.369481       0.652434       0.373250      -1.124709      -0.017864      -0.018743      -0.007313       0.026905      -0.013885       0.038544      -0.014348       0.044274       0.115673      -0.045599      -0.021132       0.066731              9.967302       9.094044      -0.014739       3.751458       8.682218       0.650860      12.125644          -0.021082
          222              O       1.827967       8.374724       5.628007      -0.517868      34.399841 0.51164998E+03  0.12103648E+05                                 8.316480                            6.970108       0.755718       2.309477                    0.996273      26.679232      68.732619       0.727152       0.356072      -1.145550       0.023554      -0.000640       0.022481       0.032567      -0.052642      -0.023450      -0.034027       0.026508       0.071812      -0.082282       0.038593       0.043690              9.227683       6.479018      -1.934841       1.691821      12.740362      -4.118944       8.463668          -0.008906
          223              O       0.918182      -1.288948      11.988091      -0.521639      33.207397 0.54822375E+03  0.13292915E+05                                 8.299984                            7.346743       0.137759       2.094415                    0.996039      27.823996      74.352563       0.684196       0.369201      -1.126833       0.000939      -0.017013       0.011319       0.020456       0.011022       0.029797      -0.024772      -0.065418      -0.059120      -0.057493       0.006273       0.051220              8.934203       7.539304      -0.013500      -0.076978       9.958349      -3.688435       9.304957           0.045889
          224              O       2.164363      -3.092829      11.844363      -0.525493      30.172918 0.51987791E+03  0.12359269E+05                                 7.562145                            7.013529       0.722776       2.290880                    0.997961      26.963411      69.854975       0.726125       0.354816      -1.145464      -0.011092       0.012189      -0.000928       0.016506      -0.011077      -0.010157       0.039351       0.065843      -0.015986      -0.059165       0.013640       0.045525              7.838564       8.309282      -1.333309      -1.954391       7.130777      -0.109925       8.075633           0.032828
          225              O       3.777285      -2.164986       9.273253      -0.534104      36.679385 0.55931494E+03  0.13616781E+05                                 8.804452                            7.391724       0.149456       2.092523                    0.997044      27.991306      74.715176       0.686786       0.366325      -1.130128      -0.002228      -0.031159      -0.018134       0.036121       0.000687      -0.007942       0.027716      -0.109561       0.119378      -0.075290       0.009919       0.065371              9.614192       7.863678       1.068337       1.510520      10.883875       4.567554      10.095024           0.056447
          226              O       5.397149      11.235838       7.603977      -0.527444      29.432093 0.42012616E+03  0.94773380E+04                                 7.414049                            6.241690       0.954136       2.362408                    0.999077      26.567284      67.221202       0.780807       0.347741      -1.150330      -0.013395       0.018076       0.037593       0.043811      -0.055946      -0.034628      -0.026443      -0.140892       0.093344      -0.117154       0.038004       0.079149              8.095024       8.261135      -2.911360      -2.596532       8.158972       2.418885       7.864964           0.010675
          227              O      10.296002       5.657781       4.490211      -0.483710      38.720869 0.63690223E+03  0.16019506E+05                                 9.199229                            7.961986      -0.146778       2.010844                    0.994601      27.769601      75.372264       0.652422       0.373251      -1.124708      -0.017866       0.001244       0.020071       0.026900      -0.040938       0.001440       0.011603      -0.036580      -0.126880      -0.045594      -0.021130       0.066724              9.967661       9.094343      -3.576640      -1.132407      11.425728       1.531282       9.382912          -0.021089
          228              O       9.056067       7.517387       4.452440      -0.517870      34.399818 0.51164889E+03  0.12103614E+05                                 8.316471                            6.970095       0.755725       2.309480                    0.996273      26.679210      68.732513       0.727154       0.356071      -1.145550       0.023555      -0.021603      -0.006262       0.032569       0.006241       0.057288      -0.013367      -0.037862      -0.121305      -0.082282       0.038592       0.043689              9.227679       6.479012      -2.202164       1.325283      11.260049      -4.594045       9.943976          -0.008908
          229              O       6.309918      11.808507       2.436153      -0.521644      33.206811 0.54821186E+03  0.13292560E+05                                 8.299912                            7.346686       0.137723       2.094412                    0.996039      27.823630      74.351495       0.684195       0.369203      -1.126831      -0.000938       0.015970      -0.012737       0.020449      -0.025000      -0.019595      -0.038265      -0.023387       0.066996      -0.057488       0.006265       0.051223              8.934120       7.539232       0.069166       0.036380      11.512320      -3.189629       7.750809           0.045893
          230              O       5.063737      12.222903       0.674642      -0.525470      30.172475 0.51986790E+03  0.12358967E+05                                 7.562052                            7.013445       0.722810       2.290894                    0.997961      26.963228      69.854226       0.726133       0.354814      -1.145466       0.011094      -0.004614       0.011328       0.016513       0.006290       0.013652       0.039253       0.066130      -0.015099      -0.059158       0.013634       0.045524              7.838467       8.309181       1.453439       1.866747       8.051266       0.185535       7.154953           0.032836
          231              O       3.450815       9.491248       0.772394      -0.534119      36.679170 0.55931141E+03  0.13616692E+05                                 8.804480                            7.391753       0.149331       2.092494                    0.997043      27.991038      74.714767       0.686777       0.366330      -1.130123       0.002228      -0.007745      -0.035202       0.036113       0.007771       0.001769       0.023962      -0.097882       0.154395      -0.075287       0.009924       0.065362              9.614219       7.863704      -1.111790      -1.478831       7.510661       3.484943      13.468291           0.056443
          232              O       1.830951       3.806666      13.022051      -0.527427      29.431796 0.42012134E+03  0.94771967E+04                                 7.413973                            6.241631       0.954194       2.362424                    0.999077      26.567277      67.220942       0.780815       0.347738      -1.150333       0.013398       0.030270       0.028697       0.043810       0.015874       0.063855      -0.028425      -0.134738       0.111849      -0.117162       0.038006       0.079156              8.094936       8.261038       1.582616       3.565518       6.484702       1.881537       9.539069           0.010682
          233              O      11.388298       2.546452       6.759295      -0.483706      38.720891 0.63690230E+03  0.16019506E+05                                 9.199223                            7.961979      -0.146760       2.010849                    0.994601      27.769615      75.372264       0.652423       0.373251      -1.124709       0.017866       0.018733       0.007320       0.026902      -0.013882       0.038540      -0.014346       0.044268       0.115668      -0.045594      -0.021130       0.066724              9.967656       9.094339      -0.014747       3.751600       8.682549       0.650882      12.126081          -0.021092
          234              O      12.628233       1.942211       8.518401      -0.517862      34.400123 0.51165423E+03  0.12103769E+05                                 8.316497                            6.970113       0.755792       2.309495                    0.996274      26.679412      68.733056       0.727156       0.356069      -1.145552      -0.023558       0.000641      -0.022486       0.032573      -0.052642      -0.023450      -0.034028       0.026509       0.071810      -0.082283       0.038592       0.043690              9.227711       6.479029      -1.934853       1.691832      12.740406      -4.118972       8.463697          -0.008909

******************************************************
Auxiliary information for the entire system
The total spin magnetic moment of the unit cell is   14.083004
The total net atomic charge of the unit cell is   -0.000003
Accuracy of reproducing the electrostatic potential in the unit cell:
  The inner radius (bohr) =    5.0000
  The outer radius (bohr) =   12.0000
  Valid grid points have density less than (e/(bohr^3)) =    0.0001
  The number of valid grid points were=        14944
  The rms potential error without charges in kcal/mol is=     16.86347
  The rms potential error with partial charges in kcal/mol is=      2.25554
  The RRMSE value at monopole order=      0.13375
  The rms potential error with partial charges and cloud penetration in kcal/mol is=      2.27680
  The RRMSE value at monopole order with cloud penetration is=      0.13501
  The rms potential error with partial charges and atomic dipoles in kcal/mol is=      1.39148
  The RRMSE value at dipole order=      0.08251
  The rms potential error with partial charges, atomic dipoles and cloud penetration in kcal/mol is=      1.40999
  The RRMSE value at dipole order with cloud penetration=      0.08361

******************************************************
The electron densities and ab initio electrostatic potential were computed in VASP using the PBE functional and
projector augmented wave method. See the main text of the journal article for a description of computational details.
The atomic charges, dipoles, and quadrupoles were computed with the DDEC6 method as described in
(a) T. A. Manz and N. Gabaldon Limas, RSC Adv. 6 (2016) 47771-47801 DOI: 10.1039/c6ra04656h
(b) N. Gabaldon Limas and T. A. Manz, RSC Adv. 8 (2018) 2678-2707 DOI: 10.1039/c7ra11829e.
For each atom in the material, the electron cloud parameters were fit to the spherically averaged atom-in-material
electron density using radial positions for which this density was between 10^-4 and 10^-2 electrons per cubic bohr.
The polarizabilities, dispersion coefficients, and quantum Drude oscillator (QDO) parameters were fit using the MCLF method.
The magnetic structure of the system was optimized in VASP from the default ferromagnetic initial guess using spin polarization.
The atomic spin moments (ASMs) were computed on this optimized magnetic structure using the DDEC6 partition as inputs
to the method of T. A. Manz and D. S. Sholl, J. Chem. Theory Comput. 7 (2011) 4146-4164 DOI: 10.1021/ct200539n.
The RMSE and RRMSE were computed using a uniform grid with Ewald summation.
