# Supplementary material for: A collection of forcefield precursors for metal–organic frameworks
Source: RSC Adv. 2019 Nov 13;9(63):36492–507. doi: 10.1039/c9ra07327b (PMC9075174; doi:10.1039/c9ra07327b)
Supplement: RA-009-C9RA07327B-s6317 [file RA-009-C9RA07327B-s6317.xyz]

  400
jmolscript: load "" {1 1 1} spacegroup "x,y,z" unitcell [{     18.028000     0.000000     0.000000 }, {      0.000000    18.924000     0.000000 }, {      0.000000    -6.314321    17.372035 }]
Cu     7.667308     9.429147     4.129506     0.688230
Cu     9.828866    10.703493     6.370846     0.732585
Cu     7.309813     1.559473     7.603045     0.699869
Cu     7.051652    -0.049179     4.790339     0.710349
Cu    16.681308     6.337693     4.556511     0.708906
Cu     0.814866     5.063346     2.315171     0.755541
Cu    16.323813    14.207367     1.082973     0.699793
Cu    16.065652    15.816019     3.895679     0.710610
Cu    10.360692     3.180532    13.242529     0.708950
Cu     8.199134     1.906186    11.001189     0.755563
Cu    10.718187    11.050206     9.768990     0.697085
Cu    10.976348    12.658858    12.581696     0.710210
Cu     1.346692     6.271986    12.815524     0.708883
Cu    17.213134     7.546333    15.056864     0.755559
Cu     1.704187    -1.597688    16.289062     0.699810
Cu     1.962348    -3.206340    13.476356     0.710244
H      9.069887     8.402629     5.908229     0.410074
H      8.446118    -0.543073     6.809838     0.423326
H      9.087915    17.390437     3.708929     0.485027
H      9.497150    -0.129343     3.547370     0.469084
H      9.035634     8.293729     1.813640     0.106953
H      9.603516     6.277404     0.873813     0.145262
H      9.217716     4.336004     2.049900     0.140431
H      7.416719     6.509972     4.883279     0.131368
H      7.990010     4.545141     6.311260     0.148499
H      7.622238     2.643901     2.868123     0.133633
H     11.530709    13.349520     5.475665     0.143880
H     12.572727    13.548744     9.243660     0.115488
H     12.864781    -2.904815     8.616529     0.140507
H     14.503526    -1.306843     8.187440     0.145700
H     15.819570    -1.507399     6.349479     0.107903
H     14.007756    14.120429     5.281099     0.124286
H      2.855635     7.457544     2.843802     0.141641
H      3.762444     0.945286    16.381829     0.135569
H      4.360973     3.407141    16.814393     0.160964
H      5.972676     5.002912    17.234796     0.142106
H      7.178750    11.277424     1.784108     0.103717
H      5.307443     8.065598     2.946297     0.123026
H      4.470944    -1.093282     5.491300     0.094793
H      3.281096    15.912962     5.831792     0.127790
H      4.395226    13.847754     5.744932     0.141992
H      7.761054    15.874185     4.918023     0.123254
H      8.617384    13.731484     6.304312     0.131590
H      5.765354    12.184301     4.105012     0.130338
H      0.055887     7.364210     2.777788     0.412672
H     17.460118    16.309913     1.876180     0.423244
H      0.073915    -1.623598     4.977088     0.484945
H      0.483150    15.896183     5.138648     0.469152
H      0.021634     7.473110     6.872377     0.106666
H      0.589516     9.489436     7.812204     0.145240
H      0.203716    11.430835     6.636117     0.140513
H     16.430719     9.256868     3.802738     0.131234
H     17.004010    11.221699     2.374757     0.148454
H     16.636238    13.122939     5.817895     0.133696
H      2.516709     2.417319     3.210352     0.144142
H      3.558727    -4.096225    16.814393     0.115887
H      3.850781    18.671655     0.069488     0.140486
H      5.489526    17.073682     0.498577     0.145819
H      6.805570    17.274239     2.336539     0.108024
H      4.993756     1.646411     3.404919     0.124263
H     11.869635     8.309295     5.842215     0.141504
H     12.776444     8.507233     9.676223     0.135532
H     13.374973     6.045378     9.243660     0.161211
H     14.986676     4.449607     8.823257     0.142429
H     16.192750     4.489415     6.901910     0.103776
H     14.321443     7.701241     5.739720     0.123230
H     13.484944    16.860122     3.194717     0.094982
H     12.295096    -0.146123     2.854225     0.127909
H     13.409226     1.919085     2.941086     0.142005
H     16.775054    -0.107345     3.767994     0.123228
H     17.631384     2.035356     2.381706     0.131785
H     14.779354     3.582539     4.581006     0.130815
H      8.958113     4.207050    11.463806     0.412665
H      9.581882    13.152752    10.562197     0.422939
H      8.940085    -4.780758    13.663106     0.484885
H      8.530850    12.739022    13.824665     0.469053
H      8.992366     4.315950    15.558395     0.106731
H      8.424484     6.332275    16.498222     0.145312
H      8.810284     8.273675    15.322135     0.140473
H     10.611281     6.099707    12.488756     0.131235
H     10.037990     8.064538    11.060775     0.148428
H     10.405762     9.965778    14.503912     0.133476
H      6.497291    -0.739841    11.896370     0.144153
H      5.455273    -0.939065     8.128375     0.115936
H      5.163219    15.514494     8.755506     0.140612
H      3.524474    13.916522     9.184595     0.145887
H      2.208430    14.117078    11.022556     0.107986
H      4.020244    -1.510750    12.090936     0.124241
H     15.172365     5.152135    14.528233     0.141621
H     14.265556    11.664393     0.990206     0.135623
H     13.667027     9.202538     0.557642     0.161219
H     12.055324     7.606767     0.137239     0.142513
H     10.849250     1.332255    15.587927     0.103844
H     12.720557     4.544081    14.425738     0.123209
H     13.557056    13.702961    11.880735     0.094915
H     14.746904    -3.303283    11.540243     0.127831
H     13.632774    -1.238075    11.627103     0.141936
H     10.266946    -3.264506    12.454012     0.123207
H      9.410616    -1.121805    11.067723     0.131832
H     12.262646     0.425378    13.267023     0.130773
H     17.972113     5.245469    14.594247     0.412649
H      0.567882    -3.700234    15.495855     0.423234
H     17.954085    14.233277    12.394947     0.484968
H     17.544850    -3.286504    12.233387     0.469147
H     -0.021634     5.136569    10.499658     0.106689
H     17.438484     3.120243     9.559831     0.145269
H     17.824284     1.178844    10.735918     0.140512
H      1.597281     3.352811    13.569297     0.131247
H      1.023990     1.387980    14.997278     0.148483
H      1.391762    -0.513260    11.554140     0.133643
H     15.511291    10.192360    14.161683     0.144173
H     14.469273    16.705904     0.557642     0.115909
H     14.177219    -6.061976    17.302547     0.140451
H     12.538474    -4.464003    16.873458     0.145754
H     11.222430    -4.664560    15.035496     0.107975
H     13.034244    10.963268    13.967116     0.124261
H      6.158365     4.300384    11.529820     0.141634
H      5.251556     4.102446     7.695812     0.135591
H      4.653027     6.564301     8.128375     0.161273
H      3.041324     8.160072     8.548778     0.142550
H      1.835250     8.120264    10.470125     0.103820
H      3.706557     4.908438    11.632315     0.123203
H      4.543056    -4.250443    14.177318     0.094920
H      5.732904    12.755802    14.517810     0.127930
H      4.618774    10.690594    14.430949     0.142034
H      1.252946    12.717024    13.604041     0.123230
H      0.396616    10.574323    14.990329     0.131796
H      3.248646     9.027140    12.791029     0.130823
C      8.824706     7.509479     2.268788     0.078542
C      9.192477     6.303594     1.707671    -0.042177
C      8.945494     5.159706     2.386918    -0.100751
C      8.282063     5.241904     3.587325     0.141697
C      7.890856     6.469892     4.082428     0.028767
C      7.856602     3.876723     5.677181     0.188102
C      7.651083     2.831548     3.778418     0.122511
C     11.592004    13.176980     6.387697     0.183851
C     12.159886    13.290405     8.449758     0.145620
C     13.301058    14.907679     6.983558     0.157869
C     13.416438    15.953222     7.871269    -0.115163
C     14.382738    -2.025744     7.608951    -0.062917
C     15.159745    -2.145193     6.500615     0.108353
C     14.101502    14.834281     5.868273    -0.030806
C      2.871860     7.205550     1.949142     0.182261
C      3.369433     0.777823    17.207001     0.182474
C      4.667449     8.744985     1.170875     0.167402
C      4.860349     9.705407     0.225836    -0.052686
C      5.815833    10.643313     0.482943    -0.069176
C      6.547770    10.610723     1.634708     0.078988
C      5.444456     8.735737     2.315692    -0.021800
C      4.916236    -1.908256     5.437447     0.059797
C      4.191510    15.870133     5.652860    -0.098361
C      4.849532    14.646400     5.599007    -0.113478
C      6.185407    14.662901     5.324529     0.174208
C      6.848837    15.876640     5.103904     0.071526
C      8.103586    13.138713     5.805734     0.156738
C      6.544164    12.281263     4.603589     0.141845
C     17.838706     8.257360     6.417230     0.078505
C      0.178477     9.463246     6.978346    -0.041874
C     17.959494    10.607133     6.299100    -0.100246
C     17.296063    10.524935     5.098692     0.141939
C     16.904856     9.296948     4.603589     0.029591
C     16.870602    11.890116     3.008836     0.188122
C     16.665083    12.935292     4.907600     0.122712
C      2.578004     2.589859     2.298320     0.185625
C      3.145886     2.476435     0.236260     0.146987
C      4.287058     0.859161     1.702459     0.157452
C      4.402438    -0.186382     0.814748    -0.115187
C      5.368738    17.792584     1.077066    -0.062642
C      6.145745    17.912032     2.185402     0.108928
C      5.087502     0.932559     2.817744    -0.030643
C     11.885860     8.561290     6.736875     0.180656
C     12.383433     8.674695     8.851052     0.181624
C     13.681449     7.021854     7.515142     0.168274
C     13.874349     6.061433     8.460181    -0.051721
C     14.829833     5.123527     8.203075    -0.068640
C     15.561770     5.156117     7.051309     0.079271
C     14.458456     7.031102     6.370325    -0.021191
C     13.930236    17.675096     3.248571     0.060293
C     13.205510    -0.103293     3.033157    -0.098036
C     13.863532     1.120439     3.087011    -0.113509
C     15.199407     1.103938     3.361489     0.173937
C     15.862837    -0.109801     3.582114     0.071494
C     17.117586     2.628126     2.880283     0.157229
C     15.558164     3.485577     4.082428     0.142654
C      9.203294     5.100200    15.103247     0.078436
C      8.835523     6.306085    15.664364    -0.041874
C      9.082506     7.449973    14.985117    -0.100462
C      9.745937     7.367775    13.784710     0.141952
C     10.137144     6.139787    13.289607     0.029441
C     10.171398     8.732956    11.694854     0.187838
C     10.376917     9.778131    13.593617     0.122145
C      6.435996    -0.567301    10.984338     0.185650
C      5.868114    -0.680726     8.922277     0.147062
C      4.726942    -2.298000    10.388477     0.157479
C      4.611562    -3.343543     9.500766    -0.114943
C      3.645262    14.635423     9.763084    -0.062553
C      2.868255    14.754872    10.871420     0.108791
C      3.926498    -2.224602    11.503762    -0.030724
C     15.156140     5.404129    15.422893     0.182194
C     14.658567    11.831856     0.165034     0.182621
C     13.360551     3.864694    16.201160     0.168011
C     13.167651     2.904272    17.146199    -0.051615
C     12.212167     1.966366    16.889092    -0.068413
C     11.480230     1.998956    15.737327     0.079639
C     12.583544     3.873942    15.056343    -0.021127
C     13.111764    14.517935    11.934588     0.060424
C     13.836490    -3.260454    11.719175    -0.098174
C     13.178468    -2.036721    11.773028    -0.113628
C     11.842593    -2.053222    12.047506     0.173857
C     11.179163    -3.266961    12.268131     0.071536
C      9.924414    -0.529034    11.566301     0.157358
C     11.483836     0.328416    12.768446     0.142585
C      0.189294     4.352319    10.954805     0.078479
C     17.849523     3.146433    10.393689    -0.041886
C      0.068506     2.002546    11.072935    -0.100352
C      0.731937     2.084744    12.273343     0.141852
C      1.123144     3.312731    12.768446     0.029532
C      1.157398     0.719563    14.363199     0.188097
C      1.362917    -0.325613    12.464435     0.122532
C     15.449996    10.019820    15.073715     0.185644
C     14.882114    10.133244    17.135775     0.147017
C     13.740942    11.750518    15.669576     0.157359
C     13.625562    12.796061    16.557287    -0.115302
C     12.659262    -5.182905    16.294969    -0.062768
C     11.882255    -5.302353    15.186633     0.108858
C     12.940498    11.677120    14.554291    -0.030576
C      6.142140     4.048389    10.635160     0.182237
C      5.644567     3.934984     8.520983     0.182546
C      4.346551     5.587825     9.856893     0.168024
C      4.153651     6.548246     8.911854    -0.051540
C      3.198167     7.486152     9.168960    -0.068402
C      2.466230     7.453562    10.320726     0.079539
C      3.569544     5.578577    11.001710    -0.021155
C      4.097764    -5.065417    14.123464     0.060203
C      4.822490    12.712972    14.338878    -0.098011
C      4.164468    11.489240    14.285024    -0.113467
C      2.828593    11.505741    14.010546     0.173941
C      2.165163    12.719480    13.789921     0.071489
C      0.910414     9.981553    14.491752     0.157278
C      2.469836     9.124102    13.289607     0.142660
N      8.182909     7.601784     3.430977    -0.166592
N      7.935926     4.037441     4.318688     0.016346
N      7.562746     2.644049     5.929076    -0.152086
N      7.422128     1.977729     4.732142    -0.181465
N     10.932179    12.248216     7.011353    -0.164407
N     11.289134    12.328476     8.336840    -0.160310
N     12.372616    13.852256     7.242401     0.015212
N     15.020930    15.788141     5.618116    -0.225748
N      2.111079     6.285413     1.398449    -0.158778
N      2.430174     6.206422     0.053853    -0.196174
N      3.684923     7.730723     0.993680     0.019295
N      6.389123     9.659775     2.548478    -0.232546
N      6.199829    -1.892385     5.159494    -0.180659
N      6.920949    13.431608     5.244617     0.012978
N      8.428090    11.894870     5.546891    -0.153005
N      7.411311    11.351396     4.787733    -0.145500
N     17.196909     8.165055     5.255041    -0.170463
N     16.949926    11.729399     4.367330     0.016262
N     16.576746    13.122791     2.756942    -0.152055
N     16.436128    13.789111     3.953875    -0.181271
N      1.918179     3.518624     1.674664    -0.167056
N      2.275134     3.438364     0.349178    -0.160315
N      3.358616     1.914584     1.443616     0.015787
N      6.006930    -0.021302     3.067901    -0.225470
N     11.125079     9.481426     7.287569    -0.154227
N     11.444174     9.560418     8.632164    -0.195616
N     12.698923     8.036116     7.692337     0.018704
N     15.403123     6.107065     6.137540    -0.234612
N     15.213829    -1.264776     3.526523    -0.180428
N     15.934949     2.335231     3.441400     0.013622
N     17.442090     3.871970     3.139127    -0.157018
N     16.425311     4.415443     3.898285    -0.148997
N      9.845091     5.007895    13.941058    -0.170580
N     10.092074     8.572238    13.053347     0.016044
N     10.465254     9.965630    11.442959    -0.151633
N     10.605872    10.631950    12.639893    -0.181383
N      7.095821     0.361463    10.360682    -0.167092
N      6.738866     0.281203     9.035195    -0.160367
N      5.655384    -1.242577    10.129634     0.015796
N      3.007070    -3.178462    11.753919    -0.225611
N     15.916921     6.324266    15.973586    -0.158532
N     15.597826     6.403257    17.318182    -0.195899
N     14.343077     4.878956    16.378355     0.019007
N     11.638877     2.949904    14.823557    -0.234513
N     11.828171    -4.421936    12.212541    -0.180461
N     11.107051    -0.821929    12.127418     0.013693
N      9.599910     0.714809    11.825144    -0.157042
N     10.616689     1.258283    12.584302    -0.149112
N      0.831091     4.444624    12.116994    -0.170524
N      1.078074     0.880280    13.004705     0.016217
N      1.451254    -0.513112    14.615093    -0.151952
N      1.591872    -1.179432    13.418160    -0.181357
N     16.109821     9.091055    15.697371    -0.167142
N     15.752866     9.171315    17.022857    -0.160423
N     14.669384    10.695095    15.928419     0.015836
N     12.021070    12.630981    14.304134    -0.225710
N      6.902921     3.128253    10.084466    -0.158511
N      6.583826     3.049261     8.739871    -0.195894
N      5.329077     4.573563     9.679698     0.018991
N      2.624877     6.502614    11.234495    -0.234564
N      2.814171    -5.049545    13.845512    -0.180512
N      2.093051    10.274448    13.930635     0.013630
N      0.585910     8.737709    14.232908    -0.156972
N      1.602689     8.194236    13.473750    -0.149020
O      8.907635     9.256223     5.574686    -0.761242
O      7.831363     0.086574     6.509302    -0.825680
O      8.931071    -0.704729     3.813162    -0.872446
O     17.921635     6.510616     3.111331    -0.781458
O     16.845363    15.680265     2.176716    -0.825849
O     17.945071    16.471569     4.872856    -0.872452
O      9.120365     3.353456    11.797349    -0.781403
O     10.196637    12.523105    10.862733    -0.825358
O      9.096929    13.314408    13.558873    -0.872437
O      0.106365     6.099063    14.260704    -0.781442
O      1.182637    -3.070586    15.195319    -0.825906
O      0.082929    -3.861890    12.499179    -0.872442
Si    10.000132    -1.910122    15.766859     1.847384
Si    13.079675    10.587070     3.708408     1.821644
Si     0.986132    11.362641    10.291194     1.847346
Si     4.065675     5.179769     4.977609     1.822013
Si     8.027868    14.519801     1.605176     1.847189
Si     4.948325     2.022609    13.663627     1.822031
Si    17.041868     1.247038     7.080841     1.847435
Si    13.962325     7.429910    12.394426     1.822044
Si     9.014000    -3.157160     8.686018     1.825984
Si     0.000000     0.000000     0.000000     1.825976
Si     0.000000     9.462000     0.000000     1.821092
Si     9.014000     6.304839     8.686018     1.821147
F      9.423236    -0.669669    14.941687    -0.559124
F     11.424344    -2.034126    15.040708    -0.588001
F      9.307856    -3.056600    14.896520    -0.583311
F     10.445423    -3.068671    16.866509    -0.571359
F      8.561497    -1.857455    16.647621    -0.571539
F     10.852856    -0.980709    16.828290    -0.559778
F     13.804040    10.020929     5.090006    -0.587324
F     14.481892    10.265864     2.849014    -0.568595
F     12.524052     9.033709     3.406656    -0.598559
F     12.381630    11.086733     2.303532    -0.574315
F     13.625562    12.124406     4.019889    -0.590694
F     11.640680    10.874604     4.532364    -0.586236
F      0.409236    10.122188    11.116365    -0.559167
F      2.410344    11.486644    11.017345    -0.588033
F      0.293856    12.509118    11.161532    -0.583328
F      1.431423    12.521190     9.191544    -0.571285
F     17.575497    11.309974     9.410431    -0.571460
F      1.838856    10.433228     9.229762    -0.559903
F      4.790040     5.745910     3.596011    -0.587278
F      5.467892     5.500975     5.837004    -0.568372
F      3.510052     6.733131     5.279361    -0.598575
F      3.367630     4.680106     6.382486    -0.574538
F      4.611562     3.642434     4.666129    -0.590719
F      2.626680     4.892235     4.153654    -0.587564
F      8.604764    13.279348     2.430348    -0.558659
F      6.603656    14.643805     2.331327    -0.587905
F      8.720144    15.666279     2.475515    -0.583258
F      7.582577    15.678350     0.505526    -0.570951
F      9.466503    14.467134     0.724414    -0.571209
F      7.175144    13.590388     0.543745    -0.559431
F      4.223960     2.588750    12.282029    -0.587465
F      3.546108     2.343815    14.523021    -0.568455
F      5.503948     3.575970    13.965379    -0.598674
F      5.646370     1.522946    15.068503    -0.574380
F      4.402438     0.485273    13.352146    -0.590712
F      6.387320     1.735075    12.839671    -0.587543
F     17.618764     2.487491     6.255670    -0.559196
F     15.617656     1.123035     6.354690    -0.588034
F     17.734144     0.100561     6.210503    -0.583302
F     16.596577     0.088489     8.180491    -0.571335
F      0.452503     1.299705     7.961604    -0.571923
F     16.189144     2.176451     8.142273    -0.559843
F     13.237960     6.863769    13.776024    -0.587424
F     12.560108     7.108704    11.535031    -0.568432
F     14.517948     5.876548    12.092674    -0.598835
F     14.660370     7.929573    10.989549    -0.574419
F     13.416438     8.967245    12.705906    -0.590560
F     15.401320     7.717444    13.218381    -0.587576
F      8.694904    14.155059     8.924014    -0.576664
F     10.483282    -3.305033     9.415643    -0.577582
F      8.318119    -2.780480    10.164378    -0.584789
F      9.333096    -1.545380     8.448021    -0.577057
F      7.544718    15.914712     7.956392    -0.577684
F      9.709881    15.390159     7.207657    -0.584550
F     17.708904    -4.702540    17.134038    -0.576875
F      1.469282    12.757552    16.642410    -0.577629
F     17.332119    12.232999    15.893675    -0.584600
F      0.319096    17.312219     0.237997    -0.576868
F     16.558718    -0.147873     0.729625    -0.577614
F      0.695881     0.376680     1.478360    -0.584608
F     17.829692     3.565232    15.739064    -0.578339
F      1.629731     3.118741    17.154885    -0.567427
F     17.927043     1.517833    16.982901    -0.595840
F      0.198308     9.044447     1.632971    -0.578230
F     16.398269     9.490938     0.217150    -0.567584
F      0.100957    11.091846     0.389134    -0.595770
F      8.815692     5.887287    10.318989    -0.578367
F     10.643731     6.333777     8.903168    -0.567434
F      8.913043     7.934685     9.075151    -0.595555
F      9.212308     6.722392     7.053046    -0.579010
F      7.384269     6.275902     8.468867    -0.567511
F      9.114957     4.674994     8.296884    -0.595923

The following XYZ coordinates are in angstroms. Other properties are in atomic units.
The sperically averaged electron density of each atom fit to a function of the form exp(a - br)
eigen_1, eigen_2 and eigen_3 are the three eigenvalues of traceless quadrupole moment tensor
  atom number  atomic symbol              X              Y              Z     net charge C6 coefficient C8 coefficient C10 coefficient fluctuating dipole atomic polarizability isotropic forcefield polarizability              a              b squared Pearson coefficient          <r^3>          <r^4>         wp_QDO          m_QDO          q_QDO       dipole_x       dipole_y       dipole_z         dipole            Qxy            Qxz            Qyz     Q(x^2-y^2)  Q(3z^2 - R^2)        eigen_1        eigen_2        eigen_3 static polarizability      alpha(xx)      alpha(xy)      alpha(xz)      alpha(yy)      alpha(yz)      alpha(zz) atomic spin moment
            1             Cu       7.667308       9.429147       4.129506       0.688230      67.288501 0.99082290E+03  0.26795434E+05                                14.295663                           10.842347       1.380814       2.335334                    0.996537      43.160202     107.299487       0.509049       0.444920      -1.118052       0.072686       0.005042       0.072687       0.102917       0.083968      -0.026427      -0.052671       0.083396       0.050197      -0.110440      -0.002435       0.112875             18.019489      14.455971      -0.624328       7.464435      21.484220       5.391544      18.118277           0.040249
            2             Cu       9.828866      10.703493       6.370846       0.732585      72.237892 0.10646534E+04  0.29394298E+05                                15.094290                           11.361381       1.008697       2.217084                    0.995293      43.480958     110.201063       0.487939       0.454658      -1.108981      -0.001421      -0.073028      -0.104769       0.127717       0.048705      -0.016267       0.024920       0.000256       0.104826      -0.073992       0.028785       0.045207             19.048772      22.411826      -1.168118       8.292596      20.671852      -0.210728      14.062638          -0.035330
            3             Cu       7.309813       1.559473       7.603045       0.699869      73.208102 0.10791922E+04  0.29930116E+05                                15.235831                           11.456231       1.006170       2.208370                    0.995072      44.206344     112.699877       0.484262       0.456054      -1.106902       0.068610      -0.057904      -0.042356       0.099269      -0.004300       0.045366       0.056072       0.052714      -0.084062      -0.087987       0.017578       0.070409             18.957857       9.314894      -0.949258      -4.929027      21.992964      -1.761436      25.565712          -0.531571
            4             Cu       7.051652      -0.049179       4.790339       0.710349      67.708616 0.11022566E+04  0.30515079E+05                                14.199897                           11.350278       1.364499       2.332998                    0.994821      43.096909     107.264391       0.504792       0.438290      -1.125892       0.117380      -0.017055       0.052493       0.129709      -0.031611       0.015248       0.035399       0.054016       0.100335      -0.072336       0.024819       0.047517             16.984050      11.687116       3.060442       4.680510      20.360528       0.118620      18.904506           0.568297
            5             Cu      16.681308       6.337693       4.556511       0.708906      65.878480 0.96682729E+03  0.25973207E+05                                14.074376                           10.688936       1.472560       2.365126                    0.997053      42.800837     105.872503       0.514491       0.443151      -1.119750       0.073227      -0.004944      -0.073862       0.104126      -0.082459       0.024749      -0.052619       0.084869       0.047232      -0.109665      -0.001271       0.110936             17.722970      14.225478       0.632756      -7.324979      21.124785       5.282857      17.818648          -0.525652
            6             Cu       0.814866       5.063346       2.315171       0.755541      70.508163 0.10347400E+04  0.28345284E+05                                14.824470                           11.172336       1.147965       2.264593                    0.995755      43.031288     108.380815       0.494275       0.452364      -1.111180      -0.002865       0.073923       0.103382       0.127124      -0.049040       0.015457       0.025848      -0.002233       0.103170      -0.074105       0.028020       0.046085             18.691898      21.978013       1.143007      -8.108285      20.306774      -0.205176      13.790906           0.548416
            7             Cu      16.323813      14.207367       1.082973       0.699793      73.206915 0.10792008E+04  0.29930396E+05                                15.235546                           11.456226       1.006217       2.208375                    0.995073      44.207033     112.701483       0.484266       0.456050      -1.106906       0.068531       0.057927       0.042413       0.099252       0.004321      -0.045355       0.056103       0.052787      -0.084084      -0.088030       0.017610       0.070420             18.956894       9.314758       0.949237       4.928783      21.990814      -1.761019      25.565110          -0.530887
            8             Cu      16.065652      15.816019       3.895679       0.710610      67.687747 0.11018599E+04  0.30501119E+05                                14.196711                           11.347991       1.365075       2.333236                    0.994823      43.091429     107.242875       0.504863       0.438271      -1.125913       0.117295       0.017005      -0.052483       0.129621       0.031604      -0.015172       0.035444       0.053895       0.100206      -0.072289       0.024788       0.047501             16.979766      11.685509      -3.058472      -4.681113      20.351434       0.118906      18.902356           0.569557
            9             Cu      10.360692       3.180532      13.242529       0.708950      65.871194 0.96671517E+03  0.25969366E+05                                14.073198                           10.688194       1.472708       2.365180                    0.997055      42.799438     105.866345       0.514520       0.443140      -1.119760      -0.073286      -0.004966      -0.073830       0.104146       0.082441      -0.024735      -0.052652       0.084916       0.047477      -0.109714      -0.001207       0.110921             17.721287      14.222573      -0.633346       7.322825      21.124856       5.282576      17.816433          -0.525721
           10             Cu       8.199134       1.906186      11.001189       0.755563      70.498093 0.10346029E+04  0.28340487E+05                                14.822930                           11.171495       1.148251       2.264708                    0.995754      43.029158     108.372184       0.494302       0.452356      -1.111189       0.002935       0.073904       0.103302       0.127050       0.049028      -0.015504       0.025819      -0.002238       0.103304      -0.074117       0.028044       0.046073             18.689169      21.973358      -1.141799       8.106305      20.305109      -0.204637      13.789041           0.548500
           11             Cu      10.718187      11.050206       9.768990       0.697085      73.445601 0.10832321E+04  0.30072474E+05                                15.271381                           11.480637       1.001272       2.206230                    0.995080      44.263320     112.929521       0.483523       0.456291      -1.106676      -0.069252       0.057989       0.041971       0.099600      -0.004551       0.045204       0.056239       0.052144      -0.083151      -0.087964       0.017914       0.070051             19.004989       9.332904      -0.950901      -4.938235      22.041558      -1.766992      25.640506          -0.509745
           12             Cu      10.976348      12.658858      12.581696       0.710210      67.720129 0.11024664E+04  0.30522430E+05                                14.201629                           11.351426       1.364809       2.333049                    0.994822      43.100108     107.276107       0.504761       0.438295      -1.125885      -0.117167       0.016979      -0.052493       0.129507      -0.031637       0.014999       0.035512       0.053999       0.099819      -0.072293       0.024895       0.047398             16.986548      11.688640       3.060362       4.682534      20.359742       0.120480      18.911263           0.576523
           13             Cu       1.346692       6.271986      12.815524       0.708883      65.870796 0.96672661E+03  0.25969753E+05                                14.073129                           10.688268       1.472778       2.365196                    0.997055      42.799718     105.867235       0.514517       0.443141      -1.119759      -0.073229       0.004946       0.073878       0.104139      -0.082448       0.024773      -0.052645       0.084923       0.047391      -0.109698      -0.001256       0.110954             17.720885      14.223079       0.633070      -7.323070      21.123193       5.282319      17.816382          -0.525399
           14             Cu      17.213134       7.546333      15.056864       0.755559      70.498019 0.10346131E+04  0.28340850E+05                                14.822922                           11.171566       1.148186       2.264681                    0.995755      43.029501     108.373390       0.494299       0.452357      -1.111188       0.002910      -0.073911      -0.103328       0.127075      -0.049045       0.015466       0.025807      -0.002197       0.103210      -0.074104       0.028050       0.046053             18.689053      21.973916       1.141428      -8.106270      20.304300      -0.204591      13.788944           0.548355
           15             Cu       1.704187      -1.597688      16.289062       0.699810      73.215369 0.10793068E+04  0.29934171E+05                                15.236924                           11.456934       1.005942       2.208279                    0.995073      44.208122     112.707078       0.484240       0.456061      -1.106895      -0.068546      -0.057920      -0.042383       0.099245       0.004305      -0.045343       0.056045       0.052710      -0.083894      -0.087934       0.017560       0.070374             18.959213       9.315848       0.950143       4.929760      21.993580      -1.759534      25.568211          -0.530929
           16             Cu       1.962348      -3.206340      13.476356       0.710244      67.711665 0.11023366E+04  0.30517918E+05                                14.200360                           11.350755       1.364371       2.332935                    0.994821      43.098616     107.270566       0.504776       0.438295      -1.125886      -0.117371      -0.017036       0.052499       0.129701       0.031594      -0.015194       0.035431       0.053941       0.100319      -0.072306       0.024780       0.047526             16.984244      11.687772      -3.059827      -4.681516      20.358334       0.119287      18.906625           0.568817
           17              H       9.069887       8.402629       5.908229       0.410074       0.551235 0.36149550E+01  0.30654684E+02                                 1.342745                            1.295477      -2.006297       2.067717                    0.993455       3.012730       9.294790       0.414882       1.740956      -0.623065       0.004667      -0.022312       0.007510       0.024000       0.001237       0.000121       0.003658       0.003717      -0.009606      -0.005711       0.001590       0.004121              1.371914       1.203132      -0.010213       0.114143       1.613146      -0.190075       1.299464          -0.000018
           18              H       8.446118      -0.543073       6.809838       0.423326       0.625098 0.42813094E+01  0.37697679E+02                                 1.446538                            1.400896      -1.855892       2.154207                    0.992803       2.897599       8.971749       0.404670       1.718963      -0.627968       0.019237      -0.017239       0.004872       0.026287      -0.002821      -0.000548       0.007750      -0.002226      -0.010170      -0.008780      -0.000123       0.008902              1.472907       1.415897      -0.262781       0.138543       1.569564      -0.190905       1.433261          -0.000448
           19              H       9.087915      17.390437       3.708929       0.485027       0.363824 0.20432820E+01  0.14788372E+02                                 0.978307                            0.946391      -1.452638       2.420044                    0.999950       1.982932       5.367648       0.514838       1.643781      -0.642136      -0.004864      -0.017577       0.003166       0.018510      -0.001217      -0.006457      -0.006029      -0.000362      -0.018151      -0.011793       0.004249       0.007543              0.988480       0.885035      -0.005066      -0.011761       1.225918       0.049939       0.854489           0.000009
           20              H       9.497150      -0.129343       3.547370       0.469084       0.389460 0.21976873E+01  0.15843348E+02                                 0.946141                            0.921069      -1.345904       2.468367                    0.999927       1.823462       4.582396       0.586915       1.447603      -0.677714       0.006666       0.024064      -0.004220       0.025324       0.008164      -0.007938      -0.001998      -0.016219      -0.032765      -0.015981      -0.001875       0.017856              0.951292       1.007173       0.154506      -0.076978       1.019200      -0.063747       0.827502          -0.000030
           21              H       9.035634       8.293729       1.813640       0.106953       1.073150 0.76418125E+01  0.73639062E+02                                 1.695263                            1.589631      -0.787527       2.511834                    0.999651       3.278684       8.883999       0.512586       1.240017      -0.719662       0.017876       0.036374      -0.028446       0.049516       0.005486      -0.009086      -0.006956      -0.018832       0.017874      -0.016426      -0.000388       0.016813              1.744808       1.465253       0.178734      -0.167473       2.124331      -0.408619       1.644840           0.000039
           22              H       9.603516       6.277404       0.873813       0.145262       0.983170 0.64480194E+01  0.60458449E+02                                 1.677819                            1.513605      -1.084140       2.376592                    0.997636       3.431612       9.636045       0.490281       1.332387      -0.696252       0.012139      -0.004267      -0.036012       0.038242       0.000893      -0.002641      -0.009312      -0.017385       0.010503      -0.010979      -0.003936       0.014915              1.787161       1.557807      -0.012652      -0.589322       1.420453       0.086995       2.383224           0.000004
           23              H       9.217716       4.336004       2.049900       0.140431       1.092275 0.80196936E+01  0.78757591E+02                                 1.754742                            1.659729      -1.095918       2.383244                    0.996613       3.394664       9.496403       0.484199       1.288095      -0.707972       0.016210      -0.027629      -0.024550       0.040359      -0.004193      -0.004691       0.001136      -0.009643      -0.012781      -0.008478      -0.000644       0.009122              1.775820       1.485511      -0.204212      -0.244560       2.133706       0.252746       1.708244          -0.000029
           24              H       7.416719       6.509972       4.883279       0.131368       1.029353 0.75100536E+01  0.73770090E+02                                 1.787038                            1.681660      -1.353446       2.257730                    0.993892       3.701054      10.933519       0.441575       1.412098      -0.680465      -0.025810       0.002997       0.042366       0.049699      -0.004719      -0.008845       0.001842      -0.014372       0.022884      -0.015283       0.002742       0.012541              1.831525       1.721825       0.084131      -0.394150       1.608687      -0.073759       2.164062           0.000037
           25              H       7.990010       4.545141       6.311260       0.148499       0.944904 0.63616134E+01  0.60260258E+02                                 1.714814                            1.567973      -1.389651       2.245709                    0.994454       3.657284      10.790483       0.446171       1.449242      -0.672576       0.001958       0.038235       0.039226       0.054813       0.001312      -0.005179       0.004167      -0.017996       0.007789      -0.012472       0.002330       0.010142              1.786324       1.390091       0.187575       0.163731       1.933681       0.519836       2.035201           0.000149
           26              H       7.622238       2.643901       2.868123       0.133633       1.044181 0.73942625E+01  0.70752803E+02                                 1.677753                            1.577821      -0.811732       2.520624                    0.999576       3.151510       8.542195       0.506997       1.262559      -0.715583      -0.005458      -0.012148      -0.055666       0.057237       0.001772       0.001273       0.005258      -0.020442       0.054929      -0.019547      -0.000314       0.019861              1.698763       1.366688       0.095843       0.005313       1.494247       0.180598       2.235353          -0.000186
           27              H      11.530709      13.349520       5.475665       0.143880       1.049081 0.75392160E+01  0.72979621E+02                                 1.728556                            1.629700      -0.906578       2.488109                    0.999244       3.213363       8.954845       0.478972       1.321053      -0.702788      -0.008237       0.005806      -0.061896       0.062711       0.007738       0.008878      -0.010426      -0.002241       0.054253      -0.021513      -0.001360       0.022874              1.752807       1.505324       0.004299       0.040586       1.439847      -0.099670       2.313251          -0.000132
           28              H      12.572727      13.548744       9.243660       0.115488       1.144824 0.82675906E+01  0.82271045E+02                                 1.843280                            1.710901      -1.113636       2.360296                    0.996436       3.586467      10.285543       0.463592       1.327707      -0.698714       0.017631       0.011998       0.046117       0.050809       0.005750       0.006796      -0.002143       0.006391       0.026167      -0.012373       0.000163       0.012210              1.887360       1.598513       0.170001       0.356887       1.598938       0.282787       2.464629           0.000068
           29              H      12.864781      -2.904815       8.616529       0.140507       0.991125 0.69139284E+01  0.66058677E+02                                 1.696100                            1.576651      -1.157391       2.348437                    0.996366       3.507788       9.988034       0.475470       1.348272      -0.693234      -0.025650       0.011754       0.024859       0.037604       0.002486      -0.008206       0.006034      -0.011545      -0.000453      -0.013246       0.003208       0.010038              1.755824       1.822983       0.053220      -0.558167       1.402258       0.060736       2.042232           0.000000
           30              H      14.503526      -1.306843       8.187440       0.145700       1.065506 0.75331649E+01  0.72381680E+02                                 1.693649                            1.584654      -0.905152       2.474109                    0.999400       3.185425       8.637866       0.509956       1.250036      -0.717730       0.003858       0.036408       0.022678       0.043067       0.000062      -0.008160       0.010440      -0.009216       0.008774      -0.013191      -0.001934       0.015125              1.731659       1.448955       0.257656       0.026389       1.995702       0.453393       1.750319           0.000314
           31              H      15.819570      -1.507399       6.349479       0.107903       1.124504 0.78473949E+01  0.78130988E+02                                 1.900896                            1.717565      -1.501570       2.163966                    0.993077       4.005286      12.010428       0.436391       1.409718      -0.679045       0.031241       0.035094       0.000206       0.046985       0.007730      -0.005359       0.000696      -0.001619      -0.009281      -0.009547      -0.000558       0.010105              2.021238       2.155287       0.771195      -0.209948       2.289282      -0.104672       1.619144           0.000512
           32              H      14.007756      14.120429       5.281099       0.124286       1.090601 0.79302271E+01  0.78743426E+02                                 1.826025                            1.701439      -1.518662       2.166616                    0.992810       3.840043      11.301438       0.450608       1.368921      -0.687696      -0.006617      -0.034273      -0.027130       0.044209       0.003863       0.001339       0.002275      -0.003252       0.005450      -0.005103      -0.000184       0.005286              1.872382       1.577024       0.104669      -0.105801       2.185147       0.534839       1.854974           0.000408
           33              H       2.855635       7.457544       2.843802       0.141641       1.085104 0.78929470E+01  0.77755235E+02                                 1.797978                            1.689164      -1.122035       2.379060                    0.997058       3.424142       9.819074       0.458649       1.355613      -0.694039      -0.004969       0.012084       0.057867       0.059323       0.006547      -0.007705       0.009936      -0.003886       0.021864      -0.016733       0.002488       0.014246              1.833175       1.565739       0.021090      -0.003920       1.490987       0.134233       2.442798          -0.000178
           34              H       3.762444       0.945286      16.381829       0.135569       1.056825 0.72213689E+01  0.70307338E+02                                 1.820172                            1.649533      -1.334075       2.262254                    0.994482       3.711260      10.947968       0.445237       1.412972      -0.679733       0.018003       0.009201      -0.048942       0.052953       0.005806      -0.001780       0.007709      -0.001388       0.020562      -0.011709       0.000452       0.011257              1.916704       1.637988       0.170654      -0.454224       1.487901      -0.243701       2.624222           0.000271
           35              H       4.360973       3.407141      16.814393       0.160964       1.001140 0.69719777E+01  0.66857323E+02                                 1.734406                            1.606858      -1.144771       2.379075                    0.996941       3.340528       9.578064       0.459921       1.388769      -0.687048      -0.020243       0.005492      -0.037971       0.043379       0.001606       0.007686      -0.007257      -0.005434       0.003521      -0.011618       0.001172       0.010446              1.803317       1.768397       0.111233       0.490020       1.437263       0.038886       2.204292          -0.000000
           36              H       5.972676       5.002912      17.234796       0.142106       1.076344 0.75438946E+01  0.72620371E+02                                 1.720090                            1.596733      -0.837607       2.505394                    0.999678       3.184844       8.687195       0.502045       1.267361      -0.714183       0.003254       0.029015      -0.030758       0.042409       0.004223       0.006640      -0.012032      -0.000139       0.016020      -0.015564       0.000971       0.014593              1.776092       1.488557       0.288721      -0.123795       1.991860      -0.466959       1.847858           0.000034
           37              H       7.178750      11.277424       1.784108       0.103717       1.230991 0.86282365E+01  0.86952689E+02                                 1.937624                            1.742291      -1.381316       2.218707                    0.993657       3.832687      11.132945       0.460675       1.319321      -0.698442       0.032125       0.036316       0.001153       0.048500       0.007980       0.000917      -0.002344       0.009355      -0.004726      -0.009268      -0.000781       0.010049              2.067095       2.062618       0.771657       0.202512       2.456924       0.186290       1.681742           0.000044
           38              H       5.307443       8.065598       2.946297       0.123026       1.080412 0.78958889E+01  0.78452331E+02                                 1.835503                            1.714884      -1.367534       2.242409                    0.993575       3.786244      11.209475       0.441369       1.396689      -0.683076      -0.007004      -0.033036       0.031287       0.046036       0.003499       0.001935      -0.004972      -0.004000       0.013450      -0.007829       0.000199       0.007631              1.883376       1.641258       0.217457       0.009298       2.095490      -0.552799       1.913381           0.000033
           39              H       4.470944      -1.093282       5.491300       0.094793       1.174195 0.85625304E+01  0.84451030E+02                                 1.763153                            1.655499      -0.831179       2.477677                    0.999286       3.347549       9.021891       0.517388       1.200292      -0.729330      -0.031051       0.039444       0.004047       0.050362      -0.012816      -0.004939       0.002464       0.002470      -0.048232      -0.017006      -0.004657       0.021663              1.808108       1.696140      -0.424698      -0.006764       2.257693      -0.027533       1.470489           0.000519
           40              H       3.281096      15.912962       5.831792       0.127790       0.956228 0.64043072E+01  0.58392935E+02                                 1.497441                            1.398841      -0.746329       2.533017                    0.999836       3.003023       7.631982       0.586303       1.145766      -0.742257      -0.037114       0.001142       0.007380       0.037858      -0.000667      -0.007606      -0.001368       0.001382      -0.062460      -0.022608       0.009748       0.012860              1.541253       2.150891      -0.051276      -0.126064       1.233710      -0.003168       1.239159           0.000339
           41              H       4.395226      13.847754       5.744932       0.141992       0.918437 0.63428381E+01  0.57504124E+02                                 1.443908                            1.384671      -0.767846       2.536550                    0.999826       2.884058       7.230851       0.596005       1.133550      -0.746696      -0.023515      -0.031424       0.008047       0.040065       0.005689      -0.003301      -0.003931      -0.003075      -0.032073      -0.011835      -0.000544       0.012379              1.448405       1.435275       0.258590      -0.089664       1.708243      -0.056446       1.201696          -0.000001
           42              H       7.761054      15.874185       4.918023       0.123254       0.963189 0.71200666E+01  0.68824488E+02                                 1.695447                            1.628115      -1.163830       2.349156                    0.995580       3.576122      10.386642       0.453868       1.396103      -0.684275       0.047216       0.000302      -0.007440       0.047800      -0.000050      -0.002376      -0.000697       0.009636      -0.048218      -0.016292       0.003243       0.013048              1.710947       2.068974      -0.049902      -0.159007       1.553274      -0.033413       1.510592           0.000574
           43              H       8.617384      13.731484       6.304312       0.131590       0.995032 0.68015940E+01  0.65439056E+02                                 1.761830                            1.610002      -1.371800       2.236250                    0.994186       3.803233      11.266497       0.445457       1.429136      -0.675704       0.028376       0.030397       0.026423       0.049268      -0.002247       0.003581       0.002793       0.003703      -0.005871      -0.006212       0.001365       0.004847              1.832405       1.794560       0.320008       0.456110       1.904065       0.482166       1.798591           0.000006
           44              H       5.765354      12.184301       4.105012       0.130338       1.175198 0.84906650E+01  0.83918652E+02                                 1.807032                            1.685079      -0.892614       2.484575                    0.999011       3.223695       8.817717       0.494150       1.254094      -0.718347      -0.045040      -0.008372      -0.036848       0.058792       0.002176       0.017607       0.004445       0.016612      -0.027453      -0.019429      -0.003820       0.023249              1.844875       2.146050       0.120489       0.491089       1.586901       0.199262       1.801675          -0.000036
           45              H       0.055887       7.364210       2.777788       0.412672       0.546846 0.35826446E+01  0.30331555E+02                                 1.338927                            1.292352      -1.939741       2.092484                    0.993230       3.006688       9.287612       0.413834       1.748192      -0.622029       0.004776       0.022317      -0.007382       0.023986      -0.001093       0.000136       0.003663       0.003806      -0.009322      -0.005702       0.001797       0.003905              1.367816       1.200843       0.009592      -0.113656       1.606294      -0.187966       1.296312           0.000190
           46              H      17.460118      16.309913       1.876180       0.423244       0.625247 0.42825260E+01  0.37710183E+02                                 1.446629                            1.400983      -1.855626       2.154252                    0.992809       2.897815       8.971941       0.404716       1.718688      -0.628008       0.019246       0.017226      -0.004887       0.026288       0.002824       0.000542       0.007742      -0.002227      -0.010184      -0.008776      -0.000120       0.008896              1.473000       1.415993       0.262802      -0.138559       1.569650      -0.190919       1.433356          -0.000444
           47              H       0.073915      -1.623598       4.977088       0.484945       0.363981 0.20443933E+01  0.14798286E+02                                 0.978538                            0.946605      -1.452600       2.419963                    0.999950       1.983443       5.369205       0.514819       1.643632      -0.642157      -0.004874       0.017566      -0.003141       0.018499       0.001210       0.006465      -0.006027      -0.000359      -0.018127      -0.011790       0.004239       0.007551              0.988716       0.885240       0.005071       0.011765       1.226234       0.049962       0.854675           0.000025
           48              H       0.483150      15.896183       5.138648       0.469152       0.389339 0.21968436E+01  0.15836004E+02                                 0.946020                            0.920954      -1.346064       2.468385                    0.999927       1.823149       4.581672       0.586883       1.447798      -0.677680       0.006663      -0.024069       0.004235       0.025331      -0.008166       0.007936      -0.001996      -0.016219      -0.032741      -0.015976      -0.001877       0.017853              0.951172       1.007047      -0.154478       0.076958       1.019068      -0.063732       0.827401          -0.000023
           49              H       0.021634       7.473110       6.872377       0.106666       1.074393 0.76525088E+01  0.73768263E+02                                 1.696565                            1.590726      -0.787144       2.511792                    0.999649       3.280949       8.891844       0.512416       1.239989      -0.719663       0.017963      -0.036285       0.028517       0.049522      -0.005475       0.009087      -0.006976      -0.018820       0.017971      -0.016428      -0.000404       0.016832              1.746199       1.466294      -0.178993       0.167707       2.126161      -0.409213       1.646141          -0.000605
           50              H       0.589516       9.489436       7.812204       0.145240       0.983163 0.64477670E+01  0.60453489E+02                                 1.677580                            1.513404      -1.083897       2.376679                    0.997642       3.431189       9.633609       0.490413       1.332085      -0.696315       0.012136       0.004264       0.036011       0.038240      -0.000897       0.002641      -0.009301      -0.017365       0.010512      -0.010970      -0.003929       0.014899              1.786872       1.557578       0.012661       0.589211       1.420198       0.086992       2.382840          -0.000453
           51              H       0.203716      11.430835       6.636117       0.140513       1.091691 0.80137620E+01  0.78681552E+02                                 1.753867                            1.658924      -1.095363       2.383591                    0.996625       3.392953       9.489271       0.484420       1.287799      -0.708042       0.016239       0.027647       0.024539       0.040376       0.004205       0.004672       0.001148      -0.009618      -0.012847      -0.008459      -0.000673       0.009132              1.774913       1.484808       0.204117       0.244349       2.132625       0.252619       1.707307          -0.000109
           52              H      16.430719       9.256868       3.802738       0.131234       1.030988 0.75241712E+01  0.73942157E+02                                 1.788710                            1.683056      -1.354159       2.257178                    0.993880       3.703690      10.943140       0.441472       1.411788      -0.680514      -0.025745      -0.002897      -0.042374       0.049667       0.004652       0.008861       0.001774      -0.014345       0.022858      -0.015264       0.002779       0.012485              1.833309       1.723427      -0.084297       0.394864       1.610001      -0.073928       2.166500          -0.000654
           53              H      17.004010      11.221699       2.374757       0.148454       0.945095 0.63631756E+01  0.60278212E+02                                 1.714974                            1.568111      -1.389587       2.245701                    0.994454       3.657556      10.791250       0.446179       1.449141      -0.672593       0.001946      -0.038219      -0.039229       0.054803      -0.001303       0.005180       0.004164      -0.017979       0.007799      -0.012464       0.002329       0.010135              1.786492       1.390207      -0.187599      -0.163767       1.933854       0.519902       2.035414           0.000142
           54              H      16.636238      13.122939       5.817895       0.133696       1.043740 0.73902199E+01  0.70703588E+02                                 1.677223                            1.577348      -0.811812       2.520658                    0.999575       3.150579       8.538694       0.507099       1.262493      -0.715602      -0.005495       0.012162       0.055686       0.057262      -0.001760      -0.001278       0.005260      -0.020418       0.054938      -0.019535      -0.000329       0.019864              1.698220       1.366310      -0.095785      -0.005328       1.493765       0.180532       2.234584          -0.000189
           55              H       2.516709       2.417319       3.210352       0.144142       1.047346 0.75232368E+01  0.72786075E+02                                 1.726718                            1.628036      -0.906094       2.488655                    0.999251       3.210126       8.943337       0.479190       1.321157      -0.702777      -0.008203      -0.005938       0.062035       0.062856      -0.007669      -0.008887      -0.010474      -0.002270       0.054297      -0.021482      -0.001440       0.022921              1.750936       1.503836      -0.004274      -0.040558       1.438450      -0.099570       2.310523          -0.000160
           56              H       3.558727      -4.096225      16.814393       0.115887       1.142436 0.82458458E+01  0.81998771E+02                                 1.840698                            1.708657      -1.112520       2.361191                    0.996471       3.581390      10.266714       0.463904       1.327718      -0.698729       0.017740      -0.012014      -0.046138       0.050870      -0.005692      -0.006796      -0.002133       0.006436       0.025992      -0.012302       0.000127       0.012175              1.884640       1.596441      -0.169626      -0.356214       1.596789       0.282209       2.460691           0.000199
           57              H       3.850781      18.671655       0.069488       0.140486       0.991272 0.69149373E+01  0.66069073E+02                                 1.696085                            1.576622      -1.157379       2.348409                    0.996366       3.507749       9.987164       0.475552       1.348025      -0.693284      -0.025638      -0.011820      -0.024869       0.037623      -0.002473       0.008214       0.006045      -0.011558      -0.000484      -0.013255       0.003198       0.010057              1.755815       1.822975      -0.053193       0.558200       1.402200       0.060741       2.042271          -0.000007
           58              H       5.489526      17.073682       0.498577       0.145819       1.065027 0.75289333E+01  0.72330660E+02                                 1.693152                            1.584223      -0.904941       2.474302                    0.999403       3.184393       8.634371       0.510019       1.250059      -0.717728       0.003861      -0.036434      -0.022676       0.043088      -0.000052       0.008145       0.010446      -0.009224       0.008766      -0.013177      -0.001951       0.015128              1.731127       1.448531      -0.257512      -0.026386       1.995046       0.453207       1.749803           0.000348
           59              H       6.805570      17.274239       2.336539       0.108024       1.124107 0.78439902E+01  0.78089007E+02                                 1.900513                            1.717246      -1.501644       2.164028                    0.993082       4.004265      12.006941       0.436409       1.409805      -0.679031       0.031240      -0.035101      -0.000173       0.046990      -0.007722       0.005345       0.000676      -0.001595      -0.009266      -0.009518      -0.000580       0.010098              2.020791       2.154807      -0.770979       0.209874       2.288770      -0.104655       1.618797           0.000483
           60              H       4.993756       1.646411       3.404919       0.124263       1.090715 0.79310294E+01  0.78752044E+02                                 1.826015                            1.701417      -1.518660       2.166589                    0.992812       3.840039      11.300845       0.450662       1.368747      -0.687729      -0.006559       0.034241       0.027176       0.044204      -0.003850      -0.001343       0.002270      -0.003234       0.005491      -0.005094      -0.000181       0.005275              1.872379       1.576967      -0.104657       0.105766       2.185200       0.534892       1.854971           0.000415
           61              H      11.869635       8.309295       5.842215       0.141504       1.086744 0.79085388E+01  0.77949187E+02                                 1.799879                            1.690890      -1.123832       2.378034                    0.997034       3.427344       9.831587       0.458379       1.355707      -0.694010      -0.004964      -0.011946      -0.057824       0.059254      -0.006594       0.007724       0.009896      -0.003935       0.021923      -0.016766       0.002538       0.014228              1.835130       1.567321      -0.021161       0.003866       1.492438       0.134368       2.445631          -0.000110
           62              H      12.776444       8.507233       9.676223       0.135532       1.057105 0.72239596E+01  0.70339589E+02                                 1.820541                            1.649861      -1.334423       2.262046                    0.994475       3.712144      10.951489       0.445175       1.413027      -0.679720       0.017939      -0.009157       0.048971       0.052951      -0.005812       0.001797       0.007721      -0.001402       0.020647      -0.011736       0.000452       0.011284              1.917108       1.638318      -0.170702       0.454353       1.488194      -0.243787       2.624812           0.000071
           63              H      13.374973       6.045378       9.243660       0.161211       1.000349 0.69649895E+01  0.66773494E+02                                 1.733544                            1.606100      -1.144786       2.379277                    0.996953       3.338475       9.570938       0.460009       1.388852      -0.687038      -0.020287      -0.005465       0.037972       0.043397      -0.001586      -0.007687      -0.007242      -0.005440       0.003487      -0.011602       0.001163       0.010439              1.802367       1.767454      -0.111110      -0.489688       1.436550       0.038832       2.203098          -0.000070
           64              H      14.986676       4.449607       8.823257       0.142429       1.075120 0.75331505E+01  0.72490957E+02                                 1.718854                            1.595656      -0.837651       2.505643                    0.999681       3.182287       8.678605       0.502187       1.267457      -0.714171       0.003223      -0.029029       0.030836       0.042473      -0.004182      -0.006630      -0.012057      -0.000137       0.016073      -0.015551       0.000922       0.014629              1.774772       1.487502      -0.288397       0.123704       1.990350      -0.466533       1.846463          -0.000410
           65              H      16.192750       4.489415       6.901910       0.103776       1.231694 0.86335903E+01  0.87020887E+02                                 1.938386                            1.742834      -1.382017       2.218327                    0.993653       3.833720      11.137171       0.460598       1.319325      -0.698435       0.032126      -0.036408      -0.001062       0.048567      -0.007989      -0.000876      -0.002328       0.009365      -0.004774      -0.009252      -0.000818       0.010070              2.068023       2.063516      -0.772311      -0.202627       2.458258       0.186424       1.682295          -0.000533
           66              H      14.321443       7.701241       5.739720       0.123230       1.080517 0.78964703E+01  0.78459985E+02                                 1.835700                            1.715014      -1.368084       2.242277                    0.993575       3.785472      11.207526       0.441324       1.396798      -0.683059      -0.007114       0.033137      -0.031226       0.046084      -0.003476      -0.001913      -0.004942      -0.004001       0.013431      -0.007785       0.000184       0.007600              1.883600       1.641401      -0.217510      -0.009245       2.095840      -0.552998       1.913558          -0.000445
           67              H      13.484944      16.860122       3.194717       0.094982       1.173009 0.85515334E+01  0.84314666E+02                                 1.761978                            1.654454      -0.830273       2.478307                    0.999295       3.345237       9.013886       0.517547       1.200320      -0.729333      -0.031074      -0.039484      -0.004021       0.050406       0.012827       0.004920       0.002475       0.002451      -0.048171      -0.016980      -0.004682       0.021662              1.806868       1.695002       0.424312       0.006750       2.256007      -0.027496       1.469594           0.000497
           68              H      12.295096      -0.146123       2.854225       0.127909       0.955724 0.63999261E+01  0.58342006E+02                                 1.496835                            1.398303      -0.746449       2.533072                    0.999836       3.001844       7.627840       0.586463       1.145668      -0.742285      -0.037142      -0.001170      -0.007377       0.037886       0.000682       0.007605      -0.001371       0.001399      -0.062418      -0.022595       0.009730       0.012865              1.540607       2.149891       0.051237       0.125991       1.233225      -0.003166       1.238704           0.000343
           69              H      13.409226       1.919085       2.941086       0.142005       0.918052 0.63391822E+01  0.57460525E+02                                 1.443271                            1.384083      -0.767568       2.536689                    0.999826       2.883318       7.227446       0.596276       1.133241      -0.746775      -0.023567       0.031401      -0.008060       0.040080      -0.005693       0.003304      -0.003917      -0.003079      -0.032070      -0.011831      -0.000548       0.012379              1.447762       1.434639      -0.258452       0.089595       1.707418      -0.056421       1.201229           0.000015
           70              H      16.775054      -0.107345       3.767994       0.123228       0.963305 0.71211793E+01  0.68837753E+02                                 1.695555                            1.628217      -1.163826       2.349125                    0.995579       3.576400      10.387550       0.453866       1.396060      -0.684283       0.047205      -0.000361       0.007461       0.047792       0.000047       0.002349      -0.000706       0.009628      -0.048234      -0.016293       0.003251       0.013042              1.711056       2.069117       0.049905       0.159026       1.553359      -0.033417       1.510691           0.000599
           71              H      17.631384       2.035356       2.381706       0.131785       0.994405 0.67958893E+01  0.65370835E+02                                 1.761168                            1.609385      -1.371483       2.236509                    0.994190       3.801718      11.261074       0.445516       1.429238      -0.675688       0.028323      -0.030461      -0.026326       0.049225       0.002183      -0.003551       0.002784       0.003698      -0.005788      -0.006149       0.001349       0.004800              1.831717       1.793832      -0.319901      -0.455867       1.903404       0.481975       1.797914          -0.000148
           72              H      14.779354       3.582539       4.581006       0.130815       1.171745 0.84591248E+01  0.83529255E+02                                 1.803673                            1.682096      -0.891018       2.485777                    0.999031       3.218166       8.798534       0.494522       1.254317      -0.718315      -0.045184       0.008319       0.036825       0.058880      -0.002218      -0.017648       0.004406       0.016841      -0.027473      -0.019426      -0.003946       0.023372              1.841394       2.141874      -0.120123      -0.489799       1.583969       0.198634       1.798339           0.000212
           73              H       8.958113       4.207050      11.463806       0.412665       0.546902 0.35830841E+01  0.30336209E+02                                 1.339010                            1.292422      -1.939751       2.092455                    0.993232       3.006903       9.288421       0.413827       1.748167      -0.622032      -0.004760       0.022315      -0.007380       0.023981       0.001100      -0.000138       0.003668       0.003811      -0.009322      -0.005708       0.001796       0.003912              1.367909       1.200898      -0.009590       0.113663       1.606436      -0.188001       1.296392           0.000182
           74              H       9.581882      13.152752      10.562197       0.422939       0.626131 0.42899757E+01  0.37789982E+02                                 1.447593                            1.401874      -1.855405       2.154005                    0.992822       2.899866       8.978258       0.404753       1.717886      -0.628118      -0.019209       0.017171      -0.004992       0.026244      -0.002820      -0.000526       0.007761      -0.002269      -0.010075      -0.008772      -0.000141       0.008913              1.474001       1.416924      -0.263130       0.138719       1.570793      -0.191152       1.434286          -0.000405
           75              H       8.940085      -4.780758      13.663106       0.484885       0.364058 0.20449881E+01  0.14803814E+02                                 0.978707                            0.946769      -1.452480       2.419970                    0.999950       1.983860       5.370727       0.514748       1.643722      -0.642142       0.004884       0.017581      -0.003165       0.018519      -0.001209      -0.006459      -0.006023      -0.000377      -0.018138      -0.011786       0.004241       0.007546              0.988888       0.885391      -0.005058      -0.011771       1.226447       0.049976       0.854824           0.000014
           76              H       8.530850      12.739022      13.824665       0.469053       0.389503 0.21980963E+01  0.15847409E+02                                 0.946298                            0.921225      -1.345852       2.468362                    0.999927       1.823783       4.583718       0.586784       1.447826      -0.677672      -0.006655      -0.024082       0.004206       0.025336       0.008169      -0.007932      -0.001998      -0.016215      -0.032762      -0.015976      -0.001882       0.017857              0.951449       1.007337       0.154523      -0.076988       1.019377      -0.063752       0.827634          -0.000028
           77              H       8.992366       4.315950      15.558395       0.106731       1.073965 0.76486422E+01  0.73721433E+02                                 1.696121                            1.590331      -0.786902       2.511975                    0.999650       3.280120       8.888926       0.512477       1.240001      -0.719663      -0.017990      -0.036288       0.028544       0.049550       0.005474      -0.009087      -0.006979      -0.018826       0.017970      -0.016430      -0.000405       0.016835              1.745741       1.465942       0.178925      -0.167646       2.125554      -0.409059       1.645726          -0.000618
           78              H       8.424484       6.332275      16.498222       0.145312       0.982929 0.64459868E+01  0.60434557E+02                                 1.677559                            1.513381      -1.083718       2.376855                    0.997641       3.430958       9.633787       0.490311       1.332411      -0.696250      -0.012140       0.004225       0.036033       0.038257       0.000912      -0.002640      -0.009312      -0.017368       0.010558      -0.010976      -0.003938       0.014915              1.786871       1.557576      -0.012628      -0.589218       1.420203       0.086937       2.382834          -0.000445
           79              H       8.810284       8.273675      15.322135       0.140473       1.092055 0.80175564E+01  0.78731338E+02                                 1.754535                            1.659534      -1.095778       2.383369                    0.996617       3.394055       9.494375       0.484216       1.288135      -0.707967      -0.016227       0.027647       0.024525       0.040362      -0.004207      -0.004677       0.001146      -0.009627      -0.012810      -0.008463      -0.000669       0.009132              1.775600       1.485336      -0.204190      -0.244517       2.133453       0.252713       1.708011          -0.000100
           80              H      10.611281       6.099707      12.488756       0.131235       1.030964 0.75239879E+01  0.73939932E+02                                 1.788691                            1.683044      -1.354119       2.257200                    0.993880       3.703624      10.942927       0.441470       1.411802      -0.680512       0.025722      -0.002879      -0.042384       0.049662      -0.004648      -0.008852       0.001772      -0.014351       0.022873      -0.015261       0.002782       0.012480              1.833291       1.723396       0.084287      -0.394833       1.610012      -0.073916       2.166466          -0.000659
           81              H      10.037990       8.064538      11.060775       0.148428       0.945115 0.63633903E+01  0.60280795E+02                                 1.715008                            1.568145      -1.389514       2.245727                    0.994453       3.657642      10.791577       0.446170       1.449156      -0.672591      -0.001928      -0.038174      -0.039258       0.054792       0.001304      -0.005177       0.004152      -0.018017       0.007832      -0.012481       0.002344       0.010137              1.786521       1.390222       0.187591       0.163760       1.933868       0.519913       2.035472           0.000123
           82              H      10.405762       9.965778      14.503912       0.133476       1.044926 0.74008836E+01  0.70832201E+02                                 1.678535                            1.578509      -0.811546       2.520567                    0.999576       3.152928       8.547084       0.506894       1.262530      -0.715586       0.005464       0.012175       0.055635       0.057213       0.001791       0.001269       0.005262      -0.020476       0.054900      -0.019561      -0.000294       0.019856              1.699576       1.367250       0.095912       0.005321       1.494909       0.180722       2.236569          -0.000191
           83              H       6.497291      -0.739841      11.896370       0.144153       1.047253 0.75223901E+01  0.72775592E+02                                 1.726596                            1.627929      -0.905984       2.488718                    0.999252       3.209942       8.942586       0.479214       1.321133      -0.702782       0.008213      -0.005949       0.062035       0.062859       0.007671       0.008884      -0.010470      -0.002272       0.054304      -0.021481      -0.001440       0.022920              1.750811       1.503739       0.004270       0.040542       1.438358      -0.099553       2.310337          -0.000183
           84              H       5.455273      -0.939065       8.128375       0.115936       1.142309 0.82448375E+01  0.81987301E+02                                 1.840649                            1.708620      -1.112783       2.361098                    0.996470       3.581383      10.267038       0.463876       1.327822      -0.698706      -0.017727      -0.012035      -0.046152       0.050883       0.005695       0.006793      -0.002132       0.006433       0.025987      -0.012302       0.000131       0.012171              1.884590       1.596399       0.169617       0.356182       1.596759       0.282204       2.460612           0.000208
           85              H       5.163219      15.514494       8.755506       0.140612       0.990773 0.69106797E+01  0.66019383E+02                                 1.695676                            1.576263      -1.157159       2.348624                    0.996372       3.506748       9.984203       0.475541       1.348242      -0.693244       0.025651      -0.011841      -0.024888       0.037651       0.002463      -0.008213       0.006046      -0.011575      -0.000454      -0.013254       0.003187       0.010066              1.755386       1.822508       0.053148      -0.558009       1.401884       0.060740       2.041765          -0.000008
           86              H       3.524474      13.916522       9.184595       0.145887       1.064494 0.75241670E+01  0.72272686E+02                                 1.692543                            1.583690      -0.904525       2.474559                    0.999407       3.183386       8.630624       0.510126       1.250009      -0.717743      -0.003843      -0.036437      -0.022700       0.043102       0.000043      -0.008147       0.010450      -0.009228       0.008772      -0.013176      -0.001960       0.015137              1.730485       1.448031       0.257338       0.026362       1.994243       0.452977       1.749182           0.000335
           87              H       2.208430      14.117078      11.022556       0.107986       1.124217 0.78448845E+01  0.78099712E+02                                 1.900594                            1.717309      -1.501529       2.164056                    0.993081       4.004435      12.007376       0.436417       1.409749      -0.679042      -0.031245      -0.035096      -0.000192       0.046990       0.007717      -0.005350       0.000677      -0.001608      -0.009307      -0.009522      -0.000578       0.010100              2.020876       2.154909       0.771029      -0.209879       2.288866      -0.104648       1.618854           0.000480
           88              H       4.020244      -1.510750      12.090936       0.124241       1.090819 0.79319700E+01  0.78763446E+02                                 1.826099                            1.701493      -1.518673       2.166562                    0.992811       3.840224      11.301409       0.450663       1.368707      -0.687737       0.006568       0.034237       0.027175       0.044202       0.003853       0.001342       0.002275      -0.003222       0.005493      -0.005096      -0.000184       0.005279              1.872465       1.577042       0.104665      -0.105785       2.185288       0.534923       1.855065           0.000413
           89              H      15.172365       5.152135      14.528233       0.141621       1.085465 0.78962384E+01  0.77796298E+02                                 1.798391                            1.689521      -1.122426       2.378825                    0.997053       3.424947       9.822147       0.458595       1.355621      -0.694033       0.005011      -0.012048      -0.057871       0.059324       0.006552      -0.007717       0.009930      -0.003879       0.021847      -0.016740       0.002500       0.014239              1.833611       1.566055       0.021091      -0.003905       1.491287       0.134270       2.443493          -0.000186
           90              H      14.265556      11.664393       0.990206       0.135623       1.056949 0.72223444E+01  0.70319627E+02                                 1.820339                            1.649660      -1.334455       2.262080                    0.994481       3.711491      10.949079       0.445211       1.413000      -0.679726      -0.017979      -0.009157       0.048975       0.052969       0.005788      -0.001776       0.007716      -0.001402       0.020579      -0.011696       0.000429       0.011267              1.916889       1.638122       0.170670      -0.454325       1.488003      -0.243768       2.624543           0.000269
           91              H      13.667027       9.202538       0.557642       0.161219       1.000442 0.69657607E+01  0.66782941E+02                                 1.733671                            1.606203      -1.144966       2.379196                    0.996951       3.338601       9.571542       0.459987       1.388876      -0.687033       0.020271      -0.005491       0.037998       0.043415       0.001574       0.007692      -0.007245      -0.005417       0.003470      -0.011599       0.001155       0.010445              1.802509       1.767583       0.111108       0.489780       1.436619       0.038834       2.203324          -0.000071
           92              H      12.055324       7.606767       0.137239       0.142513       1.074867 0.75309777E+01  0.72465685E+02                                 1.718698                            1.595518      -0.837653       2.505724                    0.999682       3.181734       8.677173       0.502160       1.267603      -0.714141      -0.003253      -0.029022       0.030859       0.042487       0.004174       0.006617      -0.012061      -0.000138       0.016041      -0.015541       0.000916       0.014624              1.774599       1.487351       0.288351      -0.123697       1.990151      -0.466495       1.846295          -0.000402
           93              H      10.849250       1.332255      15.587927       0.103844       1.231152 0.86289111E+01  0.86961653E+02                                 1.937845                            1.742389      -1.381568       2.218623                    0.993659       3.832476      11.132666       0.460648       1.319366      -0.698432      -0.032153      -0.036397      -0.001054       0.048576       0.007976       0.000858      -0.002310       0.009379      -0.004788      -0.009230      -0.000835       0.010065              2.067398       2.062904       0.771992       0.202534       2.457465       0.186355       1.681825          -0.000515
           94              H      12.720557       4.544081      14.425738       0.123209       1.080461 0.78958623E+01  0.78451901E+02                                 1.835598                            1.714918      -1.367885       2.242373                    0.993577       3.785250      11.206474       0.441351       1.396749      -0.683069       0.007072       0.033135      -0.031254       0.046095       0.003465       0.001909      -0.004949      -0.004015       0.013465      -0.007782       0.000167       0.007615              1.883495       1.641256       0.217465       0.009232       2.095743      -0.553004       1.913485          -0.000444
           95              H      13.557056      13.702961      11.880735       0.094915       1.173452 0.85556773E+01  0.84367285E+02                                 1.762542                            1.654948      -0.830328       2.478239                    0.999293       3.346083       9.017333       0.517417       1.200454      -0.729299       0.031022      -0.039486      -0.004109       0.050382      -0.012820      -0.004928       0.002473       0.002438      -0.048164      -0.016981      -0.004673       0.021654              1.807459       1.695528      -0.424511      -0.006745       2.256819      -0.027500       1.470031           0.000505
           96              H      14.746904      -3.303283      11.540243       0.127831       0.956034 0.64026529E+01  0.58373782E+02                                 1.497214                            1.398644      -0.746293       2.533068                    0.999836       3.002590       7.630487       0.586358       1.145739      -0.742265       0.037114      -0.001179      -0.007420       0.037867      -0.000685      -0.007609      -0.001361       0.001396      -0.062448      -0.022605       0.009734       0.012870              1.541006       2.150500      -0.051252      -0.126021       1.233526      -0.003164       1.238992           0.000358
           97              H      13.632774      -1.238075      11.627103       0.141936       0.918354 0.63419092E+01  0.57491728E+02                                 1.443598                            1.384388      -0.767472       2.536654                    0.999826       2.883991       7.229665       0.596202       1.133253      -0.746769       0.023554       0.031384      -0.008084       0.040063       0.005687      -0.003310      -0.003916      -0.003074      -0.032086      -0.011837      -0.000538       0.012376              1.448091       1.434967       0.258518      -0.089623       1.707830      -0.056428       1.201476           0.000025
           98              H      10.266946      -3.264506      12.454012       0.123207       0.963252 0.71206708E+01  0.68831587E+02                                 1.695495                            1.628162      -1.163711       2.349183                    0.995579       3.576338      10.387265       0.453872       1.396064      -0.684282      -0.047213      -0.000385       0.007434       0.047797      -0.000038      -0.002356      -0.000703       0.009632      -0.048222      -0.016290       0.003246       0.013044              1.710991       2.069029      -0.049889      -0.159035       1.553299      -0.033408       1.510645           0.000595
           99              H       9.410616      -1.121805      11.067723       0.131832       0.994336 0.67953198E+01  0.65364370E+02                                 1.761124                            1.609345      -1.371654       2.236449                    0.994189       3.801640      11.260974       0.445508       1.429288      -0.675678      -0.028311      -0.030470      -0.026333       0.049228      -0.002186       0.003549       0.002779       0.003699      -0.005783      -0.006145       0.001345       0.004800              1.831671       1.793771       0.319894       0.455846       1.903369       0.481973       1.797874          -0.000157
          100              H      12.262646       0.425378      13.267023       0.130773       1.172125 0.84625538E+01  0.83571594E+02                                 1.804043                            1.682420      -0.891155       2.485666                    0.999028       3.218768       8.800631       0.494482       1.254292      -0.718318       0.045174       0.008305       0.036812       0.058863       0.002218       0.017647       0.004406       0.016835      -0.027461      -0.019423      -0.003945       0.023368              1.841775       2.142332       0.120152       0.489943       1.584285       0.198697       1.798707           0.000205
          101              H      17.972113       5.245469      14.594247       0.412649       0.546893 0.35829996E+01  0.30335173E+02                                 1.338975                            1.292392      -1.939635       2.092509                    0.993232       3.006816       9.287962       0.413841       1.748127      -0.622038      -0.004758      -0.022316       0.007387       0.023984      -0.001100       0.000138       0.003663       0.003810      -0.009323      -0.005703       0.001793       0.003911              1.367868       1.200871       0.009588      -0.113656       1.606377      -0.187987       1.296355           0.000186
          102              H       0.567882      -3.700234      15.495855       0.423234       0.625292 0.42829329E+01  0.37714776E+02                                 1.446711                            1.401060      -1.855655       2.154223                    0.992809       2.897992       8.972699       0.404699       1.718714      -0.628004      -0.019242      -0.017231       0.004883       0.026287       0.002826       0.000542       0.007743      -0.002228      -0.010180      -0.008777      -0.000121       0.008898              1.473085       1.416070       0.262827      -0.138566       1.569748      -0.190931       1.433437          -0.000442
          103              H      17.954085      14.233277      12.394947       0.484968       0.363923 0.20439561E+01  0.14794240E+02                                 0.978416                            0.946491      -1.452567       2.420009                    0.999950       1.983176       5.368214       0.514864       1.643587      -0.642165       0.004865      -0.017567       0.003144       0.018498       0.001213       0.006467      -0.006025      -0.000354      -0.018124      -0.011791       0.004241       0.007550              0.988590       0.885128       0.005072       0.011765       1.226068       0.049953       0.854573           0.000009
          104              H      17.544850      -3.286504      12.233387       0.469147       0.389357 0.21969572E+01  0.15836954E+02                                 0.946029                            0.920962      -1.346057       2.468377                    0.999927       1.823171       4.581677       0.586899       1.447747      -0.677689      -0.006667       0.024063      -0.004234       0.025326      -0.008162       0.007940      -0.001996      -0.016220      -0.032742      -0.015980      -0.001871       0.017851              0.951179       1.007054      -0.154482       0.076965       1.019075      -0.063736       0.827410          -0.000018
          105              H      -0.021634       5.136569      10.499658       0.106689       1.074188 0.76506783E+01  0.73746408E+02                                 1.696387                            1.590567      -0.787053       2.511876                    0.999649       3.280571       8.890645       0.512424       1.240039      -0.719654      -0.017977       0.036292      -0.028522       0.049536      -0.005476       0.009087      -0.006977      -0.018821       0.017966      -0.016428      -0.000406       0.016833              1.746016       1.466157      -0.178969       0.167683       2.125922      -0.409143       1.645970          -0.000609
          106              H      17.438484       3.120243       9.559831       0.145269       0.983093 0.64472895E+01  0.60449482E+02                                 1.677687                            1.513488      -1.083967       2.376681                    0.997640       3.431336       9.634886       0.490319       1.332331      -0.696264      -0.012134      -0.004255      -0.036020       0.038247      -0.000902       0.002641      -0.009303      -0.017379       0.010525      -0.010978      -0.003929       0.014907              1.787007       1.557684       0.012651       0.589276       1.420307       0.086989       2.383031          -0.000412
          107              H      17.824284       1.178844      10.735918       0.140512       1.091842 0.80154608E+01  0.78704959E+02                                 1.754257                            1.659278      -1.095666       2.383449                    0.996621       3.393561       9.492384       0.484274       1.288074      -0.707981      -0.016237      -0.027648      -0.024544       0.040379       0.004204       0.004675       0.001140      -0.009631      -0.012833      -0.008465      -0.000667       0.009132              1.775320       1.485118       0.204164       0.244450       2.133113       0.252686       1.707729          -0.000021
          108              H       1.597281       3.352811      13.569297       0.131247       1.030871 0.75230690E+01  0.73928525E+02                                 1.788582                            1.682940      -1.354016       2.257265                    0.993882       3.703363      10.941922       0.441485       1.411801      -0.680513       0.025736       0.002906       0.042384       0.049671       0.004658       0.008856       0.001780      -0.014346       0.022872      -0.015263       0.002774       0.012489              1.833184       1.723314      -0.084280       0.394826       1.609893      -0.073903       2.166345          -0.000654
          109              H       1.023990       1.387980      14.997278       0.148483       0.945032 0.63626868E+01  0.60272808E+02                                 1.714943                            1.568084      -1.389741       2.245647                    0.994454       3.657515      10.791285       0.446165       1.449203      -0.672582      -0.001934       0.038216       0.039240       0.054808      -0.001307       0.005182       0.004162      -0.017998       0.007811      -0.012475       0.002336       0.010139              1.786463       1.390187      -0.187585      -0.163753       1.933805       0.519894       2.035398           0.000146
          110              H       1.391762      -0.513260      11.554140       0.133643       1.044098 0.73934617E+01  0.70743050E+02                                 1.677658                            1.577732      -0.811759       2.520631                    0.999576       3.151295       8.541417       0.507015       1.262553      -0.715586       0.005460      -0.012167      -0.055669       0.057245      -0.001770      -0.001270       0.005263      -0.020438       0.054922      -0.019543      -0.000318       0.019861              1.698672       1.366621      -0.095826      -0.005316       1.494147       0.180598       2.235247          -0.000149
          111              H      15.511291      10.192360      14.161683       0.144173       1.047259 0.75224544E+01  0.72776431E+02                                 1.726608                            1.627940      -0.906097       2.488671                    0.999251       3.209923       8.942571       0.479210       1.321139      -0.702781       0.008196       0.005946      -0.062040       0.062861      -0.007673      -0.008888      -0.010476      -0.002280       0.054311      -0.021488      -0.001439       0.022927              1.750823       1.503746      -0.004273      -0.040545       1.438365      -0.099559       2.310357          -0.000186
          112              H      14.469273      16.705904       0.557642       0.115909       1.142361 0.82451725E+01  0.81990283E+02                                 1.840610                            1.708582      -1.112514       2.361208                    0.996472       3.581209      10.266034       0.463917       1.327710      -0.698731      -0.017746       0.012016       0.046136       0.050870      -0.005690      -0.006798      -0.002136       0.006439       0.025981      -0.012301       0.000128       0.012174              1.884547       1.596369      -0.169614      -0.356183       1.596719       0.282182       2.460554           0.000197
          113              H      14.177219      -6.061976      17.302547       0.140451       0.991394 0.69160346E+01  0.66082445E+02                                 1.696243                            1.576759      -1.157418       2.348359                    0.996365       3.508138       9.988621       0.475524       1.348046      -0.693278       0.025634       0.011820       0.024870       0.037621      -0.002478       0.008217       0.006050      -0.011554      -0.000487      -0.013261       0.003200       0.010060              1.755990       1.823162      -0.053207       0.558279       1.402327       0.060751       2.042482          -0.000004
          114              H      12.538474      -4.464003      16.873458       0.145754       1.065315 0.75314989E+01  0.72361810E+02                                 1.693472                            1.584501      -0.905091       2.474175                    0.999401       3.185021       8.636594       0.509968       1.250071      -0.717723      -0.003873       0.036419       0.022671       0.043074      -0.000059       0.008152       0.010441      -0.009223       0.008766      -0.013183      -0.001940       0.015123              1.731466       1.448797      -0.257592      -0.026383       1.995451       0.453334       1.750150           0.000358
          115              H      11.222430      -4.664560      15.035496       0.107975       1.124036 0.78434135E+01  0.78081633E+02                                 1.900423                            1.717177      -1.501386       2.164138                    0.993081       4.004209      12.006548       0.436421       1.409796      -0.679034      -0.031250       0.035092       0.000176       0.046990      -0.007722       0.005353       0.000676      -0.001618      -0.009308      -0.009527      -0.000579       0.010106              2.020682       2.154689      -0.770892       0.209865       2.288611      -0.104631       1.618747           0.000484
          116              H      13.034244      10.963268      13.967116       0.124261       1.090688 0.79307467E+01  0.78747925E+02                                 1.825931                            1.701347      -1.518643       2.166601                    0.992812       3.839852      11.299914       0.450690       1.368683      -0.687743       0.006541      -0.034227      -0.027196       0.044203      -0.003850      -0.001343       0.002273      -0.003221       0.005548      -0.005101      -0.000176       0.005277              1.872285       1.576900      -0.104639       0.105768       2.185058       0.534854       1.854897           0.000411
          117              H       6.158365       4.300384      11.529820       0.141634       1.085322 0.78949092E+01  0.77779709E+02                                 1.798225                            1.689373      -1.122277       2.378914                    0.997055       3.424635       9.820941       0.458618       1.355612      -0.694036       0.005022       0.012059       0.057869       0.059325      -0.006550       0.007719       0.009931      -0.003885       0.021825      -0.016739       0.002502       0.014237              1.833440       1.565920      -0.021087       0.003906       1.491164       0.134262       2.443234          -0.000194
          118              H       5.251556       4.102446       7.695812       0.135591       1.056931 0.72222382E+01  0.70318213E+02                                 1.820304                            1.649638      -1.334308       2.262132                    0.994481       3.711552      10.949167       0.445218       1.412983      -0.679729      -0.017976       0.009163      -0.048973       0.052966      -0.005794       0.001787       0.007723      -0.001385       0.020569      -0.011710       0.000442       0.011268              1.916842       1.638103      -0.170661       0.454304       1.487976      -0.243747       2.624447           0.000278
          119              H       4.653027       6.564301       8.128375       0.161273       1.000037 0.69621782E+01  0.66739017E+02                                 1.733134                            1.605739      -1.144452       2.379490                    0.996960       3.337569       9.567432       0.460082       1.388788      -0.687054       0.020294       0.005523      -0.037994       0.043427      -0.001560      -0.007697      -0.007253      -0.005449       0.003488      -0.011603       0.001139       0.010464              1.801925       1.767018      -0.111036      -0.489558       1.436201       0.038810       2.202557          -0.000075
          120              H       3.041324       8.160072       8.548778       0.142550       1.074414 0.75269063E+01  0.72414455E+02                                 1.718004                            1.594926      -0.837458       2.505851                    0.999683       3.180803       8.673027       0.502344       1.267348      -0.714200      -0.003209       0.029053      -0.030855       0.042502      -0.004166      -0.006625      -0.012072      -0.000138       0.016057      -0.015548       0.000907       0.014641              1.773849       1.486780      -0.288135       0.123610       1.989249      -0.466203       1.845519          -0.000418
          121              H       1.835250       8.120264      10.470125       0.103820       1.231411 0.86311257E+01  0.86989621E+02                                 1.938102                            1.742598      -1.381831       2.218472                    0.993656       3.832992      11.134555       0.460625       1.319345      -0.698434      -0.032134       0.036408       0.001062       0.048573      -0.007978      -0.000865      -0.002316       0.009384      -0.004799      -0.009236      -0.000834       0.010069              2.067684       2.063193      -0.772148      -0.202566       2.457835       0.186379       1.682024          -0.000521
          122              H       3.706557       4.908438      11.632315       0.123203       1.080466 0.78958920E+01  0.78452103E+02                                 1.835591                            1.714912      -1.367860       2.242385                    0.993577       3.785207      11.206262       0.441356       1.396734      -0.683072       0.007087      -0.033126       0.031260       0.046095      -0.003464      -0.001915      -0.004949      -0.004020       0.013446      -0.007782       0.000170       0.007612              1.883485       1.641260      -0.217474      -0.009223       2.095725      -0.552990       1.913471          -0.000443
          123              H       4.543056      -4.250443      14.177318       0.094920       1.173357 0.85547269E+01  0.84353934E+02                                 1.762295                            1.654736      -0.830519       2.478129                    0.999293       3.345877       9.015994       0.517517       1.200280      -0.729340       0.031064       0.039466       0.004041       0.050388       0.012824       0.004923       0.002474       0.002460      -0.048166      -0.016979      -0.004679       0.021659              1.807194       1.695317       0.424422       0.006755       2.256438      -0.027497       1.469826           0.000496
          124              H       5.732904      12.755802      14.517810       0.127930       0.955703 0.63997636E+01  0.58340467E+02                                 1.496849                            1.398313      -0.746506       2.533062                    0.999836       3.001813       7.627891       0.586441       1.145713      -0.742274       0.037150       0.001161       0.007369       0.037891       0.000676       0.007603      -0.001366       0.001401      -0.062410      -0.022590       0.009728       0.012862              1.540625       2.149939       0.051227       0.125988       1.233229      -0.003167       1.238708           0.000336
          125              H       4.618774      10.690594      14.430949       0.142034       0.917889 0.63376456E+01  0.57442311E+02                                 1.443015                            1.383847      -0.767560       2.536712                    0.999826       2.882969       7.225971       0.596380       1.133129      -0.746804       0.023574      -0.031403       0.008055       0.040085      -0.005696       0.003301      -0.003918      -0.003077      -0.032072      -0.011831      -0.000550       0.012381              1.447503       1.434380      -0.258390       0.089567       1.707094      -0.056409       1.201035          -0.000009
          126              H       1.252946      12.717024      13.604041       0.123230       0.963317 0.71212790E+01  0.68838899E+02                                 1.695563                            1.628225      -1.163843       2.349119                    0.995579       3.576391      10.387509       0.453867       1.396053      -0.684284      -0.047208       0.000361      -0.007455       0.047794       0.000046       0.002351      -0.000703       0.009626      -0.048242      -0.016296       0.003253       0.013043              1.711062       2.069131       0.049911       0.159032       1.553362      -0.033410       1.510692           0.000580
          127              H       0.396616      10.574323      14.990329       0.131796       0.994387 0.67957362E+01  0.65368925E+02                                 1.761139                            1.609361      -1.371462       2.236522                    0.994191       3.801642      11.260773       0.445522       1.429229      -0.675689      -0.028325       0.030461       0.026326       0.049226       0.002182      -0.003550       0.002782       0.003700      -0.005787      -0.006147       0.001347       0.004800              1.831682       1.793799      -0.319896      -0.455853       1.903368       0.481963       1.797879          -0.000158
          128              H       3.248646       9.027140      12.791029       0.130823       1.171555 0.84572555E+01  0.83504337E+02                                 1.803312                            1.681781      -0.890874       2.485848                    0.999032       3.217762       8.796454       0.494636       1.254125      -0.718358       0.045188      -0.008314      -0.036822       0.058881      -0.002216      -0.017650       0.004404       0.016843      -0.027464      -0.019425      -0.003948       0.023372              1.841012       2.141412      -0.120083      -0.489646       1.583653       0.198562       1.797971           0.000173
          129              C       8.824706       7.509479       2.268788       0.078542      24.462585 0.31758950E+03  0.68944274E+04                                 7.308208                            5.939266       0.475449       2.179227                    0.999859      25.238060      69.444985       0.677397       0.416515      -1.065430      -0.009337      -0.011848       0.041161       0.043838       0.028078       0.025786      -0.021803       0.062562       0.041923      -0.061119       0.014688       0.046432              7.953147       5.559031      -0.364793      -2.574630       9.672158       0.182595       8.628252           0.000099
          130              C       9.192477       6.303594       1.707671      -0.042177      29.814960 0.37645146E+03  0.85549381E+04                                 8.518066                            6.592665      -0.049657       1.999433                    0.999179      27.012680      76.862216       0.622521       0.432957      -1.051736      -0.015482      -0.029854       0.007104       0.034372       0.001536       0.027721      -0.000319       0.017896      -0.057561      -0.033882       0.000630       0.033253              9.664075       6.290672      -0.043690      -3.691723      11.169916      -0.316552      11.531637           0.000200
          131              C       8.945494       5.159706       2.386918      -0.100751      30.232052 0.38757556E+03  0.88788052E+04                                 8.513812                            6.626754       0.050540       2.015466                    0.998930      28.075956      80.407707       0.629262       0.424890      -1.055893       0.005814       0.020455      -0.050658       0.054941       0.000328       0.028262       0.014723       0.078606      -0.037659      -0.043000      -0.014441       0.057442              9.679506       6.561304       0.731785      -4.065190      10.621805      -2.104452      11.855407          -0.000294
          132              C       8.282063       5.241904       3.587325       0.141697      34.510791 0.37459752E+03  0.84418809E+04                                 9.314979                            6.539945       0.166184       2.084889                    0.999708      25.126264      69.556600       0.634771       0.428168      -1.062213      -0.027425      -0.055404       0.026580       0.067292       0.021895      -0.013690      -0.030290      -0.064559       0.033100      -0.044939      -0.012214       0.057152             11.656131       7.023068       1.862344      -4.088067      15.918385      -4.061128      12.026939           0.000246
          133              C       7.890856       6.469892       4.082428       0.028767      29.149901 0.37188957E+03  0.84786507E+04                                 8.520178                            6.652861      -0.173803       1.964768                    0.997689      27.192621      79.106407       0.601948       0.446307      -1.037243       0.003698       0.055113      -0.031295       0.063486       0.021326       0.028665      -0.009141       0.105446       0.042169      -0.066693       0.002492       0.064201              9.733893       6.089489       0.850533      -2.238888      14.215913      -1.751365       8.896278           0.000105
          134              C       7.856602       3.876723       5.677181       0.188102      26.599739 0.31783483E+03  0.69970417E+04                                 8.252697                            6.297774      -0.328409       1.944896                    0.996965      25.292370      73.316914       0.594551       0.467955      -1.020668      -0.020179      -0.011909      -0.030584       0.038528      -0.025022      -0.000246      -0.001816       0.102906      -0.063304      -0.046793      -0.020972       0.067765              9.564223       4.950068       1.885009      -0.185708      11.955151      -0.064248      11.787452           0.001225
          135              C       7.651083       2.831548       3.778418       0.122511      24.017579 0.29298501E+03  0.62483107E+04                                 7.303037                            5.754250       0.439192       2.179107                    0.999815      24.670068      67.810367       0.677681       0.423802      -1.058282      -0.022388       0.029452       0.021235       0.042656      -0.016015       0.010641       0.009912       0.053226      -0.009691      -0.034499       0.000180       0.034320              8.208608       4.514437       1.823757      -0.243559      10.469594      -0.432834       9.641794          -0.000414
          136              C      11.592004      13.176980       6.387697       0.183851      22.796231 0.28980708E+03  0.62120873E+04                                 7.294792                            5.905696       0.086686       2.085407                    0.998441      24.426857      69.054201       0.633159       0.451299      -1.033667       0.008444      -0.007522       0.029318       0.031424      -0.043106       0.003596       0.013928       0.018259      -0.029379      -0.044199      -0.005382       0.049581              8.031350       7.021827       2.922396       0.459588       7.784364      -0.277159       9.287860          -0.001201
          137              C      12.159886      13.290405       8.449758       0.145620      23.702848 0.30153949E+03  0.65227041E+04                                 7.433132                            5.966070       0.158384       2.091001                    0.999022      25.164600      71.274480       0.639674       0.442653      -1.039525      -0.030563       0.017094      -0.026705       0.044039      -0.042278      -0.011568       0.011504       0.025558      -0.009260      -0.042773      -0.007801       0.050574              8.286671       6.429486       2.989532       0.141755       8.167132      -0.599513      10.263396           0.000368
          138              C      13.301058      14.907679       6.983558       0.157869      34.029398 0.36116466E+03  0.80658431E+04                                 9.211072                            6.417078       0.190888       2.095653                    0.999618      24.801911      68.366814       0.641447       0.427563      -1.062502      -0.055520      -0.033643       0.013762       0.066360       0.043183      -0.010547      -0.003995       0.000100      -0.064168      -0.034314      -0.020948       0.055262             11.451762      12.172625       5.901973      -4.441387      12.464910      -0.301138       9.717750           0.002319
          139              C      13.416438      15.953222       7.871269      -0.115163      32.067253 0.41264181E+03  0.95846184E+04                                 8.847392                            6.831825       0.074903       2.017850                    0.998918      28.386943      81.370654       0.621689       0.424162      -1.058296      -0.008691       0.042851      -0.013811       0.045853      -0.032633       0.009499      -0.011765       0.013725      -0.076753      -0.029573      -0.019501       0.049074             10.044240      10.332819       4.137529      -3.153332      10.663490       1.015637       9.136410          -0.001926
          140              C      14.382738      -2.025744       7.608951      -0.062917      29.422003 0.36328477E+03  0.81682640E+04                                 8.326907                            6.380030       0.160197       2.061696                    0.999531      26.988936      75.951490       0.648327       0.420174      -1.061500      -0.018097      -0.000822      -0.007476       0.019598      -0.016334       0.003594      -0.006877       0.014601      -0.060641      -0.022138      -0.006796       0.028935              9.451049       9.580171       3.898323      -3.167854       9.574303       0.693554       9.198674           0.002919
          141              C      15.159745      -2.145193       6.500615       0.108353      27.358003 0.33715838E+03  0.75132788E+04                                 8.230229                            6.348999      -0.299657       1.931388                    0.998256      26.275193      75.984551       0.613060       0.448340      -1.034330      -0.019370      -0.036582      -0.007162       0.042008      -0.031049       0.053041      -0.018460      -0.017903      -0.095826      -0.069051      -0.002724       0.071775              9.327766       8.555573       3.237267      -2.810197       9.730761       1.353580       9.696964          -0.000097
          142              C      14.101502      14.834281       5.868273      -0.030806      32.095213 0.38399906E+03  0.87996673E+04                                 8.917770                            6.643089      -0.011693       1.995359                    0.998952      27.971678      80.814467       0.620196       0.430964      -1.049384       0.042795       0.046494      -0.017340       0.065527      -0.022011       0.065895      -0.007672      -0.013045      -0.088820      -0.079746       0.011309       0.068437             10.499227      10.791345       3.833319      -4.725075      10.559594       0.037060      10.146741           0.000261
          143              C       2.871860       7.205550       1.949142       0.182261      24.127279 0.31077205E+03  0.67979452E+04                                 7.678774                            6.180334      -0.194370       1.988918                    0.997009      25.168193      72.539741       0.607515       0.460907      -1.025344       0.002473      -0.005282      -0.025353       0.026015      -0.038471       0.002214      -0.015692       0.005751      -0.031897      -0.037292      -0.009305       0.046596              8.616242       8.062650       3.190273      -0.740957       7.522212       0.055467      10.263864          -0.001949
          144              C       3.369433       0.777823      17.207001       0.182474      25.489843 0.31050345E+03  0.67936499E+04                                 7.994260                            6.186698      -0.203378       1.985589                    0.997333      25.183440      72.698624       0.605601       0.462256      -1.024136      -0.026084       0.029408       0.030769       0.049919      -0.046350       0.019327      -0.010202       0.016353      -0.053440      -0.039421      -0.022305       0.061726              9.190352       7.742444       3.371646      -0.992992       7.931957       0.185116      11.896653           0.000951
          145              C       4.667449       8.744985       1.170875       0.167402      33.420815 0.35449111E+03  0.78892824E+04                                 9.163883                            6.394771       0.215933       2.112353                    0.999639      24.560093      67.843535       0.636206       0.432589      -1.058153      -0.049329      -0.048010      -0.020160       0.071727       0.038209       0.004908       0.008658       0.006440      -0.024868      -0.034571      -0.009632       0.044203             11.507400      13.104576       6.492723       3.398244      11.750158      -0.443186       9.667467           0.000210
          146              C       4.860349       9.705407       0.225836      -0.052686      30.282173 0.37856999E+03  0.86333292E+04                                 8.654416                            6.637433      -0.111936       1.984471                    0.997473      27.217400      78.116468       0.615444       0.436401      -1.047445       0.020171       0.023195      -0.019897       0.036616      -0.043865      -0.027210       0.017761       0.002127      -0.059528      -0.038871      -0.026859       0.065730              9.952651      10.061642       4.602666       2.281970      10.174787      -0.894545       9.621526           0.000058
          147              C       5.815833      10.643313       0.482943      -0.069176      29.181167 0.35733758E+03  0.79909121E+04                                 8.243751                            6.293126       0.271059       2.098498                    0.999692      26.788221      74.858469       0.659027       0.415609      -1.065808      -0.019010      -0.015384      -0.009865       0.026370      -0.014794       0.002832       0.007023       0.010945       0.005698      -0.019303       0.004230       0.015073              9.463791       9.365342       4.186337       2.597841       9.532694      -0.579146       9.493336           0.000224
          148              C       6.547770      10.610723       1.634708       0.078988      26.968699 0.33070194E+03  0.72977514E+04                                 7.974699                            6.162724       0.028240       2.029604                    0.999289      26.099629      73.907583       0.644486       0.430665      -1.049954      -0.019578      -0.034829       0.013160       0.042066      -0.011462      -0.044880       0.014268       0.000783      -0.091426      -0.058425       0.007171       0.051253              9.070873       7.934631       3.257227       2.604041       9.716333      -0.898127       9.561654           0.000085
          149              C       5.444456       8.735737       2.315692      -0.021800      31.322400 0.37639353E+03  0.85784145E+04                                 8.768816                            6.559466       0.027287       2.010569                    0.999098      27.714471      79.733504       0.626924       0.428673      -1.051265       0.048359       0.044917       0.013865       0.067441      -0.026461      -0.065513       0.004246      -0.040920      -0.082179      -0.085089       0.018851       0.066239             10.450030      11.651863       4.542871       4.152119       9.974259      -0.170895       9.723967           0.000022
          150              C       4.916236      -1.908256       5.437447       0.059797      24.140030 0.33077167E+03  0.72878170E+04                                 7.307090                            6.138589       0.277451       2.102940                    0.999792      26.204047      73.752226       0.650724       0.427209      -1.053783       0.040120      -0.021387      -0.015713       0.048103      -0.047412       0.014478       0.016232       0.018205       0.090849      -0.068216       0.032848       0.035368              7.726736       8.814402      -0.026939      -0.985975       9.637056      -0.633880       4.728751           0.000027
          151              C       4.191510      15.870133       5.652860      -0.098361      27.812313 0.37992047E+03  0.85805566E+04                                 7.822326                            6.424443       0.459088       2.139319                    0.999731      27.290991      75.300521       0.665693       0.407389      -1.076952       0.018226      -0.029895      -0.008924       0.036132      -0.004256      -0.010563      -0.004070      -0.002674      -0.061120      -0.024541       0.009503       0.015038              8.433324      10.368023      -0.645277      -1.039189      10.172745      -0.329940       4.759204           0.002825
          152              C       4.849532      14.646400       5.599007      -0.113478      27.797905 0.38049052E+03  0.86116394E+04                                 7.871316                            6.469262       0.452153       2.143907                    0.999766      27.415601      76.156494       0.656096       0.412474      -1.071749      -0.034544       0.023725       0.000301       0.041908       0.016956       0.005969      -0.006697      -0.019207       0.124276      -0.041083      -0.001399       0.042482              8.555059      10.657302      -1.979135      -1.423988      10.221208       0.232905       4.786668          -0.001690
          153              C       6.185407      14.662901       5.324529       0.174208      34.304541 0.38587370E+03  0.87915896E+04                                 9.424889                            6.747965      -0.115962       1.999407                    0.999178      25.224602      71.023051       0.607508       0.442519      -1.049795       0.030158      -0.056896      -0.010113       0.065184      -0.032134       0.011522       0.007875      -0.022765      -0.072997      -0.037135      -0.009122       0.046257             11.747873      11.942267      -4.661003      -1.520455      17.715684       0.509986       5.585667           0.002926
          154              C       6.848837      15.876640       5.103904       0.071526      27.559444 0.36317182E+03  0.82454864E+04                                 8.292165                            6.634275      -0.242971       1.952380                    0.997209      26.772174      78.170847       0.593603       0.454471      -1.030732      -0.020045       0.055423       0.005404       0.059184      -0.012899       0.023046       0.013334       0.059773       0.199563      -0.068248      -0.005801       0.074048              9.502539       8.416373      -1.880475      -0.739393      14.635590      -0.375756       5.455655          -0.000085
          155              C       8.103586      13.138713       5.805734       0.156738      27.024404 0.31504304E+03  0.69074449E+04                                 8.250271                            6.198579      -0.193477       1.984481                    0.996997      25.355624      72.906868       0.610820       0.457347      -1.028447      -0.022939      -0.005928      -0.033134       0.040733       0.019986      -0.046889      -0.019706       0.030044       0.109549      -0.043639      -0.030942       0.074581              9.672383       9.973769      -1.640153       3.176766      11.882294       2.164586       7.161085           0.000250
          156              C       6.544164      12.281263       4.603589       0.141845      24.810558 0.29484367E+03  0.63180470E+04                                 7.556140                            5.824761       0.127398       2.076171                    0.999201      24.948631      69.460948       0.662399       0.431515      -1.050162       0.037925       0.029918      -0.005549       0.048623       0.023327      -0.009977      -0.009003       0.033468       0.102019      -0.045867       0.005779       0.040088              8.706777       8.436590      -1.073943       2.459850      11.111230       2.150324       6.572513           0.000216
          157              C      17.838706       8.257360       6.417230       0.078505      24.460728 0.31757788E+03  0.68942394E+04                                 7.307128                            5.938668       0.476795       2.179527                    0.999858      25.242964      69.462995       0.677502       0.416446      -1.065455      -0.009114       0.012040      -0.041383       0.044052      -0.028257      -0.025903      -0.022035       0.062904       0.043244      -0.061639       0.014993       0.046646              7.951409       5.558383       0.363245       2.573403       9.669208       0.179271       8.626635          -0.000448
          158              C       0.178477       9.463246       6.978346      -0.041874      29.795604 0.37617745E+03  0.85469801E+04                                 8.514083                            6.590140      -0.049294       1.999734                    0.999178      27.001071      76.816268       0.622671       0.432940      -1.051767      -0.015397       0.029870      -0.007179       0.034364      -0.001619      -0.027915      -0.000290       0.018141      -0.057516      -0.034007       0.000494       0.033513              9.658830       6.287802       0.043990       3.689533      11.163023      -0.316015      11.525665          -0.004076
          159              C      17.959494      10.607133       6.299100      -0.100246      30.204598 0.38718169E+03  0.88671979E+04                                 8.508162                            6.623073       0.051586       2.016036                    0.998930      28.058328      80.335743       0.629505       0.424850      -1.055958       0.005887      -0.020443       0.050616       0.054904      -0.000376      -0.028416       0.014700       0.078905      -0.037930      -0.043086      -0.014620       0.057706              9.672394       6.556917      -0.730756       4.061460      10.614251      -2.102221      11.846014           0.001964
          160              C      17.296063      10.524935       5.098692       0.141939      34.490509 0.37439468E+03  0.84359418E+04                                 9.310924                            6.537927       0.166839       2.085247                    0.999707      25.117205      69.519812       0.634922       0.428136      -1.062261      -0.027489       0.055449      -0.026499       0.067323      -0.021928       0.013600      -0.030278      -0.064283       0.032652      -0.044747      -0.012307       0.057054             11.649861       7.019810      -1.860946       4.085388      15.909487      -4.058219      12.020286          -0.003565
          161              C      16.904856       9.296948       4.603589       0.029591      29.122582 0.37148522E+03  0.84675211E+04                                 8.515522                            6.649756      -0.175795       1.964327                    0.997673      27.183515      79.082962       0.601991       0.446376      -1.037155       0.004233      -0.055398       0.031334       0.063786      -0.021979      -0.028755      -0.009118       0.105398       0.041642      -0.066882       0.002461       0.064421              9.727252       6.087445      -0.850765       2.238661      14.199746      -1.750447       8.894565          -0.000258
          162              C      16.870602      11.890116       3.008836       0.188122      26.597854 0.31782214E+03  0.69966573E+04                                 8.252068                            6.297520      -0.328346       1.944909                    0.996966      25.291962      73.313971       0.594584       0.467936      -1.020684      -0.020206       0.011917       0.030583       0.038544       0.025041       0.000254      -0.001805       0.102994      -0.063243      -0.046850      -0.020953       0.067803              9.563061       4.949795      -1.884673       0.185441      11.953391      -0.063783      11.785996           0.001127
          163              C      16.665083      12.935292       4.907600       0.122712      24.011556 0.29291305E+03  0.62463471E+04                                 7.301837                            5.753629       0.439005       2.179120                    0.999815      24.665702      67.794431       0.677708       0.423815      -1.058282      -0.022510      -0.029464      -0.021234       0.042728       0.016026      -0.010703       0.009938       0.053337      -0.009851      -0.034559       0.000142       0.034417              8.206800       4.513825      -1.823149       0.243230      10.466560      -0.432204       9.640014          -0.000675
          164              C       2.578004       2.589859       2.298320       0.185625      22.771858 0.28948315E+03  0.62038894E+04                                 7.292561                            5.904851       0.081505       2.084119                    0.998424      24.411231      69.020499       0.632761       0.451675      -1.033372       0.008316       0.007622      -0.029565       0.031644       0.043600      -0.003296       0.013613       0.018469      -0.029949      -0.044293      -0.005884       0.050177              8.028072       7.018724      -2.918866      -0.459795       7.779925      -0.277392       9.285567          -0.000466
          165              C       3.145886       2.476435       0.236260       0.146987      23.669443 0.30106878E+03  0.65099740E+04                                 7.427642                            5.962766       0.156824       2.091076                    0.999011      25.136773      71.181566       0.639634       0.442855      -1.039408      -0.030388      -0.016993       0.026677       0.043861       0.042605       0.011612       0.011455       0.025763      -0.010749      -0.042861      -0.008218       0.051079              8.279621       6.424061      -2.985885      -0.141779       8.160081      -0.598803      10.254722           0.001318
          166              C       4.287058       0.859161       1.702459       0.157452      34.025407 0.36118599E+03  0.80661564E+04                                 9.209210                            6.416607       0.192198       2.096049                    0.999617      24.802032      68.358648       0.641592       0.427476      -1.062594      -0.055553       0.033722      -0.013827       0.066442      -0.043492       0.010733      -0.004053      -0.000170      -0.064733      -0.034603      -0.021096       0.055699             11.448020      12.167729      -5.897995       4.439786      12.460185      -0.299737       9.716148           0.002632
          167              C       4.402438      -0.186382       0.814748      -0.115187      32.061146 0.41257883E+03  0.95825955E+04                                 8.845543                            6.830835       0.075874       2.018149                    0.998922      28.384941      81.357144       0.621810       0.424103      -1.058354      -0.008653      -0.043004       0.013893       0.046014       0.032730      -0.009490      -0.011651       0.013634      -0.076598      -0.029454      -0.019650       0.049104             10.041485      10.329589      -4.134947       3.152791      10.659594       1.015739       9.135272          -0.001768
          168              C       5.368738      17.792584       1.077066      -0.062642      29.408265 0.36310728E+03  0.81631998E+04                                 8.324525                            6.378688       0.160399       2.061935                    0.999529      26.979886      75.918717       0.648368       0.420203      -1.061492      -0.018159       0.000765       0.007480       0.019654       0.016403      -0.003668      -0.007013       0.014723      -0.060769      -0.022252      -0.006825       0.029078              9.447835       9.576623      -3.896246       3.166713       9.570694       0.693426       9.196187           0.002928
          169              C       6.145745      17.912032       2.185402       0.108928      27.339135 0.33689325E+03  0.75057998E+04                                 8.226581                            6.346597      -0.300146       1.931451                    0.998251      26.261830      75.934828       0.613170       0.448354      -1.034336      -0.019367       0.036469       0.007246       0.041924       0.031305      -0.053158      -0.018562      -0.017819      -0.095565      -0.069109      -0.002979       0.072088              9.323189       8.551065      -3.235058       2.808483       9.725923       1.353155       9.692579          -0.000016
          170              C       5.087502       0.932559       2.817744      -0.030643      32.086373 0.38390379E+03  0.87968199E+04                                 8.915738                            6.642045      -0.011177       1.995563                    0.998952      27.967512      80.795823       0.620284       0.430936      -1.049415       0.042901      -0.046549       0.017408       0.065653       0.022191      -0.065901      -0.007694      -0.012988      -0.088312      -0.079681       0.011120       0.068561             10.496022      10.787049      -3.830891       4.722982      10.556694       0.038109      10.144322           0.000415
          171              C      11.885860       8.561290       6.736875       0.180656      24.157542 0.31120215E+03  0.68092680E+04                                 7.682968                            6.182789      -0.190371       1.989820                    0.997033      25.185325      72.584019       0.607702       0.460636      -1.025561       0.003057       0.005429       0.025153       0.025914       0.038296      -0.001948      -0.015954       0.005022      -0.030817      -0.037446      -0.008822       0.046267              8.621764       8.068049      -3.194798       0.740858       7.528455       0.055028      10.268787          -0.001381
          172              C      12.383433       8.674695       8.851052       0.181624      25.505863 0.31074591E+03  0.68001702E+04                                 7.996465                            6.188288      -0.201816       1.985832                    0.997346      25.195635      72.736434       0.605654       0.462133      -1.024221      -0.025997      -0.029320      -0.030755       0.049813       0.046215      -0.019366      -0.010099       0.015990      -0.052235      -0.039497      -0.021894       0.061392              9.192857       7.744469      -3.372770       0.993002       7.934490       0.185434      11.899611          -0.000621
          173              C      13.681449       7.021854       7.515142       0.168274      33.390681 0.35413943E+03  0.78795297E+04                                 9.159304                            6.392206       0.216005       2.112689                    0.999638      24.544892      67.794090       0.636241       0.432672      -1.058099      -0.049312       0.048115       0.020107       0.071771      -0.037602      -0.004705       0.008677       0.006557      -0.024286      -0.034113      -0.009372       0.043485             11.500893      13.097001      -6.489287      -3.394902      11.744709      -0.443355       9.660969          -0.002881
          174              C      13.874349       6.061433       8.460181      -0.051721      30.243865 0.37801941E+03  0.86173901E+04                                 8.647427                            6.632801      -0.112160       1.984820                    0.997464      27.191566      78.019706       0.615649       0.436427      -1.047460       0.020045      -0.023146       0.020003       0.036574       0.044056       0.027529       0.017972       0.002059      -0.060639      -0.039171      -0.027088       0.066259              9.944158      10.052692      -4.598452      -2.279042      10.166887      -0.894213       9.612896           0.001567
          175              C      14.829833       5.123527       8.203075      -0.068640      29.147974 0.35689655E+03  0.79782696E+04                                 8.237130                            6.288994       0.272286       2.099263                    0.999690      26.767267      74.777203       0.659308       0.415577      -1.065871      -0.018962       0.015349       0.009897       0.026326       0.015029      -0.002832       0.007108       0.011231       0.005767      -0.019597       0.004260       0.015337              9.455543       9.357109      -4.182566      -2.594653       9.525142      -0.578617       9.484378          -0.003321
          176              C      15.561770       5.156117       7.051309       0.079271      26.964106 0.33064820E+03  0.72964339E+04                                 7.974229                            6.162591       0.026182       2.028951                    0.999287      26.099404      73.911732       0.644421       0.430717      -1.049899      -0.019866       0.035110      -0.013124       0.042422       0.011290       0.045247       0.014172       0.000549      -0.091815      -0.058852       0.007505       0.051346              9.070177       7.934536      -3.259856      -2.601691       9.719237      -0.896397       9.556759          -0.000840
          177              C      14.458456       7.031102       6.370325      -0.021191      31.304640 0.37617170E+03  0.85724144E+04                                 8.766729                            6.558631       0.025475       2.010179                    0.999095      27.706066      79.714623       0.626783       0.428817      -1.051138       0.048306      -0.045024      -0.013590       0.067419       0.026419       0.065961       0.004511      -0.041415      -0.083635      -0.085737       0.019042       0.066695             10.445906      11.645736      -4.541236      -4.146454       9.974373      -0.173368       9.717609          -0.000780
          178              C      13.930236      17.675096       3.248571       0.060293      24.122860 0.33049841E+03  0.72801125E+04                                 7.303601                            6.136105       0.278090       2.103407                    0.999792      26.188875      73.695071       0.650864       0.427216      -1.053804       0.040029       0.021317       0.015829       0.048034       0.047333      -0.014563       0.016206       0.018312       0.091495      -0.068258       0.032656       0.035602              7.722748       8.810097       0.026836       0.985462       9.631278      -0.633560       4.726870          -0.000099
          179              C      13.205510      -0.103293       3.033157      -0.098036      27.795227 0.37965841E+03  0.85730045E+04                                 7.819078                            6.422282       0.459984       2.139811                    0.999732      27.279237      75.256487       0.665808       0.407396      -1.076967       0.018182       0.029884       0.008974       0.036113       0.004333       0.010493      -0.004098      -0.002844      -0.060748      -0.024419       0.009380       0.015039              8.429408      10.363323       0.644602       1.038642      10.167275      -0.329874       4.757628           0.002899
          180              C      13.863532       1.120439       3.087011      -0.113509      27.792341 0.38042663E+03  0.86096089E+04                                 7.869523                            6.468264       0.453058       2.144188                    0.999767      27.413200      76.140799       0.656233       0.412416      -1.071814      -0.034626      -0.023827      -0.000345       0.042033      -0.017074      -0.005966      -0.006719      -0.019091       0.124278      -0.041161      -0.001325       0.042485              8.552568      10.654520       1.977429       1.423570      10.217254       0.232587       4.785930          -0.001654
          181              C      15.199407       1.103938       3.361489       0.173937      34.308992 0.38598536E+03  0.87944531E+04                                 9.424317                            6.748107      -0.114624       1.999732                    0.999182      25.227169      71.023219       0.607636       0.442409      -1.049897       0.030202       0.056987       0.010166       0.065291       0.032360      -0.011397       0.007809      -0.022985      -0.073975      -0.037212      -0.009458       0.046670             11.746103      11.941003       4.659158       1.520353      17.711845       0.509353       5.585461           0.003059
          182              C      15.862837      -0.109801       3.582114       0.071494      27.560762 0.36321310E+03  0.82466448E+04                                 8.292294                            6.634622      -0.243009       1.952336                    0.997210      26.773793      78.176215       0.593592       0.454467      -1.030736      -0.020107      -0.055515      -0.005220       0.059274       0.012765      -0.023052       0.013313       0.059883       0.199615      -0.068237      -0.005835       0.074073              9.502170       8.416418       1.879952       0.739422      14.634134      -0.375975       5.455958          -0.000203
          183              C      17.117586       2.628126       2.880283       0.157229      27.003964 0.31478113E+03  0.69006924E+04                                 8.248049                            6.197439      -0.196655       1.983629                    0.997022      25.346622      72.890303       0.610626       0.457559      -1.028264      -0.023139       0.005767       0.033216       0.040890      -0.020504       0.047331      -0.019924       0.029794       0.110128      -0.044170      -0.031084       0.075255              9.668731       9.968669       1.635407      -3.175390      11.877607       2.166346       7.159917          -0.000409
          184              C      15.558164       3.485577       4.082428       0.142654      24.779648 0.29445889E+03  0.63079297E+04                                 7.551589                            5.822382       0.126072       2.076090                    0.999218      24.927619      69.398888       0.662271       0.431726      -1.050002       0.037696      -0.029986       0.005284       0.048457      -0.023535       0.010086      -0.009381       0.034082       0.102439      -0.046313       0.005841       0.040472              8.700397       8.432089       1.072147      -2.458887      11.100065       2.147509       6.569036           0.001314
          185              C       9.203294       5.100200      15.103247       0.078436      24.461331 0.31758786E+03  0.68944890E+04                                 7.307227                            5.938741       0.477034       2.179605                    0.999858      25.243065      69.462734       0.677504       0.416444      -1.065460       0.009036       0.012072      -0.041363       0.044026       0.028280       0.025825      -0.022054       0.062878       0.043425      -0.061654       0.015087       0.046567              7.951644       5.558390      -0.363202      -2.573517       9.669507       0.179208       8.627034          -0.000447
          186              C       8.835523       6.306085      15.664364      -0.041874      29.799351 0.37622301E+03  0.85483732E+04                                 8.515183                            6.590757      -0.049686       1.999607                    0.999177      27.002623      76.825206       0.622603       0.432969      -1.051737       0.015380       0.029780      -0.007166       0.034274       0.001679       0.027907      -0.000345       0.018043      -0.057379      -0.033985       0.000523       0.033462              9.660516       6.288620      -0.043520      -3.690408      11.164929      -0.316998      11.527999          -0.004070
          187              C       9.082506       7.449973      14.985117      -0.100462      30.217985 0.38736740E+03  0.88726957E+04                                 8.511036                            6.624844       0.050738       2.015664                    0.998929      28.066384      80.369810       0.629382       0.424873      -1.055921      -0.005878      -0.020394       0.050592       0.054864       0.000377       0.028369       0.014665       0.078695      -0.037856      -0.042980      -0.014597       0.057576              9.676322       6.559110       0.731517      -4.063533      10.618460      -2.103968      11.851396           0.001996
          188              C       9.745937       7.367775      13.784710       0.141952      34.497912 0.37444414E+03  0.84374632E+04                                 9.312609                            6.538529       0.166633       2.085142                    0.999707      25.119727      69.531927       0.634858       0.428158      -1.062231       0.027433       0.055409      -0.026518       0.067275       0.021896      -0.013579      -0.030207      -0.064211       0.032735      -0.044713      -0.012239       0.056952             11.652961       7.021042       1.861913      -4.086594      15.914258      -4.060316      12.023584          -0.003596
          189              C      10.137144       6.139787      13.289607       0.029441      29.127092 0.37154143E+03  0.84691576E+04                                 8.516465                            6.650283      -0.175773       1.964299                    0.997672      27.186230      79.093582       0.601962       0.446380      -1.037149      -0.004300      -0.055372       0.031279       0.063740       0.022002       0.028731      -0.009161       0.105334       0.041711      -0.066889       0.002515       0.064375              9.728716       6.087876       0.850857      -2.238842      14.202658      -1.750776       8.895614          -0.000256
          190              C      10.171398       8.732956      11.694854       0.187838      26.601265 0.31785710E+03  0.69975678E+04                                 8.252437                            6.297564      -0.327495       1.945155                    0.996965      25.293967      73.318762       0.594629       0.467891      -1.020716       0.020217       0.011900       0.030496       0.038475      -0.025061      -0.000279      -0.001836       0.102882      -0.062528      -0.046931      -0.020711       0.067643              9.563921       4.949780       1.884732      -0.185770      11.954260      -0.064909      11.787725           0.001303
          191              C      10.376917       9.778131      13.593617       0.122145      24.026089 0.29310247E+03  0.62514227E+04                                 7.304131                            5.754889       0.439751       2.179112                    0.999817      24.677599      67.833667       0.677737       0.423726      -1.058333       0.022399      -0.029461      -0.021296       0.042698      -0.015945       0.010646       0.010004       0.053080      -0.009405      -0.034503       0.000323       0.034180              8.209875       4.514910       1.823873      -0.243519      10.470536      -0.432871       9.644178          -0.000445
          192              C       6.435996      -0.567301      10.984338       0.185650      22.772286 0.28949347E+03  0.62041844E+04                                 7.292737                            5.905032       0.081324       2.084052                    0.998424      24.411715      69.022956       0.632737       0.451686      -1.033363      -0.008231       0.007548      -0.029584       0.031622      -0.043589       0.003284       0.013612       0.018469      -0.029894      -0.044285      -0.005875       0.050160              8.028244       7.018863       2.918868       0.459676       7.780038      -0.277348       9.285832          -0.000489
          193              C       5.868114      -0.680726       8.922277       0.147062      23.671025 0.30109652E+03  0.65107989E+04                                 7.428326                            5.963310       0.156066       2.090825                    0.999010      25.137835      71.188476       0.639554       0.442895      -1.039372       0.030492      -0.017077       0.026658       0.043955      -0.042595      -0.011615       0.011455       0.025785      -0.010725      -0.042859      -0.008212       0.051071              8.280427       6.424640       2.986183       0.141616       8.160875      -0.598869      10.255767           0.001332
          194              C       4.726942      -2.298000      10.388477       0.157479      34.025279 0.36118317E+03  0.80660912E+04                                 9.209286                            6.416651       0.192062       2.096015                    0.999618      24.801752      68.358245       0.641579       0.427485      -1.062587       0.055608       0.033706      -0.013812       0.066476       0.043473      -0.010740      -0.004051      -0.000116      -0.064699      -0.034592      -0.021084       0.055676             11.448173      12.168203       5.897890      -4.440323      12.459793      -0.299952       9.716524           0.002632
          195              C       4.611562      -3.343543       9.500766      -0.114943      32.052246 0.41245495E+03  0.95789956E+04                                 8.844243                            6.830068       0.075642       2.018191                    0.998918      28.378809      81.336403       0.621810       0.424136      -1.058334       0.008693      -0.043062       0.013889       0.046074      -0.032774       0.009572      -0.011643       0.013601      -0.076689      -0.029464      -0.019715       0.049179             10.039864      10.327878       4.133729      -3.152410      10.657543       1.015804       9.134171          -0.001774
          196              C       3.645262      14.635423       9.763084      -0.062553      29.401651 0.36302101E+03  0.81606638E+04                                 8.323069                            6.377790       0.160867       2.062142                    0.999530      26.975657      75.900645       0.648444       0.420184      -1.061518       0.018192       0.000766       0.007433       0.019666      -0.016451       0.003632      -0.007000       0.014797      -0.060757      -0.022247      -0.006875       0.029122              9.446055       9.574983       3.895053      -3.166376       9.568424       0.693322       9.194758           0.002913
          197              C       2.868255      14.754872      10.871420       0.108791      27.341578 0.33693089E+03  0.75067821E+04                                 8.226683                            6.346672      -0.299553       1.931585                    0.998255      26.263690      75.938765       0.613212       0.448314      -1.034367       0.019320       0.036510       0.007206       0.041931      -0.031263       0.053133      -0.018513      -0.017823      -0.095690      -0.069107      -0.002915       0.072021              9.323310       8.551370       3.235142      -2.808530       9.725996       1.353244       9.692564          -0.000015
          198              C       3.926498      -2.224602      11.503762      -0.030724      32.089266 0.38393910E+03  0.87978185E+04                                 8.916116                            6.642229      -0.011094       1.995549                    0.998954      27.969416      80.801806       0.620293       0.430920      -1.049427      -0.042893      -0.046567       0.017410       0.065661      -0.022163       0.065903      -0.007651      -0.012944      -0.088388      -0.079689       0.011153       0.068536             10.496603      10.787972       3.831140      -4.723564      10.556850       0.038003      10.144988           0.000410
          199              C      15.156140       5.404129      15.422893       0.182194      24.128907 0.31080744E+03  0.67989199E+04                                 7.678951                            6.180576      -0.194334       1.988885                    0.997010      25.170304      72.547137       0.607519       0.460890      -1.025352      -0.002433       0.005312       0.025389       0.026053      -0.038491       0.002116      -0.015757       0.005786      -0.031672      -0.037411      -0.009162       0.046573              8.616074       8.061631       3.189387      -0.740942       7.521665       0.055412      10.264925          -0.002062
          200              C      14.658567      11.831856       0.165034       0.182621      25.486541 0.31046647E+03  0.67926725E+04                                 7.993757                            6.186492      -0.203850       1.985479                    0.997331      25.181603      72.693600       0.605584       0.462280      -1.024117       0.026100      -0.029353      -0.030806       0.049918      -0.046460       0.019402      -0.010120       0.016345      -0.053204      -0.039611      -0.022187       0.061798              9.189270       7.740982       3.370433      -0.993646       7.930518       0.184453      11.896311           0.000711
          201              C      13.360551       3.864694      16.201160       0.168011      33.390460 0.35417849E+03  0.78804967E+04                                 9.158749                            6.392312       0.216274       2.112756                    0.999638      24.545838      67.793769       0.636282       0.432638      -1.058135       0.049290       0.048209       0.020172       0.071837       0.037789       0.004784       0.008683       0.006527      -0.024605      -0.034231      -0.009503       0.043734             11.499120      13.094226       6.486853       3.394702      11.742251      -0.443818       9.660882          -0.002578
          202              C      13.167651       2.904272      17.146199      -0.051615      30.238515 0.37796087E+03  0.86156648E+04                                 8.646201                            6.632162      -0.111989       1.984898                    0.997466      27.189117      78.009216       0.615700       0.436410      -1.047477      -0.020169      -0.023155       0.020043       0.036670      -0.044128      -0.027579       0.017900       0.002154      -0.060601      -0.039272      -0.027042       0.066313              9.942222      10.050348       4.596592       2.278897      10.164285      -0.894206       9.612034           0.001740
          203              C      12.212167       1.966366      16.889092      -0.068413      29.136350 0.35674253E+03  0.79739189E+04                                 8.235113                            6.287782       0.272529       2.099495                    0.999689      26.759709      74.750391       0.659353       0.415596      -1.065865       0.018836       0.015442       0.010009       0.026333      -0.015091       0.002767       0.007211       0.011399       0.005617      -0.019691       0.004216       0.015475              9.452820       9.354149       4.180842       2.593731       9.522240      -0.578657       9.482070          -0.003290
          204              C      11.480230       1.998956      15.737327       0.079639      26.949562 0.33044695E+03  0.72907741E+04                                 7.971347                            6.160718       0.026723       2.029297                    0.999286      26.088968      73.872402       0.644528       0.430717      -1.049914       0.019716       0.035147      -0.013069       0.042366      -0.011425      -0.045355       0.014232       0.000652      -0.091659      -0.058899       0.007346       0.051553              9.066528       7.931084       3.257999       2.600407       9.715131      -0.896227       9.553367          -0.000739
          205              C      12.583544       3.873942      15.056343      -0.021127      31.299470 0.37612079E+03  0.85708600E+04                                 8.765322                            6.557923       0.026072       2.010377                    0.999097      27.703923      79.703456       0.626863       0.428782      -1.051172      -0.048427      -0.045015      -0.013578       0.067498      -0.026507      -0.065972       0.004495      -0.041398      -0.083291      -0.085724       0.018981       0.066743             10.443536      11.642202       4.539101       4.145386       9.971999      -0.173955       9.716406          -0.000649
          206              C      13.111764      14.517935      11.934588       0.060424      24.121793 0.33047285E+03  0.72795204E+04                                 7.303746                            6.136088       0.277464       2.103235                    0.999791      26.188557      73.697718       0.650819       0.427247      -1.053769      -0.040160       0.021260       0.015406       0.047981      -0.047267       0.014514       0.016265       0.018189       0.091647      -0.068214       0.032618       0.035596              7.722960       8.810111      -0.026679      -0.985388       9.631832      -0.633305       4.726938          -0.000088
          207              C      13.836490      -3.260454      11.719175      -0.098174      27.804112 0.37980159E+03  0.85771954E+04                                 7.821087                            6.423736       0.459114       2.139460                    0.999733      27.285008      75.280893       0.665683       0.407427      -1.076928      -0.018274       0.029872       0.008657       0.036073      -0.004334      -0.010554      -0.004005      -0.002798      -0.060890      -0.024467       0.009378       0.015089              8.431667      10.366084      -0.644722      -1.038842      10.170226      -0.329721       4.758691           0.002941
          208              C      13.178468      -2.036721      11.773028      -0.113628      27.800118 0.38055081E+03  0.86132439E+04                                 7.871206                            6.469470       0.452490       2.143930                    0.999767      27.418602      76.162966       0.656139       0.412436      -1.071787       0.034557      -0.023872      -0.000543       0.042004       0.017112       0.005903      -0.006699      -0.019157       0.124072      -0.041163      -0.001244       0.042407              8.554469      10.656754      -1.978060      -1.423939      10.219805       0.232860       4.786846          -0.001669
          209              C      11.842593      -2.053222      12.047506       0.173857      34.311891 0.38601935E+03  0.87954693E+04                                 9.424948                            6.748471      -0.114838       1.999649                    0.999181      25.228712      71.029807       0.607608       0.442418      -1.049887      -0.030212       0.056981       0.010040       0.065272      -0.032414       0.011333       0.007843      -0.023066      -0.074040      -0.037216      -0.009529       0.046745             11.746955      11.941784      -4.659528      -1.520629      17.713238       0.509815       5.585843           0.003076
          210              C      11.179163      -3.266961      12.268131       0.071536      27.559437 0.36319443E+03  0.82461045E+04                                 8.291981                            6.634411      -0.242766       1.952420                    0.997211      26.772984      78.172981       0.593608       0.454461      -1.030740       0.020058      -0.055556      -0.005400       0.059312      -0.012717       0.023004       0.013373       0.059883       0.199678      -0.068238      -0.005838       0.074076              9.501737       8.415943      -1.879458      -0.739578      14.633472      -0.375545       5.455797          -0.000231
          211              C       9.924414      -0.529034      11.566301       0.157358      27.002372 0.31475715E+03  0.69000723E+04                                 8.248022                            6.197414      -0.197193       1.983494                    0.997019      25.345162      72.886883       0.610592       0.457590      -1.028241       0.023170       0.005770       0.033186       0.040884       0.020490      -0.047375      -0.019941       0.029755       0.110173      -0.044160      -0.031137       0.075298              9.668667       9.968329      -1.635251       3.175284      11.877730       2.166576       7.159940          -0.000437
          212              C      11.483836       0.328416      12.768446       0.142585      24.782049 0.29448810E+03  0.63087249E+04                                 7.551996                            5.822599       0.126052       2.076044                    0.999219      24.929618      69.405851       0.662270       0.431715      -1.050007      -0.037682      -0.029989       0.005253       0.048444       0.023506      -0.010082      -0.009397       0.034114       0.102463      -0.046305       0.005827       0.040478              8.700902       8.432455      -1.072322       2.459006      11.100840       2.147696       6.569410           0.001322
          213              C       0.189294       4.352319      10.954805       0.078479      24.461566 0.31758824E+03  0.68945345E+04                                 7.307387                            5.938812       0.476801       2.179530                    0.999858      25.243254      69.464603       0.677485       0.416453      -1.065448       0.009070      -0.012030       0.041381       0.044038      -0.028278      -0.025881      -0.022026       0.062894       0.043287      -0.061642       0.015015       0.046627              7.951815       5.558595       0.363246       2.573606       9.669758       0.179434       8.627091          -0.000412
          214              C      17.849523       3.146433      10.393689      -0.041886      29.800013 0.37623445E+03  0.85487099E+04                                 8.515322                            6.590882      -0.049781       1.999567                    0.999177      27.003183      76.827482       0.622593       0.432972      -1.051734       0.015397      -0.029854       0.007163       0.034346      -0.001643      -0.027903      -0.000300       0.018053      -0.057469      -0.033997       0.000530       0.033467              9.660554       6.288757       0.043812       3.690416      11.164977      -0.316190      11.527928          -0.003988
          215              C       0.068506       2.002546      11.072935      -0.100352      30.213084 0.38729913E+03  0.88706972E+04                                 8.510072                            6.624253       0.050990       2.015788                    0.998929      28.063332      80.357796       0.629414       0.424872      -1.055927      -0.005883       0.020436      -0.050627       0.054912      -0.000363      -0.028368       0.014695       0.078783      -0.037827      -0.043039      -0.014571       0.057610              9.674964       6.558461      -0.731141       4.062915      10.616843      -2.102990      11.849590           0.002077
          216              C       0.731937       2.084744      12.273343       0.141852      34.497025 0.37445561E+03  0.84377218E+04                                 9.312200                            6.538502       0.166818       2.085197                    0.999707      25.119847      69.530521       0.634883       0.428142      -1.062250       0.027466      -0.055440       0.026510       0.067311      -0.021916       0.013630      -0.030275      -0.064353       0.032675      -0.044781      -0.012294       0.057074             11.651916       7.020900      -1.861538       4.086422      15.912142      -4.059243      12.022707          -0.003540
          217              C       1.123144       3.312731      12.768446       0.029532      29.124200 0.37150621E+03  0.84681339E+04                                 8.515887                            6.649972      -0.175744       1.964333                    0.997672      27.184468      79.086812       0.601977       0.446380      -1.037151      -0.004261       0.055408      -0.031304       0.063782      -0.021973      -0.028747      -0.009100       0.105387       0.041661      -0.066870       0.002459       0.064411              9.727805       6.087719      -0.850793       2.238853      14.200618      -1.750307       8.895077          -0.000245
          218              C       1.157398       0.719563      14.363199       0.188097      26.599518 0.31783996E+03  0.69971724E+04                                 8.252533                            6.297761      -0.328451       1.944871                    0.996966      25.292705      73.317621       0.594562       0.467945      -1.020675       0.020232      -0.011927      -0.030565       0.038546       0.025045       0.000291      -0.001805       0.102958      -0.063098      -0.046860      -0.020904       0.067764              9.563795       4.950034      -1.884777       0.185680      11.954030      -0.063809      11.787322           0.001147
          219              C       1.362917      -0.325613      12.464435       0.122532      24.015617 0.29296349E+03  0.62477046E+04                                 7.302506                            5.753963       0.439346       2.179169                    0.999816      24.668947      67.805331       0.677715       0.423791      -1.058295       0.022389       0.029442       0.021243       0.042654       0.016016      -0.010636       0.009958       0.053240      -0.009761      -0.034528       0.000198       0.034329              8.207739       4.514133      -1.823369       0.243446      10.467813      -0.432379       9.641271          -0.000639
          220              C      15.449996      10.019820      15.073715       0.185644      22.771939 0.28948484E+03  0.62039384E+04                                 7.292619                            5.904907       0.081357       2.084071                    0.998424      24.411238      69.020733       0.632751       0.451681      -1.033368      -0.008314      -0.007614       0.029568       0.031645       0.043594      -0.003281       0.013596       0.018464      -0.029946      -0.044273      -0.005898       0.050171              8.028132       7.018828      -2.918957      -0.459669       7.779979      -0.277416       9.285590          -0.000486
          221              C      14.882114      10.133244      17.135775       0.147017      23.669084 0.30106305E+03  0.65098221E+04                                 7.427614                            5.962750       0.156715       2.091047                    0.999011      25.136429      71.180543       0.639628       0.442861      -1.039404       0.030393       0.017000      -0.026666       0.043861       0.042599       0.011608       0.011449       0.025789      -0.010818      -0.042848      -0.008234       0.051082              8.279616       6.424114      -2.985959      -0.141635       8.160066      -0.598935      10.254667           0.001310
          222              C      13.740942      11.750518      15.669576       0.157359      34.028707 0.36121977E+03  0.80671084E+04                                 9.209760                            6.416869       0.192249       2.096042                    0.999617      24.803481      68.363728       0.641584       0.427470      -1.062596       0.055541      -0.033714       0.013850       0.066433      -0.043551       0.010744      -0.004057      -0.000162      -0.064817      -0.034648      -0.021124       0.055773             11.448869      12.168734      -5.898453       4.440379      12.460861      -0.299842       9.717013           0.002628
          223              C      13.625562      12.796061      16.557287      -0.115302      32.067384 0.41266678E+03  0.95852110E+04                                 8.846738                            6.831590       0.075720       2.018043                    0.998922      28.388783      81.372309       0.621768       0.424107      -1.058345       0.008613       0.042988      -0.013903       0.045994       0.032701      -0.009428      -0.011609       0.013682      -0.076512      -0.029413      -0.019628       0.049041             10.042969      10.331226      -4.135615       3.153514      10.660967       1.015842       9.136713          -0.001778
          224              C      12.659262      -5.182905      16.294969      -0.062768      29.415075 0.36319640E+03  0.81657766E+04                                 8.325880                            6.379505       0.160168       2.061791                    0.999530      26.984202      75.935729       0.648315       0.420207      -1.061480       0.018128      -0.000823      -0.007454       0.019618       0.016357      -0.003656      -0.006964       0.014682      -0.060792      -0.022230      -0.006792       0.029022              9.449533       9.578291      -3.896901       3.167462       9.572270       0.693757       9.198037           0.002953
          225              C      11.882255      -5.302353      15.186633       0.108858      27.342492 0.33693634E+03  0.75070414E+04                                 8.227339                            6.347056      -0.299880       1.931499                    0.998253      26.264162      75.944374       0.613136       0.448361      -1.034326       0.019296      -0.036516      -0.007224       0.041928       0.031270      -0.053116      -0.018552      -0.017814      -0.095645      -0.069080      -0.002955       0.072035              9.324181       8.551865      -3.235054       2.809111       9.726510       1.353599       9.694166          -0.000010
          226              C      12.940498      11.677120      14.554291      -0.030576      32.085135 0.38388401E+03  0.87962784E+04                                 8.915606                            6.641943      -0.011374       1.995507                    0.998952      27.967016      80.794738       0.620277       0.430945      -1.049407      -0.042955       0.046542      -0.017431       0.065690       0.022227      -0.065902      -0.007683      -0.012881      -0.088105      -0.079637       0.011044       0.068593             10.495923      10.787039      -3.830570       4.723309      10.556017       0.038165      10.144712           0.000371
          227              C       6.142140       4.048389      10.635160       0.182237      24.127817 0.31079198E+03  0.67985043E+04                                 7.678818                            6.180506      -0.194490       1.988859                    0.997009      25.169399      72.544366       0.607509       0.460903      -1.025344      -0.002391      -0.005261      -0.025400       0.026049       0.038496      -0.002115      -0.015759       0.005760      -0.031717      -0.037410      -0.009174       0.046584              8.615930       8.061558      -3.189329       0.740888       7.521559       0.055517      10.264673          -0.002068
          228              C       5.644567       3.934984       8.520983       0.182546      25.489096 0.31050610E+03  0.67937567E+04                                 7.994194                            6.186826      -0.203715       1.985478                    0.997334      25.183566      72.700439       0.605577       0.462271      -1.024122       0.026149       0.029402       0.030791       0.049963       0.046428      -0.019379      -0.010120       0.016362      -0.053096      -0.039587      -0.022159       0.061746              9.189788       7.741540      -3.370694       0.993560       7.930995       0.184600      11.896829           0.000737
          229              C       4.346551       5.587825       9.856893       0.168024      33.389510 0.35416842E+03  0.78801892E+04                                 9.158515                            6.392184       0.216342       2.112779                    0.999638      24.545311      67.791185       0.636296       0.432633      -1.058142       0.049380      -0.048134      -0.020116       0.071833      -0.037767      -0.004794       0.008696       0.006477      -0.024570      -0.034213      -0.009498       0.043712             11.498872      13.094207      -6.486829      -3.394838      11.741905      -0.443412       9.660504          -0.002573
          230              C       4.153651       6.548246       8.911854      -0.051540      30.231529 0.37786858E+03  0.86129069E+04                                 8.644567                            6.631164      -0.111598       1.985078                    0.997466      27.184820      77.990130       0.615782       0.436385      -1.047507      -0.020027       0.023292      -0.019969       0.036639       0.044180       0.027574       0.017900       0.002002      -0.060655      -0.039321      -0.027037       0.066358              9.940153      10.048222      -4.595357      -2.278407      10.162177      -0.893991       9.610061           0.001729
          231              C       3.198167       7.486152       9.168960      -0.068402      29.133138 0.35670708E+03  0.79728234E+04                                 8.234246                            6.287336       0.272754       2.099575                    0.999689      26.757865      74.740602       0.659406       0.415578      -1.065890       0.019031      -0.015302      -0.009919       0.026358       0.015132      -0.002831       0.007175       0.011376       0.005556      -0.019718       0.004219       0.015499              9.451682       9.353227      -4.180091      -2.593691       9.520820      -0.578351       9.481000          -0.003316
          232              C       2.466230       7.453562      10.320726       0.079539      26.953081 0.33049928E+03  0.72922199E+04                                 7.971918                            6.161125       0.026507       2.029173                    0.999287      26.091652      73.881565       0.644519       0.430706      -1.049921       0.019827      -0.035070       0.013137       0.042375       0.011418       0.045308       0.014187       0.000639      -0.091792      -0.058880       0.007382       0.051498              9.067175       7.931865      -3.258452      -2.600528       9.716014      -0.896253       9.553646          -0.000751
          233              C       3.569544       5.578577      11.001710      -0.021155      31.299600 0.37612014E+03  0.85708254E+04                                 8.765290                            6.557870       0.026191       2.010410                    0.999098      27.703983      79.703053       0.626873       0.428776      -1.051178      -0.048341       0.045089       0.013638       0.067497       0.026513       0.065960       0.004482      -0.041384      -0.083367      -0.085720       0.018983       0.066737             10.443592      11.642547      -4.539374      -4.145373       9.972045      -0.173759       9.716184          -0.000651
          234              C       4.097764      -5.065417      14.123464       0.060203      24.125607 0.33054055E+03  0.72812839E+04                                 7.304051                            6.136400       0.278104       2.103359                    0.999792      26.191432      73.703863       0.650862       0.427203      -1.053811      -0.040048      -0.021319      -0.015758       0.048028       0.047326      -0.014554       0.016244       0.018317       0.091381      -0.068245       0.032683       0.035563              7.723230       8.810893       0.026811       0.985498       9.631793      -0.633469       4.727004          -0.000101
          235              C       4.822490      12.712972      14.338878      -0.098011      27.794453 0.37964389E+03  0.85725917E+04                                 7.818947                            6.422163       0.459992       2.139825                    0.999732      27.278650      75.254411       0.665814       0.407397      -1.076967      -0.018175      -0.029911      -0.008993       0.036137       0.004300       0.010458      -0.004057      -0.002821      -0.060730      -0.024378       0.009374       0.015004              8.429236      10.363360       0.644365       1.038544      10.166885      -0.329822       4.757463           0.002867
          236              C       4.164468      11.489240      14.285024      -0.113467      27.789523 0.38038154E+03  0.86082738E+04                                 7.868855                            6.467790       0.453256       2.144274                    0.999767      27.411324      76.132470       0.656275       0.412405      -1.071829       0.034646       0.023829       0.000317       0.042050      -0.017078      -0.005999      -0.006708      -0.019055       0.124279      -0.041160      -0.001327       0.042487              8.551756      10.653620       1.977165       1.423315      10.216153       0.232547       4.785494          -0.001698
          237              C       2.828593      11.505741      14.010546       0.173941      34.308606 0.38598331E+03  0.87943687E+04                                 9.424168                            6.748040      -0.114640       1.999726                    0.999182      25.226934      71.021719       0.607648       0.442403      -1.049904      -0.030203      -0.056991      -0.010163       0.065295       0.032358      -0.011406       0.007818      -0.022980      -0.073984      -0.037224      -0.009444       0.046668             11.745747      11.940689       4.658912       1.520214      17.711273       0.509333       5.585278           0.003031
          238              C       2.165163      12.719480      13.789921       0.071489      27.561131 0.36321711E+03  0.82467554E+04                                 8.292332                            6.634631      -0.242979       1.952338                    0.997211      26.774046      78.176949       0.593596       0.454463      -1.030738       0.020097       0.055521       0.005261       0.059280       0.012762      -0.023052       0.013337       0.059873       0.199573      -0.068231      -0.005833       0.074064              9.502131       8.416478       1.879949       0.739461      14.634054      -0.375794       5.455862          -0.000221
          239              C       0.910414       9.981553      14.491752       0.157278      27.002492 0.31476353E+03  0.69001938E+04                                 8.247724                            6.197259      -0.196686       1.983634                    0.997021      25.345591      72.886178       0.610637       0.457558      -1.028267       0.023140      -0.005773      -0.033214       0.040890      -0.020506       0.047342      -0.019936       0.029797       0.110124      -0.044171      -0.031098       0.075269              9.668190       9.968095       1.635245      -3.175145      11.876950       2.166231       7.159525          -0.000450
          240              C       2.469836       9.124102      13.289607       0.142660      24.778190 0.29444229E+03  0.63074293E+04                                 7.551106                            5.822121       0.126300       2.076168                    0.999219      24.926641      69.393355       0.662309       0.431711      -1.050020      -0.037681       0.029988      -0.005260       0.048444      -0.023532       0.010087      -0.009401       0.034094       0.102435      -0.046315       0.005836       0.040480              8.699678       8.431331       1.072115      -2.458531      11.099224       2.147267       6.568480           0.001282
          241              N       8.182909       7.601784       3.430977      -0.166592      35.684627 0.48736721E+03  0.11564755E+05                                 9.053401                            7.144235       0.137264       2.081696                    0.999392      26.760494      72.570979       0.657264       0.392723      -1.100932       0.039975      -0.112712      -0.031697       0.123720       0.033479      -0.006743      -0.029126       0.043763       0.073783      -0.058670       0.010219       0.048452             10.383617       6.587919       0.356160      -2.365238      13.887386      -1.018237      10.675546           0.004168
          242              N       7.935926       4.037441       4.318688       0.016346      32.391884 0.33291168E+03  0.71554020E+04                                 8.454980                            5.774366       0.137153       2.138838                    0.998314      22.796974      58.137191       0.758735       0.375587      -1.117372      -0.020702       0.015488      -0.007456       0.026908       0.022948      -0.005973       0.002526      -0.103905       0.109598      -0.075424       0.036230       0.039194             10.976939       5.501134       3.464770      -1.875397      16.200925      -5.186308      11.228758          -0.000439
          243              N       7.562746       2.644049       5.929076      -0.152086      37.776872 0.48124324E+03  0.11435584E+05                                 9.540764                            7.141366      -0.085896       1.998793                    0.999047      27.396287      75.466855       0.648609       0.397401      -1.092668       0.000398       0.010146      -0.137873       0.138246      -0.008539       0.012830       0.062584      -0.051317      -0.050163      -0.063970      -0.012209       0.076180             11.592922       5.460686       2.007319      -0.947774      15.069200      -3.147435      14.248882          -0.035468
          244              N       7.422128       1.977729       4.732142      -0.181465      38.785543 0.50642002E+03  0.12134397E+05                                 9.567685                            7.236817       0.064616       2.031918                    0.999603      27.788586      75.762900       0.659148       0.387807      -1.104243       0.031251       0.138563       0.069546       0.158155      -0.029210       0.020863      -0.003060       0.036486       0.217073      -0.071020      -0.006615       0.077635             11.484787       5.737359       2.529430       0.033468      17.270726      -1.336707      11.446275           0.036238
          245              N      10.932179      12.248216       7.011353      -0.164407      36.962216 0.51715591E+03  0.12520244E+05                                 9.424796                            7.442631      -0.115599       1.985390                    0.999010      27.883308      77.693237       0.629872       0.401664      -1.089047       0.097353       0.073343       0.083936       0.147993      -0.047886      -0.002932      -0.015003      -0.006386       0.232455      -0.087670       0.008121       0.079549             10.911591       9.436065       4.463725       1.442268      12.416722       0.325056      10.881988          -0.004671
          246              N      11.289134      12.328476       8.336840      -0.160310      36.731315 0.51164948E+03  0.12347510E+05                                 9.364696                            7.375750      -0.070648       1.994645                    0.999382      27.877391      77.423529       0.636544       0.398723      -1.091608       0.005765       0.073245      -0.119923       0.140639      -0.019490       0.016274       0.051527       0.013486       0.097246      -0.065092       0.001635       0.063458             10.977659       7.436795       3.565398      -0.647230      12.457125      -2.745407      13.039056          -0.036479
          247              N      12.372616      13.852256       7.242401       0.015212      31.158965 0.32675047E+03  0.69988135E+04                                 8.232571                            5.726570       0.173182       2.153342                    0.998454      22.700799      58.023690       0.759790       0.376361      -1.115432      -0.004558       0.017158      -0.003909       0.018178       0.046798      -0.004206      -0.002838      -0.022368       0.088594      -0.062907       0.026262       0.036645             10.380759      10.810522       7.033326      -1.705622      12.157890      -2.088151       8.173866          -0.000322
          248              N      15.020930      15.788141       5.618116      -0.225748      39.684488 0.52578961E+03  0.12719771E+05                                 9.648686                            7.358378       0.081407       2.033748                    0.999658      28.120927      77.086134       0.655625       0.386174      -1.105193      -0.086563      -0.003795       0.119008       0.147209       0.021816       0.044424      -0.000391      -0.045282      -0.139569      -0.074389       0.016331       0.058057             11.307875       9.950528       3.998414      -3.589235      12.690353       0.840319      11.282742           0.042143
          249              N       2.111079       6.285413       1.398449      -0.158778      38.016528 0.53124492E+03  0.12966984E+05                                 9.689173                            7.584404      -0.248562       1.944250                    0.998114      28.118423      79.045863       0.617992       0.406050      -1.084508       0.076393       0.067131      -0.093137       0.137902      -0.034479       0.002918       0.026744      -0.010914       0.203316      -0.071642      -0.003392       0.075034             11.517436      10.817078       4.959887      -2.327297      11.674956      -1.004267      12.060273           0.038787
          250              N       2.430174       6.206422       0.053853      -0.196174      38.572491 0.53781308E+03  0.13134590E+05                                 9.614401                            7.523241       0.032002       2.015447                    0.999643      28.553677      79.634251       0.635493       0.394648      -1.095011       0.011786       0.093821       0.121481       0.153944      -0.010643      -0.038525      -0.041762       0.008732       0.137039      -0.063582      -0.011724       0.075306             11.215393       8.689013       4.360451       0.182811      12.341892       1.745793      12.615274          -0.033346
          251              N       3.684923       7.730723       0.993680       0.019295      31.617723 0.33032407E+03  0.70983844E+04                                 8.335115                            5.769630       0.192560       2.163366                    0.998482      22.689946      58.190867       0.754223       0.377909      -1.113698       0.000983       0.020954      -0.005151       0.021601       0.053145      -0.007656       0.003025       0.005382       0.107223      -0.071603       0.032314       0.039289             10.631500      12.240102       7.307001       0.942500      11.294543       1.228146       8.359853           0.000155
          252              N       6.389123       9.659775       2.548478      -0.232546      39.592695 0.52277952E+03  0.12612699E+05                                 9.609353                            7.316346       0.117644       2.043121                    0.999685      28.134390      76.698011       0.661174       0.383973      -1.108187      -0.081564      -0.007537      -0.122748       0.147569       0.023827      -0.035603      -0.011132      -0.041029      -0.154639      -0.068689       0.005461       0.063227             11.422057      11.261071       4.266171       3.811507      12.310234      -0.854325      10.694866           0.002713
          253              N       6.199829      -1.892385       5.159494      -0.180659      35.619711 0.50930238E+03  0.12282079E+05                                 9.167643                            7.408510      -0.143835       1.986630                    0.998613      27.539364      76.565887       0.628482       0.404126      -1.087469      -0.053681      -0.124846       0.026876       0.138530      -0.044614       0.009299       0.019763       0.087701       0.066382      -0.078359       0.026832       0.051527             10.456363      10.369371      -1.737932      -0.893442      14.726306      -0.835690       6.273412           0.043898
          254              N       6.920949      13.431608       5.244617       0.012978      33.110099 0.33235036E+03  0.71504694E+04                                 8.604086                            5.783998       0.131084       2.138575                    0.998186      22.847588      58.566328       0.754182       0.377478      -1.114387       0.004058       0.016947      -0.011698       0.020988      -0.014139       0.037080       0.027810      -0.015288      -0.125799      -0.070378       0.031932       0.038446             11.329779      10.200356      -6.090200       1.071289      17.747827       1.834238       6.041156           0.000381
          255              N       8.428090      11.894870       5.546891      -0.153005      38.926657 0.48444249E+03  0.11501837E+05                                 9.696350                            7.131372       0.102780       2.059611                    0.999494      27.211438      74.315141       0.655309       0.393673      -1.097994      -0.121445       0.021136      -0.092629       0.154194       0.047143      -0.003832       0.041647      -0.055161      -0.025307      -0.063199      -0.010709       0.073909             12.018217      13.041830      -4.249294       3.923265      15.115819       0.765629       7.897004          -0.001752
          256              N       7.411311      11.351396       4.787733      -0.145500      36.888117 0.46445542E+03  0.10901079E+05                                 9.312636                            6.956895       0.002932       2.025401                    0.999403      27.034826      73.174781       0.667825       0.390767      -1.101106       0.073249       0.117324       0.057041       0.149613      -0.017553       0.026328      -0.020896       0.111869       0.052231      -0.070754       0.003140       0.067615             11.394813       9.631209      -2.222595       2.591898      16.667939       2.945244       7.885291           0.002541
          257              N      17.196909       8.165055       5.255041      -0.170463      35.810754 0.48958929E+03  0.11631806E+05                                 9.077669                            7.163534       0.132210       2.079298                    0.999389      26.819860      72.799347       0.655899       0.393056      -1.100595       0.041099       0.114280       0.031518       0.125469      -0.033983       0.005660      -0.029085       0.045846       0.076355      -0.060204       0.012053       0.048151             10.411180       6.604843      -0.358079       2.369811      13.922534      -1.021374      10.706165          -0.053254
          258              N      16.949926      11.729399       4.367330       0.016262      32.386774 0.33289699E+03  0.71549251E+04                                 8.453711                            5.774088       0.137383       2.138919                    0.998315      22.796374      58.132822       0.758792       0.375568      -1.117400      -0.020734      -0.015476       0.007465       0.026928      -0.022977       0.005960       0.002483      -0.103896       0.109627      -0.075433       0.036270       0.039163             10.974132       5.500210      -3.463571       1.874559      16.195922      -5.184085      11.226265          -0.000973
          259              N      16.576746      13.122791       2.756942      -0.152055      37.773031 0.48120476E+03  0.11434384E+05                                 9.539975                            7.141035      -0.085938       1.998804                    0.999046      27.394840      75.460694       0.648634       0.397396      -1.092677       0.000346      -0.010148       0.137881       0.138254       0.008521      -0.012829       0.062583      -0.051297      -0.050249      -0.063978      -0.012195       0.076173             11.591359       5.460265      -2.006903       0.947351      15.066713      -3.146368      14.247099          -0.035421
          260              N      16.436128      13.789111       3.953875      -0.181271      38.773844 0.50627535E+03  0.12129977E+05                                 9.565654                            7.235780       0.064364       2.031914                    0.999602      27.783882      75.745311       0.659201       0.387807      -1.104251       0.031117      -0.138528      -0.069527       0.158089       0.029167      -0.020881      -0.003053       0.036514       0.217120      -0.070999      -0.006657       0.077655             11.481413       5.736294      -2.528362      -0.033886      17.264039      -1.335374      11.443908           0.036283
          261              N       1.918179       3.518624       1.674664      -0.167056      37.073374 0.51924999E+03  0.12584143E+05                                 9.445019                            7.459537      -0.116781       1.984133                    0.999026      27.938833      77.898825       0.628898       0.401863      -1.088869       0.097339      -0.073978      -0.083902       0.148280       0.048139       0.002914      -0.015264      -0.005334       0.232398      -0.087911       0.008314       0.079597             10.934185       9.453771      -4.469229      -1.445738      12.443033       0.324167      10.905751           0.031656
          262              N       2.275134       3.438364       0.349178      -0.160315      36.727441 0.51171113E+03  0.12349509E+05                                 9.363719                            7.376264      -0.070573       1.994582                    0.999386      27.880755      77.437333       0.636505       0.398730      -1.091591       0.006000      -0.073309       0.119985       0.140736       0.019787      -0.016367       0.051404       0.013821       0.097703      -0.065324       0.001928       0.063397             10.974956       7.433566      -3.561130       0.649208      12.454918      -2.747730      13.036385          -0.037286
          263              N       3.358616       1.914584       1.443616       0.015787      31.120389 0.32636390E+03  0.69880296E+04                                 8.224415                            5.722234       0.175296       2.154327                    0.998456      22.684723      57.960427       0.760314       0.376236      -1.115594      -0.004346      -0.017287       0.003893       0.018246      -0.046518       0.004130      -0.002762      -0.022292       0.088649      -0.062635       0.026281       0.036354             10.368648      10.797350      -7.023353       1.702830      12.143447      -2.085224       8.165147           0.000575
          264              N       6.006930      -0.021302       3.067901      -0.225470      39.671003 0.52561549E+03  0.12714520E+05                                 9.646940                            7.357558       0.080682       2.033648                    0.999657      28.114569      77.065846       0.655607       0.386216      -1.105162      -0.086592       0.003748      -0.118929       0.147161      -0.021810      -0.044575      -0.000450      -0.045385      -0.139914      -0.074611       0.016474       0.058137             11.305163       9.947485      -3.996791       3.587643      12.687822       0.840507      11.280184           0.041916
          265              N      11.125079       9.481426       7.287569      -0.154227      37.841424 0.52814151E+03  0.12870515E+05                                 9.654804                            7.557835      -0.242783       1.947167                    0.998114      28.033110      78.705701       0.619705       0.405579      -1.084979       0.075888      -0.065548       0.092706       0.136564       0.033321      -0.003075       0.026187      -0.011489       0.203755      -0.070533      -0.004318       0.074852             11.475779      10.779313      -4.943827       2.315623      11.633105      -0.999386      12.014920          -0.004684
          266              N      11.444174       9.560418       8.632164      -0.195616      38.555722 0.53746547E+03  0.13123720E+05                                 9.612606                            7.521420       0.030694       2.015314                    0.999641      28.538423      79.579359       0.635506       0.394712      -1.094988       0.011916      -0.093586      -0.121486       0.153815       0.010459       0.038536      -0.042055       0.008846       0.136613      -0.063618      -0.011808       0.075426             11.213917       8.689108      -4.361450      -0.179892      12.339004       1.742704      12.613639          -0.035441
          267              N      12.698923       8.036116       7.692337       0.018704      31.642887 0.33062766E+03  0.71068684E+04                                 8.340514                            5.773139       0.191138       2.162694                    0.998481      22.702005      58.238605       0.753791       0.378021      -1.113563       0.000837      -0.020777       0.005111       0.021412      -0.053469       0.007665       0.003079       0.005259       0.107132      -0.071914       0.032525       0.039389             10.638434      12.247742      -7.311866      -0.942740      11.301814       1.228530       8.365745          -0.001266
          268              N      15.403123       6.107065       6.137540      -0.234612      39.673624 0.52419238E+03  0.12655172E+05                                 9.621645                            7.326218       0.119774       2.043111                    0.999685      28.173510      76.827131       0.660737       0.383973      -1.108201      -0.082043       0.007204       0.123106       0.148115      -0.023885       0.035844      -0.010738      -0.040971      -0.154140      -0.068757       0.005665       0.063092             11.435956      11.273296      -4.274291      -3.812809      12.332194      -0.854804      10.702379          -0.043764
          269              N      15.213829      -1.264776       3.526523      -0.180428      35.609654 0.50915510E+03  0.12277541E+05                                 9.165931                            7.407520      -0.144149       1.986617                    0.998612      27.533873      76.545531       0.628518       0.404135      -1.087471      -0.053700       0.124818      -0.026730       0.138484       0.044709      -0.009305       0.019794       0.087727       0.066567      -0.078472       0.026900       0.051571             10.453888      10.367039       1.737687       0.893061      14.722002      -0.835611       6.272623           0.043913
          270              N      15.934949       2.335231       3.441400       0.013622      33.067712 0.33191365E+03  0.71382265E+04                                 8.595255                            5.778979       0.133885       2.139826                    0.998188      22.829997      58.496188       0.754801       0.377319      -1.114583       0.004205      -0.016773       0.011816       0.020944       0.014223      -0.036864       0.027635      -0.015466      -0.125434      -0.070089       0.031654       0.038435             11.316853      10.189151       6.083226      -1.069707      17.726893       1.831233       6.034516           0.000308
          271              N      17.442090       3.871970       3.139127      -0.157018      39.100877 0.48714627E+03  0.11583850E+05                                 9.728364                            7.154514       0.099148       2.057156                    0.999503      27.292992      74.631320       0.653703       0.394033      -1.097581      -0.123684      -0.022984       0.093795       0.156919      -0.047914       0.003953       0.041730      -0.054431      -0.024371      -0.063899      -0.010248       0.074147             12.057568      13.084490       4.266634      -3.935508      15.168477       0.766953       7.919737           0.033986
          272              N      16.425311       4.415443       3.898285      -0.148997      37.033601 0.46679160E+03  0.10971334E+05                                 9.340100                            6.977512      -0.001597       2.022840                    0.999415      27.106858      73.457934       0.666285       0.391119      -1.100691       0.072538      -0.120188      -0.058404       0.152046       0.016632      -0.026514      -0.020989       0.113164       0.052521      -0.071264       0.003342       0.067922             11.427730       9.656435       2.229255      -2.599311      16.719808       2.953493       7.906947          -0.030597
          273              N       9.845091       5.007895      13.941058      -0.170580      35.815763 0.48966046E+03  0.11633877E+05                                 9.078273                            7.163840       0.132606       2.079360                    0.999391      26.822270      72.806211       0.655917       0.393032      -1.100615      -0.041156       0.114283       0.031484       0.125481       0.033972      -0.005695      -0.029072       0.045738       0.076372      -0.060152       0.011990       0.048162             10.412236       6.605047       0.358022      -2.369958      13.924717      -1.021375      10.706943          -0.053311
          274              N      10.092074       8.572238      13.053347       0.016044      32.404715 0.33305858E+03  0.71594624E+04                                 8.457473                            5.775899       0.136696       2.138585                    0.998315      22.802609      58.158237       0.758572       0.375621      -1.117329       0.020687      -0.015410       0.007423       0.026842       0.023013      -0.006015       0.002439      -0.104083       0.109642      -0.075540       0.036342       0.039199             10.980267       5.502569       3.465829      -1.875996      16.205674      -5.188258      11.232559          -0.000966
          275              N      10.465254       9.965630      11.442959      -0.151633      37.760805 0.48096745E+03  0.11427363E+05                                 9.538105                            7.139225      -0.086115       1.998851                    0.999046      27.388112      75.438184       0.648721       0.397391      -1.092679      -0.000398      -0.010126       0.137866       0.138238      -0.008617       0.012946       0.062689      -0.051206      -0.050483      -0.064197      -0.012045       0.076242             11.590009       5.459140       2.006323      -0.947485      15.063645      -3.147902      14.247242          -0.033093
          276              N      10.605872      10.631950      12.639893      -0.181383      38.786361 0.50641590E+03  0.12134335E+05                                 9.568125                            7.237001       0.064355       2.031863                    0.999602      27.788097      75.762923       0.659108       0.387830      -1.104221      -0.031174      -0.138446      -0.069652       0.158084      -0.029198       0.020826      -0.003192       0.036642       0.216895      -0.071005      -0.006582       0.077587             11.485317       5.737378       2.529247       0.033408      17.269651      -1.337580      11.448922           0.037199
          277              N       7.095821       0.361463      10.360682      -0.167092      37.074806 0.51927735E+03  0.12584996E+05                                 9.445275                            7.459745      -0.116942       1.984071                    0.999025      27.939773      77.902541       0.628887       0.401865      -1.088866      -0.097238      -0.074069      -0.083926       0.148273      -0.048120      -0.002921      -0.015257      -0.005332       0.232413      -0.087896       0.008296       0.079600             10.934455       9.453916       4.469376       1.445701      12.443380       0.324358      10.906069           0.031641
          278              N       6.738866       0.281203       9.035195      -0.160367      36.730166 0.51175779E+03  0.12350967E+05                                 9.364240                            7.376638      -0.070774       1.994500                    0.999386      27.882316      77.443728       0.636482       0.398734      -1.091584      -0.005894      -0.073417       0.119962       0.140768      -0.019768       0.016380       0.051400       0.013809       0.097774      -0.065316       0.001904       0.063411             10.975671       7.433941       3.561417      -0.649434      12.455814      -2.748099      13.037258          -0.037352
          279              N       5.655384      -1.242577      10.129634       0.015796      31.121105 0.32637390E+03  0.69883208E+04                                 8.224575                            5.722351       0.174966       2.154212                    0.998454      22.685130      57.962420       0.760298       0.376240      -1.115587       0.004418      -0.017360       0.003881       0.018329       0.046527      -0.004135      -0.002766      -0.022271       0.088670      -0.062644       0.026280       0.036364             10.368829      10.797640       7.023385      -1.703169      12.143379      -2.085426       8.165467           0.000569
          280              N       3.007070      -3.178462      11.753919      -0.225611      39.675774 0.52568363E+03  0.12716545E+05                                 9.647474                            7.357865       0.080904       2.033671                    0.999658      28.116981      77.072898       0.655618       0.386198      -1.105178       0.086574       0.003783      -0.118987       0.147198       0.021819       0.044553      -0.000428      -0.045326      -0.139898      -0.074578       0.016446       0.058132             11.305880       9.948490       3.997154      -3.588193      12.688159       0.840525      11.280990           0.041941
          281              N      15.916921       6.324266      15.973586      -0.158532      38.005422 0.53108358E+03  0.12961980E+05                                 9.687253                            7.583268      -0.248944       1.944209                    0.998113      28.113207      79.026313       0.618040       0.406052      -1.084514      -0.076382      -0.067088       0.093142       0.137879      -0.034555       0.002968       0.026753      -0.010929       0.203177      -0.071708      -0.003288       0.074995             11.514411      10.813517       4.957684      -2.326312      11.671765      -1.003709      12.057952           0.038649
          282              N      15.597826       6.403257      17.318182      -0.195899      38.558742 0.53760867E+03  0.13128285E+05                                 9.612221                            7.521924       0.031811       2.015501                    0.999643      28.547023      79.610417       0.635538       0.394660      -1.095008      -0.011770      -0.093817      -0.121447       0.153914      -0.010721      -0.038553      -0.041810       0.008835       0.137028      -0.063695      -0.011636       0.075331             11.212117       8.686260       4.358460       0.182201      12.338004       1.744625      12.612088          -0.033366
          283              N      14.343077       4.878956      16.378355       0.019007      31.620060 0.33040106E+03  0.71004933E+04                                 8.335524                            5.770455       0.192559       2.163345                    0.998481      22.692495      58.200356       0.754135       0.377929      -1.113677      -0.000967      -0.020907       0.005189       0.021563       0.053290      -0.007679       0.003067       0.005445       0.106984      -0.071716       0.032397       0.039319             10.630713      12.238305       7.305378       0.941697      11.293368       1.227489       8.360465          -0.000263
          284              N      11.638877       2.949904      14.823557      -0.234513      39.665592 0.52409565E+03  0.12652169E+05                                 9.620329                            7.325600       0.119526       2.043095                    0.999685      28.169906      76.813630       0.660761       0.383979      -1.108204       0.081976       0.007240       0.123124       0.148095       0.023916      -0.035928      -0.010713      -0.040975      -0.154243      -0.068849       0.005706       0.063143             11.433812      11.270622       4.272914       3.811782      12.330003      -0.854824      10.700813          -0.043739
          285              N      11.828171      -4.421936      12.212541      -0.180461      35.609365 0.50915026E+03  0.12277490E+05                                 9.166170                            7.407691      -0.144497       1.986535                    0.998609      27.533854      76.547613       0.628480       0.404158      -1.087448       0.053672       0.124834      -0.027087       0.138557      -0.044772       0.009271       0.019868       0.087697       0.066946      -0.078583       0.027044       0.051539             10.454141      10.367168      -1.737149      -0.893314      14.722427      -0.835125       6.272829           0.044537
          286              N      11.107051      -0.821929      12.127418       0.013693      33.065612 0.33188714E+03  0.71375087E+04                                 8.594912                            5.778742       0.134019       2.139895                    0.998188      22.828939      58.492731       0.754818       0.377318      -1.114584      -0.004191      -0.016788       0.011772       0.020928      -0.014194       0.036842       0.027637      -0.015466      -0.125337      -0.070048       0.031632       0.038416             11.316382      10.188517      -6.082831       1.069521      17.726283       1.831477       6.034347           0.000292
          287              N       9.599910       0.714809      11.825144      -0.157042      39.099029 0.48712638E+03  0.11583228E+05                                 9.727951                            7.154293       0.099443       2.057258                    0.999504      27.292536      74.628956       0.653725       0.394024      -1.097590       0.123693      -0.022976       0.093764       0.156906       0.047907      -0.003929       0.041730      -0.054418      -0.024370      -0.063877      -0.010270       0.074147             12.056824      13.083199      -4.266188       3.935024      15.167944       0.767140       7.919328           0.033979
          288              N      10.616689       1.258283      12.584302      -0.149112      37.038119 0.46685465E+03  0.10973173E+05                                 9.340720                            6.977881      -0.001458       2.022839                    0.999415      27.109080      73.464863       0.666283       0.391108      -1.100700      -0.072545      -0.120201      -0.058441       0.152074      -0.016655       0.026504      -0.020984       0.113128       0.052506      -0.071247       0.003340       0.067907             11.428579       9.656775      -2.229743       2.599251      16.721615       2.953752       7.907348          -0.030622
          289              N       0.831091       4.444624      12.116994      -0.170524      35.813214 0.48962444E+03  0.11632847E+05                                 9.078035                            7.163735       0.132315       2.079306                    0.999390      26.820996      72.803025       0.655897       0.393049      -1.100599      -0.041139      -0.114291      -0.031497       0.125487      -0.033998       0.005685      -0.029099       0.045837       0.076402      -0.060219       0.012029       0.048190             10.411755       6.605095      -0.358050       2.370056      13.923493      -1.021089      10.706679          -0.053221
          290              N       1.078074       0.880280      13.004705       0.016217      32.392448 0.33294391E+03  0.71562529E+04                                 8.454920                            5.774627       0.137172       2.138818                    0.998315      22.798167      58.140475       0.758723       0.375585      -1.117376       0.020703       0.015458      -0.007460       0.026893      -0.022973       0.005991       0.002483      -0.103952       0.109627      -0.075461       0.036283       0.039178             10.976124       5.501041      -3.464379       1.875195      16.198870      -5.185380      11.228459          -0.000964
          291              N       1.451254      -0.513112      14.615093      -0.151952      37.770305 0.48115365E+03  0.11432905E+05                                 9.539735                            7.140777      -0.086080       1.998792                    0.999045      27.393212      75.456184       0.648627       0.397410      -1.092664      -0.000333       0.010157      -0.137854       0.138228       0.008545      -0.012811       0.062613      -0.051280      -0.050224      -0.064000      -0.012195       0.076195             11.591249       5.460161      -2.006845       0.947613      15.066335      -3.146280      14.247250          -0.035414
          292              N       1.591872      -1.179432      13.418160      -0.181357      38.778464 0.50632672E+03  0.12131551E+05                                 9.566467                            7.236147       0.064638       2.031977                    0.999603      27.785565      75.751700       0.659182       0.387807      -1.104248      -0.031210       0.138550       0.069551       0.158138       0.029211      -0.020840      -0.003059       0.036543       0.217089      -0.071036      -0.006595       0.077631             11.482744       5.736657      -2.528700      -0.033554      17.266475      -1.335978      11.445099           0.036203
          293              N      16.109821       9.091055      15.697371      -0.167142      37.076191 0.51929863E+03  0.12585611E+05                                 9.445407                            7.459827      -0.116665       1.984143                    0.999026      27.940394      77.903976       0.628894       0.401857      -1.088874      -0.097314       0.074013       0.083903       0.148282       0.048112       0.002911      -0.015257      -0.005317       0.232429      -0.087889       0.008283       0.079605             10.934603       9.454187      -4.469563      -1.445648      12.443426       0.324182      10.906198           0.031650
          294              N      15.752866       9.171315      17.022857      -0.160423      36.730297 0.51175948E+03  0.12350937E+05                                 9.364023                            7.376482      -0.070382       1.994613                    0.999386      27.882382      77.442048       0.636514       0.398716      -1.091603      -0.005989       0.073371      -0.119989       0.140771       0.019782      -0.016377       0.051400       0.013844       0.097788      -0.065332       0.001923       0.063409             10.975354       7.433868      -3.561391       0.649441      12.455179      -2.748072      13.037014          -0.037272
          295              N      14.669384      10.695095      15.928419       0.015836      31.119582 0.32634994E+03  0.69876470E+04                                 8.224250                            5.722082       0.175271       2.154325                    0.998456      22.684215      57.958531       0.760331       0.376232      -1.115598       0.004338       0.017298      -0.003899       0.018255      -0.046500       0.004126      -0.002754      -0.022274       0.088673      -0.062620       0.026287       0.036333             10.368486      10.797279      -7.023308       1.702963      12.143182      -2.085288       8.164996           0.000566
          296              N      12.021070      12.630981      14.304134      -0.225710      39.680181 0.52575094E+03  0.12718699E+05                                 9.648505                            7.358558       0.080419       2.033509                    0.999657      28.118605      77.081283       0.655552       0.386222      -1.105151       0.086610      -0.003800       0.119078       0.147293      -0.021795      -0.044694      -0.000450      -0.045381      -0.140105      -0.074751       0.016575       0.058176             11.307257       9.949330      -3.996976       3.589148      12.689036       0.840929      11.283405           0.042068
          297              N       6.902921       3.128253      10.084466      -0.158511      38.005128 0.53107732E+03  0.12961813E+05                                 9.687269                            7.583268      -0.249075       1.944174                    0.998112      28.113056      79.026327       0.618033       0.406056      -1.084509      -0.076350       0.067131      -0.093158       0.137892       0.034557      -0.002976       0.026760      -0.010937       0.203200      -0.071716      -0.003289       0.075005             11.514487      10.813580      -4.957735       2.326331      11.671930      -1.003742      12.057951           0.038642
          298              N       6.583826       3.049261       8.739871      -0.195894      38.561015 0.53764356E+03  0.13129420E+05                                 9.612758                            7.522288       0.031470       2.015378                    0.999643      28.548097      79.615658       0.635504       0.394672      -1.094994      -0.011716       0.093853       0.121444       0.153930       0.010712       0.038537      -0.041818       0.008832       0.136985      -0.063682      -0.011636       0.075318             11.212882       8.686827      -4.358810      -0.182392      12.339008       1.744907      12.612812          -0.033383
          299              N       5.329077       4.573563       9.679698       0.018991      31.621144 0.33041325E+03  0.71008281E+04                                 8.335714                            5.770565       0.192458       2.163299                    0.998481      22.692980      58.202090       0.754126       0.377929      -1.113675      -0.000914       0.020948      -0.005187       0.021600      -0.053303       0.007675       0.003085       0.005410       0.107005      -0.071734       0.032422       0.039312             10.631028      12.238786      -7.305637      -0.941957      11.293631       1.227767       8.360667          -0.000255
          300              N       2.624877       6.502614      11.234495      -0.234564      39.666840 0.52411220E+03  0.12652658E+05                                 9.620442                            7.325647       0.119674       2.043126                    0.999685      28.170706      76.815873       0.660769       0.383972      -1.108210       0.082052      -0.007195      -0.123087       0.148104      -0.023895       0.035911      -0.010734      -0.040962      -0.154294      -0.068846       0.005712       0.063134             11.433984      11.271104      -4.273191      -3.811749      12.330224      -0.854828      10.700625          -0.043719
          301              N       2.814171      -5.049545      13.845512      -0.180512      35.612393 0.50919516E+03  0.12278785E+05                                 9.166419                            7.407814      -0.144239       1.986573                    0.998610      27.535400      76.551381       0.628504       0.404136      -1.087468       0.053688      -0.124846       0.026816       0.138521       0.044699      -0.009315       0.019815       0.087754       0.066605      -0.078489       0.026921       0.051568             10.454421      10.367792       1.737620       0.893187      14.722777      -0.835416       6.272693           0.043807
          302              N       2.093051      10.274448      13.930635       0.013630      33.066349 0.33190311E+03  0.71379223E+04                                 8.594953                            5.778856       0.133942       2.139851                    0.998188      22.829578      58.494233       0.754817       0.377315      -1.114589      -0.004201       0.016772      -0.011811       0.020939       0.014216      -0.036866       0.027630      -0.015467      -0.125436      -0.070087       0.031656       0.038432             11.316202      10.188606       6.082787      -1.069664      17.725771       1.831062       6.034227           0.000275
          303              N       0.585910       8.737709      14.232908      -0.156972      39.095879 0.48708650E+03  0.11582010E+05                                 9.727405                            7.154003       0.099323       2.057238                    0.999503      27.291180      74.623697       0.653740       0.394025      -1.097592       0.123679       0.022977      -0.093780       0.156905      -0.047924       0.003956       0.041716      -0.054417      -0.024370      -0.063900      -0.010240       0.074140             12.055964      13.082478       4.265717      -3.934724      15.166632       0.767055       7.918783           0.033956
          304              N       1.602689       8.194236      13.473750      -0.149020      37.031124 0.46676386E+03  0.10970441E+05                                 9.339443                            6.977148      -0.001352       2.022920                    0.999415      27.106198      73.453626       0.666330       0.391102      -1.100711      -0.072528       0.120183       0.058441       0.152051       0.016628      -0.026506      -0.021004       0.113151       0.052490      -0.071259       0.003346       0.067913             11.426661       9.655479       2.229031      -2.598877      16.718286       2.953164       7.906217          -0.030618
          305              O       8.907635       9.256223       5.574686      -0.761242      49.582837 0.82492223E+03  0.22211204E+05                                10.941528                            8.954234      -0.233456       1.911786                    0.997118      32.556732      92.462628       0.624125       0.364481      -1.127518       0.005666       0.018288      -0.011428       0.022297       0.028947       0.081468      -0.011841      -0.061386      -0.049908      -0.106842       0.039158       0.067684             12.734184      11.878001       1.374980       5.617797      14.280360       0.508138      12.044190           0.002502
          306              O       7.831363       0.086574       6.509302      -0.825680      48.887557 0.86809732E+03  0.23686017E+05                                10.740539                            9.124543      -0.276773       1.882275                    0.997593      33.691444      96.486039       0.624162       0.359654      -1.130695      -0.003151       0.017317      -0.004716       0.018222      -0.057927       0.033149       0.044395      -0.067190       0.111649      -0.104286       0.031263       0.073024             12.047076       7.723861      -2.192148       1.407316      13.510731       0.141175      14.906635          -0.000949
          307              O       8.931071      -0.704729       3.813162      -0.872446      26.001813 0.45716744E+03  0.10578635E+05                                 6.818747                            6.499202       0.272097       2.146161                    0.994882      28.178583      73.235706       0.763969       0.346478      -1.146420      -0.086885       0.016693       0.036190       0.095589       0.033520      -0.051009      -0.010570      -0.063573      -0.137869      -0.082546       0.004925       0.077621              6.909551       7.499287       0.157561      -1.028975       7.857310       0.387182       5.372055          -0.000766
          308              O      17.921635       6.510616       3.111331      -0.781458      50.395356 0.84200326E+03  0.22786947E+05                                11.058149                            9.046762      -0.235065       1.907454                    0.997159      32.862288      93.560163       0.620912       0.364505      -1.127531       0.005364      -0.022216       0.013724       0.026658      -0.025769      -0.076800      -0.014541      -0.064526      -0.056607      -0.103330       0.043069       0.060261             12.875317      12.016526      -1.394936      -5.692159      14.430635       0.525267      12.178790           0.003683
          309              O      16.845363      15.680265       2.176716      -0.825849      48.890789 0.86816681E+03  0.23688255E+05                                10.740664                            9.124646      -0.276318       1.882366                    0.997597      33.693839      96.491834       0.624189       0.359633      -1.130718      -0.003133      -0.017436       0.004703       0.018329       0.057958      -0.033186       0.044298      -0.067019       0.111525      -0.104253       0.031376       0.072877             12.047090       7.724194       2.192107      -1.407523      13.509836       0.141417      14.907241          -0.000614
          310              O      17.945071      16.471569       4.872856      -0.872452      26.002309 0.45717489E+03  0.10578859E+05                                 6.818864                            6.499255       0.272027       2.146142                    0.994880      28.178692      73.236343       0.763965       0.346478      -1.146419      -0.086951      -0.016753      -0.035995       0.095586      -0.033521       0.051018      -0.010514      -0.063632      -0.137732      -0.082551       0.004956       0.077595              6.909736       7.499792      -0.157447       1.028802       7.857358       0.387319       5.372056          -0.000716
          311              O       9.120365       3.353456      11.797349      -0.781403      50.391412 0.84192985E+03  0.22784455E+05                                11.057585                            9.046383      -0.235043       1.907480                    0.997159      32.860949      93.555184       0.620923       0.364507      -1.127530      -0.005282      -0.022204       0.013714       0.026627       0.025796       0.076783      -0.014524      -0.064558      -0.056490      -0.103317       0.043046       0.060271             12.874477      12.014625       1.394802       5.691050      14.430909       0.525004      12.177897           0.003586
          312              O      10.196637      12.523105      10.862733      -0.825358      48.876641 0.86779379E+03  0.23675861E+05                                10.738623                            9.122578      -0.276142       1.882483                    0.997596      33.688990      96.477804       0.624262       0.359625      -1.130709       0.003132      -0.017487       0.004133       0.018240      -0.057761       0.033546       0.044254      -0.067102       0.113059      -0.104454       0.031540       0.072914             12.045164       7.722664      -2.191927       1.407194      13.507578       0.142419      14.905250           0.005436
          313              O       9.096929      13.314408      13.558873      -0.872437      26.010990 0.45738794E+03  0.10585204E+05                                 6.820873                            6.501201       0.271069       2.145739                    0.994882      28.183470      73.257795       0.763762       0.346524      -1.146361       0.086959      -0.016783      -0.036248       0.095694       0.033558      -0.050972      -0.010557      -0.063761      -0.138054      -0.082578       0.004874       0.077704              6.911734       7.501676       0.157301      -1.029464       7.859618       0.387691       5.373908          -0.000624
          314              O       0.106365       6.099063      14.260704      -0.781442      50.390048 0.84190859E+03  0.22783675E+05                                11.057233                            9.046155      -0.234868       1.907530                    0.997159      32.860983      93.554052       0.620945       0.364497      -1.127540      -0.005268       0.022224      -0.013683       0.026625      -0.025802      -0.076766      -0.014544      -0.064534      -0.056557      -0.103306       0.043052       0.060254             12.873975      12.014681      -1.395011      -5.690923      14.429789       0.525131      12.177456           0.003588
          315              O       1.182637      -3.070586      15.195319      -0.825906      48.894399 0.86823704E+03  0.23690717E+05                                10.741209                            9.125005      -0.276393       1.882330                    0.997596      33.695268      96.497928       0.624176       0.359633      -1.130715       0.003164       0.017410      -0.004708       0.018311       0.057964      -0.033172       0.044298      -0.067104       0.111503      -0.104263       0.031366       0.072898             12.047855       7.724519       2.192380      -1.407394      13.510879       0.141741      14.908167          -0.000626
          316              O       0.082929      -3.861890      12.499179      -0.872442      26.000262 0.45712820E+03  0.10577472E+05                                 6.818379                            6.498827       0.272291       2.146238                    0.994881      28.177780      73.232095       0.764010       0.346468      -1.146432       0.086900       0.016729       0.036053       0.095558      -0.033490       0.051052      -0.010515      -0.063592      -0.137714      -0.082571       0.005003       0.077568              6.909194       7.499052      -0.157424       1.028949       7.856761       0.387267       5.371768          -0.000735
          317             Si      10.000132      -1.910122      15.766859       1.847384      42.740122 0.71671022E+03  0.19267172E+05                                11.412989                            9.730674      -0.081860       1.867127                    0.999317      34.955395     110.695770       0.459894       0.495420      -1.009756      -0.002832      -0.005751       0.003712       0.007408      -0.007395       0.009620       0.004066       0.018658      -0.030942      -0.016908      -0.002323       0.019232             12.255181      11.073991      -0.764043      -0.757574      12.944747       0.785232      12.746804          -0.001044
          318             Si      13.079675      10.587070       3.708408       1.821644      43.844022 0.74305759E+03  0.20184974E+05                                12.023361                           10.269715      -0.174855       1.825200                    0.999228      36.294434     116.070113       0.423618       0.532262      -0.990414      -0.004842       0.002581       0.003698       0.006617      -0.003942      -0.006753       0.002717       0.013740      -0.020409      -0.009472      -0.004382       0.013854             13.028906      13.584497       0.368586      -1.834538      11.008861      -0.643078      14.493360           0.000005
          319             Si       0.986132      11.362641      10.291194       1.847346      42.744590 0.71684970E+03  0.19271728E+05                                11.413443                            9.731392      -0.081885       1.867106                    0.999317      34.956070     110.697769       0.459897       0.495397      -1.009775      -0.002830       0.005760      -0.003696       0.007406       0.007354      -0.009669       0.004030       0.018779      -0.031126      -0.016931      -0.002383       0.019315             12.255305      11.074697       0.764022       0.757162      12.944841       0.784625      12.746376          -0.001053
          320             Si       4.065675       5.179769       4.977609       1.822013      43.829003 0.74268006E+03  0.20172649E+05                                12.022162                           10.268243      -0.175074       1.825222                    0.999226      36.288376     116.054045       0.423568       0.532380      -0.990335      -0.005085      -0.002645      -0.003815       0.006885       0.004129       0.006926       0.002693       0.013923      -0.021068      -0.009701      -0.004484       0.014185             13.028009      13.583177      -0.367546       1.833250      11.008312      -0.643459      14.492538           0.000020
          321             Si       8.027868      14.519801       1.605176       1.847189      42.747335 0.71691656E+03  0.19273773E+05                                11.413453                            9.731479      -0.081308       1.867281                    0.999317      34.956367     110.695625       0.459926       0.495359      -1.009804       0.002831       0.005785      -0.003696       0.007426      -0.007258       0.009582       0.004029       0.018694      -0.030886      -0.016806      -0.002357       0.019163             12.255408      11.074316      -0.763780      -0.757666      12.945125       0.784774      12.746783          -0.001051
          322             Si       4.948325       2.022609      13.663627       1.822031      43.830164 0.74267701E+03  0.20172630E+05                                12.022291                           10.268100      -0.175274       1.825163                    0.999225      36.288835     116.057287       0.423577       0.532367      -0.990337       0.005080      -0.002634      -0.003845       0.006894      -0.004013      -0.006914       0.002804       0.014010      -0.020596      -0.009632      -0.004491       0.014123             13.028488      13.583356       0.368002      -1.833667      11.008024      -0.642931      14.494084           0.000008
          323             Si      17.041868       1.247038       7.080841       1.847435      42.738395 0.71665630E+03  0.19265467E+05                                11.412993                            9.730553      -0.081987       1.867087                    0.999317      34.955363     110.696936       0.459877       0.495445      -1.009738       0.002843      -0.005757       0.003713       0.007417       0.007364      -0.009636       0.004056       0.018683      -0.031184      -0.016940      -0.002329       0.019268             12.255272      11.074805       0.764199       0.757539      12.945076       0.784573      12.745936           0.001052
          324             Si      13.962325       7.429910      12.394426       1.822044      43.829352 0.74265841E+03  0.20172020E+05                                12.022177                           10.267992      -0.175263       1.825171                    0.999225      36.288590     116.056611       0.423577       0.532370      -0.990335       0.005095       0.002635       0.003842       0.006903       0.003981       0.006931       0.002677       0.014011      -0.020750      -0.009629      -0.004485       0.014114             13.028349      13.583634      -0.368356       1.834316      11.008128      -0.643509      14.493283           0.000004
          325             Si       9.014000      -3.157160       8.686018       1.825984      38.287409 0.65210182E+03  0.17158259E+05                                11.501280                           10.027729      -0.033939       1.871070                    0.999759      35.519245     112.071262       0.402557       0.578257      -0.969369       0.000000       0.000046       0.000016       0.000049      -0.000041      -0.002111       0.003408       0.004174      -0.015206      -0.007004       0.001798       0.005206             12.327065      12.898813      -2.265521       1.046547      12.417923       0.994737      11.664460           0.000002
          326             Si       0.000000       0.000000       0.000000       1.825976      38.288606 0.65213496E+03  0.17159135E+05                                11.501098                           10.027677      -0.033614       1.871168                    0.999760      35.517661     112.061713       0.402581       0.578222      -0.969396       0.000001       0.000002      -0.000001       0.000002      -0.000075       0.002158       0.003297       0.004211      -0.015014      -0.006910       0.001739       0.005171             12.326780      12.899580       2.265255      -1.047083      12.416522       0.994166      11.664237           0.000006
          327             Si       0.000000       9.462000       0.000000       1.821092      46.085545 0.77448262E+03  0.21207366E+05                                12.137008                           10.233857      -0.083441       1.853686                    0.999459      36.102438     115.025388       0.441096       0.507105      -1.004851      -0.000019       0.000006       0.000010       0.000022       0.003933      -0.005819      -0.008911      -0.018135       0.026614      -0.015106      -0.002389       0.017495             13.386552      14.224391      -3.295339      -0.758934      12.928816      -0.330628      13.006450           0.000053
          328             Si       9.014000       6.304839       8.686018       1.821147      46.088429 0.77451798E+03  0.21209060E+05                                12.138052                           10.234447      -0.084165       1.853472                    0.999456      36.105626     115.046081       0.441050       0.507141      -1.004810       0.000001      -0.000058      -0.000075       0.000094      -0.003879       0.005859      -0.008886      -0.018001       0.026759      -0.015070      -0.002398       0.017469             13.387756      14.223207       3.295514       0.758777      12.930739      -0.331743      13.009321           0.000035
          329              F       9.423236      -0.669669      14.941687      -0.559124      22.289928 0.36961283E+03  0.79754741E+04                                 6.062662                            5.798523       0.814278       2.396062                    0.998795      23.113413      54.925188       0.832104       0.341129      -1.170296      -0.066598       0.062954      -0.012742       0.092525       0.001469      -0.002537      -0.002729       0.002442      -0.024567      -0.009149       0.002325       0.006824              6.193511       4.957374      -0.711057       0.408854       7.183645      -1.680473       6.439513           0.005504
          330              F      11.424344      -2.034126      15.040708      -0.588001      21.685876 0.36709512E+03  0.79271705E+04                                 5.956221                            5.782361       0.782879       2.368102                    0.999191      23.687976      56.767907       0.830431       0.341557      -1.167045       0.066899      -0.004160       0.026648       0.072131      -0.001593       0.010934      -0.004117      -0.019617       0.002440      -0.016972       0.004046       0.012925              6.038178       6.145614      -0.732015      -1.656094       5.517780       0.476426       6.451141           0.001675
          331              F       9.307856      -3.056600      14.896520      -0.583311      23.293296 0.38006115E+03  0.82633119E+04                                 6.264575                            5.874793       0.677638       2.338016                    0.998496      23.537659      56.257530       0.827261       0.340536      -1.170093      -0.039086      -0.033901       0.013771       0.053541      -0.015646      -0.007077       0.002198      -0.006793      -0.014410      -0.015407      -0.004565       0.019972              6.455803       5.330524       0.447542       0.358933       7.417134       2.223557       6.619752           0.000704
          332              F      10.445423      -3.068671      16.866509      -0.571359      22.635910 0.37005021E+03  0.80006399E+04                                 6.149693                            5.800309       0.579274       2.293828                    0.998822      23.738185      56.774645       0.830939       0.340936      -1.168506       0.011662       0.007654       0.014869       0.020388      -0.006415      -0.006816       0.030908       0.034959      -0.047931      -0.043820       0.011924       0.031897              6.310051       5.267176      -1.577302       0.036574       7.398916      -0.876595       6.264060           0.025942
          333              F       8.561497      -1.857455      16.647621      -0.571539      22.696229 0.37244427E+03  0.80750153E+04                                 6.193216                            5.839416       0.474604       2.254213                    0.998433      23.988392      57.677776       0.822840       0.343328      -1.165076      -0.027981       0.002827       0.006052       0.028767      -0.019714       0.012549      -0.000604      -0.028551       0.056783      -0.035998       0.011139       0.024859              6.435607       7.369100      -0.437281      -2.214895       4.771967       0.626080       7.165754           0.028390
          334              F      10.852856      -0.980709      16.828290      -0.559778      21.879308 0.34357253E+03  0.72793687E+04                                 6.009506                            5.567210       0.717862       2.366080                    0.997936      22.970350      54.088057       0.854561       0.338289      -1.172750       0.032881      -0.008153       0.032516       0.046956      -0.010749      -0.025313       0.002936      -0.029280       0.001095      -0.034646       0.008432       0.026214              6.298753       4.984667       0.915042       0.153902       7.079258       1.900781       6.832333           0.008581
          335              F      13.804040      10.020929       5.090006      -0.587324      22.641116 0.39252842E+03  0.85919846E+04                                 6.099724                            5.964259       0.795516       2.375817                    0.999456      23.679688      56.539359       0.823399       0.339839      -1.172264       0.019202      -0.026525       0.032705       0.046281      -0.006690      -0.003362      -0.009577      -0.010043      -0.011278      -0.013470      -0.000159       0.013629              6.206302       5.862545      -0.597536       0.591716       5.587934      -1.772773       7.168426          -0.000056
          336              F      14.481892      10.265864       2.849014      -0.568595      25.440279 0.42237911E+03  0.94022256E+04                                 6.698333                            6.230949       0.751971       2.382219                    0.996364      23.307932      55.847261       0.798253       0.344697      -1.169867       0.035856      -0.022969      -0.036228       0.055908      -0.005090       0.002312      -0.004323       0.007734       0.019321      -0.010139       0.000721       0.009418              7.086789       8.733309      -0.326529      -1.636298       4.904620      -0.152336       7.622437          -0.000110
          337              F      12.524052       9.033709       3.406656      -0.598559      21.010959 0.35701217E+03  0.76391013E+04                                 5.751277                            5.644488       0.901196       2.395264                    0.999477      23.837490      56.457431       0.855361       0.334655      -1.175602      -0.023879      -0.029600      -0.018615       0.042343       0.000667      -0.006069      -0.002776       0.016556       0.057643      -0.018095      -0.002987       0.021082              5.744295       5.146476       1.076900       0.043658       6.482851       0.254197       5.603557          -0.000045
          338              F      12.381630      11.086733       2.303532      -0.574315      22.060251 0.36375524E+03  0.78252705E+04                                 6.027799                            5.741262       0.676310       2.336267                    0.998718      23.499540      55.932342       0.837875       0.339810      -1.170311      -0.038712       0.011842      -0.040542       0.057293       0.001440      -0.015903       0.000451       0.010824       0.002888      -0.013305      -0.005693       0.018997              6.237247       5.544796      -0.231998       0.615764       4.532071      -0.764518       8.634875           0.000056
          339              F      13.625562      12.124406       4.019889      -0.590694      23.670597 0.40919623E+03  0.90523217E+04                                 6.315643                            6.109984       0.749292       2.362029                    0.998751      23.821310      57.218997       0.809278       0.342121      -1.170059       0.014192       0.040306      -0.005268       0.043055       0.004901      -0.003433       0.006402       0.011600      -0.027651      -0.013967       0.001707       0.012260              6.368873       5.763980       1.264037      -0.258911       7.977596       1.085784       5.365044           0.000066
          340              F      11.640680      10.874604       4.532364      -0.586236      28.296262 0.47282058E+03  0.10840597E+05                                 7.226914                            6.623194       0.416837       2.243922                    0.997247      24.187334      59.073866       0.767855       0.347912      -1.165596      -0.042227      -0.001714      -0.007701       0.042958       0.000131      -0.001341      -0.003085      -0.015453      -0.007494      -0.006930      -0.002835       0.009765              7.706075       9.586930      -0.685224      -3.165604       5.538398       0.582632       7.992897           0.000028
          341              F       0.409236      10.122188      11.116365      -0.559167      22.291087 0.36963846E+03  0.79761748E+04                                 6.062870                            5.798723       0.814178       2.396000                    0.998795      23.114238      54.927870       0.832089       0.341129      -1.170295      -0.066611      -0.062937       0.012716       0.092519      -0.001491       0.002528      -0.002746       0.002498      -0.024690      -0.009189       0.002317       0.006872              6.193688       4.957669       0.711084      -0.408926       7.183836      -1.680503       6.439559           0.005523
          342              F       2.410344      11.486644      11.017345      -0.588033      21.679863 0.36696533E+03  0.79236031E+04                                 5.954750                            5.781032       0.783612       2.368347                    0.999192      23.686834      56.760930       0.830599       0.341521      -1.167085       0.066959       0.004103      -0.026763       0.072226       0.001578      -0.010966      -0.004138      -0.019510       0.002369      -0.016962       0.004041       0.012921              6.036587       6.144211       0.731740       1.655332       5.516411       0.476187       6.449137           0.001524
          343              F       0.293856      12.509118      11.161532      -0.583328      23.288223 0.37996109E+03  0.82605414E+04                                 6.263357                            5.873783       0.678304       2.338232                    0.998499      23.536829      56.252378       0.827387       0.340509      -1.170123      -0.039169       0.033864      -0.013865       0.053602       0.015618       0.007094       0.002167      -0.006734      -0.014578      -0.015385      -0.004574       0.019959              6.454393       5.329777      -0.447449      -0.358831       7.415369       2.222597       6.618034           0.000682
          344              F       1.431423      12.521190       9.191544      -0.571285      22.626967 0.36986746E+03  0.79956585E+04                                 6.147842                            5.798697       0.579702       2.294015                    0.998823      23.735149      56.762730       0.831098       0.340915      -1.168531       0.011703      -0.007680      -0.014921       0.020459       0.006357       0.006771       0.030878       0.035133      -0.047997      -0.043837       0.011968       0.031869              6.308026       5.265702       1.576499      -0.036727       7.396265      -0.876395       6.262111           0.026088
          345              F      17.575497      11.309974       9.410431      -0.571460      22.687044 0.37225758E+03  0.80699203E+04                                 6.191404                            5.837862       0.475259       2.254503                    0.998435      23.984355      57.663488       0.822972       0.343317      -1.165090      -0.028098      -0.002741      -0.005998       0.028861       0.019697      -0.012573      -0.000679      -0.028481       0.056588      -0.035931       0.011049       0.024883              6.433569       7.367014       0.436903       2.213845       4.770626       0.625544       7.163068           0.028632
          346              F       1.838856      10.433228       9.229762      -0.559903      21.873951 0.34347262E+03  0.72766732E+04                                 6.008173                            5.566137       0.718380       2.366256                    0.997938      22.969806      54.083419       0.854709       0.338257      -1.172786       0.033002       0.008190      -0.032527       0.047055       0.010732       0.025226       0.002891      -0.029270       0.001073      -0.034567       0.008450       0.026117              6.297145       4.983758      -0.914787      -0.154063       7.077258       1.899893       6.830420           0.008010
          347              F       4.790040       5.745910       3.596011      -0.587278      22.639138 0.39247929E+03  0.85906239E+04                                 6.099406                            5.963888       0.794557       2.375564                    0.999454      23.678124      56.534326       0.823426       0.339839      -1.172266       0.019576       0.026931      -0.032527       0.046546       0.006829       0.003316      -0.009651      -0.009863      -0.011837      -0.013593      -0.000146       0.013738              6.206005       5.862341       0.598040      -0.592213       5.588116      -1.772690       7.167559          -0.000054
          348              F       5.467892       5.500975       5.837004      -0.568372      25.417141 0.42189894E+03  0.93886434E+04                                 6.693546                            6.226848       0.753423       2.382929                    0.996362      23.299237      55.813490       0.798642       0.344635      -1.169947       0.036026       0.023193       0.036243       0.056119       0.005159      -0.002340      -0.004358       0.007510       0.019152      -0.010095       0.000654       0.009442              7.081390       8.726157       0.326488       1.634411       4.901701      -0.152129       7.616313           0.000080
          349              F       3.510052       6.733131       5.279361      -0.598575      20.998083 0.35672655E+03  0.76313617E+04                                 5.748589                            5.641923       0.902753       2.395970                    0.999478      23.831639      56.435112       0.855637       0.334619      -1.175650      -0.023508       0.029939       0.018634       0.042382      -0.000415       0.006227      -0.002641       0.016164       0.057103      -0.017789      -0.003174       0.020963              5.741594       5.143901      -1.075810      -0.043797       6.480152       0.254222       5.600730           0.000037
          350              F       3.367630       4.680106       6.382486      -0.574538      22.072144 0.36399571E+03  0.78317995E+04                                 6.030398                            5.743457       0.675516       2.335972                    0.998714      23.503149      55.947224       0.837643       0.339846      -1.170271      -0.038531      -0.011802       0.040681       0.057261      -0.001425       0.016051       0.000431       0.010914       0.003656      -0.013342      -0.005868       0.019210              6.240188       5.546997       0.232091      -0.616042       4.533763      -0.765037       8.639805           0.000205
          351              F       4.611562       3.642434       4.666129      -0.590719      23.672329 0.40923132E+03  0.90532934E+04                                 6.316029                            6.110282       0.749472       2.362098                    0.998750      23.821520      57.220148       0.809251       0.342125      -1.170056       0.014470      -0.040274       0.005519       0.043149      -0.005041       0.003490       0.006314       0.011813      -0.028010      -0.014032       0.001535       0.012498              6.369360       5.764679      -1.264608       0.258692       7.978210       1.085554       5.365192           0.000076
          352              F       2.626680       4.892235       4.153654      -0.587564      28.367537 0.47430132E+03  0.10883491E+05                                 7.239803                            6.634051       0.415042       2.242387                    0.997279      24.221081      59.188415       0.767110       0.347964      -1.165506      -0.041463       0.001853       0.008562       0.042378      -0.000168       0.000883      -0.003193      -0.016201      -0.007708      -0.007007      -0.003186       0.010193              7.720536       9.605330       0.686983       3.171557       5.548257       0.583750       8.008021          -0.000225
          353              F       8.604764      13.279348       2.430348      -0.558659      22.273238 0.36925762E+03  0.79658442E+04                                 6.059512                            5.795633       0.813438       2.395978                    0.998793      23.105519      54.898533       0.832339       0.341117      -1.170314       0.066465      -0.063196       0.012992       0.092629       0.001511      -0.002537      -0.002753       0.002412      -0.024914      -0.009260       0.002356       0.006903              6.190330       4.955150      -0.710607       0.408599       7.180059      -1.679221       6.435781           0.005725
          354              F       6.603656      14.643805       2.331327      -0.587905      21.681437 0.36700210E+03  0.79246467E+04                                 5.955378                            5.781640       0.783059       2.368242                    0.999190      23.685434      56.759668       0.830482       0.341558      -1.167046      -0.066878       0.003811      -0.026477       0.072029      -0.001486       0.010899      -0.004185      -0.019677       0.002458      -0.016971       0.004036       0.012935              6.037248       6.144561      -0.731735      -1.655681       5.517098       0.476064       6.450085           0.001582
          355              F       8.720144      15.666279       2.475515      -0.583258      23.288625 0.37997088E+03  0.82608421E+04                                 6.263612                            5.874031       0.678222       2.338246                    0.998498      23.536108      56.251726       0.827330       0.340528      -1.170101       0.039125       0.033684      -0.013615       0.053393      -0.015672      -0.007009       0.002155      -0.006692      -0.014101      -0.015417      -0.004494       0.019910              6.454664       5.329890       0.447445       0.358865       7.415615       2.222669       6.618487           0.000742
          356              F       7.582577      15.678350       0.505526      -0.570951      22.629526 0.36992075E+03  0.79971282E+04                                 6.148453                            5.799233       0.579343       2.293885                    0.998823      23.735518      56.765431       0.831031       0.340929      -1.168515      -0.011650      -0.007648      -0.014848       0.020364      -0.006345      -0.006742       0.030891       0.034858      -0.047907      -0.043778       0.012010       0.031768              6.308750       5.266113      -1.576726       0.036547       7.397281      -0.876544       6.262855           0.026380
          357              F       9.466503      14.467134       0.724414      -0.571209      22.688553 0.37228834E+03  0.80707512E+04                                 6.191562                            5.838001       0.474965       2.254363                    0.998436      23.985971      57.667902       0.822984       0.343305      -1.165101       0.028008      -0.002860      -0.005918       0.028769      -0.019715       0.012605      -0.000588      -0.028476       0.056697      -0.035986       0.011118       0.024868              6.433742       7.366997      -0.436981      -2.213907       4.770755       0.625591       7.163474           0.028689
          358              F       7.175144      13.590388       0.543745      -0.559431      21.873065 0.34344851E+03  0.72760928E+04                                 6.008488                            5.566346       0.717104       2.365954                    0.997931      22.966025      54.075665       0.854593       0.338306      -1.172734      -0.032989       0.007842      -0.032281       0.046817      -0.010643      -0.025315       0.002813      -0.029619       0.000726      -0.034750       0.008673       0.026077              6.297567       4.983855       0.914994       0.153840       7.078190       1.899994       6.830656           0.008412
          359              F       4.223960       2.588750      12.282029      -0.587465      22.648810 0.39269504E+03  0.85965732E+04                                 6.101274                            5.965614       0.794701       2.375478                    0.999456      23.682796      56.550508       0.823285       0.339849      -1.172251      -0.019464       0.026663      -0.032511       0.046333      -0.006790      -0.003297      -0.009646      -0.009822      -0.011721      -0.013547      -0.000152       0.013698              6.208004       5.864113      -0.597979       0.592357       5.589376      -1.773452       7.170522          -0.000101
          360              F       3.546108       2.343815      14.523021      -0.568455      25.428485 0.42212312E+03  0.93950028E+04                                 6.696043                            6.228867       0.752313       2.382496                    0.996356      23.302615      55.828047       0.798432       0.344675      -1.169897      -0.035894       0.023055       0.036490       0.056137      -0.005075       0.002327      -0.004287       0.007646       0.019488      -0.010111       0.000679       0.009431              7.084367       8.729914      -0.326431      -1.635225       4.903067      -0.152048       7.620119          -0.000087
          361              F       5.503948       3.575970      13.965379      -0.598674      21.006544 0.35690947E+03  0.76363118E+04                                 5.750421                            5.643587       0.901982       2.395655                    0.999479      23.834924      56.448134       0.855454       0.334645      -1.175618       0.023751       0.029739       0.018984       0.042531       0.000580      -0.006211      -0.002495       0.016363       0.057691      -0.017966      -0.003156       0.021122              5.743535       5.145486       1.076473       0.043812       6.482064       0.254491       5.603056           0.000037
          362              F       5.646370       1.522946      15.068503      -0.574380      22.062503 0.36379054E+03  0.78262376E+04                                 6.028555                            5.741767       0.675692       2.336183                    0.998710      23.498124      55.930132       0.837787       0.339837      -1.170285       0.038524      -0.011661       0.040929       0.057404       0.001461      -0.016020       0.000476       0.010885       0.003928      -0.013312      -0.005875       0.019187              6.238339       5.545229      -0.232020       0.615858       4.532527      -0.764468       8.637260           0.000075
          363              F       4.402438       0.485273      13.352146      -0.590712      23.671164 0.40920220E+03  0.90524818E+04                                 6.315799                            6.110040       0.749617       2.362160                    0.998750      23.821052      57.218365       0.809273       0.342122      -1.170059      -0.014421      -0.040311       0.005568       0.043173       0.005021      -0.003530       0.006270       0.011733      -0.028017      -0.013999       0.001538       0.012461              6.369138       5.764374       1.264480      -0.258743       7.977900       1.085584       5.365139           0.000056
          364              F       6.387320       1.735075      12.839671      -0.587543      28.365371 0.47425219E+03  0.10882065E+05                                 7.239384                            6.633656       0.415169       2.242443                    0.997279      24.220431      59.185735       0.767143       0.347959      -1.165512       0.041513       0.001802       0.008630       0.042439       0.000152      -0.000841      -0.003157      -0.016156      -0.007859      -0.006947      -0.003228       0.010175              7.720114       9.604607      -0.687054      -3.171411       5.547987       0.583896       8.007747          -0.000265
          365              F      17.618764       2.487491       6.255670      -0.559196      22.294900 0.36971521E+03  0.79782612E+04                                 6.063695                            5.799419       0.813927       2.395905                    0.998794      23.115211      54.932031       0.832017       0.341140      -1.170283       0.066579       0.062955      -0.012721       0.092509      -0.001494       0.002509      -0.002748       0.002435      -0.024618      -0.009162       0.002319       0.006842              6.194657       4.958257       0.711134      -0.409011       7.185132      -1.681021       6.440582          -0.005398
          366              F      15.617656       1.123035       6.354690      -0.588034      21.683623 0.36704317E+03  0.79257383E+04                                 5.955679                            5.781835       0.783298       2.368256                    0.999191      23.687339      56.764572       0.830497       0.341543      -1.167061      -0.066951      -0.004163       0.026734       0.072211       0.001597      -0.010948      -0.004125      -0.019602       0.002350      -0.016977       0.004040       0.012936              6.037635       6.145192       0.732004       1.655783       5.517496       0.476266       6.450215          -0.001824
          367              F      17.734144       0.100561       6.210503      -0.583302      23.292128 0.38003656E+03  0.82626281E+04                                 6.264301                            5.874551       0.677952       2.338125                    0.998498      23.537223      56.255628       0.827290       0.340530      -1.170100       0.039095      -0.033893       0.013870       0.053568       0.015649       0.007104       0.002175      -0.006797      -0.014527      -0.015426      -0.004565       0.019992              6.455501       5.330522      -0.447412      -0.358905       7.416792       2.223215       6.619188          -0.000546
          368              F      16.596577       0.088489       8.180491      -0.571335      22.634835 0.37002326E+03  0.79998992E+04                                 6.149465                            5.800048       0.579132       2.293798                    0.998821      23.737774      56.772808       0.830970       0.340930      -1.168513      -0.011700       0.007595       0.014823       0.020354       0.006399       0.006754       0.030924       0.034810      -0.048008      -0.043811       0.011991       0.031820              6.309905       5.267252       1.577493      -0.036666       7.398931      -0.876627       6.263531          -0.025233
          369              F       0.452503       1.299705       7.961604      -0.571923      22.708808 0.37270490E+03  0.80821007E+04                                 6.195498                            5.841437       0.474412       2.254006                    0.998434      23.995046      57.699392       0.822700       0.343325      -1.165075       0.027957       0.002736       0.005970       0.028718       0.019584      -0.012531      -0.000511      -0.028468       0.056812      -0.035890       0.011137       0.024753              6.438048       7.372355       0.437423       2.216035       4.773519       0.626187       7.168272          -0.027167
          370              F      16.189144       2.176451       8.142273      -0.559843      21.879720 0.34358166E+03  0.72796050E+04                                 6.009535                            5.567251       0.717750       2.366037                    0.997935      22.970805      54.089153       0.854566       0.338285      -1.172755      -0.032954      -0.008137       0.032442       0.046953       0.010723       0.025273       0.002883      -0.029343       0.000935      -0.034632       0.008494       0.026138              6.298750       4.984829      -0.915231      -0.154060       7.079483       1.900565       6.831940          -0.009388
          371              F      13.237960       6.863769      13.776024      -0.587424      22.646770 0.39265192E+03  0.85953834E+04                                 6.100879                            5.965275       0.794819       2.375550                    0.999455      23.681763      56.547021       0.823311       0.339848      -1.172254      -0.019552      -0.026624       0.032498       0.046338       0.006756       0.003269      -0.009630      -0.009755      -0.011762      -0.013499      -0.000159       0.013658              6.207555       5.863702       0.597829      -0.592222       5.589038      -1.773308       7.169926          -0.000128
          372              F      12.560108       7.108704      11.535031      -0.568432      25.427911 0.42211250E+03  0.93947253E+04                                 6.696026                            6.228865       0.752018       2.382427                    0.996353      23.302072      55.826969       0.798416       0.344684      -1.169888      -0.036048      -0.022851      -0.036446       0.056125       0.005042      -0.002296      -0.004360       0.007710       0.019413      -0.010126       0.000696       0.009430              7.084329       8.730035       0.326249       1.635566       4.903109      -0.152399       7.619842          -0.000114
          373              F      14.517948       5.876548      12.092674      -0.598835      21.014831 0.35709495E+03  0.76413122E+04                                 5.752027                            5.645125       0.901357       2.395314                    0.999478      23.839498      56.463731       0.855317       0.334653      -1.175605       0.023683      -0.029698      -0.018829       0.042395      -0.000548       0.006224      -0.002533       0.016326       0.057515      -0.017923      -0.003156       0.021079              5.745128       5.146953      -1.076980      -0.043726       6.484130       0.254477       5.604302           0.000030
          374              F      14.660370       7.929573      10.989549      -0.574419      22.064616 0.36383669E+03  0.78274867E+04                                 6.028922                            5.742122       0.675728       2.336143                    0.998712      23.499495      55.934500       0.837762       0.339836      -1.170285       0.038380       0.011899      -0.040820       0.057279      -0.001459       0.016089       0.000370       0.010747       0.003733      -0.013398      -0.005812       0.019210              6.238653       5.545639       0.231987      -0.615592       4.532839      -0.764906       8.637481          -0.000034
          375              F      13.416438       8.967245      12.705906      -0.590560      23.663804 0.40903805E+03  0.90479102E+04                                 6.314450                            6.108798       0.749872       2.362370                    0.998747      23.817082      57.205180       0.809361       0.342120      -1.170065      -0.014591       0.040391      -0.005690       0.043321      -0.005065       0.003526       0.006220       0.011741      -0.027989      -0.013961       0.001474       0.012487              6.367736       5.763220      -1.264189       0.258778       7.976008       1.085049       5.363980           0.000045
          376              F      15.401320       7.717444      13.218381      -0.587576      28.368365 0.47431435E+03  0.10883867E+05                                 7.239942                            6.634125       0.415083       2.242385                    0.997279      24.221579      59.189902       0.767109       0.347962      -1.165507       0.041457      -0.001783      -0.008620       0.042381      -0.000124       0.000863      -0.003162      -0.016213      -0.007803      -0.006993      -0.003202       0.010195              7.720754       9.605552       0.687103       3.171858       5.548364       0.583898       8.008346          -0.000273
          377              F       8.694904      14.155059       8.924014      -0.576664      21.415924 0.36816280E+03  0.79463367E+04                                 5.917767                            5.801194       0.720342       2.358284                    0.998212      23.456903      55.977709       0.827852       0.342788      -1.167413      -0.009507      -0.053522       0.004609       0.054555      -0.014176       0.004668      -0.006932      -0.005156       0.019944      -0.017766       0.000288       0.017478              5.975642       4.977305      -0.621748       0.380588       7.753515      -0.460619       5.196107           0.000848
          378              F      10.483282      -3.305033       9.415643      -0.577582      26.420176 0.45843437E+03  0.10399487E+05                                 6.821631                            6.477496       0.753726       2.381486                    0.997274      23.503508      56.557402       0.786689       0.343217      -1.172980       0.041540      -0.003538       0.016712       0.044915      -0.002583      -0.008412      -0.005921      -0.009381       0.004024      -0.012893       0.003103       0.009790              7.076343       8.934305      -1.157875       1.655352       5.557328       0.147310       6.737397           0.000040
          379              F       8.318119      -2.780480      10.164378      -0.584789      22.404076 0.38439349E+03  0.83670363E+04                                 6.079192                            5.907436       0.777630       2.379654                    0.998993      23.464990      55.806159       0.826527       0.340450      -1.172150      -0.018104       0.014079       0.035259       0.042061       0.002636       0.010939       0.014127      -0.009568      -0.019858      -0.019186      -0.000696       0.019882              6.204640       6.049675      -0.874991      -0.752115       5.538311       1.297250       7.025934          -0.000048
          380              F       9.333096      -1.545380       8.448021      -0.577057      21.430027 0.36848312E+03  0.79549999E+04                                 5.920222                            5.803569       0.720859       2.358138                    0.998227      23.466184      56.006478       0.827713       0.342771      -1.167425       0.009853       0.053029      -0.004929       0.054161      -0.014022       0.004597      -0.007063      -0.004745       0.020182      -0.017635       0.000217       0.017418              5.978119       4.979367      -0.622026       0.380766       7.756899      -0.460846       5.198091           0.000864
          381              F       7.544718      15.914712       7.956392      -0.577684      26.423726 0.45851045E+03  0.10401655E+05                                 6.822196                            6.477982       0.754414       2.381638                    0.997276      23.505741      56.564161       0.786668       0.343211      -1.172984      -0.041360       0.003016      -0.016986       0.044814      -0.002398      -0.008339      -0.005837      -0.009423       0.004178      -0.012722       0.002950       0.009772              7.076952       8.935059      -1.157767       1.655832       5.557642       0.147406       6.738154           0.000025
          382              F       9.709881      15.390159       7.207657      -0.584550      22.396926 0.38423728E+03  0.83627859E+04                                 6.077992                            5.906351       0.776208       2.379335                    0.998990      23.460364      55.792315       0.826579       0.340463      -1.172139       0.018299      -0.014668      -0.035301       0.042381       0.002548       0.010944       0.014280      -0.009586      -0.020166      -0.019364      -0.000605       0.019969              6.203372       6.048485      -0.874724      -0.751878       5.537355       1.297045       7.024275           0.000007
          383              F      17.708904      -4.702540      17.134038      -0.576875      21.420154 0.36825976E+03  0.79489304E+04                                 5.918306                            5.801746       0.721220       2.358417                    0.998223      23.460935      55.988580       0.827861       0.342763      -1.167438      -0.009812       0.053200      -0.004903       0.054320       0.014041      -0.004610      -0.007031      -0.004824       0.020160      -0.017653       0.000235       0.017417              5.976113       4.977979       0.621709      -0.380649       7.753772      -0.460700       5.196588           0.000876
          384              F       1.469282      12.757552      16.642410      -0.577629      26.420963 0.45844604E+03  0.10399814E+05                                 6.821728                            6.477523       0.753952       2.381523                    0.997275      23.504447      56.559770       0.786698       0.343211      -1.172986       0.041477       0.003228      -0.016887       0.044899       0.002454       0.008378      -0.005936      -0.009367       0.004113      -0.012804       0.002961       0.009843              7.076504       8.934689       1.157669      -1.655662       5.557164       0.147226       6.737661           0.000029
          385              F      17.332119      12.232999      15.893675      -0.584600      22.393989 0.38416775E+03  0.83608496E+04                                 6.077262                            5.905628       0.777908       2.379899                    0.998991      23.459953      55.788954       0.826673       0.340442      -1.172164      -0.018227      -0.014196      -0.035345       0.042226      -0.002637      -0.010909       0.014183      -0.009580      -0.019922      -0.019209      -0.000711       0.019920              6.202599       6.047895       0.874513       0.751703       5.536442       1.296578       7.023459          -0.000052
          386              F       0.319096      17.312219       0.237997      -0.576868      21.418857 0.36823051E+03  0.79481292E+04                                 5.917999                            5.801458       0.721302       2.358445                    0.998223      23.460643      55.987016       0.827895       0.342757      -1.167446       0.009805      -0.053205       0.004918       0.054324       0.014039      -0.004604      -0.007040      -0.004837       0.020150      -0.017651       0.000231       0.017420              5.975788       4.977725       0.621593      -0.380606       7.753318      -0.460681       5.196321           0.000858
          387              F      16.558718      -0.147873       0.729625      -0.577614      26.420917 0.45844365E+03  0.10399749E+05                                 6.821749                            6.477527       0.753870       2.381508                    0.997274      23.504194      56.559168       0.786693       0.343213      -1.172984      -0.041497      -0.003218       0.016886       0.044917       0.002452       0.008383      -0.005931      -0.009356       0.004100      -0.012802       0.002965       0.009838              7.076545       8.934763       1.157692      -1.655620       5.557165       0.147228       6.737706           0.000034
          388              F       0.695881       0.376680       1.478360      -0.584608      22.394445 0.38417799E+03  0.83611314E+04                                 6.077357                            5.905718       0.777869       2.379881                    0.998991      23.460140      55.789668       0.826665       0.340443      -1.172162       0.018199       0.014201       0.035351       0.042220      -0.002637      -0.010918       0.014183      -0.009597      -0.019904      -0.019212      -0.000714       0.019926              6.202699       6.047976       0.874503       0.751679       5.536530       1.296573       7.023592          -0.000029
          389              F      17.829692       3.565232      15.739064      -0.578339      24.205133 0.40356713E+03  0.88857337E+04                                 6.442177                            6.065729       0.770197       2.379846                    0.998419      23.506730      56.098988       0.813668       0.341886      -1.171735       0.006031       0.014418      -0.025813       0.030175      -0.002446      -0.009498      -0.009692      -0.021361      -0.020981      -0.018888       0.000883       0.018005              6.723246       5.159398      -0.973180      -0.099564       6.076457      -1.402496       8.933884          -0.000264
          390              F       1.629731       3.118741      17.154885      -0.567427      24.537076 0.40402395E+03  0.89066813E+04                                 6.521767                            6.086011       0.715037       2.362377                    0.997866      23.369830      55.978106       0.808179       0.343787      -1.169012       0.059031       0.009421      -0.016635       0.062050      -0.004740      -0.003787      -0.002639      -0.005623      -0.011156      -0.008288       0.000898       0.007390              6.910744      10.208081      -1.542643      -0.301211       5.277397      -0.041337       5.246753          -0.000227
          391              F      17.927043       1.517833      16.982901      -0.595840      23.802960 0.41311324E+03  0.92045252E+04                                 6.438016                            6.214012       0.314440       2.210074                    0.997211      24.409183      59.764034       0.784273       0.350515      -1.157462      -0.007689      -0.043487      -0.002349       0.044224      -0.012083      -0.011663      -0.000206       0.023414       0.042795      -0.024588       0.001418       0.023170              6.585497       5.491255      -1.261971      -0.411382       8.351014       0.872910       5.914224          -0.000661
          392              F       0.198308       9.044447       1.632971      -0.578230      24.196627 0.40338820E+03  0.88807649E+04                                 6.440535                            6.064284       0.770767       2.380141                    0.998417      23.503139      56.086248       0.813789       0.341875      -1.171750      -0.005879      -0.014403       0.025868       0.030185      -0.002438      -0.009419      -0.009674      -0.021294      -0.021031      -0.018799       0.000832       0.017967              6.721456       5.158290      -0.972809      -0.099557       6.074823      -1.401908       8.931253          -0.000263
          393              F      16.398269       9.490938       0.217150      -0.567584      24.545354 0.40420235E+03  0.89116560E+04                                 6.523321                            6.087437       0.714853       2.362190                    0.997870      23.374093      55.992792       0.808063       0.343796      -1.168996      -0.058839      -0.009404       0.016783       0.061904      -0.004751      -0.003857      -0.002660      -0.005695      -0.011085      -0.008366       0.000961       0.007405              6.912342      10.210269      -1.543413      -0.301757       5.278781      -0.041302       5.247977          -0.000234
          394              F       0.100957      11.091846       0.389134      -0.595770      23.794466 0.41292447E+03  0.91991967E+04                                 6.436209                            6.212370       0.315286       2.210412                    0.997213      24.406014      59.751116       0.784425       0.350490      -1.157492       0.007852       0.043480       0.002448       0.044251      -0.012011      -0.011615      -0.000177       0.023496       0.042800      -0.024548       0.001415       0.023133              6.583559       5.489770      -1.261344      -0.411209       8.348266       0.872623       5.912640          -0.000683
          395              F       8.815692       5.887287      10.318989      -0.578367      24.207374 0.40360656E+03  0.88868319E+04                                 6.442619                            6.066038       0.770154       2.379810                    0.998419      23.507532      56.101892       0.813643       0.341888      -1.171732       0.006051      -0.014313       0.025844       0.030156       0.002463       0.009500      -0.009648      -0.021335      -0.020923      -0.018869       0.000913       0.017957              6.723791       5.159526       0.973264       0.099506       6.076956      -1.402740       8.934892          -0.000293
          396              F      10.643731       6.333777       8.903168      -0.567434      24.543906 0.40417561E+03  0.89109447E+04                                 6.523187                            6.087371       0.714296       2.362061                    0.997868      23.372376      55.988824       0.808038       0.343812      -1.168980       0.058862      -0.009182       0.016645       0.061856       0.004835       0.003823      -0.002607      -0.005688      -0.010878      -0.008329       0.000893       0.007437              6.912060      10.209495       1.543288       0.301827       5.278703      -0.041345       5.247982          -0.000299
          397              F       8.913043       7.934685       9.075151      -0.595555      23.788946 0.41279449E+03  0.91955545E+04                                 6.435234                            6.211401       0.314237       2.210163                    0.997210      24.402344      59.739226       0.784487       0.350491      -1.157494      -0.007630       0.043832       0.002377       0.044555       0.012035       0.011745      -0.000139       0.023066       0.042208      -0.024345       0.001228       0.023116              6.582606       5.488424       1.261069       0.411081       8.347667       0.872366       5.911726          -0.000555
          398              F       9.212308       6.722392       7.053046      -0.579010      24.233151 0.40412467E+03  0.89011798E+04                                 6.447274                            6.069921       0.768278       2.378780                    0.998431      23.520488      56.143847       0.813377       0.341887      -1.171722      -0.005891       0.014181      -0.025739       0.029971       0.002452       0.009531      -0.009435      -0.020751      -0.021062      -0.018729       0.001154       0.017575              6.728957       5.162990       0.974269       0.099847       6.081881      -1.404610       8.942001          -0.000008
          399              F       7.384269       6.275902       8.468867      -0.567511      24.536232 0.40402070E+03  0.89065979E+04                                 6.521343                            6.085793       0.715249       2.362344                    0.997871      23.372096      55.983625       0.808232       0.343765      -1.169029      -0.058769       0.009512      -0.016819       0.061864       0.004686       0.003820      -0.002683      -0.005745      -0.010996      -0.008315       0.000962       0.007354              6.909986      10.206155       1.542715       0.301250       5.277305      -0.041447       5.246497          -0.000226
          400              F       9.114957       4.674994       8.296884      -0.595923      23.805286 0.41316016E+03  0.92058270E+04                                 6.438392                            6.214312       0.314807       2.210160                    0.997214      24.410353      59.767628       0.784265       0.350509      -1.157467       0.007800      -0.043367      -0.002479       0.044133       0.012039       0.011640      -0.000191       0.023474       0.042841      -0.024574       0.001414       0.023161              6.585951       5.491286       1.262170       0.411374       8.352084       0.872758       5.914484          -0.000579

******************************************************
Auxiliary information for the entire system
The total spin magnetic moment of the unit cell is   0.398395
The total net atomic charge of the unit cell is   0.000006
Accuracy of reproducing the electrostatic potential in the unit cell:
  The inner radius (bohr) =    5.0000
  The outer radius (bohr) =   12.0000
  Valid grid points have density less than (e/(bohr^3)) =    0.0001
  The number of valid grid points were=       133120
  The rms potential error without charges in kcal/mol is=     10.05315
  The rms potential error with partial charges in kcal/mol is=      1.27858
  The RRMSE value at monopole order=      0.12718
  The rms potential error with partial charges and cloud penetration in kcal/mol is=      1.28706
  The RRMSE value at monopole order with cloud penetration is=      0.12803
  The rms potential error with partial charges and atomic dipoles in kcal/mol is=      0.44607
  The RRMSE value at dipole order=      0.04437
  The rms potential error with partial charges, atomic dipoles and cloud penetration in kcal/mol is=      0.43099
  The RRMSE value at dipole order with cloud penetration=      0.04287

******************************************************
The electron densities and ab initio electrostatic potential were computed in VASP using the PBE functional and
projector augmented wave method. See the main text of the journal article for a description of computational details.
The atomic charges, dipoles, and quadrupoles were computed with the DDEC6 method as described in
(a) T. A. Manz and N. Gabaldon Limas, RSC Adv. 6 (2016) 47771-47801 DOI: 10.1039/c6ra04656h
(b) N. Gabaldon Limas and T. A. Manz, RSC Adv. 8 (2018) 2678-2707 DOI: 10.1039/c7ra11829e.
For each atom in the material, the electron cloud parameters were fit to the spherically averaged atom-in-material
electron density using radial positions for which this density was between 10^-4 and 10^-2 electrons per cubic bohr.
The polarizabilities, dispersion coefficients, and quantum Drude oscillator (QDO) parameters were fit using the MCLF method.
The magnetic structure of the system was optimized in VASP from the default ferromagnetic initial guess using spin polarization.
The atomic spin moments (ASMs) were computed on this optimized magnetic structure using the DDEC6 partition as inputs
to the method of T. A. Manz and D. S. Sholl, J. Chem. Theory Comput. 7 (2011) 4146-4164 DOI: 10.1021/ct200539n.
The RMSE and RRMSE were computed using a uniform grid with Ewald summation.
