# Supplementary material for: A collection of forcefield precursors for metal–organic frameworks
Source: RSC Adv. 2019 Nov 13;9(63):36492–507. doi: 10.1039/c9ra07327b (PMC9075174; doi:10.1039/c9ra07327b)
Supplement: RA-009-C9RA07327B-s6318 [file RA-009-C9RA07327B-s6318.xyz]

  264
jmolscript: load "" {1 1 1} spacegroup "x,y,z" unitcell [{      8.578500     0.000000     0.000000 }, {      0.000000    13.823600     0.000000 }, {      0.000000     0.000000    31.932200 }]
Pr     7.901142    11.041324     3.302747     2.080756
Pr     4.966608     4.129524    28.629453     2.080756
Pr     0.677358     2.782276    19.268847     2.080757
Pr     3.611892     9.694076    12.663353     2.080756
Pr     0.677358     2.782276    28.629453     2.080756
Pr     3.611892     9.694076     3.302747     2.080756
Pr     7.901142    11.041324    12.663353     2.080757
Pr     4.966608     4.129524    19.268847     2.080757
H      7.609987     8.222277     5.990481     0.127426
H      4.003586    13.548510     3.509349     0.158606
H      5.063889     2.564278     0.900488     0.139790
H      1.819500     0.342825     0.188400     0.138427
H      5.828233     7.149566     7.239030     0.326726
H      5.636932     2.413601     3.531701     0.381875
H      5.923454     1.018799     3.825478     0.393282
H      6.554832     1.667126     2.688691     0.390317
H      5.257763     1.310477    25.941719     0.127426
H      0.285664     6.636710    28.422851     0.158606
H      7.803861     9.476078    31.031712     0.139790
H      2.469750     7.254625    31.743800     0.138427
H      7.039517     0.237766    24.693170     0.326725
H      7.230818     9.325401    28.400499     0.381876
H      6.944296     7.930599    28.106722     0.393282
H      6.312918     8.578926    29.243509     0.390317
H      0.968513     5.601323    21.956581     0.127426
H      4.574914     0.275090    19.475449     0.158606
H      3.514611    11.259322    16.866588     0.139790
H      6.759000    13.480775    16.154500     0.138428
H      2.750267     6.674034    23.205130     0.326725
H      2.941568    11.409999    19.497801     0.381874
H      2.655046    12.804801    19.791578     0.393282
H      2.023668    12.156474    18.654791     0.390317
H      3.320737    12.513123     9.975619     0.127426
H      8.292836     7.186890    12.456751     0.158606
H      0.774639     4.347522    15.065612     0.139790
H      6.108750     6.568975    15.777700     0.138428
H      1.538983    13.585834     8.727070     0.326726
H      1.347682     4.498199    12.434399     0.381873
H      1.634204     5.893001    12.140622     0.393282
H      2.265582     5.244674    13.277409     0.390316
H      0.968513     5.601323    25.941719     0.127426
H      4.574914     0.275090    28.422851     0.158606
H      3.514611    11.259322    31.031712     0.139790
H      6.759000    13.480775    31.743800     0.138427
H      2.750267     6.674034    24.693170     0.326725
H      2.941568    11.409999    28.400499     0.381876
H      2.655046    12.804801    28.106722     0.393282
H      2.023668    12.156474    29.243509     0.390317
H      3.320737    12.513123     5.990481     0.127426
H      8.292836     7.186890     3.509349     0.158606
H      0.774639     4.347522     0.900488     0.139790
H      6.108750     6.568975     0.188400     0.138427
H      1.538983    13.585834     7.239030     0.326725
H      1.347682     4.498199     3.531701     0.381875
H      1.634204     5.893001     3.825478     0.393282
H      2.265582     5.244674     2.688691     0.390317
H      7.609987     8.222277     9.975619     0.127426
H      4.003586    13.548510    12.456751     0.158606
H      5.063889     2.564278    15.065612     0.139790
H      1.819500     0.342825    15.777700     0.138427
H      5.828233     7.149566     8.727070     0.326725
H      5.636932     2.413601    12.434399     0.381873
H      5.923454     1.018799    12.140622     0.393282
H      6.554832     1.667126    13.277409     0.390316
H      5.257763     1.310477    21.956581     0.127426
H      0.285664     6.636710    19.475449     0.158606
H      7.803861     9.476078    16.866588     0.139790
H      2.469750     7.254625    16.154500     0.138428
H      7.039517     0.237766    23.205130     0.326724
H      7.230818     9.325401    19.497801     0.381874
H      6.944296     7.930599    19.791578     0.393282
H      6.312918     8.578926    18.654791     0.390316
H      2.147199     9.792638     7.983050     0.130373
H      2.142051     2.880838    23.949150     0.130373
H      6.431301     4.030962    23.949150     0.130373
H      6.436449    10.942762     7.983050     0.130373
C      1.357977     9.474695     5.508304     0.629325
C      0.689711     9.093164     6.788466    -0.010163
C      8.032050     8.435161     6.791979    -0.219959
C      1.780039    12.658271     2.339992     0.598824
C      2.757988    13.701952     1.913377     0.030523
C      3.845742     0.188001     2.720304    -0.195404
C      4.682145     1.202653     2.314446     0.243846
C      4.486555     1.877245     1.144769    -0.245441
C      3.417674     1.533037     0.317725     0.008452
C      2.552962     0.555709     0.719432    -0.130084
C      3.217795     2.236658    30.953478     0.619579
C      2.931273     2.562895    26.423896     0.629325
C      3.599539     2.181364    25.143734    -0.010163
C      4.835700     1.523361    25.140221    -0.219959
C      2.509211     5.746471    29.592208     0.598824
C      1.531262     6.790152    30.018823     0.030523
C      0.443508     7.099801    29.211896    -0.195403
C      8.185605     8.114453    29.617754     0.243846
C      8.381194     8.789045    30.787431    -0.245441
C      0.871576     8.444837    31.614475     0.008452
C      1.736288     7.467509    31.212768    -0.130084
C      1.071455     9.148458     0.978722     0.619579
C      7.220523     4.348905    21.474404     0.629325
C      7.888789     4.730436    22.754566    -0.010163
C      0.546450     5.388439    22.758079    -0.219959
C      6.798461     1.165329    18.306092     0.598824
C      5.820512     0.121648    17.879477     0.030523
C      4.732758    13.635599    18.686404    -0.195404
C      3.896355    12.620947    18.280546     0.243847
C      4.091944    11.946355    17.110869    -0.245441
C      5.160826    12.290563    16.283825     0.008452
C      6.025538    13.267891    16.685532    -0.130084
C      5.360705    11.586942    14.987378     0.619579
C      5.647227    11.260705    10.457796     0.629325
C      4.978961    11.642236     9.177634    -0.010163
C      3.742800    12.300239     9.174121    -0.219959
C      6.069289     8.077129    13.626108     0.598824
C      7.047238     7.033448    14.052723     0.030523
C      8.134992     6.723799    13.245796    -0.195404
C      0.392895     5.709147    13.651654     0.243847
C      0.197305     5.034555    14.821331    -0.245441
C      7.706924     5.378763    15.648375     0.008452
C      6.842212     6.356091    15.246668    -0.130084
C      7.507045     4.675142    16.944822     0.619579
C      7.220523     4.348905    26.423896     0.629325
C      7.888789     4.730436    25.143734    -0.010163
C      0.546450     5.388439    25.140221    -0.219959
C      6.798461     1.165329    29.592208     0.598824
C      5.820512     0.121648    30.018823     0.030523
C      4.732758    13.635599    29.211896    -0.195403
C      3.896355    12.620947    29.617754     0.243846
C      4.091944    11.946355    30.787431    -0.245441
C      5.160826    12.290563    31.614475     0.008452
C      6.025538    13.267891    31.212768    -0.130084
C      5.360705    11.586942     0.978722     0.619579
C      5.647227    11.260705     5.508304     0.629325
C      4.978961    11.642236     6.788466    -0.010163
C      3.742800    12.300239     6.791979    -0.219959
C      6.069289     8.077129     2.339992     0.598824
C      7.047238     7.033448     1.913377     0.030523
C      8.134992     6.723799     2.720304    -0.195404
C      0.392895     5.709147     2.314446     0.243846
C      0.197305     5.034555     1.144769    -0.245441
C      7.706924     5.378763     0.317725     0.008452
C      6.842212     6.356091     0.719432    -0.130084
C      7.507045     4.675142    30.953478     0.619579
C      1.357977     9.474695    10.457796     0.629325
C      0.689711     9.093164     9.177634    -0.010163
C      8.032050     8.435161     9.174121    -0.219959
C      1.780039    12.658271    13.626108     0.598824
C      2.757988    13.701952    14.052723     0.030523
C      3.845742     0.188001    13.245796    -0.195404
C      4.682145     1.202653    13.651654     0.243847
C      4.486555     1.877245    14.821331    -0.245441
C      3.417674     1.533037    15.648375     0.008452
C      2.552962     0.555709    15.246668    -0.130084
C      3.217795     2.236658    16.944822     0.619579
C      2.931273     2.562895    21.474404     0.629325
C      3.599539     2.181364    22.754566    -0.010163
C      4.835700     1.523361    22.758079    -0.219959
C      2.509211     5.746471    18.306092     0.598824
C      1.531262     6.790152    17.879477     0.030523
C      0.443508     7.099801    18.686404    -0.195404
C      8.185605     8.114453    18.280546     0.243847
C      8.381194     8.789045    17.110869    -0.245441
C      0.871576     8.444837    16.283825     0.008452
C      1.736288     7.467509    16.685532    -0.130084
C      1.071455     9.148458    14.987378     0.619579
C      1.308221     9.390371     7.983050    -0.135305
C      7.454716     8.111688     7.983050     0.333913
C      2.981029     2.478571    23.949150    -0.135305
C      5.413033     1.199888    23.949150     0.333913
C      7.270279     4.433229    23.949150    -0.135305
C      1.123783     5.711912    23.949150     0.333913
C      5.597471    11.345029     7.983050    -0.135305
C      3.165466    12.623712     7.983050     0.333913
N      8.220777    13.444833     5.166630     0.752075
N      5.811934     1.617361     3.176615    -0.551948
N      4.646973     6.533033    26.765570     0.752075
N      7.055816     8.529161    28.755585    -0.551949
N      0.357723     0.378767    21.132730     0.752075
N      2.766566    12.206239    19.142715    -0.551948
N      3.931527     7.290567    10.799470     0.752075
N      1.522684     5.294439    12.789485    -0.551948
N      0.357723     0.378767    26.765570     0.752076
N      2.766566    12.206239    28.755585    -0.551949
N      3.931527     7.290567     5.166630     0.752076
N      1.522684     5.294439     3.176615    -0.551948
N      8.220777    13.444833    10.799470     0.752076
N      5.811934     1.617361    12.789485    -0.551948
N      4.646973     6.533033    21.132730     0.752076
N      7.055816     8.529161    19.142715    -0.551948
N      6.195393     7.374891     7.983050    -0.753944
N      6.672357     0.463091    23.949150    -0.753943
N      2.383107     6.448709    23.949150    -0.753943
N      1.906143    13.360509     7.983050    -0.753944
O      2.122321    11.651912     3.035156    -0.689263
O      0.564465    12.837977     2.028014    -0.626020
O      0.687996     9.400048     4.421332    -0.751065
O      2.543525     9.836874     5.539598    -0.605130
O      4.117680     3.060545    30.590728    -0.658905
O      2.205532     1.947745    30.273642    -0.641103
O      7.320892    13.385392     4.290730    -0.592955
O      0.513852    12.575329     5.227301    -0.433879
O      8.181315     0.533591     6.025606    -0.456030
O      2.166929     4.740112    28.897044    -0.689263
O      3.724785     5.926177    29.904186    -0.626020
O      3.601254     2.488248    27.510868    -0.751065
O      1.745725     2.925074    26.392602    -0.605130
O      0.171570     9.972345     1.341472    -0.658905
O      2.083718     8.859545     1.658558    -0.641103
O      5.546858     6.473592    27.641470    -0.592955
O      3.775398     5.663529    26.704899    -0.433879
O      4.686435     7.445391    25.906594    -0.456030
O      6.456179     2.171688    19.001256    -0.689263
O      8.014035     0.985623    17.994114    -0.626019
O      7.890504     4.423552    20.387432    -0.751065
O      6.034975     3.986726    21.505698    -0.605130
O      4.460820    10.763055    14.624628    -0.658904
O      6.372968    11.875855    14.307542    -0.641103
O      1.257608     0.438208    20.256830    -0.592954
O      8.064648     1.248271    21.193401    -0.433879
O      0.397185    13.290009    21.991706    -0.456030
O      6.411571     9.083488    12.930944    -0.689263
O      4.853715     7.897423    13.938086    -0.626019
O      4.977246    11.335352    11.544768    -0.751065
O      6.832775    10.898526    10.426502    -0.605130
O      8.406930     3.851255    17.307572    -0.658904
O      6.494782     4.964055    17.624658    -0.641103
O      3.031642     7.350008    11.675370    -0.592954
O      4.803102     8.160071    10.738799    -0.433879
O      3.892065     6.378209     9.940494    -0.456029
O      6.456179     2.171688    28.897044    -0.689263
O      8.014035     0.985623    29.904186    -0.626020
O      7.890504     4.423552    27.510868    -0.751065
O      6.034975     3.986726    26.392602    -0.605130
O      4.460820    10.763055     1.341472    -0.658905
O      6.372968    11.875855     1.658558    -0.641103
O      1.257608     0.438208    27.641470    -0.592955
O      8.064648     1.248271    26.704899    -0.433879
O      0.397185    13.290009    25.906594    -0.456031
O      6.411571     9.083488     3.035156    -0.689263
O      4.853715     7.897423     2.028014    -0.626020
O      4.977246    11.335352     4.421332    -0.751065
O      6.832775    10.898526     5.539598    -0.605130
O      8.406930     3.851255    30.590728    -0.658905
O      6.494782     4.964055    30.273642    -0.641103
O      3.031642     7.350008     4.290730    -0.592955
O      4.803102     8.160071     5.227301    -0.433879
O      3.892065     6.378209     6.025606    -0.456031
O      2.122321    11.651912    12.930944    -0.689263
O      0.564465    12.837977    13.938086    -0.626019
O      0.687996     9.400048    11.544768    -0.751065
O      2.543525     9.836874    10.426502    -0.605130
O      4.117680     3.060545    17.307572    -0.658905
O      2.205532     1.947745    17.624658    -0.641103
O      7.320892    13.385392    11.675370    -0.592954
O      0.513852    12.575329    10.738799    -0.433879
O      8.181315     0.533591     9.940494    -0.456031
O      2.166929     4.740112    19.001256    -0.689263
O      3.724785     5.926177    17.994114    -0.626019
O      3.601254     2.488248    20.387432    -0.751065
O      1.745725     2.925074    21.505698    -0.605130
O      0.171570     9.972345    14.624628    -0.658905
O      2.083718     8.859545    14.307542    -0.641103
O      5.546858     6.473592    20.256830    -0.592955
O      3.775398     5.663529    21.193401    -0.433879
O      4.686435     7.445391    21.991706    -0.456031

The following XYZ coordinates are in angstroms. Other properties are in atomic units.
The sperically averaged electron density of each atom fit to a function of the form exp(a - br)
eigen_1, eigen_2 and eigen_3 are the three eigenvalues of traceless quadrupole moment tensor
  atom number  atomic symbol              X              Y              Z     net charge C6 coefficient C8 coefficient C10 coefficient fluctuating dipole atomic polarizability isotropic forcefield polarizability              a              b squared Pearson coefficient          <r^3>          <r^4>         wp_QDO          m_QDO          q_QDO       dipole_x       dipole_y       dipole_z         dipole            Qxy            Qxz            Qyz     Q(x^2-y^2)  Q(3z^2 - R^2)        eigen_1        eigen_2        eigen_3 static polarizability      alpha(xx)      alpha(xy)      alpha(xz)      alpha(yy)      alpha(yz)      alpha(zz) atomic spin moment
            1             Pr       7.901142      11.041324       3.302747       2.080756     203.434460 0.53924954E+04  0.21072525E+06                                22.537050                           19.726169       2.705484       2.471113                    0.999077      89.061879     222.054467       0.579232       0.270600      -1.338250      -0.015199      -0.056985      -0.039201       0.070816      -0.013025       0.026577      -0.034129      -0.012285      -0.018922      -0.039445      -0.010959       0.050404             25.946895      29.693287       1.140420      -3.499865      22.238006       1.739774      25.909394           0.000025
            2             Pr       4.966608       4.129524      28.629453       2.080756     203.434431 0.53924946E+04  0.21072521E+06                                22.537044                           19.726164       2.705484       2.471113                    0.999077      89.061869     222.054424       0.579232       0.270599      -1.338250       0.015199      -0.056985       0.039201       0.070816       0.013025       0.026577       0.034128      -0.012285      -0.018922      -0.039445      -0.010959       0.050404             25.946888      29.693278      -1.140421      -3.499864      22.238002      -1.739771      25.909383           0.000027
            3             Pr       0.677358       2.782276      19.268847       2.080757     203.434430 0.53924949E+04  0.21072521E+06                                22.537036                           19.726158       2.705484       2.471113                    0.999077      89.061871     222.054402       0.579232       0.270599      -1.338250       0.015199       0.056985      -0.039201       0.070816      -0.013025      -0.026577       0.034129      -0.012285      -0.018922      -0.039445      -0.010958       0.050404             25.946877      29.693264       1.140419       3.499860      22.237991      -1.739770      25.909376           0.000022
            4             Pr       3.611892       9.694076      12.663353       2.080756     203.434443 0.53924953E+04  0.21072523E+06                                22.537039                           19.726160       2.705484       2.471113                    0.999077      89.061875     222.054418       0.579232       0.270599      -1.338250      -0.015198       0.056985       0.039201       0.070816       0.013025      -0.026577      -0.034128      -0.012285      -0.018922      -0.039445      -0.010958       0.050404             25.946880      29.693268      -1.140418       3.499862      22.237991       1.739771      25.909382           0.000021
            5             Pr       0.677358       2.782276      28.629453       2.080756     203.434447 0.53924951E+04  0.21072523E+06                                22.537048                           19.726168       2.705484       2.471113                    0.999077      89.061875     222.054452       0.579232       0.270599      -1.338250       0.015198       0.056985       0.039201       0.070816      -0.013025       0.026577      -0.034128      -0.012285      -0.018921      -0.039445      -0.010959       0.050404             25.946892      29.693284       1.140421      -3.499864      22.238006       1.739771      25.909388           0.000025
            6             Pr       3.611892       9.694076       3.302747       2.080756     203.434432 0.53924946E+04  0.21072520E+06                                22.537044                           19.726164       2.705484       2.471113                    0.999077      89.061869     222.054421       0.579232       0.270599      -1.338250      -0.015198       0.056985      -0.039201       0.070816       0.013025       0.026577       0.034128      -0.012285      -0.018922      -0.039445      -0.010959       0.050404             25.946887      29.693277      -1.140419      -3.499864      22.237999      -1.739772      25.909386           0.000026
            7             Pr       7.901142      11.041324      12.663353       2.080757     203.434404 0.53924941E+04  0.21072517E+06                                22.537029                           19.726152       2.705484       2.471113                    0.999077      89.061860     222.054351       0.579233       0.270599      -1.338250      -0.015199      -0.056985       0.039201       0.070816      -0.013025      -0.026577       0.034129      -0.012285      -0.018922      -0.039445      -0.010958       0.050404             25.946869      29.693255       1.140417       3.499860      22.237982      -1.739771      25.909371           0.000023
            8             Pr       4.966608       4.129524      19.268847       2.080757     203.434379 0.53924934E+04  0.21072513E+06                                22.537024                           19.726148       2.705484       2.471113                    0.999077      89.061852     222.054316       0.579233       0.270599      -1.338251       0.015199      -0.056985      -0.039201       0.070816       0.013025      -0.026577      -0.034128      -0.012285      -0.018922      -0.039445      -0.010958       0.050404             25.946862      29.693247      -1.140418       3.499858      22.237979       1.739769      25.909362           0.000026
            9              H       7.609987       8.222277       5.990481       0.127426       1.035536 0.74944295E+01  0.73492237E+02                                 1.787419                            1.674352      -1.267608       2.289570                    0.993891       3.705165      10.894684       0.445263       1.402769      -0.682391      -0.021060      -0.000613      -0.027209       0.034412       0.008542       0.003319       0.004586       0.009228       0.017690      -0.012944       0.001302       0.011642              1.856826       1.735499       0.131193       0.291934       1.462664       0.193617       2.372313          -0.000001
           10              H       4.003586      13.548510       3.509349       0.158606       0.908210 0.63131326E+01  0.59300150E+02                                 1.643086                            1.541023      -1.124134       2.377443                    0.997292       3.407695       9.801617       0.462265       1.410602      -0.681550       0.003325      -0.025882       0.030670       0.040268       0.005795       0.002764      -0.002716       0.010990       0.022103      -0.012327       0.003812       0.008515              1.706047       1.429315      -0.023156       0.136722       1.646620      -0.496302       2.042207           0.000001
           11              H       5.063889       2.564278       0.900488       0.139790       0.933125 0.67000300E+01  0.63011336E+02                                 1.585271                            1.520348      -0.932156       2.449417                    0.999161       3.305298       9.098151       0.503412       1.293721      -0.706017       0.021211       0.026645      -0.018957       0.038978       0.009334       0.001805      -0.002683       0.003774      -0.019459      -0.009606      -0.003165       0.012770              1.614250       1.587117       0.375850      -0.081132       1.812808      -0.223075       1.442826           0.000003
           12              H       1.819500       0.342825       0.188400       0.138427       0.963716 0.72237518E+01  0.69881042E+02                                 1.674995                            1.623282      -1.303264       2.283405                    0.994775       3.544922      10.205019       0.462864       1.367906      -0.689729      -0.035721      -0.007897      -0.021737       0.042554       0.004694       0.010791       0.003870       0.004159      -0.012827      -0.011656      -0.002514       0.014170              1.680507       1.894836       0.135674       0.287914       1.479417      -0.045976       1.667267           0.000003
           13              H       5.828233       7.149566       7.239030       0.326726       0.619953 0.39712875E+01  0.33649805E+02                                 1.337250                            1.271568      -1.498305       2.271372                    0.997777       2.828248       8.056841       0.473452       1.526790      -0.659683      -0.008584      -0.000142      -0.017421       0.019421       0.016980      -0.010477      -0.001263       0.022244       0.036030      -0.026715       0.003545       0.023171              1.365220       1.326839       0.116942       0.282940       1.117083       0.132182       1.651737          -0.000001
           14              H       5.636932       2.413601       3.531701       0.381875       0.472459 0.27889611E+01  0.20958006E+02                                 1.019481                            0.993258      -0.997575       2.608786                    0.999988       1.892125       4.576580       0.614449       1.326517      -0.705299      -0.008250       0.020204       0.011384       0.024614      -0.002942      -0.006027       0.004987      -0.014859      -0.000618      -0.010767      -0.000792       0.011559              1.022065       0.872610      -0.073208      -0.016082       1.276498       0.156333       0.917088           0.000005
           15              H       5.923454       1.018799       3.825478       0.393282       0.471566 0.27599782E+01  0.21219519E+02                                 1.108849                            1.056114      -1.200235       2.486530                    0.999991       2.179169       5.793745       0.525689       1.515471      -0.665056      -0.010332      -0.010881       0.008573       0.017281       0.005984      -0.011576       0.004413      -0.006547       0.008574      -0.016169       0.004913       0.011256              1.132861       0.987383      -0.096789       0.117139       1.206180      -0.305901       1.205020           0.000001
           16              H       6.554832       1.667126       2.688691       0.390317       0.455564 0.27611492E+01  0.21039340E+02                                 1.058686                            1.040069      -1.161209       2.535416                    0.999796       1.994622       5.125496       0.547140       1.469147      -0.676335       0.017134      -0.003206      -0.017075       0.024401       0.001261      -0.009510       0.001767       0.005816       0.002373      -0.008751      -0.002455       0.011206              1.056541       1.235675       0.029374      -0.172964       0.916827      -0.037617       1.017121           0.000003
           17              H       5.257763       1.310477      25.941719       0.127426       1.035536 0.74944287E+01  0.73492234E+02                                 1.787419                            1.674353      -1.267608       2.289569                    0.993891       3.705165      10.894687       0.445263       1.402770      -0.682391       0.021060      -0.000613       0.027209       0.034412      -0.008542       0.003319      -0.004586       0.009228       0.017690      -0.012944       0.001302       0.011642              1.856826       1.735500      -0.131193       0.291934       1.462665      -0.193618       2.372315          -0.000000
           18              H       0.285664       6.636710      28.422851       0.158606       0.908210 0.63131318E+01  0.59300145E+02                                 1.643086                            1.541023      -1.124135       2.377443                    0.997292       3.407695       9.801620       0.462264       1.410603      -0.681549      -0.003325      -0.025882      -0.030670       0.040269      -0.005795       0.002764       0.002716       0.010990       0.022103      -0.012327       0.003812       0.008515              1.706048       1.429315       0.023156       0.136722       1.646621       0.496302       2.042207           0.000002
           19              H       7.803861       9.476078      31.031712       0.139790       0.933125 0.67000352E+01  0.63011400E+02                                 1.585271                            1.520349      -0.932157       2.449416                    0.999161       3.305301       9.098162       0.503412       1.293721      -0.706017      -0.021211       0.026645       0.018957       0.038978      -0.009334       0.001805       0.002683       0.003774      -0.019459      -0.009606      -0.003165       0.012770              1.614251       1.587117      -0.375850      -0.081132       1.812809       0.223075       1.442827           0.000003
           20              H       2.469750       7.254625      31.743800       0.138427       0.963716 0.72237499E+01  0.69881022E+02                                 1.674995                            1.623282      -1.303264       2.283405                    0.994775       3.544922      10.205020       0.462864       1.367906      -0.689729       0.035721      -0.007897       0.021737       0.042554      -0.004694       0.010791      -0.003870       0.004159      -0.012827      -0.011656      -0.002514       0.014170              1.680507       1.894836      -0.135673       0.287914       1.479417       0.045976       1.667267           0.000003
           21              H       7.039517       0.237766      24.693170       0.326725       0.619954 0.39712929E+01  0.33649861E+02                                 1.337251                            1.271569      -1.498306       2.271371                    0.997777       2.828250       8.056847       0.473452       1.526789      -0.659683       0.008584      -0.000142       0.017421       0.019421      -0.016980      -0.010477       0.001263       0.022244       0.036030      -0.026715       0.003545       0.023171              1.365220       1.326840      -0.116942       0.282940       1.117083      -0.132182       1.651738           0.000000
           22              H       7.230818       9.325401      28.400499       0.381876       0.472459 0.27889590E+01  0.20957989E+02                                 1.019480                            0.993258      -0.997575       2.608786                    0.999988       1.892124       4.576579       0.614449       1.326518      -0.705299       0.008250       0.020204      -0.011384       0.024614       0.002942      -0.006027      -0.004987      -0.014859      -0.000618      -0.010767      -0.000792       0.011559              1.022065       0.872610       0.073208      -0.016082       1.276498      -0.156333       0.917088           0.000006
           23              H       6.944296       7.930599      28.106722       0.393282       0.471565 0.27599742E+01  0.21219483E+02                                 1.108848                            1.056114      -1.200235       2.486530                    0.999991       2.179168       5.793743       0.525689       1.515472      -0.665055       0.010332      -0.010881      -0.008573       0.017281      -0.005984      -0.011576      -0.004413      -0.006547       0.008574      -0.016169       0.004913       0.011256              1.132861       0.987383       0.096789       0.117139       1.206179       0.305901       1.205019           0.000002
           24              H       6.312918       8.578926      29.243509       0.390317       0.455564 0.27611479E+01  0.21039331E+02                                 1.058686                            1.040069      -1.161209       2.535416                    0.999796       1.994622       5.125498       0.547140       1.469149      -0.676335      -0.017134      -0.003206       0.017075       0.024401      -0.001260      -0.009510      -0.001767       0.005816       0.002373      -0.008751      -0.002455       0.011206              1.056541       1.235675      -0.029374      -0.172964       0.916827       0.037617       1.017121           0.000004
           25              H       0.968513       5.601323      21.956581       0.127426       1.035537 0.74944346E+01  0.73492300E+02                                 1.787420                            1.674353      -1.267608       2.289569                    0.993891       3.705166      10.894688       0.445263       1.402769      -0.682391       0.021060       0.000613      -0.027209       0.034412       0.008542      -0.003319      -0.004586       0.009228       0.017690      -0.012944       0.001302       0.011642              1.856826       1.735500       0.131193      -0.291934       1.462665      -0.193618       2.372315          -0.000002
           26              H       4.574914       0.275090      19.475449       0.158606       0.908210 0.63131326E+01  0.59300150E+02                                 1.643086                            1.541023      -1.124134       2.377443                    0.997292       3.407695       9.801617       0.462265       1.410602      -0.681550      -0.003325       0.025882       0.030670       0.040268       0.005795      -0.002764       0.002716       0.010990       0.022103      -0.012327       0.003812       0.008515              1.706047       1.429315      -0.023156      -0.136722       1.646620       0.496302       2.042207           0.000000
           27              H       3.514611      11.259322      16.866588       0.139790       0.933124 0.67000223E+01  0.63011244E+02                                 1.585270                            1.520347      -0.932155       2.449418                    0.999161       3.305297       9.098146       0.503412       1.293721      -0.706017      -0.021211      -0.026645      -0.018957       0.038978       0.009334      -0.001805       0.002683       0.003774      -0.019459      -0.009606      -0.003165       0.012770              1.614249       1.587115       0.375849       0.081132       1.812807       0.223075       1.442825           0.000000
           28              H       6.759000      13.480775      16.154500       0.138428       0.963716 0.72237474E+01  0.69880984E+02                                 1.674994                            1.623280      -1.303263       2.283406                    0.994775       3.544920      10.205010       0.462864       1.367905      -0.689729       0.035721       0.007897      -0.021737       0.042554       0.004694      -0.010791      -0.003870       0.004159      -0.012827      -0.011656      -0.002514       0.014170              1.680506       1.894835       0.135673      -0.287913       1.479416       0.045976       1.667266           0.000000
           29              H       2.750267       6.674034      23.205130       0.326725       0.619954 0.39712976E+01  0.33649908E+02                                 1.337251                            1.271569      -1.498307       2.271370                    0.997777       2.828251       8.056849       0.473452       1.526789      -0.659683       0.008584       0.000142      -0.017421       0.019421       0.016980       0.010477       0.001263       0.022244       0.036030      -0.026715       0.003545       0.023171              1.365221       1.326840       0.116942      -0.282940       1.117084      -0.132182       1.651739          -0.000000
           30              H       2.941568      11.409999      19.497801       0.381874       0.472459 0.27889602E+01  0.20958000E+02                                 1.019481                            0.993258      -0.997576       2.608786                    0.999988       1.892124       4.576579       0.614448       1.326519      -0.705299       0.008250      -0.020204       0.011384       0.024614      -0.002942       0.006027      -0.004987      -0.014859      -0.000618      -0.010767      -0.000792       0.011559              1.022066       0.872610      -0.073208       0.016082       1.276499      -0.156333       0.917089           0.000003
           31              H       2.655046      12.804801      19.791578       0.393282       0.471565 0.27599773E+01  0.21219509E+02                                 1.108848                            1.056114      -1.200235       2.486530                    0.999991       2.179168       5.793740       0.525689       1.515470      -0.665056       0.010332       0.010881       0.008573       0.017281       0.005984       0.011576      -0.004413      -0.006547       0.008574      -0.016169       0.004913       0.011256              1.132860       0.987383      -0.096789      -0.117139       1.206179       0.305901       1.205019           0.000001
           32              H       2.023668      12.156474      18.654791       0.390317       0.455564 0.27611502E+01  0.21039349E+02                                 1.058686                            1.040069      -1.161209       2.535416                    0.999796       1.994622       5.125496       0.547140       1.469147      -0.676336      -0.017134       0.003206      -0.017075       0.024401       0.001261       0.009510      -0.001767       0.005816       0.002373      -0.008751      -0.002455       0.011206              1.056541       1.235675       0.029374       0.172964       0.916827       0.037617       1.017121           0.000001
           33              H       3.320737      12.513123       9.975619       0.127426       1.035536 0.74944308E+01  0.73492253E+02                                 1.787419                            1.674352      -1.267608       2.289570                    0.993891       3.705165      10.894684       0.445263       1.402769      -0.682391      -0.021060       0.000613       0.027209       0.034412      -0.008542      -0.003319       0.004586       0.009228       0.017690      -0.012944       0.001302       0.011642              1.856826       1.735499      -0.131193      -0.291934       1.462665       0.193617       2.372314          -0.000003
           34              H       8.292836       7.186890      12.456751       0.158606       0.908210 0.63131297E+01  0.59300117E+02                                 1.643085                            1.541023      -1.124133       2.377443                    0.997292       3.407694       9.801614       0.462265       1.410603      -0.681550       0.003325       0.025881      -0.030670       0.040268      -0.005795      -0.002764      -0.002716       0.010990       0.022103      -0.012327       0.003812       0.008515              1.706047       1.429314       0.023156      -0.136722       1.646620      -0.496302       2.042206          -0.000001
           35              H       0.774639       4.347522      15.065612       0.139790       0.933123 0.67000171E+01  0.63011179E+02                                 1.585269                            1.520346      -0.932154       2.449418                    0.999161       3.305294       9.098135       0.503412       1.293721      -0.706017       0.021211      -0.026645       0.018957       0.038978      -0.009334      -0.001805      -0.002683       0.003774      -0.019459      -0.009606      -0.003165       0.012770              1.614248       1.587115      -0.375849       0.081132       1.812806      -0.223074       1.442824           0.000000
           36              H       6.108750       6.568975      15.777700       0.138428       0.963716 0.72237486E+01  0.69880995E+02                                 1.674994                            1.623280      -1.303262       2.283406                    0.994775       3.544920      10.205008       0.462865       1.367904      -0.689729      -0.035721       0.007897       0.021737       0.042554      -0.004694      -0.010791       0.003870       0.004159      -0.012827      -0.011656      -0.002514       0.014170              1.680505       1.894835      -0.135673      -0.287913       1.479416      -0.045976       1.667265           0.000000
           37              H       1.538983      13.585834       8.727070       0.326726       0.619953 0.39712907E+01  0.33649838E+02                                 1.337251                            1.271568      -1.498305       2.271371                    0.997777       2.828249       8.056844       0.473452       1.526789      -0.659683      -0.008584       0.000142       0.017421       0.019421      -0.016980       0.010477      -0.001263       0.022244       0.036030      -0.026715       0.003545       0.023171              1.365220       1.326839      -0.116942      -0.282940       1.117083       0.132182       1.651738          -0.000001
           38              H       1.347682       4.498199      12.434399       0.381873       0.472459 0.27889631E+01  0.20958024E+02                                 1.019481                            0.993259      -0.997576       2.608785                    0.999988       1.892125       4.576580       0.614448       1.326518      -0.705299      -0.008250      -0.020204      -0.011384       0.024614       0.002942       0.006027       0.004987      -0.014859      -0.000618      -0.010767      -0.000792       0.011559              1.022066       0.872610       0.073208       0.016082       1.276499       0.156333       0.917089           0.000002
           39              H       1.634204       5.893001      12.140622       0.393282       0.471566 0.27599782E+01  0.21219517E+02                                 1.108848                            1.056114      -1.200234       2.486531                    0.999991       2.179168       5.793740       0.525689       1.515470      -0.665056      -0.010332       0.010880      -0.008573       0.017281      -0.005984       0.011576       0.004413      -0.006547       0.008574      -0.016169       0.004913       0.011256              1.132861       0.987383       0.096789      -0.117139       1.206180      -0.305901       1.205020           0.000000
           40              H       2.265582       5.244674      13.277409       0.390316       0.455565 0.27611514E+01  0.21039357E+02                                 1.058686                            1.040068      -1.161208       2.535416                    0.999796       1.994622       5.125493       0.547141       1.469146      -0.676336       0.017134       0.003206       0.017075       0.024401      -0.001261       0.009510       0.001767       0.005816       0.002373      -0.008751      -0.002455       0.011206              1.056541       1.235675      -0.029374       0.172964       0.916827      -0.037617       1.017121           0.000000
           41              H       0.968513       5.601323      25.941719       0.127426       1.035537 0.74944338E+01  0.73492293E+02                                 1.787420                            1.674353      -1.267609       2.289569                    0.993891       3.705166      10.894689       0.445263       1.402770      -0.682391       0.021060       0.000613       0.027209       0.034412       0.008542       0.003319       0.004586       0.009228       0.017690      -0.012944       0.001302       0.011642              1.856827       1.735500       0.131193       0.291934       1.462665       0.193618       2.372315          -0.000000
           42              H       4.574914       0.275090      28.422851       0.158606       0.908210 0.63131318E+01  0.59300145E+02                                 1.643086                            1.541023      -1.124135       2.377443                    0.997292       3.407695       9.801620       0.462264       1.410603      -0.681549      -0.003325       0.025882      -0.030670       0.040269       0.005795       0.002764      -0.002716       0.010990       0.022103      -0.012327       0.003812       0.008515              1.706048       1.429315      -0.023156       0.136722       1.646621      -0.496302       2.042207           0.000002
           43              H       3.514611      11.259322      31.031712       0.139790       0.933125 0.67000352E+01  0.63011400E+02                                 1.585271                            1.520349      -0.932157       2.449417                    0.999161       3.305301       9.098162       0.503412       1.293721      -0.706017      -0.021211      -0.026645       0.018957       0.038978       0.009334       0.001805      -0.002683       0.003774      -0.019459      -0.009606      -0.003165       0.012770              1.614251       1.587117       0.375850      -0.081132       1.812809      -0.223075       1.442827           0.000003
           44              H       6.759000      13.480775      31.743800       0.138427       0.963716 0.72237554E+01  0.69881083E+02                                 1.674995                            1.623282      -1.303264       2.283405                    0.994775       3.544923      10.205021       0.462864       1.367905      -0.689729       0.035721       0.007897       0.021737       0.042554       0.004694       0.010791       0.003870       0.004159      -0.012827      -0.011656      -0.002514       0.014170              1.680507       1.894837       0.135674       0.287914       1.479417      -0.045976       1.667267           0.000003
           45              H       2.750267       6.674034      24.693170       0.326725       0.619954 0.39712968E+01  0.33649903E+02                                 1.337252                            1.271570      -1.498308       2.271370                    0.997777       2.828251       8.056852       0.473451       1.526790      -0.659683       0.008584       0.000142       0.017421       0.019421       0.016980      -0.010477      -0.001263       0.022244       0.036030      -0.026715       0.003545       0.023171              1.365221       1.326840       0.116942       0.282940       1.117084       0.132182       1.651740           0.000000
           46              H       2.941568      11.409999      28.400499       0.381876       0.472459 0.27889590E+01  0.20957989E+02                                 1.019480                            0.993258      -0.997575       2.608786                    0.999988       1.892124       4.576579       0.614449       1.326518      -0.705299       0.008250      -0.020204      -0.011384       0.024614      -0.002942      -0.006027       0.004987      -0.014859      -0.000618      -0.010767      -0.000792       0.011559              1.022065       0.872610      -0.073208      -0.016082       1.276498       0.156333       0.917088           0.000006
           47              H       2.655046      12.804801      28.106722       0.393282       0.471565 0.27599746E+01  0.21219486E+02                                 1.108848                            1.056114      -1.200235       2.486530                    0.999991       2.179168       5.793742       0.525689       1.515471      -0.665055       0.010332       0.010881      -0.008573       0.017281       0.005984      -0.011576       0.004413      -0.006547       0.008574      -0.016169       0.004913       0.011256              1.132860       0.987383      -0.096789       0.117139       1.206179      -0.305901       1.205019           0.000002
           48              H       2.023668      12.156474      29.243509       0.390317       0.455564 0.27611481E+01  0.21039331E+02                                 1.058686                            1.040069      -1.161209       2.535416                    0.999796       1.994622       5.125497       0.547140       1.469148      -0.676335      -0.017134       0.003206       0.017075       0.024401       0.001261      -0.009510       0.001767       0.005816       0.002373      -0.008750      -0.002455       0.011206              1.056541       1.235675       0.029374      -0.172963       0.916827      -0.037617       1.017121           0.000004
           49              H       3.320737      12.513123       5.990481       0.127426       1.035536 0.74944295E+01  0.73492238E+02                                 1.787419                            1.674352      -1.267608       2.289570                    0.993891       3.705165      10.894684       0.445263       1.402769      -0.682391      -0.021060       0.000613      -0.027209       0.034412      -0.008542       0.003319      -0.004586       0.009228       0.017690      -0.012944       0.001302       0.011642              1.856826       1.735499      -0.131193       0.291934       1.462664      -0.193617       2.372313          -0.000001
           50              H       8.292836       7.186890       3.509349       0.158606       0.908210 0.63131317E+01  0.59300145E+02                                 1.643086                            1.541023      -1.124135       2.377443                    0.997292       3.407695       9.801620       0.462264       1.410603      -0.681549       0.003325       0.025882       0.030670       0.040268      -0.005795       0.002764       0.002716       0.010990       0.022103      -0.012327       0.003812       0.008515              1.706048       1.429315       0.023156       0.136722       1.646621       0.496302       2.042207           0.000001
           51              H       0.774639       4.347522       0.900488       0.139790       0.933125 0.67000295E+01  0.63011333E+02                                 1.585271                            1.520348      -0.932156       2.449417                    0.999161       3.305298       9.098152       0.503412       1.293721      -0.706017       0.021211      -0.026645      -0.018957       0.038978      -0.009334       0.001805       0.002683       0.003774      -0.019459      -0.009606      -0.003165       0.012770              1.614250       1.587117      -0.375850      -0.081132       1.812808       0.223075       1.442826           0.000003
           52              H       6.108750       6.568975       0.188400       0.138427       0.963717 0.72237560E+01  0.69881088E+02                                 1.674995                            1.623281      -1.303264       2.283405                    0.994775       3.544923      10.205020       0.462864       1.367905      -0.689729      -0.035721       0.007897      -0.021737       0.042554      -0.004694       0.010791      -0.003870       0.004159      -0.012827      -0.011656      -0.002514       0.014170              1.680507       1.894836      -0.135674       0.287914       1.479417       0.045976       1.667267           0.000003
           53              H       1.538983      13.585834       7.239030       0.326725       0.619955 0.39713032E+01  0.33649972E+02                                 1.337253                            1.271571      -1.498309       2.271369                    0.997777       2.828254       8.056863       0.473451       1.526790      -0.659683      -0.008584       0.000142      -0.017421       0.019421      -0.016980      -0.010477       0.001263       0.022244       0.036030      -0.026715       0.003545       0.023171              1.365223       1.326842      -0.116942       0.282941       1.117085      -0.132183       1.651741          -0.000001
           54              H       1.347682       4.498199       3.531701       0.381875       0.472459 0.27889611E+01  0.20958006E+02                                 1.019481                            0.993258      -0.997575       2.608786                    0.999988       1.892125       4.576580       0.614449       1.326517      -0.705299      -0.008250      -0.020204       0.011384       0.024614       0.002942      -0.006027      -0.004987      -0.014859      -0.000618      -0.010767      -0.000792       0.011559              1.022065       0.872610       0.073208      -0.016082       1.276498      -0.156333       0.917088           0.000005
           55              H       1.634204       5.893001       3.825478       0.393282       0.471565 0.27599757E+01  0.21219498E+02                                 1.108849                            1.056114      -1.200235       2.486530                    0.999991       2.179168       5.793744       0.525688       1.515472      -0.665055      -0.010332       0.010881       0.008573       0.017281      -0.005984      -0.011576      -0.004413      -0.006547       0.008574      -0.016169       0.004913       0.011256              1.132861       0.987383       0.096789       0.117139       1.206180       0.305901       1.205020           0.000001
           56              H       2.265582       5.244674       2.688691       0.390317       0.455564 0.27611492E+01  0.21039340E+02                                 1.058686                            1.040069      -1.161209       2.535416                    0.999796       1.994622       5.125496       0.547140       1.469147      -0.676335       0.017134       0.003206      -0.017075       0.024401      -0.001261      -0.009510      -0.001767       0.005816       0.002373      -0.008751      -0.002455       0.011206              1.056541       1.235675      -0.029374      -0.172964       0.916827       0.037617       1.017121           0.000003
           57              H       7.609987       8.222277       9.975619       0.127426       1.035536 0.74944308E+01  0.73492253E+02                                 1.787419                            1.674352      -1.267608       2.289570                    0.993891       3.705165      10.894684       0.445263       1.402769      -0.682391      -0.021060      -0.000613       0.027209       0.034412       0.008542      -0.003319      -0.004586       0.009228       0.017690      -0.012944       0.001302       0.011642              1.856826       1.735499       0.131193      -0.291934       1.462665      -0.193617       2.372314          -0.000003
           58              H       4.003586      13.548510      12.456751       0.158606       0.908210 0.63131303E+01  0.59300124E+02                                 1.643086                            1.541023      -1.124134       2.377443                    0.997292       3.407694       9.801615       0.462264       1.410603      -0.681550       0.003325      -0.025881      -0.030670       0.040268       0.005795      -0.002764       0.002716       0.010990       0.022103      -0.012327       0.003812       0.008515              1.706047       1.429315      -0.023156      -0.136722       1.646620       0.496302       2.042207          -0.000001
           59              H       5.063889       2.564278      15.065612       0.139790       0.933123 0.67000171E+01  0.63011179E+02                                 1.585269                            1.520346      -0.932154       2.449418                    0.999161       3.305294       9.098135       0.503412       1.293721      -0.706017       0.021211       0.026645       0.018957       0.038978       0.009334      -0.001805       0.002683       0.003774      -0.019459      -0.009606      -0.003165       0.012770              1.614248       1.587115       0.375849       0.081132       1.812806       0.223074       1.442824           0.000000
           60              H       1.819500       0.342825      15.777700       0.138427       0.963716 0.72237526E+01  0.69881040E+02                                 1.674994                            1.623281      -1.303263       2.283405                    0.994775       3.544921      10.205010       0.462865       1.367904      -0.689729      -0.035721      -0.007897       0.021737       0.042554       0.004694      -0.010791      -0.003870       0.004159      -0.012827      -0.011656      -0.002514       0.014170              1.680506       1.894835       0.135673      -0.287913       1.479416       0.045976       1.667266           0.000000
           61              H       5.828233       7.149566       8.727070       0.326725       0.619955 0.39713000E+01  0.33649937E+02                                 1.337252                            1.271570      -1.498308       2.271370                    0.997777       2.828252       8.056855       0.473451       1.526789      -0.659683      -0.008584      -0.000142       0.017421       0.019421       0.016980       0.010477       0.001263       0.022244       0.036030      -0.026715       0.003545       0.023171              1.365222       1.326841       0.116942      -0.282941       1.117084      -0.132182       1.651740          -0.000001
           62              H       5.636932       2.413601      12.434399       0.381873       0.472459 0.27889634E+01  0.20958028E+02                                 1.019482                            0.993259      -0.997576       2.608785                    0.999988       1.892125       4.576581       0.614448       1.326519      -0.705299      -0.008250       0.020204      -0.011384       0.024614      -0.002942       0.006027      -0.004987      -0.014859      -0.000618      -0.010767      -0.000792       0.011559              1.022066       0.872610      -0.073208       0.016082       1.276500      -0.156333       0.917089           0.000002
           63              H       5.923454       1.018799      12.140622       0.393282       0.471566 0.27599778E+01  0.21219515E+02                                 1.108848                            1.056114      -1.200234       2.486531                    0.999991       2.179168       5.793741       0.525689       1.515470      -0.665056      -0.010332      -0.010880      -0.008573       0.017281       0.005984       0.011576      -0.004413      -0.006547       0.008574      -0.016169       0.004913       0.011256              1.132861       0.987383      -0.096789      -0.117139       1.206180       0.305901       1.205020           0.000000
           64              H       6.554832       1.667126      13.277409       0.390316       0.455565 0.27611514E+01  0.21039357E+02                                 1.058686                            1.040068      -1.161208       2.535416                    0.999796       1.994622       5.125493       0.547141       1.469146      -0.676336       0.017134      -0.003206       0.017075       0.024401       0.001261       0.009510      -0.001767       0.005816       0.002373      -0.008750      -0.002455       0.011206              1.056541       1.235675       0.029374       0.172964       0.916827       0.037617       1.017121           0.000000
           65              H       5.257763       1.310477      21.956581       0.127426       1.035537 0.74944384E+01  0.73492344E+02                                 1.787420                            1.674353      -1.267608       2.289569                    0.993891       3.705167      10.894690       0.445263       1.402769      -0.682391       0.021060      -0.000613      -0.027209       0.034412      -0.008542      -0.003319       0.004586       0.009228       0.017690      -0.012944       0.001302       0.011642              1.856827       1.735500      -0.131193      -0.291934       1.462665       0.193618       2.372315          -0.000002
           66              H       0.285664       6.636710      19.475449       0.158606       0.908210 0.63131338E+01  0.59300163E+02                                 1.643086                            1.541023      -1.124134       2.377443                    0.997292       3.407695       9.801617       0.462265       1.410602      -0.681550      -0.003325      -0.025882       0.030670       0.040268      -0.005795      -0.002764      -0.002716       0.010990       0.022103      -0.012327       0.003812       0.008515              1.706047       1.429315       0.023156      -0.136722       1.646621      -0.496302       2.042207           0.000000
           67              H       7.803861       9.476078      16.866588       0.139790       0.933124 0.67000223E+01  0.63011244E+02                                 1.585270                            1.520347      -0.932154       2.449418                    0.999161       3.305297       9.098146       0.503412       1.293721      -0.706017      -0.021211       0.026645      -0.018957       0.038978      -0.009334      -0.001805      -0.002683       0.003774      -0.019459      -0.009606      -0.003165       0.012770              1.614249       1.587115      -0.375849       0.081132       1.812807      -0.223075       1.442825           0.000000
           68              H       2.469750       7.254625      16.154500       0.138428       0.963716 0.72237474E+01  0.69880984E+02                                 1.674994                            1.623280      -1.303263       2.283405                    0.994775       3.544920      10.205010       0.462864       1.367905      -0.689729       0.035721      -0.007897      -0.021737       0.042554      -0.004694      -0.010791       0.003870       0.004159      -0.012827      -0.011656      -0.002514       0.014170              1.680506       1.894835      -0.135673      -0.287913       1.479416      -0.045976       1.667266           0.000000
           69              H       7.039517       0.237766      23.205130       0.326724       0.619955 0.39713070E+01  0.33650010E+02                                 1.337254                            1.271571      -1.498309       2.271369                    0.997777       2.828255       8.056865       0.473451       1.526789      -0.659683       0.008584      -0.000142      -0.017421       0.019421      -0.016980       0.010477      -0.001263       0.022244       0.036030      -0.026715       0.003545       0.023171              1.365223       1.326842      -0.116942      -0.282941       1.117085       0.132183       1.651742          -0.000001
           70              H       7.230818       9.325401      19.497801       0.381874       0.472459 0.27889599E+01  0.20957996E+02                                 1.019481                            0.993258      -0.997576       2.608786                    0.999988       1.892124       4.576578       0.614448       1.326518      -0.705299       0.008250       0.020204       0.011384       0.024614       0.002942       0.006027       0.004987      -0.014859      -0.000618      -0.010767      -0.000792       0.011559              1.022066       0.872610       0.073208       0.016082       1.276498       0.156333       0.917089           0.000003
           71              H       6.944296       7.930599      19.791578       0.393282       0.471565 0.27599747E+01  0.21219484E+02                                 1.108848                            1.056114      -1.200235       2.486530                    0.999991       2.179167       5.793737       0.525689       1.515470      -0.665056       0.010332      -0.010881       0.008573       0.017281      -0.005984       0.011576       0.004413      -0.006547       0.008574      -0.016169       0.004913       0.011256              1.132860       0.987382       0.096789      -0.117139       1.206179      -0.305901       1.205019           0.000001
           72              H       6.312918       8.578926      18.654791       0.390316       0.455564 0.27611501E+01  0.21039348E+02                                 1.058686                            1.040069      -1.161209       2.535416                    0.999796       1.994622       5.125495       0.547140       1.469147      -0.676336      -0.017134      -0.003206      -0.017075       0.024401      -0.001261       0.009510       0.001767       0.005816       0.002373      -0.008751      -0.002455       0.011206              1.056541       1.235675      -0.029374       0.172964       0.916827      -0.037617       1.017121           0.000001
           73              H       2.147199       9.792638       7.983050       0.130373       0.938426 0.69006520E+01  0.66328819E+02                                 1.674322                            1.607204      -1.297142       2.277729                    0.994392       3.654945      10.661761       0.453953       1.403729      -0.681848       0.037829       0.015097      -0.000000       0.040730       0.005039       0.000000       0.000000       0.019148      -0.012852      -0.008677      -0.004284       0.012961              1.695282       2.046083       0.353417      -0.000000       1.451859      -0.000000       1.587905          -0.000004
           74              H       2.142051       2.880838      23.949150       0.130373       0.938426 0.69006528E+01  0.66328827E+02                                 1.674322                            1.607204      -1.297142       2.277730                    0.994392       3.654945      10.661760       0.453953       1.403729      -0.681848      -0.037829       0.015097       0.000000       0.040730      -0.005039       0.000000      -0.000000       0.019148      -0.012852      -0.008677      -0.004284       0.012961              1.695282       2.046083      -0.353417      -0.000000       1.451859       0.000000       1.587905          -0.000003
           75              H       6.431301       4.030962      23.949150       0.130373       0.938426 0.69006536E+01  0.66328834E+02                                 1.674322                            1.607204      -1.297142       2.277730                    0.994392       3.654945      10.661759       0.453953       1.403729      -0.681849      -0.037829      -0.015097       0.000000       0.040730       0.005039      -0.000000       0.000000       0.019148      -0.012852      -0.008677      -0.004284       0.012961              1.695282       2.046083       0.353417       0.000000       1.451859       0.000000       1.587905          -0.000003
           76              H       6.436449      10.942762       7.983050       0.130373       0.938426 0.69006570E+01  0.66328877E+02                                 1.674323                            1.607205      -1.297143       2.277729                    0.994392       3.654946      10.661763       0.453953       1.403729      -0.681849       0.037829      -0.015097      -0.000000       0.040730      -0.005039       0.000000       0.000000       0.019148      -0.012852      -0.008677      -0.004284       0.012961              1.695283       2.046083      -0.353417      -0.000000       1.451859       0.000000       1.587905          -0.000004
           77              C       1.357977       9.474695       5.508304       0.629325      23.358735 0.24580951E+03  0.51189558E+04                                 7.733694                            5.682456      -0.224636       1.981177                    0.999452      22.975829      66.640257       0.597061       0.492612      -0.998939       0.021394       0.026637      -0.055455       0.065135      -0.029752       0.028314       0.045639      -0.126016      -0.188436      -0.095168      -0.014914       0.110083              9.420563      10.466571       1.402770      -1.561567       4.831170      -1.171468      12.963949          -0.000002
           78              C       0.689711       9.093164       6.788466      -0.010163      38.709334 0.44213544E+03  0.10395437E+05                                 9.994948                            7.027265      -0.006023       2.006660                    0.999297      27.319795      77.491057       0.621971       0.418840      -1.067057      -0.039357       0.008582       0.044922       0.060337      -0.006952       0.013467       0.003795       0.036728      -0.032917      -0.020451      -0.008693       0.029145             12.633376      12.146869       2.910654      -2.414364       6.158694      -1.153607      19.594565          -0.000003
           79              C       8.032050       8.435161       6.791979      -0.219959      36.527660 0.48530587E+03  0.11804793E+05                                 9.745986                            7.480818      -0.172970       1.911430                    0.998561      31.188937      93.177289       0.582303       0.432428      -1.047324      -0.005158       0.050499      -0.017755       0.053778       0.000391       0.036013       0.015809       0.008569      -0.073558      -0.048691       0.008914       0.039778             11.209346      12.299939       3.137728      -2.081294       6.478531      -0.993666      14.849567          -0.000000
           80              C       1.780039      12.658271       2.339992       0.598824      23.776699 0.25419514E+03  0.53155474E+04                                 7.741440                            5.724822      -0.194571       1.992790                    0.999128      22.878605      65.579846       0.605811       0.483491      -1.007888      -0.031777      -0.042967       0.018001       0.056391      -0.017782       0.005311       0.078070      -0.038469       0.283052      -0.084520      -0.047896       0.132416              9.323145      11.073558       2.666364      -0.955847      10.423396      -3.583146       6.472482           0.000004
           81              C       2.757988      13.701952       1.913377       0.030523      36.070715 0.42790719E+03  0.99857149E+04                                 9.595070                            6.959052      -0.153850       1.968249                    0.998876      26.804840      75.913229       0.618436       0.424406      -1.062822       0.035598       0.019826      -0.005616       0.041132      -0.034647       0.009514       0.004981       0.024944       0.015016      -0.041308       0.006150       0.035158             11.823574      11.705300       4.988145      -0.639700      12.560667      -5.331847      11.204753           0.000005
           82              C       3.845742       0.188001       2.720304      -0.195404      31.947395 0.45406990E+03  0.10820272E+05                                 8.842233                            7.203067      -0.032355       1.974324                    0.997682      29.792561      86.973519       0.599856       0.428493      -1.053847      -0.025276      -0.053413      -0.018344       0.061873      -0.031381      -0.013039       0.002929       0.008874       0.046828      -0.040246       0.007835       0.032411              9.770274      10.093499       3.118354       1.274008       9.817489      -2.980612       9.399833           0.000006
           83              C       4.682145       1.202653       2.314446       0.243846      26.857380 0.33609901E+03  0.73493079E+04                                 7.791375                            6.138790       0.295565       2.131689                    0.998729      23.763739      64.159895       0.666189       0.420465      -1.070295       0.099743       0.003941       0.058729       0.115815       0.067488       0.112491       0.003754       0.108240       0.042854      -0.119257      -0.038546       0.157803              8.698080       8.528226       2.293828       2.167439       8.237046      -2.436957       9.328969           0.000003
           84              C       4.486555       1.877245       1.144769      -0.245441      33.033520 0.47503651E+03  0.11403374E+05                                 8.829238                            7.225195       0.092723       1.984109                    0.999656      30.756444      88.966112       0.619151       0.412101      -1.068373      -0.015758      -0.009304      -0.067362       0.069804       0.014860      -0.019777       0.000104       0.004772      -0.104706      -0.041705       0.005794       0.035912              9.618637       8.426219       1.361575       2.464985       8.961944      -3.342923      11.467747           0.000006
           85              C       3.417674       1.533037       0.317725       0.008452      35.737717 0.43512162E+03  0.10191844E+05                                 9.476143                            6.975834      -0.228741       1.933835                    0.998998      27.231224      77.146358       0.623521       0.419385      -1.066487       0.026680      -0.023994       0.037658       0.052016       0.005118       0.002021       0.014604       0.031723      -0.097308      -0.037997       0.004807       0.033190             11.487735       8.882311       1.882986       1.369128      11.369984      -6.097461      14.210911           0.000004
           86              C       2.552962       0.555709       0.719432      -0.130084      34.314008 0.45534679E+03  0.10912432E+05                                 9.422249                            7.299772      -0.247489       1.895118                    0.999075      30.242724      89.987874       0.582397       0.438841      -1.042384       0.001640      -0.000760       0.004822       0.005150      -0.032900      -0.001728       0.026976       0.018752      -0.069198      -0.045160      -0.005178       0.050338             11.086143       8.849686       2.898422      -0.512280      12.239669      -6.211250      12.169073           0.000004
           87              C       3.217795       2.236658      30.953478       0.619579      22.771511 0.24585973E+03  0.50996860E+04                                 7.505692                            5.630236      -0.188503       1.998173                    0.999168      22.584494      64.520835       0.610735       0.483501      -1.007662      -0.009878       0.038659      -0.059657       0.071771      -0.042421      -0.032601       0.056013      -0.043894      -0.096817      -0.064916      -0.031590       0.096506              8.850642       8.350068       1.164250       1.138668       7.999600      -3.813813      10.202259           0.000005
           88              C       2.931273       2.562895      26.423896       0.629325      23.358735 0.24580952E+03  0.51189558E+04                                 7.733693                            5.682456      -0.224636       1.981177                    0.999452      22.975828      66.640249       0.597061       0.492612      -0.998939      -0.021394       0.026637       0.055455       0.065135       0.029752       0.028314      -0.045639      -0.126016      -0.188436      -0.095169      -0.014914       0.110083              9.420562      10.466570      -1.402770      -1.561567       4.831170       1.171468      12.963947          -0.000002
           89              C       3.599539       2.181364      25.143734      -0.010163      38.709327 0.44213540E+03  0.10395436E+05                                 9.994946                            7.027264      -0.006023       2.006660                    0.999297      27.319793      77.491046       0.621971       0.418840      -1.067057       0.039357       0.008582      -0.044922       0.060337       0.006952       0.013467      -0.003795       0.036728      -0.032918      -0.020451      -0.008693       0.029145             12.633374      12.146867      -2.910654      -2.414365       6.158693       1.153607      19.594561          -0.000002
           90              C       4.835700       1.523361      25.140221      -0.219959      36.527662 0.48530581E+03  0.11804792E+05                                 9.745986                            7.480817      -0.172971       1.911430                    0.998561      31.188940      93.177304       0.582303       0.432428      -1.047323       0.005158       0.050499       0.017755       0.053778      -0.000391       0.036013      -0.015809       0.008569      -0.073558      -0.048691       0.008914       0.039778             11.209347      12.299935      -3.137726      -2.081291       6.478531       0.993666      14.849575           0.000002
           91              C       2.509211       5.746471      29.592208       0.598824      23.776703 0.25419517E+03  0.53155483E+04                                 7.741442                            5.724823      -0.194571       1.992790                    0.999128      22.878608      65.579860       0.605811       0.483491      -1.007888       0.031777      -0.042967      -0.018001       0.056391       0.017782       0.005311      -0.078070      -0.038469       0.283053      -0.084520      -0.047896       0.132416              9.323147      11.073560      -2.666365      -0.955848      10.423399       3.583148       6.472483           0.000004
           92              C       1.531262       6.790152      30.018823       0.030523      36.070732 0.42790737E+03  0.99857204E+04                                 9.595074                            6.959054      -0.153851       1.968248                    0.998876      26.804847      75.913263       0.618436       0.424406      -1.062822      -0.035598       0.019826       0.005617       0.041132       0.034647       0.009514      -0.004981       0.024944       0.015016      -0.041308       0.006150       0.035158             11.823580      11.705306      -4.988149      -0.639701      12.560675       5.331851      11.204759           0.000005
           93              C       0.443508       7.099801      29.211896      -0.195403      31.947407 0.45407004E+03  0.10820276E+05                                 8.842235                            7.203067      -0.032356       1.974324                    0.997682      29.792567      86.973542       0.599856       0.428493      -1.053847       0.025276      -0.053413       0.018345       0.061873       0.031381      -0.013039      -0.002929       0.008874       0.046828      -0.040246       0.007835       0.032410              9.770276      10.093502      -3.118356       1.274008       9.817492       2.980613       9.399835           0.000008
           94              C       8.185605       8.114453      29.617754       0.243846      26.857391 0.33609913E+03  0.73493115E+04                                 7.791378                            6.138791       0.295564       2.131688                    0.998729      23.763746      64.159926       0.666189       0.420465      -1.070295      -0.099743       0.003941      -0.058729       0.115815      -0.067488       0.112491      -0.003754       0.108240       0.042855      -0.119258      -0.038546       0.157803              8.698084       8.528229      -2.293831       2.167437       8.237051       2.436959       9.328972           0.000003
           95              C       8.381194       8.789045      30.787431      -0.245441      33.033538 0.47503692E+03  0.11403387E+05                                 8.829242                            7.225199       0.092721       1.984108                    0.999656      30.756462      88.966189       0.619150       0.412101      -1.068373       0.015758      -0.009304       0.067363       0.069804      -0.014860      -0.019777      -0.000104       0.004772      -0.104706      -0.041705       0.005793       0.035912              9.618641       8.426220      -1.361576       2.464982       8.961952       3.342928      11.467752           0.000007
           96              C       0.871576       8.444837      31.614475       0.008452      35.737739 0.43512200E+03  0.10191855E+05                                 9.476148                            6.975838      -0.228743       1.933835                    0.998998      27.231231      77.146391       0.623521       0.419385      -1.066487      -0.026680      -0.023995      -0.037658       0.052016      -0.005118       0.002021      -0.014604       0.031723      -0.097308      -0.037997       0.004807       0.033190             11.487742       8.882316      -1.882987       1.369127      11.369992       6.097467      14.210918           0.000005
           97              C       1.736288       7.467509      31.212768      -0.130084      34.314019 0.45534693E+03  0.10912436E+05                                 9.422251                            7.299773      -0.247490       1.895118                    0.999075      30.242730      89.987905       0.582397       0.438841      -1.042384      -0.001640      -0.000760      -0.004822       0.005150       0.032900      -0.001727      -0.026976       0.018752      -0.069198      -0.045160      -0.005178       0.050338             11.086147       8.849688      -2.898422      -0.512281      12.239673       6.211254      12.169078           0.000004
           98              C       1.071455       9.148458       0.978722       0.619579      22.771512 0.24585975E+03  0.50996867E+04                                 7.505693                            5.630237      -0.188503       1.998173                    0.999168      22.584497      64.520850       0.610735       0.483501      -1.007662       0.009878       0.038659       0.059657       0.071771       0.042421      -0.032601      -0.056013      -0.043894      -0.096817      -0.064916      -0.031590       0.096506              8.850644       8.350069      -1.164250       1.138667       7.999601       3.813814      10.202260           0.000005
           99              C       7.220523       4.348905      21.474404       0.629325      23.358737 0.24580954E+03  0.51189567E+04                                 7.733694                            5.682456      -0.224636       1.981177                    0.999452      22.975831      66.640262       0.597061       0.492612      -0.998939      -0.021394      -0.026637      -0.055455       0.065135      -0.029752      -0.028314      -0.045639      -0.126016      -0.188436      -0.095169      -0.014914       0.110083              9.420563      10.466571       1.402770       1.561567       4.831170       1.171468      12.963949          -0.000003
          100              C       7.888789       4.730436      22.754566      -0.010163      38.709333 0.44213548E+03  0.10395438E+05                                 9.994947                            7.027265      -0.006023       2.006660                    0.999297      27.319796      77.491056       0.621971       0.418840      -1.067057       0.039357      -0.008582       0.044922       0.060337      -0.006952      -0.013467      -0.003795       0.036728      -0.032917      -0.020451      -0.008693       0.029145             12.633375      12.146868       2.910654       2.414365       6.158694       1.153607      19.594563          -0.000004
          101              C       0.546450       5.388439      22.758079      -0.219959      36.527663 0.48530582E+03  0.11804792E+05                                 9.745986                            7.480817      -0.172971       1.911430                    0.998561      31.188942      93.177309       0.582304       0.432428      -1.047324       0.005158      -0.050499      -0.017755       0.053778       0.000391      -0.036014      -0.015809       0.008569      -0.073558      -0.048692       0.008914       0.039778             11.209347      12.299934       3.137726       2.081291       6.478531       0.993666      14.849575          -0.000000
          102              C       6.798461       1.165329      18.306092       0.598824      23.776697 0.25419511E+03  0.53155465E+04                                 7.741440                            5.724822      -0.194571       1.992790                    0.999128      22.878602      65.579832       0.605811       0.483491      -1.007888       0.031777       0.042967       0.018001       0.056391      -0.017782      -0.005311      -0.078070      -0.038469       0.283052      -0.084520      -0.047896       0.132416              9.323144      11.073556       2.666363       0.955847      10.423394       3.583146       6.472482           0.000001
          103              C       5.820512       0.121648      17.879477       0.030523      36.070713 0.42790715E+03  0.99857136E+04                                 9.595070                            6.959052      -0.153850       1.968249                    0.998876      26.804838      75.913222       0.618436       0.424406      -1.062822      -0.035598      -0.019826      -0.005616       0.041132      -0.034647      -0.009514      -0.004981       0.024944       0.015016      -0.041308       0.006150       0.035158             11.823574      11.705299       4.988144       0.639700      12.560667       5.331848      11.204755           0.000001
          104              C       4.732758      13.635599      18.686404      -0.195404      31.947397 0.45406989E+03  0.10820272E+05                                 8.842233                            7.203067      -0.032355       1.974324                    0.997682      29.792560      86.973516       0.599856       0.428493      -1.053847       0.025276       0.053413      -0.018344       0.061873      -0.031381       0.013039      -0.002929       0.008873       0.046828      -0.040246       0.007835       0.032411              9.770275      10.093500       3.118355      -1.274007       9.817490       2.980613       9.399835           0.000002
          105              C       3.896355      12.620947      18.280546       0.243847      26.857371 0.33609887E+03  0.73493041E+04                                 7.791373                            6.138788       0.295566       2.131689                    0.998729      23.763734      64.159877       0.666189       0.420465      -1.070295      -0.099742      -0.003942       0.058729       0.115815       0.067488      -0.112491      -0.003754       0.108240       0.042854      -0.119257      -0.038546       0.157803              8.698078       8.528222       2.293829      -2.167434       8.237046       2.436958       9.328966           0.000000
          106              C       4.091944      11.946355      17.110869      -0.245441      33.033509 0.47503644E+03  0.11403372E+05                                 8.829237                            7.225196       0.092722       1.984108                    0.999656      30.756441      88.966107       0.619150       0.412101      -1.068373       0.015758       0.009304      -0.067362       0.069804       0.014860       0.019778      -0.000104       0.004772      -0.104706      -0.041706       0.005794       0.035912              9.618636       8.426215       1.361575      -2.464981       8.961946       3.342925      11.467746          -0.000000
          107              C       5.160826      12.290563      16.283825       0.008452      35.737719 0.43512174E+03  0.10191848E+05                                 9.476144                            6.975836      -0.228742       1.933835                    0.998998      27.231220      77.146349       0.623521       0.419385      -1.066487      -0.026680       0.023994       0.037658       0.052016       0.005118      -0.002021      -0.014604       0.031723      -0.097307      -0.037997       0.004808       0.033189             11.487738       8.882312       1.882986      -1.369126      11.369987       6.097465      14.210914           0.000001
          108              C       6.025538      13.267891      16.685532      -0.130084      34.314001 0.45534666E+03  0.10912427E+05                                 9.422247                            7.299770      -0.247489       1.895118                    0.999075      30.242718      89.987845       0.582397       0.438841      -1.042384      -0.001640       0.000760       0.004822       0.005150      -0.032900       0.001727      -0.026976       0.018752      -0.069198      -0.045160      -0.005178       0.050338             11.086141       8.849683       2.898420       0.512280      12.239666       6.211251      12.169074          -0.000002
          109              C       5.360705      11.586942      14.987378       0.619579      22.771507 0.24585970E+03  0.50996853E+04                                 7.505692                            5.630236      -0.188503       1.998173                    0.999168      22.584493      64.520835       0.610735       0.483501      -1.007662       0.009878      -0.038659      -0.059657       0.071771      -0.042421       0.032601      -0.056013      -0.043894      -0.096817      -0.064916      -0.031590       0.096506              8.850642       8.350068       1.164250      -1.138667       7.999600       3.813813      10.202259           0.000001
          110              C       5.647227      11.260705      10.457796       0.629325      23.358740 0.24580957E+03  0.51189574E+04                                 7.733695                            5.682456      -0.224636       1.981177                    0.999452      22.975833      66.640270       0.597061       0.492612      -0.998939       0.021394      -0.026637       0.055455       0.065135       0.029752      -0.028314       0.045639      -0.126016      -0.188436      -0.095169      -0.014914       0.110083              9.420564      10.466572      -1.402770       1.561567       4.831170      -1.171468      12.963951          -0.000004
          111              C       4.978961      11.642236       9.177634      -0.010163      38.709342 0.44213554E+03  0.10395440E+05                                 9.994949                            7.027265      -0.006023       2.006660                    0.999297      27.319799      77.491068       0.621971       0.418840      -1.067057      -0.039357      -0.008582      -0.044922       0.060337       0.006952      -0.013467       0.003795       0.036728      -0.032917      -0.020451      -0.008693       0.029145             12.633377      12.146871      -2.910654       2.414364       6.158695      -1.153607      19.594567          -0.000005
          112              C       3.742800      12.300239       9.174121      -0.219959      36.527664 0.48530592E+03  0.11804795E+05                                 9.745986                            7.480818      -0.172970       1.911430                    0.998561      31.188940      93.177298       0.582304       0.432428      -1.047324      -0.005158      -0.050499       0.017755       0.053778      -0.000391      -0.036014       0.015809       0.008569      -0.073558      -0.048692       0.008914       0.039778             11.209347      12.299940      -3.137728       2.081294       6.478532      -0.993666      14.849567          -0.000003
          113              C       6.069289       8.077129      13.626108       0.598824      23.776692 0.25419508E+03  0.53155455E+04                                 7.741438                            5.724821      -0.194570       1.992790                    0.999128      22.878599      65.579818       0.605811       0.483491      -1.007888      -0.031777       0.042967      -0.018001       0.056391       0.017782      -0.005311       0.078070      -0.038469       0.283052      -0.084520      -0.047896       0.132416              9.323142      11.073554      -2.666362       0.955846      10.423392      -3.583145       6.472480           0.000000
          114              C       7.047238       7.033448      14.052723       0.030523      36.070696 0.42790697E+03  0.99857082E+04                                 9.595066                            6.959050      -0.153849       1.968249                    0.998876      26.804831      75.913193       0.618436       0.424406      -1.062822       0.035598      -0.019827       0.005616       0.041132       0.034647      -0.009514       0.004981       0.024944       0.015016      -0.041308       0.006150       0.035158             11.823569      11.705294      -4.988142       0.639700      12.560661      -5.331845      11.204750           0.000001
          115              C       8.134992       6.723799      13.245796      -0.195404      31.947386 0.45406978E+03  0.10820268E+05                                 8.842231                            7.203066      -0.032355       1.974324                    0.997682      29.792555      86.973494       0.599856       0.428493      -1.053847      -0.025276       0.053412       0.018344       0.061873       0.031381       0.013040       0.002929       0.008873       0.046828      -0.040246       0.007835       0.032411              9.770271      10.093496      -3.118353      -1.274008       9.817486      -2.980611       9.399832           0.000001
          116              C       0.392895       5.709147      13.651654       0.243847      26.857362 0.33609877E+03  0.73493012E+04                                 7.791371                            6.138787       0.295567       2.131689                    0.998729      23.763728      64.159851       0.666189       0.420465      -1.070295       0.099742      -0.003942      -0.058729       0.115815      -0.067487      -0.112491       0.003754       0.108240       0.042854      -0.119257      -0.038546       0.157803              8.698075       8.528220      -2.293827      -2.167437       8.237042      -2.436955       9.328964          -0.000001
          117              C       0.197305       5.034555      14.821331      -0.245441      33.033497 0.47503613E+03  0.11403362E+05                                 8.829233                            7.225192       0.092724       1.984109                    0.999656      30.756427      88.966043       0.619151       0.412101      -1.068373      -0.015758       0.009304       0.067362       0.069803      -0.014860       0.019778       0.000105       0.004772      -0.104706      -0.041706       0.005794       0.035912              9.618632       8.426214      -1.361573      -2.464984       8.961939      -3.342921      11.467742          -0.000001
          118              C       7.706924       5.378763      15.648375       0.008452      35.737700 0.43512141E+03  0.10191838E+05                                 9.476140                            6.975833      -0.228741       1.933836                    0.998998      27.231215      77.146321       0.623521       0.419385      -1.066487       0.026680       0.023994      -0.037658       0.052016      -0.005118      -0.002020       0.014604       0.031723      -0.097307      -0.037997       0.004808       0.033189             11.487731       8.882307      -1.882985      -1.369128      11.369979      -6.097459      14.210907           0.000000
          119              C       6.842212       6.356091      15.246668      -0.130084      34.313989 0.45534649E+03  0.10912422E+05                                 9.422244                            7.299769      -0.247488       1.895119                    0.999075      30.242711      89.987812       0.582397       0.438841      -1.042384       0.001640       0.000760      -0.004822       0.005150       0.032900       0.001728       0.026977       0.018752      -0.069198      -0.045160      -0.005178       0.050338             11.086137       8.849681      -2.898419       0.512280      12.239662      -6.211247      12.169068          -0.000002
          120              C       7.507045       4.675142      16.944822       0.619579      22.771505 0.24585967E+03  0.50996845E+04                                 7.505691                            5.630236      -0.188503       1.998173                    0.999168      22.584490      64.520822       0.610735       0.483501      -1.007662      -0.009878      -0.038659       0.059657       0.071771       0.042421       0.032601       0.056013      -0.043894      -0.096817      -0.064916      -0.031590       0.096506              8.850641       8.350067      -1.164250      -1.138667       7.999599      -3.813813      10.202258           0.000001
          121              C       7.220523       4.348905      26.423896       0.629325      23.358734 0.24580951E+03  0.51189556E+04                                 7.733694                            5.682456      -0.224636       1.981177                    0.999452      22.975828      66.640251       0.597061       0.492612      -0.998939      -0.021394      -0.026637       0.055455       0.065135      -0.029752       0.028314       0.045639      -0.126016      -0.188436      -0.095169      -0.014914       0.110083              9.420562      10.466570       1.402770      -1.561567       4.831170      -1.171467      12.963947          -0.000001
          122              C       7.888789       4.730436      25.143734      -0.010163      38.709330 0.44213543E+03  0.10395436E+05                                 9.994947                            7.027265      -0.006023       2.006660                    0.999297      27.319794      77.491052       0.621971       0.418840      -1.067057       0.039357      -0.008582      -0.044922       0.060337      -0.006952       0.013467       0.003795       0.036728      -0.032918      -0.020451      -0.008693       0.029145             12.633375      12.146868       2.910654      -2.414365       6.158694      -1.153607      19.594563          -0.000002
          123              C       0.546450       5.388439      25.140221      -0.219959      36.527661 0.48530581E+03  0.11804792E+05                                 9.745986                            7.480817      -0.172971       1.911430                    0.998561      31.188941      93.177306       0.582304       0.432428      -1.047324       0.005158      -0.050500       0.017755       0.053778       0.000391       0.036014       0.015808       0.008569      -0.073558      -0.048691       0.008914       0.039778             11.209346      12.299934       3.137726      -2.081291       6.478531      -0.993665      14.849574           0.000002
          124              C       6.798461       1.165329      29.592208       0.598824      23.776704 0.25419518E+03  0.53155484E+04                                 7.741442                            5.724823      -0.194571       1.992790                    0.999128      22.878608      65.579858       0.605811       0.483491      -1.007888       0.031777       0.042967      -0.018001       0.056391      -0.017782       0.005311       0.078070      -0.038469       0.283053      -0.084520      -0.047896       0.132416              9.323147      11.073559       2.666365      -0.955848      10.423398      -3.583148       6.472483           0.000004
          125              C       5.820512       0.121648      30.018823       0.030523      36.070732 0.42790737E+03  0.99857204E+04                                 9.595073                            6.959054      -0.153851       1.968248                    0.998876      26.804847      75.913260       0.618436       0.424406      -1.062822      -0.035598      -0.019826       0.005617       0.041132      -0.034647       0.009514       0.004981       0.024944       0.015016      -0.041308       0.006150       0.035158             11.823579      11.705306       4.988148      -0.639701      12.560674      -5.331851      11.204758           0.000005
          126              C       4.732758      13.635599      29.211896      -0.195403      31.947405 0.45407001E+03  0.10820275E+05                                 8.842234                            7.203067      -0.032356       1.974324                    0.997682      29.792566      86.973536       0.599856       0.428493      -1.053847       0.025276       0.053413       0.018345       0.061873      -0.031381      -0.013039       0.002929       0.008874       0.046828      -0.040246       0.007835       0.032410              9.770276      10.093501       3.118356       1.274007       9.817491      -2.980613       9.399835           0.000008
          127              C       3.896355      12.620947      29.617754       0.243846      26.857390 0.33609911E+03  0.73493109E+04                                 7.791378                            6.138791       0.295564       2.131688                    0.998729      23.763745      64.159925       0.666189       0.420465      -1.070295      -0.099743      -0.003941      -0.058729       0.115815       0.067488       0.112491       0.003754       0.108240       0.042855      -0.119258      -0.038546       0.157803              8.698084       8.528229       2.293831       2.167437       8.237051      -2.436959       9.328972           0.000003
          128              C       4.091944      11.946355      30.787431      -0.245441      33.033538 0.47503692E+03  0.11403387E+05                                 8.829242                            7.225199       0.092721       1.984108                    0.999656      30.756462      88.966188       0.619150       0.412101      -1.068373       0.015758       0.009304       0.067363       0.069804       0.014860      -0.019777       0.000104       0.004772      -0.104706      -0.041705       0.005794       0.035912              9.618641       8.426220       1.361576       2.464982       8.961952      -3.342928      11.467752           0.000007
          129              C       5.160826      12.290563      31.614475       0.008452      35.737737 0.43512197E+03  0.10191855E+05                                 9.476148                            6.975838      -0.228743       1.933835                    0.998998      27.231230      77.146389       0.623521       0.419385      -1.066487      -0.026680       0.023995      -0.037658       0.052016       0.005118       0.002021       0.014604       0.031723      -0.097308      -0.037997       0.004807       0.033190             11.487742       8.882316       1.882987       1.369127      11.369992      -6.097467      14.210918           0.000004
          130              C       6.025538      13.267891      31.212768      -0.130084      34.314018 0.45534690E+03  0.10912435E+05                                 9.422251                            7.299773      -0.247490       1.895118                    0.999075      30.242730      89.987904       0.582397       0.438841      -1.042384      -0.001640       0.000760      -0.004822       0.005150      -0.032900      -0.001727       0.026976       0.018752      -0.069198      -0.045160      -0.005178       0.050338             11.086146       8.849688       2.898422      -0.512281      12.239673      -6.211254      12.169078           0.000005
          131              C       5.360705      11.586942       0.978722       0.619579      22.771512 0.24585975E+03  0.50996868E+04                                 7.505693                            5.630237      -0.188503       1.998173                    0.999168      22.584497      64.520850       0.610735       0.483501      -1.007662       0.009878      -0.038659       0.059657       0.071771      -0.042421      -0.032601       0.056013      -0.043894      -0.096817      -0.064916      -0.031590       0.096506              8.850643       8.350069       1.164250       1.138667       7.999601      -3.813814      10.202260           0.000005
          132              C       5.647227      11.260705       5.508304       0.629325      23.358735 0.24580951E+03  0.51189559E+04                                 7.733694                            5.682456      -0.224636       1.981177                    0.999452      22.975829      66.640256       0.597061       0.492612      -0.998939       0.021394      -0.026637      -0.055455       0.065135       0.029752       0.028314      -0.045639      -0.126016      -0.188436      -0.095168      -0.014914       0.110083              9.420563      10.466571      -1.402770      -1.561567       4.831170       1.171468      12.963949          -0.000002
          133              C       4.978961      11.642236       6.788466      -0.010163      38.709334 0.44213544E+03  0.10395437E+05                                 9.994948                            7.027265      -0.006023       2.006660                    0.999297      27.319795      77.491055       0.621971       0.418840      -1.067057      -0.039357      -0.008582       0.044922       0.060337       0.006952       0.013467      -0.003795       0.036728      -0.032917      -0.020451      -0.008693       0.029145             12.633376      12.146869      -2.910654      -2.414364       6.158694       1.153607      19.594564          -0.000003
          134              C       3.742800      12.300239       6.791979      -0.219959      36.527657 0.48530582E+03  0.11804792E+05                                 9.745986                            7.480818      -0.172970       1.911430                    0.998561      31.188935      93.177286       0.582303       0.432428      -1.047323      -0.005158      -0.050499      -0.017755       0.053778      -0.000391       0.036013      -0.015809       0.008569      -0.073558      -0.048691       0.008914       0.039778             11.209346      12.299940      -3.137728      -2.081294       6.478531       0.993666      14.849566          -0.000000
          135              C       6.069289       8.077129       2.339992       0.598824      23.776699 0.25419513E+03  0.53155473E+04                                 7.741441                            5.724822      -0.194571       1.992790                    0.999128      22.878605      65.579848       0.605811       0.483491      -1.007888      -0.031777       0.042967       0.018001       0.056391       0.017782       0.005311      -0.078070      -0.038469       0.283052      -0.084520      -0.047896       0.132416              9.323146      11.073558      -2.666364      -0.955847      10.423396       3.583147       6.472482           0.000004
          136              C       7.047238       7.033448       1.913377       0.030523      36.070717 0.42790722E+03  0.99857158E+04                                 9.595070                            6.959052      -0.153850       1.968249                    0.998876      26.804841      75.913234       0.618436       0.424406      -1.062822       0.035598      -0.019826      -0.005616       0.041132       0.034647       0.009514      -0.004981       0.024944       0.015016      -0.041308       0.006150       0.035158             11.823574      11.705301      -4.988146      -0.639700      12.560668       5.331848      11.204754           0.000005
          137              C       8.134992       6.723799       2.720304      -0.195404      31.947394 0.45406989E+03  0.10820272E+05                                 8.842232                            7.203066      -0.032355       1.974324                    0.997682      29.792561      86.973518       0.599856       0.428493      -1.053847      -0.025276       0.053413      -0.018344       0.061873       0.031381      -0.013039      -0.002929       0.008874       0.046828      -0.040246       0.007835       0.032411              9.770273      10.093498      -3.118354       1.274008       9.817488       2.980612       9.399833           0.000007
          138              C       0.392895       5.709147       2.314446       0.243846      26.857381 0.33609901E+03  0.73493080E+04                                 7.791375                            6.138790       0.295565       2.131689                    0.998729      23.763739      64.159896       0.666189       0.420465      -1.070295       0.099743      -0.003941       0.058729       0.115815      -0.067488       0.112491      -0.003754       0.108240       0.042854      -0.119257      -0.038546       0.157803              8.698081       8.528226      -2.293828       2.167439       8.237046       2.436957       9.328969           0.000003
          139              C       0.197305       5.034555       1.144769      -0.245441      33.033521 0.47503653E+03  0.11403375E+05                                 8.829238                            7.225195       0.092723       1.984109                    0.999656      30.756445      88.966115       0.619151       0.412101      -1.068373      -0.015758       0.009304      -0.067362       0.069804      -0.014860      -0.019777      -0.000104       0.004772      -0.104706      -0.041705       0.005794       0.035912              9.618637       8.426219      -1.361575       2.464985       8.961944       3.342923      11.467747           0.000006
          140              C       7.706924       5.378763       0.317725       0.008452      35.737717 0.43512162E+03  0.10191844E+05                                 9.476143                            6.975835      -0.228741       1.933835                    0.998998      27.231224      77.146360       0.623521       0.419385      -1.066487       0.026680       0.023994       0.037658       0.052016      -0.005118       0.002021      -0.014604       0.031723      -0.097308      -0.037997       0.004807       0.033190             11.487736       8.882312      -1.882986       1.369128      11.369984       6.097461      14.210911           0.000004
          141              C       6.842212       6.356091       0.719432      -0.130084      34.314007 0.45534677E+03  0.10912431E+05                                 9.422249                            7.299772      -0.247489       1.895118                    0.999075      30.242724      89.987876       0.582397       0.438841      -1.042384       0.001640       0.000760       0.004822       0.005150       0.032900      -0.001728      -0.026976       0.018752      -0.069198      -0.045160      -0.005178       0.050338             11.086143       8.849687      -2.898422      -0.512280      12.239669       6.211251      12.169073           0.000004
          142              C       7.507045       4.675142      30.953478       0.619579      22.771510 0.24585973E+03  0.50996860E+04                                 7.505692                            5.630236      -0.188503       1.998173                    0.999168      22.584494      64.520835       0.610735       0.483501      -1.007662      -0.009878      -0.038659      -0.059657       0.071771       0.042421      -0.032601      -0.056013      -0.043894      -0.096817      -0.064916      -0.031590       0.096506              8.850642       8.350068      -1.164250       1.138668       7.999600       3.813813      10.202259           0.000005
          143              C       1.357977       9.474695      10.457796       0.629325      23.358738 0.24580955E+03  0.51189569E+04                                 7.733695                            5.682456      -0.224636       1.981177                    0.999452      22.975832      66.640267       0.597061       0.492612      -0.998939       0.021394       0.026637       0.055455       0.065135      -0.029752      -0.028314      -0.045639      -0.126016      -0.188436      -0.095169      -0.014914       0.110083              9.420564      10.466571       1.402770       1.561567       4.831170       1.171468      12.963950          -0.000004
          144              C       0.689711       9.093164       9.177634      -0.010163      38.709340 0.44213552E+03  0.10395439E+05                                 9.994948                            7.027265      -0.006023       2.006660                    0.999297      27.319798      77.491063       0.621971       0.418840      -1.067057      -0.039357       0.008582      -0.044922       0.060337      -0.006952      -0.013467      -0.003795       0.036728      -0.032917      -0.020451      -0.008693       0.029145             12.633377      12.146870       2.910654       2.414364       6.158694       1.153607      19.594566          -0.000005
          145              C       8.032050       8.435161       9.174121      -0.219959      36.527657 0.48530584E+03  0.11804792E+05                                 9.745985                            7.480817      -0.172970       1.911430                    0.998561      31.188937      93.177283       0.582304       0.432428      -1.047324      -0.005157       0.050499       0.017755       0.053777       0.000391      -0.036014      -0.015809       0.008569      -0.073558      -0.048692       0.008914       0.039778             11.209344      12.299938       3.137727       2.081293       6.478531       0.993666      14.849564          -0.000003
          146              C       1.780039      12.658271      13.626108       0.598824      23.776692 0.25419507E+03  0.53155454E+04                                 7.741439                            5.724821      -0.194570       1.992790                    0.999128      22.878599      65.579820       0.605811       0.483491      -1.007888      -0.031777      -0.042967      -0.018001       0.056391      -0.017782      -0.005311      -0.078070      -0.038469       0.283052      -0.084520      -0.047896       0.132416              9.323142      11.073554       2.666362       0.955846      10.423392       3.583145       6.472481           0.000000
          147              C       2.757988      13.701952      14.052723       0.030523      36.070698 0.42790700E+03  0.99857090E+04                                 9.595066                            6.959050      -0.153849       1.968249                    0.998876      26.804832      75.913195       0.618436       0.424406      -1.062822       0.035598       0.019827       0.005616       0.041132      -0.034647      -0.009514      -0.004981       0.024944       0.015015      -0.041308       0.006150       0.035158             11.823569      11.705294       4.988141       0.639699      12.560661       5.331845      11.204751           0.000001
          148              C       3.845742       0.188001      13.245796      -0.195404      31.947386 0.45406977E+03  0.10820268E+05                                 8.842231                            7.203066      -0.032355       1.974324                    0.997682      29.792555      86.973493       0.599856       0.428493      -1.053847      -0.025276      -0.053412       0.018344       0.061873      -0.031381       0.013040      -0.002929       0.008873       0.046828      -0.040246       0.007835       0.032411              9.770271      10.093495       3.118352      -1.274008       9.817486       2.980611       9.399833           0.000001
          149              C       4.682145       1.202653      13.651654       0.243847      26.857362 0.33609877E+03  0.73493012E+04                                 7.791371                            6.138787       0.295567       2.131689                    0.998729      23.763728      64.159851       0.666189       0.420465      -1.070295       0.099742       0.003942      -0.058729       0.115815       0.067487      -0.112491      -0.003754       0.108240       0.042854      -0.119257      -0.038546       0.157803              8.698075       8.528220       2.293827      -2.167437       8.237042       2.436955       9.328964          -0.000001
          150              C       4.486555       1.877245      14.821331      -0.245441      33.033496 0.47503611E+03  0.11403362E+05                                 8.829233                            7.225192       0.092724       1.984109                    0.999656      30.756426      88.966040       0.619151       0.412101      -1.068373      -0.015758      -0.009303       0.067362       0.069803       0.014860       0.019778      -0.000105       0.004772      -0.104706      -0.041706       0.005794       0.035912              9.618632       8.426214       1.361574      -2.464984       8.961939       3.342921      11.467742          -0.000001
          151              C       3.417674       1.533037      15.648375       0.008452      35.737698 0.43512138E+03  0.10191837E+05                                 9.476140                            6.975833      -0.228741       1.933836                    0.998998      27.231214      77.146319       0.623521       0.419385      -1.066487       0.026680      -0.023994      -0.037658       0.052016       0.005118      -0.002020      -0.014604       0.031723      -0.097307      -0.037997       0.004808       0.033189             11.487731       8.882308       1.882985      -1.369128      11.369979       6.097459      14.210907           0.000000
          152              C       2.552962       0.555709      15.246668      -0.130084      34.313990 0.45534650E+03  0.10912423E+05                                 9.422245                            7.299769      -0.247488       1.895119                    0.999075      30.242712      89.987819       0.582397       0.438841      -1.042384       0.001640      -0.000760      -0.004822       0.005150      -0.032900       0.001728      -0.026977       0.018752      -0.069198      -0.045160      -0.005178       0.050338             11.086138       8.849682       2.898419       0.512279      12.239662       6.211248      12.169069          -0.000002
          153              C       3.217795       2.236658      16.944822       0.619579      22.771506 0.24585967E+03  0.50996846E+04                                 7.505691                            5.630236      -0.188503       1.998173                    0.999168      22.584490      64.520820       0.610735       0.483501      -1.007662      -0.009878       0.038659       0.059657       0.071771      -0.042421       0.032601      -0.056013      -0.043894      -0.096817      -0.064916      -0.031590       0.096506              8.850641       8.350067       1.164250      -1.138667       7.999598       3.813813      10.202258           0.000001
          154              C       2.931273       2.562895      21.474404       0.629325      23.358737 0.24580954E+03  0.51189566E+04                                 7.733694                            5.682456      -0.224636       1.981177                    0.999452      22.975831      66.640263       0.597061       0.492612      -0.998939      -0.021394       0.026637      -0.055455       0.065135       0.029752      -0.028314       0.045639      -0.126016      -0.188436      -0.095169      -0.014914       0.110083              9.420563      10.466571      -1.402770       1.561567       4.831170      -1.171468      12.963949          -0.000003
          155              C       3.599539       2.181364      22.754566      -0.010163      38.709338 0.44213553E+03  0.10395439E+05                                 9.994948                            7.027265      -0.006023       2.006660                    0.999297      27.319798      77.491064       0.621971       0.418840      -1.067057       0.039357       0.008582       0.044922       0.060337       0.006952      -0.013467       0.003795       0.036728      -0.032917      -0.020451      -0.008693       0.029145             12.633376      12.146869      -2.910654       2.414365       6.158694      -1.153608      19.594565          -0.000004
          156              C       4.835700       1.523361      22.758079      -0.219959      36.527665 0.48530586E+03  0.11804793E+05                                 9.745987                            7.480818      -0.172971       1.911430                    0.998561      31.188944      93.177320       0.582303       0.432428      -1.047323       0.005158       0.050499      -0.017755       0.053778      -0.000391      -0.036014       0.015809       0.008569      -0.073558      -0.048691       0.008914       0.039778             11.209348      12.299936      -3.137727       2.081291       6.478531      -0.993666      14.849576          -0.000001
          157              C       2.509211       5.746471      18.306092       0.598824      23.776695 0.25419509E+03  0.53155461E+04                                 7.741439                            5.724821      -0.194570       1.992790                    0.999128      22.878601      65.579828       0.605811       0.483491      -1.007888       0.031777      -0.042967       0.018001       0.056391       0.017782      -0.005311       0.078070      -0.038469       0.283053      -0.084520      -0.047896       0.132416              9.323144      11.073555      -2.666363       0.955847      10.423394      -3.583146       6.472481           0.000001
          158              C       1.531262       6.790152      17.879477       0.030523      36.070711 0.42790713E+03  0.99857130E+04                                 9.595069                            6.959052      -0.153850       1.968249                    0.998876      26.804837      75.913218       0.618436       0.424406      -1.062822      -0.035598       0.019826      -0.005616       0.041132       0.034647      -0.009514       0.004981       0.024944       0.015016      -0.041308       0.006150       0.035158             11.823573      11.705298      -4.988144       0.639700      12.560667      -5.331848      11.204754           0.000001
          159              C       0.443508       7.099801      18.686404      -0.195404      31.947393 0.45406981E+03  0.10820269E+05                                 8.842232                            7.203066      -0.032355       1.974324                    0.997682      29.792558      86.973504       0.599856       0.428493      -1.053847       0.025276      -0.053413      -0.018344       0.061873       0.031381       0.013039       0.002929       0.008873       0.046828      -0.040246       0.007835       0.032411              9.770273      10.093498      -3.118354      -1.274007       9.817488      -2.980612       9.399834           0.000002
          160              C       8.185605       8.114453      18.280546       0.243847      26.857371 0.33609887E+03  0.73493039E+04                                 7.791373                            6.138788       0.295566       2.131689                    0.998729      23.763734      64.159874       0.666189       0.420465      -1.070295      -0.099742       0.003942       0.058729       0.115815      -0.067488      -0.112491       0.003754       0.108240       0.042854      -0.119257      -0.038546       0.157803              8.698077       8.528221      -2.293829      -2.167434       8.237045      -2.436958       9.328965           0.000000
          161              C       8.381194       8.789045      17.110869      -0.245441      33.033512 0.47503650E+03  0.11403374E+05                                 8.829237                            7.225196       0.092722       1.984108                    0.999656      30.756443      88.966113       0.619150       0.412101      -1.068373       0.015758      -0.009304      -0.067362       0.069804      -0.014860       0.019778       0.000104       0.004772      -0.104706      -0.041706       0.005794       0.035912              9.618636       8.426215      -1.361575      -2.464981       8.961946      -3.342925      11.467747          -0.000000
          162              C       0.871576       8.444837      16.283825       0.008452      35.737718 0.43512174E+03  0.10191847E+05                                 9.476144                            6.975836      -0.228742       1.933835                    0.998998      27.231220      77.146348       0.623521       0.419385      -1.066487      -0.026680      -0.023994       0.037658       0.052016      -0.005118      -0.002021       0.014604       0.031723      -0.097307      -0.037997       0.004808       0.033189             11.487737       8.882312      -1.882986      -1.369126      11.369987      -6.097464      14.210913           0.000001
          163              C       1.736288       7.467509      16.685532      -0.130084      34.313998 0.45534661E+03  0.10912426E+05                                 9.422247                            7.299770      -0.247489       1.895118                    0.999075      30.242716      89.987839       0.582397       0.438841      -1.042384      -0.001640      -0.000760       0.004822       0.005150       0.032900       0.001727       0.026976       0.018752      -0.069198      -0.045160      -0.005178       0.050338             11.086141       8.849683      -2.898420       0.512280      12.239666      -6.211251      12.169073          -0.000002
          164              C       1.071455       9.148458      14.987378       0.619579      22.771507 0.24585970E+03  0.50996853E+04                                 7.505692                            5.630236      -0.188503       1.998173                    0.999168      22.584493      64.520836       0.610735       0.483501      -1.007662       0.009878       0.038659      -0.059657       0.071771       0.042421       0.032601       0.056013      -0.043894      -0.096817      -0.064916      -0.031590       0.096506              8.850642       8.350068      -1.164250      -1.138667       7.999600      -3.813813      10.202259           0.000001
          165              C       1.308221       9.390371       7.983050      -0.135305      35.623730 0.44885869E+03  0.10701694E+05                                 9.588978                            7.198031      -0.066432       1.953750                    0.999540      29.942955      88.414634       0.593491       0.432862      -1.047600      -0.023172       0.004350      -0.000000       0.023576      -0.020518      -0.000000       0.000000       0.008014      -0.142042      -0.047347       0.002768       0.044579             11.571210       9.677776       1.971339      -0.000000       5.525347       0.000000      19.510505          -0.000004
          166              C       7.454716       8.111688       7.983050       0.333913      28.986583 0.33051984E+03  0.72957078E+04                                 8.550162                            6.301586      -0.088566       2.010316                    0.999333      24.289072      68.881696       0.615889       0.450540      -1.037754      -0.087089      -0.013399       0.000000       0.088114       0.047973       0.000000      -0.000000       0.075864       0.005581      -0.062088       0.001860       0.060227              9.983289      11.182536       3.426316      -0.000001       6.088592      -0.000000      12.678740          -0.000001
          167              C       2.981029       2.478571      23.949150      -0.135305      35.623713 0.44885848E+03  0.10701687E+05                                 9.588975                            7.198030      -0.066432       1.953751                    0.999540      29.942947      88.414605       0.593491       0.432862      -1.047600       0.023172       0.004350       0.000000       0.023576       0.020518      -0.000000      -0.000000       0.008014      -0.142042      -0.047347       0.002768       0.044580             11.571205       9.677774      -1.971339      -0.000000       5.525346      -0.000000      19.510497          -0.000002
          168              C       5.413033       1.199888      23.949150       0.333913      28.986583 0.33051981E+03  0.72957072E+04                                 8.550163                            6.301586      -0.088567       2.010316                    0.999333      24.289073      68.881703       0.615889       0.450540      -1.037754       0.087089      -0.013399       0.000000       0.088114      -0.047973       0.000000       0.000000       0.075864       0.005581      -0.062088       0.001860       0.060227              9.983291      11.182528      -3.426313      -0.000001       6.088590       0.000000      12.678753           0.000001
          169              C       7.270279       4.433229      23.949150      -0.135305      35.623713 0.44885848E+03  0.10701687E+05                                 9.588975                            7.198030      -0.066432       1.953751                    0.999540      29.942947      88.414604       0.593491       0.432862      -1.047600       0.023172      -0.004350       0.000000       0.023576      -0.020518      -0.000000       0.000000       0.008014      -0.142042      -0.047347       0.002768       0.044580             11.571205       9.677774       1.971338       0.000000       5.525346       0.000000      19.510497          -0.000002
          170              C       1.123783       5.711912      23.949150       0.333913      28.986584 0.33051982E+03  0.72957074E+04                                 8.550162                            6.301586      -0.088567       2.010316                    0.999333      24.289073      68.881698       0.615889       0.450540      -1.037754       0.087089       0.013399       0.000000       0.088114       0.047973       0.000000      -0.000000       0.075864       0.005581      -0.062088       0.001860       0.060227              9.983290      11.182527       3.426312       0.000000       6.088590       0.000000      12.678753           0.000001
          171              C       5.597471      11.345029       7.983050      -0.135305      35.623734 0.44885874E+03  0.10701695E+05                                 9.588978                            7.198032      -0.066432       1.953750                    0.999540      29.942958      88.414644       0.593491       0.432862      -1.047600      -0.023172      -0.004350      -0.000000       0.023576       0.020518      -0.000000       0.000000       0.008014      -0.142042      -0.047347       0.002768       0.044579             11.571210       9.677777      -1.971339      -0.000000       5.525347      -0.000000      19.510506          -0.000004
          172              C       3.165466      12.623712       7.983050       0.333913      28.986586 0.33051987E+03  0.72957088E+04                                 8.550163                            6.301587      -0.088566       2.010316                    0.999333      24.289074      68.881706       0.615889       0.450540      -1.037754      -0.087089       0.013399      -0.000000       0.088114      -0.047973       0.000000       0.000000       0.075864       0.005581      -0.062088       0.001860       0.060227              9.983291      11.182538      -3.426317       0.000001       6.088593      -0.000001      12.678741          -0.000001
          173              N       8.220777      13.444833       5.166630       0.752075      16.550787 0.18650431E+03  0.35396355E+04                                 5.487887                            4.524234       0.186494       2.166914                    0.999447      19.524934      50.019310       0.784158       0.411559      -1.070022      -0.014767      -0.017032       0.012976       0.026011       0.031914      -0.026496      -0.050104       0.052565       0.057253      -0.068211      -0.007189       0.075401              5.795147       6.046606      -1.067109       1.497394       5.471520       1.038337       5.867315          -0.000001
          174              N       5.811934       1.617361       3.176615      -0.551948      20.190096 0.29858006E+03  0.62880550E+04                                 6.038825                            5.409061       0.266442       2.210948                    0.993656      24.831696      64.099107       0.791473       0.367464      -1.115846      -0.083579      -0.042980      -0.061812       0.112487       0.025293      -0.003204       0.029687       0.004522       0.026049      -0.042311       0.005334       0.036977              6.249711       6.788786       0.210735       1.610642       5.937396      -0.128286       6.022952           0.000008
          175              N       4.646973       6.533033      26.765570       0.752075      16.550792 0.18650437E+03  0.35396371E+04                                 5.487888                            4.524236       0.186493       2.166914                    0.999447      19.524936      50.019318       0.784158       0.411560      -1.070022       0.014768      -0.017032      -0.012977       0.026011      -0.031914      -0.026496       0.050104       0.052565       0.057253      -0.068211      -0.007189       0.075401              5.795148       6.046608       1.067110       1.497394       5.471521      -1.038337       5.867316          -0.000001
          176              N       7.055816       8.529161      28.755585      -0.551949      20.190113 0.29858041E+03  0.62880643E+04                                 6.038829                            5.409065       0.266440       2.210947                    0.993656      24.831709      64.099159       0.791473       0.367464      -1.115846       0.083579      -0.042980       0.061812       0.112487      -0.025293      -0.003204      -0.029687       0.004522       0.026049      -0.042311       0.005334       0.036977              6.249715       6.788791      -0.210735       1.610645       5.937399       0.128286       6.022956           0.000011
          177              N       0.357723       0.378767      21.132730       0.752075      16.550793 0.18650439E+03  0.35396372E+04                                 5.487888                            4.524235       0.186494       2.166914                    0.999447      19.524935      50.019310       0.784158       0.411559      -1.070022       0.014767       0.017032       0.012976       0.026011       0.031914       0.026496       0.050104       0.052565       0.057253      -0.068211      -0.007189       0.075401              5.795148       6.046607      -1.067109      -1.497394       5.471521      -1.038337       5.867316          -0.000002
          178              N       2.766566      12.206239      19.142715      -0.551948      20.190085 0.29857987E+03  0.62880496E+04                                 6.038821                            5.409058       0.266443       2.210948                    0.993656      24.831690      64.099075       0.791474       0.367463      -1.115847       0.083579       0.042980      -0.061812       0.112487       0.025293       0.003204      -0.029687       0.004522       0.026049      -0.042311       0.005334       0.036977              6.249707       6.788780       0.210734      -1.610640       5.937393       0.128285       6.022948           0.000003
          179              N       3.931527       7.290567      10.799470       0.752075      16.550789 0.18650434E+03  0.35396361E+04                                 5.487888                            4.524235       0.186495       2.166915                    0.999447      19.524932      50.019301       0.784158       0.411560      -1.070022      -0.014767       0.017032      -0.012976       0.026010      -0.031914       0.026496      -0.050104       0.052565       0.057253      -0.068211      -0.007189       0.075401              5.795147       6.046607       1.067109      -1.497394       5.471520       1.038337       5.867315          -0.000003
          180              N       1.522684       5.294439      12.789485      -0.551948      20.190069 0.29857952E+03  0.62880403E+04                                 6.038816                            5.409054       0.266445       2.210949                    0.993656      24.831677      64.099022       0.791475       0.367463      -1.115847      -0.083579       0.042979       0.061812       0.112487      -0.025293       0.003204       0.029687       0.004523       0.026048      -0.042311       0.005334       0.036976              6.249702       6.788775      -0.210734      -1.610637       5.937390      -0.128285       6.022943           0.000001
          181              N       0.357723       0.378767      26.765570       0.752076      16.550788 0.18650432E+03  0.35396357E+04                                 5.487887                            4.524235       0.186494       2.166914                    0.999447      19.524933      50.019306       0.784158       0.411559      -1.070022       0.014768       0.017032      -0.012977       0.026011       0.031914      -0.026496      -0.050104       0.052565       0.057253      -0.068211      -0.007189       0.075401              5.795147       6.046606      -1.067109       1.497394       5.471520       1.038337       5.867315          -0.000001
          182              N       2.766566      12.206239      28.755585      -0.551949      20.190113 0.29858041E+03  0.62880646E+04                                 6.038829                            5.409065       0.266440       2.210947                    0.993656      24.831709      64.099162       0.791473       0.367464      -1.115846       0.083579       0.042980       0.061812       0.112487       0.025293      -0.003204       0.029687       0.004522       0.026049      -0.042311       0.005334       0.036977              6.249716       6.788792       0.210735       1.610645       5.937400      -0.128285       6.022957           0.000011
          183              N       3.931527       7.290567       5.166630       0.752076      16.550785 0.18650428E+03  0.35396349E+04                                 5.487887                            4.524234       0.186494       2.166914                    0.999447      19.524931      50.019299       0.784158       0.411559      -1.070022      -0.014767       0.017032       0.012976       0.026011      -0.031914      -0.026496       0.050104       0.052565       0.057253      -0.068211      -0.007189       0.075401              5.795146       6.046605       1.067109       1.497394       5.471519      -1.038337       5.867314          -0.000001
          184              N       1.522684       5.294439       3.176615      -0.551948      20.190098 0.29858009E+03  0.62880559E+04                                 6.038825                            5.409061       0.266442       2.210948                    0.993656      24.831697      64.099110       0.791473       0.367463      -1.115846      -0.083579       0.042980      -0.061812       0.112487      -0.025293      -0.003204      -0.029687       0.004523       0.026049      -0.042311       0.005334       0.036977              6.249711       6.788786      -0.210735       1.610642       5.937396       0.128286       6.022952           0.000008
          185              N       8.220777      13.444833      10.799470       0.752076      16.550785 0.18650427E+03  0.35396345E+04                                 5.487886                            4.524234       0.186496       2.166915                    0.999447      19.524929      50.019288       0.784159       0.411559      -1.070022      -0.014767      -0.017032      -0.012976       0.026010       0.031914       0.026496       0.050104       0.052565       0.057253      -0.068211      -0.007189       0.075401              5.795146       6.046605      -1.067109      -1.497394       5.471518      -1.038337       5.867313          -0.000003
          186              N       5.811934       1.617361      12.789485      -0.551948      20.190071 0.29857957E+03  0.62880414E+04                                 6.038817                            5.409054       0.266445       2.210949                    0.993656      24.831679      64.099028       0.791475       0.367463      -1.115847      -0.083579      -0.042979       0.061812       0.112487       0.025293       0.003204      -0.029687       0.004523       0.026048      -0.042311       0.005334       0.036976              6.249703       6.788775       0.210734      -1.610638       5.937390       0.128285       6.022943           0.000001
          187              N       4.646973       6.533033      21.132730       0.752076      16.550788 0.18650432E+03  0.35396356E+04                                 5.487887                            4.524235       0.186495       2.166914                    0.999447      19.524931      50.019298       0.784158       0.411559      -1.070022       0.014767      -0.017032       0.012976       0.026011      -0.031914       0.026496      -0.050104       0.052565       0.057253      -0.068211      -0.007189       0.075401              5.795147       6.046606       1.067109      -1.497394       5.471520       1.038337       5.867314          -0.000003
          188              N       7.055816       8.529161      19.142715      -0.551948      20.190086 0.29857989E+03  0.62880501E+04                                 6.038821                            5.409058       0.266443       2.210948                    0.993656      24.831690      64.099075       0.791474       0.367463      -1.115847       0.083579      -0.042980      -0.061812       0.112487      -0.025293       0.003204       0.029687       0.004523       0.026049      -0.042311       0.005334       0.036977              6.249707       6.788781      -0.210735      -1.610640       5.937393      -0.128285       6.022948           0.000003
          189              N       6.195393       7.374891       7.983050      -0.753944      37.303994 0.58398909E+03  0.14680598E+05                                 9.464982                            7.879519      -0.388481       1.850566                    0.997698      33.570858      97.604711       0.611141       0.398681      -1.083188       0.051369       0.094436       0.000000       0.107504       0.151962       0.000000      -0.000000       0.201546       0.256912      -0.225158       0.085637       0.139521             10.222521      13.403838       4.025419      -0.000001       7.367067      -0.000001       9.896657           0.000020
          190              N       6.672357       0.463091      23.949150      -0.753943      37.303992 0.58398925E+03  0.14680603E+05                                 9.464982                            7.879520      -0.388482       1.850566                    0.997698      33.570858      97.604717       0.611141       0.398681      -1.083188      -0.051369       0.094436      -0.000000       0.107504      -0.151962      -0.000000      -0.000000       0.201547       0.256912      -0.225158       0.085637       0.139521             10.222520      13.403836      -4.025416      -0.000001       7.367065       0.000001       9.896659           0.000025
          191              N       2.383107       6.448709      23.949150      -0.753943      37.303986 0.58398916E+03  0.14680600E+05                                 9.464980                            7.879519      -0.388482       1.850566                    0.997698      33.570856      97.604699       0.611141       0.398681      -1.083188      -0.051369      -0.094436       0.000000       0.107504       0.151962      -0.000000       0.000000       0.201547       0.256912      -0.225158       0.085637       0.139521             10.222518      13.403833       4.025415       0.000000       7.367064       0.000000       9.896657           0.000025
          192              N       1.906143      13.360509       7.983050      -0.753944      37.304007 0.58398930E+03  0.14680605E+05                                 9.464985                            7.879521      -0.388482       1.850566                    0.997698      33.570864      97.604743       0.611140       0.398681      -1.083188       0.051369      -0.094436      -0.000000       0.107504      -0.151962       0.000000       0.000000       0.201547       0.256913      -0.225159       0.085638       0.139521             10.222524      13.403844      -4.025421       0.000002       7.367069      -0.000001       9.896660           0.000020
          193              O       2.122321      11.651912       3.035156      -0.689263      50.594052 0.84212506E+03  0.22708943E+05                                11.015798                            9.164732      -0.190682       1.936611                    0.996085      31.498782      88.468755       0.607284       0.374019      -1.124342      -0.014123       0.067093       0.009737       0.069251      -0.028170       0.017464       0.014448      -0.108010       0.241572      -0.103445       0.019145       0.084300             12.618882      10.650155      -1.288309       0.295823      16.114614      -5.711403      11.091877           0.000001
          194              O       0.564465      12.837977       2.028014      -0.626020      38.155375 0.60487226E+03  0.14957729E+05                                 8.941573                            7.584536       0.368570       2.135985                    0.998751      29.043363      77.128206       0.694510       0.356636      -1.142236       0.026713       0.000176      -0.030519       0.040559      -0.024667       0.021608       0.065309       0.113215       0.081806      -0.109605       0.045173       0.064432              9.943146      16.056905       1.023594       0.369613       7.303025      -1.048245       6.469507           0.000005
          195              O       0.687996       9.400048       4.421332      -0.751065      53.605468 0.88346863E+03  0.24087663E+05                                11.380152                            9.327196      -0.208610       1.928566                    0.995847      32.212363      90.685324       0.608359       0.369269      -1.129034       0.018669      -0.056214       0.066545       0.089089      -0.010032       0.056966       0.041290      -0.073356       0.038686      -0.086918       0.014226       0.072692             13.264454      12.055557      -0.017696       3.930331       7.991000      -0.003710      19.746806           0.000001
          196              O       2.543525       9.836874       5.539598      -0.605130      41.220386 0.65856465E+03  0.16680911E+05                                 9.590276                            8.075309      -0.049922       2.030357                    0.993170      28.702097      77.832793       0.651229       0.371322      -1.127687      -0.026670       0.023354       0.071872       0.080140      -0.016225       0.012925       0.012358      -0.048787      -0.252579      -0.087150       0.015326       0.071824             10.848102      16.504899       2.227431      -2.091860       6.845391      -0.091794       9.194017          -0.000005
          197              O       4.117680       3.060545      30.590728      -0.658905      44.133874 0.69961195E+03  0.17990901E+05                                10.013726                            8.297412       0.019825       2.025970                    0.995965      29.894061      81.686912       0.645433       0.369028      -1.129411      -0.040048      -0.018368       0.032847       0.054956      -0.004202      -0.047493       0.032278      -0.026239      -0.155846      -0.082968       0.022819       0.060149             11.513682      11.871442       4.401323      -3.205575      12.554086      -4.411905      10.115519           0.000003
          198              O       2.205532       1.947745      30.273642      -0.641103      45.407004 0.70575202E+03  0.18185895E+05                                10.188794                            8.351069      -0.021647       2.020456                    0.995185      29.578725      80.870170       0.641446       0.370564      -1.128400       0.039247      -0.009892       0.036373       0.054416      -0.012202       0.007107       0.064526       0.031984      -0.087097      -0.082775       0.030801       0.051974             11.497718      15.118292      -0.800556       5.546369       7.794625      -1.377118      11.580238           0.000004
          199              O       7.320892      13.385392       4.290730      -0.592955      38.215642 0.64412888E+03  0.16177570E+05                                 9.032124                            7.977380       0.281593       2.128179                    0.994691      28.618090      76.539621       0.658243       0.370492      -1.131635      -0.006367       0.003192       0.046569       0.047110       0.057242       0.082332      -0.045057       0.175601       0.175898      -0.156725       0.015510       0.141215              9.612744      11.111867      -0.676513       4.112170       7.306388      -0.522405      10.419976           0.000002
          200              O       0.513852      12.575329       5.227301      -0.433879      29.842655 0.48390183E+03  0.11294093E+05                                 7.633897                            6.900417       0.602269       2.297477                    0.992438      25.379724      65.045997       0.711193       0.368999      -1.134847       0.020495       0.009118       0.064146       0.067955      -0.078122      -0.053148      -0.069840       0.021475      -0.204543      -0.144896       0.031692       0.113204              7.964968       9.737831      -2.816157       0.754010       7.682418      -0.178517       6.474654          -0.000006
          201              O       8.181315       0.533591       6.025606      -0.456030      25.249402 0.38997776E+03  0.86425666E+04                                 6.698895                            6.060154       0.775286       2.308950                    0.998978      26.019011      65.439996       0.782608       0.353150      -1.144895       0.009368      -0.071387       0.049586       0.087422       0.067725      -0.050773       0.104485      -0.119531       0.278077      -0.170263       0.005410       0.164853              6.751833       4.946797      -0.072291       0.552279       7.480892       2.500637       7.827812           0.000004
          202              O       2.166929       4.740112      28.897044      -0.689263      50.594052 0.84212500E+03  0.22708941E+05                                11.015799                            9.164732      -0.190682       1.936611                    0.996085      31.498781      88.468752       0.607284       0.374019      -1.124342       0.014123       0.067093      -0.009737       0.069251       0.028170       0.017464      -0.014448      -0.108010       0.241572      -0.103445       0.019145       0.084300             12.618883      10.650155       1.288309       0.295823      16.114617       5.711404      11.091877           0.000002
          203              O       3.724785       5.926177      29.904186      -0.626020      38.155389 0.60487251E+03  0.14957737E+05                                 8.941575                            7.584537       0.368569       2.135985                    0.998751      29.043367      77.128223       0.694510       0.356636      -1.142236      -0.026713       0.000175       0.030519       0.040559       0.024667       0.021608      -0.065309       0.113215       0.081807      -0.109605       0.045173       0.064432              9.943149      16.056911      -1.023595       0.369613       7.303028       1.048245       6.469508           0.000006
          204              O       3.601254       2.488248      27.510868      -0.751065      53.605472 0.88346870E+03  0.24087665E+05                                11.380152                            9.327197      -0.208610       1.928566                    0.995847      32.212364      90.685327       0.608359       0.369269      -1.129034      -0.018669      -0.056214      -0.066545       0.089089       0.010032       0.056966      -0.041290      -0.073356       0.038686      -0.086918       0.014226       0.072692             13.264455      12.055558       0.017696       3.930330       7.991000       0.003710      19.746806           0.000002
          205              O       1.745725       2.925074      26.392602      -0.605130      41.220380 0.65856453E+03  0.16680908E+05                                 9.590275                            8.075308      -0.049922       2.030357                    0.993170      28.702095      77.832783       0.651229       0.371322      -1.127687       0.026670       0.023354      -0.071873       0.080140       0.016225       0.012925      -0.012358      -0.048787      -0.252579      -0.087150       0.015326       0.071824             10.848100      16.504896      -2.227431      -2.091860       6.845390       0.091794       9.194015          -0.000004
          206              O       0.171570       9.972345       1.341472      -0.658905      44.133889 0.69961220E+03  0.17990909E+05                                10.013729                            8.297414       0.019824       2.025970                    0.995965      29.894064      81.686929       0.645433       0.369028      -1.129411       0.040048      -0.018368      -0.032847       0.054956       0.004202      -0.047493      -0.032278      -0.026239      -0.155846      -0.082968       0.022819       0.060149             11.513687      11.871446      -4.401325      -3.205576      12.554090       4.411908      10.115524           0.000003
          207              O       2.083718       8.859545       1.658558      -0.641103      45.407005 0.70575205E+03  0.18185896E+05                                10.188795                            8.351069      -0.021648       2.020456                    0.995185      29.578725      80.870173       0.641446       0.370564      -1.128400      -0.039247      -0.009892      -0.036373       0.054416       0.012202       0.007107      -0.064526       0.031984      -0.087098      -0.082775       0.030801       0.051974             11.497719      15.118293       0.800556       5.546369       7.794625       1.377119      11.580239           0.000004
          208              O       5.546858       6.473592      27.641470      -0.592955      38.215658 0.64412926E+03  0.16177582E+05                                 9.032126                            7.977382       0.281593       2.128179                    0.994691      28.618098      76.539649       0.658243       0.370492      -1.131635       0.006367       0.003192      -0.046569       0.047110      -0.057242       0.082332       0.045057       0.175602       0.175898      -0.156725       0.015510       0.141215              9.612746      11.111870       0.676514       4.112170       7.306390       0.522406      10.419978           0.000003
          209              O       3.775398       5.663529      26.704899      -0.433879      29.842652 0.48390177E+03  0.11294092E+05                                 7.633897                            6.900417       0.602268       2.297477                    0.992438      25.379722      65.045992       0.711193       0.368999      -1.134847      -0.020495       0.009118      -0.064146       0.067955       0.078122      -0.053148       0.069840       0.021475      -0.204542      -0.144896       0.031692       0.113204              7.964967       9.737831       2.816156       0.754011       7.682417       0.178518       6.474654          -0.000005
          210              O       4.686435       7.445391      25.906594      -0.456030      25.249347 0.38997668E+03  0.86425360E+04                                 6.698882                            6.060142       0.775287       2.308950                    0.998978      26.019001      65.439930       0.782610       0.353149      -1.144895      -0.009367      -0.071388      -0.049586       0.087423      -0.067725      -0.050773      -0.104486      -0.119531       0.278076      -0.170263       0.005410       0.164853              6.751820       4.946787       0.072291       0.552277       7.480877      -2.500631       7.827796           0.000010
          211              O       6.456179       2.171688      19.001256      -0.689263      50.594059 0.84212520E+03  0.22708948E+05                                11.015800                            9.164733      -0.190682       1.936611                    0.996085      31.498784      88.468763       0.607284       0.374019      -1.124342       0.014123      -0.067093       0.009737       0.069252      -0.028170      -0.017464      -0.014448      -0.108010       0.241572      -0.103445       0.019145       0.084300             12.618884      10.650156      -1.288309      -0.295823      16.114616       5.711404      11.091879          -0.000002
          212              O       8.014035       0.985623      17.994114      -0.626019      38.155353 0.60487183E+03  0.14957716E+05                                 8.941569                            7.584532       0.368570       2.135985                    0.998751      29.043357      77.128177       0.694510       0.356636      -1.142236      -0.026713      -0.000176      -0.030519       0.040559      -0.024667      -0.021608      -0.065309       0.113214       0.081807      -0.109605       0.045173       0.064432              9.943141      16.056896       1.023592      -0.369614       7.303021       1.048244       6.469504          -0.000002
          213              O       7.890504       4.423552      20.387432      -0.751065      53.605483 0.88346891E+03  0.24087673E+05                                11.380154                            9.327198      -0.208610       1.928566                    0.995847      32.212368      90.685343       0.608359       0.369269      -1.129034      -0.018669       0.056214       0.066546       0.089089      -0.010032      -0.056966      -0.041290      -0.073356       0.038686      -0.086918       0.014226       0.072692             13.264457      12.055560      -0.017696      -3.930332       7.991001       0.003710      19.746810          -0.000002
          214              O       6.034975       3.986726      21.505698      -0.605130      41.220393 0.65856477E+03  0.16680915E+05                                 9.590277                            8.075310      -0.049922       2.030357                    0.993170      28.702100      77.832802       0.651229       0.371322      -1.127687       0.026670      -0.023354       0.071873       0.080140      -0.016225      -0.012925      -0.012358      -0.048787      -0.252579      -0.087150       0.015326       0.071824             10.848103      16.504900       2.227432       2.091860       6.845391       0.091794       9.194017          -0.000006
          215              O       4.460820      10.763055      14.624628      -0.658904      44.133876 0.69961197E+03  0.17990901E+05                                10.013727                            8.297412       0.019825       2.025970                    0.995965      29.894061      81.686915       0.645433       0.369028      -1.129411       0.040048       0.018368       0.032847       0.054956      -0.004202       0.047493      -0.032278      -0.026239      -0.155846      -0.082968       0.022819       0.060149             11.513683      11.871443       4.401323       3.205576      12.554085       4.411906      10.115521          -0.000002
          216              O       6.372968      11.875855      14.307542      -0.641103      45.407006 0.70575208E+03  0.18185897E+05                                10.188794                            8.351069      -0.021647       2.020456                    0.995185      29.578727      80.870175       0.641446       0.370564      -1.128400      -0.039247       0.009892       0.036373       0.054416      -0.012202      -0.007107      -0.064526       0.031984      -0.087098      -0.082775       0.030801       0.051974             11.497718      15.118291      -0.800556      -5.546368       7.794625       1.377119      11.580239          -0.000001
          217              O       1.257608       0.438208      20.256830      -0.592954      38.215632 0.64412871E+03  0.16177564E+05                                 9.032121                            7.977378       0.281593       2.128179                    0.994691      28.618090      76.539612       0.658244       0.370492      -1.131635       0.006367      -0.003192       0.046569       0.047110       0.057242      -0.082332       0.045057       0.175601       0.175898      -0.156725       0.015510       0.141215              9.612740      11.111863      -0.676513      -4.112168       7.306385       0.522406      10.419972          -0.000001
          218              O       8.064648       1.248271      21.193401      -0.433879      29.842649 0.48390172E+03  0.11294090E+05                                 7.633896                            6.900417       0.602268       2.297477                    0.992438      25.379721      65.045989       0.711193       0.368999      -1.134847      -0.020495      -0.009118       0.064146       0.067955      -0.078122       0.053148       0.069840       0.021475      -0.204542      -0.144896       0.031692       0.113204              7.964967       9.737830      -2.816156      -0.754011       7.682416       0.178517       6.474653          -0.000007
          219              O       0.397185      13.290009      21.991706      -0.456030      25.249329 0.38997632E+03  0.86425258E+04                                 6.698878                            6.060139       0.775287       2.308950                    0.998978      26.018994      65.439901       0.782610       0.353149      -1.144895      -0.009367       0.071387       0.049586       0.087422       0.067725       0.050773      -0.104486      -0.119532       0.278076      -0.170263       0.005410       0.164853              6.751816       4.946785      -0.072291      -0.552277       7.480873      -2.500630       7.827791           0.000004
          220              O       6.411571       9.083488      12.930944      -0.689263      50.594061 0.84212529E+03  0.22708951E+05                                11.015799                            9.164733      -0.190682       1.936611                    0.996085      31.498786      88.468767       0.607284       0.374019      -1.124342      -0.014123      -0.067093      -0.009737       0.069252       0.028170      -0.017464       0.014448      -0.108010       0.241572      -0.103445       0.019145       0.084300             12.618883      10.650156       1.288309      -0.295823      16.114614      -5.711403      11.091878          -0.000002
          221              O       4.853715       7.897423      13.938086      -0.626019      38.155338 0.60487157E+03  0.14957708E+05                                 8.941566                            7.584530       0.368571       2.135986                    0.998751      29.043352      77.128159       0.694510       0.356636      -1.142236       0.026713      -0.000176       0.030519       0.040559       0.024667      -0.021608       0.065309       0.113214       0.081806      -0.109605       0.045173       0.064432              9.943138      16.056891      -1.023591      -0.369614       7.303020      -1.048244       6.469503          -0.000002
          222              O       4.977246      11.335352      11.544768      -0.751065      53.605480 0.88346884E+03  0.24087671E+05                                11.380153                            9.327198      -0.208610       1.928566                    0.995847      32.212367      90.685340       0.608359       0.369269      -1.129034       0.018669       0.056214      -0.066545       0.089089       0.010032      -0.056966       0.041290      -0.073356       0.038686      -0.086918       0.014226       0.072692             13.264457      12.055560       0.017696      -3.930332       7.991000      -0.003710      19.746811          -0.000003
          223              O       6.832775      10.898526      10.426502      -0.605130      41.220399 0.65856488E+03  0.16680919E+05                                 9.590278                            8.075310      -0.049922       2.030357                    0.993170      28.702102      77.832811       0.651229       0.371322      -1.127687      -0.026670      -0.023354      -0.071873       0.080140       0.016225      -0.012925       0.012358      -0.048787      -0.252579      -0.087150       0.015326       0.071824             10.848104      16.504903      -2.227432       2.091861       6.845392      -0.091795       9.194019          -0.000007
          224              O       8.406930       3.851255      17.307572      -0.658904      44.133863 0.69961176E+03  0.17990894E+05                                10.013724                            8.297410       0.019825       2.025970                    0.995965      29.894059      81.686900       0.645433       0.369028      -1.129411      -0.040048       0.018368      -0.032847       0.054956       0.004202       0.047493       0.032278      -0.026239      -0.155846      -0.082968       0.022819       0.060149             11.513679      11.871439      -4.401322       3.205574      12.554081      -4.411903      10.115517          -0.000002
          225              O       6.494782       4.964055      17.624658      -0.641103      45.407005 0.70575207E+03  0.18185896E+05                                10.188794                            8.351069      -0.021647       2.020456                    0.995185      29.578727      80.870173       0.641446       0.370564      -1.128400       0.039247       0.009892      -0.036373       0.054416       0.012202      -0.007107       0.064526       0.031984      -0.087097      -0.082775       0.030801       0.051974             11.497718      15.118290       0.800555      -5.546368       7.794625      -1.377118      11.580238          -0.000001
          226              O       3.031642       7.350008      11.675370      -0.592954      38.215614 0.64412832E+03  0.16177552E+05                                 9.032118                            7.977375       0.281594       2.128179                    0.994691      28.618083      76.539585       0.658244       0.370492      -1.131635      -0.006367      -0.003193      -0.046569       0.047110      -0.057242      -0.082332      -0.045057       0.175601       0.175897      -0.156725       0.015510       0.141215              9.612737      11.111859       0.676512      -4.112167       7.306383      -0.522405      10.419968          -0.000002
          227              O       4.803102       8.160071      10.738799      -0.433879      29.842651 0.48390178E+03  0.11294092E+05                                 7.633896                            6.900417       0.602269       2.297477                    0.992438      25.379724      65.045995       0.711193       0.368999      -1.134847       0.020495      -0.009118      -0.064146       0.067955       0.078122       0.053148      -0.069840       0.021475      -0.204543      -0.144896       0.031692       0.113204              7.964966       9.737829       2.816155      -0.754011       7.682416      -0.178517       6.474653          -0.000009
          228              O       3.892065       6.378209       9.940494      -0.456029      25.249333 0.38997640E+03  0.86425284E+04                                 6.698880                            6.060140       0.775289       2.308951                    0.998978      26.018991      65.439899       0.782610       0.353149      -1.144895       0.009368       0.071387      -0.049585       0.087422      -0.067725       0.050773       0.104486      -0.119531       0.278076      -0.170263       0.005410       0.164853              6.751818       4.946786       0.072291      -0.552277       7.480875       2.500630       7.827793          -0.000002
          229              O       6.456179       2.171688      28.897044      -0.689263      50.594052 0.84212500E+03  0.22708941E+05                                11.015799                            9.164732      -0.190682       1.936611                    0.996085      31.498781      88.468752       0.607284       0.374019      -1.124342       0.014123      -0.067093      -0.009737       0.069251      -0.028170       0.017464       0.014448      -0.108010       0.241572      -0.103445       0.019145       0.084300             12.618883      10.650155      -1.288309       0.295823      16.114617      -5.711404      11.091877           0.000002
          230              O       8.014035       0.985623      29.904186      -0.626020      38.155387 0.60487249E+03  0.14957736E+05                                 8.941575                            7.584537       0.368569       2.135985                    0.998751      29.043367      77.128222       0.694510       0.356636      -1.142236      -0.026713      -0.000175       0.030519       0.040559      -0.024667       0.021608       0.065309       0.113215       0.081807      -0.109605       0.045173       0.064432              9.943149      16.056910       1.023595       0.369613       7.303027      -1.048245       6.469508           0.000006
          231              O       7.890504       4.423552      27.510868      -0.751065      53.605472 0.88346871E+03  0.24087666E+05                                11.380152                            9.327197      -0.208610       1.928566                    0.995847      32.212364      90.685330       0.608359       0.369269      -1.129034      -0.018669       0.056214      -0.066545       0.089089      -0.010032       0.056966       0.041290      -0.073356       0.038686      -0.086918       0.014226       0.072692             13.264455      12.055558      -0.017696       3.930331       7.991001      -0.003710      19.746807           0.000002
          232              O       6.034975       3.986726      26.392602      -0.605130      41.220381 0.65856454E+03  0.16680908E+05                                 9.590275                            8.075308      -0.049922       2.030357                    0.993170      28.702095      77.832785       0.651229       0.371322      -1.127687       0.026670      -0.023354      -0.071873       0.080140      -0.016225       0.012925       0.012358      -0.048787      -0.252579      -0.087150       0.015326       0.071824             10.848101      16.504897       2.227431      -2.091860       6.845390      -0.091794       9.194015          -0.000004
          233              O       4.460820      10.763055       1.341472      -0.658905      44.133890 0.69961223E+03  0.17990910E+05                                10.013730                            8.297414       0.019824       2.025970                    0.995965      29.894064      81.686931       0.645433       0.369028      -1.129411       0.040048       0.018368      -0.032847       0.054956      -0.004202      -0.047493       0.032278      -0.026239      -0.155846      -0.082968       0.022819       0.060149             11.513687      11.871447       4.401325      -3.205577      12.554090      -4.411908      10.115524           0.000003
          234              O       6.372968      11.875855       1.658558      -0.641103      45.407003 0.70575200E+03  0.18185894E+05                                10.188794                            8.351069      -0.021648       2.020456                    0.995185      29.578724      80.870170       0.641446       0.370564      -1.128400      -0.039247       0.009892      -0.036373       0.054416      -0.012202       0.007107       0.064526       0.031984      -0.087098      -0.082775       0.030801       0.051974             11.497719      15.118292      -0.800556       5.546369       7.794625      -1.377119      11.580239           0.000004
          235              O       1.257608       0.438208      27.641470      -0.592955      38.215652 0.64412913E+03  0.16177578E+05                                 9.032125                            7.977381       0.281593       2.128179                    0.994691      28.618096      76.539638       0.658243       0.370492      -1.131635       0.006367      -0.003192      -0.046569       0.047110       0.057242       0.082332      -0.045057       0.175601       0.175898      -0.156725       0.015510       0.141215              9.612744      11.111868      -0.676513       4.112170       7.306389      -0.522406      10.419976           0.000003
          236              O       8.064648       1.248271      26.704899      -0.433879      29.842652 0.48390178E+03  0.11294092E+05                                 7.633897                            6.900417       0.602268       2.297477                    0.992438      25.379722      65.045992       0.711193       0.368999      -1.134847      -0.020495      -0.009118      -0.064146       0.067955      -0.078122      -0.053148      -0.069840       0.021475      -0.204542      -0.144896       0.031692       0.113204              7.964967       9.737830      -2.816156       0.754010       7.682418      -0.178517       6.474654          -0.000005
          237              O       0.397185      13.290009      25.906594      -0.456031      25.249373 0.38997719E+03  0.86425505E+04                                 6.698888                            6.060147       0.775286       2.308950                    0.998978      26.019009      65.439968       0.782609       0.353149      -1.144895      -0.009367       0.071388      -0.049586       0.087423       0.067725      -0.050773       0.104485      -0.119531       0.278077      -0.170263       0.005410       0.164853              6.751826       4.946791      -0.072291       0.552278       7.480884       2.500634       7.827803           0.000010
          238              O       6.411571       9.083488       3.035156      -0.689263      50.594052 0.84212506E+03  0.22708943E+05                                11.015798                            9.164732      -0.190682       1.936611                    0.996085      31.498782      88.468755       0.607284       0.374019      -1.124342      -0.014123      -0.067093       0.009737       0.069251       0.028170       0.017464      -0.014448      -0.108010       0.241572      -0.103445       0.019145       0.084300             12.618882      10.650155       1.288309       0.295823      16.114615       5.711403      11.091877           0.000001
          239              O       4.853715       7.897423       2.028014      -0.626020      38.155375 0.60487226E+03  0.14957729E+05                                 8.941573                            7.584535       0.368570       2.135985                    0.998751      29.043364      77.128207       0.694510       0.356636      -1.142236       0.026713      -0.000176      -0.030519       0.040559       0.024667       0.021608      -0.065309       0.113215       0.081806      -0.109605       0.045173       0.064432              9.943146      16.056905      -1.023594       0.369613       7.303025       1.048245       6.469507           0.000005
          240              O       4.977246      11.335352       4.421332      -0.751065      53.605469 0.88346863E+03  0.24087663E+05                                11.380152                            9.327196      -0.208610       1.928566                    0.995847      32.212363      90.685324       0.608359       0.369269      -1.129034       0.018669       0.056214       0.066545       0.089089       0.010032       0.056966      -0.041290      -0.073356       0.038686      -0.086918       0.014226       0.072692             13.264454      12.055558       0.017696       3.930331       7.991000       0.003710      19.746806           0.000001
          241              O       6.832775      10.898526       5.539598      -0.605130      41.220388 0.65856468E+03  0.16680913E+05                                 9.590276                            8.075309      -0.049922       2.030357                    0.993170      28.702098      77.832795       0.651229       0.371322      -1.127687      -0.026670      -0.023354       0.071872       0.080140       0.016225       0.012925      -0.012358      -0.048787      -0.252579      -0.087150       0.015326       0.071824             10.848102      16.504899      -2.227431      -2.091860       6.845391       0.091795       9.194017          -0.000005
          242              O       8.406930       3.851255      30.590728      -0.658905      44.133874 0.69961195E+03  0.17990901E+05                                10.013726                            8.297412       0.019825       2.025970                    0.995965      29.894061      81.686912       0.645433       0.369028      -1.129411      -0.040048       0.018368       0.032847       0.054956       0.004202      -0.047493      -0.032278      -0.026239      -0.155846      -0.082968       0.022819       0.060149             11.513682      11.871442      -4.401323      -3.205575      12.554086       4.411905      10.115519           0.000003
          243              O       6.494782       4.964055      30.273642      -0.641103      45.407004 0.70575202E+03  0.18185895E+05                                10.188794                            8.351069      -0.021647       2.020456                    0.995185      29.578725      80.870170       0.641446       0.370564      -1.128400       0.039247       0.009892       0.036373       0.054416       0.012202       0.007107      -0.064526       0.031984      -0.087097      -0.082775       0.030801       0.051974             11.497718      15.118292       0.800556       5.546369       7.794625       1.377119      11.580238           0.000004
          244              O       3.031642       7.350008       4.290730      -0.592955      38.215637 0.64412879E+03  0.16177567E+05                                 9.032122                            7.977379       0.281593       2.128179                    0.994691      28.618090      76.539615       0.658244       0.370492      -1.131635      -0.006367      -0.003192       0.046569       0.047110      -0.057242       0.082332       0.045057       0.175601       0.175898      -0.156725       0.015510       0.141215              9.612742      11.111865       0.676513       4.112169       7.306387       0.522405      10.419974           0.000002
          245              O       4.803102       8.160071       5.227301      -0.433879      29.842655 0.48390184E+03  0.11294094E+05                                 7.633897                            6.900417       0.602268       2.297477                    0.992438      25.379724      65.045999       0.711193       0.368999      -1.134847       0.020495      -0.009118       0.064146       0.067955       0.078122      -0.053148       0.069840       0.021475      -0.204543      -0.144896       0.031692       0.113204              7.964968       9.737831       2.816157       0.754010       7.682418       0.178517       6.474654          -0.000006
          246              O       3.892065       6.378209       6.025606      -0.456031      25.249379 0.38997731E+03  0.86425537E+04                                 6.698889                            6.060149       0.775287       2.308950                    0.998978      26.019007      65.439968       0.782609       0.353149      -1.144895       0.009368       0.071387       0.049586       0.087422      -0.067725      -0.050773      -0.104485      -0.119531       0.278076      -0.170263       0.005410       0.164853              6.751828       4.946793       0.072291       0.552278       7.480886      -2.500635       7.827805           0.000004
          247              O       2.122321      11.651912      12.930944      -0.689263      50.594058 0.84212524E+03  0.22708949E+05                                11.015799                            9.164733      -0.190682       1.936611                    0.996085      31.498785      88.468765       0.607284       0.374019      -1.124342      -0.014123       0.067093      -0.009737       0.069252      -0.028170      -0.017464      -0.014448      -0.108010       0.241572      -0.103445       0.019145       0.084300             12.618883      10.650156      -1.288309      -0.295823      16.114614       5.711403      11.091878          -0.000002
          248              O       0.564465      12.837977      13.938086      -0.626019      38.155341 0.60487162E+03  0.14957709E+05                                 8.941566                            7.584530       0.368571       2.135985                    0.998751      29.043354      77.128163       0.694510       0.356636      -1.142236       0.026713       0.000176       0.030519       0.040559      -0.024667      -0.021608      -0.065309       0.113214       0.081806      -0.109605       0.045173       0.064432              9.943138      16.056891       1.023591      -0.369614       7.303019       1.048244       6.469503          -0.000002
          249              O       0.687996       9.400048      11.544768      -0.751065      53.605481 0.88346886E+03  0.24087671E+05                                11.380154                            9.327198      -0.208610       1.928566                    0.995847      32.212367      90.685341       0.608359       0.369269      -1.129034       0.018669      -0.056214      -0.066545       0.089089      -0.010032      -0.056966      -0.041290      -0.073356       0.038686      -0.086918       0.014226       0.072692             13.264457      12.055560      -0.017696      -3.930332       7.991001       0.003710      19.746810          -0.000003
          250              O       2.543525       9.836874      10.426502      -0.605130      41.220399 0.65856488E+03  0.16680919E+05                                 9.590278                            8.075310      -0.049922       2.030357                    0.993170      28.702102      77.832811       0.651229       0.371322      -1.127687      -0.026670       0.023354      -0.071873       0.080140      -0.016225      -0.012925      -0.012358      -0.048787      -0.252579      -0.087150       0.015326       0.071824             10.848104      16.504902       2.227432       2.091861       6.845392       0.091795       9.194019          -0.000007
          251              O       4.117680       3.060545      17.307572      -0.658905      44.133863 0.69961177E+03  0.17990895E+05                                10.013724                            8.297410       0.019825       2.025970                    0.995965      29.894059      81.686901       0.645433       0.369028      -1.129411      -0.040048      -0.018368      -0.032847       0.054956      -0.004202       0.047493      -0.032278      -0.026239      -0.155846      -0.082968       0.022819       0.060149             11.513680      11.871440       4.401322       3.205574      12.554082       4.411904      10.115517          -0.000002
          252              O       2.205532       1.947745      17.624658      -0.641103      45.407003 0.70575203E+03  0.18185895E+05                                10.188794                            8.351069      -0.021647       2.020456                    0.995185      29.578726      80.870171       0.641446       0.370564      -1.128400       0.039247      -0.009892      -0.036373       0.054416      -0.012202      -0.007107      -0.064526       0.031985      -0.087097      -0.082775       0.030801       0.051974             11.497718      15.118290      -0.800555      -5.546368       7.794625       1.377119      11.580238          -0.000001
          253              O       7.320892      13.385392      11.675370      -0.592954      38.215612 0.64412826E+03  0.16177550E+05                                 9.032118                            7.977375       0.281594       2.128179                    0.994691      28.618082      76.539579       0.658244       0.370492      -1.131635      -0.006367       0.003193      -0.046569       0.047110       0.057242      -0.082332       0.045057       0.175601       0.175897      -0.156725       0.015510       0.141215              9.612736      11.111859      -0.676512      -4.112166       7.306382       0.522405      10.419968          -0.000002
          254              O       0.513852      12.575329      10.738799      -0.433879      29.842653 0.48390182E+03  0.11294093E+05                                 7.633897                            6.900417       0.602269       2.297477                    0.992438      25.379724      65.045997       0.711193       0.368999      -1.134847       0.020495       0.009118      -0.064146       0.067955      -0.078122       0.053148       0.069840       0.021474      -0.204543      -0.144896       0.031692       0.113204              7.964967       9.737830      -2.816156      -0.754010       7.682417       0.178517       6.474654          -0.000009
          255              O       8.181315       0.533591       9.940494      -0.456031      25.249364 0.38997702E+03  0.86425457E+04                                 6.698887                            6.060147       0.775288       2.308950                    0.998978      26.018999      65.439940       0.782609       0.353149      -1.144895       0.009368      -0.071387      -0.049585       0.087422       0.067725       0.050773      -0.104485      -0.119531       0.278076      -0.170263       0.005410       0.164853              6.751825       4.946791      -0.072291      -0.552278       7.480883      -2.500633       7.827802          -0.000002
          256              O       2.166929       4.740112      19.001256      -0.689263      50.594058 0.84212519E+03  0.22708948E+05                                11.015799                            9.164733      -0.190682       1.936611                    0.996085      31.498784      88.468762       0.607284       0.374019      -1.124342       0.014123       0.067093       0.009737       0.069251       0.028170      -0.017464       0.014448      -0.108010       0.241572      -0.103445       0.019145       0.084300             12.618883      10.650156       1.288309      -0.295823      16.114616      -5.711404      11.091878          -0.000002
          257              O       3.724785       5.926177      17.994114      -0.626019      38.155350 0.60487178E+03  0.14957714E+05                                 8.941568                            7.584532       0.368570       2.135985                    0.998751      29.043356      77.128174       0.694510       0.356636      -1.142236      -0.026713       0.000176      -0.030519       0.040559       0.024667      -0.021608       0.065309       0.113214       0.081807      -0.109605       0.045173       0.064432              9.943140      16.056895      -1.023592      -0.369614       7.303021      -1.048244       6.469504          -0.000002
          258              O       3.601254       2.488248      20.387432      -0.751065      53.605484 0.88346894E+03  0.24087674E+05                                11.380154                            9.327198      -0.208610       1.928566                    0.995847      32.212368      90.685345       0.608359       0.369269      -1.129034      -0.018669      -0.056214       0.066546       0.089089       0.010032      -0.056966       0.041290      -0.073356       0.038686      -0.086918       0.014226       0.072692             13.264457      12.055560       0.017696      -3.930331       7.991001      -0.003710      19.746811          -0.000002
          259              O       1.745725       2.925074      21.505698      -0.605130      41.220390 0.65856469E+03  0.16680913E+05                                 9.590277                            8.075309      -0.049922       2.030357                    0.993170      28.702098      77.832798       0.651229       0.371322      -1.127687       0.026670       0.023354       0.071873       0.080140       0.016225      -0.012925       0.012358      -0.048787      -0.252579      -0.087150       0.015326       0.071824             10.848103      16.504900      -2.227432       2.091860       6.845391      -0.091794       9.194017          -0.000006
          260              O       0.171570       9.972345      14.624628      -0.658905      44.133878 0.69961202E+03  0.17990903E+05                                10.013727                            8.297412       0.019825       2.025970                    0.995965      29.894062      81.686918       0.645433       0.369028      -1.129411       0.040048      -0.018368       0.032847       0.054956       0.004202       0.047493       0.032278      -0.026239      -0.155846      -0.082968       0.022819       0.060149             11.513684      11.871444      -4.401323       3.205576      12.554086      -4.411906      10.115522          -0.000002
          261              O       2.083718       8.859545      14.307542      -0.641103      45.407002 0.70575202E+03  0.18185895E+05                                10.188793                            8.351068      -0.021647       2.020456                    0.995185      29.578726      80.870171       0.641446       0.370564      -1.128400      -0.039247      -0.009892       0.036373       0.054416       0.012202      -0.007107       0.064526       0.031984      -0.087098      -0.082775       0.030801       0.051974             11.497718      15.118290       0.800556      -5.546368       7.794624      -1.377119      11.580238          -0.000001
          262              O       5.546858       6.473592      20.256830      -0.592955      38.215627 0.64412861E+03  0.16177561E+05                                 9.032120                            7.977377       0.281593       2.128179                    0.994691      28.618088      76.539604       0.658244       0.370492      -1.131635       0.006367       0.003192       0.046569       0.047110      -0.057242      -0.082332      -0.045057       0.175601       0.175898      -0.156725       0.015510       0.141215              9.612739      11.111862       0.676512      -4.112167       7.306385      -0.522405      10.419971          -0.000001
          263              O       3.775398       5.663529      21.193401      -0.433879      29.842651 0.48390178E+03  0.11294092E+05                                 7.633896                            6.900417       0.602268       2.297477                    0.992438      25.379723      65.045993       0.711193       0.368999      -1.134847      -0.020495       0.009118       0.064146       0.067955       0.078122       0.053148      -0.069840       0.021475      -0.204542      -0.144896       0.031692       0.113204              7.964967       9.737830       2.816156      -0.754010       7.682417      -0.178517       6.474653          -0.000007
          264              O       4.686435       7.445391      21.991706      -0.456031      25.249343 0.38997661E+03  0.86425340E+04                                 6.698881                            6.060142       0.775287       2.308950                    0.998978      26.018999      65.439923       0.782610       0.353149      -1.144895      -0.009367      -0.071387       0.049586       0.087422      -0.067725       0.050773       0.104486      -0.119531       0.278076      -0.170263       0.005410       0.164853              6.751820       4.946787       0.072291      -0.552277       7.480877       2.500631       7.827795           0.000004

******************************************************
Auxiliary information for the entire system
The total spin magnetic moment of the unit cell is   0.000431
The total net atomic charge of the unit cell is   -0.000004
Accuracy of reproducing the electrostatic potential in the unit cell:
  The inner radius (bohr) =    5.0000
  The outer radius (bohr) =   12.0000
  Valid grid points have density less than (e/(bohr^3)) =    0.0001
  The number of valid grid points were=        68952
  The rms potential error without charges in kcal/mol is=     12.45185
  The rms potential error with partial charges in kcal/mol is=      1.00871
  The RRMSE value at monopole order=      0.08101
  The rms potential error with partial charges and cloud penetration in kcal/mol is=      0.99988
  The RRMSE value at monopole order with cloud penetration is=      0.08030
  The rms potential error with partial charges and atomic dipoles in kcal/mol is=      0.71985
  The RRMSE value at dipole order=      0.05781
  The rms potential error with partial charges, atomic dipoles and cloud penetration in kcal/mol is=      0.71981
  The RRMSE value at dipole order with cloud penetration=      0.05781

******************************************************
The electron densities and ab initio electrostatic potential were computed in VASP using the PBE functional and
projector augmented wave method. See the main text of the journal article for a description of computational details.
The atomic charges, dipoles, and quadrupoles were computed with the DDEC6 method as described in
(a) T. A. Manz and N. Gabaldon Limas, RSC Adv. 6 (2016) 47771-47801 DOI: 10.1039/c6ra04656h
(b) N. Gabaldon Limas and T. A. Manz, RSC Adv. 8 (2018) 2678-2707 DOI: 10.1039/c7ra11829e.
For each atom in the material, the electron cloud parameters were fit to the spherically averaged atom-in-material
electron density using radial positions for which this density was between 10^-4 and 10^-2 electrons per cubic bohr.
The polarizabilities, dispersion coefficients, and quantum Drude oscillator (QDO) parameters were fit using the MCLF method.
The magnetic structure of the system was optimized in VASP from the default ferromagnetic initial guess using spin polarization.
The atomic spin moments (ASMs) were computed on this optimized magnetic structure using the DDEC6 partition as inputs
to the method of T. A. Manz and D. S. Sholl, J. Chem. Theory Comput. 7 (2011) 4146-4164 DOI: 10.1021/ct200539n.
The RMSE and RRMSE were computed using a uniform grid with Ewald summation.
