# Supplementary material for: A collection of forcefield precursors for metal–organic frameworks
Source: RSC Adv. 2019 Nov 13;9(63):36492–507. doi: 10.1039/c9ra07327b (PMC9075174; doi:10.1039/c9ra07327b)
Supplement: RA-009-C9RA07327B-s6319 [file RA-009-C9RA07327B-s6319.xyz]

  165
jmolscript: load "" {1 1 1} spacegroup "x,y,z" unitcell [{     17.575700     0.000000     0.000000 }, {     -0.285146    17.573387     0.000000 }, {     -0.285146    -0.289810    17.570997 }]
Ce     6.241835     6.343937     6.449434     2.037460
Ce    10.763573    10.939640    11.121563     2.037459
Ce     8.502704     8.641789     8.785498     1.920026
H      6.494640     9.355382     4.090528     0.129266
H      6.504143    10.047415     1.874825     0.134332
H     10.511579     9.440246     4.166083     0.138720
H      6.624990    10.514998    16.996425     0.136867
H     11.218267    10.728329    16.102062     0.139982
H      7.408490    10.945119    14.891420     0.125761
H      3.829802     6.557638     9.421569     0.129265
H      1.603127     6.531012    10.076967     0.134332
H      3.838767    10.575251     9.507666     0.138720
H     16.711010     6.897015    10.793863     0.136867
H     15.738847    11.475122    10.992416     0.139982
H     14.586764     7.646150    11.189211     0.125761
H      9.248783     3.980377     6.712121     0.129265
H      9.940570     1.764634     6.696307     0.134332
H      9.268464     3.989663    10.730608     0.138720
H     10.406131    16.882060     7.074083     0.136867
H     10.544913    15.912021    11.654842     0.139982
H     10.823483    14.764306     7.829636     0.125761
H     10.510768     7.928195    13.480469     0.129265
H     10.501265     7.236162    15.696172     0.134332
H      6.493829     7.843331    13.404914     0.138720
H     10.380418     6.768579     0.574572     0.136867
H      5.787141     6.555248     1.468935     0.139982
H      9.596918     6.338458     2.679577     0.125761
H     13.175606    10.725939     8.149428     0.129265
H     15.402281    10.752565     7.494030     0.134332
H     13.166641     6.708326     8.063331     0.138720
H      0.294398    10.386562     6.777134     0.136867
H      1.266561     5.808455     6.578581     0.139982
H      2.418644     9.637427     6.381786     0.125761
H      7.756625    13.303200    10.858876     0.129265
H      7.064838    15.518943    10.874690     0.134332
H      7.736944    13.293914     6.840389     0.138720
H      6.599277     0.401517    10.496914     0.136867
H      6.460495     1.371556     5.916155     0.139982
H      6.181925     2.519271     9.741361     0.125761
C      8.506231     8.891885     5.768558     0.608720
C      8.482174     9.319374     4.355850    -0.019125
C      7.305899     9.511827     3.661796    -0.075633
C      7.305222     9.927352     2.335186    -0.108649
C      9.710073     9.575951     3.716266    -0.082945
C      9.711856    10.031488     2.414255    -0.107429
C      8.527933    10.169725     1.704387     0.059493
C      8.776870    10.567426     0.286407     0.048026
C     10.121004    10.674191    -0.007028    -0.110393
C      7.537949    10.533655    16.824230    -0.110529
C     10.305906    10.672769    16.274257    -0.089505
C      8.019901    10.803773    15.576689    -0.079806
C      9.387682    10.873837    15.270953    -0.010463
C      9.840147    11.074687    13.854731     0.568760
C      5.482390     8.596309     8.985808     0.608720
C      4.063401     8.549224     9.389941    -0.019125
C      3.385443     7.361793     9.570922    -0.075633
C      2.052347     7.339485     9.964512    -0.108649
C      3.399836     9.766517     9.635935    -0.082945
C      2.090633     9.747057    10.069938    -0.107430
C      1.397883     8.551738    10.196450     0.059493
C     -0.030313     8.777534    10.570712     0.048027
C     -0.347238    10.116702    10.672624    -0.110394
C     16.523741     7.807056    10.809677    -0.110530
C     15.926715    10.565690    10.939703    -0.089505
C     15.264260     8.268635    11.059186    -0.079806
C     14.935261     9.631258    11.124198    -0.010463
C     13.508765    10.060636    11.301665     0.568760
C      8.752711     5.625133     8.743328     0.608720
C      9.180534     4.212900     8.702915    -0.019125
C      9.392045     3.538284     7.518630    -0.075633
C      9.807526     2.211754     7.502816    -0.108649
C      9.417155     3.553087     9.924099    -0.082945
C      9.872604     2.251102     9.911799    -0.107430
C     10.030030     1.560815     8.718729     0.059493
C     10.423640     0.138817     8.950666     0.048028
C     10.508584    -0.176771    10.291333    -0.110394
C     10.409973    16.694828     7.984261    -0.110530
C     10.504162    16.099252    10.744665    -0.089505
C     10.672237    15.439438     8.449892    -0.079806
C     10.720101    15.111172     9.813402    -0.010463
C     10.913584    13.687627    10.245648     0.568760
C      8.499177     8.391692    11.802439     0.608720
C      8.523234     7.964203    13.215147    -0.019125
C      9.699509     7.771750    13.909201    -0.075633
C      9.700186     7.356225    15.235811    -0.108649
C      7.295335     7.707626    13.854731    -0.082945
C      7.293552     7.252089    15.156742    -0.107429
C      8.477475     7.113852    15.866610     0.059493
C      8.228538     6.716151    17.284590     0.048026
C      7.169550     6.899196     0.007028    -0.110393
C      9.467459     6.749922     0.746767    -0.110529
C      6.699502     6.610808     1.296740    -0.089505
C      8.985507     6.479804     1.994308    -0.079806
C      7.617726     6.409740     2.300044    -0.010463
C      7.165261     6.208890     3.716266     0.568760
C     11.523018     8.687268     8.585189     0.608720
C     12.942007     8.734353     8.181056    -0.019125
C     13.619965     9.921784     8.000075    -0.075633
C     14.953061     9.944092     7.606485    -0.108649
C     13.605572     7.517060     7.935062    -0.082945
C     14.914775     7.536520     7.501059    -0.107430
C     15.607525     8.731839     7.374547     0.059493
C     17.035721     8.506043     7.000285     0.048027
C     -0.223054     7.166875     6.898373    -0.110394
C      0.481667     9.476521     6.761320    -0.110530
C      1.078693     6.717887     6.631294    -0.089505
C      1.741148     9.014942     6.511811    -0.079806
C      2.070147     7.652319     6.446799    -0.010463
C      3.496643     7.222941     6.269332     0.568760
C      8.252697    11.658444     8.827669     0.608720
C      7.824874    13.070677     8.868082    -0.019125
C      7.613363    13.745293    10.052367    -0.075633
C      7.197882    15.071823    10.068181    -0.108649
C      7.588253    13.730490     7.646898    -0.082945
C      7.132804    15.032475     7.659198    -0.107430
C      6.975378    15.722762     8.852268     0.059493
C      6.581768    17.144760     8.620331     0.048027
C      6.781970    -0.113039     7.279664    -0.110394
C      6.595435     0.588749     9.586736    -0.110530
C      6.501246     1.184325     6.826332    -0.089505
C      6.333171     1.844139     9.121105    -0.079806
C      6.285307     2.172405     7.757595    -0.010463
C      6.091824     3.595950     7.325349     0.568760
S     11.118181    10.348833     1.403923     0.980354
S      1.052522    11.136723    10.370578     0.980354
S     10.167091     1.217632    11.306234     0.980354
S      5.887227     6.934744    16.167074     0.980354
S     15.952886     6.146854     7.200419     0.980354
S      6.838317    16.065945     6.264763     0.980354
O      9.575683     8.860595     6.397776    -0.496185
O      7.392735     8.526506     6.324329    -0.662982
O     11.080625    10.979640    13.629471    -0.555388
O      9.010188    11.283294    12.948419    -0.549891
O     11.799842    11.549852     1.880097    -0.500108
O     11.894109     9.137669     1.201856    -0.510406
O      6.094604     9.675835     8.964898    -0.496185
O      6.062102     7.492072     8.629644    -0.662982
O     13.265007    11.297323    11.202916    -0.555388
O     12.612721     9.216029    11.495298    -0.549891
O      1.497706    11.825697    11.579287    -0.500108
O      0.857893    11.909596     9.156247    -0.510406
O      8.704074     6.236639     9.822363    -0.496185
O      8.405445     6.199287     7.633368    -0.662982
O     10.798424    13.441969    11.480538    -0.555388
O     11.135629    12.795068     9.404349    -0.549891
O     11.356893     1.682180    12.015048    -0.500108
O      8.943498     1.003123    12.058975    -0.510406
O      7.429725     8.422982    11.173221    -0.496185
O      9.612673     8.757071    11.246668    -0.662982
O      5.924783     6.303937     3.941526    -0.555388
O      7.995220     6.000283     4.622578    -0.549891
O      5.205566     5.733725    15.690900    -0.500108
O      5.111299     8.145908    16.369141    -0.510406
O     10.910804     7.607742     8.606099    -0.496185
O     10.943306     9.791505     8.941353    -0.662982
O      3.740401     5.986254     6.368081    -0.555388
O      4.392687     8.067548     6.075699    -0.549891
O     15.507702     5.457880     5.991710    -0.500108
O     16.147515     5.373981     8.414750    -0.510406
O      8.301334    11.046938     7.748634    -0.496185
O      8.599963    11.084290     9.937629    -0.662982
O      6.206984     3.841608     6.090459    -0.555388
O      5.869779     4.488509     8.166648    -0.549891
O      5.648515    15.601397     5.555949    -0.500108
O      8.061910    16.280454     5.512022    -0.510406

The following XYZ coordinates are in angstroms. Other properties are in atomic units.
The sperically averaged electron density of each atom fit to a function of the form exp(a - br)
eigen_1, eigen_2 and eigen_3 are the three eigenvalues of traceless quadrupole moment tensor
  atom number  atomic symbol              X              Y              Z     net charge C6 coefficient C8 coefficient C10 coefficient fluctuating dipole atomic polarizability isotropic forcefield polarizability              a              b squared Pearson coefficient          <r^3>          <r^4>         wp_QDO          m_QDO          q_QDO       dipole_x       dipole_y       dipole_z         dipole            Qxy            Qxz            Qyz     Q(x^2-y^2)  Q(3z^2 - R^2)        eigen_1        eigen_2        eigen_3 static polarizability      alpha(xx)      alpha(xy)      alpha(xz)      alpha(yy)      alpha(yz)      alpha(zz) atomic spin moment
            1             Ce       6.241835       6.343937       6.449434       2.037460     224.538235 0.63320103E+04  0.25939067E+06                                25.252731                           22.259715       2.463244       2.357683                    0.998717      97.418795     254.454175       0.509524       0.293446      -1.302233       0.029649       0.030135       0.030636       0.052209       0.005410       0.005501       0.005592      -0.000172       0.000550      -0.005504      -0.005501       0.011005             32.830710      32.911464      -2.447402      -2.488112      32.832029      -2.528811      32.748638           0.000061
            2             Ce      10.763573      10.939640      11.121563       2.037459     224.538157 0.63320075E+04  0.25939056E+06                                25.252746                           22.259727       2.463239       2.357681                    0.998717      97.418802     254.454297       0.509523       0.293447      -1.302232      -0.029649      -0.030132      -0.030636       0.052207       0.005410       0.005500       0.005591      -0.000174       0.000550      -0.005503      -0.005501       0.011004             32.830730      32.911484      -2.447405      -2.488114      32.832047      -2.528812      32.748660           0.000047
            3             Ce       8.502704       8.641789       8.785498       1.920026     198.226082 0.55713129E+04  0.22393972E+06                                24.800859                           21.977038       2.353574       2.286756                    0.997170     103.450777     279.292304       0.468728       0.325096      -1.252885       0.000000       0.000001       0.000001       0.000001      -0.019967      -0.020299      -0.020631       0.000649      -0.002012      -0.040609       0.020304       0.020305             34.245135      34.150635       2.863918       2.911546      34.243572       2.959175      34.341198           0.000049
            4              H       6.494640       9.355382       4.090528       0.129266       1.038473 0.73518783E+01  0.70140615E+02                                 1.653931                            1.554111      -0.879359       2.477828                    0.998956       3.233261       8.708002       0.521120       1.231962      -0.721070      -0.040156      -0.002415       0.019080       0.044524      -0.001905      -0.001251       0.000113       0.031759       0.003054      -0.016502       0.000910       0.015592              1.749857       1.994960       0.150947      -0.471225       1.389265      -0.142132       1.865347           0.000000
            5              H       6.504143      10.047415       1.874825       0.134332       1.019228 0.73297435E+01  0.69046949E+02                                 1.566592                            1.504512      -0.748543       2.541979                    0.999817       3.011338       7.750550       0.561457       1.158067      -0.741108      -0.036835       0.005663      -0.017324       0.041098      -0.001015       0.001013      -0.008125       0.030322       0.006446      -0.019322       0.005036       0.014285              1.578905       1.751805      -0.077492       0.260447       1.291300      -0.082554       1.693611           0.000000
            6              H      10.511579       9.440246       4.166083       0.138720       1.022304 0.74102202E+01  0.70756809E+02                                 1.635665                            1.562829      -0.855750       2.495872                    0.999431       3.148240       8.451238       0.518974       1.236013      -0.721295       0.038637      -0.006027       0.019745       0.043806      -0.001753       0.006176      -0.002758       0.018972      -0.018903      -0.009642      -0.005121       0.014764              1.686943       1.871167      -0.049462       0.357725       1.313316      -0.104070       1.876346           0.000000
            7              H       6.624990      10.514998      16.996425       0.136867       1.029861 0.74457509E+01  0.70584044E+02                                 1.588520                            1.524841      -0.826783       2.506353                    0.999580       3.067880       7.983092       0.551742       1.171041      -0.737283      -0.042245       0.002138       0.003287       0.042427      -0.006170       0.000250      -0.005258       0.032614       0.013847      -0.020780       0.005509       0.015271              1.590399       1.932974       0.017653      -0.173385       1.308229      -0.039283       1.529994           0.000000
            8              H      11.218267      10.728329      16.102062       0.139982       1.097920 0.81257747E+01  0.79078316E+02                                 1.696235                            1.623612      -0.851664       2.500614                    0.999500       3.136829       8.389678       0.517348       1.216553      -0.727092       0.044504       0.005195      -0.008303       0.045569       0.001682      -0.000716      -0.001921       0.024766      -0.019676      -0.010187      -0.005621       0.015808              1.716310       2.088553       0.120945      -0.214322       1.347875      -0.065973       1.712501           0.000000
            9              H       7.408490      10.945119      14.891420       0.125761       1.066683 0.76781996E+01  0.73224569E+02                                 1.615152                            1.537081      -0.806501       2.506730                    0.999631       3.118341       8.093648       0.556600       1.153893      -0.741266      -0.031202       0.007178      -0.027883       0.042457      -0.002661       0.008227      -0.004100       0.029422       0.001375      -0.015977      -0.002814       0.018791              1.680600       1.592634      -0.078870       0.333759       1.357381      -0.171752       2.091785           0.000000
           10              H       3.829802       6.557638       9.421569       0.129265       1.038472 0.73518751E+01  0.70140580E+02                                 1.653932                            1.554111      -0.879359       2.477828                    0.998956       3.233261       8.708003       0.521120       1.231962      -0.721070       0.019766      -0.039840      -0.002100       0.044524      -0.001451       0.000431      -0.001918      -0.014274      -0.049140      -0.016502       0.000910       0.015592              1.749857       1.885305      -0.475430      -0.136509       1.979560       0.140959       1.384707           0.000000
           11              H       1.603127       6.531012      10.076967       0.134332       1.019227 0.73297358E+01  0.69046865E+02                                 1.566592                            1.504511      -0.748544       2.541978                    0.999817       3.011337       7.750549       0.561457       1.158068      -0.741108      -0.016815      -0.037113       0.005377       0.041098       0.000840      -0.007800      -0.001125      -0.011735      -0.049495      -0.019322       0.005036       0.014285              1.578905       1.687748       0.260650      -0.074678       1.760281      -0.074408       1.288687           0.000000
           12              H       3.838767      10.575251       9.507666       0.138720       1.022305 0.74102273E+01  0.70756891E+02                                 1.635666                            1.562829      -0.855750       2.495872                    0.999431       3.148241       8.451240       0.518974       1.236013      -0.721295       0.019212       0.038953      -0.005700       0.043806       0.005895      -0.002729      -0.001696      -0.019239      -0.019279      -0.009642      -0.005121       0.014764              1.686943       1.867992       0.358441      -0.094011       1.882801      -0.045088       1.310037           0.000000
           13              H      16.711010       6.897015      10.793863       0.136867       1.029859 0.74457377E+01  0.70583887E+02                                 1.588519                            1.524840      -0.826780       2.506354                    0.999580       3.067878       7.983085       0.551742       1.171041      -0.737283       0.003936      -0.042187       0.002192       0.042427       0.000202      -0.004772      -0.006243      -0.009234      -0.056346      -0.020780       0.005509       0.015271              1.590397       1.536967      -0.180077      -0.035840       1.927231       0.014211       1.306993           0.000000
           14              H      15.738847      11.475122      10.992416       0.139982       1.097921 0.81257798E+01  0.79078375E+02                                 1.696236                            1.623612      -0.851664       2.500614                    0.999500       3.136830       8.389680       0.517348       1.216552      -0.727092      -0.009108       0.044362       0.005057       0.045569      -0.001103      -0.001905       0.001640      -0.022099      -0.027499      -0.010187      -0.005621       0.015808              1.716311       1.721695      -0.222241      -0.061822       2.081438       0.116407       1.345799           0.000000
           15              H      14.586764       7.646150      11.189211       0.125761       1.066683 0.76781950E+01  0.73224512E+02                                 1.615152                            1.537081      -0.806501       2.506730                    0.999631       3.118341       8.093647       0.556600       1.153893      -0.741266      -0.027488      -0.031653       0.006717       0.042457       0.008040      -0.003803      -0.002587      -0.014422      -0.045214      -0.015977      -0.002814       0.018791              1.680599       2.086245       0.343023      -0.158337       1.603636      -0.075933       1.351916           0.000000
           16              H       9.248783       3.980377       6.712121       0.129265       1.038472 0.73518767E+01  0.70140594E+02                                 1.653931                            1.554111      -0.879359       2.477828                    0.998956       3.233261       8.708001       0.521120       1.231962      -0.721070      -0.001763       0.019740      -0.039869       0.044524       0.000173      -0.002416      -0.001483      -0.017381       0.045766      -0.016502       0.000910       0.015592              1.749857       1.384527      -0.136775       0.138805       1.880998      -0.475426       1.984046           0.000000
           17              H       9.940570       1.764634       6.696307       0.134332       1.019227 0.73297341E+01  0.69046838E+02                                 1.566591                            1.504511      -0.748544       2.541978                    0.999817       3.011337       7.750546       0.561458       1.158067      -0.741108       0.006260      -0.016716      -0.037019       0.041098      -0.008114      -0.001640       0.000685      -0.018317       0.042214      -0.019322       0.005036       0.014285              1.578904       1.293935      -0.085356      -0.086341       1.685080       0.258015       1.757698           0.000000
           18              H       9.268464       3.989663      10.730608       0.138720       1.022306 0.74102298E+01  0.70756919E+02                                 1.635666                            1.562830      -0.855750       2.495872                    0.999431       3.148241       8.451240       0.518974       1.236013      -0.721296      -0.006653       0.019107       0.038854       0.043806      -0.002824      -0.002107       0.005816       0.000225       0.038314      -0.009642      -0.005121       0.014764              1.686944       1.315068      -0.108881      -0.060290       1.864604       0.355910       1.881159           0.000000
           19              H      10.406131      16.882060       7.074083       0.136867       1.029858 0.74457326E+01  0.70583822E+02                                 1.588518                            1.524839      -0.826780       2.506354                    0.999580       3.067877       7.983080       0.551743       1.171040      -0.737283       0.002823       0.003983      -0.042145       0.042426      -0.005150      -0.006781       0.000013      -0.023019       0.041379      -0.020780       0.005509       0.015270              1.590396       1.307819      -0.036583       0.006907       1.535840      -0.180556       1.927530           0.000000
           20              H      10.544913      15.912021      11.654842       0.139982       1.097921 0.81257764E+01  0.79078337E+02                                 1.696236                            1.623612      -0.851663       2.500614                    0.999500       3.136830       8.389681       0.517348       1.216553      -0.727092       0.004472      -0.009037       0.044440       0.045569      -0.001930       0.001248      -0.001114      -0.002624       0.047040      -0.010187      -0.005621       0.015808              1.716310       1.344146      -0.064275       0.107822       1.719708      -0.221510       2.085077           0.000000
           21              H      10.823483      14.764306       7.829636       0.125761       1.066683 0.76781987E+01  0.73224553E+02                                 1.615152                            1.537081      -0.806501       2.506730                    0.999631       3.118341       8.093646       0.556600       1.153892      -0.741267       0.007683      -0.027367      -0.031537       0.042457      -0.004181      -0.003207       0.007925      -0.015039       0.043960      -0.015977      -0.002814       0.018791              1.680600       1.360001      -0.175756      -0.085554       2.080735       0.339022       1.601063           0.000000
           22              H      10.510768       7.928195      13.480469       0.129265       1.038473 0.73518780E+01  0.70140614E+02                                 1.653932                            1.554112      -0.879359       2.477828                    0.998956       3.233261       8.708003       0.521120       1.231962      -0.721070       0.040156       0.002415      -0.019080       0.044524      -0.001905      -0.001251       0.000113       0.031759       0.003054      -0.016502       0.000910       0.015592              1.749858       1.994960       0.150947      -0.471225       1.389265      -0.142132       1.865347           0.000000
           23              H      10.501265       7.236162      15.696172       0.134332       1.019228 0.73297442E+01  0.69046960E+02                                 1.566592                            1.504512      -0.748543       2.541979                    0.999817       3.011338       7.750551       0.561457       1.158067      -0.741108       0.036835      -0.005663       0.017324       0.041098      -0.001015       0.001013      -0.008125       0.030322       0.006446      -0.019322       0.005036       0.014285              1.578906       1.751806      -0.077492       0.260447       1.291300      -0.082554       1.693611           0.000000
           24              H       6.493829       7.843331      13.404914       0.138720       1.022304 0.74102203E+01  0.70756813E+02                                 1.635666                            1.562829      -0.855750       2.495872                    0.999431       3.148240       8.451239       0.518974       1.236014      -0.721295      -0.038637       0.006027      -0.019745       0.043806      -0.001753       0.006176      -0.002758       0.018972      -0.018903      -0.009642      -0.005121       0.014764              1.686943       1.871168      -0.049462       0.357725       1.313316      -0.104070       1.876346           0.000000
           25              H      10.380418       6.768579       0.574572       0.136867       1.029861 0.74457527E+01  0.70584067E+02                                 1.588521                            1.524842      -0.826783       2.506353                    0.999580       3.067880       7.983093       0.551742       1.171041      -0.737283       0.042245      -0.002138      -0.003287       0.042427      -0.006170       0.000250      -0.005258       0.032614       0.013847      -0.020780       0.005509       0.015271              1.590399       1.932975       0.017653      -0.173385       1.308229      -0.039283       1.529994           0.000000
           26              H       5.787141       6.555248       1.468935       0.139982       1.097920 0.81257747E+01  0.79078316E+02                                 1.696235                            1.623612      -0.851664       2.500614                    0.999500       3.136829       8.389678       0.517348       1.216553      -0.727092      -0.044504      -0.005195       0.008303       0.045569       0.001682      -0.000716      -0.001921       0.024766      -0.019676      -0.010187      -0.005621       0.015808              1.716310       2.088553       0.120945      -0.214322       1.347875      -0.065973       1.712501           0.000000
           27              H       9.596918       6.338458       2.679577       0.125761       1.066683 0.76781953E+01  0.73224519E+02                                 1.615152                            1.537081      -0.806501       2.506730                    0.999631       3.118340       8.093646       0.556600       1.153893      -0.741266       0.031202      -0.007178       0.027883       0.042457      -0.002661       0.008227      -0.004100       0.029422       0.001375      -0.015977      -0.002814       0.018791              1.680600       1.592634      -0.078869       0.333758       1.357381      -0.171752       2.091785           0.000000
           28              H      13.175606      10.725939       8.149428       0.129265       1.038473 0.73518791E+01  0.70140623E+02                                 1.653932                            1.554111      -0.879359       2.477828                    0.998956       3.233262       8.708004       0.521120       1.231962      -0.721070      -0.019766       0.039840       0.002100       0.044524      -0.001451       0.000431      -0.001918      -0.014274      -0.049140      -0.016502       0.000910       0.015592              1.749857       1.885305      -0.475430      -0.136509       1.979560       0.140959       1.384707           0.000000
           29              H      15.402281      10.752565       7.494030       0.134332       1.019227 0.73297351E+01  0.69046854E+02                                 1.566592                            1.504511      -0.748544       2.541978                    0.999817       3.011337       7.750548       0.561457       1.158067      -0.741108       0.016815       0.037113      -0.005377       0.041098       0.000840      -0.007800      -0.001125      -0.011735      -0.049495      -0.019322       0.005036       0.014285              1.578905       1.687748       0.260649      -0.074678       1.760280      -0.074408       1.288687           0.000000
           30              H      13.166641       6.708326       8.063331       0.138720       1.022305 0.74102237E+01  0.70756849E+02                                 1.635666                            1.562829      -0.855750       2.495872                    0.999431       3.148240       8.451238       0.518974       1.236013      -0.721295      -0.019212      -0.038953       0.005700       0.043806       0.005895      -0.002729      -0.001696      -0.019239      -0.019279      -0.009642      -0.005121       0.014764              1.686943       1.867992       0.358441      -0.094011       1.882801      -0.045088       1.310037           0.000000
           31              H       0.294398      10.386562       6.777134       0.136867       1.029859 0.74457394E+01  0.70583909E+02                                 1.588519                            1.524840      -0.826780       2.506354                    0.999580       3.067878       7.983086       0.551742       1.171041      -0.737283      -0.003936       0.042187      -0.002192       0.042426       0.000202      -0.004772      -0.006243      -0.009234      -0.056346      -0.020780       0.005509       0.015270              1.590397       1.536968      -0.180078      -0.035840       1.927232       0.014211       1.306993           0.000000
           32              H       1.266561       5.808455       6.578581       0.139982       1.097921 0.81257792E+01  0.79078366E+02                                 1.696236                            1.623612      -0.851664       2.500614                    0.999500       3.136830       8.389679       0.517348       1.216552      -0.727092       0.009108      -0.044362      -0.005057       0.045569      -0.001103      -0.001905       0.001640      -0.022099      -0.027499      -0.010187      -0.005621       0.015808              1.716310       1.721694      -0.222241      -0.061822       2.081438       0.116407       1.345799           0.000000
           33              H       2.418644       9.637427       6.381786       0.125761       1.066683 0.76781967E+01  0.73224535E+02                                 1.615152                            1.537081      -0.806501       2.506730                    0.999631       3.118341       8.093648       0.556600       1.153893      -0.741266       0.027488       0.031653      -0.006717       0.042457       0.008040      -0.003803      -0.002587      -0.014422      -0.045214      -0.015977      -0.002814       0.018791              1.680600       2.086246       0.343023      -0.158337       1.603636      -0.075933       1.351917           0.000000
           34              H       7.756625      13.303200      10.858876       0.129265       1.038473 0.73518806E+01  0.70140638E+02                                 1.653931                            1.554111      -0.879359       2.477828                    0.998956       3.233262       8.708003       0.521120       1.231961      -0.721070       0.001763      -0.019740       0.039869       0.044524       0.000173      -0.002416      -0.001483      -0.017381       0.045766      -0.016502       0.000910       0.015592              1.749857       1.384527      -0.136775       0.138805       1.880998      -0.475427       1.984046           0.000000
           35              H       7.064838      15.518943      10.874690       0.134332       1.019227 0.73297348E+01  0.69046848E+02                                 1.566591                            1.504511      -0.748544       2.541978                    0.999817       3.011337       7.750547       0.561457       1.158067      -0.741108      -0.006260       0.016716       0.037019       0.041098      -0.008114      -0.001640       0.000685      -0.018317       0.042214      -0.019322       0.005036       0.014285              1.578905       1.293935      -0.085356      -0.086341       1.685081       0.258016       1.757698           0.000000
           36              H       7.736944      13.293914       6.840389       0.138720       1.022305 0.74102285E+01  0.70756904E+02                                 1.635666                            1.562830      -0.855750       2.495872                    0.999431       3.148241       8.451240       0.518974       1.236013      -0.721295       0.006653      -0.019107      -0.038854       0.043806      -0.002824      -0.002107       0.005816       0.000225       0.038314      -0.009642      -0.005121       0.014764              1.686943       1.315068      -0.108881      -0.060290       1.864604       0.355910       1.881158           0.000000
           37              H       6.599277       0.401517      10.496914       0.136867       1.029859 0.74457343E+01  0.70583845E+02                                 1.588518                            1.524839      -0.826780       2.506354                    0.999580       3.067877       7.983081       0.551742       1.171041      -0.737283      -0.002823      -0.003983       0.042145       0.042426      -0.005150      -0.006781       0.000013      -0.023019       0.041379      -0.020780       0.005509       0.015271              1.590397       1.307819      -0.036584       0.006907       1.535840      -0.180556       1.927531           0.000000
           38              H       6.460495       1.371556       5.916155       0.139982       1.097921 0.81257764E+01  0.79078337E+02                                 1.696236                            1.623612      -0.851663       2.500614                    0.999500       3.136830       8.389681       0.517348       1.216553      -0.727092      -0.004472       0.009037      -0.044440       0.045569      -0.001930       0.001248      -0.001114      -0.002624       0.047040      -0.010187      -0.005621       0.015808              1.716310       1.344146      -0.064275       0.107822       1.719708      -0.221510       2.085077           0.000000
           39              H       6.181925       2.519271       9.741361       0.125761       1.066683 0.76781978E+01  0.73224549E+02                                 1.615152                            1.537081      -0.806501       2.506730                    0.999631       3.118340       8.093646       0.556600       1.153893      -0.741266      -0.007683       0.027367       0.031537       0.042457      -0.004181      -0.003207       0.007925      -0.015040       0.043960      -0.015977      -0.002814       0.018791              1.680600       1.360002      -0.175757      -0.085554       2.080736       0.339022       1.601064           0.000000
           40              C       8.506231       8.891885       5.768558       0.608720      25.851336 0.25535499E+03  0.53342344E+04                                 8.216498                            5.720899      -0.241354       1.976855                    0.999265      22.631550      64.377536       0.610046       0.480635      -1.011586      -0.019049      -0.005063       0.058073       0.061327      -0.040585      -0.021644       0.047640      -0.080674      -0.256140      -0.099154      -0.014501       0.113655             11.778213       9.227176       1.300982       0.028031       6.255437      -3.074548      19.852026           0.000000
           41              C       8.482174       9.319374       4.355850      -0.019125      38.556212 0.43190092E+03  0.10062422E+05                                 9.995358                            6.908555      -0.013556       2.012934                    0.998973      26.805467      74.877999       0.634404       0.414402      -1.073422       0.004346       0.022061      -0.042759       0.048311      -0.000880      -0.007229       0.008384       0.016106      -0.043485      -0.019580       0.002160       0.017420             15.042610      10.016578       1.025595      -1.773965       7.099211      -5.210355      28.012042          -0.000002
           42              C       7.305899       9.511827       3.661796      -0.075633      31.893745 0.40739803E+03  0.94397093E+04                                 8.880833                            6.812439       0.003370       1.988507                    0.999416      28.426718      81.585319       0.618798       0.427187      -1.055623       0.010551       0.018425      -0.016011       0.026593      -0.000701      -0.010589       0.020273       0.012077      -0.055100      -0.032188       0.010092       0.022096             11.650136       9.048015       0.599201      -1.250779       6.173349      -3.491999      19.729045          -0.000002
           43              C       7.305222       9.927352       2.335186      -0.108649      32.094871 0.40218998E+03  0.92593610E+04                                 8.795815                            6.697162       0.196662       2.053314                    0.999348      28.245577      79.963274       0.636172       0.418198      -1.064660       0.003076      -0.003263       0.018475       0.019012      -0.001254       0.008390       0.000688       0.025220      -0.026146      -0.011531      -0.007970       0.019502             11.347464       9.234607       0.819994      -2.682752       5.971198      -3.344631      18.836586          -0.000003
           44              C       9.710073       9.575951       3.716266      -0.082945      34.683717 0.41349382E+03  0.96291334E+04                                 9.414522                            6.882016       0.031705       1.998437                    0.999139      28.698580      82.924655       0.612342       0.429530      -1.052807      -0.016400       0.009430      -0.007028       0.020182      -0.011953       0.023508       0.022771      -0.045052      -0.094352      -0.052901       0.007361       0.045540             12.959137       9.521077       1.092329      -2.362656       6.395890      -4.288922      22.960443          -0.000002
           45              C       9.711856      10.031488       2.414255      -0.107429      42.722597 0.51417271E+03  0.12555731E+05                                10.767837                            7.634497      -0.268937       1.900099                    0.998538      29.271277      84.649658       0.590052       0.425092      -1.062972      -0.011478       0.003599       0.044806       0.046393      -0.003082      -0.002439       0.007461      -0.004321      -0.052225      -0.019360       0.004995       0.014366             15.717996      10.512132       1.345951      -2.666748       7.443588      -5.621584      29.198269          -0.000002
           46              C       8.527933      10.169725       1.704387       0.059493      38.372913 0.42893033E+03  0.10026369E+05                                10.085516                            6.978024      -0.098919       1.973360                    0.999455      27.179083      77.309295       0.615516       0.425706      -1.060866      -0.014875       0.003196       0.005542       0.016192      -0.001125       0.014646      -0.003016      -0.035210       0.035230      -0.028771       0.010215       0.018556             15.342162      10.688215       1.585653      -4.678996       7.002696      -5.239284      28.335576          -0.000001
           47              C       8.776870      10.567426       0.286407       0.048026      39.110524 0.43899763E+03  0.10313215E+05                                10.190323                            7.042795      -0.024258       1.994190                    0.999550      27.358259      77.812522       0.615340       0.423701      -1.062960      -0.017518       0.010480      -0.010374       0.022898       0.006314      -0.018558       0.002906      -0.016553       0.022479      -0.024856       0.006108       0.018748             15.594048       9.436146       0.581478      -0.947652       6.987391      -5.370515      30.358608          -0.000001
           48              C      10.121004      10.674191      -0.007028      -0.110393      43.569853 0.52270049E+03  0.12814982E+05                                10.916085                            7.700979      -0.225377       1.913502                    0.998671      29.385990      85.116568       0.587179       0.425471      -1.062867       0.004077       0.025048      -0.048006       0.054301      -0.005199       0.014280       0.002587      -0.008934      -0.027192      -0.020403       0.007552       0.012851             16.168277      10.490399       1.106321      -2.424167       6.977235      -4.674158      31.037196          -0.000001
           49              C       7.537949      10.533655      16.824230      -0.110529      32.224298 0.41174321E+03  0.95521941E+04                                 8.856782                            6.817254       0.111535       2.023915                    0.998857      28.628200      81.835054       0.623743       0.423276      -1.059552       0.008141       0.007087      -0.007444       0.013112      -0.005183       0.007030       0.002362       0.020468      -0.034542      -0.014515      -0.004057       0.018572             11.288910       8.689213       0.134444      -0.636663       5.728647      -2.830777      19.448868          -0.000002
           50              C      10.305906      10.672769      16.274257      -0.089505      34.530728 0.41222778E+03  0.96020594E+04                                 9.384275                            6.874630      -0.028321       1.975962                    0.999072      28.950247      83.940866       0.611626       0.429925      -1.051495      -0.011791       0.008868       0.016630       0.022231       0.003703      -0.021508       0.014274      -0.023167      -0.114487      -0.049375       0.015851       0.033524             12.925097       8.931477       0.763376      -1.278572       5.878913      -3.299606      23.964899          -0.000002
           51              C       8.019901      10.803773      15.576689      -0.079806      31.054519 0.40776088E+03  0.94544292E+04                                 8.712489                            6.829311      -0.084139       1.958205                    0.999249      28.630345      82.316831       0.615881       0.428923      -1.054084       0.011457       0.001769       0.019478       0.022667      -0.007714       0.024761       0.000106      -0.003058      -0.065109      -0.035719       0.009413       0.026306             11.040754       8.929342       0.559407      -2.449398       5.661416      -2.745224      18.531503          -0.000002
           52              C       9.387682      10.873837      15.270953      -0.010463      37.441152 0.42683553E+03  0.99095610E+04                                 9.769333                            6.855804      -0.071424       1.990103                    0.998990      26.822199      74.656417       0.638888       0.412940      -1.074973      -0.010952       0.004882       0.040766       0.042493       0.000501       0.006969      -0.007878       0.016958      -0.049655      -0.020911       0.002689       0.018221             14.608669       9.752233       0.790661      -3.099825       6.265702      -3.782691      27.808071          -0.000002
           53              C       9.840147      11.074687      13.854731       0.568760      24.966283 0.26498075E+03  0.55542954E+04                                 7.927922                            5.756402      -0.066370       2.026926                    0.999496      22.701257      63.466909       0.623121       0.468942      -1.023782       0.018873       0.035359      -0.033605       0.052305       0.012256       0.028359       0.023190      -0.118180      -0.261536      -0.098661      -0.008837       0.107498             11.118811       8.261369       0.284534      -2.350783       5.397578      -2.801751      19.697485           0.000000
           54              C       5.482390       8.596309       8.985808       0.608720      25.851328 0.25535496E+03  0.53342336E+04                                 8.216496                            5.720899      -0.241354       1.976855                    0.999265      22.631552      64.377544       0.610046       0.480635      -1.011586       0.058450      -0.018103      -0.004105       0.061327      -0.022408       0.045496      -0.040203      -0.087850       0.253657      -0.099154      -0.014501       0.113655             11.778209      19.946676       0.180510      -2.869413       9.230213       1.254877       6.157739           0.000000
           55              C       4.063401       8.549224       9.389941      -0.019125      38.556223 0.43190110E+03  0.10062427E+05                                 9.995361                            6.908557      -0.013556       2.012934                    0.998973      26.805471      74.878021       0.634404       0.414402      -1.073422      -0.043182       0.003646       0.021353       0.048311      -0.007698       0.008169      -0.000867      -0.029584      -0.001599      -0.019580       0.002160       0.017420             15.042616      28.231510      -1.495084      -4.878208       9.963268       0.917177       6.933070          -0.000002
           56              C       3.385443       7.361793       9.570922      -0.075633      31.893751 0.40739819E+03  0.94397141E+04                                 8.880834                            6.812441       0.003370       1.988507                    0.999416      28.426723      81.585340       0.618798       0.427187      -1.055623      -0.016482       0.010285       0.018158       0.026593      -0.011126       0.019919      -0.000553      -0.033547       0.011422      -0.032188       0.010092       0.022096             11.650137      19.878576      -1.084756      -3.275530       9.009962       0.525418       6.061874          -0.000002
           57              C       2.052347       7.339485       9.964512      -0.108649      32.094840 0.40218961E+03  0.92593504E+04                                 8.795810                            6.697159       0.196667       2.053316                    0.999348      28.245568      79.963239       0.636172       0.418198      -1.064660       0.018474       0.003376      -0.002958       0.019012       0.007988       0.000697      -0.001104      -0.026237      -0.024689      -0.011531      -0.007971       0.019501             11.347456      19.028281      -2.536995      -3.142840       9.149693       0.724746       5.864393          -0.000003
           58              C       3.399836       9.766517       9.635935      -0.082945      34.683732 0.41349388E+03  0.96291354E+04                                 9.414525                            6.882017       0.031705       1.998437                    0.999139      28.698582      82.924665       0.612342       0.429530      -1.052807      -0.006915      -0.016515       0.009313       0.020182       0.023277       0.021794      -0.011212      -0.026906       0.116950      -0.052901       0.007361       0.045540             12.959143      23.171050      -2.158867      -4.030016       9.447425       0.987963       6.258956          -0.000003
           59              C       2.090633       9.747057      10.069938      -0.107430      42.722621 0.51417290E+03  0.12555736E+05                                10.767841                            7.634498      -0.268938       1.900099                    0.998538      29.271281      84.649674       0.590052       0.425092      -1.062972       0.044921      -0.010750       0.004338       0.046393      -0.002779       0.007041      -0.003008      -0.024023       0.033308      -0.019360       0.004995       0.014366             15.718008      29.460035      -2.381134      -5.280243      10.429870       1.216283       7.264118          -0.000001
           60              C       1.397883       8.551738      10.196450       0.059493      38.372898 0.42892989E+03  0.10026357E+05                                10.085514                            6.978021      -0.098922       1.973359                    0.999455      27.179069      77.309245       0.615517       0.425706      -1.060866       0.005729      -0.014784       0.003287       0.016193       0.015229      -0.003000      -0.000932       0.034349       0.034901      -0.028772       0.010214       0.018557             15.342162      28.650503      -4.413052      -4.908502      10.540268       1.428827       6.835714          -0.000001
           61              C      -0.030313       8.777534      10.570712       0.048027      39.110425 0.43899605E+03  0.10313169E+05                                10.190309                            7.042785      -0.024269       1.994187                    0.999550      27.358211      77.812364       0.615340       0.423701      -1.062960      -0.010260      -0.017688       0.010307       0.022899      -0.018335       0.002856       0.006053       0.020618       0.013877      -0.024855       0.006107       0.018749             15.594026      30.554816      -0.614448      -4.990738       9.410634       0.484867       6.816628          -0.000001
           62              C      -0.347238      10.116702      10.672624      -0.110394      43.569893 0.52270052E+03  0.12814984E+05                                10.916090                            7.700978      -0.225377       1.913501                    0.998671      29.386003      85.116609       0.587179       0.425471      -1.062867      -0.048473       0.003291       0.024253       0.054301       0.014207       0.002368      -0.004925      -0.010137       0.027238      -0.020403       0.007552       0.012851             16.168288      31.258606      -2.105110      -4.291629      10.416621       0.996700       6.829636          -0.000002
           63              C      16.523741       7.807056      10.809677      -0.110530      32.224413 0.41174530E+03  0.95522554E+04                                 8.856807                            6.817274       0.111520       2.023910                    0.998857      28.628249      81.835260       0.623742       0.423276      -1.059552      -0.007694       0.008018       0.006963       0.013113       0.006665       0.002324      -0.005029      -0.028033      -0.013198      -0.014517      -0.004057       0.018574             11.288943      19.556425      -0.462460      -2.604681       8.671362       0.081680       5.639042          -0.000002
           64              C      15.926715      10.565690      10.939703      -0.089505      34.530720 0.41222728E+03  0.96020456E+04                                 9.384273                            6.874626      -0.028322       1.975962                    0.999072      28.950250      83.940878       0.611627       0.429925      -1.051495       0.016671      -0.011522       0.009141       0.022231      -0.022302       0.013075       0.003560      -0.044688       0.093350      -0.049374       0.015850       0.033524             12.925096      24.106695      -1.044761      -3.011237       8.893576       0.693425       5.775016          -0.000001
           65              C      15.264260       8.268635      11.059186      -0.079806      31.054490 0.40776080E+03  0.94544265E+04                                 8.712483                            6.829309      -0.084138       1.958205                    0.999249      28.630343      82.316817       0.615881       0.428923      -1.054084       0.019257       0.011771       0.002089       0.022666       0.024369      -0.000337      -0.007311      -0.032618       0.037124      -0.035719       0.009413       0.026306             11.040741      18.695709      -2.299809      -2.539598       8.852133       0.477797       5.574381          -0.000002
           66              C      14.935261       9.631258      11.124198      -0.010463      37.441154 0.42683565E+03  0.99095643E+04                                 9.769334                            6.855805      -0.071424       1.990103                    0.998990      26.822201      74.656424       0.638888       0.412940      -1.074973       0.040853      -0.010290       0.005553       0.042493       0.006420      -0.008153       0.000484      -0.033476      -0.001402      -0.020910       0.002689       0.018221             14.608670      28.023158      -2.815966      -3.436966       9.656036       0.683761       6.146815          -0.000001
           67              C      13.508765      10.060636      11.301665       0.568760      24.966304 0.26498102E+03  0.55543024E+04                                 7.927927                            5.756405      -0.066370       2.026926                    0.999496      22.701257      63.466910       0.623121       0.468942      -1.023782      -0.034485       0.018316       0.034800       0.052305       0.026964       0.019838       0.013046      -0.074179       0.310178      -0.098661      -0.008837       0.107498             11.118820      19.859390      -2.166966      -2.568089       8.187995       0.204089       5.309074           0.000000
           68              C       8.752711       5.625133       8.743328       0.608720      25.851342 0.25535501E+03  0.53342348E+04                                 8.216499                            5.720899      -0.241354       1.976855                    0.999265      22.631551      64.377540       0.610046       0.480635      -1.011586      -0.004754       0.058381      -0.018168       0.061327       0.048626      -0.038458      -0.022282       0.168991       0.001037      -0.099154      -0.014501       0.113655             11.778215       6.214012      -3.094831       1.201217      19.849873       0.152663       9.270761           0.000000
           69              C       9.180534       4.212900       8.702915      -0.019125      38.556220 0.43190083E+03  0.10062419E+05                                 9.995359                            6.908553      -0.013556       2.012934                    0.998973      26.805467      74.877998       0.634405       0.414402      -1.073422       0.021988      -0.042831       0.003997       0.048311       0.008518      -0.001000      -0.007579       0.013480       0.045078      -0.019580       0.002160       0.017420             15.042614       7.066704      -5.196308       0.892158      28.068451      -1.561067       9.992687          -0.000002
           70              C       9.392045       3.538284       7.518630      -0.075633      31.893756 0.40739838E+03  0.94397192E+04                                 8.880836                            6.812442       0.003370       1.988507                    0.999416      28.426719      81.585324       0.618798       0.427187      -1.055623       0.018251      -0.016188       0.010583       0.026593       0.020454      -0.000559      -0.010806       0.021190       0.044546      -0.032188       0.010092       0.022096             11.650139       6.154665      -3.479880       0.494932      19.769265      -1.130745       9.026488          -0.000002
           71              C       9.807526       2.211754       7.502816      -0.108649      32.094830 0.40218957E+03  0.92593490E+04                                 8.795808                            6.697159       0.196667       2.053316                    0.999348      28.245566      79.963231       0.636172       0.418198      -1.064660      -0.003312       0.018423       0.003327       0.019012       0.000578      -0.001653       0.007972       0.000780       0.051570      -0.011531      -0.007970       0.019501             11.347451       5.945448      -3.312852       0.712087      18.924202      -2.577267       9.172702          -0.000003
           72              C       9.417155       3.553087       9.924099      -0.082945      34.683731 0.41349385E+03  0.96291346E+04                                 9.414525                            6.882017       0.031705       1.998437                    0.999139      28.698580      82.924657       0.612342       0.429530      -1.052807       0.009695      -0.006759      -0.016359       0.020182       0.022569      -0.010846       0.023461       0.070859      -0.019188      -0.052901       0.007361       0.045540             12.959143       6.361276      -4.266621       0.970827      23.037011      -2.209576       9.479141          -0.000003
           73              C       9.872604       2.251102       9.911799      -0.107430      42.722612 0.51417285E+03  0.12555734E+05                                10.767838                            7.634497      -0.268938       1.900099                    0.998538      29.271278      84.649651       0.590052       0.425092      -1.062972       0.003785       0.044989      -0.010677       0.046393       0.007549      -0.002886      -0.002710       0.028289       0.019087      -0.019360       0.004995       0.014366             15.718001       7.400731      -5.598188       1.203307      29.284155      -2.448687      10.469117          -0.000002
           74              C      10.030030       1.560815       8.718729       0.059493      38.372880 0.42892986E+03  0.10026356E+05                                10.085511                            6.978021      -0.098922       1.973360                    0.999455      27.179069      77.309244       0.615517       0.425706      -1.060866       0.003437       0.005785      -0.014728       0.016193      -0.003244      -0.000607       0.015169       0.000508      -0.069038      -0.028771       0.010214       0.018557             15.342153       6.952218      -5.187126       1.439684      28.487860      -4.470627      10.586381          -0.000001
           75              C      10.423640       0.138817       8.950666       0.048028      39.110415 0.43899621E+03  0.10313173E+05                                10.190308                            7.042786      -0.024268       1.994188                    0.999550      27.358204      77.812333       0.615340       0.423701      -1.062960       0.010763      -0.010086      -0.017515       0.022899       0.003098       0.006630      -0.018180      -0.003779      -0.037253      -0.024855       0.006106       0.018749             15.594021       6.969160      -5.362625       0.453073      30.386988      -0.689404       9.425915          -0.000001
           76              C      10.508584      -0.176771      10.291333      -0.110394      43.569883 0.52270088E+03  0.12814994E+05                                10.916088                            7.700981      -0.225377       1.913501                    0.998671      29.386003      85.116606       0.587179       0.425471      -1.062867       0.024979      -0.048074       0.003690       0.054301       0.002438      -0.005011       0.014165       0.018699       0.001106      -0.020403       0.007552       0.012851             16.168280       6.942268      -4.650881       0.972183      31.114058      -2.160102      10.448514          -0.000002
           77              C      10.409973      16.694828       7.984261      -0.110530      32.224402 0.41174491E+03  0.95522438E+04                                 8.856803                            6.817270       0.111520       2.023910                    0.998857      28.628244      81.835231       0.623742       0.423276      -1.059552       0.006954      -0.007582       0.008132       0.013113       0.002336      -0.005474       0.006614       0.007442       0.048135      -0.014517      -0.004057       0.018574             11.288938       5.725079      -2.821125       0.039830      19.468509      -0.504781       8.673226          -0.000002
           78              C      10.504162      16.099252      10.744665      -0.089505      34.530681 0.41222717E+03  0.96020423E+04                                 9.384267                            6.874626      -0.028321       1.975962                    0.999072      28.950247      83.940869       0.611627       0.429925      -1.051495       0.009058       0.016820      -0.011370       0.022231       0.014551       0.004317      -0.022017       0.067987       0.020729      -0.049375       0.015851       0.033524             12.925080       5.854946      -3.289745       0.659293      24.004701      -1.083719       8.915594          -0.000002
           79              C      10.672237      15.439438       8.449892      -0.079806      31.054498 0.40776061E+03  0.94544211E+04                                 8.712484                            6.829307      -0.084138       1.958205                    0.999249      28.630339      82.316800       0.615881       0.428923      -1.054084       0.001582       0.019285       0.011804       0.022667      -0.000169      -0.007664       0.024239       0.035141       0.029643      -0.035719       0.009413       0.026306             11.040743       5.644124      -2.713099       0.461421      18.611109      -2.334203       8.866997          -0.000002
           80              C      10.720101      15.111172       9.813402      -0.010463      37.441143 0.42683578E+03  0.99095679E+04                                 9.769332                            6.855806      -0.071424       1.990103                    0.998990      26.822199      74.656418       0.638888       0.412941      -1.074973       0.005059       0.040940      -0.010197       0.042493      -0.007993       0.000094       0.006287       0.016553       0.050949      -0.020910       0.002689       0.018221             14.608662       6.240968      -3.743494       0.672042      27.907385      -2.861734       9.677633          -0.000001
           81              C      10.913584      13.687627      10.245648       0.568760      24.966290 0.26498100E+03  0.55543017E+04                                 7.927924                            5.756405      -0.066369       2.026926                    0.999496      22.701257      63.466910       0.623121       0.468942      -1.023782       0.035049      -0.033921       0.018887       0.052305       0.022490       0.014540       0.027527       0.190357      -0.042433      -0.098661      -0.008838       0.107498             11.118812       5.389103      -2.766795       0.192324      19.773391      -2.206184       8.193940           0.000000
           82              C       8.499177       8.391692      11.802439       0.608720      25.851337 0.25535500E+03  0.53342346E+04                                 8.216498                            5.720899      -0.241353       1.976855                    0.999265      22.631550      64.377536       0.610046       0.480635      -1.011586       0.019049       0.005063      -0.058073       0.061327      -0.040585      -0.021644       0.047640      -0.080674      -0.256140      -0.099154      -0.014501       0.113654             11.778213       9.227176       1.300982       0.028031       6.255437      -3.074548      19.852024           0.000000
           83              C       8.523234       7.964203      13.215147      -0.019125      38.556210 0.43190092E+03  0.10062421E+05                                 9.995357                            6.908554      -0.013555       2.012934                    0.998973      26.805467      74.877997       0.634404       0.414402      -1.073422      -0.004346      -0.022061       0.042759       0.048311      -0.000880      -0.007229       0.008384       0.016106      -0.043485      -0.019580       0.002160       0.017420             15.042609      10.016578       1.025595      -1.773965       7.099210      -5.210354      28.012038          -0.000002
           84              C       9.699509       7.771750      13.909201      -0.075633      31.893746 0.40739806E+03  0.94397102E+04                                 8.880833                            6.812439       0.003370       1.988507                    0.999416      28.426719      81.585324       0.618798       0.427187      -1.055623      -0.010551      -0.018425       0.016011       0.026593      -0.000701      -0.010589       0.020273       0.012077      -0.055100      -0.032188       0.010092       0.022096             11.650137       9.048016       0.599201      -1.250780       6.173349      -3.491999      19.729045          -0.000002
           85              C       9.700186       7.356225      15.235811      -0.108649      32.094866 0.40218992E+03  0.92593591E+04                                 8.795814                            6.697161       0.196662       2.053314                    0.999348      28.245575      79.963265       0.636172       0.418198      -1.064660      -0.003076       0.003263      -0.018475       0.019012      -0.001254       0.008390       0.000687       0.025220      -0.026146      -0.011531      -0.007970       0.019502             11.347462       9.234606       0.819994      -2.682751       5.971197      -3.344631      18.836583          -0.000003
           86              C       7.295335       7.707626      13.854731      -0.082945      34.683713 0.41349377E+03  0.96291321E+04                                 9.414522                            6.882016       0.031705       1.998437                    0.999139      28.698578      82.924650       0.612342       0.429530      -1.052807       0.016400      -0.009430       0.007028       0.020182      -0.011953       0.023508       0.022771      -0.045052      -0.094352      -0.052901       0.007361       0.045540             12.959136       9.521077       1.092329      -2.362656       6.395890      -4.288922      22.960441          -0.000003
           87              C       7.293552       7.252089      15.156742      -0.107429      42.722596 0.51417271E+03  0.12555731E+05                                10.767837                            7.634497      -0.268937       1.900099                    0.998538      29.271277      84.649657       0.590052       0.425092      -1.062972       0.011478      -0.003599      -0.044806       0.046393      -0.003082      -0.002439       0.007461      -0.004321      -0.052225      -0.019360       0.004995       0.014366             15.717996      10.512132       1.345951      -2.666748       7.443588      -5.621584      29.198268          -0.000002
           88              C       8.477475       7.113852      15.866610       0.059493      38.372912 0.42893033E+03  0.10026369E+05                                10.085516                            6.978024      -0.098919       1.973360                    0.999455      27.179083      77.309292       0.615516       0.425706      -1.060866       0.014875      -0.003196      -0.005542       0.016192      -0.001124       0.014646      -0.003016      -0.035210       0.035230      -0.028771       0.010215       0.018556             15.342161      10.688214       1.585653      -4.678995       7.002695      -5.239284      28.335573          -0.000001
           89              C       8.228538       6.716151      17.284590       0.048026      39.110523 0.43899763E+03  0.10313215E+05                                10.190323                            7.042795      -0.024258       1.994190                    0.999550      27.358259      77.812520       0.615340       0.423701      -1.062960       0.017518      -0.010479       0.010374       0.022898       0.006314      -0.018558       0.002906      -0.016553       0.022479      -0.024856       0.006108       0.018748             15.594047       9.436145       0.581478      -0.947651       6.987391      -5.370514      30.358605          -0.000001
           90              C       7.169550       6.899196       0.007028      -0.110393      43.569853 0.52270049E+03  0.12814983E+05                                10.916085                            7.700979      -0.225377       1.913502                    0.998671      29.385990      85.116570       0.587179       0.425471      -1.062867      -0.004076      -0.025048       0.048006       0.054301      -0.005199       0.014280       0.002587      -0.008934      -0.027192      -0.020403       0.007552       0.012851             16.168277      10.490399       1.106321      -2.424167       6.977235      -4.674158      31.037197          -0.000001
           91              C       9.467459       6.749922       0.746767      -0.110529      32.224296 0.41174317E+03  0.95521931E+04                                 8.856782                            6.817253       0.111536       2.023915                    0.998857      28.628199      81.835051       0.623743       0.423276      -1.059552      -0.008141      -0.007087       0.007444       0.013112      -0.005183       0.007030       0.002362       0.020468      -0.034542      -0.014515      -0.004057       0.018572             11.288909       8.689213       0.134444      -0.636663       5.728647      -2.830777      19.448866          -0.000002
           92              C       6.699502       6.610808       1.296740      -0.089505      34.530730 0.41222780E+03  0.96020603E+04                                 9.384275                            6.874631      -0.028321       1.975962                    0.999072      28.950248      83.940870       0.611626       0.429925      -1.051495       0.011791      -0.008868      -0.016630       0.022231       0.003703      -0.021508       0.014274      -0.023167      -0.114487      -0.049375       0.015851       0.033524             12.925097       8.931477       0.763376      -1.278571       5.878914      -3.299607      23.964900          -0.000002
           93              C       8.985507       6.479804       1.994308      -0.079806      31.054520 0.40776090E+03  0.94544298E+04                                 8.712489                            6.829311      -0.084138       1.958205                    0.999249      28.630345      82.316831       0.615881       0.428923      -1.054084      -0.011457      -0.001768      -0.019478       0.022667      -0.007714       0.024761       0.000106      -0.003058      -0.065109      -0.035719       0.009413       0.026306             11.040754       8.929342       0.559407      -2.449398       5.661416      -2.745224      18.531503          -0.000002
           94              C       7.617726       6.409740       2.300044      -0.010463      37.441148 0.42683548E+03  0.99095594E+04                                 9.769333                            6.855803      -0.071424       1.990103                    0.998990      26.822197      74.656410       0.638888       0.412940      -1.074973       0.010952      -0.004882      -0.040766       0.042493       0.000501       0.006969      -0.007878       0.016958      -0.049655      -0.020911       0.002689       0.018221             14.608668       9.752232       0.790661      -3.099825       6.265702      -3.782690      27.808068          -0.000002
           95              C       7.165261       6.208890       3.716266       0.568760      24.966278 0.26498069E+03  0.55542938E+04                                 7.927921                            5.756401      -0.066370       2.026926                    0.999496      22.701254      63.466900       0.623121       0.468942      -1.023782      -0.018873      -0.035359       0.033605       0.052305       0.012256       0.028359       0.023190      -0.118180      -0.261536      -0.098661      -0.008837       0.107498             11.118809       8.261368       0.284533      -2.350782       5.397577      -2.801751      19.697482           0.000000
           96              C      11.523018       8.687268       8.585189       0.608720      25.851328 0.25535496E+03  0.53342336E+04                                 8.216496                            5.720899      -0.241353       1.976855                    0.999265      22.631552      64.377544       0.610046       0.480635      -1.011586      -0.058450       0.018103       0.004105       0.061327      -0.022408       0.045496      -0.040203      -0.087850       0.253658      -0.099154      -0.014501       0.113655             11.778209      19.946676       0.180510      -2.869413       9.230213       1.254877       6.157739           0.000000
           97              C      12.942007       8.734353       8.181056      -0.019125      38.556225 0.43190113E+03  0.10062428E+05                                 9.995361                            6.908557      -0.013556       2.012934                    0.998973      26.805472      74.878024       0.634404       0.414402      -1.073422       0.043182      -0.003646      -0.021353       0.048311      -0.007698       0.008169      -0.000867      -0.029584      -0.001599      -0.019580       0.002160       0.017420             15.042616      28.231510      -1.495084      -4.878207       9.963268       0.917177       6.933070          -0.000002
           98              C      13.619965       9.921784       8.000075      -0.075633      31.893750 0.40739818E+03  0.94397137E+04                                 8.880834                            6.812441       0.003370       1.988507                    0.999416      28.426723      81.585340       0.618798       0.427187      -1.055623       0.016482      -0.010285      -0.018158       0.026593      -0.011126       0.019919      -0.000553      -0.033547       0.011422      -0.032188       0.010092       0.022096             11.650137      19.878576      -1.084756      -3.275529       9.009962       0.525418       6.061874          -0.000002
           99              C      14.953061       9.944092       7.606485      -0.108649      32.094836 0.40218955E+03  0.92593485E+04                                 8.795809                            6.697159       0.196667       2.053316                    0.999348      28.245565      79.963229       0.636172       0.418198      -1.064660      -0.018474      -0.003376       0.002958       0.019012       0.007988       0.000697      -0.001104      -0.026237      -0.024689      -0.011531      -0.007970       0.019501             11.347455      19.028280      -2.536995      -3.142839       9.149692       0.724746       5.864392          -0.000003
          100              C      13.605572       7.517060       7.935062      -0.082945      34.683730 0.41349386E+03  0.96291347E+04                                 9.414524                            6.882016       0.031705       1.998437                    0.999139      28.698581      82.924659       0.612342       0.429530      -1.052807       0.006915       0.016515      -0.009313       0.020182       0.023277       0.021794      -0.011212      -0.026906       0.116950      -0.052901       0.007361       0.045540             12.959142      23.171047      -2.158866      -4.030015       9.447424       0.987963       6.258955          -0.000003
          101              C      14.914775       7.536520       7.501059      -0.107430      42.722620 0.51417289E+03  0.12555736E+05                                10.767841                            7.634498      -0.268938       1.900099                    0.998538      29.271281      84.649672       0.590052       0.425092      -1.062972      -0.044921       0.010750      -0.004338       0.046393      -0.002779       0.007041      -0.003008      -0.024023       0.033308      -0.019360       0.004995       0.014366             15.718007      29.460033      -2.381133      -5.280242      10.429870       1.216283       7.264118          -0.000001
          102              C      15.607525       8.731839       7.374547       0.059493      38.372898 0.42892990E+03  0.10026357E+05                                10.085514                            6.978021      -0.098922       1.973359                    0.999455      27.179069      77.309244       0.615517       0.425706      -1.060866      -0.005729       0.014784      -0.003287       0.016193       0.015229      -0.003000      -0.000932       0.034349       0.034901      -0.028772       0.010214       0.018557             15.342161      28.650502      -4.413052      -4.908502      10.540267       1.428826       6.835714          -0.000001
          103              C      17.035721       8.506043       7.000285       0.048027      39.110424 0.43899605E+03  0.10313169E+05                                10.190309                            7.042785      -0.024269       1.994187                    0.999550      27.358211      77.812363       0.615340       0.423701      -1.062960       0.010260       0.017688      -0.010308       0.022899      -0.018335       0.002856       0.006053       0.020618       0.013877      -0.024855       0.006107       0.018749             15.594025      30.554814      -0.614448      -4.990738       9.410634       0.484867       6.816627          -0.000001
          104              C      -0.223054       7.166875       6.898373      -0.110394      43.569894 0.52270055E+03  0.12814984E+05                                10.916089                            7.700978      -0.225377       1.913501                    0.998671      29.386004      85.116610       0.587179       0.425471      -1.062867       0.048473      -0.003291      -0.024253       0.054301       0.014207       0.002368      -0.004925      -0.010137       0.027238      -0.020403       0.007552       0.012851             16.168287      31.258604      -2.105110      -4.291629      10.416621       0.996700       6.829636          -0.000001
          105              C       0.481667       9.476521       6.761320      -0.110530      32.224410 0.41174526E+03  0.95522540E+04                                 8.856806                            6.817273       0.111520       2.023910                    0.998857      28.628248      81.835253       0.623742       0.423276      -1.059552       0.007694      -0.008018      -0.006963       0.013113       0.006665       0.002324      -0.005029      -0.028033      -0.013198      -0.014517      -0.004057       0.018574             11.288941      19.556421      -0.462459      -2.604681       8.671361       0.081680       5.639041          -0.000002
          106              C       1.078693       6.717887       6.631294      -0.089505      34.530717 0.41222725E+03  0.96020445E+04                                 9.384272                            6.874626      -0.028321       1.975962                    0.999072      28.950249      83.940870       0.611627       0.429925      -1.051495      -0.016671       0.011522      -0.009141       0.022231      -0.022302       0.013075       0.003560      -0.044688       0.093350      -0.049374       0.015850       0.033524             12.925094      24.106691      -1.044761      -3.011237       8.893575       0.693425       5.775015          -0.000002
          107              C       1.741148       9.014942       6.511811      -0.079806      31.054485 0.40776073E+03  0.94544243E+04                                 8.712482                            6.829308      -0.084138       1.958205                    0.999249      28.630341      82.316805       0.615881       0.428923      -1.054084      -0.019257      -0.011771      -0.002089       0.022666       0.024369      -0.000337      -0.007311      -0.032618       0.037124      -0.035719       0.009413       0.026306             11.040739      18.695705      -2.299808      -2.539597       8.852131       0.477796       5.574380          -0.000002
          108              C       2.070147       7.652319       6.446799      -0.010463      37.441148 0.42683560E+03  0.99095626E+04                                 9.769333                            6.855804      -0.071424       1.990103                    0.998990      26.822199      74.656414       0.638888       0.412940      -1.074973      -0.040853       0.010290      -0.005553       0.042493       0.006420      -0.008153       0.000484      -0.033476      -0.001402      -0.020911       0.002689       0.018221             14.608667      28.023152      -2.815965      -3.436965       9.656035       0.683761       6.146815          -0.000001
          109              C       3.496643       7.222941       6.269332       0.568760      24.966298 0.26498096E+03  0.55543009E+04                                 7.927926                            5.756405      -0.066370       2.026926                    0.999496      22.701254      63.466899       0.623121       0.468942      -1.023782       0.034485      -0.018316      -0.034800       0.052305       0.026964       0.019838       0.013046      -0.074179       0.310177      -0.098661      -0.008837       0.107498             11.118818      19.859385      -2.166965      -2.568088       8.187994       0.204089       5.309074           0.000000
          110              C       8.252697      11.658444       8.827669       0.608720      25.851343 0.25535501E+03  0.53342349E+04                                 8.216499                            5.720899      -0.241353       1.976855                    0.999265      22.631551      64.377539       0.610046       0.480635      -1.011586       0.004754      -0.058381       0.018168       0.061327       0.048626      -0.038458      -0.022282       0.168991       0.001037      -0.099154      -0.014501       0.113655             11.778216       6.214012      -3.094832       1.201216      19.849875       0.152664       9.270761           0.000000
          111              C       7.824874      13.070677       8.868082      -0.019125      38.556223 0.43190086E+03  0.10062420E+05                                 9.995360                            6.908554      -0.013556       2.012934                    0.998973      26.805468      74.878003       0.634404       0.414402      -1.073422      -0.021988       0.042831      -0.003997       0.048311       0.008518      -0.001000      -0.007579       0.013480       0.045078      -0.019580       0.002160       0.017420             15.042616       7.066705      -5.196309       0.892158      28.068455      -1.561067       9.992687          -0.000002
          112              C       7.613363      13.745293      10.052367      -0.075633      31.893759 0.40739841E+03  0.94397202E+04                                 8.880836                            6.812443       0.003370       1.988507                    0.999416      28.426721      81.585332       0.618798       0.427187      -1.055623      -0.018251       0.016188      -0.010583       0.026593       0.020454      -0.000559      -0.010806       0.021190       0.044546      -0.032188       0.010092       0.022096             11.650140       6.154666      -3.479880       0.494932      19.769267      -1.130745       9.026488          -0.000002
          113              C       7.197882      15.071823      10.068181      -0.108649      32.094833 0.40218959E+03  0.92593498E+04                                 8.795809                            6.697159       0.196666       2.053315                    0.999348      28.245567      79.963236       0.636172       0.418198      -1.064660       0.003312      -0.018423      -0.003327       0.019012       0.000578      -0.001653       0.007972       0.000780       0.051570      -0.011531      -0.007970       0.019501             11.347452       5.945448      -3.312852       0.712087      18.924204      -2.577267       9.172703          -0.000003
          114              C       7.588253      13.730490       7.646898      -0.082945      34.683731 0.41349384E+03  0.96291343E+04                                 9.414525                            6.882017       0.031705       1.998437                    0.999139      28.698579      82.924656       0.612342       0.429530      -1.052807      -0.009695       0.006759       0.016359       0.020182       0.022569      -0.010846       0.023461       0.070859      -0.019188      -0.052901       0.007361       0.045540             12.959143       6.361277      -4.266621       0.970827      23.037012      -2.209576       9.479141          -0.000003
          115              C       7.132804      15.032475       7.659198      -0.107430      42.722614 0.51417286E+03  0.12555735E+05                                10.767839                            7.634498      -0.268938       1.900099                    0.998538      29.271278      84.649656       0.590052       0.425092      -1.062972      -0.003785      -0.044989       0.010677       0.046393       0.007549      -0.002886      -0.002710       0.028289       0.019087      -0.019360       0.004995       0.014366             15.718003       7.400732      -5.598189       1.203308      29.284159      -2.448688      10.469119          -0.000002
          116              C       6.975378      15.722762       8.852268       0.059493      38.372881 0.42892986E+03  0.10026356E+05                                10.085511                            6.978021      -0.098922       1.973360                    0.999455      27.179069      77.309246       0.615517       0.425706      -1.060866      -0.003437      -0.005785       0.014728       0.016193      -0.003244      -0.000607       0.015169       0.000508      -0.069038      -0.028771       0.010214       0.018557             15.342154       6.952218      -5.187127       1.439685      28.487862      -4.470627      10.586381          -0.000001
          117              C       6.581768      17.144760       8.620331       0.048027      39.110418 0.43899623E+03  0.10313174E+05                                10.190308                            7.042786      -0.024268       1.994188                    0.999550      27.358205      77.812338       0.615340       0.423701      -1.062960      -0.010763       0.010086       0.017515       0.022899       0.003098       0.006630      -0.018180      -0.003779      -0.037253      -0.024855       0.006106       0.018749             15.594023       6.969161      -5.362625       0.453073      30.386991      -0.689403       9.425916          -0.000001
          118              C       6.781970      -0.113039       7.279664      -0.110394      43.569883 0.52270086E+03  0.12814994E+05                                10.916089                            7.700981      -0.225377       1.913501                    0.998671      29.386002      85.116607       0.587179       0.425471      -1.062867      -0.024979       0.048074      -0.003690       0.054301       0.002438      -0.005011       0.014165       0.018699       0.001106      -0.020403       0.007552       0.012851             16.168281       6.942269      -4.650881       0.972183      31.114060      -2.160102      10.448515          -0.000002
          119              C       6.595435       0.588749       9.586736      -0.110530      32.224408 0.41174499E+03  0.95522463E+04                                 8.856805                            6.817271       0.111520       2.023910                    0.998857      28.628247      81.835246       0.623742       0.423276      -1.059552      -0.006954       0.007582      -0.008132       0.013113       0.002336      -0.005474       0.006614       0.007442       0.048135      -0.014517      -0.004057       0.018574             11.288940       5.725080      -2.821126       0.039830      19.468513      -0.504781       8.673228          -0.000002
          120              C       6.501246       1.184325       6.826332      -0.089505      34.530681 0.41222716E+03  0.96020420E+04                                 9.384266                            6.874625      -0.028321       1.975962                    0.999072      28.950247      83.940866       0.611627       0.429925      -1.051495      -0.009058      -0.016820       0.011370       0.022231       0.014551       0.004317      -0.022017       0.067987       0.020729      -0.049375       0.015851       0.033524             12.925079       5.854945      -3.289745       0.659293      24.004699      -1.083719       8.915594          -0.000002
          121              C       6.333171       1.844139       9.121105      -0.079806      31.054497 0.40776059E+03  0.94544205E+04                                 8.712483                            6.829307      -0.084138       1.958205                    0.999249      28.630339      82.316798       0.615882       0.428923      -1.054084      -0.001582      -0.019285      -0.011804       0.022666      -0.000169      -0.007664       0.024239       0.035141       0.029643      -0.035719       0.009413       0.026306             11.040743       5.644124      -2.713099       0.461421      18.611108      -2.334202       8.866996          -0.000002
          122              C       6.285307       2.172405       7.757595      -0.010463      37.441141 0.42683575E+03  0.99095671E+04                                 9.769332                            6.855806      -0.071424       1.990103                    0.998990      26.822198      74.656413       0.638888       0.412941      -1.074973      -0.005059      -0.040940       0.010197       0.042493      -0.007993       0.000094       0.006287       0.016553       0.050949      -0.020911       0.002689       0.018221             14.608661       6.240968      -3.743494       0.672042      27.907384      -2.861734       9.677632          -0.000001
          123              C       6.091824       3.595950       7.325349       0.568760      24.966286 0.26498095E+03  0.55543006E+04                                 7.927924                            5.756405      -0.066370       2.026926                    0.999496      22.701255      63.466904       0.623121       0.468942      -1.023782      -0.035049       0.033921      -0.018887       0.052305       0.022490       0.014540       0.027527       0.190357      -0.042432      -0.098661      -0.008837       0.107498             11.118811       5.389103      -2.766794       0.192324      19.773389      -2.206184       8.193940           0.000000
          124              S      11.118181      10.348833       1.403923       0.980354      78.910074 0.15354390E+04  0.47309648E+05                                13.048573                           10.972108       0.627621       1.992592                    0.999445      50.364491     143.109255       0.676099       0.294021      -1.214352       0.108019       0.001199       0.017561       0.109444      -0.000654      -0.024653      -0.052474       0.063148       0.247850      -0.089730      -0.013780       0.103510             14.750861      14.574914       1.589815       0.855291      11.528854      -0.096272      18.148814           0.000001
          125              S       1.052522      11.136723      10.370578       0.980354      78.910074 0.15354394E+04  0.47309664E+05                                13.048573                           10.972109       0.627621       1.992592                    0.999445      50.364493     143.109264       0.676099       0.294021      -1.214352       0.015784       0.108290       0.001488       0.109444      -0.023101      -0.049858      -0.001870       0.095589      -0.223711      -0.089730      -0.013780       0.103510             14.750861      18.122354       0.886521      -0.013088      14.602749       1.603695      11.527479           0.000001
          126              S      10.167091       1.217632      11.306234       0.980354      78.910079 0.15354394E+04  0.47309665E+05                                13.048574                           10.972110       0.627622       1.992592                    0.999445      50.364492     143.109259       0.676099       0.294021      -1.214352      -0.000554       0.015777       0.108300       0.109444      -0.052033      -0.002536      -0.023964      -0.156277      -0.031765      -0.089730      -0.013780       0.103510             14.750862      11.478078      -0.135513       1.537537      18.119711       0.911250      14.654798           0.000001
          127              S       5.887227       6.934744      16.167074       0.980354      78.910074 0.15354390E+04  0.47309649E+05                                13.048573                           10.972108       0.627621       1.992592                    0.999445      50.364491     143.109257       0.676099       0.294021      -1.214352      -0.108019      -0.001199      -0.017561       0.109444      -0.000654      -0.024653      -0.052474       0.063148       0.247850      -0.089730      -0.013780       0.103510             14.750861      14.574915       1.589814       0.855291      11.528854      -0.096272      18.148814           0.000001
          128              S      15.952886       6.146854       7.200419       0.980354      78.910077 0.15354395E+04  0.47309669E+05                                13.048574                           10.972110       0.627621       1.992592                    0.999445      50.364493     143.109264       0.676099       0.294021      -1.214352      -0.015784      -0.108290      -0.001488       0.109444      -0.023101      -0.049858      -0.001870       0.095589      -0.223711      -0.089730      -0.013780       0.103510             14.750861      18.122355       0.886521      -0.013088      14.602750       1.603695      11.527479           0.000001
          129              S       6.838317      16.065945       6.264763       0.980354      78.910076 0.15354393E+04  0.47309660E+05                                13.048574                           10.972109       0.627622       1.992592                    0.999445      50.364493     143.109266       0.676099       0.294021      -1.214352       0.000554      -0.015777      -0.108300       0.109444      -0.052033      -0.002536      -0.023964      -0.156277      -0.031765      -0.089730      -0.013780       0.103510             14.750862      11.478078      -0.135513       1.537537      18.119710       0.911250      14.654798           0.000001
          130              O       9.575683       8.860595       6.397776      -0.496185      33.188044 0.47909583E+03  0.11183239E+05                                 8.259109                            6.783571       0.395022       2.198886                    0.996258      26.475056      68.438893       0.728509       0.360185      -1.138747       0.026147      -0.002694      -0.047155       0.053986      -0.023656       0.040238       0.040297      -0.044871      -0.154335      -0.088672       0.024491       0.064181             10.457008      11.437610       0.094023       5.134182       5.871701      -0.339015      14.061711          -0.000004
          131              O       7.392735       8.526506       6.324329      -0.662982      49.045837 0.76402790E+03  0.20138201E+05                                10.952662                            8.745271      -0.272079       1.924052                    0.994625      30.879542      86.171127       0.619050       0.375378      -1.121623       0.004843       0.088246      -0.047532       0.100350      -0.021875      -0.046242       0.003875       0.009545      -0.179059      -0.078796       0.013517       0.065280             14.721768      15.717739       4.660127      -5.951788      10.927399      -3.154470      17.520167          -0.000004
          132              O      11.080625      10.979640      13.629471      -0.555388      28.825990 0.44753596E+03  0.10263393E+05                                 7.383425                            6.457925       0.522209       2.218575                    0.997049      27.106085      69.305147       0.764282       0.349453      -1.148140       0.008058       0.025472       0.078196       0.082634      -0.004478      -0.011303       0.020669       0.019239      -0.204085      -0.073319       0.026330       0.046988              8.618811      10.544420       0.264061      -3.674320       5.069412      -0.566715      10.242602          -0.000006
          133              O       9.010188      11.283294      12.948419      -0.549891      31.890271 0.47841482E+03  0.11162838E+05                                 7.996589                            6.736583       0.485935       2.209896                    0.996831      27.192386      70.268049       0.737956       0.355718      -1.142360      -0.038689       0.022150       0.053169       0.069386       0.003028       0.068485       0.019332      -0.048092      -0.026811      -0.084024       0.021611       0.062413             10.086474       6.921160      -0.563073       2.203627       6.747101      -2.836443      16.591159          -0.000006
          134              O      11.799842      11.549852       1.880097      -0.500108      23.875380 0.38159024E+03  0.84007636E+04                                 6.448154                            5.960844       0.723761       2.288991                    0.999314      26.195232      65.408326       0.796774       0.349180      -1.149513       0.037771       0.047422       0.021004       0.064161       0.055809       0.022560       0.044128      -0.088475      -0.098186      -0.055088      -0.050271       0.105359              6.616163       6.516247       2.372318       1.193551       7.223176       1.413682       6.109068          -0.000002
          135              O      11.894109       9.137669       1.201856      -0.510406      22.407554 0.38511870E+03  0.84963030E+04                                 6.140537                            5.996056       0.837482       2.329176                    0.999385      26.136672      65.288828       0.793054       0.350081      -1.148999       0.041795      -0.035274       0.001119       0.054702      -0.054583      -0.014713       0.015955      -0.087686      -0.138701      -0.054491      -0.041665       0.096156              5.978271       6.435383      -1.383690      -0.074843       6.207222       0.297682       5.292209          -0.000002
          136              O       6.094604       9.675835       8.964898      -0.496185      33.188037 0.47909561E+03  0.11183233E+05                                 8.259108                            6.783570       0.395022       2.198886                    0.996258      26.475059      68.438905       0.728510       0.360185      -1.138747      -0.047522       0.025379      -0.003471       0.053986       0.039692       0.039001      -0.022359      -0.058640       0.148379      -0.088672       0.024491       0.064181             10.457006      13.903470       5.171943      -0.206660      11.604800       0.175347       5.862747          -0.000005
          137              O       6.062102       7.492072       8.629644      -0.662982      49.045854 0.76402835E+03  0.20138215E+05                                10.952665                            8.745274      -0.272077       1.924052                    0.994625      30.879543      86.171127       0.619050       0.375378      -1.121623      -0.049053       0.004047       0.087451       0.100350      -0.047382       0.002843      -0.022591      -0.091381       0.075527      -0.078796       0.013517       0.065280             14.721771      17.817464      -5.993763      -3.117647      15.522685       4.511355      10.825165          -0.000004
          138              O      13.265007      11.297323      11.202916      -0.555388      28.825913 0.44753467E+03  0.10263354E+05                                 7.383406                            6.457910       0.522209       2.218575                    0.997049      27.106071      69.305041       0.764284       0.349453      -1.148141       0.077625       0.009318       0.026758       0.082634      -0.013044       0.019207      -0.004353      -0.111530       0.075154      -0.073319       0.026330       0.046988              8.618785      10.379254      -3.680839      -0.484340      10.424983       0.195596       5.052118          -0.000006
          139              O      12.612721       9.216029      11.495298      -0.549891      31.890272 0.47841475E+03  0.11162836E+05                                 7.996589                            6.736582       0.485935       2.209896                    0.996831      27.192387      70.268053       0.737956       0.355718      -1.142360       0.053417      -0.037827       0.023024       0.069386       0.068552       0.018634       0.004460       0.005568       0.087426      -0.084024       0.021611       0.062413             10.086476      16.607675       2.369784      -2.663689       6.995512      -0.569947       6.656239          -0.000006
          140              O       1.497706      11.825697      11.579287      -0.500108      23.875389 0.38159054E+03  0.84007719E+04                                 6.448157                            5.960847       0.723761       2.288992                    0.999314      26.195234      65.408339       0.796774       0.349180      -1.149512       0.019603       0.038094       0.047762       0.064161       0.021523       0.041648       0.056856      -0.007686       0.186096      -0.055088      -0.050271       0.105359              6.616166       6.025424       1.146302       1.355558       6.553576       2.413988       7.269497          -0.000002
          141              O       0.857893      11.909596       9.156247      -0.510406      22.407562 0.38511884E+03  0.84963069E+04                                 6.140539                            5.996058       0.837482       2.329176                    0.999385      26.136674      65.288840       0.793054       0.350081      -1.148999       0.001022       0.041817      -0.035251       0.054702      -0.014226       0.014967      -0.054582      -0.025093       0.202366      -0.054491      -0.041665       0.096156              5.978273       5.284631      -0.070685       0.304859       6.433397      -1.379974       6.216791          -0.000003
          142              O       8.704074       6.236639       9.822363      -0.496185      33.188043 0.47909586E+03  0.11183240E+05                                 8.259109                            6.783572       0.395022       2.198886                    0.996258      26.475057      68.438897       0.728509       0.360185      -1.138747      -0.003118      -0.047579       0.025319       0.053986       0.040012      -0.022259       0.039974       0.101692       0.011595      -0.088672       0.024491       0.064181             10.457007       5.870116      -0.422273      -0.003282      13.891886       5.168459      11.609020          -0.000004
          143              O       8.405445       6.199287       7.633368      -0.662982      49.045860 0.76402819E+03  0.20138210E+05                                10.952666                            8.745273      -0.272078       1.924052                    0.994625      30.879541      86.171125       0.619050       0.375378      -1.121623       0.088156      -0.047629       0.005489       0.100350       0.004988      -0.021939      -0.047691       0.083922       0.097066      -0.078796       0.013517       0.065280             14.721776      10.777473      -3.132613       4.528926      17.717668      -5.971679      15.670186          -0.000004
          144              O      10.798424      13.441969      11.480538      -0.555388      28.825903 0.44753451E+03  0.10263350E+05                                 7.383404                            6.457909       0.522209       2.218575                    0.997049      27.106070      69.305037       0.764284       0.349453      -1.148141       0.025338       0.078046       0.009758       0.082634       0.020926      -0.004443      -0.012799       0.092181       0.129273      -0.073319       0.026330       0.046988              8.618781       5.062273      -0.509844       0.166720      10.364103      -3.686101      10.429969          -0.000006
          145              O      11.135629      12.795068       9.404349      -0.549891      31.890269 0.47841472E+03  0.11162835E+05                                 7.996588                            6.736582       0.485934       2.209896                    0.996831      27.192386      70.268051       0.737956       0.355718      -1.142360       0.022775       0.053793      -0.037443       0.069386       0.018154       0.004106       0.068926       0.039612      -0.051585      -0.084024       0.021611       0.062413             10.086472       6.765416      -2.862104      -0.612885      16.517375       2.315897       6.976626          -0.000006
          146              O      11.356893       1.682180      12.015048      -0.500108      23.875365 0.38159001E+03  0.84007571E+04                                 6.448151                            5.960842       0.723762       2.288992                    0.999314      26.195227      65.408304       0.796774       0.349180      -1.149513       0.046803       0.020365       0.038876       0.064161       0.042807       0.057928       0.023150       0.092263      -0.075821      -0.055088      -0.050271       0.105359              6.616160       7.146020       1.354650       2.405202       6.069084       1.207680       6.633376          -0.000002
          147              O       8.943498       1.003123      12.058975      -0.510406      22.407549 0.38511858E+03  0.84962996E+04                                 6.140536                            5.996055       0.837482       2.329176                    0.999385      26.136671      65.288823       0.793054       0.350081      -1.148999      -0.035947       0.000439       0.041230       0.054702       0.017065      -0.052857      -0.014837       0.114458      -0.068871      -0.054491      -0.041665       0.096156              5.978270       6.252173       0.321683      -1.381545       5.294814      -0.088073       6.387823          -0.000002
          148              O       7.429725       8.422982      11.173221      -0.496185      33.188042 0.47909579E+03  0.11183238E+05                                 8.259109                            6.783571       0.395023       2.198886                    0.996258      26.475055      68.438888       0.728510       0.360185      -1.138747      -0.026147       0.002694       0.047154       0.053986      -0.023656       0.040238       0.040297      -0.044871      -0.154335      -0.088672       0.024491       0.064181             10.457007      11.437610       0.094023       5.134183       5.871701      -0.339015      14.061710          -0.000004
          149              O       9.612673       8.757071      11.246668      -0.662982      49.045827 0.76402771E+03  0.20138194E+05                                10.952660                            8.745270      -0.272078       1.924052                    0.994625      30.879539      86.171113       0.619051       0.375378      -1.121623      -0.004843      -0.088246       0.047532       0.100350      -0.021875      -0.046242       0.003875       0.009545      -0.179059      -0.078796       0.013517       0.065280             14.721766      15.717737       4.660127      -5.951788      10.927398      -3.154471      17.520162          -0.000003
          150              O       5.924783       6.303937       3.941526      -0.555388      28.825990 0.44753597E+03  0.10263394E+05                                 7.383426                            6.457926       0.522208       2.218575                    0.997049      27.106082      69.305143       0.764282       0.349454      -1.148140      -0.008058      -0.025472      -0.078196       0.082634      -0.004478      -0.011303       0.020669       0.019239      -0.204084      -0.073318       0.026330       0.046988              8.618812      10.544421       0.264061      -3.674320       5.069412      -0.566715      10.242603          -0.000007
          151              O       7.995220       6.000283       4.622578      -0.549891      31.890272 0.47841484E+03  0.11162838E+05                                 7.996590                            6.736583       0.485934       2.209896                    0.996831      27.192383      70.268046       0.737955       0.355718      -1.142360       0.038689      -0.022150      -0.053169       0.069386       0.003028       0.068485       0.019332      -0.048091      -0.026812      -0.084024       0.021611       0.062412             10.086475       6.921161      -0.563074       2.203627       6.747102      -2.836443      16.591162          -0.000006
          152              O       5.205566       5.733725      15.690900      -0.500108      23.875374 0.38159013E+03  0.84007604E+04                                 6.448153                            5.960843       0.723761       2.288992                    0.999314      26.195230      65.408317       0.796774       0.349180      -1.149513      -0.037771      -0.047422      -0.021004       0.064161       0.055809       0.022560       0.044128      -0.088475      -0.098187      -0.055088      -0.050271       0.105359              6.616162       6.516246       2.372317       1.193551       7.223174       1.413682       6.109067          -0.000002
          153              O       5.111299       8.145908      16.369141      -0.510406      22.407558 0.38511879E+03  0.84963056E+04                                 6.140538                            5.996057       0.837482       2.329176                    0.999385      26.136674      65.288836       0.793054       0.350081      -1.148999      -0.041795       0.035274      -0.001119       0.054702      -0.054582      -0.014713       0.015955      -0.087686      -0.138701      -0.054491      -0.041665       0.096156              5.978272       6.435384      -1.383690      -0.074843       6.207223       0.297682       5.292210          -0.000002
          154              O      10.910804       7.607742       8.606099      -0.496185      33.188033 0.47909555E+03  0.11183231E+05                                 8.259107                            6.783569       0.395022       2.198886                    0.996258      26.475058      68.438900       0.728510       0.360185      -1.138747       0.047522      -0.025379       0.003471       0.053986       0.039692       0.039001      -0.022359      -0.058640       0.148379      -0.088672       0.024491       0.064181             10.457004      13.903467       5.171942      -0.206660      11.604799       0.175347       5.862746          -0.000004
          155              O      10.943306       9.791505       8.941353      -0.662982      49.045854 0.76402833E+03  0.20138215E+05                                10.952664                            8.745273      -0.272077       1.924052                    0.994625      30.879543      86.171127       0.619050       0.375378      -1.121623       0.049053      -0.004048      -0.087450       0.100350      -0.047382       0.002843      -0.022591      -0.091381       0.075527      -0.078796       0.013517       0.065280             14.721771      17.817465      -5.993763      -3.117646      15.522684       4.511355      10.825165          -0.000004
          156              O       3.740401       5.986254       6.368081      -0.555388      28.825912 0.44753464E+03  0.10263353E+05                                 7.383406                            6.457911       0.522208       2.218575                    0.997049      27.106068      69.305035       0.764284       0.349453      -1.148141      -0.077625      -0.009318      -0.026758       0.082634      -0.013043       0.019207      -0.004353      -0.111530       0.075153      -0.073318       0.026330       0.046988              8.618785      10.379254      -3.680839      -0.484340      10.424984       0.195596       5.052118          -0.000007
          157              O       4.392687       8.067548       6.075699      -0.549891      31.890274 0.47841479E+03  0.11162837E+05                                 7.996590                            6.736583       0.485934       2.209896                    0.996831      27.192385      70.268053       0.737955       0.355718      -1.142360      -0.053417       0.037827      -0.023024       0.069386       0.068552       0.018635       0.004459       0.005568       0.087425      -0.084024       0.021611       0.062412             10.086477      16.607678       2.369784      -2.663689       6.995513      -0.569947       6.656240          -0.000006
          158              O      15.507702       5.457880       5.991710      -0.500108      23.875373 0.38159023E+03  0.84007633E+04                                 6.448153                            5.960844       0.723762       2.288992                    0.999314      26.195229      65.408316       0.796774       0.349180      -1.149513      -0.019603      -0.038094      -0.047762       0.064161       0.021523       0.041648       0.056856      -0.007686       0.186096      -0.055088      -0.050271       0.105359              6.616162       6.025421       1.146301       1.355557       6.553572       2.413987       7.269492          -0.000002
          159              O      16.147515       5.373981       8.414750      -0.510406      22.407554 0.38511866E+03  0.84963021E+04                                 6.140537                            5.996056       0.837483       2.329176                    0.999385      26.136671      65.288827       0.793054       0.350081      -1.148999      -0.001022      -0.041817       0.035251       0.054702      -0.014226       0.014967      -0.054582      -0.025093       0.202366      -0.054491      -0.041666       0.096156              5.978271       5.284630      -0.070685       0.304859       6.433395      -1.379973       6.216789          -0.000002
          160              O       8.301334      11.046938       7.748634      -0.496185      33.188040 0.47909580E+03  0.11183238E+05                                 8.259109                            6.783571       0.395022       2.198886                    0.996258      26.475056      68.438894       0.728509       0.360185      -1.138747       0.003118       0.047579      -0.025319       0.053986       0.040012      -0.022259       0.039974       0.101692       0.011595      -0.088672       0.024491       0.064181             10.457007       5.870115      -0.422273      -0.003282      13.891888       5.168459      11.609018          -0.000004
          161              O       8.599963      11.084290       9.937629      -0.662982      49.045847 0.76402798E+03  0.20138203E+05                                10.952664                            8.745272      -0.272078       1.924052                    0.994625      30.879538      86.171111       0.619050       0.375378      -1.121623      -0.088156       0.047629      -0.005489       0.100350       0.004988      -0.021939      -0.047691       0.083921       0.097066      -0.078796       0.013517       0.065280             14.721772      10.777471      -3.132612       4.528925      17.717662      -5.971676      15.670183          -0.000004
          162              O       6.206984       3.841608       6.090459      -0.555388      28.825904 0.44753453E+03  0.10263350E+05                                 7.383405                            6.457910       0.522209       2.218575                    0.997049      27.106068      69.305035       0.764284       0.349453      -1.148141      -0.025338      -0.078046      -0.009759       0.082634       0.020926      -0.004443      -0.012799       0.092181       0.129273      -0.073319       0.026330       0.046988              8.618782       5.062274      -0.509844       0.166720      10.364104      -3.686102      10.429970          -0.000007
          163              O       5.869779       4.488509       8.166648      -0.549891      31.890272 0.47841478E+03  0.11162837E+05                                 7.996589                            6.736583       0.485934       2.209896                    0.996831      27.192385      70.268053       0.737955       0.355718      -1.142360      -0.022775      -0.053793       0.037443       0.069386       0.018154       0.004106       0.068926       0.039612      -0.051585      -0.084024       0.021611       0.062412             10.086474       6.765417      -2.862105      -0.612885      16.517379       2.315897       6.976627          -0.000006
          164              O       5.648515      15.601397       5.555949      -0.500108      23.875380 0.38159029E+03  0.84007651E+04                                 6.448155                            5.960845       0.723761       2.288992                    0.999314      26.195230      65.408322       0.796774       0.349180      -1.149513      -0.046803      -0.020365      -0.038876       0.064161       0.042807       0.057929       0.023150       0.092263      -0.075821      -0.055088      -0.050271       0.105359              6.616164       7.146024       1.354651       2.405204       6.069087       1.207681       6.633379          -0.000002
          165              O       8.061910      16.280454       5.512022      -0.510406      22.407564 0.38511892E+03  0.84963093E+04                                 6.140540                            5.996059       0.837482       2.329176                    0.999385      26.136675      65.288846       0.793054       0.350081      -1.148999       0.035947      -0.000439      -0.041230       0.054702       0.017065      -0.052857      -0.014837       0.114459      -0.068871      -0.054491      -0.041665       0.096156              5.978274       6.252177       0.321683      -1.381547       5.294817      -0.088074       6.387827          -0.000003

******************************************************
Auxiliary information for the entire system
The total spin magnetic moment of the unit cell is   -0.000102
The total net atomic charge of the unit cell is   -0.000003
Accuracy of reproducing the electrostatic potential in the unit cell:
  The inner radius (bohr) =    5.0000
  The outer radius (bohr) =   12.0000
  Valid grid points have density less than (e/(bohr^3)) =    0.0001
  The number of valid grid points were=       798831
  The rms potential error without charges in kcal/mol is=      3.54812
  The rms potential error with partial charges in kcal/mol is=      0.60482
  The RRMSE value at monopole order=      0.17046
  The rms potential error with partial charges and cloud penetration in kcal/mol is=      0.61739
  The RRMSE value at monopole order with cloud penetration is=      0.17400
  The rms potential error with partial charges and atomic dipoles in kcal/mol is=      0.24870
  The RRMSE value at dipole order=      0.07009
  The rms potential error with partial charges, atomic dipoles and cloud penetration in kcal/mol is=      0.24611
  The RRMSE value at dipole order with cloud penetration=      0.06936

******************************************************
The electron densities and ab initio electrostatic potential were computed in VASP using the PBE functional and
projector augmented wave method. See the main text of the journal article for a description of computational details.
The atomic charges, dipoles, and quadrupoles were computed with the DDEC6 method as described in
(a) T. A. Manz and N. Gabaldon Limas, RSC Adv. 6 (2016) 47771-47801 DOI: 10.1039/c6ra04656h
(b) N. Gabaldon Limas and T. A. Manz, RSC Adv. 8 (2018) 2678-2707 DOI: 10.1039/c7ra11829e.
For each atom in the material, the electron cloud parameters were fit to the spherically averaged atom-in-material
electron density using radial positions for which this density was between 10^-4 and 10^-2 electrons per cubic bohr.
The polarizabilities, dispersion coefficients, and quantum Drude oscillator (QDO) parameters were fit using the MCLF method.
The magnetic structure of the system was optimized in VASP from the default ferromagnetic initial guess using spin polarization.
The atomic spin moments (ASMs) were computed on this optimized magnetic structure using the DDEC6 partition as inputs
to the method of T. A. Manz and D. S. Sholl, J. Chem. Theory Comput. 7 (2011) 4146-4164 DOI: 10.1021/ct200539n.
The RMSE and RRMSE were computed using a uniform grid with Ewald summation.
