# Supplementary material for: A collection of forcefield precursors for metal–organic frameworks
Source: RSC Adv. 2019 Nov 13;9(63):36492–507. doi: 10.1039/c9ra07327b (PMC9075174; doi:10.1039/c9ra07327b)
Supplement: RA-009-C9RA07327B-s6320 [file RA-009-C9RA07327B-s6320.xyz]

  166
jmolscript: load "" {1 1 1} spacegroup "x,y,z" unitcell [{     12.499600     0.000000     0.000000 }, {      2.669497    17.498346     0.000000 }, {      3.713401     3.499354    21.797671 }]
Dy    11.950517     4.003202    21.752332     2.064550
Dy    13.960746     9.335379    11.292283     2.057431
Dy     6.931981    16.994498     0.045339     2.064550
Dy     4.921752    11.662321    10.505388     2.057431
H     10.188179     0.833558     4.396590     0.123593
H      9.952985     4.446292     2.604822     0.140819
H     10.921908     1.821486     6.354021     0.128623
H     11.695643     3.233574     8.304913     0.127459
H     11.718322     7.785259     7.239007     0.135061
H     12.427095     4.813653     9.841648     0.128609
H     11.463670    15.940254     2.731248     0.137069
H      8.231460    13.593018     3.293628     0.128508
H      9.272029    12.480097     5.070138     0.129386
H     10.715494    11.550908     6.922940     0.129338
H     12.284297    11.033982     8.629698     0.120112
H     14.796552    13.855087     7.160535     0.138671
H     16.159937    14.396039    13.876397     0.133870
H     12.891435    12.126145    14.451856     0.111307
H     12.159464    13.541036    16.180411     0.134754
H     11.725211    15.317793    17.917686     0.127148
H     15.070957    18.560934    18.096426     0.133213
H     11.579746    17.097354    19.378130     0.122225
H      8.694319    20.164142    17.401081     0.123593
H      8.929513    16.551408    19.192849     0.140819
H      7.960590    19.176214    15.443650     0.128623
H      7.186855    17.764126    13.492758     0.127459
H      7.164176    13.212441    14.558664     0.135061
H      6.455403    16.184047    11.956023     0.128609
H      7.418828     5.057446    19.066423     0.137069
H     10.651038     7.404682    18.504043     0.128508
H      9.610469     8.517603    16.727533     0.129386
H      8.167004     9.446792    14.874731     0.129338
H      6.598201     9.963718    13.167973     0.120112
H      4.085946     7.142613    14.637136     0.138671
H      2.722561     6.601661     7.921274     0.133870
H      5.991063     8.871555     7.345815     0.111307
H      6.723034     7.456664     5.617260     0.134754
H      7.157287     5.679907     3.879985     0.127148
H      3.811541     2.436766     3.701245     0.133213
H      7.302752     3.900346     2.419541     0.122225
C      9.619442     1.804750     2.009745     0.568741
C     10.045878     2.534763     3.287089    -0.005772
C     10.301607     1.754670     4.433646    -0.076718
C     10.145731     3.919581     3.345942    -0.094957
C     10.538958     4.480561     4.529556    -0.092938
C     10.719508     2.344347     5.610721    -0.111671
C     10.832394     3.732665     5.669574     0.052595
C     11.287990     4.555421     6.827031     0.058925
C     11.288261     5.919946     6.541481    -0.100684
C     11.705750     4.137192     8.080397    -0.114279
C     11.722979     6.880242     7.454803    -0.103953
C     12.142481     5.088039     9.000258    -0.080520
C     12.159681     6.447315     8.682012    -0.008011
C     12.662177     7.483552     9.697784     0.576589
C      8.931161    15.611299     1.772151     0.665126
C      9.720833    14.871104     2.818439    -0.018921
C     11.022838    15.251513     3.171561    -0.090854
C      9.094420    13.840091     3.535582    -0.079304
C      9.707709    13.157990     4.605848    -0.121136
C     11.626976    14.546664     4.220029    -0.102221
C     11.002985    13.556247     4.928453     0.051610
C     11.851941    13.006433     6.070651     0.055178
C     13.104551    13.665769     6.144763    -0.103908
C     11.525430    12.004464     6.979614    -0.126482
C     12.474719    11.694379     8.001925    -0.079375
C     13.995295    13.386482     7.119119    -0.077244
C     13.724867    12.403411     8.058599    -0.027473
C     14.696696    12.056229     9.111426     0.666623
C     15.037015    12.153815    12.902041     0.681391
C     14.591798    13.096609    14.022442    -0.026470
C     15.376783    14.209849    14.340688    -0.093286
C     13.407162    12.862472    14.689450    -0.095060
C     14.938879    15.029807    15.382616    -0.099619
C     12.953959    13.715326    15.729199    -0.113254
C     13.742292    14.827866    16.053985     0.055937
C     13.469738    15.852904    17.098093     0.058502
C     14.455494    16.835960    17.172205    -0.106233
C     12.396746    15.960682    17.932944    -0.111283
C     14.389733    17.930644    18.061550    -0.098760
C     12.312605    17.037518    18.809210    -0.084012
C     13.288509    18.030023    18.865884    -0.019872
C     13.132815    19.189099    19.851139     0.664497
C      9.263056    19.192950    19.787926     0.568741
C      8.836620    18.462937    18.510582    -0.005772
C      8.580891    19.243030    17.364025    -0.076718
C      8.736767    17.078119    18.451729    -0.094957
C      8.343540    16.517139    17.268115    -0.092938
C      8.162990    18.653353    16.186950    -0.111671
C      8.050104    17.265035    16.128097     0.052595
C      7.594508    16.442279    14.970640     0.058925
C      7.594237    15.077754    15.256190    -0.100684
C      7.176748    16.860508    13.717274    -0.114279
C      7.159519    14.117458    14.342868    -0.103954
C      6.740017    15.909661    12.797413    -0.080520
C      6.722817    14.550385    13.115659    -0.008011
C      6.220321    13.514148    12.099887     0.576589
C      9.951337     5.386401    20.025520     0.665126
C      9.161665     6.126596    18.979232    -0.018921
C      7.859660     5.746187    18.626110    -0.090854
C      9.788078     7.157609    18.262089    -0.079304
C      9.174789     7.839710    17.191823    -0.121136
C      7.255522     6.451036    17.577642    -0.102221
C      7.879513     7.441453    16.869218     0.051610
C      7.030557     7.991267    15.727020     0.055178
C      5.777947     7.331931    15.652908    -0.103908
C      7.357068     8.993236    14.818057    -0.126482
C      6.407779     9.303321    13.795746    -0.079375
C      4.887203     7.611218    14.678552    -0.077244
C      5.157631     8.594289    13.739072    -0.027473
C      4.185802     8.941471    12.686245     0.666623
C      3.845483     8.843885     8.895630     0.681391
C      4.290700     7.901091     7.775229    -0.026470
C      3.505715     6.787851     7.456983    -0.093286
C      5.475336     8.135228     7.108221    -0.095060
C      3.943619     5.967893     6.415055    -0.099619
C      5.928539     7.282374     6.068472    -0.113254
C      5.140206     6.169834     5.743686     0.055937
C      5.412760     5.144796     4.699578     0.058502
C      4.427004     4.161740     4.625466    -0.106233
C      6.485752     5.037018     3.864727    -0.111283
C      4.492765     3.067056     3.736121    -0.098760
C      6.569893     3.960182     2.988461    -0.084012
C      5.593989     2.967677     2.931787    -0.019872
C      5.749683     1.808601     1.946532     0.664497
S     10.662182     6.220276     4.891615     0.970935
S     13.242906    14.894522     4.882678     0.992007
S     15.772292    16.486010    16.016929     0.970927
S      8.220316    14.777424    16.906056     0.970935
S      5.639592     6.103178    16.914993     0.992007
S      3.110206     4.511690     5.780742     0.970927
O      9.306693     0.593164     2.092576    -0.644793
O      9.546554     2.476003     0.893705    -0.644205
O     13.163686     7.049578    10.787667    -0.651259
O     12.605060     8.679394     9.375178    -0.646322
O     11.631199     6.871542     4.032569    -0.494735
O      9.337336     6.826383     4.961150    -0.543938
O      9.557251    16.496025     1.102962    -0.757153
O      7.726585    15.372974     1.595590    -0.606485
O     14.441303    11.134404     9.952817    -0.744631
O      3.290161    12.705067     9.131044    -0.630515
O     13.263646    16.182391     5.460317    -0.495566
O     14.308565    14.564166     3.947558    -0.517583
O     15.944231    12.539139    12.163100    -0.612803
O     14.409516    11.052469    12.854087    -0.732569
O     14.074270    20.020619    19.951408    -0.694970
O     15.852224    17.513877    15.018595    -0.512428
O     16.978352    16.116785    16.736252    -0.506643
O     12.049983    19.177891    20.511608    -0.640461
O      9.575805    20.404536    19.705095    -0.644793
O      9.335944    18.521697    20.903966    -0.644205
O      5.718812    13.948122    11.010004    -0.651259
O      6.277438    12.318306    12.422493    -0.646322
O      7.251299    14.126158    17.765102    -0.494735
O      9.545162    14.171317    16.836521    -0.543938
O      9.325247     4.501675    20.694709    -0.757153
O     11.155913     5.624726    20.202081    -0.606485
O      4.441195     9.863296    11.844854    -0.744631
O      3.092737     8.292633    12.666627    -0.630515
O      5.618852     4.815309    16.337354    -0.495566
O      4.573933     6.433534    17.850113    -0.517583
O      2.938267     8.458561     9.634571    -0.612803
O      4.472982     9.945231     8.943584    -0.732569
O      4.808228     0.977081     1.846263    -0.694970
O      3.030274     3.483823     6.779076    -0.512428
O      1.904146     4.880915     5.061419    -0.506643
O      6.832515     1.819809     1.286063    -0.640461

The following XYZ coordinates are in angstroms. Other properties are in atomic units.
The sperically averaged electron density of each atom fit to a function of the form exp(a - br)
eigen_1, eigen_2 and eigen_3 are the three eigenvalues of traceless quadrupole moment tensor
  atom number  atomic symbol              X              Y              Z     net charge C6 coefficient C8 coefficient C10 coefficient fluctuating dipole atomic polarizability isotropic forcefield polarizability              a              b squared Pearson coefficient          <r^3>          <r^4>         wp_QDO          m_QDO          q_QDO       dipole_x       dipole_y       dipole_z         dipole            Qxy            Qxz            Qyz     Q(x^2-y^2)  Q(3z^2 - R^2)        eigen_1        eigen_2        eigen_3 static polarizability      alpha(xx)      alpha(xy)      alpha(xz)      alpha(yy)      alpha(yz)      alpha(zz) atomic spin moment
            1             Dy      11.950517       4.003202      21.752332       2.064550      97.877264 0.20291367E+04  0.62521904E+05                                14.179595                           12.125068       2.268943       2.468101                    0.999825      71.491162     161.783662       0.731639       0.271699      -1.327954       0.003843      -0.010993      -0.008494       0.014414      -0.077094      -0.163827      -0.023314       0.083143      -0.165840      -0.191499      -0.003461       0.194960             17.537686      14.432441       1.266105       4.425926      15.645491       4.778023      22.535125          -0.000001
            2             Dy      13.960746       9.335379      11.292283       2.057431     102.488267 0.20898611E+04  0.64878402E+05                                14.670517                           12.330460       2.239924       2.456367                    0.999837      71.832624     163.242018       0.723188       0.272818      -1.326407       0.002252       0.017383       0.020810       0.027209      -0.067165      -0.155930      -0.049531       0.117779       0.049074      -0.181883      -0.009738       0.191621             18.299125      14.928494       2.702462       3.932305      19.317430       6.117631      20.651451           0.000002
            3             Dy       6.931981      16.994498       0.045339       2.064550      97.877250 0.20291364E+04  0.62521891E+05                                14.179593                           12.125067       2.268943       2.468101                    0.999825      71.491159     161.783651       0.731639       0.271699      -1.327954      -0.003843       0.010993       0.008494       0.014414      -0.077094      -0.163827      -0.023314       0.083142      -0.165839      -0.191499      -0.003461       0.194960             17.537684      14.432439       1.266105       4.425926      15.645489       4.778022      22.535123          -0.000001
            4             Dy       4.921752      11.662321      10.505388       2.057431     102.488258 0.20898608E+04  0.64878392E+05                                14.670516                           12.330459       2.239924       2.456367                    0.999837      71.832623     163.242011       0.723188       0.272818      -1.326407      -0.002252      -0.017383      -0.020810       0.027209      -0.067165      -0.155931      -0.049531       0.117779       0.049074      -0.181884      -0.009738       0.191621             18.299124      14.928493       2.702462       3.932305      19.317429       6.117631      20.651450           0.000002
            5              H      10.188179       0.833558       4.396590       0.123593       1.039905 0.70899793E+01  0.67750724E+02                                 1.707035                            1.561305      -1.151955       2.335948                    0.996789       3.517022       9.816241       0.497136       1.289323      -0.705343      -0.005915      -0.037869      -0.000692       0.038334       0.004748       0.002984       0.001444      -0.010907       0.009172      -0.009201       0.001993       0.007208              1.813250       1.362272       0.162497       0.101833       2.611682       0.099545       1.465796          -0.000000
            6              H       9.952985       4.446292       2.604822       0.140819       1.125841 0.83330392E+01  0.81866926E+02                                 1.750630                            1.664670      -0.818579       2.515607                    0.999584       3.167398       8.600302       0.499939       1.247050      -0.720316      -0.006893       0.023402      -0.035345       0.042946      -0.002943       0.005122      -0.009121      -0.013718       0.014040      -0.010885      -0.004185       0.015070              1.771783       1.558730      -0.054661       0.202252       1.709932      -0.259643       2.046686          -0.000001
            7              H      10.921908       1.821486       6.354021       0.128623       1.084429 0.77904654E+01  0.74808861E+02                                 1.655250                            1.567693      -0.775833       2.523318                    0.999760       3.139116       8.263237       0.539171       1.183014      -0.734264       0.009462      -0.025054       0.027768       0.038578       0.000831       0.007950      -0.004883      -0.021581       0.018467      -0.016881       0.004096       0.012785              1.672660       1.369198      -0.051019       0.198238       1.763167      -0.278001       1.885616          -0.000002
            8              H      11.695643       3.233574       8.304913       0.127459       1.038605 0.72533405E+01  0.67835214E+02                                 1.553685                            1.469705      -0.741039       2.537004                    0.999820       3.005580       7.592698       0.586456       1.116744      -0.751324       0.002912      -0.037062       0.010854       0.038729       0.001171       0.008292      -0.004749      -0.026510       0.014351      -0.018838       0.005015       0.013822              1.578056       1.273050       0.068393       0.040333       2.050071      -0.132290       1.411046          -0.000005
            9              H      11.718322       7.785259       7.239007       0.135061       1.027725 0.74022733E+01  0.71178925E+02                                 1.684614                            1.594694      -0.866115       2.486354                    0.999294       3.275593       9.036653       0.494423       1.288312      -0.708676       0.002544       0.040191      -0.009080       0.041282      -0.000473       0.003319      -0.005605      -0.019021      -0.004441      -0.010197      -0.002435       0.012632              1.729844       1.404821       0.058448       0.083542       2.318788      -0.037434       1.465924           0.000001
           10              H      12.427095       4.813653       9.841648       0.128609       1.064367 0.74655030E+01  0.70470086E+02                                 1.592957                            1.500203      -0.842197       2.493586                    0.999444       3.053606       7.802424       0.573968       1.130505      -0.747479       0.015360      -0.013248       0.038273       0.043316      -0.001196       0.007996      -0.007957      -0.019709       0.022541      -0.016394       0.000038       0.016356              1.630457       1.373591      -0.006824       0.250838       1.458774      -0.153638       2.059006          -0.000003
           11              H      11.463670      15.940254       2.731248       0.137069       1.113860 0.78644392E+01  0.77714075E+02                                 1.844153                            1.689454      -1.326771       2.266552                    0.993892       3.658649      10.645729       0.455426       1.360995      -0.690588       0.017833       0.031573      -0.014837       0.039179       0.003253      -0.000838      -0.001643       0.008136      -0.016216      -0.005997      -0.002048       0.008045              1.947390       1.682175       0.318028      -0.067097       2.342723      -0.525932       1.817271           0.000000
           12              H       8.231460      13.593018       3.293628       0.128508       1.064729 0.74996882E+01  0.70812018E+02                                 1.587763                            1.498853      -0.841920       2.493437                    0.999499       3.052402       7.778262       0.577479       1.123327      -0.749323      -0.039585      -0.013242      -0.010494       0.043040       0.012441       0.003630      -0.005300       0.012960      -0.017570      -0.015408      -0.001554       0.016962              1.627479       2.006882       0.176041       0.263146       1.410690      -0.055274       1.464864          -0.000001
           13              H       9.272029      12.480097       5.070138       0.129386       1.055095 0.72209639E+01  0.67604676E+02                                 1.582949                            1.474921      -0.773597       2.523040                    0.999800       3.030102       7.713668       0.579096       1.129727      -0.747519      -0.019230      -0.029180       0.016505       0.038648       0.010444       0.005589      -0.011785       0.009067      -0.015640      -0.020079       0.005824       0.014255              1.642385       1.538591       0.282274      -0.123413       1.810000      -0.406792       1.578564          -0.000001
           14              H      10.715494      11.550908       6.922940       0.129338       1.054542 0.74207109E+01  0.70253991E+02                                 1.612313                            1.519785      -0.775907       2.522148                    0.999769       3.072723       7.978007       0.554282       1.167213      -0.738238      -0.031077      -0.022562      -0.002981       0.038519       0.010415       0.005652      -0.011612       0.004670      -0.007335      -0.019120       0.006239       0.012881              1.650438       1.952716       0.325962       0.094740       1.600602      -0.080325       1.397997           0.000001
           15              H      12.284297      11.033982       8.629698       0.120112       1.237903 0.88608707E+01  0.89041874E+02                                 1.881806                            1.720686      -1.295849       2.268563                    0.994301       3.611405      10.154660       0.486441       1.253020      -0.714266      -0.009429      -0.033779       0.022312       0.041566       0.009198      -0.001155      -0.005385       0.008507      -0.015443      -0.010688      -0.002855       0.013543              2.000761       1.615719       0.069589       0.025520       2.310084      -0.652318       2.076479           0.000001
           16              H      14.796552      13.855087       7.160535       0.138671       1.102781 0.80648193E+01  0.78332064E+02                                 1.697254                            1.612937      -0.862073       2.493711                    0.999339       3.157008       8.433497       0.521302       1.209683      -0.728172       0.035340       0.021966       0.001654       0.041643       0.012117      -0.000954      -0.001872       0.004862      -0.017559      -0.009628      -0.005831       0.015459              1.722838       2.026104       0.296550       0.157867       1.619456      -0.098750       1.522955          -0.000001
           17              H      16.159937      14.396039      13.876397       0.133870       1.005608 0.71868177E+01  0.69188590E+02                                 1.707241                            1.605593      -1.035856       2.406213                    0.997399       3.442317       9.771725       0.472980       1.345134      -0.695093       0.031691       0.008735      -0.022555       0.039867       0.004392      -0.007200      -0.000054       0.002649      -0.001540      -0.008026      -0.000964       0.008990              1.758303       2.158719       0.120365      -0.435246       1.465476       0.084936       1.650713           0.000000
           18              H      12.891435      12.126145      14.451856       0.111307       1.220931 0.89350607E+01  0.88803134E+02                                 1.785332                            1.670958      -1.005999       2.399161                    0.998121       3.366033       9.018203       0.525909       1.171831      -0.735912      -0.022922      -0.031203      -0.006482       0.039256       0.011705      -0.007328       0.001478       0.010818      -0.021165      -0.013924      -0.003717       0.017641              1.845079       1.799132       0.377060       0.037508       2.130985       0.347142       1.605121           0.000001
           19              H      12.159464      13.541036      16.180411       0.134754       1.074313 0.74473314E+01  0.71219801E+02                                 1.683947                            1.559478      -0.883424       2.478072                    0.999126       3.227587       8.678721       0.523018       1.224586      -0.722772      -0.035501      -0.008615       0.020388       0.041835       0.011091      -0.010164       0.007677      -0.001671      -0.006256      -0.019389       0.006999       0.012390              1.748243       2.188446       0.087687      -0.440411       1.466034       0.058995       1.590250           0.000000
           20              H      11.725211      15.317793      17.917686       0.127148       1.123250 0.80591996E+01  0.78847151E+02                                 1.752782                            1.636259      -1.008424       2.411244                    0.997792       3.371282       9.260524       0.502538       1.245785      -0.717491      -0.026302      -0.026571      -0.000074       0.037388       0.006041      -0.011316       0.005920      -0.005612      -0.004461      -0.016638       0.007093       0.009545              1.801134       2.088682       0.442221      -0.001751       1.861465       0.153524       1.453255          -0.000000
           21              H      15.070957      18.560934      18.096426       0.133213       1.167236 0.86954122E+01  0.86360584E+02                                 1.786140                            1.694022      -0.903927       2.469714                    0.998936       3.276088       8.950536       0.498312       1.237597      -0.721524       0.030919       0.028952       0.001329       0.042379       0.009185      -0.004777       0.000173       0.006792      -0.026243      -0.010850      -0.003947       0.014797              1.807943       1.975951       0.399435      -0.046660       1.918230       0.181365       1.529646          -0.000001
           22              H      11.579746      17.097354      19.378130       0.122225       1.110200 0.79961430E+01  0.78219029E+02                                 1.748426                            1.634877      -1.075693       2.378082                    0.996645       3.431713       9.482063       0.499521       1.253490      -0.715083      -0.031660       0.000601       0.028280       0.042455       0.007190      -0.013273       0.000493       0.004255      -0.001211      -0.014646      -0.001155       0.015801              1.819555       2.124686      -0.129970      -0.431915       1.526873       0.235896       1.807107           0.000000
           23              H       8.694319      20.164142      17.401081       0.123593       1.039904 0.70899739E+01  0.67750665E+02                                 1.707035                            1.561305      -1.151955       2.335948                    0.996789       3.517021       9.816240       0.497136       1.289324      -0.705342       0.005915       0.037869       0.000692       0.038334       0.004748       0.002984       0.001444      -0.010907       0.009172      -0.009201       0.001993       0.007208              1.813250       1.362272       0.162497       0.101833       2.611681       0.099545       1.465796          -0.000000
           24              H       8.929513      16.551408      19.192849       0.140819       1.125841 0.83330388E+01  0.81866919E+02                                 1.750630                            1.664670      -0.818579       2.515607                    0.999584       3.167398       8.600301       0.499939       1.247050      -0.720316       0.006893      -0.023402       0.035345       0.042946      -0.002943       0.005122      -0.009121      -0.013718       0.014040      -0.010885      -0.004185       0.015070              1.771782       1.558730      -0.054661       0.202252       1.709932      -0.259643       2.046685          -0.000000
           25              H       7.960590      19.176214      15.443650       0.128623       1.084429 0.77904686E+01  0.74808908E+02                                 1.655251                            1.567694      -0.775833       2.523318                    0.999760       3.139116       8.263241       0.539170       1.183016      -0.734263      -0.009462       0.025054      -0.027768       0.038578       0.000831       0.007950      -0.004883      -0.021581       0.018467      -0.016881       0.004096       0.012785              1.672662       1.369199      -0.051019       0.198238       1.763168      -0.278001       1.885618          -0.000002
           26              H       7.186855      17.764126      13.492758       0.127459       1.038605 0.72533405E+01  0.67835215E+02                                 1.553685                            1.469705      -0.741039       2.537004                    0.999820       3.005580       7.592698       0.586456       1.116744      -0.751324      -0.002912       0.037062      -0.010854       0.038729       0.001171       0.008292      -0.004749      -0.026510       0.014351      -0.018838       0.005015       0.013822              1.578056       1.273050       0.068393       0.040333       2.050071      -0.132290       1.411046          -0.000005
           27              H       7.164176      13.212441      14.558664       0.135061       1.027725 0.74022724E+01  0.71178910E+02                                 1.684613                            1.594694      -0.866115       2.486354                    0.999294       3.275593       9.036651       0.494423       1.288311      -0.708677      -0.002544      -0.040191       0.009080       0.041282      -0.000473       0.003319      -0.005605      -0.019021      -0.004441      -0.010197      -0.002435       0.012632              1.729844       1.404820       0.058448       0.083542       2.318787      -0.037434       1.465924           0.000001
           28              H       6.455403      16.184047      11.956023       0.128609       1.064367 0.74654985E+01  0.70470028E+02                                 1.592956                            1.500202      -0.842196       2.493586                    0.999444       3.053606       7.802421       0.573969       1.130504      -0.747480      -0.015360       0.013248      -0.038273       0.043316      -0.001196       0.007996      -0.007957      -0.019709       0.022541      -0.016394       0.000038       0.016356              1.630456       1.373590      -0.006824       0.250837       1.458773      -0.153638       2.059004          -0.000003
           29              H       7.418828       5.057446      19.066423       0.137069       1.113860 0.78644348E+01  0.77714023E+02                                 1.844153                            1.689454      -1.326770       2.266553                    0.993892       3.658648      10.645726       0.455426       1.360995      -0.690588      -0.017833      -0.031573       0.014837       0.039179       0.003253      -0.000838      -0.001643       0.008136      -0.016216      -0.005997      -0.002048       0.008045              1.947389       1.682175       0.318028      -0.067097       2.342723      -0.525932       1.817271           0.000000
           30              H      10.651038       7.404682      18.504043       0.128508       1.064730 0.74996958E+01  0.70812112E+02                                 1.587765                            1.498854      -0.841920       2.493437                    0.999499       3.052403       7.778267       0.577479       1.123327      -0.749322       0.039585       0.013242       0.010494       0.043040       0.012441       0.003630      -0.005300       0.012960      -0.017570      -0.015408      -0.001554       0.016962              1.627480       2.006884       0.176041       0.263146       1.410691      -0.055274       1.464865          -0.000001
           31              H       9.610469       8.517603      16.727533       0.129386       1.055095 0.72209649E+01  0.67604688E+02                                 1.582949                            1.474921      -0.773597       2.523040                    0.999800       3.030102       7.713668       0.579096       1.129727      -0.747519       0.019230       0.029180      -0.016505       0.038648       0.010444       0.005589      -0.011785       0.009067      -0.015640      -0.020079       0.005824       0.014255              1.642385       1.538591       0.282274      -0.123413       1.810001      -0.406792       1.578564          -0.000001
           32              H       8.167004       9.446792      14.874731       0.129338       1.054542 0.74207103E+01  0.70253982E+02                                 1.612312                            1.519785      -0.775907       2.522148                    0.999769       3.072723       7.978006       0.554282       1.167212      -0.738239       0.031077       0.022562       0.002981       0.038519       0.010415       0.005652      -0.011612       0.004670      -0.007335      -0.019120       0.006239       0.012881              1.650438       1.952715       0.325962       0.094740       1.600601      -0.080325       1.397996           0.000001
           33              H       6.598201       9.963718      13.167973       0.120112       1.237903 0.88608694E+01  0.89041858E+02                                 1.881806                            1.720686      -1.295849       2.268563                    0.994301       3.611405      10.154660       0.486441       1.253020      -0.714266       0.009429       0.033779      -0.022312       0.041566       0.009198      -0.001155      -0.005385       0.008507      -0.015443      -0.010688      -0.002855       0.013543              2.000760       1.615719       0.069589       0.025520       2.310084      -0.652318       2.076479           0.000001
           34              H       4.085946       7.142613      14.637136       0.138671       1.102780 0.80648171E+01  0.78332032E+02                                 1.697254                            1.612936      -0.862072       2.493711                    0.999339       3.157008       8.433495       0.521303       1.209682      -0.728172      -0.035340      -0.021966      -0.001654       0.041643       0.012117      -0.000954      -0.001871       0.004862      -0.017559      -0.009628      -0.005831       0.015459              1.722837       2.026103       0.296550       0.157867       1.619455      -0.098750       1.522954          -0.000001
           35              H       2.722561       6.601661       7.921274       0.133870       1.005608 0.71868179E+01  0.69188597E+02                                 1.707241                            1.605593      -1.035856       2.406213                    0.997399       3.442317       9.771727       0.472980       1.345135      -0.695093      -0.031691      -0.008735       0.022555       0.039867       0.004392      -0.007200      -0.000054       0.002650      -0.001540      -0.008026      -0.000964       0.008990              1.758303       2.158719       0.120365      -0.435247       1.465477       0.084936       1.650713           0.000000
           36              H       5.991063       8.871555       7.345815       0.111307       1.220932 0.89350660E+01  0.88803199E+02                                 1.785332                            1.670959      -1.006000       2.399161                    0.998121       3.366034       9.018206       0.525909       1.171831      -0.735912       0.022922       0.031203       0.006482       0.039256       0.011705      -0.007328       0.001478       0.010818      -0.021165      -0.013924      -0.003717       0.017641              1.845080       1.799132       0.377060       0.037508       2.130985       0.347142       1.605122           0.000001
           37              H       6.723034       7.456664       5.617260       0.134754       1.074313 0.74473314E+01  0.71219804E+02                                 1.683947                            1.559478      -0.883424       2.478071                    0.999126       3.227587       8.678722       0.523018       1.224586      -0.722772       0.035501       0.008615      -0.020388       0.041835       0.011091      -0.010164       0.007677      -0.001671      -0.006256      -0.019389       0.006999       0.012390              1.748244       2.188446       0.087687      -0.440411       1.466034       0.058995       1.590250          -0.000000
           38              H       7.157287       5.679907       3.879985       0.127148       1.123250 0.80592036E+01  0.78847200E+02                                 1.752782                            1.636259      -1.008424       2.411244                    0.997792       3.371283       9.260527       0.502538       1.245785      -0.717491       0.026302       0.026571       0.000074       0.037388       0.006041      -0.011316       0.005920      -0.005612      -0.004461      -0.016638       0.007093       0.009545              1.801134       2.088682       0.442221      -0.001751       1.861465       0.153524       1.453255          -0.000000
           39              H       3.811541       2.436766       3.701245       0.133213       1.167236 0.86954065E+01  0.86360512E+02                                 1.786139                            1.694021      -0.903927       2.469714                    0.998936       3.276087       8.950532       0.498312       1.237597      -0.721524      -0.030919      -0.028952      -0.001329       0.042379       0.009185      -0.004777       0.000173       0.006792      -0.026243      -0.010850      -0.003947       0.014797              1.807942       1.975950       0.399435      -0.046660       1.918229       0.181365       1.529646          -0.000001
           40              H       7.302752       3.900346       2.419541       0.122225       1.110202 0.79961525E+01  0.78219144E+02                                 1.748427                            1.634878      -1.075693       2.378082                    0.996645       3.431715       9.482069       0.499521       1.253489      -0.715083       0.031660      -0.000601      -0.028280       0.042455       0.007190      -0.013273       0.000493       0.004255      -0.001211      -0.014646      -0.001155       0.015801              1.819556       2.124687      -0.129970      -0.431915       1.526873       0.235896       1.807108           0.000000
           41              C       9.619442       1.804750       2.009745       0.568741      26.211607 0.28953480E+03  0.62132571E+04                                 8.173741                            6.036579      -0.155185       1.983607                    0.999445      23.555187      66.924938       0.604749       0.471968      -1.020768      -0.012137      -0.022388      -0.025186       0.035817      -0.048344      -0.043561      -0.051776       0.117459      -0.251615      -0.128683       0.007588       0.121095             10.165783       6.800431       2.620239       3.208245      10.983604       3.002092      12.713313           0.000001
           42              C      10.045878       2.534763       3.287089      -0.005772      36.869615 0.43438302E+03  0.10115516E+05                                 9.614518                            6.904363       0.105741       2.048696                    0.999132      26.724410      74.172233       0.639124       0.411534      -1.077333       0.012761       0.024216       0.026102       0.037823       0.011103      -0.000538      -0.013606      -0.016069      -0.014966      -0.016216      -0.005846       0.022062             12.365664       7.449694       2.725701       4.601997      14.567639       5.100718      15.079658          -0.000000
           43              C      10.301607       1.754670       4.433646      -0.076718      33.410857 0.42366983E+03  0.99238230E+04                                 9.180781                            6.978834      -0.088854       1.956123                    0.999228      28.807003      83.414320       0.606576       0.431092      -1.052110       0.005019       0.018162       0.006292       0.019865       0.004830      -0.005543       0.000380       0.013009      -0.058656      -0.020442       0.001865       0.018576             10.878777       6.576016       1.865129       3.610844      13.316022       2.720042      12.744295           0.000000
           44              C      10.145731       3.919581       3.345942      -0.094957      33.320203 0.40542695E+03  0.94137805E+04                                 9.140532                            6.822417       0.007805       1.990704                    0.999031      28.891676      83.909705       0.612716       0.430522      -1.050089       0.014728      -0.010237       0.008165       0.019708      -0.008504      -0.009989      -0.023235       0.058690       0.013753      -0.045006       0.014152       0.030854             11.051653       7.182172       2.391945       3.691633      13.164650       4.259163      12.808136           0.000001
           45              C      10.538958       4.480561       4.529556      -0.092938      41.757735 0.51094472E+03  0.12450645E+05                                10.573830                            7.617293      -0.155139       1.941707                    0.998525      28.938237      83.453140       0.590241       0.425852      -1.063063       0.005180      -0.033999      -0.038761       0.051818      -0.001228      -0.008642      -0.008689      -0.000891      -0.070059      -0.027328       0.012790       0.014539             13.401272       8.424241       2.996094       5.297833      15.145626       5.957485      16.633948           0.000000
           46              C      10.719508       2.344347       5.610721      -0.111671      33.261468 0.40069434E+03  0.92331267E+04                                 9.017342                            6.696176       0.206890       2.053456                    0.999457      28.475607      81.131144       0.633430       0.419635      -1.061813       0.003865      -0.005659      -0.022266       0.023297       0.001030       0.005198      -0.014342      -0.003358       0.006375      -0.014610      -0.001634       0.016244             10.834437       6.336584       2.412807       3.065969      14.797675       3.614890      11.369054          -0.000001
           47              C      10.832394       3.732665       5.669574       0.052595      39.697240 0.42874317E+03  0.10011639E+05                                10.248138                            6.954335      -0.027185       1.995482                    0.999584      27.119463      76.867324       0.620087       0.423005      -1.063539       0.014425      -0.014175      -0.000221       0.020226       0.000344       0.004576       0.008444       0.033786       0.055888      -0.027751       0.006104       0.021648             13.694830       7.993681       4.007349       4.915458      17.999373       6.753547      15.091436           0.000001
           48              C      11.287990       4.555421       6.827031       0.058925      38.460855 0.42794953E+03  0.10002426E+05                                10.064440                            6.975612      -0.115551       1.968052                    0.999491      27.213609      77.522645       0.614596       0.426386      -1.059944       0.018540      -0.012667       0.006506       0.023378       0.006485      -0.006093       0.019905      -0.003951      -0.048596      -0.028951       0.007585       0.021366             13.131356       8.232104       3.036369       5.805577      13.384392       5.387154      17.777572           0.000001
           49              C      11.288261       5.919946       6.541481      -0.100684      43.455638 0.53432414E+03  0.13173304E+05                                10.892017                            7.805705      -0.263819       1.901990                    0.998092      29.457663      85.586398       0.580986       0.427613      -1.061444       0.030061       0.019803       0.035302       0.050419      -0.008443      -0.002600      -0.013353       0.018067       0.028327      -0.022690       0.007018       0.015672             13.991339       9.422466       3.781020       5.972108      16.126652       6.311944      16.424900           0.000001
           50              C      11.705750       4.137192       8.080397      -0.114279      32.445504 0.40573245E+03  0.93645319E+04                                 8.834590                            6.738875       0.183236       2.043323                    0.999514      28.501230      80.876769       0.632257       0.419726      -1.063335       0.018771       0.012826      -0.000662       0.022744      -0.004600       0.002460      -0.009852      -0.035739      -0.020940      -0.015225      -0.009889       0.025114             10.199625       6.572862       1.870895       3.476573      11.020605       2.273235      13.005408          -0.000004
           51              C      11.722979       6.880242       7.454803      -0.103953      34.398297 0.42459050E+03  0.99728954E+04                                 9.361662                            6.989106       0.025725       1.988151                    0.999391      29.341167      85.697469       0.604437       0.431424      -1.049576       0.009323      -0.018561      -0.005864       0.021583       0.001544      -0.023559      -0.001301       0.001133      -0.100021      -0.042621       0.015770       0.026851             11.406807       7.792739       2.701330       4.564837      12.856754       4.252036      13.570927           0.000003
           52              C      12.142481       5.088039       9.000258      -0.080520      31.713417 0.40444673E+03  0.93289947E+04                                 8.735470                            6.739037       0.100762       2.013537                    0.999683      28.376692      80.541571       0.630619       0.421081      -1.062304       0.006432      -0.000707      -0.024244       0.025093      -0.008212       0.010486      -0.014615       0.009566       0.047934      -0.019871      -0.007650       0.027520             10.145189       6.345271       2.366903       2.769023      12.755144       2.645170      11.335152          -0.000004
           53              C      12.159681       6.447315       8.682012      -0.008011      36.419951 0.42640776E+03  0.98916628E+04                                 9.561819                            6.851051       0.112684       2.051837                    0.999230      26.678166      74.091337       0.639648       0.412782      -1.075673      -0.004203      -0.025550      -0.030560       0.040055      -0.005077       0.007283      -0.012171      -0.012023       0.007846      -0.011391      -0.007378       0.018769             12.305943       7.950756       3.687585       4.600924      15.065023       4.932584      13.902052           0.000001
           54              C      12.662177       7.483552       9.697784       0.576589      25.595812 0.27588085E+03  0.58558127E+04                                 8.064291                            5.898702      -0.169557       1.982116                    0.999404      23.348726      66.220856       0.610124       0.472958      -1.019078       0.024805       0.023349       0.015868       0.037580      -0.029600      -0.068618      -0.060326       0.144859      -0.103058      -0.127377       0.007242       0.120135             10.105723       6.972723       2.584822       3.375969      12.548089       3.181671      10.796358           0.000002
           55              C       8.931161      15.611299       1.772151       0.665126      22.743386 0.23647219E+03  0.48420487E+04                                 7.542327                            5.520547      -0.196168       2.006916                    0.999050      21.723522      61.025059       0.618930       0.483298      -1.010975      -0.025255       0.032581      -0.048507       0.063657       0.009680      -0.045883       0.104982      -0.092653       0.048751      -0.109512      -0.026297       0.135810              9.573895       9.252459      -1.006754       3.663974       8.374685      -4.510085      11.094541           0.000000
           56              C       9.720833      14.871104       2.818439      -0.018921      38.050533 0.42109860E+03  0.97057722E+04                                 9.740226                            6.730884       0.182659       2.073034                    0.999289      26.447556      72.427286       0.658670       0.403452      -1.085425       0.028177      -0.015101       0.031773       0.045073       0.013516      -0.006315       0.003502      -0.005049      -0.019365      -0.015890      -0.001171       0.017060             13.210021      12.444389      -1.726117       6.106431      11.640926      -7.213698      15.544749          -0.000000
           57              C      11.022838      15.251513       3.171561      -0.090854      37.563569 0.44031648E+03  0.10451854E+05                                10.020133                            7.177228      -0.164256       1.932238                    0.998394      29.510942      87.059507       0.588163       0.438712      -1.043677      -0.011249      -0.009531       0.023541       0.027777      -0.015874      -0.025918       0.026312      -0.052216      -0.020294      -0.042014      -0.010743       0.052758             12.881227      12.728715      -1.236767       5.820688      11.624410      -6.236998      14.290555          -0.000000
           58              C       9.094420      13.840091       3.535582      -0.079304      33.266347 0.40575787E+03  0.93467084E+04                                 8.973547                            6.707228       0.070673       2.001157                    0.999625      28.337381      79.813971       0.639534       0.415767      -1.067974       0.025740       0.001770       0.008874       0.027284       0.009661       0.004877       0.017201       0.028337      -0.053115      -0.029843       0.001470       0.028372             10.953370       9.923187      -0.282786       3.400379      10.425551      -5.792503      12.511372          -0.000002
           59              C       9.707709      13.157990       4.605848      -0.121136      33.804137 0.40778086E+03  0.94042461E+04                                 9.022165                            6.712089       0.225567       2.053175                    0.999656      28.512426      80.332849       0.641046       0.414305      -1.069000      -0.002896       0.004204      -0.018339       0.019036       0.015760       0.002089      -0.015295      -0.004218      -0.028570      -0.023154      -0.000957       0.024111             10.850690      11.855812       0.151130       3.959249       9.315732      -4.432355      11.380525          -0.000001
           60              C      11.626976      14.546664       4.220029      -0.102221      44.519793 0.50408565E+03  0.12225842E+05                                10.980790                            7.520719      -0.166589       1.935038                    0.998445      28.919859      82.844411       0.600186       0.420771      -1.067674      -0.035609       0.011097      -0.037415       0.052830       0.001189      -0.004520       0.016899       0.006942      -0.043874      -0.025210       0.010814       0.014397             15.004051      14.058949      -2.082460       6.986638      13.255691      -8.384114      17.697514          -0.000001
           61              C      11.002985      13.556247       4.928453       0.051610      39.571285 0.42141174E+03  0.97791360E+04                                10.144258                            6.849335       0.007929       2.004039                    0.999550      27.018134      75.859551       0.632253       0.417466      -1.069118      -0.014199      -0.007932      -0.006790       0.017625      -0.020481       0.004433      -0.003864      -0.031963       0.042957      -0.033249       0.010786       0.022463             13.849311      14.989220      -1.342314       7.193077      10.841543      -6.410469      15.717170          -0.000001
           62              C      11.851941      13.006433       6.070651       0.055178      41.444510 0.43658770E+03  0.10207655E+05                                10.474622                            6.970574       0.020782       2.006817                    0.999496      27.085422      76.001898       0.627704       0.417347      -1.070625      -0.001702      -0.013505       0.005597       0.014718      -0.011066       0.019845       0.017486       0.023028      -0.005652      -0.034036       0.007612       0.026423             14.711705      12.257629      -1.872523       6.093538      13.697389      -9.289708      18.180096           0.000000
           63              C      13.104551      13.665769       6.144763      -0.103908      44.960845 0.50078496E+03  0.12116355E+05                                11.024140                            7.482898      -0.179764       1.931375                    0.998397      28.824255      82.259518       0.603762       0.419295      -1.069450       0.023170      -0.024625       0.032266       0.046737       0.002096      -0.018917       0.007887      -0.020422      -0.017221      -0.026710       0.009071       0.017640             15.204683      14.052827      -2.173043       7.471094      12.859776      -8.417761      18.701446          -0.000001
           64              C      11.525430      12.004464       6.979614      -0.126482      35.078037 0.41753243E+03  0.96908803E+04                                 9.273568                            6.782952       0.237999       2.053870                    0.999652      28.787897      81.497246       0.638638       0.413217      -1.069186       0.022311      -0.013510       0.004368       0.026446       0.017040       0.010226      -0.009072       0.005333      -0.045056      -0.026216       0.001358       0.024858             11.551715      10.403842      -0.290790       3.714126      11.140053      -6.049112      13.111249           0.000001
           65              C      12.474719      11.694379       8.001925      -0.079375      34.993132 0.44704692E+03  0.10594582E+05                                 9.437851                            7.135730      -0.051701       1.959653                    0.999350      29.274707      84.784761       0.605091       0.427125      -1.056373       0.005959      -0.001471      -0.032095       0.032677       0.003281      -0.011757      -0.002511      -0.035459      -0.035447      -0.023582      -0.000749       0.024331             11.476399      11.751604      -0.373886       4.679812      10.215861      -4.782419      12.461732           0.000003
           66              C      13.995295      13.386482       7.119119      -0.077244      35.477200 0.38797477E+03  0.89026803E+04                                 9.532415                            6.665447      -0.018917       1.984206                    0.999380      28.425477      81.849194       0.621588       0.429424      -1.051623      -0.016036      -0.012502       0.002527       0.020490      -0.002554      -0.020756       0.045011      -0.006840      -0.050145      -0.053780       0.004188       0.049592             12.500794      10.990064      -1.653055       5.643149      10.809779      -6.926200      15.702540          -0.000002
           67              C      13.724867      12.403411       8.058599      -0.027473      39.445287 0.42297769E+03  0.97592460E+04                                 9.970384                            6.736351       0.183201       2.071921                    0.999267      26.516638      72.637425       0.659848       0.402312      -1.086271      -0.022553       0.014393      -0.045148       0.052480       0.012946      -0.004235       0.001199      -0.018286      -0.031975      -0.014912      -0.006291       0.021203             13.855743      13.184741      -1.894039       7.302996      11.155258      -7.119233      17.227231           0.000000
           68              C      14.696696      12.056229       9.111426       0.666623      23.461685 0.24065625E+03  0.49499672E+04                                 7.702728                            5.570429      -0.221589       1.996421                    0.999251      21.818831      61.454944       0.615871       0.483517      -1.010740       0.039375      -0.014988       0.057143       0.070995      -0.022589      -0.067286       0.080038      -0.107198       0.017648      -0.104572      -0.026079       0.130651              9.870660       9.914426      -0.840066       4.808058       8.019826      -3.799230      11.677729           0.000001
           69              C      15.037015      12.153815      12.902041       0.681391      21.828973 0.23056705E+03  0.46962106E+04                                 7.362802                            5.473707      -0.202690       2.010118                    0.998806      21.509075      60.465864       0.617104       0.487301      -1.007855       0.023540      -0.056118      -0.046150       0.076375      -0.038417       0.079302      -0.075089       0.046166      -0.021199      -0.096876      -0.034836       0.131712              9.180229       7.174080      -0.072247      -2.798608      10.324089       4.347252      10.042518           0.000001
           70              C      14.591798      13.096609      14.022442      -0.026470      38.262524 0.42728413E+03  0.98892266E+04                                 9.778543                            6.778027       0.123122       2.047455                    0.999230      26.752536      73.533787       0.656356       0.403201      -1.085055      -0.009394       0.030087       0.040815       0.051569       0.009027       0.000072      -0.013119      -0.020068      -0.015388      -0.015213      -0.006551       0.021764             13.120710      10.540359      -0.620458      -4.092198      14.513533       8.251531      14.308236           0.000000
           71              C      15.376783      14.209849      14.340688      -0.093286      35.529706 0.42789169E+03  0.10054798E+05                                 9.530477                            6.996825       0.033674       1.992877                    0.999399      29.145771      84.728491       0.607529       0.429042      -1.052610      -0.019661      -0.001105       0.009303       0.021779      -0.015521       0.001766      -0.034388       0.025628       0.035556      -0.044008       0.006396       0.037612             11.813730       9.854979       0.309645      -2.826621      13.318912       6.925592      12.267299           0.000001
           72              C      13.407162      12.862472      14.689450      -0.095060      34.357333 0.42029507E+03  0.98035440E+04                                 9.228010                            6.858281       0.002581       1.970828                    0.999600      29.178689      83.710436       0.625705       0.419670      -1.061527       0.007566       0.015605       0.017643       0.024739       0.018190       0.006689      -0.002371      -0.012556      -0.056693      -0.022605      -0.006168       0.028774             11.218785      10.582612      -0.628559      -4.106351      11.364026       5.618186      11.709717           0.000002
           73              C      14.938879      15.029807      15.382616      -0.099619      43.635670 0.51581915E+03  0.12571068E+05                                10.801420                            7.601658      -0.162575       1.934053                    0.998404      29.034889      83.126067       0.598248       0.420098      -1.069080       0.004822      -0.038312      -0.028431       0.047952       0.009129       0.014833      -0.012630      -0.008515      -0.021295      -0.026201       0.011123       0.015078             14.092388      11.772901      -0.783532      -4.350536      15.244959       8.847026      15.259304           0.000000
           74              C      12.953959      13.715326      15.729199      -0.113254      34.782862 0.41879970E+03  0.97437475E+04                                 9.278048                            6.846117       0.182610       2.044163                    0.999311      28.651707      81.648990       0.627297       0.419675      -1.063290       0.009841      -0.005862      -0.012317       0.016820       0.006393      -0.017168       0.001295       0.016134      -0.011825      -0.017476      -0.004861       0.022338             11.193297      10.369135       0.565916      -2.773523      12.477038       5.678573      10.733719           0.000001
           75              C      13.742292      14.827866      16.053985       0.055937      39.120951 0.41745757E+03  0.96630017E+04                                10.050439                            6.815384       0.010948       2.008050                    0.999400      26.830262      75.197307       0.634172       0.417253      -1.069428      -0.011890      -0.008052       0.001382       0.014427      -0.021269      -0.008839       0.003256       0.003946       0.040467      -0.028419       0.005506       0.022913             13.417797      10.521361       0.098250      -3.129862      16.081223       8.766496      13.650805           0.000000
           76              C      13.469738      15.852904      17.098093       0.058502      38.948119 0.40422833E+03  0.92871343E+04                                10.030921                            6.704430       0.040553       2.019961                    0.999511      26.620935      74.473260       0.639327       0.416993      -1.068976      -0.015339      -0.008690       0.005564       0.018487      -0.002230       0.020385       0.004729      -0.034722      -0.003496      -0.031217       0.011809       0.019407             13.575904      12.256739      -2.210197      -5.808261      13.730417       8.253327      14.740556           0.000000
           77              C      14.455494      16.835960      17.172205      -0.106233      44.418612 0.52787087E+03  0.12926839E+05                                10.929122                            7.675933      -0.172908       1.928328                    0.998356      29.167834      83.445331       0.597552       0.418568      -1.071085      -0.017479       0.032138       0.040306       0.054433      -0.003858      -0.006204      -0.014248       0.027763       0.006107      -0.024131       0.008136       0.015995             14.354810      12.347153      -1.478714      -4.867595      15.845385       8.866644      14.871892          -0.000000
           78              C      12.396746      15.960682      17.932944      -0.111283      34.110146 0.39808663E+03  0.91734734E+04                                 9.200966                            6.696501       0.114466       2.026595                    0.999099      28.508836      81.674670       0.629217       0.422425      -1.058276       0.006784       0.017380       0.006923       0.019900       0.009432       0.006582      -0.007803      -0.016698      -0.002798      -0.017462       0.002829       0.014633             11.270400      11.393282      -0.711808      -3.883277      11.295907       5.586714      11.122010          -0.000000
           79              C      14.389733      17.930644      18.061550      -0.098760      35.042398 0.41428167E+03  0.96589582E+04                                 9.416392                            6.865533       0.005990       1.981192                    0.999326      29.176746      84.553182       0.615726       0.426662      -1.053820      -0.008428      -0.017344      -0.007582       0.020720       0.010147       0.026559      -0.025006      -0.017395      -0.036843      -0.045551       0.014641       0.030911             11.716806      10.421424      -1.300928      -4.189420      12.376063       6.655593      12.352931          -0.000001
           80              C      12.312605      17.037518      18.809210      -0.084012      33.068888 0.41657451E+03  0.97058417E+04                                 9.056700                            6.866986      -0.012964       1.975648                    0.999604      28.806326      82.892647       0.619291       0.424493      -1.057336       0.023216      -0.005902      -0.013140       0.027322      -0.007520      -0.012866      -0.016587       0.015669       0.049887      -0.028438       0.001592       0.026846             10.889947       9.653962       0.299586      -2.052577      12.445070       6.058227      10.570809           0.000001
           81              C      13.288509      18.030023      18.865884      -0.019872      37.430126 0.41581496E+03  0.95590757E+04                                 9.636375                            6.683816       0.153052       2.060442                    0.999337      26.498446      72.603429       0.661318       0.402884      -1.085207       0.002962      -0.032858      -0.032259       0.046142       0.003492      -0.003134      -0.010187       0.016460      -0.014776      -0.015546       0.002256       0.013290             12.957939      10.331468      -1.007850      -3.813935      14.691285       8.457955      13.851065          -0.000000
           82              C      13.132815      19.189099      19.851139       0.664497      22.442649 0.24139755E+03  0.49625341E+04                                 7.455382                            5.568791      -0.135472       2.025833                    0.999075      21.727080      60.918977       0.618465       0.481748      -1.012991      -0.009727       0.065469       0.039224       0.076937      -0.030175       0.036448      -0.105547      -0.012101       0.055434      -0.098513      -0.030701       0.129214              9.301817       7.702470       0.119415      -1.574719      10.642508       5.278305       9.560472           0.000000
           83              C       9.263056      19.192950      19.787926       0.568741      26.211605 0.28953477E+03  0.62132564E+04                                 8.173741                            6.036578      -0.155185       1.983608                    0.999445      23.555186      66.924935       0.604749       0.471968      -1.020768       0.012137       0.022388       0.025186       0.035817      -0.048344      -0.043561      -0.051776       0.117459      -0.251615      -0.128683       0.007588       0.121095             10.165782       6.800431       2.620239       3.208245      10.983604       3.002092      12.713313           0.000001
           84              C       8.836620      18.462937      18.510582      -0.005772      36.869613 0.43438299E+03  0.10115515E+05                                 9.614518                            6.904363       0.105741       2.048696                    0.999132      26.724409      74.172230       0.639124       0.411534      -1.077333      -0.012761      -0.024216      -0.026102       0.037823       0.011103      -0.000538      -0.013606      -0.016069      -0.014966      -0.016216      -0.005846       0.022062             12.365663       7.449694       2.725701       4.601997      14.567638       5.100718      15.079658          -0.000000
           85              C       8.580891      19.243030      17.364025      -0.076718      33.410860 0.42366988E+03  0.99238245E+04                                 9.180782                            6.978835      -0.088854       1.956123                    0.999228      28.807004      83.414325       0.606576       0.431092      -1.052110      -0.005018      -0.018162      -0.006292       0.019865       0.004830      -0.005543       0.000380       0.013009      -0.058656      -0.020442       0.001865       0.018576             10.878778       6.576017       1.865130       3.610845      13.316022       2.720042      12.744296           0.000000
           86              C       8.736767      17.078119      18.451729      -0.094957      33.320200 0.40542691E+03  0.94137793E+04                                 9.140532                            6.822417       0.007805       1.990704                    0.999031      28.891674      83.909698       0.612716       0.430522      -1.050089      -0.014728       0.010237      -0.008165       0.019708      -0.008504      -0.009989      -0.023235       0.058690       0.013753      -0.045006       0.014152       0.030854             11.051652       7.182172       2.391945       3.691633      13.164649       4.259163      12.808135           0.000001
           87              C       8.343540      16.517139      17.268115      -0.092938      41.757734 0.51094472E+03  0.12450645E+05                                10.573830                            7.617293      -0.155139       1.941707                    0.998525      28.938237      83.453140       0.590241       0.425852      -1.063063      -0.005180       0.033999       0.038761       0.051818      -0.001228      -0.008642      -0.008689      -0.000891      -0.070059      -0.027328       0.012790       0.014539             13.401271       8.424241       2.996094       5.297833      15.145626       5.957484      16.633947           0.000000
           88              C       8.162990      18.653353      16.186950      -0.111671      33.261478 0.40069447E+03  0.92331306E+04                                 9.017344                            6.696178       0.206890       2.053456                    0.999457      28.475612      81.131169       0.633430       0.419635      -1.061813      -0.003865       0.005659       0.022266       0.023297       0.001030       0.005199      -0.014342      -0.003359       0.006375      -0.014610      -0.001634       0.016244             10.834440       6.336585       2.412807       3.065970      14.797678       3.614891      11.369057          -0.000001
           89              C       8.050104      17.265035      16.128097       0.052595      39.697244 0.42874320E+03  0.10011640E+05                                10.248140                            6.954335      -0.027185       1.995482                    0.999584      27.119464      76.867333       0.620087       0.423005      -1.063539      -0.014425       0.014175       0.000221       0.020226       0.000344       0.004576       0.008444       0.033786       0.055888      -0.027751       0.006104       0.021648             13.694832       7.993682       4.007350       4.915459      17.999377       6.753549      15.091438           0.000001
           90              C       7.594508      16.442279      14.970640       0.058925      38.460861 0.42794959E+03  0.10002428E+05                                10.064441                            6.975612      -0.115551       1.968052                    0.999491      27.213611      77.522655       0.614596       0.426386      -1.059944      -0.018540       0.012667      -0.006506       0.023378       0.006485      -0.006093       0.019905      -0.003951      -0.048596      -0.028951       0.007585       0.021366             13.131358       8.232106       3.036370       5.805578      13.384395       5.387156      17.777575           0.000001
           91              C       7.594237      15.077754      15.256190      -0.100684      43.455636 0.53432409E+03  0.13173302E+05                                10.892016                            7.805704      -0.263819       1.901990                    0.998092      29.457662      85.586393       0.580986       0.427613      -1.061444      -0.030061      -0.019803      -0.035302       0.050419      -0.008443      -0.002600      -0.013353       0.018067       0.028327      -0.022690       0.007018       0.015672             13.991339       9.422465       3.781020       5.972107      16.126651       6.311944      16.424899           0.000002
           92              C       7.176748      16.860508      13.717274      -0.114279      32.445502 0.40573242E+03  0.93645309E+04                                 8.834590                            6.738875       0.183237       2.043323                    0.999514      28.501228      80.876766       0.632257       0.419726      -1.063335      -0.018771      -0.012826       0.000662       0.022744      -0.004600       0.002460      -0.009853      -0.035739      -0.020940      -0.015224      -0.009889       0.025114             10.199625       6.572862       1.870895       3.476573      11.020606       2.273235      13.005408          -0.000005
           93              C       7.159519      14.117458      14.342868      -0.103954      34.398306 0.42459061E+03  0.99728986E+04                                 9.361664                            6.989107       0.025725       1.988150                    0.999391      29.341171      85.697485       0.604437       0.431424      -1.049576      -0.009323       0.018561       0.005864       0.021583       0.001544      -0.023559      -0.001301       0.001133      -0.100020      -0.042621       0.015770       0.026851             11.406809       7.792741       2.701331       4.564839      12.856757       4.252038      13.570930           0.000002
           94              C       6.740017      15.909661      12.797413      -0.080520      31.713420 0.40444676E+03  0.93289960E+04                                 8.735472                            6.739038       0.100762       2.013537                    0.999683      28.376691      80.541575       0.630619       0.421081      -1.062304      -0.006432       0.000707       0.024244       0.025093      -0.008212       0.010486      -0.014615       0.009566       0.047933      -0.019871      -0.007650       0.027520             10.145191       6.345272       2.366904       2.769023      12.755148       2.645171      11.335154          -0.000003
           95              C       6.722817      14.550385      13.115659      -0.008011      36.419957 0.42640782E+03  0.98916648E+04                                 9.561821                            6.851052       0.112684       2.051837                    0.999230      26.678168      74.091350       0.639648       0.412782      -1.075673       0.004203       0.025550       0.030560       0.040055      -0.005077       0.007283      -0.012171      -0.012023       0.007846      -0.011391      -0.007378       0.018769             12.305946       7.950757       3.687587       4.600926      15.065027       4.932587      13.902055           0.000001
           96              C       6.220321      13.514148      12.099887       0.576589      25.595815 0.27588088E+03  0.58558134E+04                                 8.064292                            5.898702      -0.169557       1.982116                    0.999404      23.348728      66.220864       0.610124       0.472958      -1.019078      -0.024805      -0.023349      -0.015868       0.037580      -0.029600      -0.068618      -0.060326       0.144859      -0.103058      -0.127377       0.007242       0.120135             10.105725       6.972724       2.584822       3.375970      12.548091       3.181671      10.796359           0.000002
           97              C       9.951337       5.386401      20.025520       0.665126      22.743386 0.23647219E+03  0.48420487E+04                                 7.542327                            5.520547      -0.196168       2.006916                    0.999050      21.723522      61.025060       0.618930       0.483298      -1.010975       0.025255      -0.032581       0.048507       0.063657       0.009680      -0.045883       0.104982      -0.092653       0.048751      -0.109512      -0.026297       0.135810              9.573895       9.252459      -1.006754       3.663974       8.374685      -4.510086      11.094541           0.000000
           98              C       9.161665       6.126596      18.979232      -0.018921      38.050535 0.42109863E+03  0.97057729E+04                                 9.740226                            6.730884       0.182659       2.073034                    0.999289      26.447557      72.427289       0.658670       0.403452      -1.085425      -0.028177       0.015101      -0.031773       0.045073       0.013516      -0.006315       0.003502      -0.005049      -0.019365      -0.015890      -0.001171       0.017060             13.210021      12.444389      -1.726117       6.106431      11.640926      -7.213698      15.544749          -0.000000
           99              C       7.859660       5.746187      18.626110      -0.090854      37.563568 0.44031647E+03  0.10451854E+05                                10.020133                            7.177228      -0.164256       1.932238                    0.998394      29.510941      87.059503       0.588163       0.438712      -1.043677       0.011249       0.009531      -0.023541       0.027777      -0.015874      -0.025918       0.026312      -0.052216      -0.020294      -0.042014      -0.010743       0.052757             12.881226      12.728715      -1.236767       5.820688      11.624409      -6.236997      14.290554          -0.000000
          100              C       9.788078       7.157609      18.262089      -0.079304      33.266347 0.40575786E+03  0.93467083E+04                                 8.973547                            6.707228       0.070672       2.001157                    0.999625      28.337382      79.813976       0.639534       0.415767      -1.067974      -0.025740      -0.001770      -0.008874       0.027284       0.009661       0.004877       0.017201       0.028337      -0.053115      -0.029842       0.001470       0.028372             10.953370       9.923187      -0.282786       3.400379      10.425551      -5.792502      12.511371          -0.000002
          101              C       9.174789       7.839710      17.191823      -0.121136      33.804136 0.40778085E+03  0.94042457E+04                                 9.022165                            6.712088       0.225567       2.053175                    0.999656      28.512426      80.332847       0.641046       0.414305      -1.069000       0.002896      -0.004204       0.018339       0.019036       0.015760       0.002089      -0.015295      -0.004218      -0.028570      -0.023154      -0.000957       0.024111             10.850689      11.855811       0.151130       3.959249       9.315732      -4.432355      11.380525          -0.000002
          102              C       7.255522       6.451036      17.577642      -0.102221      44.519794 0.50408567E+03  0.12225842E+05                                10.980791                            7.520719      -0.166589       1.935038                    0.998445      28.919859      82.844414       0.600186       0.420771      -1.067674       0.035609      -0.011097       0.037415       0.052830       0.001189      -0.004520       0.016899       0.006942      -0.043874      -0.025210       0.010814       0.014397             15.004052      14.058951      -2.082460       6.986638      13.255691      -8.384114      17.697514          -0.000001
          103              C       7.879513       7.441453      16.869218       0.051610      39.571283 0.42141172E+03  0.97791353E+04                                10.144258                            6.849335       0.007929       2.004039                    0.999550      27.018133      75.859548       0.632253       0.417466      -1.069118       0.014199       0.007932       0.006790       0.017625      -0.020481       0.004433      -0.003864      -0.031963       0.042958      -0.033249       0.010786       0.022463             13.849311      14.989220      -1.342314       7.193077      10.841543      -6.410469      15.717169          -0.000001
          104              C       7.030557       7.991267      15.727020       0.055178      41.444509 0.43658770E+03  0.10207655E+05                                10.474622                            6.970573       0.020782       2.006817                    0.999496      27.085422      76.001896       0.627704       0.417346      -1.070625       0.001702       0.013505      -0.005597       0.014718      -0.011066       0.019845       0.017486       0.023028      -0.005652      -0.034036       0.007612       0.026423             14.711704      12.257628      -1.872522       6.093538      13.697388      -9.289708      18.180095           0.000000
          105              C       5.777947       7.331931      15.652908      -0.103908      44.960845 0.50078496E+03  0.12116355E+05                                11.024140                            7.482898      -0.179764       1.931375                    0.998397      28.824255      82.259519       0.603762       0.419295      -1.069450      -0.023170       0.024625      -0.032266       0.046737       0.002096      -0.018917       0.007887      -0.020422      -0.017221      -0.026710       0.009071       0.017640             15.204683      14.052827      -2.173043       7.471094      12.859777      -8.417761      18.701447          -0.000001
          106              C       7.357068       8.993236      14.818057      -0.126482      35.078038 0.41753245E+03  0.96908810E+04                                 9.273568                            6.782952       0.237999       2.053870                    0.999652      28.787898      81.497248       0.638638       0.413217      -1.069186      -0.022311       0.013510      -0.004368       0.026446       0.017040       0.010226      -0.009072       0.005332      -0.045056      -0.026216       0.001358       0.024858             11.551715      10.403842      -0.290790       3.714126      11.140053      -6.049112      13.111250           0.000001
          107              C       6.407779       9.303321      13.795746      -0.079375      34.993131 0.44704690E+03  0.10594581E+05                                 9.437851                            7.135730      -0.051701       1.959653                    0.999350      29.274706      84.784758       0.605091       0.427125      -1.056373      -0.005959       0.001471       0.032095       0.032677       0.003281      -0.011757      -0.002511      -0.035459      -0.035447      -0.023582      -0.000749       0.024331             11.476398      11.751603      -0.373886       4.679812      10.215861      -4.782419      12.461731           0.000003
          108              C       4.887203       7.611218      14.678552      -0.077244      35.477200 0.38797477E+03  0.89026803E+04                                 9.532415                            6.665447      -0.018917       1.984206                    0.999380      28.425477      81.849191       0.621588       0.429424      -1.051624       0.016036       0.012502      -0.002527       0.020490      -0.002554      -0.020756       0.045011      -0.006840      -0.050145      -0.053780       0.004188       0.049592             12.500794      10.990063      -1.653056       5.643149      10.809778      -6.926200      15.702540          -0.000002
          109              C       5.157631       8.594289      13.739072      -0.027473      39.445286 0.42297768E+03  0.97592459E+04                                 9.970384                            6.736351       0.183201       2.071921                    0.999267      26.516638      72.637424       0.659848       0.402312      -1.086271       0.022553      -0.014393       0.045148       0.052480       0.012946      -0.004235       0.001199      -0.018286      -0.031975      -0.014912      -0.006291       0.021203             13.855743      13.184741      -1.894039       7.302996      11.155258      -7.119233      17.227231           0.000000
          110              C       4.185802       8.941471      12.686245       0.666623      23.461686 0.24065626E+03  0.49499674E+04                                 7.702728                            5.570429      -0.221589       1.996421                    0.999251      21.818831      61.454941       0.615871       0.483517      -1.010740      -0.039375       0.014988      -0.057143       0.070995      -0.022589      -0.067286       0.080038      -0.107198       0.017648      -0.104572      -0.026079       0.130651              9.870660       9.914426      -0.840066       4.808057       8.019826      -3.799230      11.677728           0.000001
          111              C       3.845483       8.843885       8.895630       0.681391      21.828973 0.23056705E+03  0.46962105E+04                                 7.362801                            5.473707      -0.202690       2.010118                    0.998806      21.509075      60.465862       0.617105       0.487301      -1.007855      -0.023540       0.056118       0.046150       0.076375      -0.038417       0.079302      -0.075089       0.046166      -0.021199      -0.096876      -0.034836       0.131712              9.180228       7.174079      -0.072247      -2.798608      10.324088       4.347252      10.042518           0.000001
          112              C       4.290700       7.901091       7.775229      -0.026470      38.262534 0.42728425E+03  0.98892302E+04                                 9.778545                            6.778028       0.123121       2.047455                    0.999230      26.752540      73.533804       0.656356       0.403201      -1.085055       0.009394      -0.030087      -0.040815       0.051569       0.009027       0.000072      -0.013119      -0.020068      -0.015388      -0.015213      -0.006551       0.021764             13.120713      10.540362      -0.620459      -4.092199      14.513537       8.251533      14.308239           0.000001
          113              C       3.505715       6.787851       7.456983      -0.093286      35.529704 0.42789166E+03  0.10054797E+05                                 9.530477                            6.996824       0.033674       1.992878                    0.999399      29.145770      84.728488       0.607529       0.429042      -1.052610       0.019661       0.001105      -0.009303       0.021779      -0.015521       0.001766      -0.034388       0.025628       0.035556      -0.044008       0.006396       0.037612             11.813729       9.854979       0.309645      -2.826621      13.318911       6.925591      12.267297           0.000001
          114              C       5.475336       8.135228       7.108221      -0.095060      34.357336 0.42029510E+03  0.98035449E+04                                 9.228011                            6.858281       0.002581       1.970828                    0.999600      29.178691      83.710446       0.625705       0.419670      -1.061527      -0.007566      -0.015605      -0.017643       0.024739       0.018190       0.006689      -0.002370      -0.012556      -0.056693      -0.022605      -0.006168       0.028774             11.218786      10.582613      -0.628559      -4.106352      11.364027       5.618187      11.709718           0.000002
          115              C       3.943619       5.967893       6.415055      -0.099619      43.635665 0.51581909E+03  0.12571066E+05                                10.801419                            7.601657      -0.162575       1.934053                    0.998404      29.034887      83.126057       0.598248       0.420098      -1.069080      -0.004822       0.038312       0.028431       0.047952       0.009129       0.014833      -0.012630      -0.008515      -0.021295      -0.026201       0.011123       0.015078             14.092386      11.772900      -0.783532      -4.350536      15.244957       8.847024      15.259302           0.000000
          116              C       5.928539       7.282374       6.068472      -0.113254      34.782868 0.41879978E+03  0.97437499E+04                                 9.278049                            6.846117       0.182610       2.044163                    0.999311      28.651710      81.649002       0.627297       0.419675      -1.063290      -0.009841       0.005862       0.012317       0.016820       0.006393      -0.017168       0.001295       0.016134      -0.011825      -0.017476      -0.004861       0.022338             11.193299      10.369136       0.565916      -2.773524      12.477040       5.678574      10.733721           0.000000
          117              C       5.140206       6.169834       5.743686       0.055937      39.120949 0.41745754E+03  0.96630009E+04                                10.050438                            6.815384       0.010948       2.008050                    0.999400      26.830261      75.197303       0.634172       0.417253      -1.069428       0.011890       0.008052      -0.001382       0.014427      -0.021269      -0.008839       0.003256       0.003946       0.040467      -0.028419       0.005506       0.022913             13.417796      10.521361       0.098250      -3.129862      16.081222       8.766496      13.650805           0.000000
          118              C       5.412760       5.144796       4.699578       0.058502      38.948117 0.40422830E+03  0.92871335E+04                                10.030920                            6.704430       0.040553       2.019962                    0.999511      26.620934      74.473254       0.639327       0.416993      -1.068976       0.015339       0.008690      -0.005564       0.018487      -0.002230       0.020385       0.004729      -0.034722      -0.003496      -0.031217       0.011809       0.019407             13.575903      12.256739      -2.210197      -5.808260      13.730416       8.253327      14.740555           0.000000
          119              C       4.427004       4.161740       4.625466      -0.106233      44.418604 0.52787079E+03  0.12926836E+05                                10.929120                            7.675932      -0.172908       1.928328                    0.998356      29.167832      83.445317       0.597552       0.418568      -1.071085       0.017479      -0.032138      -0.040306       0.054433      -0.003858      -0.006204      -0.014248       0.027763       0.006107      -0.024131       0.008136       0.015995             14.354807      12.347150      -1.478713      -4.867594      15.845381       8.866642      14.871888          -0.000000
          120              C       6.485752       5.037018       3.864727      -0.111283      34.110145 0.39808661E+03  0.91734727E+04                                 9.200966                            6.696501       0.114467       2.026596                    0.999099      28.508836      81.674668       0.629217       0.422425      -1.058276      -0.006784      -0.017380      -0.006922       0.019900       0.009432       0.006582      -0.007803      -0.016698      -0.002798      -0.017462       0.002829       0.014633             11.270399      11.393281      -0.711808      -3.883277      11.295907       5.586714      11.122010           0.000000
          121              C       4.492765       3.067056       3.736121      -0.098760      35.042398 0.41428168E+03  0.96589584E+04                                 9.416392                            6.865533       0.005990       1.981192                    0.999326      29.176745      84.553178       0.615726       0.426662      -1.053820       0.008428       0.017344       0.007582       0.020720       0.010147       0.026559      -0.025006      -0.017394      -0.036843      -0.045551       0.014641       0.030911             11.716806      10.421424      -1.300929      -4.189420      12.376063       6.655593      12.352931          -0.000000
          122              C       6.569893       3.960182       2.988461      -0.084012      33.068890 0.41657451E+03  0.97058420E+04                                 9.056701                            6.866987      -0.012964       1.975648                    0.999604      28.806327      82.892656       0.619291       0.424493      -1.057336      -0.023216       0.005902       0.013140       0.027322      -0.007520      -0.012866      -0.016587       0.015669       0.049887      -0.028438       0.001592       0.026846             10.889948       9.653963       0.299586      -2.052578      12.445071       6.058228      10.570811           0.000001
          123              C       5.593989       2.967677       2.931787      -0.019872      37.430123 0.41581493E+03  0.95590746E+04                                 9.636374                            6.683815       0.153053       2.060443                    0.999337      26.498445      72.603424       0.661318       0.402884      -1.085207      -0.002962       0.032858       0.032259       0.046142       0.003492      -0.003134      -0.010187       0.016460      -0.014776      -0.015546       0.002256       0.013290             12.957938      10.331467      -1.007849      -3.813934      14.691284       8.457953      13.851063          -0.000000
          124              C       5.749683       1.808601       1.946532       0.664497      22.442649 0.24139755E+03  0.49625340E+04                                 7.455381                            5.568791      -0.135472       2.025833                    0.999075      21.727080      60.918975       0.618465       0.481748      -1.012991       0.009727      -0.065469      -0.039224       0.076937      -0.030175       0.036448      -0.105547      -0.012101       0.055434      -0.098513      -0.030701       0.129214              9.301816       7.702470       0.119415      -1.574718      10.642507       5.278305       9.560471           0.000000
          125              S      10.662182       6.220276       4.891615       0.970935      82.823557 0.15580230E+04  0.48202763E+05                                13.452998                           11.053305       0.603358       1.984085                    0.999338      50.735012     144.670609       0.673234       0.294064      -1.213761      -0.021002       0.084877      -0.051925       0.101692       0.007768       0.050022       0.052138      -0.049977       0.097201      -0.071054      -0.018382       0.089436             15.009760      16.286313       0.104324       1.254925      15.642242       0.001713      13.100726           0.000001
          126              S      13.242906      14.894522       4.882678       0.992007      81.945505 0.14871814E+04  0.45436630E+05                                13.379359                           10.775577       0.660526       2.007073                    0.999374      49.780098     140.631516       0.684724       0.292785      -1.216214       0.075006       0.069018      -0.027110       0.105473      -0.007184       0.068244      -0.066218       0.030115       0.067506      -0.088352      -0.017837       0.106189             15.599034      14.733743       0.524046       0.479374      17.543924      -3.448795      14.519435           0.000000
          127              S      15.772292      16.486010      16.016929       0.970927      80.179884 0.15329654E+04  0.47196127E+05                                13.159065                           10.931449       0.666990       2.004719                    0.999378      50.406287     142.990561       0.680578       0.292317      -1.216589       0.093477       0.044708      -0.022878       0.106114      -0.000185      -0.036996       0.078892      -0.044820       0.018785      -0.080656      -0.016639       0.097295             14.797069      18.774236       0.518590      -1.805586      12.991236       1.549388      12.625734           0.000001
          128              S       8.220316      14.777424      16.906056       0.970935      82.823556 0.15580230E+04  0.48202762E+05                                13.452998                           11.053305       0.603358       1.984085                    0.999338      50.735012     144.670603       0.673235       0.294064      -1.213761       0.021002      -0.084877       0.051925       0.101692       0.007768       0.050022       0.052138      -0.049977       0.097201      -0.071054      -0.018382       0.089436             15.009760      16.286312       0.104324       1.254925      15.642241       0.001712      13.100726           0.000001
          129              S       5.639592       6.103178      16.914993       0.992007      81.945503 0.14871813E+04  0.45436626E+05                                13.379359                           10.775577       0.660526       2.007073                    0.999374      49.780098     140.631520       0.684724       0.292785      -1.216214      -0.075006      -0.069018       0.027110       0.105473      -0.007184       0.068244      -0.066218       0.030115       0.067506      -0.088352      -0.017837       0.106189             15.599034      14.733744       0.524046       0.479373      17.543924      -3.448794      14.519435           0.000000
          130              S       3.110206       4.511690       5.780742       0.970927      80.179888 0.15329655E+04  0.47196132E+05                                13.159066                           10.931449       0.666990       2.004719                    0.999378      50.406288     142.990563       0.680578       0.292317      -1.216589      -0.093477      -0.044708       0.022878       0.106114      -0.000185      -0.036996       0.078892      -0.044820       0.018785      -0.080656      -0.016639       0.097295             14.797069      18.774236       0.518590      -1.805586      12.991237       1.549388      12.625734           0.000001
          131              O       9.306693       0.593164       2.092576      -0.644793      38.622866 0.57641036E+03  0.14128978E+05                                 9.160687                            7.465209       0.369160       2.139324                    0.997776      29.222782      78.087563       0.689198       0.362563      -1.133852       0.014609       0.028907       0.114598       0.119087       0.008090      -0.016077      -0.032218       0.019134      -0.284754      -0.103524       0.038622       0.064901             10.757428       7.992747       3.172978       1.970549      15.971499       1.431494       8.308039           0.000000
          132              O       9.546554       2.476003       0.893705      -0.644205      32.831183 0.52408144E+03  0.12513770E+05                                 8.020609                            6.977281       0.493156       2.168279                    0.998778      29.327387      76.734115       0.736397       0.348341      -1.148041       0.014108       0.106953       0.047736       0.117969      -0.029697      -0.001326      -0.110005       0.084714       0.042190      -0.135694       0.034418       0.101276              8.858582       7.148589       0.643061       1.286363       6.895120      -1.016769      12.532037          -0.000000
          133              O      13.163686       7.049578      10.787667      -0.651259      33.646843 0.52194645E+03  0.12469263E+05                                 8.208648                            6.998630       0.486830       2.166812                    0.998339      29.284057      77.027034       0.728551       0.351910      -1.143358       0.015870      -0.117064      -0.048684       0.127774      -0.021775       0.023012      -0.076739       0.126041       0.057678      -0.116488       0.027191       0.089297              9.202671       7.740044       1.036897       3.084857       7.576377       0.088232      12.291592          -0.000003
          134              O      12.605060       8.679394       9.375178      -0.646322      37.130588 0.55691875E+03  0.13529463E+05                                 8.868315                            7.303645       0.411253       2.149171                    0.998249      29.166659      77.498746       0.701938       0.359185      -1.136915      -0.011241      -0.047001      -0.109202       0.119417      -0.005838      -0.038630      -0.058287       0.015394      -0.189903      -0.102292       0.039293       0.062998             10.356293       7.255254       1.469519       1.187300      16.637869       0.550685       7.175757           0.000003
          135              O      11.631199       6.871542       4.032569      -0.494735      23.992763 0.39213074E+03  0.87022793E+04                                 6.511289                            6.090156       0.727861       2.295321                    0.999209      26.173130      65.873773       0.778120       0.354697      -1.143641       0.040752       0.018064      -0.037665       0.058358       0.037911      -0.058381      -0.030409       0.065034       0.009784      -0.052402      -0.042908       0.095310              6.662957       7.283755       1.686016      -1.562080       6.460667      -1.385074       6.244449          -0.000001
          136              O       9.337336       6.826383       4.961150      -0.543938      28.522766 0.45110458E+03  0.10346928E+05                                 7.337600                            6.530181       0.725876       2.279690                    0.999080      26.973994      68.563845       0.753299       0.354490      -1.146126      -0.032279       0.023832      -0.011882       0.041846      -0.047549      -0.002558       0.008731       0.117951      -0.147275      -0.057686      -0.042806       0.100491              7.912392      12.080533      -2.254478       0.254503       6.647728       0.198155       5.008915           0.000001
          137              O       9.557251      16.496025       1.102962      -0.757153      50.828192 0.85044983E+03  0.22979356E+05                                11.019496                            9.154465      -0.129459       1.938365                    0.998531      32.558919      91.400771       0.613435       0.369529      -1.128260      -0.025502      -0.065522       0.082865       0.108674       0.016169      -0.044022       0.076664      -0.118563       0.098066      -0.105295      -0.011205       0.116500             13.067819       8.613161       1.519164       0.302403      15.509093      -5.646907      15.081203          -0.000000
          138              O       7.726585      15.372974       1.595590      -0.606485      30.793900 0.46982490E+03  0.10925307E+05                                 7.741032                            6.648270       0.476267       2.194541                    0.998142      27.745838      71.843654       0.746614       0.352787      -1.143422       0.031801      -0.072017       0.027504       0.083392       0.015502      -0.007371       0.079946       0.023328      -0.044764      -0.091989       0.020645       0.071344              8.708302      11.394564       0.145514       3.111849       6.198498      -1.007066       8.531844          -0.000002
          139              O      14.441303      11.134404       9.952817      -0.744631      50.976105 0.82247120E+03  0.22062523E+05                                11.093406                            9.028916      -0.062273       1.957771                    0.997937      32.373043      90.875159       0.614313       0.371691      -1.125378       0.002786       0.077864      -0.077864       0.110152      -0.028018      -0.051698       0.055744      -0.142042       0.102045      -0.107352      -0.008238       0.115591             13.463312       8.476192      -1.074969       2.225746      15.359350      -6.367843      16.554394           0.000001
          140              O       3.290161      12.705067       9.131044      -0.630515      32.176902 0.50400994E+03  0.11910201E+05                                 7.953022                            6.870062       0.490277       2.190883                    0.998055      28.226398      73.322225       0.738095       0.351167      -1.146436      -0.069134       0.055494      -0.027361       0.092777       0.024771      -0.032431       0.061770      -0.027755      -0.098617      -0.088731       0.020302       0.068428              8.904951      11.404620       1.519638       3.295108       7.066645      -0.197754       8.243587          -0.000001
          141              O      13.263646      16.182391       5.460317      -0.495566      25.247986 0.38668185E+03  0.85348190E+04                                 6.780301                            6.050555       0.866192       2.359857                    0.998862      25.473359      63.534685       0.781624       0.355032      -1.145590       0.011032       0.046877      -0.001071       0.048169      -0.011022       0.006035       0.023624      -0.112250      -0.050294      -0.051119      -0.020451       0.071570              7.367241       4.858756       0.433306       0.358621      12.082393       0.489041       5.160574          -0.000004
          142              O      14.308565      14.564166       3.947558      -0.517583      24.351658 0.39693310E+03  0.88278310E+04                                 6.540718                            6.092886       0.663115       2.263170                    0.999275      26.505379      66.587690       0.785253       0.350720      -1.147892       0.049675      -0.001124      -0.035450       0.061038      -0.036214      -0.067895       0.022767       0.073396       0.039952      -0.059164      -0.043178       0.102342              6.745142       8.103795      -0.546037      -2.432390       5.131820       0.032586       6.999811          -0.000005
          143              O      15.944231      12.539139      12.163100      -0.612803      37.462729 0.59558464E+03  0.14713661E+05                                 8.968630                            7.651037       0.133644       2.081736                    0.996327      28.609438      76.659098       0.672668       0.368577      -1.129600      -0.037507       0.034537       0.048572       0.070419      -0.005440       0.053093      -0.075270       0.060727      -0.029505      -0.101265       0.008000       0.093266             10.091196      11.320057       0.251088      -4.130870       7.429722       1.604286      11.523809           0.000001
          144              O      14.409516      11.052469      12.854087      -0.732569      43.421606 0.68163322E+03  0.17423251E+05                                 9.899977                            8.119499       0.134897       2.039039                    0.998536      31.090830      84.835020       0.660676       0.362693      -1.133764       0.066970       0.072664       0.068322       0.120137      -0.015042       0.054821      -0.045693      -0.029544      -0.047203      -0.073100      -0.004870       0.077970             12.013786       7.986583       1.815232       0.397748      17.289174       5.785736      10.765602           0.000002
          145              O      14.074270      20.020619      19.951408      -0.694970      36.901468 0.58425475E+03  0.14352729E+05                                 8.777296                            7.450627       0.369764       2.125087                    0.998182      29.841842      79.521119       0.699776       0.356299      -1.140152      -0.062739      -0.038133      -0.091158       0.117047       0.012003       0.032408      -0.060844      -0.026380      -0.010141      -0.073098       0.003816       0.069282             10.111608       8.535542       2.887368       1.259612      12.506473       4.341925       9.292807           0.000000
          146              O      15.852224      17.513877      15.018595      -0.512428      22.871716 0.39192470E+03  0.86941847E+04                                 6.250282                            6.067044       0.650541       2.261755                    0.999344      26.365231      66.284555       0.783965       0.352195      -1.145980       0.011319       0.035992      -0.028830       0.047484      -0.002522       0.000095      -0.059818      -0.073327       0.066978      -0.048088      -0.035690       0.083779              6.142650       5.289128       0.511980      -0.793452       6.749373      -1.718361       6.389448          -0.000009
          147              O      16.978352      16.116785      16.736252      -0.506643      27.292870 0.44943891E+03  0.10309367E+05                                 7.169713                            6.575331       0.702542       2.285896                    0.998454      26.530871      67.657447       0.740200       0.360741      -1.140002       0.051298      -0.010203       0.023141       0.057193      -0.033032       0.054038      -0.020826       0.079988      -0.016487      -0.049273      -0.040526       0.089799              7.642750      12.387914      -0.836630       1.466142       5.018149       0.150057       5.522187           0.000002
          148              O      12.049983      19.177891      20.511608      -0.640461      42.320471 0.69288821E+03  0.17762207E+05                                 9.777400                            8.278051      -0.023575       2.018372                    0.996256      29.547944      80.424825       0.644241       0.370872      -1.128819       0.037303      -0.052691      -0.040166       0.076034      -0.011938       0.019365      -0.090097       0.040914       0.033727      -0.099506       0.008254       0.091253             11.388461      12.521081      -2.151709      -3.543146       8.993194       3.808378      12.651109          -0.000000
          149              O       9.575805      20.404536      19.705095      -0.644793      38.622868 0.57641039E+03  0.14128979E+05                                 9.160687                            7.465209       0.369160       2.139324                    0.997776      29.222782      78.087565       0.689197       0.362563      -1.133852      -0.014609      -0.028907      -0.114598       0.119087       0.008090      -0.016077      -0.032218       0.019134      -0.284754      -0.103524       0.038622       0.064901             10.757429       7.992747       3.172978       1.970550      15.971500       1.431494       8.308039          -0.000000
          150              O       9.335944      18.521697      20.903966      -0.644205      32.831189 0.52408155E+03  0.12513774E+05                                 8.020610                            6.977282       0.493156       2.168279                    0.998778      29.327389      76.734124       0.736397       0.348341      -1.148041      -0.014108      -0.106953      -0.047736       0.117969      -0.029697      -0.001326      -0.110005       0.084714       0.042190      -0.135694       0.034418       0.101276              8.858584       7.148590       0.643061       1.286363       6.895121      -1.016769      12.532040          -0.000000
          151              O       5.718812      13.948122      11.010004      -0.651259      33.646848 0.52194653E+03  0.12469265E+05                                 8.208649                            6.998630       0.486830       2.166812                    0.998339      29.284058      77.027039       0.728551       0.351910      -1.143358      -0.015871       0.117064       0.048684       0.127774      -0.021775       0.023012      -0.076739       0.126041       0.057678      -0.116488       0.027190       0.089297              9.202672       7.740045       1.036897       3.084858       7.576378       0.088233      12.291593          -0.000003
          152              O       6.277438      12.318306      12.422493      -0.646322      37.130598 0.55691892E+03  0.13529468E+05                                 8.868317                            7.303647       0.411253       2.149171                    0.998249      29.166660      77.498756       0.701938       0.359185      -1.136915       0.011241       0.047001       0.109202       0.119417      -0.005838      -0.038630      -0.058287       0.015394      -0.189903      -0.102291       0.039293       0.062998             10.356297       7.255256       1.469520       1.187301      16.637874       0.550686       7.175759           0.000003
          153              O       7.251299      14.126158      17.765102      -0.494735      23.992766 0.39213081E+03  0.87022812E+04                                 6.511290                            6.090157       0.727861       2.295321                    0.999209      26.173131      65.873778       0.778120       0.354697      -1.143641      -0.040751      -0.018064       0.037665       0.058358       0.037910      -0.058380      -0.030409       0.065034       0.009784      -0.052402      -0.042908       0.095310              6.662958       7.283755       1.686016      -1.562080       6.460668      -1.385074       6.244450          -0.000002
          154              O       9.545162      14.171317      16.836521      -0.543938      28.522755 0.45110438E+03  0.10346922E+05                                 7.337598                            6.530179       0.725877       2.279690                    0.999080      26.973991      68.563831       0.753299       0.354490      -1.146126       0.032279      -0.023832       0.011882       0.041846      -0.047548      -0.002558       0.008731       0.117951      -0.147275      -0.057686      -0.042806       0.100491              7.912389      12.080529      -2.254477       0.254503       6.647726       0.198155       5.008913           0.000001
          155              O       9.325247       4.501675      20.694709      -0.757153      50.828194 0.85044988E+03  0.22979358E+05                                11.019497                            9.154465      -0.129459       1.938365                    0.998531      32.558920      91.400775       0.613435       0.369529      -1.128260       0.025502       0.065522      -0.082865       0.108674       0.016169      -0.044022       0.076664      -0.118563       0.098066      -0.105295      -0.011205       0.116500             13.067820       8.613162       1.519165       0.302403      15.509094      -5.646907      15.081204          -0.000000
          156              O      11.155913       5.624726      20.202081      -0.606485      30.793897 0.46982485E+03  0.10925305E+05                                 7.741031                            6.648269       0.476267       2.194541                    0.998142      27.745836      71.843648       0.746614       0.352787      -1.143422      -0.031801       0.072017      -0.027504       0.083392       0.015502      -0.007371       0.079946       0.023328      -0.044764      -0.091989       0.020645       0.071344              8.708302      11.394564       0.145514       3.111849       6.198497      -1.007066       8.531843          -0.000002
          157              O       4.441195       9.863296      11.844854      -0.744631      50.976106 0.82247122E+03  0.22062523E+05                                11.093405                            9.028916      -0.062273       1.957771                    0.997937      32.373044      90.875160       0.614313       0.371691      -1.125378      -0.002786      -0.077864       0.077864       0.110152      -0.028018      -0.051697       0.055744      -0.142042       0.102045      -0.107352      -0.008238       0.115590             13.463312       8.476192      -1.074969       2.225746      15.359350      -6.367843      16.554394           0.000001
          158              O       3.092737       8.292633      12.666627      -0.630515      32.176893 0.50400977E+03  0.11910196E+05                                 7.953020                            6.870061       0.490277       2.190883                    0.998055      28.226396      73.322214       0.738096       0.351167      -1.146436       0.069134      -0.055494       0.027361       0.092777       0.024771      -0.032431       0.061770      -0.027755      -0.098618      -0.088731       0.020302       0.068428              8.904948      11.404617       1.519638       3.295107       7.066644      -0.197754       8.243585          -0.000001
          159              O       5.618852       4.815309      16.337354      -0.495566      25.247983 0.38668179E+03  0.85348172E+04                                 6.780300                            6.050555       0.866192       2.359857                    0.998862      25.473357      63.534678       0.781624       0.355032      -1.145590      -0.011032      -0.046877       0.001071       0.048169      -0.011022       0.006035       0.023624      -0.112250      -0.050294      -0.051119      -0.020451       0.071570              7.367240       4.858755       0.433306       0.358620      12.082392       0.489041       5.160574          -0.000004
          160              O       4.573933       6.433534      17.850113      -0.517583      24.351677 0.39693348E+03  0.88278418E+04                                 6.540722                            6.092890       0.663114       2.263170                    0.999275      26.505384      66.587716       0.785252       0.350720      -1.147892      -0.049675       0.001124       0.035450       0.061038      -0.036214      -0.067895       0.022767       0.073396       0.039952      -0.059165      -0.043178       0.102342              6.745147       8.103801      -0.546037      -2.432392       5.131823       0.032586       6.999815          -0.000005
          161              O       2.938267       8.458561       9.634571      -0.612803      37.462728 0.59558460E+03  0.14713660E+05                                 8.968630                            7.651037       0.133644       2.081736                    0.996327      28.609437      76.659095       0.672668       0.368577      -1.129600       0.037507      -0.034537      -0.048572       0.070419      -0.005440       0.053093      -0.075270       0.060727      -0.029505      -0.101265       0.008000       0.093266             10.091195      11.320056       0.251088      -4.130870       7.429722       1.604286      11.523808           0.000001
          162              O       4.472982       9.945231       8.943584      -0.732569      43.421612 0.68163333E+03  0.17423254E+05                                 9.899978                            8.119500       0.134897       2.039039                    0.998536      31.090831      84.835026       0.660676       0.362693      -1.133764      -0.066970      -0.072664      -0.068322       0.120137      -0.015042       0.054821      -0.045693      -0.029544      -0.047203      -0.073100      -0.004870       0.077970             12.013788       7.986583       1.815232       0.397748      17.289177       5.785737      10.765604           0.000002
          163              O       4.808228       0.977081       1.846263      -0.694970      36.901470 0.58425478E+03  0.14352730E+05                                 8.777296                            7.450628       0.369764       2.125087                    0.998182      29.841842      79.521121       0.699776       0.356299      -1.140152       0.062739       0.038133       0.091158       0.117047       0.012003       0.032408      -0.060844      -0.026380      -0.010141      -0.073098       0.003816       0.069282             10.111608       8.535543       2.887368       1.259612      12.506474       4.341925       9.292808           0.000000
          164              O       3.030274       3.483823       6.779076      -0.512428      22.871716 0.39192470E+03  0.86941847E+04                                 6.250282                            6.067044       0.650541       2.261755                    0.999344      26.365232      66.284557       0.783966       0.352195      -1.145980      -0.011319      -0.035992       0.028830       0.047484      -0.002522       0.000095      -0.059818      -0.073327       0.066978      -0.048088      -0.035690       0.083779              6.142649       5.289128       0.511980      -0.793452       6.749373      -1.718361       6.389448          -0.000009
          165              O       1.904146       4.880915       5.061419      -0.506643      27.292861 0.44943873E+03  0.10309361E+05                                 7.169711                            6.575329       0.702542       2.285896                    0.998454      26.530869      67.657436       0.740200       0.360741      -1.140002      -0.051298       0.010203      -0.023141       0.057193      -0.033032       0.054038      -0.020826       0.079988      -0.016487      -0.049273      -0.040526       0.089799              7.642748      12.387909      -0.836630       1.466141       5.018148       0.150057       5.522185           0.000002
          166              O       6.832515       1.819809       1.286063      -0.640461      42.320473 0.69288827E+03  0.17762209E+05                                 9.777400                            8.278051      -0.023575       2.018372                    0.996256      29.547945      80.424828       0.644241       0.370872      -1.128819      -0.037303       0.052691       0.040166       0.076034      -0.011938       0.019365      -0.090097       0.040914       0.033727      -0.099506       0.008254       0.091253             11.388462      12.521081      -2.151709      -3.543146       8.993195       3.808379      12.651109          -0.000000

******************************************************
Auxiliary information for the entire system
The total spin magnetic moment of the unit cell is   -0.000034
The total net atomic charge of the unit cell is   -0.000001
Accuracy of reproducing the electrostatic potential in the unit cell:
  The inner radius (bohr) =    5.0000
  The outer radius (bohr) =   12.0000
  Valid grid points have density less than (e/(bohr^3)) =    0.0001
  The number of valid grid points were=       561256
  The rms potential error without charges in kcal/mol is=      9.63226
  The rms potential error with partial charges in kcal/mol is=      2.02669
  The RRMSE value at monopole order=      0.21041
  The rms potential error with partial charges and cloud penetration in kcal/mol is=      2.03305
  The RRMSE value at monopole order with cloud penetration is=      0.21107
  The rms potential error with partial charges and atomic dipoles in kcal/mol is=      0.39651
  The RRMSE value at dipole order=      0.04116
  The rms potential error with partial charges, atomic dipoles and cloud penetration in kcal/mol is=      0.38515
  The RRMSE value at dipole order with cloud penetration=      0.03999

******************************************************
The electron densities and ab initio electrostatic potential were computed in VASP using the PBE functional and
projector augmented wave method. See the main text of the journal article for a description of computational details.
The atomic charges, dipoles, and quadrupoles were computed with the DDEC6 method as described in
(a) T. A. Manz and N. Gabaldon Limas, RSC Adv. 6 (2016) 47771-47801 DOI: 10.1039/c6ra04656h
(b) N. Gabaldon Limas and T. A. Manz, RSC Adv. 8 (2018) 2678-2707 DOI: 10.1039/c7ra11829e.
For each atom in the material, the electron cloud parameters were fit to the spherically averaged atom-in-material
electron density using radial positions for which this density was between 10^-4 and 10^-2 electrons per cubic bohr.
The polarizabilities, dispersion coefficients, and quantum Drude oscillator (QDO) parameters were fit using the MCLF method.
The magnetic structure of the system was optimized in VASP from the default ferromagnetic initial guess using spin polarization.
The atomic spin moments (ASMs) were computed on this optimized magnetic structure using the DDEC6 partition as inputs
to the method of T. A. Manz and D. S. Sholl, J. Chem. Theory Comput. 7 (2011) 4146-4164 DOI: 10.1021/ct200539n.
The RMSE and RRMSE were computed using a uniform grid with Ewald summation.
