# Supplementary material for: A collection of forcefield precursors for metal–organic frameworks
Source: RSC Adv. 2019 Nov 13;9(63):36492–507. doi: 10.1039/c9ra07327b (PMC9075174; doi:10.1039/c9ra07327b)
Supplement: RA-009-C9RA07327B-s6321 [file RA-009-C9RA07327B-s6321.xyz]

  332
jmolscript: load "" {1 1 1} spacegroup "x,y,z" unitcell [{     14.935100     0.000000     0.000000 }, {     -7.467431    17.507147     0.000000 }, {      0.000000    -3.919319    30.086896 }]
Pr    -0.583042    13.903480     4.764260     2.050441
Pr     1.273586     7.740540    19.391004     2.070544
Pr     0.583240    11.943821    19.807708     2.050477
Pr    -1.273446     9.700200     4.347556     2.071494
Pr     6.884429     1.644007    10.279188     2.050477
Pr     8.741115     3.887628    25.739340     2.071494
Pr     8.050711    -0.315652    25.322636     2.050441
Pr     6.194083     5.847288    10.695892     2.070544
H      4.989825     0.267460     7.112542     0.123471
H      1.033549     5.471683     3.126028     0.143762
H      9.697435    10.395432     4.383661     0.124803
H      4.480537     0.617552     3.107976     0.147505
H      2.289586     4.254075     7.473585     0.112751
H      3.724835     2.171117     7.470576     0.116327
H     -0.943827     8.483905    15.482717     0.123804
H     -0.129839    12.970817     9.369059     0.130716
H      0.781202    12.122934    15.205917     0.141044
H      0.948427     6.116781     7.124577     0.125898
H     -1.738375     8.640829    13.310443     0.128247
H      3.793584     9.523784     4.167035     0.145203
H     -2.132660     9.558800     8.628922     0.120881
H     -2.156557     9.019751    10.885439     0.124054
H      2.668998    13.390828     4.666478     0.090387
H      4.882384    14.062685     4.696564     0.127088
H     -5.285430    14.408753     4.889121     0.130495
H      7.343691    14.411496     4.868060     0.127985
H      9.945291    -1.692199    22.155990     0.125212
H     -1.033469     3.512023    18.169476     0.143489
H      5.237814     8.435773    19.427109     0.125131
H     10.454577    -1.342108    18.151424     0.145008
H     12.645585     2.294416    22.517033     0.112652
H     11.210307     0.211457    22.514024     0.118082
H      0.943970    10.443565     0.439269     0.123248
H      0.130032    11.011158    24.412507     0.129638
H     -0.781010    14.082593     0.162469     0.142705
H     -0.948331     4.157122    22.168025     0.125349
H      1.738516     6.681169    28.353891     0.127869
H     -3.793447     7.564124    19.210483     0.145676
H      2.132805     7.599141    23.672370     0.120453
H      2.156699     7.060092    25.928887     0.122829
H     -2.668807    11.431169    19.709926     0.089389
H     -4.882184    12.103025    19.740012     0.127890
H      5.285634    12.449093    19.932569     0.132427
H      7.591614    12.451837    19.911508     0.126952
H     -2.477622    15.280027     7.930906     0.125212
H      8.501138    10.075805    11.917420     0.143489
H      2.229855     5.152055    10.659787     0.125131
H     -2.986908    14.929936    11.935472     0.145008
H     -5.177916    11.293412     7.569863     0.112652
H     -3.742638    13.376371     7.572872     0.118082
H      6.523699     3.144263    29.647627     0.123248
H      7.337637     2.576670     5.674389     0.129638
H      8.248679    -0.494765    29.924427     0.142705
H      8.416000     9.430706     7.918871     0.125349
H      5.729153     6.906659     1.733005     0.127869
H     11.261116     6.023704    10.876413     0.145676
H      5.334864     5.988687     6.414526     0.120453
H      5.310970     6.527736     4.158009     0.122829
H     10.136476     2.156659    10.376970     0.089389
H     12.349853     1.484803    10.346884     0.127890
H      2.182035     1.138735    10.154327     0.132427
H     -0.123945     1.135991    10.175388     0.126952
H      2.477844    13.320368    22.974354     0.123471
H      6.434120     8.116145    26.960868     0.143762
H     -2.229766     3.192396    25.703235     0.124803
H      2.987132    12.970276    26.978920     0.147505
H      5.178083     9.333753    22.613311     0.112751
H      3.742834    11.416711    22.616320     0.116327
H      8.411496     5.103923    14.604179     0.123804
H      7.597508     0.617011    20.717837     0.130716
H      6.686467     1.464894    14.880979     0.141044
H      6.519242     7.471047    22.962319     0.125898
H      9.206044     4.946999    16.776453     0.128247
H      3.674085     4.064044    25.919861     0.145204
H      9.600329     4.029028    21.457974     0.120881
H      9.624226     4.568077    19.201457     0.124054
H      4.798671     0.197000    25.420418     0.090387
H      2.585285    -0.474857    25.390332     0.127088
H     12.753099    -0.820925    25.197775     0.130495
H      0.123978    -0.823668    25.218836     0.127985
C      4.628398     0.721515     6.384740    -0.074548
C     -1.799563    16.502067     4.885209     0.581410
C      1.285951     5.240615     3.991328    -0.094447
C     -1.061803    10.629893    11.464612     0.064001
C     -0.833296    10.412001    12.911491     0.069933
C      3.327562     2.539517     5.510716     0.044273
C      9.240426    11.199737     4.477532    -0.100163
C      4.861381     0.238007     5.086190    -0.010686
C      3.000543    11.377168     4.451356    -0.015246
C      4.331189     0.917726     3.975382    -0.083675
C      0.023980    10.261545    15.560943    -0.035503
C     -1.131996    11.311834     8.767021    -0.033372
C     -1.155891    11.601881     7.293064     0.667629
C     -0.049233     7.170747     4.896041     0.590123
C      0.555669    10.080052    16.943435     0.652641
C      2.046145     4.499886     6.610693    -0.132210
C      3.579961     2.051640     4.224200    -0.117601
C     -3.517127    12.491499     4.592464     0.658720
C     -5.013625    12.390632     4.619542    -0.026411
C      3.869703     1.861603     6.604976    -0.131103
C     -0.740705     9.235526    14.975752    -0.083985
C     -0.512183    12.172449     9.656991    -0.098660
C      0.846865     5.981388     5.099729    -0.002881
C     -0.085040    11.436000    13.493371    -0.106115
C      7.841008    11.235102     4.477532    -0.108730
C      5.315480    10.874650     4.355078    -0.107515
C      1.561394    10.974938     4.485655     0.638420
C     -0.480820    11.802197    10.991345    -0.114278
C      0.325676    11.406479    14.824716    -0.089049
C      1.236670     5.611949     6.398279    -0.086234
C     -1.200707     9.308791    13.668778    -0.103150
C      2.489712     3.759368     5.519140     0.051558
C      2.104388     4.153775     4.230518    -0.114884
C      3.995214    10.420412     4.299417    -0.082229
C     -1.724927    10.131944     9.239385    -0.076242
C      5.661983    12.209803     4.537405     0.065190
C     -1.726422     9.787592    10.584570    -0.111650
C      7.131599    12.426898     4.612622     0.058070
C      3.344060    12.754613     4.591260    -0.102843
C      4.667312    13.160711     4.621347    -0.107693
C     -5.745436    13.608822     4.777799    -0.068114
C      7.811154    13.614549     4.768773    -0.116779
C     10.306723    -1.238144    21.428188    -0.076365
C      1.799796    14.542407    19.928657     0.579524
C     -1.285873     3.280955    19.034776    -0.096138
C      1.061968     8.670233    26.508060     0.061387
C      0.833461     8.452341    27.954939     0.067292
C     11.607582     0.579858    20.554164     0.045144
C      5.694834     9.240078    19.520980    -0.099177
C     10.073731    -1.721653    20.129638    -0.009840
C     -3.000380     9.417509    19.494804    -0.011914
C     10.603931    -1.041933    19.018830    -0.082132
C     -0.023813    12.221204     0.517495    -0.036689
C      1.132165     9.352174    23.810469    -0.030631
C      1.156062     9.642222    22.336512     0.664911
C      0.049339     5.211087    19.939489     0.591049
C     -0.555502    12.039711     1.899987     0.658746
C     -2.046072     2.540226    21.654141    -0.131888
C     11.355174     0.091980    19.267648    -0.118336
C      3.517305    10.531839    19.635912     0.655591
C      5.013801    10.430972    19.662990    -0.023097
C     11.065434    -0.098056    21.648424    -0.132867
C      0.740857     7.275866    30.019200    -0.086928
C      0.512365    10.212789    24.700439    -0.100096
C     -0.846775     4.021729    20.143177    -0.001702
C      0.085220     9.476340    28.536819    -0.104778
C      7.094253     9.275442    19.520980    -0.110103
C      9.619776     8.914990    19.398526    -0.107150
C     -1.561237     9.015278    19.529103     0.638129
C      0.481000     9.842537    26.034793    -0.110524
C     -0.325495     9.446819    29.868164    -0.091790
C     -1.236582     3.652289    21.441727    -0.084727
C      1.200857     7.349132    28.712226    -0.097391
C     12.445449     1.799709    20.562588     0.049264
C     12.830776     2.194116    19.273966    -0.112662
C     -3.995065     8.460752    19.342865    -0.085020
C      1.725081     8.172284    24.282833    -0.074503
C      9.273291    10.250144    19.580853     0.063796
C      1.726573     7.827933    25.628018    -0.110746
C      7.803678    10.467238    19.656070     0.057462
C     -3.343878    10.794953    19.634708    -0.103585
C     -4.667125    11.201052    19.664795    -0.107727
C      5.745630    11.649162    19.821247    -0.073863
C      7.124139    11.654890    19.812221    -0.112796
C     -2.839054    14.825972     8.658708    -0.076365
C      5.667873    -0.954579    10.158239     0.579524
C      8.753542    10.306873    11.052120    -0.096138
C      6.405701     4.917595     3.578836     0.061387
C      6.634208     5.135487     2.131957     0.067292
C     -4.139913    13.007970     9.532732     0.045144
C      1.772835     4.347750    10.565916    -0.099177
C     -2.606062    15.309481     9.957258    -0.009840
C     10.468049     4.170319    10.592092    -0.011914
C     -3.136262    14.629761    11.068066    -0.082132
C      7.491482     1.366624    29.569401    -0.036689
C      6.335504     4.235654     6.276427    -0.030631
C      6.311607     3.945606     7.750384     0.664911
C      7.418330     8.376741    10.147407     0.591049
C      8.023171     1.548117    28.186909     0.658746
C      9.513741    11.047602     8.432755    -0.131888
C     -3.887505    13.495848    10.819248    -0.118336
C      3.950364     3.055989    10.450984     0.655591
C      2.453868     3.156856    10.423906    -0.023097
C     -3.597765    13.685884     8.438472    -0.132868
C      6.726812     6.311962     0.067696    -0.086928
C      6.955304     3.375039     5.386457    -0.100096
C      8.314444     9.566099     9.943719    -0.001702
C      7.382449     4.111488     1.550077    -0.104778
C      0.373416     4.312386    10.565916    -0.110103
C     -2.152107     4.672838    10.688370    -0.107150
C      9.028906     4.572550    10.557793     0.638129
C      6.986669     3.745291     4.052103    -0.110524
C      7.793164     4.141009     0.218732    -0.091790
C      8.704251     9.935539     8.645169    -0.084727
C      6.266812     6.238696     1.374670    -0.097391
C     -4.977780    11.788119     9.524308     0.049264
C     -5.363107    11.393712    10.812930    -0.112662
C     11.462734     5.127076    10.744031    -0.085020
C      5.742588     5.415544     5.804063    -0.074503
C     -1.805622     3.337684    10.506043     0.063796
C      5.741096     5.759895     4.458878    -0.110746
C     -0.336009     3.120590    10.430826     0.057462
C     10.811547     2.792875    10.452188    -0.103585
C     12.134794     2.386776    10.422101    -0.107727
C      1.722039     1.938666    10.265649    -0.073863
C      0.343530     1.932938    10.274675    -0.112796
C      2.839271    12.866313    23.702156    -0.074548
C      9.267232    -2.914239    25.201687     0.581410
C      6.181718     8.347213    26.095568    -0.094447
C      8.529472     2.957935    18.622284     0.064001
C      8.300965     3.175827    17.175405     0.069933
C      4.140107    11.048311    24.576180     0.044273
C     -1.772757     2.388091    25.609364    -0.100163
C      2.606288    13.349821    25.000706    -0.010686
C      4.467126     2.210660    25.635540    -0.015246
C      3.136480    12.670102    26.111514    -0.083675
C      7.443689     3.326283    14.525953    -0.035503
C      8.599665     2.275994    21.319875    -0.033372
C      8.623560     1.985947    22.793832     0.667629
C      7.516902     6.417081    25.190855     0.590123
C      6.912000     3.507776    13.143461     0.652641
C      5.421524     9.087942    23.476203    -0.132210
C      3.887708    11.536188    25.862696    -0.117601
C     10.984796     1.096329    25.494432     0.658720
C     12.481294     1.197196    25.467354    -0.026411
C      3.597966    11.726225    23.481920    -0.131103
C      8.208374     4.352302    15.111144    -0.083985
C      7.979852     1.415379    20.429905    -0.098660
C      6.620804     7.606440    24.987167    -0.002881
C      7.552709     2.151828    16.593525    -0.106115
C     -0.373339     2.352726    25.609364    -0.108730
C      2.152189     2.713178    25.731818    -0.107515
C      5.906275     2.612890    25.601241     0.638420
C      7.948489     1.785631    19.095551    -0.114278
C      7.141993     2.181349    15.262180    -0.089049
C      6.230999     7.975879    23.688617    -0.086234
C      8.668376     4.279037    16.418118    -0.103150
C      4.977957     9.828460    24.567756     0.051558
C      5.363281     9.434053    25.856378    -0.114884
C      3.472455     3.167416    25.787479    -0.082230
C      9.192596     3.455884    20.847511    -0.076242
C      1.805686     1.378025    25.549491     0.065190
C      9.194091     3.800236    19.502326    -0.111650
C      0.336070     1.160930    25.474274     0.058070
C      4.123609     0.833215    25.495636    -0.102843
C      2.800357     0.427117    25.465549    -0.107693
C     13.213105    -0.020994    25.309097    -0.068114
C     -0.343485    -0.026721    25.318123    -0.116779
S      2.766900     3.053477     3.005982     0.991064
S      6.749242     9.847738     4.335823     0.979119
S      0.356000    12.662530    12.297417     0.993695
S     12.168247     1.093818    18.049430     0.992384
S      8.185999     7.888078    19.379271     0.980868
S     -0.355806    10.702870    27.340865     0.991500
S     -4.700578    12.494010    12.037466     0.992384
S     -0.718330     5.699750    10.707625     0.980868
S      7.823475     2.884958     2.746031     0.991500
S      4.700769    10.534351    27.080914     0.991064
S      0.718427     3.740090    25.751073     0.979119
S      7.111669     0.925298    17.789479     0.993695
O     -1.266980    15.981583     5.915986    -0.661027
O     -0.918416    12.775958     6.919083    -0.660929
O      0.951457    11.107984    17.562323    -0.668670
O      0.578064     8.896592    17.365254    -0.664222
O     -1.684268    16.003046     3.737996    -0.613862
O     -0.413499     7.443911     3.704900    -0.677110
O     -1.400834    10.616321     6.547811    -0.681749
O      0.677242    11.865815     4.651434    -0.767991
O     -0.385267     7.852116     5.879882    -0.618855
O      3.720360     3.703617     2.151815    -0.518810
O     -2.995287    13.580649     4.905368    -0.592360
O      1.258651     9.764937     4.388174    -0.569001
O     -2.897328    11.452858     4.227811    -0.741359
O      1.722035     2.319299     2.363025    -0.509683
O      6.925471     9.181183     3.076987    -0.510111
O      1.765426    12.663247    12.076880    -0.518919
O     -0.255284    13.931957    12.578429    -0.509095
O      6.795537     9.029223     5.509512    -0.492175
O      1.267208    14.021924    20.959434    -0.660753
O      0.918602    10.816298    21.962531    -0.660540
O     -0.951275    13.067643     2.518875    -0.671029
O     -0.577913    10.856252     2.321806    -0.665792
O      1.684493    14.043386    18.781444    -0.611405
O      0.413607     5.484251    18.748348    -0.678094
O      1.400990     8.656661    21.591259    -0.681349
O     -0.677073     9.906155    19.694882    -0.768312
O      0.385384     5.892456    20.923330    -0.619602
O     11.214794     1.743957    17.195263    -0.519203
O      2.995480    11.620990    19.948816    -0.591335
O     -1.258511     7.805278    19.431622    -0.568349
O      2.897491     9.493198    19.271259    -0.740973
O     13.213101     0.359640    17.406473    -0.510384
O      8.009759     7.221523    18.120435    -0.510458
O     -1.765232    10.703588    27.120328    -0.518475
O      0.255496    11.972297    27.621877    -0.508693
O      8.139696     7.069564    20.552960    -0.492429
O      6.200461    -0.434096     9.127462    -0.660753
O      6.549067     2.771530     8.124365    -0.660540
O      8.418944     0.520185    27.568021    -0.671029
O      8.045582     2.731576    27.765090    -0.665792
O      5.783176    -0.455558    11.305452    -0.611405
O      7.054062     8.103577    11.338548    -0.678094
O      6.066679     4.931167     8.495637    -0.681349
O      8.144742     3.681673    10.392014    -0.768312
O      7.082285     7.695372     9.163566    -0.619602
O     -3.747125    11.843871    12.891633    -0.519203
O      4.472189     1.966838    10.138080    -0.591334
O      8.726180     5.782550    10.655274    -0.568349
O      4.570178     4.094630    10.815637    -0.740973
O     -5.745432    13.228188    12.680423    -0.510385
O     -0.542090     6.366305    11.966461    -0.510458
O      9.232901     2.884240     2.966568    -0.518475
O      7.212173     1.615531     2.465019    -0.508693
O     -0.672027     6.518264     9.533936    -0.492429
O      8.734649    -2.393755    24.170910    -0.661027
O      8.386085     0.811870    23.167813    -0.660929
O      6.516212     2.479844    12.524573    -0.668670
O      6.889605     4.691236    12.721642    -0.664222
O      9.151937    -2.415218    26.348900    -0.613862
O      7.881168     6.143917    26.381996    -0.677110
O      8.868503     2.971507    23.539085    -0.681749
O      6.790427     1.722013    25.435462    -0.767991
O      7.852936     5.735712    24.207014    -0.618855
O      3.747309     9.884211    27.935081    -0.518810
O     10.462956     0.007179    25.181528    -0.592360
O      6.209018     3.822891    25.698722    -0.569001
O     10.364997     2.134970    25.859085    -0.741359
O      5.745634    11.268529    27.723871    -0.509683
O      0.542198     4.406645    27.009909    -0.510111
O      5.702243     0.924581    18.010016    -0.518919
O      7.722953    -0.344129    17.508467    -0.509095
O      0.672132     4.558605    24.577384    -0.492175

The following XYZ coordinates are in angstroms. Other properties are in atomic units.
The sperically averaged electron density of each atom fit to a function of the form exp(a - br)
eigen_1, eigen_2 and eigen_3 are the three eigenvalues of traceless quadrupole moment tensor
  atom number  atomic symbol              X              Y              Z     net charge C6 coefficient C8 coefficient C10 coefficient fluctuating dipole atomic polarizability isotropic forcefield polarizability              a              b squared Pearson coefficient          <r^3>          <r^4>         wp_QDO          m_QDO          q_QDO       dipole_x       dipole_y       dipole_z         dipole            Qxy            Qxz            Qyz     Q(x^2-y^2)  Q(3z^2 - R^2)        eigen_1        eigen_2        eigen_3 static polarizability      alpha(xx)      alpha(xy)      alpha(xz)      alpha(yy)      alpha(yz)      alpha(zz) atomic spin moment
            1             Pr      -0.583042      13.903480       4.764260       2.050441     158.617159 0.36280497E+04  0.12972102E+06                                19.320241                           16.057968       2.579588       2.438150                    0.999618      88.862597     219.125642       0.642732       0.266526      -1.329672      -0.046161      -0.027945       0.006463       0.054346       0.073583       0.015344      -0.010477       0.182596       0.094593      -0.134383       0.031183       0.103200             24.520747      23.788359      -9.446698      -4.026311      29.550262       1.715494      20.223621           0.000016
            2             Pr       1.273586       7.740540      19.391004       2.070544     146.579007 0.34608510E+04  0.12230556E+06                                18.251733                           15.659492       2.583944       2.442587                    0.999641      88.180746     216.257118       0.652288       0.265707      -1.330546      -0.007228       0.015851      -0.000725       0.017436      -0.096715      -0.012927       0.033503       0.253286       0.204250      -0.196289       0.062633       0.133656             21.713162      21.906698       6.510104       1.303539      24.311161      -1.751706      18.921626           0.000003
            3             Pr       0.583240      11.943821      19.807708       2.050477     158.914040 0.36364359E+04  0.13010415E+06                                19.350205                           16.082078       2.569815       2.435038                    0.999593      88.902332     219.339102       0.641876       0.266710      -1.329358       0.043778      -0.029372       0.007601       0.053264      -0.071852      -0.013061      -0.009955       0.182455       0.091126      -0.132465       0.030365       0.102101             24.559974      23.826167       9.465835       4.033416      29.603885       1.720690      20.249870           0.000018
            4             Pr      -1.273446       9.700200       4.347556       2.071494     146.416065 0.34564006E+04  0.12210877E+06                                18.238802                           15.649812       2.585186       2.443566                    0.999652      88.139477     216.119603       0.652466       0.265721      -1.330531       0.007859       0.016169      -0.000379       0.017982       0.095766       0.013066       0.033290       0.250536       0.205270      -0.194752       0.062629       0.132122             21.696199      21.889681      -6.501715      -1.303587      24.290015      -1.749788      18.908900           0.000003
            5             Pr       6.884429       1.644007      10.279188       2.050477     158.914137 0.36364385E+04  0.13010427E+06                                19.350215                           16.082085       2.569814       2.435038                    0.999593      88.902342     219.339155       0.641876       0.266710      -1.329358      -0.043778       0.029372      -0.007601       0.053264      -0.071852      -0.013060      -0.009955       0.182455       0.091126      -0.132465       0.030365       0.102101             24.559986      23.826179       9.465841       4.033419      29.603901       1.720692      20.249880           0.000015
            6             Pr       8.741115       3.887628      25.739340       2.071494     146.416051 0.34564002E+04  0.12210875E+06                                18.238801                           15.649811       2.585186       2.443566                    0.999652      88.139475     216.119593       0.652466       0.265721      -1.330531      -0.007859      -0.016169       0.000379       0.017981       0.095766       0.013066       0.033290       0.250536       0.205270      -0.194752       0.062629       0.132123             21.696197      21.889680      -6.501714      -1.303587      24.290013      -1.749788      18.908898           0.000006
            7             Pr       8.050711      -0.315652      25.322636       2.050441     158.617242 0.36280520E+04  0.12972112E+06                                19.320249                           16.057974       2.579588       2.438150                    0.999618      88.862606     219.125689       0.642732       0.266526      -1.329672       0.046161       0.027945      -0.006463       0.054346       0.073583       0.015344      -0.010477       0.182596       0.094593      -0.134383       0.031183       0.103200             24.520758      23.788370      -9.446703      -4.026313      29.550275       1.715495      20.223629           0.000015
            8             Pr       6.194083       5.847288      10.695892       2.070544     146.579005 0.34608509E+04  0.12230556E+06                                18.251733                           15.659492       2.583943       2.442587                    0.999641      88.180745     216.257115       0.652288       0.265707      -1.330546       0.007228      -0.015851       0.000725       0.017436      -0.096715      -0.012927       0.033503       0.253286       0.204250      -0.196289       0.062633       0.133656             21.713162      21.906698       6.510103       1.303539      24.311161      -1.751706      18.921626           0.000006
            9              H       4.989825       0.267460       7.112542       0.123471       0.961876 0.66137337E+01  0.62987598E+02                                 1.711234                            1.577413      -1.225712       2.305668                    0.994882       3.687872      10.757342       0.455850       1.410832      -0.680037       0.017773      -0.018546       0.031593       0.040718      -0.005607      -0.001769      -0.002152      -0.005156       0.017810      -0.009594       0.002995       0.006599              1.811891       1.451081      -0.257149       0.252415       1.940585      -0.429556       2.044006           0.000001
           10              H       1.033549       5.471683       3.126028       0.143762       1.121722 0.82205550E+01  0.80388952E+02                                 1.732368                            1.641750      -0.892274       2.483043                    0.999118       3.170674       8.554854       0.509409       1.229545      -0.723756      -0.013198       0.010980      -0.039828       0.043371      -0.002725       0.003537      -0.001067      -0.001600       0.042828      -0.010187      -0.004742       0.014929              1.758608       1.537570      -0.202319       0.246139       1.604835      -0.211242       2.133418          -0.000004
           11              H       9.697435      10.395432       4.383661       0.124803       1.247778 0.96213474E+01  0.98242106E+02                                 1.880563                            1.791609      -1.027912       2.398312                    0.997642       3.451078       9.635983       0.479471       1.251071      -0.717836       0.015826      -0.033915      -0.006230       0.037940      -0.001314       0.000675       0.000687      -0.020014      -0.020374      -0.007475      -0.006034       0.013509              1.902520       2.046209      -0.335068      -0.026099       2.136800       0.100008       1.524551          -0.000003
           12              H       4.480537       0.617552       3.107976       0.147505       1.148525 0.85658729E+01  0.85108593E+02                                 1.801866                            1.709673      -0.921032       2.474268                    0.998684       3.243078       8.983351       0.481747       1.279634      -0.712554       0.009290      -0.015123      -0.042774       0.046310      -0.004771       0.000622       0.005265      -0.003136       0.050834      -0.013932      -0.004128       0.018060              1.832881       1.513416      -0.129692      -0.158576       1.768527       0.265934       2.216699           0.000001
           13              H       2.289586       4.254075       7.473585       0.112751       0.974785 0.69546294E+01  0.66465308E+02                                 1.668579                            1.576196      -0.994902       2.406488                    0.997676       3.555090      10.084461       0.478418       1.339608      -0.695186       0.009614      -0.008128       0.030697       0.033178      -0.011444       0.002936       0.003496      -0.005838       0.012722      -0.014970       0.005088       0.009882              1.701289       1.451928      -0.156616       0.128416       1.469349      -0.243187       2.182589          -0.000000
           14              H       3.724835       2.171117       7.470576       0.116327       0.949831 0.67533096E+01  0.64435583E+02                                 1.676211                            1.581046      -1.056890       2.383593                    0.996081       3.625724      10.469676       0.462481       1.388045      -0.685121      -0.001384       0.011061       0.033834       0.035623      -0.008865       0.000892       0.002539      -0.013208       0.018443      -0.014313       0.005121       0.009192              1.727607       1.431767      -0.112338      -0.138203       1.554568       0.259793       2.196484           0.000000
           15              H      -0.943827       8.483905      15.482717       0.123804       1.076347 0.76299465E+01  0.72869296E+02                                 1.643968                            1.546199      -0.848414       2.485200                    0.999386       3.151918       8.267762       0.545811       1.175007      -0.735691      -0.008496      -0.036127       0.019705       0.042019       0.012474       0.001225      -0.005015      -0.019715      -0.002880      -0.016154      -0.001110       0.017264              1.699237       1.359995       0.163975      -0.043880       1.823585      -0.420337       1.914129          -0.000003
           16              H      -0.129839      12.970817       9.369059       0.130716       1.203125 0.92618926E+01  0.94135722E+02                                 1.877247                            1.791935      -0.984876       2.429362                    0.997869       3.416200       9.670051       0.463527       1.300098      -0.707497       0.016780       0.036388      -0.012124       0.041865       0.012338      -0.001013      -0.002311      -0.014703      -0.010948      -0.012545      -0.003954       0.016500              1.913079       1.657480       0.273380      -0.086018       2.255224      -0.310923       1.826534           0.000003
           17              H       0.781202      12.122934      15.205917       0.141044       1.075112 0.77379652E+01  0.74644277E+02                                 1.691344                            1.597462      -0.841926       2.505208                    0.999513       3.152495       8.488938       0.513418       1.236703      -0.721637       0.021159       0.035963       0.018377       0.045594       0.010128       0.006581       0.003335      -0.014177      -0.017151      -0.012729      -0.004135       0.016864              1.733727       1.541086       0.323147       0.277914       1.840091       0.261041       1.820005           0.000001
           18              H       0.948427       6.116781       7.124577       0.125898       1.127087 0.81773966E+01  0.80363891E+02                                 1.758214                            1.648677      -1.084709       2.374710                    0.997052       3.431360       9.473153       0.500003       1.246486      -0.716777      -0.012979       0.024792       0.031952       0.042474      -0.006780       0.002577       0.005812      -0.007173       0.022268      -0.012779       0.002134       0.010645              1.811190       1.591045      -0.320244      -0.314311       1.788598       0.339393       2.053928          -0.000001
           19              H      -1.738375       8.640829      13.310443       0.128247       1.084650 0.76767913E+01  0.73701543E+02                                 1.674383                            1.569352      -0.832753       2.495918                    0.999455       3.192627       8.498740       0.530294       1.203074      -0.728657      -0.021844      -0.028215      -0.011972       0.037637       0.012664       0.006615      -0.006186      -0.006421       0.004384      -0.017984       0.005564       0.012420              1.717138       1.574141       0.342962       0.235649       1.858579       0.255047       1.718693          -0.000003
           20              H       3.793584       9.523784       4.167035       0.145203       0.976308 0.69088334E+01  0.64954555E+02                                 1.594165                            1.514680      -0.874503       2.492502                    0.999379       3.125338       8.379912       0.523158       1.245284      -0.718501      -0.009843      -0.040814      -0.006647       0.042507       0.000463       0.000205       0.004255      -0.020848      -0.022052      -0.008173      -0.006750       0.014924              1.620942       1.531427       0.129495       0.026396       2.069890       0.101345       1.261509          -0.000002
           21              H      -2.132660       9.558800       8.628922       0.120881       1.135108 0.85324801E+01  0.84879957E+02                                 1.790547                            1.705255      -0.875991       2.471463                    0.999119       3.404834       9.504980       0.481772       1.278011      -0.711219      -0.013937      -0.030026      -0.025725       0.041923       0.012218       0.003078       0.004443      -0.014783      -0.001043      -0.014125      -0.002079       0.016205              1.829180       1.605930       0.200186       0.217190       1.845326       0.312956       2.036283          -0.000001
           22              H      -2.156557       9.019751      10.885439       0.124054       1.010007 0.71926927E+01  0.68738609E+02                                 1.665065                            1.571669      -0.820058       2.498908                    0.999416       3.330206       9.189499       0.497663       1.287839      -0.708022      -0.018244      -0.030319       0.010925       0.037033       0.016015       0.001095      -0.001796      -0.006521       0.018970      -0.019656       0.006403       0.013253              1.706088       1.489285       0.292055      -0.068090       2.068376      -0.227138       1.560605          -0.000001
           23              H       2.668998      13.390828       4.666478       0.090387       1.343738 0.98938997E+01  0.10113221E+03                                 1.909602                            1.760162      -1.099544       2.330478                    0.997514       3.635541       9.961777       0.510288       1.174273      -0.733628      -0.016109       0.027053       0.001933       0.031545      -0.000870      -0.000717       0.001796      -0.023284      -0.037498      -0.012666      -0.005367       0.018033              2.017295       2.571049      -0.557693      -0.070933       2.005941       0.056229       1.474896           0.000004
           24              H       4.882384      14.062685       4.696564       0.127088       1.023908 0.71534809E+01  0.66571408E+02                                 1.527566                            1.450538      -0.750959       2.532141                    0.999816       2.993124       7.506253       0.596711       1.102991      -0.754769       0.006713       0.037207       0.000387       0.037810      -0.001544      -0.000603       0.001237      -0.007640      -0.055239      -0.018474       0.005091       0.013383              1.539662       1.474401       0.163871       0.027907       1.940413       0.059643       1.204173           0.000005
           25              H      -5.285430      14.408753       4.889121       0.130495       0.997183 0.68664468E+01  0.64045642E+02                                 1.575774                            1.476282      -0.811495       2.508484                    0.999741       3.094238       8.092716       0.551710       1.190249      -0.731332       0.019071       0.039875       0.003425       0.044333       0.003242      -0.000638       0.004196      -0.017615      -0.037840      -0.013350      -0.002903       0.016253              1.640373       1.716199       0.409498       0.082763       1.939339       0.082254       1.265582           0.000000
           26              H       7.343691      14.411496       4.868060       0.127985       1.017114 0.70912769E+01  0.65825540E+02                                 1.518281                            1.441959      -0.751351       2.532293                    0.999805       2.984913       7.467637       0.600099       1.099545      -0.755625      -0.015212       0.033741       0.002563       0.037100      -0.000410       0.000163       0.003768      -0.008393      -0.053774      -0.018377       0.004751       0.013626              1.533085       1.586331      -0.268773      -0.002671       1.815628       0.061141       1.197295           0.000002
           27              H       9.945291      -1.692199      22.155990       0.125212       0.959687 0.65982029E+01  0.62833077E+02                                 1.711998                            1.578109      -1.238882       2.300878                    0.994665       3.688502      10.775586       0.454427       1.415402      -0.679160      -0.016903      -0.018382       0.030946       0.039766       0.005998       0.000992      -0.002260      -0.004698       0.018097      -0.009738       0.002930       0.006807              1.812750       1.451714       0.257237      -0.252410       1.941537      -0.429626       2.044999           0.000001
           28              H      -1.033469       3.512023      18.169476       0.143489       1.115259 0.81607380E+01  0.79626641E+02                                 1.722387                            1.633164      -0.881805       2.487642                    0.999251       3.163666       8.515346       0.512172       1.225636      -0.724622       0.013371       0.010772      -0.039947       0.043481       0.003020      -0.003254      -0.001251      -0.001234       0.042537      -0.010302      -0.004485       0.014786              1.748192       1.529549       0.200226      -0.243287       1.596207      -0.208708       2.118820          -0.000004
           29              H       5.237814       8.435773      19.427109       0.125131       1.260999 0.97565911E+01  0.10007125E+03                                 1.903145                            1.811609      -1.070925       2.382269                    0.997154       3.465033       9.728382       0.473405       1.261427      -0.715642      -0.016026      -0.033177      -0.006111       0.037348       0.001212      -0.000745       0.000856      -0.020290      -0.019645      -0.007576      -0.005948       0.013524              1.925869       2.073116       0.341998       0.026644       2.164624       0.101996       1.539868          -0.000003
           30              H      10.454577      -1.342108      18.151424       0.145008       1.153289 0.86054901E+01  0.85551454E+02                                 1.801673                            1.709480      -0.912608       2.476117                    0.998893       3.252422       8.994831       0.483805       1.273455      -0.713829      -0.009136      -0.014805      -0.043750       0.047082       0.004827      -0.000627       0.005633      -0.004535       0.051003      -0.014261      -0.004042       0.018302              1.832663       1.513228       0.129661       0.158566       1.768257       0.265928       2.216505           0.000001
           31              H      12.645585       2.294416      22.517033       0.112652       0.977011 0.69756688E+01  0.66729640E+02                                 1.672297                            1.579476      -0.995974       2.406010                    0.997576       3.561702      10.114392       0.477421       1.341131      -0.694855      -0.008963      -0.008147       0.030685       0.032989       0.011334      -0.003674       0.003441      -0.005936       0.013049      -0.015177       0.005581       0.009596              1.705136       1.454787       0.157132      -0.128904       1.472309      -0.244137       2.188314          -0.000000
           32              H      11.210307       0.211457      22.514024       0.118082       0.945024 0.67099534E+01  0.63900080E+02                                 1.668626                            1.574521      -1.041383       2.390183                    0.996276       3.610694      10.406334       0.464211       1.385506      -0.685637       0.000806       0.011056       0.033179       0.034981       0.009279      -0.000567       0.002559      -0.012320       0.018940      -0.014436       0.005096       0.009340              1.719500       1.426167       0.111549       0.137142       1.548024       0.257596       2.184308           0.000000
           33              H       0.943970      10.443565       0.439269       0.123248       1.071293 0.75863619E+01  0.72333627E+02                                 1.637293                            1.540642      -0.838659       2.489362                    0.999454       3.145785       8.239019       0.547518       1.173278      -0.736122       0.008634      -0.036904       0.019899       0.042806      -0.012259      -0.000373      -0.004640      -0.018985      -0.002922      -0.015423      -0.001473       0.016896              1.691924       1.355383      -0.162694       0.043350       1.815122      -0.416787       1.905268          -0.000003
           34              H       0.130032      11.011158      24.412507       0.129638       1.203143 0.92578983E+01  0.94032860E+02                                 1.872066                            1.787355      -0.975421       2.432468                    0.998038       3.418488       9.655833       0.466013       1.294018      -0.708719      -0.016889       0.036932      -0.012253       0.042419      -0.012508       0.000719      -0.002443      -0.014946      -0.011230      -0.012737      -0.004005       0.016743              1.907649       1.653396      -0.272094       0.085546       2.248147      -0.309255       1.821404           0.000003
           35              H      -0.781010      14.082593       0.162469       0.142705       1.064887 0.76481054E+01  0.73562488E+02                                 1.680869                            1.588430      -0.839308       2.507480                    0.999553       3.136943       8.434811       0.514743       1.237125      -0.721574      -0.020942       0.035657       0.018292       0.045217      -0.009937      -0.006725       0.003068      -0.013916      -0.016442      -0.012792      -0.003685       0.016476              1.722630       1.532074      -0.319507      -0.274770       1.827799       0.257933       1.808017           0.000001
           36              H      -0.948331       4.157122      22.168025       0.125349       1.132797 0.82281530E+01  0.80993562E+02                                 1.764495                            1.654018      -1.096438       2.368753                    0.996840       3.440380       9.507913       0.499055       1.246836      -0.716677       0.012718       0.025256       0.031757       0.042522       0.006876      -0.002864       0.005879      -0.007089       0.022768      -0.013053       0.002281       0.010772              1.817909       1.596371       0.322302       0.316383       1.795239       0.341751       2.062118          -0.000001
           37              H       1.738516       6.681169      28.353891       0.127869       1.090476 0.77260915E+01  0.74308185E+02                                 1.682052                            1.575668      -0.837717       2.493816                    0.999381       3.198960       8.528695       0.528480       1.205039      -0.728218       0.022144      -0.027847      -0.012010       0.037551      -0.012525      -0.006702      -0.006061      -0.007175       0.004736      -0.017967       0.005643       0.012324              1.725342       1.581253      -0.346303      -0.237906       1.868210       0.257735       1.726562          -0.000003
           38              H      -3.793447       7.564124      19.210483       0.145676       0.971446 0.68669057E+01  0.64460810E+02                                 1.589059                            1.510300      -0.867789       2.495541                    0.999435       3.116353       8.348791       0.523811       1.245651      -0.718464       0.009696      -0.040968      -0.006688       0.042627      -0.000402      -0.000233       0.004162      -0.020094      -0.021063      -0.007849      -0.006528       0.014377              1.615569       1.526844      -0.128626      -0.026240       2.061535       0.100686       1.258327          -0.000002
           39              H       2.132805       7.599141      23.672370       0.120453       1.139820 0.85803019E+01  0.85517144E+02                                 1.799609                            1.713312      -0.891605       2.465290                    0.998936       3.412619       9.551075       0.479020       1.282927      -0.710187       0.013444      -0.030112      -0.025610       0.041754      -0.012383      -0.003455       0.004400      -0.014873      -0.000325      -0.014443      -0.001916       0.016359              1.838666       1.613358      -0.201963      -0.219156       1.854843       0.315820       2.047797          -0.000001
           40              H       2.156699       7.060092      25.928887       0.122829       1.015564 0.72442924E+01  0.69383184E+02                                 1.673876                            1.579412      -0.828955       2.494409                    0.999307       3.343497       9.248280       0.495247       1.291297      -0.707266       0.018523      -0.030103       0.010997       0.037017      -0.016025      -0.001614      -0.002122      -0.007144       0.018042      -0.019685       0.006217       0.013469              1.715358       1.496546      -0.294719       0.068716       2.081066      -0.229195       1.568462          -0.000001
           41              H      -2.668807      11.431169      19.709926       0.089389       1.347438 0.99243505E+01  0.10149980E+03                                 1.911121                            1.761290      -1.094850       2.331451                    0.997486       3.640862       9.972182       0.510919       1.172171      -0.734113       0.016053       0.027811       0.002058       0.032177       0.000349       0.000714       0.001817      -0.022774      -0.038673      -0.013057      -0.004889       0.017946              2.019060       2.573818       0.558879       0.071055       2.007650       0.056318       1.475712           0.000004
           42              H      -4.882184      12.103025      19.740012       0.127890       1.022025 0.71377629E+01  0.66388982E+02                                 1.525568                            1.448835      -0.750756       2.532349                    0.999820       2.990841       7.498621       0.597125       1.102825      -0.754794      -0.006527       0.037072       0.000282       0.037643       0.001600      -0.000118       0.001280      -0.007775      -0.055165      -0.018442       0.004996       0.013446              1.537587       1.472608      -0.163388      -0.027842       1.937234       0.059485       1.202919           0.000005
           43              H       5.285634      12.449093      19.932569       0.132427       0.990029 0.68087239E+01  0.63380976E+02                                 1.569105                            1.470794      -0.815234       2.508283                    0.999741       3.083615       8.060079       0.552260       1.191432      -0.731062      -0.018516       0.039468       0.003877       0.043768      -0.003396       0.000714       0.003605      -0.017883      -0.037434      -0.013070      -0.003142       0.016212              1.633001       1.708438      -0.405577      -0.082073       1.929156       0.081462       1.261409           0.000000
           44              H       7.591614      12.451837      19.911508       0.126952       1.019438 0.71101801E+01  0.66049853E+02                                 1.521546                            1.444655      -0.751227       2.532504                    0.999808       2.986479       7.476131       0.599012       1.100726      -0.755366       0.015490       0.033886       0.002818       0.037365       0.000049      -0.000321       0.003362      -0.008382      -0.053976      -0.018355       0.004809       0.013545              1.536523       1.589833       0.270263       0.002744       1.820481       0.061421       1.199256           0.000002
           45              H      -2.477622      15.280027       7.930906       0.125212       0.959687 0.65982029E+01  0.62833077E+02                                 1.711998                            1.578109      -1.238882       2.300878                    0.994665       3.688502      10.775586       0.454427       1.415402      -0.679160       0.016903       0.018382      -0.030946       0.039766       0.005998       0.000992      -0.002260      -0.004698       0.018097      -0.009738       0.002930       0.006807              1.812750       1.451714       0.257237      -0.252410       1.941537      -0.429626       2.044999           0.000001
           46              H       8.501138      10.075805      11.917420       0.143489       1.115259 0.81607369E+01  0.79626635E+02                                 1.722388                            1.633165      -0.881804       2.487642                    0.999251       3.163665       8.515346       0.512171       1.225637      -0.724621      -0.013371      -0.010772       0.039947       0.043481       0.003020      -0.003254      -0.001251      -0.001234       0.042537      -0.010302      -0.004485       0.014786              1.748193       1.529550       0.200226      -0.243287       1.596207      -0.208709       2.118821          -0.000004
           47              H       2.229855       5.152055      10.659787       0.125131       1.260999 0.97565946E+01  0.10007128E+03                                 1.903145                            1.811609      -1.070925       2.382269                    0.997154       3.465034       9.728383       0.473405       1.261427      -0.715643       0.016026       0.033177       0.006111       0.037348       0.001212      -0.000745       0.000856      -0.020290      -0.019645      -0.007576      -0.005948       0.013524              1.925869       2.073116       0.341998       0.026644       2.164624       0.101996       1.539868          -0.000003
           48              H      -2.986908      14.929936      11.935472       0.145008       1.153289 0.86054916E+01  0.85551465E+02                                 1.801672                            1.709479      -0.912608       2.476117                    0.998893       3.252423       8.994831       0.483806       1.273454      -0.713830       0.009136       0.014805       0.043750       0.047082       0.004827      -0.000627       0.005633      -0.004535       0.051003      -0.014261      -0.004042       0.018302              1.832663       1.513228       0.129661       0.158566       1.768256       0.265928       2.216504           0.000001
           49              H      -5.177916      11.293412       7.569863       0.112652       0.977011 0.69756688E+01  0.66729640E+02                                 1.672297                            1.579476      -0.995974       2.406010                    0.997576       3.561702      10.114392       0.477421       1.341131      -0.694855       0.008963       0.008147      -0.030685       0.032989       0.011334      -0.003674       0.003441      -0.005936       0.013049      -0.015177       0.005581       0.009596              1.705136       1.454787       0.157132      -0.128904       1.472309      -0.244137       2.188314          -0.000000
           50              H      -3.742638      13.376371       7.572872       0.118082       0.945024 0.67099487E+01  0.63900030E+02                                 1.668626                            1.574521      -1.041383       2.390183                    0.996276       3.610693      10.406333       0.464211       1.385507      -0.685637      -0.000806      -0.011056      -0.033179       0.034981       0.009279      -0.000567       0.002559      -0.012320       0.018940      -0.014436       0.005096       0.009340              1.719500       1.426167       0.111549       0.137142       1.548024       0.257596       2.184308           0.000000
           51              H       6.523699       3.144263      29.647627       0.123248       1.071293 0.75863619E+01  0.72333627E+02                                 1.637293                            1.540642      -0.838659       2.489362                    0.999454       3.145785       8.239019       0.547518       1.173278      -0.736122      -0.008634       0.036904      -0.019899       0.042806      -0.012259      -0.000373      -0.004640      -0.018985      -0.002922      -0.015423      -0.001473       0.016896              1.691924       1.355383      -0.162694       0.043350       1.815122      -0.416786       1.905268          -0.000003
           52              H       7.337637       2.576670       5.674389       0.129638       1.203142 0.92578946E+01  0.94032822E+02                                 1.872066                            1.787355      -0.975420       2.432468                    0.998038       3.418487       9.655833       0.466013       1.294019      -0.708719       0.016889      -0.036932       0.012253       0.042419      -0.012508       0.000719      -0.002443      -0.014946      -0.011230      -0.012737      -0.004005       0.016743              1.907649       1.653397      -0.272094       0.085546       2.248148      -0.309255       1.821404           0.000003
           53              H       8.248679      -0.494765      29.924427       0.142705       1.064887 0.76481079E+01  0.73562518E+02                                 1.680870                            1.588430      -0.839308       2.507480                    0.999553       3.136944       8.434814       0.514743       1.237124      -0.721574       0.020942      -0.035657      -0.018292       0.045217      -0.009937      -0.006725       0.003068      -0.013916      -0.016442      -0.012792      -0.003685       0.016476              1.722630       1.532074      -0.319507      -0.274770       1.827800       0.257933       1.808017           0.000001
           54              H       8.416000       9.430706       7.918871       0.125349       1.132797 0.82281541E+01  0.80993578E+02                                 1.764495                            1.654018      -1.096439       2.368753                    0.996840       3.440380       9.507914       0.499055       1.246836      -0.716677      -0.012718      -0.025256      -0.031757       0.042522       0.006876      -0.002864       0.005879      -0.007089       0.022768      -0.013053       0.002281       0.010772              1.817910       1.596371       0.322302       0.316383       1.795239       0.341751       2.062118          -0.000001
           55              H       5.729153       6.906659       1.733005       0.127869       1.090476 0.77260949E+01  0.74308221E+02                                 1.682052                            1.575668      -0.837717       2.493816                    0.999381       3.198961       8.528696       0.528480       1.205038      -0.728218      -0.022144       0.027847       0.012010       0.037551      -0.012525      -0.006702      -0.006061      -0.007175       0.004736      -0.017967       0.005643       0.012324              1.725341       1.581253      -0.346303      -0.237906       1.868209       0.257734       1.726562          -0.000003
           56              H      11.261116       6.023704      10.876413       0.145676       0.971446 0.68669057E+01  0.64460810E+02                                 1.589059                            1.510300      -0.867789       2.495541                    0.999435       3.116353       8.348791       0.523811       1.245651      -0.718464      -0.009696       0.040968       0.006688       0.042627      -0.000402      -0.000233       0.004162      -0.020094      -0.021063      -0.007849      -0.006528       0.014377              1.615569       1.526844      -0.128626      -0.026240       2.061535       0.100686       1.258327          -0.000002
           57              H       5.334864       5.988687       6.414526       0.120453       1.139820 0.85803019E+01  0.85517143E+02                                 1.799609                            1.713312      -0.891605       2.465290                    0.998936       3.412619       9.551074       0.479020       1.282926      -0.710187      -0.013444       0.030112       0.025610       0.041754      -0.012383      -0.003455       0.004400      -0.014873      -0.000325      -0.014443      -0.001916       0.016359              1.838666       1.613358      -0.201963      -0.219156       1.854843       0.315820       2.047797          -0.000001
           58              H       5.310970       6.527736       4.158009       0.122829       1.015564 0.72442921E+01  0.69383182E+02                                 1.673877                            1.579412      -0.828955       2.494409                    0.999307       3.343497       9.248281       0.495247       1.291297      -0.707265      -0.018523       0.030103      -0.010997       0.037017      -0.016025      -0.001614      -0.002122      -0.007144       0.018042      -0.019685       0.006217       0.013469              1.715358       1.496546      -0.294719       0.068716       2.081066      -0.229195       1.568462          -0.000001
           59              H      10.136476       2.156659      10.376970       0.089389       1.347438 0.99243494E+01  0.10149978E+03                                 1.911121                            1.761290      -1.094850       2.331451                    0.997486       3.640862       9.972183       0.510919       1.172171      -0.734113      -0.016053      -0.027811      -0.002058       0.032177       0.000349       0.000714       0.001817      -0.022774      -0.038673      -0.013057      -0.004889       0.017946              2.019060       2.573818       0.558879       0.071055       2.007650       0.056318       1.475712           0.000004
           60              H      12.349853       1.484803      10.346884       0.127890       1.022025 0.71377620E+01  0.66388969E+02                                 1.525568                            1.448834      -0.750756       2.532349                    0.999820       2.990841       7.498620       0.597126       1.102825      -0.754794       0.006527      -0.037072      -0.000282       0.037643       0.001600      -0.000118       0.001280      -0.007775      -0.055165      -0.018442       0.004996       0.013446              1.537587       1.472608      -0.163388      -0.027842       1.937234       0.059485       1.202919           0.000005
           61              H       2.182035       1.138735      10.154327       0.132427       0.990029 0.68087236E+01  0.63380969E+02                                 1.569104                            1.470793      -0.815234       2.508283                    0.999741       3.083615       8.060077       0.552260       1.191431      -0.731062       0.018516      -0.039468      -0.003877       0.043768      -0.003396       0.000714       0.003605      -0.017883      -0.037434      -0.013070      -0.003142       0.016212              1.633000       1.708437      -0.405577      -0.082073       1.929155       0.081462       1.261409           0.000000
           62              H      -0.123945       1.135991      10.175388       0.126952       1.019437 0.71101734E+01  0.66049774E+02                                 1.521545                            1.444655      -0.751227       2.532504                    0.999808       2.986478       7.476127       0.599012       1.100726      -0.755366      -0.015490      -0.033886      -0.002818       0.037365       0.000049      -0.000321       0.003362      -0.008382      -0.053976      -0.018355       0.004809       0.013545              1.536522       1.589832       0.270263       0.002744       1.820480       0.061421       1.199255           0.000002
           63              H       2.477844      13.320368      22.974354       0.123471       0.961876 0.66137346E+01  0.62987606E+02                                 1.711234                            1.577413      -1.225712       2.305668                    0.994882       3.687872      10.757341       0.455851       1.410832      -0.680037      -0.017773       0.018546      -0.031593       0.040718      -0.005607      -0.001769      -0.002152      -0.005156       0.017810      -0.009594       0.002995       0.006599              1.811891       1.451081      -0.257149       0.252415       1.940585      -0.429556       2.044006           0.000001
           64              H       6.434120       8.116145      26.960868       0.143762       1.121722 0.82205556E+01  0.80388951E+02                                 1.732367                            1.641750      -0.892274       2.483043                    0.999118       3.170675       8.554853       0.509409       1.229544      -0.723756       0.013198      -0.010980       0.039828       0.043371      -0.002725       0.003537      -0.001067      -0.001600       0.042829      -0.010187      -0.004742       0.014929              1.758607       1.537570      -0.202319       0.246139       1.604834      -0.211242       2.133417          -0.000004
           65              H      -2.229766       3.192396      25.703235       0.124803       1.247778 0.96213495E+01  0.98242137E+02                                 1.880563                            1.791610      -1.027912       2.398312                    0.997642       3.451078       9.635985       0.479471       1.251071      -0.717836      -0.015826       0.033915       0.006230       0.037940      -0.001314       0.000675       0.000687      -0.020014      -0.020374      -0.007475      -0.006034       0.013509              1.902521       2.046210      -0.335068      -0.026099       2.136801       0.100008       1.524551          -0.000003
           66              H       2.987132      12.970276      26.978920       0.147505       1.148525 0.85658732E+01  0.85108598E+02                                 1.801866                            1.709673      -0.921032       2.474268                    0.998684       3.243078       8.983352       0.481746       1.279634      -0.712554      -0.009290       0.015123       0.042774       0.046310      -0.004771       0.000622       0.005265      -0.003136       0.050834      -0.013932      -0.004128       0.018060              1.832881       1.513416      -0.129692      -0.158576       1.768527       0.265934       2.216699           0.000001
           67              H       5.178083       9.333753      22.613311       0.112751       0.974785 0.69546282E+01  0.66465294E+02                                 1.668579                            1.576196      -0.994902       2.406488                    0.997676       3.555090      10.084461       0.478418       1.339608      -0.695186      -0.009614       0.008128      -0.030697       0.033178      -0.011444       0.002936       0.003496      -0.005838       0.012722      -0.014970       0.005088       0.009882              1.701288       1.451927      -0.156616       0.128416       1.469349      -0.243187       2.182589          -0.000000
           68              H       3.742834      11.416711      22.616320       0.116327       0.949831 0.67533096E+01  0.64435583E+02                                 1.676211                            1.581046      -1.056890       2.383593                    0.996081       3.625724      10.469676       0.462481       1.388045      -0.685121       0.001384      -0.011061      -0.033834       0.035623      -0.008865       0.000892       0.002539      -0.013208       0.018443      -0.014313       0.005121       0.009192              1.727606       1.431767      -0.112338      -0.138203       1.554568       0.259793       2.196484           0.000000
           69              H       8.411496       5.103923      14.604179       0.123804       1.076347 0.76299485E+01  0.72869324E+02                                 1.643969                            1.546200      -0.848414       2.485200                    0.999386       3.151918       8.267764       0.545811       1.175008      -0.735691       0.008496       0.036127      -0.019705       0.042019       0.012474       0.001225      -0.005015      -0.019715      -0.002880      -0.016154      -0.001110       0.017264              1.699237       1.359996       0.163975      -0.043880       1.823586      -0.420337       1.914130          -0.000003
           70              H       7.597508       0.617011      20.717837       0.130716       1.203125 0.92618926E+01  0.94135722E+02                                 1.877247                            1.791935      -0.984876       2.429362                    0.997869       3.416200       9.670051       0.463527       1.300098      -0.707497      -0.016780      -0.036388       0.012124       0.041865       0.012338      -0.001013      -0.002311      -0.014703      -0.010948      -0.012545      -0.003954       0.016500              1.913079       1.657480       0.273380      -0.086018       2.255224      -0.310923       1.826534           0.000003
           71              H       6.686467       1.464894      14.880979       0.141044       1.075112 0.77379670E+01  0.74644303E+02                                 1.691345                            1.597462      -0.841926       2.505208                    0.999513       3.152495       8.488940       0.513417       1.236704      -0.721637      -0.021159      -0.035963      -0.018377       0.045594       0.010128       0.006581       0.003335      -0.014177      -0.017151      -0.012729      -0.004135       0.016864              1.733728       1.541087       0.323147       0.277914       1.840092       0.261041       1.820006           0.000001
           72              H       6.519242       7.471047      22.962319       0.125898       1.127087 0.81773966E+01  0.80363891E+02                                 1.758214                            1.648677      -1.084709       2.374710                    0.997052       3.431360       9.473153       0.500003       1.246486      -0.716777       0.012979      -0.024792      -0.031952       0.042474      -0.006780       0.002577       0.005812      -0.007173       0.022268      -0.012779       0.002134       0.010645              1.811190       1.591045      -0.320244      -0.314311       1.788598       0.339393       2.053928          -0.000001
           73              H       9.206044       4.946999      16.776453       0.128247       1.084649 0.76767898E+01  0.73701523E+02                                 1.674383                            1.569352      -0.832753       2.495918                    0.999455       3.192627       8.498739       0.530294       1.203074      -0.728657       0.021844       0.028215       0.011972       0.037637       0.012664       0.006615      -0.006186      -0.006421       0.004384      -0.017984       0.005564       0.012420              1.717137       1.574141       0.342962       0.235648       1.858578       0.255047       1.718693          -0.000003
           74              H       3.674085       4.064044      25.919861       0.145204       0.976308 0.69088336E+01  0.64954557E+02                                 1.594165                            1.514680      -0.874503       2.492502                    0.999379       3.125338       8.379912       0.523158       1.245283      -0.718501       0.009843       0.040814       0.006647       0.042507       0.000463       0.000205       0.004255      -0.020848      -0.022052      -0.008173      -0.006750       0.014924              1.620942       1.531427       0.129494       0.026396       2.069889       0.101345       1.261508          -0.000002
           75              H       9.600329       4.029028      21.457974       0.120881       1.135108 0.85324801E+01  0.84879955E+02                                 1.790546                            1.705255      -0.875991       2.471463                    0.999119       3.404834       9.504979       0.481772       1.278011      -0.711219       0.013937       0.030026       0.025725       0.041923       0.012218       0.003078       0.004443      -0.014783      -0.001043      -0.014125      -0.002079       0.016205              1.829179       1.605929       0.200186       0.217190       1.845326       0.312956       2.036283          -0.000001
           76              H       9.624226       4.568077      19.201457       0.124054       1.010007 0.71926927E+01  0.68738609E+02                                 1.665065                            1.571669      -0.820058       2.498908                    0.999416       3.330206       9.189499       0.497663       1.287839      -0.708022       0.018244       0.030319      -0.010925       0.037033       0.016015       0.001095      -0.001796      -0.006521       0.018970      -0.019656       0.006403       0.013253              1.706088       1.489285       0.292055      -0.068090       2.068376      -0.227138       1.560605          -0.000001
           77              H       4.798671       0.197000      25.420418       0.090387       1.343737 0.98938961E+01  0.10113217E+03                                 1.909603                            1.760162      -1.099544       2.330478                    0.997514       3.635540       9.961777       0.510287       1.174274      -0.733628       0.016109      -0.027053      -0.001933       0.031545      -0.000870      -0.000717       0.001796      -0.023284      -0.037498      -0.012666      -0.005367       0.018033              2.017296       2.571050      -0.557693      -0.070933       2.005941       0.056229       1.474896           0.000004
           78              H       2.585285      -0.474857      25.390332       0.127088       1.023908 0.71534837E+01  0.66571445E+02                                 1.527567                            1.450538      -0.750959       2.532141                    0.999816       2.993124       7.506255       0.596710       1.102992      -0.754769      -0.006713      -0.037207      -0.000387       0.037810      -0.001544      -0.000603       0.001237      -0.007640      -0.055239      -0.018474       0.005091       0.013383              1.539663       1.474402       0.163871       0.027907       1.940415       0.059643       1.204173           0.000005
           79              H      12.753099      -0.820925      25.197775       0.130495       0.997184 0.68664493E+01  0.64045666E+02                                 1.575774                            1.476281      -0.811495       2.508484                    0.999741       3.094239       8.092717       0.551710       1.190248      -0.731332      -0.019071      -0.039875      -0.003425       0.044333       0.003242      -0.000638       0.004196      -0.017615      -0.037840      -0.013350      -0.002903       0.016253              1.640373       1.716199       0.409498       0.082763       1.939338       0.082254       1.265582           0.000000
           80              H       0.123978      -0.823668      25.218836       0.127985       1.017115 0.70912798E+01  0.65825577E+02                                 1.518281                            1.441960      -0.751351       2.532293                    0.999805       2.984913       7.467639       0.600099       1.099545      -0.755625       0.015212      -0.033741      -0.002563       0.037100      -0.000410       0.000163       0.003768      -0.008393      -0.053774      -0.018377       0.004751       0.013626              1.533086       1.586332      -0.268773      -0.002671       1.815629       0.061141       1.197295           0.000002
           81              C       4.628398       0.721515       6.384740      -0.074548      34.380566 0.44260742E+03  0.10517117E+05                                 9.465508                            7.199262      -0.192176       1.925623                    0.998566      29.273362      86.329402       0.587002       0.439125      -1.043705       0.001941       0.022288      -0.010864       0.024871       0.012425       0.007003      -0.012392       0.010550      -0.027176      -0.023225       0.005147       0.018078             11.534025       7.557116      -4.956324      -0.110012      15.964443       0.724117      11.080515           0.000002
           82              C      -1.799563      16.502067       4.885209       0.581410      25.870511 0.26782170E+03  0.56436722E+04                                 8.123815                            5.810510      -0.102910       2.011196                    0.999616      22.995816      65.017789       0.614860       0.472731      -1.019038       0.020669      -0.029154      -0.000256       0.035739       0.107098      -0.007940      -0.026209       0.066578       0.020021      -0.117689       0.004314       0.113375             10.565974       6.903428      -4.927926      -0.268783      15.930106       0.989054       8.864388           0.000002
           83              C       1.285951       5.240615       3.991328      -0.094447      33.957569 0.41264056E+03  0.96052357E+04                                 9.213251                            6.851152       0.030920       1.992817                    0.999358      28.943232      83.640592       0.616855       0.426566      -1.054529      -0.002494      -0.008194       0.014149       0.016540       0.030326       0.012416      -0.018466       0.016427      -0.009724      -0.042403       0.009299       0.033104             11.154862       9.829080      -6.821506      -0.081459      14.318133       0.719863       9.317373          -0.000004
           84              C      -1.061803      10.629893      11.464612       0.064001      37.505875 0.42496431E+03  0.99328672E+04                                 9.949433                            6.978913      -0.087951       1.978914                    0.999466      27.183525      77.887213       0.609719       0.429788      -1.055968      -0.011407      -0.009279      -0.006852       0.016222      -0.016503      -0.018405      -0.013553       0.009596       0.028139      -0.033344       0.009606       0.023738             13.149699       7.170439       1.858877       3.930622       9.543114      -0.759238      22.735544          -0.000000
           85              C      -0.833296      10.412001      12.911491       0.069933      38.807809 0.42217391E+03  0.98376583E+04                                10.157500                            6.945586      -0.091147       1.981192                    0.999447      26.934615      76.705932       0.613406       0.428507      -1.058233      -0.018483      -0.009786       0.010515       0.023408      -0.015214       0.004641       0.015006       0.033528       0.024355      -0.032715       0.013916       0.018798             13.758781       6.860294       1.399835       3.042493      10.521380      -4.387610      23.894669          -0.000000
           86              C       3.327562       2.539517       5.510716       0.044273      37.653263 0.43807865E+03  0.10310647E+05                                 9.908690                            7.051872      -0.072251       1.975704                    0.999568      27.629986      79.269359       0.611342       0.425685      -1.059206       0.004438      -0.004642       0.011263       0.012965      -0.005792      -0.010189       0.017223       0.002807      -0.047068      -0.026243       0.002920       0.023323             12.826132      10.593284      -7.833692       1.366839      17.004998      -1.610120      10.880115           0.000000
           87              C       9.240426      11.199737       4.477532      -0.100163      34.853082 0.41985266E+03  0.98377944E+04                                 9.421874                            6.930312       0.005692       1.980131                    0.999378      29.431919      85.967347       0.609348       0.428983      -1.050659      -0.017961       0.014574      -0.011183       0.025691      -0.018899      -0.010034      -0.011619      -0.026373       0.120882      -0.045581       0.002146       0.043435             11.788193      20.185523       2.796853       0.969005       9.758251       0.724855       5.420806          -0.000004
           88              C       4.861381       0.238007       5.086190      -0.010686      38.434193 0.43732280E+03  0.10215843E+05                                 9.915840                            6.947194       0.111297       2.052039                    0.999248      26.770973      74.768042       0.633557       0.413855      -1.074273      -0.015122       0.036452       0.000244       0.039465       0.002036       0.009409      -0.002216       0.001390       0.054295      -0.013311      -0.007865       0.021176             13.307745       8.677299      -7.109892      -0.057039      20.527261       0.295042      10.718676           0.000002
           89              C       3.000543      11.377168       4.451356      -0.015246      38.023025 0.42885401E+03  0.99378922E+04                                 9.760790                            6.813525       0.104114       2.045679                    0.999148      26.638018      73.342258       0.651112       0.405943      -1.082865       0.050800       0.007549       0.003857       0.051502      -0.003465      -0.001337      -0.002794      -0.015520       0.023502      -0.012593       0.003313       0.009281             12.916314      23.727361       0.032829      -0.411977       9.929485       0.427555       5.092097          -0.000001
           90              C       4.331189       0.917726       3.975382      -0.083675      33.302430 0.42471912E+03  0.99917085E+04                                 9.200883                            7.024175      -0.168400       1.932184                    0.998442      29.297971      86.061349       0.597651       0.435632      -1.045456       0.002413       0.007865       0.012144       0.014668       0.027196      -0.007083       0.017034       0.021114      -0.008108      -0.037303       0.006273       0.031030             11.085695       8.197845      -5.524383       0.298551      15.445275      -0.734152       9.613963           0.000002
           91              C       0.023980      10.261545      15.560943      -0.035503      41.118227 0.43805611E+03  0.10212686E+05                                10.315759                            6.885320       0.062709       2.024534                    0.999279      27.063600      74.919878       0.647360       0.405835      -1.082139      -0.008135       0.004977      -0.052798       0.053652       0.002087       0.007360      -0.000527      -0.023060      -0.035770      -0.016836      -0.000844       0.017680             14.724625       7.949265       1.223453       5.686174       9.718193      -3.149759      26.506416          -0.000001
           92              C      -1.131996      11.311834       8.767021      -0.033372      35.808340 0.44151378E+03  0.10340104E+05                                 9.437242                            6.962807       0.043715       2.023797                    0.999091      27.130343      75.910161       0.635140       0.411771      -1.075449       0.008141      -0.013092       0.049637       0.051976      -0.006988      -0.004542       0.011314      -0.029172      -0.039812      -0.017353      -0.009113       0.026466             11.864139       6.064032       1.667809       0.729453       9.303736      -1.533164      20.224648           0.000000
           93              C      -1.155891      11.601881       7.293064       0.667629      21.507000 0.23637509E+03  0.48515116E+04                                 7.283770                            5.548896      -0.224042       1.996662                    0.998982      21.896282      62.081111       0.610925       0.488475      -1.005802      -0.000537       0.008224      -0.071381       0.071855      -0.025922       0.001561       0.011541       0.142334      -0.276965      -0.094411      -0.027491       0.121903              8.721020       4.395859       0.204569      -0.342121       8.369106      -0.706962      13.398094           0.000001
           94              C      -0.049233       7.170747       4.896041       0.590123      25.255843 0.26588632E+03  0.55890270E+04                                 7.988872                            5.789968      -0.194339       1.982802                    0.999372      22.888021      64.492880       0.616280       0.472811      -1.019671      -0.020603       0.028031      -0.012243       0.036880       0.111588      -0.023193       0.001194       0.060071      -0.007982      -0.116249      -0.003222       0.119470             10.028417       8.233139      -5.654422       0.479965      13.536465      -0.241140       8.315648          -0.000000
           95              C       0.555669      10.080052      16.943435       0.652641      24.330295 0.24540793E+03  0.50733273E+04                                 7.884411                            5.614621      -0.248066       1.979106                    0.999118      22.184189      62.678341       0.615061       0.481708      -1.011510       0.049271      -0.016460       0.059036       0.078637       0.021067      -0.069722       0.002973       0.148030      -0.209154      -0.095422      -0.039515       0.134937             10.377848       5.947537       0.672283       3.757784       8.415705      -0.928332      16.770302          -0.000001
           96              C       2.046145       4.499886       6.610693      -0.132210      34.522598 0.43939147E+03  0.10378908E+05                                 9.266751                            7.039910       0.163352       2.029409                    0.999498      29.458880      85.463131       0.613045       0.422974      -1.057871      -0.011080       0.011895      -0.012972       0.020797      -0.003969       0.013019      -0.003068      -0.003821       0.033376      -0.014611      -0.004142       0.018753             10.913160       9.445620      -5.890021      -0.934884      12.519956       0.917388      10.773904          -0.000001
           97              C       3.579961       2.051640       4.224200      -0.117601      41.523352 0.53905200E+03  0.13337567E+05                                10.579954                            7.857522      -0.252864       1.903626                    0.998337      29.770040      87.040700       0.576353       0.429509      -1.058808       0.030493      -0.037609       0.009834       0.049406       0.013523       0.004326      -0.008686       0.012003       0.031492      -0.022834       0.009267       0.013568             13.266341      10.501056      -7.672600       0.246110      18.256363       0.105878      11.041604           0.000001
           98              C      -3.517127      12.491499       4.592464       0.658720      22.783445 0.23556422E+03  0.48253098E+04                                 7.547590                            5.519415      -0.205494       2.002635                    0.999225      21.862287      61.697303       0.616570       0.484962      -1.008748       0.066917       0.004293      -0.023924       0.071194      -0.008628       0.009471      -0.043719      -0.071003       0.351568      -0.095225      -0.035062       0.130287              9.430725      14.919599       0.373340      -0.448291       8.275361       1.313675       5.097215          -0.000000
           99              C      -5.013625      12.390632       4.619542      -0.026411      38.059607 0.43478746E+03  0.10110892E+05                                 9.772829                            6.863690       0.157857       2.061269                    0.999349      26.773276      73.864282       0.648222       0.406321      -1.082524      -0.048602      -0.009566      -0.019199       0.053125      -0.008728      -0.006932       0.007217      -0.025897       0.023881      -0.020386       0.001259       0.019127             12.995298      23.315142       2.412075       0.435285      10.204657       0.667158       5.466096          -0.000001
          100              C       3.869703       1.861603       6.604976      -0.131103      34.662515 0.45404019E+03  0.10851113E+05                                 9.424978                            7.242422      -0.085491       1.952327                    0.998190      29.919428      88.311750       0.591591       0.433216      -1.047890       0.020624      -0.007753      -0.007842       0.023388       0.000586       0.002655       0.011372       0.008354       0.027537      -0.014308      -0.000833       0.015142             11.266651       8.310020      -5.007226       0.975216      14.149619      -0.886938      11.340313           0.000001
          101              C      -0.740705       9.235526      14.975752      -0.083985      33.919467 0.40854469E+03  0.94448443E+04                                 9.140971                            6.747050       0.113202       2.013502                    0.999657      28.491668      80.890665       0.634061       0.417849      -1.064628       0.010074       0.011886      -0.020773       0.025967       0.001600      -0.004093      -0.013085      -0.022111      -0.060265      -0.024415      -0.000767       0.025182             11.440072       6.879631       1.640355       3.814097       8.355703      -1.003766      19.084882          -0.000005
          102              C      -0.512183      12.172449       9.656991      -0.098660      32.543353 0.42806621E+03  0.10104684E+05                                 9.057448                            7.042471      -0.187727       1.919498                    0.998259      29.783422      88.046574       0.597206       0.434481      -1.044652      -0.008383      -0.016462       0.011978       0.022017      -0.010809      -0.021775      -0.008451       0.009495      -0.106160      -0.044960       0.012087       0.032873             10.717383       6.100030       1.335005       1.832919       8.818204      -1.064718      17.233916           0.000004
          103              C       0.846865       5.981388       5.099729      -0.002881      37.646830 0.42521216E+03  0.98399931E+04                                 9.721188                            6.808168       0.082349       2.041732                    0.999167      26.507150      73.113293       0.647487       0.408777      -1.080162       0.023551      -0.033459       0.001298       0.040937       0.004940      -0.000768       0.008536      -0.004990       0.050551      -0.014904      -0.004813       0.019717             12.680797      10.769323      -8.384169       0.366810      17.236745      -0.330437      10.036323          -0.000001
          104              C      -0.085040      11.436000      13.493371      -0.106115      44.890983 0.51910241E+03  0.12682717E+05                                11.070149                            7.649505      -0.180360       1.931594                    0.998241      29.052025      83.527251       0.593065       0.422712      -1.066451      -0.002944      -0.011617       0.050395       0.051800      -0.004984      -0.008854      -0.005132      -0.001764      -0.063730      -0.024681       0.008884       0.015797             15.036158       7.985272       1.525602       4.776307      10.319703      -3.156165      26.803501          -0.000000
          105              C       7.841008      11.235102       4.477532      -0.108730      44.028124 0.52120834E+03  0.12741732E+05                                10.926009                            7.659488      -0.139389       1.941775                    0.998590      29.113319      83.613965       0.593567       0.422104      -1.067282       0.051968       0.014888      -0.004129       0.054216       0.008550      -0.001856      -0.003261      -0.032407       0.035141      -0.024207       0.008475       0.015732             14.515460      25.972263       2.945587       1.582356      11.607054       0.828168       5.967063          -0.000002
          106              C       5.315480      10.874650       4.355078      -0.107515      42.843536 0.51190434E+03  0.12443602E+05                                10.661800                            7.557055      -0.185993       1.926735                    0.998378      28.949384      82.594222       0.602284       0.418358      -1.070906      -0.051845       0.004362      -0.004249       0.052202      -0.017943      -0.005414      -0.004059      -0.011951       0.039618      -0.026662       0.012301       0.014361             13.902917      24.877393       1.146551       1.145522      11.288208       0.639048       5.543151          -0.000003
          107              C       1.561394      10.974938       4.485655       0.638420      23.385437 0.23843527E+03  0.48941286E+04                                 7.637103                            5.524416      -0.134056       2.021693                    0.999344      22.005556      61.966214       0.621681       0.479992      -1.012343      -0.065456      -0.003683       0.009938       0.066309      -0.023713       0.006330      -0.016900      -0.041761       0.386852      -0.096078      -0.034859       0.130936              9.549168      15.421063      -0.078236      -0.514011       8.705877       0.262481       4.520564           0.000000
          108              C      -0.480820      11.802197      10.991345      -0.114278      41.859050 0.53374539E+03  0.13176437E+05                                10.662128                            7.826435      -0.263395       1.902144                    0.998334      29.631309      86.597114       0.576524       0.430353      -1.058063      -0.013815      -0.003278      -0.048395       0.050435      -0.003752      -0.000552       0.017224       0.003577      -0.044961      -0.024789       0.007721       0.017068             13.531777       7.351322       1.702753       2.905496      10.181499      -2.656178      23.062512           0.000001
          109              C       0.325676      11.406479      14.824716      -0.089049      35.874689 0.41205503E+03  0.95828959E+04                                 9.581371                            6.846066       0.057614       2.002107                    0.999433      28.818058      83.090675       0.617457       0.426538      -1.055130      -0.009657      -0.009185      -0.011744       0.017764      -0.006566       0.009009       0.024188       0.031246      -0.104942      -0.048444       0.013683       0.034760             12.417678       6.611792       1.122999       3.645499       9.282474      -2.957529      21.358769           0.000001
          110              C       1.236670       5.611949       6.398279      -0.086234      32.782005 0.42160555E+03  0.98561375E+04                                 8.989025                            6.911765      -0.005128       1.977497                    0.999500      28.969491      83.600754       0.616599       0.424916      -1.056693       0.005363      -0.012231      -0.014302       0.019568       0.007250      -0.009961       0.018795      -0.001756      -0.018822      -0.025987       0.007624       0.018363             10.486786       8.977762      -5.769710       0.318983      12.462428      -0.821229      10.020167          -0.000002
          111              C      -1.200707       9.308791      13.668778      -0.103150      34.451697 0.40501876E+03  0.93619729E+04                                 9.274483                            6.768155       0.140558       2.038577                    0.999077      28.343511      80.997389       0.624766       0.424128      -1.058524       0.006259       0.003425       0.012334       0.014249      -0.001209       0.004203       0.006102      -0.008005      -0.046459      -0.017680       0.004619       0.013061             11.477226       6.548735       1.606055       2.672110       9.696248      -2.553553      18.186694          -0.000005
          112              C       2.489712       3.759368       5.519140       0.051558      37.602822 0.43334368E+03  0.10162948E+05                                 9.880948                            7.007887      -0.072529       1.976723                    0.999517      27.428287      78.334363       0.614534       0.424984      -1.060537      -0.006526       0.003486       0.012068       0.014155      -0.006072       0.013171      -0.015247       0.000175      -0.043623      -0.025125       0.001251       0.023874             12.728759      11.029595      -8.157250      -1.041681      16.509026       1.707692      10.647655           0.000000
          113              C       2.104388       4.153775       4.230518      -0.114884      42.557640 0.53107676E+03  0.13061024E+05                                10.666825                            7.744344      -0.220187       1.911993                    0.998562      29.503523      85.351734       0.588089       0.423490      -1.065018      -0.032155       0.034750       0.010658       0.048529       0.011612      -0.008184       0.011487       0.004462       0.029771      -0.022835       0.006775       0.016060             13.455170      11.978621      -8.769527       0.368789      17.564772       0.029018      10.822118          -0.000000
          114              C       3.995214      10.420412       4.299417      -0.082229      34.495825 0.40784290E+03  0.94485340E+04                                 9.303165                            6.803594       0.027056       1.995711                    0.999277      28.511035      81.706095       0.621183       0.425613      -1.057052       0.008141       0.015768       0.003393       0.018067       0.016711       0.003437      -0.007277      -0.040075       0.126816      -0.047593       0.004126       0.043467             11.622906      20.193806      -0.628298       0.258270       9.736252       0.616841       4.938659          -0.000004
          115              C      -1.724927      10.131944       9.239385      -0.076242      31.032185 0.42523110E+03  0.99825027E+04                                 8.732100                            6.982607       0.013511       1.987799                    0.999547      28.974106      84.348036       0.606806       0.429973      -1.051428       0.027656       0.001763       0.016433       0.032218      -0.006975      -0.007046       0.027684      -0.001746      -0.052439      -0.034881       0.003945       0.030935             10.040255       5.834961       1.582628       0.376494       9.285599      -2.017094      15.000205          -0.000001
          116              C       5.661983      12.209803       4.537405       0.065190      39.182764 0.40631484E+03  0.93406338E+04                                10.087830                            6.727031       0.008967       2.010767                    0.999515      26.528674      74.069769       0.637936       0.417653      -1.069292      -0.010816       0.014342      -0.000787       0.017981       0.021403      -0.000746      -0.008110       0.018601       0.031874      -0.029670       0.008891       0.020779             13.815875      26.018213      -0.455073       1.146944      10.218125       0.517498       5.211287          -0.000001
          117              C      -1.726422       9.787592      10.584570      -0.111650      32.689436 0.43070889E+03  0.10135437E+05                                 9.017831                            7.028456       0.071168       2.011522                    0.998664      29.012415      84.341723       0.605174       0.430098      -1.052189       0.005224       0.004075      -0.013952       0.015445       0.004182      -0.011366      -0.003267       0.006966      -0.015240      -0.012208      -0.002674       0.014882             10.487545       6.408970       1.962027       1.845514       9.562302      -0.287728      15.491364          -0.000001
          118              C       7.131599      12.426898       4.612622       0.058070      39.027987 0.41059927E+03  0.94647326E+04                                10.052300                            6.759993       0.018518       2.011864                    0.999421      26.676017      74.603230       0.636664       0.417355      -1.069390       0.006129       0.018244      -0.003700       0.019598      -0.014430      -0.005414      -0.005967       0.044127       0.019569      -0.031038       0.007193       0.023845             13.689849      24.290725       4.223781       1.751234      11.437357       0.918970       5.341466          -0.000001
          119              C       3.344060      12.754613       4.591260      -0.102843      34.667510 0.43597979E+03  0.10268124E+05                                 9.286612                            6.990492      -0.014515       1.957923                    0.999561      29.665956      85.660766       0.618730       0.420320      -1.060584       0.022860      -0.010358      -0.004775       0.025547      -0.016441      -0.007772      -0.004397      -0.043792       0.006714      -0.030827       0.004436       0.026391             11.163950      18.884003       0.683506       0.143891       9.686113       0.433356       4.921735           0.000005
          120              C       4.667312      13.160711       4.621347      -0.107693      33.011024 0.38475908E+03  0.87508382E+04                                 8.907269                            6.519919       0.233756       2.063923                    0.999710      27.968392      78.415229       0.650008       0.414311      -1.068324      -0.013260      -0.011494      -0.009610       0.020007       0.005091       0.000058      -0.003584      -0.035713      -0.011059      -0.016749      -0.004172       0.020921             10.834253      18.610857      -0.759141       0.321474       9.229761       0.298462       4.662141           0.000004
          121              C      -5.745436      13.608822       4.777799      -0.068114      31.693385 0.40153485E+03  0.92263093E+04                                 8.701903                            6.685055       0.152457       2.033367                    0.999698      27.968325      78.704950       0.638680       0.417367      -1.066829      -0.013228      -0.013087      -0.014675       0.023698       0.013372      -0.001659       0.001096      -0.042718       0.028018      -0.029961       0.009399       0.020562             10.343712      16.737323       0.813501       0.799455       9.436770       0.551778       4.857043          -0.000000
          122              C       7.811154      13.614549       4.768773      -0.116779      32.516455 0.38552417E+03  0.87671475E+04                                 8.776094                            6.512446       0.242434       2.063754                    0.999746      28.046846      78.470932       0.652877       0.412542      -1.070132       0.016574      -0.005906      -0.010063       0.020269      -0.008415      -0.001333       0.001863      -0.025872      -0.027604      -0.011144      -0.009049       0.020192             10.549289      16.647607       2.637340       1.061586      10.243266       0.742724       4.756995          -0.000001
          123              C      10.306723      -1.238144      21.428188      -0.076365      34.469442 0.44403093E+03  0.10559880E+05                                 9.480967                            7.210254      -0.196942       1.923594                    0.998594      29.323245      86.525572       0.586599       0.439055      -1.043701      -0.002118       0.023171      -0.012773       0.026543      -0.012713      -0.005746      -0.011822       0.011829      -0.027400      -0.022380       0.003687       0.018693             11.554029       7.569302       4.965418       0.109434      15.994248       0.723371      11.098538           0.000002
          124              C       1.799796      14.542407      19.928657       0.579524      25.975506 0.26906293E+03  0.56763917E+04                                 8.144415                            5.823467      -0.094555       2.012320                    0.999590      23.050686      65.210856       0.614253       0.472651      -1.019080      -0.019794      -0.027611       0.001908       0.034027      -0.107417       0.007002      -0.027722       0.066389       0.016905      -0.117959       0.003792       0.114168             10.595495       6.921005       4.944882       0.270491      15.981034       0.993267       8.884446           0.000002
          125              C      -1.285873       3.280955      19.034776      -0.096138      34.124823 0.41502608E+03  0.96759821E+04                                 9.252395                            6.878684       0.019574       1.988587                    0.999334      29.010386      83.937071       0.614497       0.427530      -1.053794       0.002457      -0.007142       0.013221       0.015226      -0.030351      -0.013995      -0.019406       0.016479      -0.009596      -0.043904       0.010839       0.033065             11.206805       9.878632       6.863464       0.087759      14.397472       0.729554       9.344311          -0.000004
          126              C       1.061968       8.670233      26.508060       0.061387      37.587056 0.42608809E+03  0.99656825E+04                                 9.962618                            6.988190      -0.089643       1.977808                    0.999473      27.219845      78.016182       0.609308       0.429795      -1.055967       0.010426      -0.010123      -0.006964       0.016115       0.015939       0.016768      -0.012992       0.010312       0.030388      -0.031886       0.009233       0.022653             13.165603       7.180647      -1.864185      -3.937659       9.557459      -0.753913      22.758702          -0.000000
          127              C       0.833461       8.452341      27.954939       0.067292      38.803748 0.42230068E+03  0.98400433E+04                                10.152342                            6.944128      -0.091984       1.981208                    0.999399      26.934674      76.670591       0.613883       0.428198      -1.058564       0.019293      -0.007929       0.009229       0.022810       0.016369      -0.007023       0.015984       0.034738       0.029016      -0.035450       0.016292       0.019158             13.748978       6.857668      -1.400370      -3.041921      10.515179      -4.379215      23.874088          -0.000000
          128              C      11.607582       0.579858      20.554164       0.045144      37.602933 0.43738365E+03  0.10290599E+05                                 9.901291                            7.047268      -0.076603       1.974699                    0.999544      27.609351      79.205889       0.611389       0.425805      -1.059091      -0.004890      -0.005016       0.009518       0.011818       0.005601       0.011556       0.016003       0.003068      -0.050005      -0.026561       0.003151       0.023410             12.815768      10.586209       7.827482      -1.363121      16.992201      -1.605824      10.868896           0.000000
          129              C       5.694834       9.240078      19.520980      -0.099177      34.770418 0.41874543E+03  0.98047813E+04                                 9.396638                            6.912120       0.015897       1.983370                    0.999387      29.413783      85.866427       0.611385       0.427862      -1.051410       0.019153       0.014741      -0.012256       0.027099       0.018895       0.008337      -0.011438      -0.025326       0.113362      -0.043652       0.002866       0.040786             11.751518      20.107646      -2.767930      -0.962072       9.742573       0.723671       5.404335          -0.000004
          130              C      10.073731      -1.721653      20.129638      -0.009840      38.349699 0.43626288E+03  0.10184017E+05                                 9.898400                            6.936554       0.120298       2.055293                    0.999207      26.738410      74.630013       0.634402       0.413591      -1.074538       0.015555       0.037133      -0.001647       0.040293      -0.002997      -0.010025      -0.004232       0.005752       0.057461      -0.015809      -0.007041       0.022850             13.281277       8.661396       7.093493       0.057333      20.481544       0.295682      10.700891           0.000002
          131              C      -3.000380       9.417509      19.494804      -0.011914      37.960696 0.42797258E+03  0.99133366E+04                                 9.755940                            6.810401       0.099628       2.044443                    0.999227      26.603115      73.254312       0.650641       0.406407      -1.082451      -0.051555       0.009188       0.001907       0.052402       0.003434      -0.000448      -0.000717      -0.016796       0.022071      -0.012756       0.005117       0.007639             12.910267      23.717956      -0.032899       0.411371       9.922864       0.427089       5.089981          -0.000001
          132              C      10.603931      -1.041933      19.018830      -0.082132      33.261015 0.42406276E+03  0.99728574E+04                                 9.196744                            7.021905      -0.175899       1.930167                    0.998455      29.275985      85.994645       0.597318       0.436025      -1.045174      -0.001553       0.008010       0.009206       0.012301      -0.027415       0.009790       0.020439       0.021381      -0.001697      -0.041461       0.011220       0.030241             11.079519       8.193477       5.519940      -0.298590      15.434181      -0.733807       9.610898           0.000002
          133              C      -0.023813      12.221204       0.517495      -0.036689      41.126572 0.43820149E+03  0.10217010E+05                                10.316102                            6.885634       0.061082       2.024603                    0.999204      27.073238      74.952090       0.647457       0.405738      -1.082195       0.009581       0.004528      -0.054441       0.055463      -0.001901      -0.003978       0.000235      -0.029303      -0.044777      -0.016613      -0.005631       0.022244             14.724566       7.949731      -1.222827      -5.686525       9.717120      -3.148913      26.506846          -0.000001
          134              C       1.132165       9.352174      23.810469      -0.030631      35.717853 0.44024909E+03  0.10302239E+05                                 9.420050                            6.951894       0.050474       2.026083                    0.999153      27.085743      75.734525       0.635820       0.411660      -1.075610      -0.008490      -0.011210       0.048620       0.050612       0.005808       0.003704       0.011334      -0.026869      -0.037393      -0.016447      -0.008209       0.024656             11.839406       6.054285      -1.666259      -0.726491       9.288578      -1.528634      20.175355           0.000000
          135              C       1.156062       9.642222      22.336512       0.664911      21.574936 0.23729018E+03  0.48747769E+04                                 7.295531                            5.557388      -0.228004       1.994839                    0.998954      21.944475      62.237065       0.610855       0.488082      -1.006051      -0.000471       0.008005      -0.072910       0.073350       0.027693      -0.001316       0.011286       0.140433      -0.281478      -0.095741      -0.026655       0.122396              8.735284       4.402187      -0.204835       0.343883       8.382729      -0.709207      13.420936           0.000001
          136              C       0.049339       5.211087      19.939489       0.591049      25.279623 0.26619295E+03  0.55968429E+04                                 7.990786                            5.790978      -0.183881       1.985492                    0.999346      22.906547      64.543861       0.616625       0.472431      -1.019920       0.018778       0.028995      -0.011977       0.036562      -0.113847       0.023451       0.000596       0.057657      -0.006395      -0.118302      -0.002893       0.121195             10.031452       8.235678       5.656725      -0.479936      13.541189      -0.240990       8.317489          -0.000000
          137              C      -0.555502      12.039711       1.899987       0.658746      24.202059 0.24387818E+03  0.50340024E+04                                 7.861410                            5.599697      -0.242933       1.981845                    0.999088      22.104544      62.412695       0.615429       0.482156      -1.011240      -0.049484      -0.015676       0.057434       0.077415      -0.020550       0.067713       0.002165       0.145700      -0.205318      -0.092955      -0.039264       0.132219             10.345555       5.931332      -0.670879      -3.744476       8.393737      -0.924039      16.711595          -0.000001
          138              C      -2.046072       2.540226      21.654141      -0.131888      34.480263 0.43871757E+03  0.10358815E+05                                 9.258437                            7.033566       0.169955       2.031484                    0.999523      29.438476      85.381371       0.613456       0.422861      -1.057962       0.009511       0.010683      -0.014183       0.020143       0.004907      -0.012066      -0.002998      -0.000804       0.035244      -0.013583      -0.005206       0.018789             10.903269       9.436622       5.884492       0.933325      12.508979       0.915658      10.764205          -0.000001
          139              C      11.355174       0.091980      19.267648      -0.118336      41.562233 0.53975163E+03  0.13359997E+05                                10.588141                            7.864317      -0.256282       1.902365                    0.998323      29.788224      87.127358       0.575883       0.429694      -1.058631      -0.029442      -0.037499       0.008339       0.048400      -0.012421      -0.003677      -0.008611       0.013076       0.033842      -0.022245       0.008125       0.014121             13.275272      10.508003       7.676420      -0.246752      18.265771       0.105416      11.052044           0.000001
          140              C       3.517305      10.531839      19.635912       0.655591      22.834019 0.23622355E+03  0.48416318E+04                                 7.553244                            5.523778      -0.199941       2.003670                    0.999165      21.895223      61.784633       0.616960       0.484374      -1.009172      -0.066678       0.002935      -0.021763       0.070202       0.007616      -0.008964      -0.044782      -0.074866       0.351054      -0.096814      -0.033965       0.130779              9.437311      14.930246      -0.373388       0.448863       8.280975       1.314732       5.100711          -0.000000
          141              C       5.013801      10.430972      19.662990      -0.023097      37.909954 0.43280649E+03  0.10053794E+05                                 9.751783                            6.851355       0.158412       2.062259                    0.999327      26.705277      73.647137       0.648305       0.406715      -1.082213       0.048120      -0.006445      -0.019528       0.052329       0.008197       0.008820       0.006967      -0.022606       0.029081      -0.020253       0.000955       0.019298             12.962053      23.241020      -2.402819      -0.433226      10.190569       0.666554       5.454572          -0.000001
          142              C      11.065434      -0.098056      21.648424      -0.132867      34.736657 0.45529265E+03  0.10889094E+05                                 9.441457                            7.255709      -0.087630       1.951149                    0.998136      29.955456      88.465425       0.590615       0.433611      -1.047598      -0.020729      -0.008000      -0.009139       0.024025      -0.000807      -0.002129       0.009676       0.007944       0.024621      -0.012582      -0.000519       0.013101             11.287302       8.327652       5.019769      -0.979909      14.181372      -0.895172      11.352882           0.000001
          143              C       0.740857       7.275866      30.019200      -0.086928      34.068735 0.41086259E+03  0.95118536E+04                                 9.167719                            6.767264       0.103432       2.009817                    0.999613      28.569555      81.168524       0.632960       0.417985      -1.064544      -0.010038       0.012470      -0.019288       0.025065      -0.001034       0.007060      -0.014723      -0.028207      -0.064430      -0.027516      -0.001885       0.029401             11.474225       6.901151      -1.645498      -3.831871       8.374469      -0.996873      19.147055          -0.000005
          144              C       0.512365      10.212789      24.700439      -0.100096      32.580386 0.42866229E+03  0.10122137E+05                                 9.067318                            7.050585      -0.186169       1.919736                    0.998252      29.795704      88.093671       0.596462       0.434877      -1.044428       0.007439      -0.015300       0.011549       0.020562       0.010639       0.022490      -0.010901       0.007675      -0.109902      -0.047332       0.014787       0.032545             10.729274       6.106250      -1.334897      -1.836501       8.823670      -1.063109      17.257901           0.000004
          145              C      -0.846775       4.021729      20.143177      -0.001702      37.582866 0.42436829E+03  0.98156680E+04                                 9.711628                            6.802292       0.084648       2.042953                    0.999193      26.477873      73.016625       0.647635       0.408883      -1.080084      -0.023287      -0.033488      -0.000293       0.040790      -0.004976       0.000216       0.007892      -0.003945       0.050952      -0.014605      -0.004836       0.019441             12.667456      10.758183       8.374040      -0.367041      17.217605      -0.330868      10.026580          -0.000000
          146              C       0.085220       9.476340      28.536819      -0.104778      44.831031 0.51828080E+03  0.12657298E+05                                11.059221                            7.642404      -0.178886       1.932208                    0.998372      29.031743      83.444169       0.593477       0.422597      -1.066552       0.004242      -0.011350       0.049959       0.051408       0.004660       0.008585      -0.004594      -0.002620      -0.061179      -0.023642       0.008516       0.015126             15.020059       7.977425      -1.523313      -4.769534      10.310633      -3.155261      26.772120          -0.000000
          147              C       7.094253       9.275442      19.520980      -0.110103      44.043529 0.52151996E+03  0.12749925E+05                                10.924452                            7.658999      -0.137399       1.942083                    0.998563      29.123115      83.615486       0.593971       0.421798      -1.067587      -0.050851       0.015966      -0.004879       0.053521      -0.008373      -0.000649      -0.003966      -0.031831       0.038346      -0.024442       0.008477       0.015965             14.512226      25.972387      -2.930948      -1.579951      11.599211       0.826562       5.965078          -0.000002
          148              C       9.619776       8.914990      19.398526      -0.107150      42.835187 0.51177290E+03  0.12439114E+05                                10.657585                            7.553997      -0.187742       1.926158                    0.998434      28.951572      82.585449       0.602679       0.418126      -1.071096       0.052796       0.004155      -0.003940       0.053106       0.016528       0.005224      -0.002576      -0.011462       0.041093      -0.025193       0.010439       0.014754             13.897091      24.868154      -1.143542      -1.145212      11.281919       0.638405       5.541200          -0.000003
          149              C      -1.561237       9.015278      19.529103       0.638129      23.379246 0.23836545E+03  0.48922967E+04                                 7.635872                            5.523536      -0.134597       2.021491                    0.999383      22.000988      61.949144       0.621748       0.479979      -1.012358       0.065949      -0.003179       0.011749       0.067063       0.023878      -0.008172      -0.015785      -0.041143       0.386616      -0.095957      -0.034844       0.130801              9.548050      15.420300       0.078466       0.513775       8.703879       0.262205       4.519973           0.000000
          150              C       0.481000       9.842537      26.034793      -0.110524      41.660488 0.53086767E+03  0.13086731E+05                                10.628422                            7.805073      -0.260551       1.904278                    0.998310      29.542543      86.255425       0.577381       0.430327      -1.058157       0.015081      -0.002263      -0.048001       0.050365       0.002853       0.001469       0.014380       0.001480      -0.045713      -0.022320       0.006901       0.015419             13.483834       7.329148      -1.698356      -2.890674      10.151963      -2.646893      22.970392           0.000000
          151              C      -0.325495       9.446819      29.868164      -0.091790      36.038226 0.41428994E+03  0.96483205E+04                                 9.613194                            6.867426       0.049982       1.999195                    0.999475      28.885305      83.354267       0.616090       0.426889      -1.054868       0.009558      -0.010739      -0.013488       0.019713       0.007851      -0.007734       0.024907       0.029383      -0.106789      -0.049114       0.014616       0.034498             12.463311       6.630862      -1.120902      -3.658173       9.308316      -2.979874      21.450754           0.000001
          152              C      -1.236582       3.652289      21.441727      -0.084727      32.696533 0.42021256E+03  0.98145642E+04                                 8.969781                            6.897004       0.002793       1.980161                    0.999545      28.925393      83.410671       0.617762       0.424505      -1.057043      -0.005118      -0.012050      -0.013840       0.019051      -0.006252       0.009592       0.018172      -0.000325      -0.015957      -0.024658       0.007176       0.017482             10.463758       8.956902       5.755443      -0.316067      12.433659      -0.815099      10.000713          -0.000002
          153              C       1.200857       7.349132      28.712226      -0.097391      34.222971 0.40182252E+03  0.92684482E+04                                 9.228043                            6.736407       0.152566       2.043436                    0.999098      28.235130      80.566382       0.627018       0.423500      -1.059060      -0.007357       0.004788       0.012635       0.015384       0.000694      -0.003113       0.003602      -0.009974      -0.042209      -0.015145       0.002628       0.012517             11.414708       6.521655      -1.604417      -2.661223       9.650109      -2.524540      18.072361          -0.000005
          154              C      12.445449       1.799709      20.562588       0.049264      37.702945 0.43464341E+03  0.10200487E+05                                 9.895915                            7.016829      -0.072174       1.976192                    0.999512      27.469616      78.465034       0.614382       0.424796      -1.060715       0.006723       0.003271       0.014182       0.016032       0.007496      -0.013695      -0.016095       0.000436      -0.045029      -0.025967       0.000096       0.025872             12.750294      11.048813       8.174361       1.044307      16.539076       1.711396      10.662993           0.000000
          155              C      12.830776       2.194116      19.273966      -0.112662      42.326939 0.52780124E+03  0.12956746E+05                                10.618951                            7.712847      -0.208529       1.916317                    0.998585      29.410111      84.925329       0.590324       0.422659      -1.065842       0.031525       0.035064       0.011356       0.048500      -0.009993       0.008367       0.009971       0.007866       0.031818      -0.021308       0.005307       0.016001             13.390847      11.922184       8.722008      -0.369544      17.477214       0.025281      10.773143          -0.000000
          156              C      -3.995065       8.460752      19.342865      -0.085020      34.627757 0.40970834E+03  0.95026394E+04                                 9.326435                            6.819383       0.026055       1.994534                    0.999275      28.573953      81.934866       0.620426       0.425644      -1.057027      -0.008084       0.015246       0.004372       0.017802      -0.017394      -0.001963      -0.007612      -0.043266       0.129002      -0.049468       0.005143       0.044325             11.655005      20.263303       0.632896      -0.259413       9.751353       0.617025       4.950361          -0.000004
          157              C       1.725081       8.172284      24.282833      -0.074503      30.955539 0.42387159E+03  0.99414927E+04                                 8.712352                            6.966246       0.025237       1.991590                    0.999542      28.928101      84.144308       0.608267       0.429333      -1.051940      -0.027487       0.001972       0.016617       0.032180       0.007329       0.005815       0.028135       0.001651      -0.049246      -0.035079       0.004931       0.030149             10.017010       5.822176      -1.581019      -0.377555       9.264505      -2.007656      14.964348          -0.000001
          158              C       9.273291      10.250144      19.580853       0.063796      39.218289 0.40674675E+03  0.93528424E+04                                10.091765                            6.729327       0.005861       2.009855                    0.999513      26.547099      74.124956       0.638023       0.417494      -1.069417       0.011242       0.013562      -0.001674       0.017695      -0.022666      -0.000441      -0.006619       0.017453       0.033000      -0.030575       0.010439       0.020136             13.821494      26.030470       0.456174      -1.147707      10.220903       0.517494       5.213110          -0.000001
          159              C       1.726573       7.827933      25.628018      -0.110746      32.632964 0.42973218E+03  0.10106667E+05                                 9.005900                            7.018529       0.071596       2.011822                    0.998662      28.986187      84.240029       0.605857       0.429859      -1.052340      -0.004808       0.002348      -0.011704       0.012869      -0.006325       0.011053      -0.001773       0.004429      -0.018461      -0.013131      -0.001760       0.014891             10.472956       6.400787      -1.962261      -1.840958       9.553345      -0.288138      15.464735          -0.000001
          160              C       7.803678      10.467238      19.656070       0.057462      39.045688 0.41078131E+03  0.94696943E+04                                10.054767                            6.761013       0.015580       2.010961                    0.999451      26.681680      74.614783       0.636703       0.417296      -1.069460      -0.004502       0.017004      -0.003047       0.017852       0.014250       0.004818      -0.007391       0.045428       0.022086      -0.032295       0.008713       0.023582             13.693740      24.299281      -4.223203      -1.751799      11.439530       0.919157       5.342410          -0.000002
          161              C      -3.343878      10.794953      19.634708      -0.103585      34.603572 0.43498994E+03  0.10238079E+05                                 9.271835                            6.979982      -0.013732       1.958730                    0.999580      29.637824      85.526533       0.619593       0.420011      -1.060874      -0.022455      -0.008162      -0.005140       0.024439       0.018517       0.008212      -0.004324      -0.039302       0.006467      -0.030674       0.004707       0.025967             11.145248      18.850434      -0.677406      -0.143393       9.671026       0.432754       4.914282           0.000004
          162              C      -4.667125      11.201052      19.664795      -0.107727      33.040453 0.38519585E+03  0.87635640E+04                                 8.914372                            6.525284       0.235911       2.064122                    0.999679      27.980245      78.469944       0.649469       0.414523      -1.068150       0.013652      -0.013189      -0.008850       0.020944      -0.004560       0.000514      -0.004483      -0.032546      -0.007743      -0.015610      -0.003518       0.019128             10.843414      18.630365       0.762698      -0.321917       9.234129       0.298392       4.665748           0.000004
          163              C       5.745630      11.649162      19.821247      -0.073863      31.924505 0.40515645E+03  0.93312272E+04                                 8.746550                            6.717658       0.147182       2.030520                    0.999712      28.088048      79.155591       0.636716       0.417681      -1.066539       0.012807      -0.013760      -0.016443       0.024974      -0.013490       0.000651       0.001339      -0.041363       0.027808      -0.029353       0.009185       0.020168             10.399679      16.840259      -0.807919      -0.804097       9.477992       0.553304       4.880785          -0.000000
          164              C       7.124139      11.654890      19.812221      -0.112796      32.408602 0.38390545E+03  0.87210423E+04                                 8.755697                            6.497340       0.253278       2.067501                    0.999716      27.990978      78.269537       0.653859       0.412362      -1.070263      -0.016927      -0.005032      -0.009421       0.020015       0.008283      -0.001216       0.001070      -0.026041      -0.027735      -0.011693      -0.008377       0.020070             10.523258      16.601789      -2.621784      -1.057377      10.221602       0.740839       4.746383          -0.000001
          165              C      -2.839054      14.825972       8.658708      -0.076365      34.469438 0.44403088E+03  0.10559879E+05                                 9.480967                            7.210253      -0.196941       1.923594                    0.998594      29.323243      86.525565       0.586599       0.439055      -1.043701       0.002118      -0.023171       0.012773       0.026543      -0.012713      -0.005746      -0.011822       0.011829      -0.027400      -0.022380       0.003687       0.018693             11.554029       7.569302       4.965418       0.109434      15.994247       0.723371      11.098537           0.000002
          166              C       5.667873      -0.954579      10.158239       0.579524      25.975506 0.26906292E+03  0.56763916E+04                                 8.144415                            5.823467      -0.094555       2.012320                    0.999590      23.050686      65.210856       0.614253       0.472651      -1.019080       0.019794       0.027611      -0.001908       0.034027      -0.107417       0.007002      -0.027722       0.066389       0.016905      -0.117959       0.003792       0.114168             10.595495       6.921006       4.944883       0.270492      15.981034       0.993267       8.884446           0.000002
          167              C       8.753542      10.306873      11.052120      -0.096138      34.124820 0.41502605E+03  0.96759813E+04                                 9.252395                            6.878684       0.019574       1.988587                    0.999334      29.010385      83.937067       0.614497       0.427530      -1.053794      -0.002457       0.007142      -0.013221       0.015227      -0.030351      -0.013995      -0.019406       0.016479      -0.009596      -0.043904       0.010839       0.033065             11.206804       9.878631       6.863463       0.087758      14.397470       0.729554       9.344311          -0.000004
          168              C       6.405701       4.917595       3.578836       0.061387      37.587056 0.42608809E+03  0.99656824E+04                                 9.962618                            6.988190      -0.089643       1.977808                    0.999473      27.219845      78.016179       0.609308       0.429795      -1.055967      -0.010426       0.010123       0.006964       0.016115       0.015939       0.016768      -0.012992       0.010312       0.030388      -0.031886       0.009233       0.022653             13.165602       7.180647      -1.864185      -3.937659       9.557459      -0.753913      22.758700          -0.000000
          169              C       6.634208       5.135487       2.131957       0.067292      38.803748 0.42230068E+03  0.98400433E+04                                10.152342                            6.944128      -0.091984       1.981208                    0.999399      26.934674      76.670590       0.613883       0.428198      -1.058564      -0.019293       0.007929      -0.009229       0.022810       0.016369      -0.007023       0.015984       0.034738       0.029016      -0.035450       0.016292       0.019158             13.748978       6.857668      -1.400370      -3.041921      10.515178      -4.379215      23.874087          -0.000000
          170              C      -4.139913      13.007970       9.532732       0.045144      37.602931 0.43738363E+03  0.10290599E+05                                 9.901291                            7.047268      -0.076603       1.974699                    0.999544      27.609350      79.205887       0.611389       0.425805      -1.059091       0.004890       0.005016      -0.009518       0.011818       0.005601       0.011556       0.016003       0.003068      -0.050005      -0.026561       0.003151       0.023410             12.815768      10.586209       7.827482      -1.363121      16.992201      -1.605824      10.868896           0.000000
          171              C       1.772835       4.347750      10.565916      -0.099177      34.770418 0.41874543E+03  0.98047812E+04                                 9.396639                            6.912120       0.015897       1.983370                    0.999387      29.413783      85.866428       0.611385       0.427862      -1.051410      -0.019153      -0.014741       0.012256       0.027099       0.018895       0.008337      -0.011438      -0.025326       0.113362      -0.043652       0.002866       0.040786             11.751519      20.107648      -2.767931      -0.962072       9.742574       0.723671       5.404335          -0.000004
          172              C      -2.606062      15.309481       9.957258      -0.009840      38.349698 0.43626288E+03  0.10184017E+05                                 9.898400                            6.936554       0.120298       2.055293                    0.999207      26.738410      74.630011       0.634402       0.413590      -1.074538      -0.015555      -0.037133       0.001647       0.040293      -0.002997      -0.010025      -0.004232       0.005752       0.057461      -0.015809      -0.007041       0.022850             13.281277       8.661396       7.093493       0.057333      20.481544       0.295682      10.700890           0.000002
          173              C      10.468049       4.170319      10.592092      -0.011914      37.960698 0.42797260E+03  0.99133373E+04                                 9.755940                            6.810401       0.099628       2.044443                    0.999227      26.603116      73.254315       0.650641       0.406407      -1.082451       0.051555      -0.009188      -0.001907       0.052402       0.003434      -0.000448      -0.000717      -0.016796       0.022071      -0.012756       0.005117       0.007639             12.910268      23.717957      -0.032899       0.411371       9.922865       0.427089       5.089981          -0.000001
          174              C      -3.136262      14.629761      11.068066      -0.082132      33.261016 0.42406277E+03  0.99728575E+04                                 9.196745                            7.021905      -0.175899       1.930167                    0.998455      29.275985      85.994645       0.597318       0.436025      -1.045174       0.001553      -0.008010      -0.009206       0.012301      -0.027415       0.009790       0.020439       0.021381      -0.001697      -0.041461       0.011220       0.030241             11.079519       8.193478       5.519941      -0.298591      15.434183      -0.733808       9.610898           0.000002
          175              C       7.491482       1.366624      29.569401      -0.036689      41.126574 0.43820151E+03  0.10217011E+05                                10.316102                            6.885634       0.061082       2.024603                    0.999204      27.073239      74.952093       0.647457       0.405738      -1.082195      -0.009581      -0.004528       0.054441       0.055463      -0.001901      -0.003978       0.000235      -0.029303      -0.044777      -0.016613      -0.005631       0.022244             14.724566       7.949731      -1.222827      -5.686525       9.717120      -3.148913      26.506847          -0.000001
          176              C       6.335504       4.235654       6.276427      -0.030631      35.717853 0.44024909E+03  0.10302239E+05                                 9.420050                            6.951894       0.050474       2.026083                    0.999153      27.085743      75.734523       0.635820       0.411660      -1.075610       0.008490       0.011210      -0.048620       0.050612       0.005808       0.003704       0.011334      -0.026869      -0.037393      -0.016447      -0.008209       0.024656             11.839406       6.054285      -1.666259      -0.726490       9.288578      -1.528634      20.175354           0.000000
          177              C       6.311607       3.945606       7.750384       0.664911      21.574936 0.23729019E+03  0.48747770E+04                                 7.295531                            5.557388      -0.228004       1.994839                    0.998954      21.944475      62.237063       0.610855       0.488082      -1.006051       0.000471      -0.008005       0.072910       0.073350       0.027693      -0.001316       0.011286       0.140433      -0.281478      -0.095741      -0.026655       0.122396              8.735284       4.402187      -0.204835       0.343883       8.382729      -0.709206      13.420936           0.000001
          178              C       7.418330       8.376741      10.147407       0.591049      25.279623 0.26619295E+03  0.55968429E+04                                 7.990786                            5.790978      -0.183881       1.985492                    0.999346      22.906547      64.543860       0.616625       0.472431      -1.019920      -0.018778      -0.028995       0.011977       0.036562      -0.113847       0.023451       0.000596       0.057657      -0.006395      -0.118302      -0.002893       0.121195             10.031452       8.235678       5.656725      -0.479936      13.541188      -0.240990       8.317489          -0.000000
          179              C       8.023171       1.548117      28.186909       0.658746      24.202059 0.24387818E+03  0.50340024E+04                                 7.861410                            5.599697      -0.242933       1.981845                    0.999088      22.104544      62.412696       0.615429       0.482156      -1.011240       0.049484       0.015676      -0.057434       0.077415      -0.020550       0.067713       0.002165       0.145700      -0.205318      -0.092955      -0.039264       0.132219             10.345555       5.931332      -0.670879      -3.744476       8.393737      -0.924039      16.711596          -0.000001
          180              C       9.513741      11.047602       8.432755      -0.131888      34.480263 0.43871757E+03  0.10358815E+05                                 9.258437                            7.033567       0.169955       2.031484                    0.999523      29.438476      85.381371       0.613456       0.422861      -1.057962      -0.009511      -0.010683       0.014183       0.020143       0.004907      -0.012066      -0.002998      -0.000804       0.035244      -0.013583      -0.005206       0.018789             10.903269       9.436622       5.884492       0.933325      12.508979       0.915658      10.764205          -0.000001
          181              C      -3.887505      13.495848      10.819248      -0.118336      41.562231 0.53975160E+03  0.13359996E+05                                10.588140                            7.864317      -0.256282       1.902365                    0.998323      29.788223      87.127354       0.575883       0.429694      -1.058631       0.029442       0.037499      -0.008339       0.048400      -0.012421      -0.003677      -0.008611       0.013076       0.033842      -0.022245       0.008125       0.014121             13.275272      10.508002       7.676420      -0.246753      18.265770       0.105416      11.052043           0.000001
          182              C       3.950364       3.055989      10.450984       0.655591      22.834019 0.23622355E+03  0.48416318E+04                                 7.553244                            5.523778      -0.199941       2.003670                    0.999165      21.895223      61.784632       0.616960       0.484374      -1.009172       0.066678      -0.002935       0.021763       0.070202       0.007616      -0.008964      -0.044782      -0.074866       0.351054      -0.096814      -0.033965       0.130779              9.437311      14.930246      -0.373388       0.448863       8.280975       1.314732       5.100711          -0.000000
          183              C       2.453868       3.156856      10.423906      -0.023097      37.909952 0.43280646E+03  0.10053793E+05                                 9.751783                            6.851355       0.158412       2.062259                    0.999327      26.705276      73.647134       0.648305       0.406715      -1.082213      -0.048120       0.006445       0.019528       0.052329       0.008197       0.008820       0.006967      -0.022606       0.029081      -0.020253       0.000955       0.019298             12.962053      23.241020      -2.402819      -0.433226      10.190568       0.666554       5.454571          -0.000001
          184              C      -3.597765      13.685884       8.438472      -0.132868      34.736659 0.45529270E+03  0.10889095E+05                                 9.441457                            7.255710      -0.087630       1.951149                    0.998136      29.955457      88.465426       0.590615       0.433611      -1.047598       0.020729       0.008000       0.009139       0.024025      -0.000807      -0.002129       0.009676       0.007944       0.024621      -0.012582      -0.000519       0.013101             11.287302       8.327652       5.019769      -0.979909      14.181372      -0.895172      11.352882           0.000001
          185              C       6.726812       6.311962       0.067696      -0.086928      34.068737 0.41086262E+03  0.95118544E+04                                 9.167719                            6.767264       0.103432       2.009817                    0.999613      28.569556      81.168528       0.632960       0.417985      -1.064544       0.010038      -0.012470       0.019288       0.025065      -0.001034       0.007060      -0.014723      -0.028207      -0.064430      -0.027516      -0.001885       0.029401             11.474225       6.901151      -1.645498      -3.831871       8.374469      -0.996873      19.147055          -0.000005
          186              C       6.955304       3.375039       5.386457      -0.100096      32.580383 0.42866225E+03  0.10122136E+05                                 9.067317                            7.050585      -0.186169       1.919736                    0.998252      29.795702      88.093662       0.596462       0.434877      -1.044428      -0.007439       0.015300      -0.011549       0.020562       0.010639       0.022490      -0.010901       0.007675      -0.109902      -0.047332       0.014787       0.032545             10.729272       6.106250      -1.334897      -1.836500       8.823669      -1.063109      17.257898           0.000004
          187              C       8.314444       9.566099       9.943719      -0.001702      37.582863 0.42436826E+03  0.98156671E+04                                 9.711627                            6.802292       0.084648       2.042953                    0.999193      26.477872      73.016620       0.647635       0.408883      -1.080084       0.023287       0.033488       0.000293       0.040790      -0.004976       0.000216       0.007892      -0.003945       0.050952      -0.014605      -0.004836       0.019441             12.667455      10.758182       8.374039      -0.367041      17.217603      -0.330868      10.026580          -0.000000
          188              C       7.382449       4.111488       1.550077      -0.104778      44.831032 0.51828080E+03  0.12657298E+05                                11.059221                            7.642404      -0.178886       1.932208                    0.998372      29.031743      83.444170       0.593477       0.422597      -1.066552      -0.004242       0.011350      -0.049959       0.051408       0.004660       0.008585      -0.004594      -0.002620      -0.061179      -0.023642       0.008516       0.015126             15.020059       7.977425      -1.523313      -4.769534      10.310633      -3.155261      26.772120           0.000000
          189              C       0.373416       4.312386      10.565916      -0.110103      44.043530 0.52151997E+03  0.12749925E+05                                10.924452                            7.658999      -0.137399       1.942083                    0.998563      29.123115      83.615488       0.593971       0.421798      -1.067587       0.050851      -0.015966       0.004879       0.053522      -0.008373      -0.000649      -0.003966      -0.031831       0.038346      -0.024442       0.008477       0.015965             14.512227      25.972389      -2.930948      -1.579951      11.599212       0.826562       5.965078          -0.000002
          190              C      -2.152107       4.672838      10.688370      -0.107150      42.835188 0.51177290E+03  0.12439114E+05                                10.657585                            7.553997      -0.187742       1.926158                    0.998434      28.951572      82.585451       0.602679       0.418126      -1.071096      -0.052796      -0.004155       0.003940       0.053106       0.016528       0.005224      -0.002576      -0.011462       0.041093      -0.025193       0.010439       0.014754             13.897091      24.868155      -1.143542      -1.145212      11.281919       0.638405       5.541200          -0.000003
          191              C       9.028906       4.572550      10.557793       0.638129      23.379247 0.23836545E+03  0.48922967E+04                                 7.635872                            5.523536      -0.134597       2.021491                    0.999383      22.000988      61.949144       0.621748       0.479979      -1.012358      -0.065949       0.003179      -0.011749       0.067063       0.023878      -0.008172      -0.015785      -0.041143       0.386616      -0.095957      -0.034844       0.130801              9.548051      15.420300       0.078466       0.513775       8.703879       0.262205       4.519973           0.000000
          192              C       6.986669       3.745291       4.052103      -0.110524      41.660486 0.53086765E+03  0.13086730E+05                                10.628422                            7.805073      -0.260551       1.904278                    0.998310      29.542542      86.255421       0.577381       0.430327      -1.058157      -0.015081       0.002263       0.048001       0.050365       0.002853       0.001469       0.014380       0.001480      -0.045713      -0.022320       0.006901       0.015419             13.483834       7.329148      -1.698356      -2.890673      10.151963      -2.646893      22.970391           0.000001
          193              C       7.793164       4.141009       0.218732      -0.091790      36.038229 0.41428997E+03  0.96483214E+04                                 9.613195                            6.867427       0.049982       1.999195                    0.999475      28.885306      83.354274       0.616089       0.426889      -1.054868      -0.009558       0.010739       0.013489       0.019713       0.007851      -0.007734       0.024907       0.029383      -0.106789      -0.049114       0.014616       0.034498             12.463312       6.630863      -1.120902      -3.658173       9.308317      -2.979874      21.450757           0.000001
          194              C       8.704251       9.935539       8.645169      -0.084727      32.696533 0.42021257E+03  0.98145643E+04                                 8.969780                            6.897004       0.002792       1.980161                    0.999545      28.925394      83.410671       0.617762       0.424505      -1.057043       0.005118       0.012050       0.013841       0.019051      -0.006252       0.009592       0.018172      -0.000325      -0.015957      -0.024658       0.007176       0.017482             10.463757       8.956902       5.755442      -0.316067      12.433658      -0.815098      10.000713          -0.000002
          195              C       6.266812       6.238696       1.374670      -0.097391      34.222972 0.40182253E+03  0.92684486E+04                                 9.228044                            6.736407       0.152566       2.043436                    0.999098      28.235131      80.566385       0.627017       0.423500      -1.059060       0.007357      -0.004788      -0.012635       0.015384       0.000694      -0.003113       0.003602      -0.009974      -0.042209      -0.015145       0.002628       0.012517             11.414709       6.521655      -1.604417      -2.661223       9.650109      -2.524540      18.072361          -0.000005
          196              C      -4.977780      11.788119       9.524308       0.049264      37.702946 0.43464343E+03  0.10200488E+05                                 9.895914                            7.016829      -0.072174       1.976192                    0.999512      27.469617      78.465034       0.614382       0.424795      -1.060715      -0.006723      -0.003271      -0.014182       0.016032       0.007496      -0.013695      -0.016095       0.000436      -0.045029      -0.025967       0.000096       0.025872             12.750293      11.048812       8.174360       1.044307      16.539075       1.711396      10.662993           0.000000
          197              C      -5.363107      11.393712      10.812930      -0.112662      42.326938 0.52780124E+03  0.12956746E+05                                10.618951                            7.712847      -0.208529       1.916317                    0.998585      29.410111      84.925327       0.590324       0.422659      -1.065842      -0.031525      -0.035064      -0.011356       0.048500      -0.009993       0.008367       0.009971       0.007866       0.031818      -0.021308       0.005307       0.016001             13.390846      11.922183       8.722007      -0.369544      17.477213       0.025280      10.773142          -0.000000
          198              C      11.462734       5.127076      10.744031      -0.085020      34.627760 0.40970837E+03  0.95026403E+04                                 9.326435                            6.819383       0.026055       1.994534                    0.999275      28.573954      81.934871       0.620426       0.425644      -1.057027       0.008084      -0.015246      -0.004372       0.017802      -0.017394      -0.001963      -0.007612      -0.043266       0.129002      -0.049468       0.005143       0.044325             11.655006      20.263305       0.632896      -0.259413       9.751353       0.617025       4.950361          -0.000004
          199              C       5.742588       5.415544       5.804063      -0.074503      30.955539 0.42387159E+03  0.99414926E+04                                 8.712351                            6.966246       0.025237       1.991590                    0.999542      28.928101      84.144305       0.608267       0.429333      -1.051940       0.027487      -0.001972      -0.016617       0.032180       0.007329       0.005815       0.028135       0.001651      -0.049246      -0.035079       0.004931       0.030149             10.017009       5.822176      -1.581018      -0.377555       9.264505      -2.007656      14.964348          -0.000001
          200              C      -1.805622       3.337684      10.506043       0.063796      39.218292 0.40674678E+03  0.93528432E+04                                10.091766                            6.729328       0.005861       2.009855                    0.999513      26.547100      74.124962       0.638023       0.417494      -1.069417      -0.011242      -0.013562       0.001674       0.017695      -0.022666      -0.000441      -0.006620       0.017453       0.033000      -0.030575       0.010439       0.020136             13.821496      26.030474       0.456175      -1.147707      10.220904       0.517494       5.213110          -0.000001
          201              C       5.741096       5.759895       4.458878      -0.110746      32.632962 0.42973215E+03  0.10106666E+05                                 9.005900                            7.018529       0.071596       2.011822                    0.998662      28.986186      84.240028       0.605857       0.429859      -1.052340       0.004808      -0.002348       0.011704       0.012869      -0.006325       0.011053      -0.001773       0.004429      -0.018461      -0.013131      -0.001760       0.014891             10.472956       6.400787      -1.962261      -1.840958       9.553345      -0.288138      15.464735          -0.000001
          202              C      -0.336009       3.120590      10.430826       0.057462      39.045689 0.41078131E+03  0.94696943E+04                                10.054768                            6.761013       0.015580       2.010961                    0.999451      26.681680      74.614784       0.636703       0.417296      -1.069460       0.004502      -0.017004       0.003047       0.017852       0.014250       0.004818      -0.007391       0.045428       0.022086      -0.032295       0.008713       0.023582             13.693741      24.299283      -4.223203      -1.751799      11.439530       0.919157       5.342411          -0.000002
          203              C      10.811547       2.792875      10.452188      -0.103585      34.603576 0.43499000E+03  0.10238081E+05                                 9.271836                            6.979982      -0.013733       1.958730                    0.999580      29.637826      85.526544       0.619593       0.420011      -1.060874       0.022455       0.008162       0.005140       0.024439       0.018517       0.008212      -0.004324      -0.039302       0.006467      -0.030674       0.004707       0.025967             11.145249      18.850437      -0.677405      -0.143393       9.671027       0.432754       4.914283           0.000004
          204              C      12.134794       2.386776      10.422101      -0.107727      33.040459 0.38519593E+03  0.87635664E+04                                 8.914373                            6.525285       0.235911       2.064122                    0.999679      27.980248      78.469956       0.649469       0.414523      -1.068150      -0.013652       0.013189       0.008850       0.020944      -0.004560       0.000514      -0.004483      -0.032546      -0.007744      -0.015610      -0.003518       0.019128             10.843416      18.630368       0.762698      -0.321917       9.234130       0.298392       4.665749           0.000004
          205              C       1.722039       1.938666      10.265649      -0.073863      31.924503 0.40515642E+03  0.93312265E+04                                 8.746550                            6.717658       0.147182       2.030520                    0.999712      28.088047      79.155587       0.636716       0.417681      -1.066539      -0.012807       0.013760       0.016443       0.024974      -0.013490       0.000651       0.001339      -0.041363       0.027808      -0.029353       0.009185       0.020168             10.399678      16.840258      -0.807919      -0.804097       9.477992       0.553304       4.880785          -0.000000
          206              C       0.343530       1.932938      10.274675      -0.112796      32.408602 0.38390545E+03  0.87210423E+04                                 8.755697                            6.497340       0.253278       2.067501                    0.999716      27.990977      78.269532       0.653859       0.412362      -1.070263       0.016927       0.005032       0.009421       0.020015       0.008283      -0.001216       0.001071      -0.026041      -0.027735      -0.011693      -0.008377       0.020070             10.523258      16.601789      -2.621784      -1.057377      10.221601       0.740839       4.746383          -0.000001
          207              C       2.839271      12.866313      23.702156      -0.074548      34.380564 0.44260738E+03  0.10517116E+05                                 9.465507                            7.199262      -0.192175       1.925623                    0.998566      29.273361      86.329397       0.587002       0.439125      -1.043705      -0.001941      -0.022288       0.010864       0.024871       0.012425       0.007003      -0.012392       0.010550      -0.027176      -0.023225       0.005147       0.018078             11.534024       7.557116      -4.956324      -0.110013      15.964442       0.724117      11.080514           0.000002
          208              C       9.267232      -2.914239      25.201687       0.581410      25.870511 0.26782170E+03  0.56436722E+04                                 8.123814                            5.810510      -0.102910       2.011196                    0.999616      22.995816      65.017788       0.614860       0.472731      -1.019038      -0.020669       0.029154       0.000256       0.035739       0.107098      -0.007940      -0.026209       0.066578       0.020021      -0.117689       0.004314       0.113375             10.565974       6.903428      -4.927926      -0.268783      15.930106       0.989054       8.864387           0.000002
          209              C       6.181718       8.347213      26.095568      -0.094447      33.957572 0.41264059E+03  0.96052365E+04                                 9.213252                            6.851153       0.030920       1.992817                    0.999358      28.943233      83.640595       0.616855       0.426566      -1.054529       0.002494       0.008194      -0.014149       0.016540       0.030326       0.012416      -0.018466       0.016427      -0.009724      -0.042403       0.009299       0.033104             11.154863       9.829081      -6.821507      -0.081460      14.318135       0.719863       9.317373          -0.000004
          210              C       8.529472       2.957935      18.622284       0.064001      37.505875 0.42496431E+03  0.99328671E+04                                 9.949432                            6.978913      -0.087951       1.978914                    0.999466      27.183525      77.887210       0.609719       0.429788      -1.055968       0.011407       0.009279       0.006852       0.016222      -0.016503      -0.018405      -0.013553       0.009596       0.028139      -0.033344       0.009606       0.023738             13.149698       7.170438       1.858877       3.930622       9.543113      -0.759238      22.735543          -0.000000
          211              C       8.300965       3.175827      17.175405       0.069933      38.807809 0.42217391E+03  0.98376583E+04                                10.157500                            6.945586      -0.091147       1.981192                    0.999447      26.934615      76.705931       0.613406       0.428507      -1.058233       0.018483       0.009786      -0.010515       0.023408      -0.015214       0.004641       0.015006       0.033528       0.024355      -0.032715       0.013916       0.018798             13.758781       6.860294       1.399835       3.042493      10.521380      -4.387610      23.894669          -0.000000
          212              C       4.140107      11.048311      24.576180       0.044273      37.653263 0.43807865E+03  0.10310647E+05                                 9.908690                            7.051872      -0.072251       1.975704                    0.999568      27.629986      79.269359       0.611342       0.425685      -1.059206      -0.004438       0.004642      -0.011263       0.012965      -0.005792      -0.010189       0.017223       0.002807      -0.047068      -0.026243       0.002920       0.023323             12.826132      10.593284      -7.833692       1.366839      17.004998      -1.610119      10.880115           0.000000
          213              C      -1.772757       2.388091      25.609364      -0.100163      34.853081 0.41985264E+03  0.98377941E+04                                 9.421874                            6.930311       0.005692       1.980131                    0.999378      29.431919      85.967347       0.609348       0.428983      -1.050659       0.017961      -0.014574       0.011183       0.025691      -0.018899      -0.010034      -0.011619      -0.026373       0.120882      -0.045581       0.002146       0.043435             11.788193      20.185522       2.796852       0.969004       9.758251       0.724855       5.420805          -0.000004
          214              C       2.606288      13.349821      25.000706      -0.010686      38.434193 0.43732280E+03  0.10215843E+05                                 9.915840                            6.947194       0.111298       2.052039                    0.999248      26.770973      74.768042       0.633557       0.413855      -1.074273       0.015122      -0.036452      -0.000244       0.039465       0.002036       0.009409      -0.002216       0.001390       0.054295      -0.013311      -0.007865       0.021176             13.307745       8.677299      -7.109892      -0.057039      20.527261       0.295042      10.718676           0.000002
          215              C       4.467126       2.210660      25.635540      -0.015246      38.023027 0.42885401E+03  0.99378924E+04                                 9.760790                            6.813526       0.104114       2.045679                    0.999148      26.638018      73.342261       0.651112       0.405944      -1.082865      -0.050800      -0.007549      -0.003857       0.051502      -0.003464      -0.001337      -0.002794      -0.015520       0.023502      -0.012593       0.003313       0.009281             12.916315      23.727363       0.032829      -0.411977       9.929485       0.427555       5.092098          -0.000001
          216              C       3.136480      12.670102      26.111514      -0.083675      33.302430 0.42471911E+03  0.99917083E+04                                 9.200882                            7.024175      -0.168400       1.932184                    0.998442      29.297971      86.061347       0.597652       0.435632      -1.045456      -0.002413      -0.007865      -0.012144       0.014668       0.027196      -0.007083       0.017034       0.021114      -0.008108      -0.037303       0.006273       0.031030             11.085694       8.197845      -5.524383       0.298551      15.445275      -0.734152       9.613963           0.000002
          217              C       7.443689       3.326283      14.525953      -0.035503      41.118228 0.43805612E+03  0.10212686E+05                                10.315760                            6.885320       0.062709       2.024534                    0.999279      27.063600      74.919880       0.647360       0.405835      -1.082139       0.008135      -0.004977       0.052798       0.053652       0.002087       0.007360      -0.000527      -0.023060      -0.035770      -0.016836      -0.000844       0.017680             14.724625       7.949266       1.223454       5.686174       9.718194      -3.149759      26.506417          -0.000001
          218              C       8.599665       2.275994      21.319875      -0.033372      35.808339 0.44151378E+03  0.10340104E+05                                 9.437242                            6.962806       0.043715       2.023797                    0.999091      27.130343      75.910160       0.635141       0.411771      -1.075449      -0.008141       0.013092      -0.049637       0.051976      -0.006988      -0.004542       0.011314      -0.029172      -0.039812      -0.017353      -0.009113       0.026466             11.864139       6.064032       1.667809       0.729453       9.303736      -1.533164      20.224648           0.000000
          219              C       8.623560       1.985947      22.793832       0.667629      21.506999 0.23637509E+03  0.48515115E+04                                 7.283770                            5.548896      -0.224042       1.996662                    0.998982      21.896282      62.081111       0.610925       0.488475      -1.005802       0.000537      -0.008224       0.071381       0.071855      -0.025922       0.001561       0.011541       0.142334      -0.276965      -0.094411      -0.027492       0.121903              8.721020       4.395859       0.204569      -0.342121       8.369106      -0.706962      13.398094           0.000001
          220              C       7.516902       6.417081      25.190855       0.590123      25.255844 0.26588634E+03  0.55890274E+04                                 7.988871                            5.789968      -0.194339       1.982802                    0.999372      22.888022      64.492881       0.616280       0.472811      -1.019671       0.020603      -0.028031       0.012243       0.036880       0.111588      -0.023193       0.001194       0.060071      -0.007982      -0.116249      -0.003222       0.119470             10.028417       8.233139      -5.654422       0.479965      13.536465      -0.241140       8.315648          -0.000000
          221              C       6.912000       3.507776      13.143461       0.652641      24.330295 0.24540793E+03  0.50733272E+04                                 7.884411                            5.614621      -0.248066       1.979106                    0.999118      22.184189      62.678342       0.615061       0.481708      -1.011510      -0.049271       0.016460      -0.059036       0.078637       0.021067      -0.069722       0.002973       0.148030      -0.209154      -0.095422      -0.039515       0.134937             10.377848       5.947537       0.672283       3.757784       8.415705      -0.928332      16.770302          -0.000001
          222              C       5.421524       9.087942      23.476203      -0.132210      34.522600 0.43939150E+03  0.10378909E+05                                 9.266752                            7.039910       0.163352       2.029409                    0.999498      29.458881      85.463135       0.613045       0.422974      -1.057871       0.011080      -0.011895       0.012972       0.020797      -0.003969       0.013019      -0.003068      -0.003821       0.033376      -0.014611      -0.004142       0.018753             10.913160       9.445621      -5.890022      -0.934885      12.519956       0.917388      10.773904          -0.000001
          223              C       3.887708      11.536188      25.862696      -0.117601      41.523350 0.53905197E+03  0.13337566E+05                                10.579953                            7.857521      -0.252864       1.903626                    0.998337      29.770039      87.040695       0.576353       0.429509      -1.058808      -0.030493       0.037609      -0.009834       0.049406       0.013523       0.004326      -0.008686       0.012003       0.031492      -0.022834       0.009267       0.013568             13.266341      10.501055      -7.672599       0.246110      18.256363       0.105879      11.041604           0.000001
          224              C      10.984796       1.096329      25.494432       0.658720      22.783444 0.23556422E+03  0.48253098E+04                                 7.547590                            5.519415      -0.205494       2.002635                    0.999225      21.862287      61.697304       0.616570       0.484962      -1.008748      -0.066917      -0.004293       0.023924       0.071194      -0.008628       0.009471      -0.043719      -0.071003       0.351568      -0.095225      -0.035062       0.130287              9.430725      14.919599       0.373340      -0.448291       8.275361       1.313675       5.097215          -0.000000
          225              C      12.481294       1.197196      25.467354      -0.026411      38.059609 0.43478748E+03  0.10110892E+05                                 9.772829                            6.863690       0.157857       2.061269                    0.999349      26.773277      73.864283       0.648222       0.406321      -1.082524       0.048602       0.009566       0.019199       0.053125      -0.008728      -0.006932       0.007217      -0.025897       0.023881      -0.020386       0.001259       0.019127             12.995298      23.315141       2.412074       0.435285      10.204657       0.667158       5.466096          -0.000001
          226              C       3.597966      11.726225      23.481920      -0.131103      34.662514 0.45404018E+03  0.10851113E+05                                 9.424979                            7.242422      -0.085491       1.952327                    0.998190      29.919427      88.311749       0.591591       0.433216      -1.047890      -0.020624       0.007753       0.007842       0.023388       0.000586       0.002655       0.011372       0.008354       0.027537      -0.014308      -0.000833       0.015142             11.266651       8.310020      -5.007226       0.975215      14.149619      -0.886938      11.340314           0.000001
          227              C       8.208374       4.352302      15.111144      -0.083985      33.919467 0.40854470E+03  0.94448445E+04                                 9.140971                            6.747050       0.113202       2.013502                    0.999657      28.491669      80.890668       0.634061       0.417849      -1.064628      -0.010074      -0.011886       0.020773       0.025967       0.001600      -0.004093      -0.013085      -0.022111      -0.060265      -0.024415      -0.000767       0.025182             11.440072       6.879630       1.640355       3.814097       8.355703      -1.003767      19.084881          -0.000005
          228              C       7.979852       1.415379      20.429905      -0.098660      32.543353 0.42806621E+03  0.10104684E+05                                 9.057448                            7.042471      -0.187727       1.919498                    0.998259      29.783422      88.046574       0.597206       0.434481      -1.044652       0.008383       0.016462      -0.011978       0.022017      -0.010809      -0.021775      -0.008451       0.009495      -0.106160      -0.044960       0.012087       0.032873             10.717384       6.100030       1.335005       1.832919       8.818204      -1.064718      17.233916           0.000004
          229              C       6.620804       7.606440      24.987167      -0.002881      37.646830 0.42521216E+03  0.98399931E+04                                 9.721188                            6.808168       0.082349       2.041732                    0.999167      26.507150      73.113293       0.647487       0.408777      -1.080162      -0.023551       0.033459      -0.001298       0.040937       0.004940      -0.000768       0.008536      -0.004990       0.050551      -0.014904      -0.004813       0.019717             12.680797      10.769323      -8.384169       0.366810      17.236746      -0.330437      10.036322          -0.000001
          230              C       7.552709       2.151828      16.593525      -0.106115      44.890984 0.51910241E+03  0.12682717E+05                                11.070150                            7.649505      -0.180360       1.931594                    0.998241      29.052025      83.527251       0.593065       0.422712      -1.066451       0.002944       0.011617      -0.050395       0.051800      -0.004984      -0.008854      -0.005132      -0.001764      -0.063730      -0.024681       0.008884       0.015797             15.036159       7.985272       1.525602       4.776307      10.319702      -3.156165      26.803502          -0.000000
          231              C      -0.373339       2.352726      25.609364      -0.108730      44.028121 0.52120830E+03  0.12741731E+05                                10.926008                            7.659488      -0.139388       1.941776                    0.998590      29.113318      83.613959       0.593567       0.422104      -1.067282      -0.051968      -0.014888       0.004129       0.054216       0.008550      -0.001856      -0.003261      -0.032407       0.035141      -0.024207       0.008475       0.015732             14.515459      25.972261       2.945586       1.582355      11.607053       0.828168       5.967063          -0.000002
          232              C       2.152189       2.713178      25.731818      -0.107515      42.843535 0.51190434E+03  0.12443602E+05                                10.661799                            7.557055      -0.185993       1.926735                    0.998378      28.949384      82.594220       0.602284       0.418358      -1.070906       0.051845      -0.004362       0.004250       0.052202      -0.017943      -0.005414      -0.004059      -0.011951       0.039618      -0.026662       0.012301       0.014361             13.902917      24.877392       1.146551       1.145522      11.288207       0.639048       5.543151          -0.000003
          233              C       5.906275       2.612890      25.601241       0.638420      23.385439 0.23843529E+03  0.48941290E+04                                 7.637103                            5.524416      -0.134056       2.021693                    0.999344      22.005557      61.966216       0.621681       0.479992      -1.012343       0.065456       0.003683      -0.009938       0.066309      -0.023713       0.006330      -0.016900      -0.041761       0.386852      -0.096078      -0.034859       0.130936              9.549168      15.421063      -0.078236      -0.514011       8.705877       0.262481       4.520564           0.000000
          234              C       7.948489       1.785631      19.095551      -0.114278      41.859047 0.53374536E+03  0.13176436E+05                                10.662128                            7.826435      -0.263395       1.902144                    0.998334      29.631308      86.597109       0.576524       0.430353      -1.058063       0.013815       0.003278       0.048395       0.050435      -0.003752      -0.000552       0.017224       0.003577      -0.044961      -0.024789       0.007721       0.017068             13.531777       7.351321       1.702752       2.905496      10.181498      -2.656178      23.062511           0.000001
          235              C       7.141993       2.181349      15.262180      -0.089049      35.874691 0.41205505E+03  0.95828966E+04                                 9.581372                            6.846066       0.057613       2.002107                    0.999433      28.818059      83.090681       0.617457       0.426538      -1.055130       0.009657       0.009185       0.011744       0.017764      -0.006566       0.009009       0.024188       0.031246      -0.104942      -0.048444       0.013683       0.034760             12.417679       6.611792       1.122999       3.645499       9.282475      -2.957529      21.358770           0.000001
          236              C       6.230999       7.975879      23.688617      -0.086234      32.782007 0.42160558E+03  0.98561384E+04                                 8.989026                            6.911766      -0.005128       1.977497                    0.999500      28.969492      83.600759       0.616599       0.424916      -1.056693      -0.005363       0.012231       0.014302       0.019568       0.007250      -0.009961       0.018795      -0.001756      -0.018822      -0.025987       0.007624       0.018363             10.486786       8.977763      -5.769711       0.318983      12.462429      -0.821229      10.020167          -0.000002
          237              C       8.668376       4.279037      16.418118      -0.103150      34.451699 0.40501879E+03  0.93619736E+04                                 9.274483                            6.768155       0.140558       2.038577                    0.999077      28.343512      80.997390       0.624766       0.424128      -1.058524      -0.006259      -0.003425      -0.012334       0.014249      -0.001209       0.004203       0.006102      -0.008005      -0.046459      -0.017680       0.004619       0.013061             11.477226       6.548735       1.606054       2.672110       9.696248      -2.553554      18.186695          -0.000005
          238              C       4.977957       9.828460      24.567756       0.051558      37.602822 0.43334368E+03  0.10162948E+05                                 9.880948                            7.007888      -0.072529       1.976723                    0.999517      27.428287      78.334366       0.614534       0.424984      -1.060537       0.006526      -0.003486      -0.012068       0.014155      -0.006072       0.013171      -0.015247       0.000175      -0.043623      -0.025125       0.001251       0.023874             12.728759      11.029596      -8.157250      -1.041681      16.509027       1.707692      10.647655           0.000000
          239              C       5.363281       9.434053      25.856378      -0.114884      42.557640 0.53107676E+03  0.13061024E+05                                10.666826                            7.744344      -0.220187       1.911993                    0.998562      29.503523      85.351737       0.588089       0.423490      -1.065018       0.032155      -0.034750      -0.010658       0.048529       0.011612      -0.008184       0.011487       0.004462       0.029771      -0.022835       0.006775       0.016060             13.455171      11.978621      -8.769527       0.368788      17.564772       0.029019      10.822118          -0.000000
          240              C       3.472455       3.167416      25.787479      -0.082230      34.495830 0.40784296E+03  0.94485358E+04                                 9.303166                            6.803595       0.027056       1.995710                    0.999277      28.511037      81.706104       0.621183       0.425613      -1.057052      -0.008141      -0.015768      -0.003393       0.018067       0.016711       0.003437      -0.007277      -0.040075       0.126816      -0.047593       0.004126       0.043467             11.622907      20.193810      -0.628298       0.258270       9.736253       0.616841       4.938659          -0.000004
          241              C       9.192596       3.455884      20.847511      -0.076242      31.032185 0.42523110E+03  0.99825028E+04                                 8.732101                            6.982607       0.013511       1.987799                    0.999547      28.974106      84.348036       0.606806       0.429973      -1.051428      -0.027656      -0.001763      -0.016433       0.032218      -0.006975      -0.007046       0.027684      -0.001746      -0.052439      -0.034881       0.003945       0.030935             10.040255       5.834961       1.582628       0.376494       9.285599      -2.017094      15.000206          -0.000001
          242              C       1.805686       1.378025      25.549491       0.065190      39.182761 0.40631482E+03  0.93406330E+04                                10.087829                            6.727031       0.008967       2.010767                    0.999515      26.528673      74.069764       0.637936       0.417653      -1.069292       0.010816      -0.014342       0.000787       0.017981       0.021403      -0.000746      -0.008110       0.018601       0.031874      -0.029670       0.008891       0.020779             13.815874      26.018210      -0.455073       1.146944      10.218125       0.517498       5.211287          -0.000001
          243              C       9.194091       3.800236      19.502326      -0.111650      32.689436 0.43070889E+03  0.10135437E+05                                 9.017830                            7.028456       0.071168       2.011522                    0.998664      29.012415      84.341721       0.605174       0.430098      -1.052189      -0.005224      -0.004075       0.013952       0.015445       0.004182      -0.011366      -0.003267       0.006966      -0.015240      -0.012208      -0.002674       0.014882             10.487545       6.408969       1.962027       1.845514       9.562302      -0.287728      15.491363          -0.000001
          244              C       0.336070       1.160930      25.474274       0.058070      39.027983 0.41059924E+03  0.94647317E+04                                10.052299                            6.759992       0.018518       2.011864                    0.999421      26.676016      74.603224       0.636664       0.417355      -1.069390      -0.006129      -0.018244       0.003700       0.019598      -0.014430      -0.005414      -0.005967       0.044127       0.019569      -0.031038       0.007193       0.023845             13.689848      24.290721       4.223780       1.751234      11.437356       0.918970       5.341465          -0.000002
          245              C       4.123609       0.833215      25.495636      -0.102843      34.667507 0.43597977E+03  0.10268123E+05                                 9.286611                            6.990491      -0.014515       1.957923                    0.999561      29.665955      85.660760       0.618730       0.420320      -1.060584      -0.022860       0.010358       0.004775       0.025547      -0.016441      -0.007772      -0.004397      -0.043792       0.006714      -0.030827       0.004436       0.026391             11.163949      18.884000       0.683506       0.143891       9.686112       0.433356       4.921735           0.000004
          246              C       2.800357       0.427117      25.465549      -0.107693      33.011021 0.38475905E+03  0.87508371E+04                                 8.907269                            6.519918       0.233756       2.063923                    0.999710      27.968391      78.415226       0.650008       0.414311      -1.068324       0.013260       0.011494       0.009610       0.020007       0.005091       0.000058      -0.003584      -0.035713      -0.011059      -0.016749      -0.004172       0.020921             10.834252      18.610855      -0.759140       0.321474       9.229761       0.298462       4.662141           0.000004
          247              C      13.213105      -0.020994      25.309097      -0.068114      31.693385 0.40153485E+03  0.92263093E+04                                 8.701904                            6.685055       0.152457       2.033367                    0.999698      27.968325      78.704951       0.638680       0.417367      -1.066829       0.013228       0.013087       0.014675       0.023698       0.013372      -0.001659       0.001096      -0.042718       0.028018      -0.029961       0.009399       0.020562             10.343713      16.737325       0.813501       0.799454       9.436770       0.551778       4.857043          -0.000000
          248              C      -0.343485      -0.026721      25.318123      -0.116779      32.516456 0.38552417E+03  0.87671478E+04                                 8.776094                            6.512445       0.242434       2.063754                    0.999746      28.046847      78.470936       0.652877       0.412542      -1.070132      -0.016574       0.005906       0.010063       0.020269      -0.008415      -0.001333       0.001863      -0.025872      -0.027604      -0.011144      -0.009049       0.020192             10.549289      16.647606       2.637339       1.061586      10.243266       0.742724       4.756995          -0.000000
          249              S       2.766900       3.053477       3.005982       0.991064      77.504570 0.14742853E+04  0.45013930E+05                                12.822888                           10.726709       0.628201       1.997861                    0.999392      49.980621     141.864889       0.685422       0.292673      -1.214458      -0.003165      -0.008151      -0.106376       0.106735      -0.095514      -0.001196       0.004090      -0.061167      -0.053419      -0.091416      -0.017904       0.109320             13.983089      13.464135      -0.219730       0.105984      13.094545      -0.055043      15.390588          -0.000000
          250              S       6.749242       9.847738       4.335823       0.979119      80.828411 0.14862060E+04  0.45392923E+05                                13.177593                           10.728408       0.672749       2.006515                    0.999360      50.027974     141.244448       0.690517       0.290418      -1.218858       0.017519      -0.100725      -0.008843       0.102619       0.015016       0.004304       0.005621       0.111116      -0.249329      -0.083617      -0.015626       0.099244             14.951158      15.005314       0.245924       0.912164      17.441138       1.114006      12.407024          -0.000002
          251              S       0.356000      12.662530      12.297417       0.993695      77.573424 0.14733462E+04  0.44970930E+05                                12.854713                           10.726656       0.638598       2.000281                    0.999387      49.934912     141.638868       0.685210       0.292857      -1.214461       0.052477       0.087089       0.009755       0.102145       0.024925       0.032580      -0.018230      -0.016195       0.291628      -0.082475      -0.022530       0.105005             14.170727      12.957060       0.816858       1.372436      15.246079      -0.746885      14.309041           0.000003
          252              S      12.168247       1.093818      18.049430       0.992384      77.414789 0.14721718E+04  0.44931658E+05                                12.813963                           10.719732       0.625841       1.997540                    0.999429      49.937303     141.697235       0.685601       0.292712      -1.214462       0.004557      -0.009101      -0.107765       0.108245       0.095874       0.003179       0.006703      -0.056951      -0.049092      -0.091860      -0.016759       0.108619             13.973176      13.456193       0.218430      -0.108459      13.084673      -0.057924      15.378660          -0.000000
          253              S       8.185999       7.888078      19.379271       0.980868      80.753684 0.14845826E+04  0.45329665E+05                                13.168917                           10.722859       0.669262       2.006049                    0.999388      49.986633     141.093367       0.690685       0.290434      -1.218875      -0.016912      -0.100945      -0.008103       0.102672      -0.016415      -0.009651       0.006726       0.110694      -0.248916      -0.083986      -0.015836       0.099822             14.939641      14.996018      -0.241168      -0.911038      17.423452       1.111256      12.399452          -0.000002
          254              S      -0.355806      10.702870      27.340865       0.991500      77.672009 0.14758179E+04  0.45065855E+05                                12.866243                           10.736024       0.628170       1.997439                    0.999385      49.982390     141.810361       0.684866       0.292877      -1.214424      -0.054210       0.087235       0.010812       0.103274      -0.023429      -0.034277      -0.018776      -0.018872       0.280104      -0.080655      -0.021517       0.102172             14.184289      12.967011      -0.818240      -1.373437      15.262488      -0.750706      14.323369           0.000003
          255              S      -4.700578      12.494010      12.037466       0.992384      77.414793 0.14721719E+04  0.44931662E+05                                12.813963                           10.719732       0.625841       1.997540                    0.999429      49.937305     141.697239       0.685601       0.292712      -1.214462      -0.004557       0.009101       0.107765       0.108245       0.095874       0.003179       0.006703      -0.056951      -0.049092      -0.091860      -0.016759       0.108619             13.973176      13.456193       0.218430      -0.108460      13.084673      -0.057924      15.378660          -0.000000
          256              S      -0.718330       5.699750      10.707625       0.980868      80.753684 0.14845826E+04  0.45329664E+05                                13.168917                           10.722859       0.669262       2.006049                    0.999388      49.986633     141.093370       0.690685       0.290434      -1.218875       0.016912       0.100945       0.008103       0.102672      -0.016415      -0.009651       0.006726       0.110694      -0.248916      -0.083986      -0.015836       0.099822             14.939641      14.996018      -0.241168      -0.911038      17.423452       1.111256      12.399452          -0.000002
          257              S       7.823475       2.884958       2.746031       0.991500      77.672006 0.14758178E+04  0.45065852E+05                                12.866243                           10.736024       0.628170       1.997439                    0.999385      49.982389     141.810355       0.684866       0.292877      -1.214424       0.054210      -0.087235      -0.010812       0.103274      -0.023429      -0.034277      -0.018776      -0.018872       0.280104      -0.080655      -0.021517       0.102172             14.184289      12.967010      -0.818240      -1.373436      15.262487      -0.750706      14.323369           0.000003
          258              S       4.700769      10.534351      27.080914       0.991064      77.504568 0.14742852E+04  0.45013929E+05                                12.822888                           10.726709       0.628201       1.997861                    0.999392      49.980619     141.864880       0.685422       0.292673      -1.214458       0.003165       0.008151       0.106376       0.106735      -0.095514      -0.001196       0.004090      -0.061167      -0.053419      -0.091416      -0.017904       0.109320             13.983089      13.464134      -0.219730       0.105983      13.094544      -0.055043      15.390588          -0.000000
          259              S       0.718427       3.740090      25.751073       0.979119      80.828413 0.14862061E+04  0.45392925E+05                                13.177593                           10.728408       0.672749       2.006515                    0.999360      50.027975     141.244449       0.690517       0.290418      -1.218858      -0.017519       0.100725       0.008843       0.102619       0.015016       0.004304       0.005620       0.111116      -0.249329      -0.083617      -0.015627       0.099244             14.951158      15.005314       0.245924       0.912164      17.441137       1.114006      12.407024          -0.000002
          260              S       7.111669       0.925298      17.789479       0.993695      77.573422 0.14733461E+04  0.44970927E+05                                12.854713                           10.726656       0.638598       2.000281                    0.999387      49.934911     141.638865       0.685210       0.292857      -1.214461      -0.052477      -0.087089      -0.009755       0.102145       0.024925       0.032580      -0.018230      -0.016196       0.291628      -0.082475      -0.022530       0.105005             14.170727      12.957060       0.816858       1.372436      15.246078      -0.746885      14.309041           0.000003
          261              O      -1.266980      15.981583       5.915986      -0.661027      38.352104 0.57909681E+03  0.14220755E+05                                 9.130287                            7.496772       0.382438       2.146599                    0.995860      29.404036      78.813972       0.685340       0.363939      -1.132029      -0.069786       0.081181       0.046767       0.116823       0.042451       0.029909      -0.053145      -0.023156       0.098466      -0.087613       0.017238       0.070376             10.856580       7.435113      -3.153205       1.334834      14.157776      -2.969309      10.976851           0.000009
          262              O      -0.918416      12.775958       6.919083      -0.660929      38.876129 0.63050612E+03  0.15805700E+05                                 9.183971                            7.854403       0.117765       2.060421                    0.995608      29.568067      79.905355       0.665907       0.366917      -1.130457      -0.024768      -0.038427       0.065152       0.079592      -0.029112      -0.003886      -0.016423       0.004486      -0.229200      -0.079314       0.011425       0.067889             10.480268       6.777170      -0.063772      -1.249767      12.628224      -4.171292      12.035410           0.000004
          263              O       0.951457      11.107984      17.562323      -0.668670      40.848442 0.61177848E+03  0.15195097E+05                                 9.463638                            7.664141       0.246715       2.094536                    0.997367      29.539078      79.017017       0.684909       0.360051      -1.137749       0.072752      -0.037243      -0.089939       0.121527       0.039272      -0.037920       0.039547       0.064476      -0.139000      -0.090869       0.013801       0.077068             11.571188       8.255802       2.745918       4.194836      10.291324       4.684212      16.166437           0.000001
          264              O       0.578064       8.896592      17.365254      -0.664222      38.156568 0.59383596E+03  0.14680350E+05                                 9.106907                            7.604863       0.134726       2.062700                    0.996914      29.561069      79.601194       0.678404       0.365214      -1.130598      -0.034511       0.048121      -0.057039       0.082220       0.007016      -0.047269      -0.024127       0.046138      -0.177772      -0.081292       0.007856       0.073436             10.662988       6.625172      -0.276458       1.066705      11.427510      -5.228373      13.936281          -0.000006
          265              O      -1.684268      16.003046       3.737996      -0.613862      34.096154 0.50228153E+03  0.11866928E+05                                 8.294016                            6.865717       0.515080       2.193561                    0.997672      28.341679      73.771604       0.736646       0.351930      -1.145065      -0.060867       0.071683      -0.037115       0.101097       0.074498      -0.021710       0.033871      -0.019942       0.150421      -0.109625       0.042972       0.066653              9.712895       6.135305      -2.077607      -1.722859      12.258837       3.484597      10.744544           0.000005
          266              O      -0.413499       7.443911       3.704900      -0.677110      33.285079 0.52424889E+03  0.12533528E+05                                 8.112040                            6.991065       0.496663       2.166243                    0.998376      29.486698      77.497200       0.732807       0.349607      -1.145649       0.074869      -0.082116      -0.013629       0.111956       0.059512       0.019990      -0.034403      -0.012652       0.162913      -0.096577       0.028762       0.067815              8.943994       7.143316      -2.207409       2.297919       9.511325      -2.069116      10.177341          -0.000010
          267              O      -1.400834      10.616321       6.547811      -0.681749      41.863905 0.66743683E+03  0.16958347E+05                                 9.645152                            8.067190       0.170482       2.068877                    0.997355      29.964367      81.320553       0.659276       0.365650      -1.132299       0.011569       0.025479       0.084563       0.089072      -0.028529       0.010047       0.036994       0.072936      -0.181052      -0.082450       0.005920       0.076530             11.068092       6.813339      -0.552470      -0.728239      10.559152       4.717836      15.831784          -0.000000
          268              O       0.677242      11.865815       4.651434      -0.767991      56.427398 0.86586418E+03  0.23499158E+05                                11.826300                            9.219999      -0.085857       1.947661                    0.998572      32.782751      92.206476       0.613000       0.368166      -1.129399       0.072275      -0.080701       0.005410       0.108470      -0.059291       0.001763      -0.019850       0.006591       0.294958      -0.109390       0.007804       0.101587             15.203575      22.719012      -8.179905      -2.348842      13.441601       1.048195       9.450112           0.000001
          269              O      -0.385267       7.852116       5.879882      -0.618855      34.636652 0.51802096E+03  0.12349715E+05                                 8.424816                            7.017287       0.511553       2.190824                    0.998501      28.532915      74.924855       0.720732       0.356470      -1.139908       0.055009      -0.053643       0.053192       0.093450       0.055519      -0.046015       0.050566      -0.021921       0.038924      -0.102824       0.042839       0.059984              9.690784       7.366683      -3.537080      -2.200392      12.247658       2.832179       9.458011          -0.000002
          270              O       3.720360       3.703617       2.151815      -0.518810      26.994999 0.45467446E+03  0.10475960E+05                                 7.128026                            6.647469       0.625425       2.260682                    0.998400      26.700854      68.589630       0.729406       0.364455      -1.135323       0.028540       0.003177      -0.038173       0.047769       0.035482      -0.048127      -0.024224       0.035759      -0.041569      -0.046391      -0.031682       0.078073              7.313940       8.002067       1.730231      -2.390299       6.047509      -1.720452       7.892244          -0.000003
          271              O      -2.995287      13.580649       4.905368      -0.592360      37.988924 0.58424092E+03  0.14332462E+05                                 9.026836                            7.543442       0.246879       2.131640                    0.995530      27.962746      74.126308       0.683595       0.365240      -1.134679      -0.061071       0.003468      -0.006880       0.061555       0.027303       0.020887      -0.003049      -0.095923       0.166984      -0.086122       0.027181       0.058942             10.393243      11.741318       3.968739       0.542698      12.456098       1.399977       6.982313           0.000001
          272              O       1.258651       9.764937       4.388174      -0.569001      33.304387 0.51165987E+03  0.12129712E+05                                 8.180292                            6.980161       0.468594       2.203864                    0.997427      27.378191      71.100796       0.723529       0.357093      -1.142298       0.048635      -0.004772       0.007204       0.049397       0.024129       0.010713      -0.003706      -0.130648       0.169297      -0.098662       0.041229       0.057434              8.971573       8.647185       2.203579      -0.123775      13.013829      -0.346049       5.253706          -0.000002
          273              O      -2.897328      11.452858       4.227811      -0.741359      46.390315 0.71720281E+03  0.18555212E+05                                10.293127                            8.303699       0.154431       2.032154                    0.999181      31.558078      86.451061       0.656674       0.360523      -1.136192      -0.067665       0.087350      -0.030880       0.114726      -0.051719      -0.012151      -0.025251      -0.055950       0.304734      -0.112168       0.005635       0.106533             12.454227      17.439317      -6.020966      -2.637918      11.513132       1.779192       8.410233          -0.000002
          274              O       1.722035       2.319299       2.363025      -0.509683      23.853117 0.38088587E+03  0.83861881E+04                                 6.445457                            5.965475       0.640026       2.261248                    0.999108      26.199788      65.545891       0.793981       0.350370      -1.147878      -0.024920      -0.022383      -0.037733       0.050456       0.042401       0.039246       0.031343       0.031048      -0.078713      -0.050012      -0.031579       0.081591              6.575158       7.257895       1.639210       2.175435       6.054845       1.394262       6.412735          -0.000003
          275              O       6.925471       9.181183       3.076987      -0.510111      25.220513 0.40074893E+03  0.89201281E+04                                 6.709751                            6.129336       0.828260       2.327981                    0.999411      26.069885      65.188276       0.782747       0.351549      -1.149003       0.010394      -0.034451      -0.034439       0.049809      -0.001288      -0.012536       0.049149      -0.020134       0.158204      -0.044805      -0.034657       0.079462              7.046130       4.941282       0.005599      -0.165326       7.749866       3.102327       8.447244          -0.000009
          276              O       1.765426      12.663247      12.076880      -0.518919      24.010008 0.39543593E+03  0.87951760E+04                                 6.484026                            6.101162       0.584370       2.239414                    0.999067      26.474653      66.734413       0.780113       0.353005      -1.144864       0.046870       0.012802       0.002029       0.048629      -0.004754      -0.015149       0.003411       0.126973      -0.092460      -0.048756      -0.032401       0.081157              6.511190       9.607610       0.608928      -0.403910       4.832264      -0.098738       5.093696           0.000010
          277              O      -0.255284      13.931957      12.578429      -0.509095      25.829754 0.42373953E+03  0.95801456E+04                                 6.875756                            6.368683       0.822009       2.329254                    0.999072      26.252536      66.517116       0.754747       0.358948      -1.141148      -0.016807       0.050067       0.013162       0.054428      -0.064395      -0.006482       0.020512      -0.055589      -0.104016      -0.054802      -0.036090       0.090892              7.133269       5.678631      -1.749571       0.471634      10.223779       0.355481       5.497396           0.000008
          278              O       6.795537       9.029223       5.509512      -0.492175      25.015419 0.40965029E+03  0.91544738E+04                                 6.653388                            6.210574       0.977843       2.388445                    0.999236      25.640694      63.922318       0.776255       0.353087      -1.149506       0.002745      -0.047286       0.036913       0.060050       0.007323       0.009051      -0.057972      -0.036510       0.137519      -0.053063      -0.030859       0.083923              6.831862       5.127913       0.056881       0.849941       7.744348      -2.226193       7.623324          -0.000002
          279              O       1.267208      14.021924      20.959434      -0.660753      38.242734 0.57711535E+03  0.14159040E+05                                 9.109580                            7.481394       0.383093       2.147180                    0.995893      29.372936      78.677654       0.686438       0.363692      -1.132294       0.069498       0.081072       0.047142       0.116726      -0.042618      -0.028778      -0.053210      -0.021165       0.098664      -0.087115       0.016964       0.070151             10.829162       7.418932       3.143678      -1.331817      14.117917      -2.961381      10.950639           0.000009
          280              O       0.918602      10.816298      21.962531      -0.660540      38.804264 0.62906478E+03  0.15759652E+05                                 9.169578                            7.842957       0.127983       2.063638                    0.995726      29.549968      79.816508       0.666744       0.366687      -1.130699       0.024228      -0.038838       0.065906       0.080244       0.029142       0.002667      -0.016759       0.004637      -0.228587      -0.079068       0.011107       0.067962             10.461847       6.767153       0.062207       1.247453      12.610474      -4.161885      12.007914           0.000004
          281              O      -0.951275      13.067643       2.518875      -0.671029      40.931425 0.61327600E+03  0.15241385E+05                                 9.476126                            7.672981       0.248104       2.094472                    0.997357      29.570788      79.121720       0.684596       0.360001      -1.137805      -0.072956      -0.035571      -0.088940       0.120409      -0.038892       0.041832       0.038465       0.065201      -0.139065      -0.092019       0.013362       0.078656             11.589259       8.267453      -2.750526      -4.203268      10.305266       4.691259      16.195059           0.000001
          282              O      -0.577913      10.856252       2.321806      -0.665792      38.213420 0.59494387E+03  0.14714450E+05                                 9.116038                            7.611827       0.133716       2.062028                    0.996793      29.582304      79.674002       0.678117       0.365202      -1.130618       0.035478       0.046688      -0.057462       0.082099      -0.006572       0.047581      -0.024704       0.045957      -0.175573      -0.081223       0.007955       0.073268             10.675060       6.631629       0.276382      -1.068467      11.438889      -5.234422      13.954662          -0.000006
          283              O       1.684493      14.043386      18.781444      -0.611405      34.009298 0.50073289E+03  0.11821032E+05                                 8.279125                            6.854465       0.514177       2.193695                    0.997650      28.309215      73.654478       0.737368       0.351862      -1.145137       0.061069       0.071671      -0.035166       0.100512      -0.073600       0.022268       0.033386      -0.020069       0.151737      -0.109011       0.042920       0.066091              9.693578       6.124542       2.071774       1.719112      12.231496       3.477799      10.724696           0.000005
          284              O       0.413607       5.484251      18.748348      -0.678094      33.292983 0.52437605E+03  0.12537102E+05                                 8.112188                            6.990870       0.499902       2.166966                    0.998424      29.497516      77.522725       0.732995       0.349503      -1.145755      -0.073060      -0.081578      -0.015636       0.110622      -0.060052      -0.017391      -0.033593      -0.012873       0.158528      -0.095348       0.028846       0.066502              8.944347       7.143148       2.207183      -2.297772       9.511022      -2.068573      10.178872          -0.000010
          285              O       1.400990       8.656661      21.591259      -0.681349      41.919904 0.66853298E+03  0.16994274E+05                                 9.655358                            8.075626       0.173393       2.069265                    0.997424      29.983448      81.408973       0.658666       0.365814      -1.132098      -0.011354       0.025795       0.084426       0.089006       0.029671      -0.009424       0.037462       0.070869      -0.183462      -0.083131       0.006211       0.076920             11.079671       6.820278       0.553985       0.730599      10.570132       4.722346      15.848602          -0.000000
          286              O      -0.677073       9.906155      19.694882      -0.768312      56.452543 0.86637602E+03  0.23517403E+05                                11.831713                            9.224174      -0.084460       1.948236                    0.998581      32.789333      92.244795       0.612694       0.368281      -1.129268      -0.071786      -0.081570       0.005092       0.108779       0.057687      -0.001409      -0.018745       0.006515       0.296100      -0.107910       0.006368       0.101542             15.210972      22.730457       8.183986       2.349547      13.448070       1.047979       9.454389           0.000001
          287              O       0.385384       5.892456      20.923330      -0.619602      34.724958 0.51961747E+03  0.12398148E+05                                 8.441421                            7.030188       0.511462       2.190279                    0.998473      28.563145      75.052196       0.719700       0.356682      -1.139661      -0.052545      -0.052869       0.053905       0.091988      -0.055657       0.044012       0.050014      -0.020888       0.038858      -0.101260       0.041637       0.059623              9.710997       7.381126       3.546604       2.204727      12.275951       2.837250       9.475916          -0.000002
          288              O      11.214794       1.743957      17.195263      -0.519203      26.984055 0.45443602E+03  0.10468829E+05                                 7.125203                            6.644892       0.626400       2.261021                    0.998413      26.698845      68.573451       0.729703       0.364363      -1.135422      -0.028586       0.004499      -0.037904       0.047688      -0.034671       0.048661      -0.024101       0.037832      -0.040187      -0.046332      -0.031909       0.078241              7.310991       7.998697      -1.729509       2.388422       6.045956      -1.720090       7.888321          -0.000003
          289              O       2.995480      11.620990      19.948816      -0.591335      37.929953 0.58310717E+03  0.14297093E+05                                 9.015705                            7.534777       0.254531       2.134133                    0.995486      27.943951      74.046571       0.684200       0.365110      -1.134828       0.061544       0.001905      -0.007437       0.062021      -0.027071      -0.021591      -0.002079      -0.098450       0.167692      -0.087335       0.027878       0.059457             10.379072      11.722395      -3.961611      -0.541403      12.440634       1.398233       6.974187           0.000001
          290              O      -1.258511       7.805278      19.431622      -0.568349      33.293595 0.51145423E+03  0.12123729E+05                                 8.179168                            6.979194       0.463319       2.202290                    0.997399      27.371592      71.082523       0.723505       0.357137      -1.142252      -0.049044      -0.004538       0.007262       0.049786      -0.025419      -0.009834      -0.003682      -0.130670       0.169579      -0.099056       0.041634       0.057422              8.970449       8.646894      -2.203618       0.123994      13.011329      -0.346331       5.253124          -0.000002
          291              O       2.897491       9.493198      19.271259      -0.740973      46.440001 0.71815657E+03  0.18586624E+05                                10.300648                            8.310078       0.157680       2.032764                    0.999236      31.575577      86.523243       0.656300       0.360597      -1.136099       0.067114       0.087842      -0.031416       0.114924       0.052306       0.009876      -0.025365      -0.059188       0.305398      -0.113133       0.006311       0.106822             12.463084      17.452667       6.024189       2.639878      11.520273       1.780116       8.416313          -0.000002
          292              O      13.213101       0.359640      17.406473      -0.510384      23.852029 0.38085995E+03  0.83854657E+04                                 6.445361                            5.965269       0.634867       2.259827                    0.999138      26.199712      65.544877       0.793996       0.350369      -1.147879       0.025634      -0.022622      -0.037444       0.050704      -0.041958      -0.039409       0.031382       0.030125      -0.077677      -0.049919      -0.031247       0.081166              6.575152       7.258638      -1.638893      -2.175585       6.054390       1.393705       6.412429          -0.000003
          293              O       8.009759       7.221523      18.120435      -0.510458      25.205705 0.40047259E+03  0.89121700E+04                                 6.705719                            6.126192       0.827927       2.327759                    0.999407      26.068279      65.171205       0.783169       0.351431      -1.149135      -0.013241      -0.034997      -0.034818       0.051112       0.000093       0.009859       0.048813      -0.020312       0.159308      -0.044365      -0.034578       0.078943              7.041336       4.938894      -0.005042       0.165729       7.743515       3.099498       8.441599          -0.000009
          294              O      -1.765232      10.703588      27.120328      -0.518475      23.992667 0.39508021E+03  0.87853025E+04                                 6.481219                            6.098655       0.586650       2.239857                    0.999056      26.463176      66.698419       0.780226       0.353032      -1.144840      -0.046292       0.013300       0.001278       0.048182       0.005569       0.014305       0.003130       0.128294      -0.088901      -0.049908      -0.031177       0.081086              6.508418       9.602209      -0.608662       0.404181       4.830819      -0.098840       5.092227           0.000010
          295              O       0.255496      11.972297      27.621877      -0.508693      25.834498 0.42383926E+03  0.95831559E+04                                 6.877693                            6.370328       0.817453       2.328223                    0.999040      26.248862      66.514772       0.754475       0.359049      -1.141045       0.016269       0.049094       0.013689       0.053501       0.064780       0.007150       0.019920      -0.058473      -0.106166      -0.054780      -0.037323       0.092103              7.135472       5.680499       1.749963      -0.472309      10.226792       0.354476       5.499124           0.000008
          296              O       8.139696       7.069564      20.552960      -0.492429      25.030635 0.40998293E+03  0.91639496E+04                                 6.656659                            6.213686       0.975851       2.388067                    0.999250      25.646888      63.949055       0.775934       0.353154      -1.149428      -0.001563      -0.046521       0.037146       0.059552      -0.006094      -0.010049      -0.058666      -0.038621       0.136539      -0.053035      -0.031763       0.084799              6.835037       5.130450      -0.056249      -0.850829       7.747849      -2.227544       7.626812          -0.000002
          297              O       6.200461      -0.434096       9.127462      -0.660753      38.242742 0.57711550E+03  0.14159044E+05                                 9.109582                            7.481396       0.383093       2.147180                    0.995893      29.372938      78.677663       0.686438       0.363692      -1.132294      -0.069498      -0.081072      -0.047142       0.116726      -0.042618      -0.028778      -0.053210      -0.021165       0.098665      -0.087115       0.016964       0.070151             10.829164       7.418933       3.143678      -1.331817      14.117920      -2.961381      10.950640           0.000009
          298              O       6.549067       2.771530       8.124365      -0.660540      38.804265 0.62906479E+03  0.15759653E+05                                 9.169579                            7.842957       0.127983       2.063638                    0.995726      29.549967      79.816506       0.666744       0.366687      -1.130699      -0.024228       0.038838      -0.065906       0.080244       0.029143       0.002667      -0.016759       0.004637      -0.228587      -0.079068       0.011107       0.067962             10.461847       6.767153       0.062207       1.247453      12.610474      -4.161885      12.007915           0.000004
          299              O       8.418944       0.520185      27.568021      -0.671029      40.931426 0.61327602E+03  0.15241385E+05                                 9.476126                            7.672981       0.248104       2.094472                    0.997357      29.570788      79.121720       0.684596       0.360001      -1.137805       0.072956       0.035571       0.088940       0.120409      -0.038892       0.041832       0.038465       0.065201      -0.139065      -0.092019       0.013362       0.078656             11.589259       8.267453      -2.750526      -4.203268      10.305266       4.691260      16.195059           0.000001
          300              O       8.045582       2.731576      27.765090      -0.665792      38.213419 0.59494385E+03  0.14714449E+05                                 9.116037                            7.611827       0.133716       2.062029                    0.996793      29.582304      79.674001       0.678117       0.365202      -1.130618      -0.035478      -0.046688       0.057462       0.082099      -0.006572       0.047581      -0.024704       0.045957      -0.175573      -0.081223       0.007955       0.073268             10.675059       6.631628       0.276382      -1.068467      11.438889      -5.234422      13.954661          -0.000006
          301              O       5.783176      -0.455558      11.305452      -0.611405      34.009296 0.50073286E+03  0.11821031E+05                                 8.279124                            6.854464       0.514177       2.193695                    0.997650      28.309215      73.654476       0.737369       0.351862      -1.145137      -0.061069      -0.071671       0.035166       0.100512      -0.073600       0.022268       0.033386      -0.020069       0.151737      -0.109011       0.042920       0.066091              9.693577       6.124542       2.071774       1.719112      12.231494       3.477799      10.724696           0.000005
          302              O       7.054062       8.103577      11.338548      -0.678094      33.292982 0.52437601E+03  0.12537101E+05                                 8.112188                            6.990870       0.499902       2.166966                    0.998424      29.497515      77.522722       0.732995       0.349503      -1.145755       0.073060       0.081578       0.015636       0.110622      -0.060052      -0.017391      -0.033593      -0.012873       0.158528      -0.095348       0.028846       0.066502              8.944347       7.143147       2.207183      -2.297772       9.511022      -2.068573      10.178872          -0.000010
          303              O       6.066679       4.931167       8.495637      -0.681349      41.919901 0.66853293E+03  0.16994272E+05                                 9.655358                            8.075625       0.173393       2.069265                    0.997424      29.983448      81.408970       0.658666       0.365814      -1.132098       0.011354      -0.025795      -0.084426       0.089006       0.029671      -0.009424       0.037462       0.070869      -0.183462      -0.083131       0.006211       0.076920             11.079670       6.820278       0.553985       0.730598      10.570131       4.722346      15.848600          -0.000000
          304              O       8.144742       3.681673      10.392014      -0.768312      56.452540 0.86637594E+03  0.23517400E+05                                11.831712                            9.224173      -0.084460       1.948236                    0.998581      32.789332      92.244789       0.612694       0.368281      -1.129268       0.071786       0.081570      -0.005092       0.108779       0.057687      -0.001409      -0.018745       0.006515       0.296100      -0.107910       0.006368       0.101542             15.210971      22.730456       8.183985       2.349547      13.448070       1.047979       9.454389           0.000001
          305              O       7.082285       7.695372       9.163566      -0.619602      34.724956 0.51961745E+03  0.12398147E+05                                 8.441420                            7.030188       0.511462       2.190279                    0.998473      28.563145      75.052195       0.719700       0.356682      -1.139661       0.052545       0.052869      -0.053905       0.091988      -0.055657       0.044012       0.050014      -0.020888       0.038858      -0.101260       0.041637       0.059623              9.710997       7.381125       3.546604       2.204726      12.275950       2.837250       9.475915          -0.000002
          306              O      -3.747125      11.843871      12.891633      -0.519203      26.984051 0.45443595E+03  0.10468827E+05                                 7.125202                            6.644892       0.626400       2.261021                    0.998413      26.698845      68.573448       0.729703       0.364363      -1.135423       0.028586      -0.004499       0.037904       0.047688      -0.034671       0.048661      -0.024101       0.037832      -0.040187      -0.046332      -0.031909       0.078241              7.310991       7.998696      -1.729509       2.388422       6.045955      -1.720089       7.888320          -0.000003
          307              O       4.472189       1.966838      10.138080      -0.591334      37.929950 0.58310712E+03  0.14297091E+05                                 9.015704                            7.534777       0.254532       2.134133                    0.995486      27.943950      74.046568       0.684200       0.365110      -1.134828      -0.061544      -0.001905       0.007437       0.062021      -0.027071      -0.021591      -0.002079      -0.098450       0.167692      -0.087335       0.027878       0.059457             10.379072      11.722394      -3.961611      -0.541403      12.440634       1.398233       6.974187           0.000001
          308              O       8.726180       5.782550      10.655274      -0.568349      33.293597 0.51145427E+03  0.12123730E+05                                 8.179168                            6.979194       0.463319       2.202290                    0.997399      27.371593      71.082526       0.723505       0.357137      -1.142252       0.049044       0.004538      -0.007262       0.049786      -0.025419      -0.009834      -0.003682      -0.130670       0.169579      -0.099056       0.041634       0.057422              8.970449       8.646894      -2.203618       0.123994      13.011330      -0.346331       5.253124          -0.000002
          309              O       4.570178       4.094630      10.815637      -0.740973      46.440001 0.71815657E+03  0.18586625E+05                                10.300648                            8.310079       0.157680       2.032764                    0.999236      31.575576      86.523242       0.656300       0.360597      -1.136099      -0.067114      -0.087842       0.031416       0.114924       0.052306       0.009876      -0.025365      -0.059188       0.305398      -0.113133       0.006311       0.106822             12.463085      17.452668       6.024189       2.639878      11.520273       1.780116       8.416313          -0.000002
          310              O      -5.745432      13.228188      12.680423      -0.510385      23.852031 0.38085997E+03  0.83854663E+04                                 6.445362                            5.965269       0.634866       2.259827                    0.999138      26.199712      65.544878       0.793996       0.350369      -1.147879      -0.025634       0.022622       0.037444       0.050704      -0.041958      -0.039409       0.031382       0.030125      -0.077677      -0.049919      -0.031247       0.081166              6.575153       7.258639      -1.638893      -2.175585       6.054390       1.393705       6.412430          -0.000003
          311              O      -0.542090       6.366305      11.966461      -0.510458      25.205713 0.40047273E+03  0.89121741E+04                                 6.705721                            6.126193       0.827927       2.327759                    0.999407      26.068281      65.171215       0.783169       0.351431      -1.149135       0.013241       0.034997       0.034818       0.051112       0.000093       0.009859       0.048813      -0.020312       0.159308      -0.044365      -0.034578       0.078943              7.041338       4.938895      -0.005042       0.165729       7.743517       3.099499       8.441601          -0.000009
          312              O       9.232901       2.884240       2.966568      -0.518475      23.992667 0.39508020E+03  0.87853024E+04                                 6.481220                            6.098655       0.586650       2.239857                    0.999056      26.463175      66.698417       0.780226       0.353032      -1.144839       0.046292      -0.013300      -0.001278       0.048182       0.005569       0.014305       0.003130       0.128293      -0.088901      -0.049908      -0.031177       0.081086              6.508418       9.602210      -0.608662       0.404181       4.830819      -0.098840       5.092227           0.000009
          313              O       7.212173       1.615531       2.465019      -0.508693      25.834498 0.42383927E+03  0.95831561E+04                                 6.877693                            6.370328       0.817453       2.328223                    0.999040      26.248862      66.514772       0.754475       0.359049      -1.141045      -0.016269      -0.049094      -0.013689       0.053501       0.064780       0.007150       0.019920      -0.058473      -0.106166      -0.054780      -0.037323       0.092103              7.135472       5.680499       1.749963      -0.472309      10.226792       0.354475       5.499124           0.000008
          314              O      -0.672027       6.518264       9.533936      -0.492429      25.030635 0.40998295E+03  0.91639501E+04                                 6.656659                            6.213686       0.975851       2.388067                    0.999250      25.646888      63.949056       0.775934       0.353154      -1.149428       0.001563       0.046521      -0.037146       0.059552      -0.006094      -0.010049      -0.058666      -0.038621       0.136539      -0.053035      -0.031763       0.084799              6.835037       5.130450      -0.056249      -0.850829       7.747850      -2.227544       7.626812          -0.000002
          315              O       8.734649      -2.393755      24.170910      -0.661027      38.352099 0.57909671E+03  0.14220752E+05                                 9.130286                            7.496771       0.382438       2.146599                    0.995860      29.404034      78.813964       0.685340       0.363939      -1.132029       0.069786      -0.081181      -0.046767       0.116823       0.042451       0.029909      -0.053145      -0.023156       0.098466      -0.087613       0.017238       0.070376             10.856579       7.435113      -3.153204       1.334833      14.157774      -2.969308      10.976850           0.000009
          316              O       8.386085       0.811870      23.167813      -0.660929      38.876131 0.63050614E+03  0.15805701E+05                                 9.183971                            7.854403       0.117765       2.060421                    0.995608      29.568067      79.905356       0.665907       0.366917      -1.130457       0.024768       0.038427      -0.065152       0.079592      -0.029112      -0.003886      -0.016423       0.004486      -0.229200      -0.079314       0.011425       0.067889             10.480268       6.777171      -0.063772      -1.249767      12.628224      -4.171292      12.035410           0.000004
          317              O       6.516212       2.479844      12.524573      -0.668670      40.848440 0.61177845E+03  0.15195096E+05                                 9.463638                            7.664141       0.246715       2.094536                    0.997367      29.539077      79.017014       0.684909       0.360051      -1.137749      -0.072752       0.037243       0.089939       0.121527       0.039272      -0.037920       0.039547       0.064476      -0.139000      -0.090869       0.013801       0.077068             11.571187       8.255801       2.745917       4.194835      10.291324       4.684212      16.166437           0.000001
          318              O       6.889605       4.691236      12.721642      -0.664222      38.156574 0.59383607E+03  0.14680353E+05                                 9.106908                            7.604864       0.134725       2.062700                    0.996914      29.561071      79.601202       0.678404       0.365214      -1.130598       0.034511      -0.048121       0.057039       0.082220       0.007016      -0.047269      -0.024127       0.046138      -0.177773      -0.081292       0.007856       0.073436             10.662989       6.625173      -0.276458       1.066705      11.427511      -5.228374      13.936283          -0.000006
          319              O       9.151937      -2.415218      26.348900      -0.613862      34.096158 0.50228160E+03  0.11866930E+05                                 8.294017                            6.865718       0.515080       2.193561                    0.997672      28.341679      73.771607       0.736646       0.351930      -1.145065       0.060867      -0.071683       0.037115       0.101097       0.074498      -0.021710       0.033871      -0.019942       0.150421      -0.109625       0.042972       0.066653              9.712896       6.135306      -2.077608      -1.722859      12.258839       3.484598      10.744545           0.000005
          320              O       7.881168       6.143917      26.381996      -0.677110      33.285082 0.52424895E+03  0.12533530E+05                                 8.112041                            6.991065       0.496663       2.166243                    0.998376      29.486698      77.497203       0.732807       0.349607      -1.145649      -0.074869       0.082116       0.013629       0.111956       0.059511       0.019990      -0.034403      -0.012652       0.162913      -0.096576       0.028762       0.067815              8.943995       7.143316      -2.207409       2.297920       9.511326      -2.069117      10.177342          -0.000010
          321              O       8.868503       2.971507      23.539085      -0.681749      41.863907 0.66743685E+03  0.16958348E+05                                 9.645153                            8.067191       0.170482       2.068877                    0.997355      29.964367      81.320555       0.659276       0.365650      -1.132299      -0.011569      -0.025479      -0.084563       0.089072      -0.028529       0.010047       0.036994       0.072936      -0.181052      -0.082450       0.005920       0.076530             11.068092       6.813339      -0.552470      -0.728239      10.559153       4.717836      15.831785          -0.000000
          322              O       6.790427       1.722013      25.435462      -0.767991      56.427397 0.86586415E+03  0.23499157E+05                                11.826300                            9.219999      -0.085857       1.947661                    0.998572      32.782751      92.206474       0.613000       0.368166      -1.129399      -0.072275       0.080701      -0.005410       0.108470      -0.059291       0.001763      -0.019850       0.006591       0.294958      -0.109390       0.007804       0.101587             15.203575      22.719012      -8.179905      -2.348842      13.441600       1.048195       9.450112           0.000001
          323              O       7.852936       5.735712      24.207014      -0.618855      34.636651 0.51802094E+03  0.12349714E+05                                 8.424816                            7.017287       0.511553       2.190824                    0.998501      28.532915      74.924854       0.720732       0.356470      -1.139908      -0.055009       0.053643      -0.053192       0.093450       0.055519      -0.046015       0.050566      -0.021921       0.038924      -0.102824       0.042839       0.059984              9.690783       7.366683      -3.537080      -2.200392      12.247657       2.832179       9.458010          -0.000002
          324              O       3.747309       9.884211      27.935081      -0.518810      26.994992 0.45467432E+03  0.10475956E+05                                 7.128025                            6.647468       0.625426       2.260682                    0.998400      26.700852      68.589621       0.729406       0.364455      -1.135323      -0.028540      -0.003177       0.038173       0.047769       0.035482      -0.048127      -0.024224       0.035759      -0.041569      -0.046391      -0.031682       0.078073              7.313938       8.002065       1.730231      -2.390299       6.047507      -1.720452       7.892243          -0.000003
          325              O      10.462956       0.007179      25.181528      -0.592360      37.988924 0.58424092E+03  0.14332462E+05                                 9.026836                            7.543442       0.246879       2.131640                    0.995530      27.962746      74.126308       0.683595       0.365240      -1.134679       0.061071      -0.003468       0.006880       0.061555       0.027303       0.020887      -0.003049      -0.095923       0.166984      -0.086122       0.027181       0.058942             10.393243      11.741318       3.968739       0.542698      12.456098       1.399977       6.982313           0.000001
          326              O       6.209018       3.822891      25.698722      -0.569001      33.304390 0.51165992E+03  0.12129713E+05                                 8.180293                            6.980161       0.468593       2.203864                    0.997427      27.378192      71.100800       0.723529       0.357093      -1.142298      -0.048635       0.004772      -0.007204       0.049397       0.024129       0.010713      -0.003706      -0.130648       0.169297      -0.098662       0.041229       0.057434              8.971574       8.647186       2.203579      -0.123775      13.013830      -0.346049       5.253707          -0.000002
          327              O      10.364997       2.134970      25.859085      -0.741359      46.390317 0.71720284E+03  0.18555213E+05                                10.293128                            8.303699       0.154431       2.032154                    0.999181      31.558078      86.451063       0.656674       0.360523      -1.136192       0.067665      -0.087350       0.030880       0.114726      -0.051719      -0.012151      -0.025251      -0.055950       0.304734      -0.112168       0.005635       0.106533             12.454228      17.439317      -6.020966      -2.637918      11.513133       1.779192       8.410234          -0.000002
          328              O       5.745634      11.268529      27.723871      -0.509683      23.853109 0.38088571E+03  0.83861836E+04                                 6.445455                            5.965474       0.640027       2.261248                    0.999108      26.199786      65.545880       0.793981       0.350370      -1.147878       0.024920       0.022383       0.037733       0.050456       0.042401       0.039246       0.031343       0.031048      -0.078713      -0.050013      -0.031579       0.081591              6.575156       7.257893       1.639209       2.175434       6.054843       1.394262       6.412733          -0.000003
          329              O       0.542198       4.406645      27.009909      -0.510111      25.220511 0.40074889E+03  0.89201269E+04                                 6.709751                            6.129336       0.828260       2.327982                    0.999411      26.069885      65.188274       0.782747       0.351549      -1.149003      -0.010394       0.034451       0.034439       0.049809      -0.001288      -0.012536       0.049149      -0.020134       0.158204      -0.044805      -0.034657       0.079462              7.046130       4.941282       0.005599      -0.165326       7.749865       3.102327       8.447243          -0.000009
          330              O       5.702243       0.924581      18.010016      -0.518919      24.010010 0.39543598E+03  0.87951773E+04                                 6.484026                            6.101163       0.584370       2.239414                    0.999067      26.474653      66.734415       0.780113       0.353005      -1.144864      -0.046870      -0.012802      -0.002029       0.048629      -0.004754      -0.015149       0.003411       0.126973      -0.092461      -0.048756      -0.032401       0.081157              6.511191       9.607611       0.608928      -0.403910       4.832264      -0.098738       5.093697           0.000010
          331              O       7.722953      -0.344129      17.508467      -0.509095      25.829754 0.42373953E+03  0.95801456E+04                                 6.875756                            6.368683       0.822009       2.329254                    0.999072      26.252536      66.517116       0.754747       0.358948      -1.141148       0.016807      -0.050067      -0.013162       0.054428      -0.064395      -0.006482       0.020512      -0.055589      -0.104016      -0.054802      -0.036090       0.090892              7.133269       5.678631      -1.749571       0.471634      10.223779       0.355481       5.497396           0.000008
          332              O       0.672132       4.558605      24.577384      -0.492175      25.015423 0.40965037E+03  0.91544763E+04                                 6.653389                            6.210574       0.977843       2.388444                    0.999236      25.640695      63.922324       0.776255       0.353087      -1.149506      -0.002745       0.047286      -0.036913       0.060050       0.007323       0.009051      -0.057972      -0.036510       0.137519      -0.053063      -0.030859       0.083923              6.831863       5.127914       0.056881       0.849941       7.744349      -2.226194       7.623325          -0.000002

******************************************************
Auxiliary information for the entire system
The total spin magnetic moment of the unit cell is   0.000003
The total net atomic charge of the unit cell is   0.000009
Accuracy of reproducing the electrostatic potential in the unit cell:
  The inner radius (bohr) =    5.0000
  The outer radius (bohr) =   12.0000
  Valid grid points have density less than (e/(bohr^3)) =    0.0001
  The number of valid grid points were=       676284
  The rms potential error without charges in kcal/mol is=     10.34190
  The rms potential error with partial charges in kcal/mol is=      1.84124
  The RRMSE value at monopole order=      0.17804
  The rms potential error with partial charges and cloud penetration in kcal/mol is=      1.84681
  The RRMSE value at monopole order with cloud penetration is=      0.17858
  The rms potential error with partial charges and atomic dipoles in kcal/mol is=      0.51337
  The RRMSE value at dipole order=      0.04964
  The rms potential error with partial charges, atomic dipoles and cloud penetration in kcal/mol is=      0.50350
  The RRMSE value at dipole order with cloud penetration=      0.04869

******************************************************
The electron densities and ab initio electrostatic potential were computed in VASP using the PBE functional and
projector augmented wave method. See the main text of the journal article for a description of computational details.
The atomic charges, dipoles, and quadrupoles were computed with the DDEC6 method as described in
(a) T. A. Manz and N. Gabaldon Limas, RSC Adv. 6 (2016) 47771-47801 DOI: 10.1039/c6ra04656h
(b) N. Gabaldon Limas and T. A. Manz, RSC Adv. 8 (2018) 2678-2707 DOI: 10.1039/c7ra11829e.
For each atom in the material, the electron cloud parameters were fit to the spherically averaged atom-in-material
electron density using radial positions for which this density was between 10^-4 and 10^-2 electrons per cubic bohr.
The polarizabilities, dispersion coefficients, and quantum Drude oscillator (QDO) parameters were fit using the MCLF method.
The magnetic structure of the system was optimized in VASP from the default ferromagnetic initial guess using spin polarization.
The atomic spin moments (ASMs) were computed on this optimized magnetic structure using the DDEC6 partition as inputs
to the method of T. A. Manz and D. S. Sholl, J. Chem. Theory Comput. 7 (2011) 4146-4164 DOI: 10.1021/ct200539n.
The RMSE and RRMSE were computed using a uniform grid with Ewald summation.
