# Supplementary material for: A collection of forcefield precursors for metal–organic frameworks
Source: RSC Adv. 2019 Nov 13;9(63):36492–507. doi: 10.1039/c9ra07327b (PMC9075174; doi:10.1039/c9ra07327b)
Supplement: RA-009-C9RA07327B-s6322 [file RA-009-C9RA07327B-s6322.xyz]

  324
jmolscript: load "" {1 1 1} spacegroup "x,y,z" unitcell [{     20.306600     0.000000     0.000000 }, {     -6.768793    19.145272     0.000000 }, {     -6.768793    -9.572480    16.580382 }]
Zn    -6.768793     7.960282     6.457727     0.513244
Zn    -3.776396     5.844381    10.122655     0.513235
Zn    10.545410     3.728411     6.457727     0.513234
Zn    -6.768793     1.612510    10.122655     0.513190
Zn     0.000086    11.185112     6.457727     0.513234
Zn     9.761276    -3.728290     6.457727     0.513189
Zn     3.776531    -5.844190    10.122655     0.513244
Zn     6.768928    -1.612320    10.122655     0.513234
Zn     6.768928     9.572670     3.664928     0.513235
Zn     9.761276     7.456701     0.000000     0.513190
Zn     3.776531    11.688571     0.000000     0.513244
Zn     0.000086     0.000122    12.915454     0.513235
H     -6.384298     9.824480     8.885427     0.087717
H     -7.590496    11.676795     9.925017     0.113580
H     -2.147007     6.828234     7.694955     0.087696
H      0.001422     6.308430     6.655365     0.113563
H     11.520652     0.902753     5.695361     0.087733
H     11.898337    -0.363726     3.641052     0.113565
H     10.548680     1.590117    10.885021     0.087712
H      9.228765     1.524085    12.939330     0.113566
H      0.384543    12.355435     3.629446     0.087733
H     -0.821683    12.329569     1.505499     0.113565
H      4.621877    12.822610     6.819511     0.087712
H      6.770319    12.182210     7.789463     0.113566
H      4.751811    -5.091563    12.950936     0.087717
H      5.129524    -6.237388    15.074883     0.113581
H      3.779797    -0.940898     9.760871     0.087696
H      2.459868     0.871193     8.790919     0.113563
H      7.153391     6.538149     4.065510     0.087700
H      5.947179     4.711700     5.149867     0.113563
H     11.390697     9.067220     2.065916     0.087714
H     13.539141    10.227424     2.135553     0.113581
H     -2.017009     4.189122    14.514466     0.087715
H     -1.639298     6.601426    14.444829     0.113566
H     -2.989051    -0.648907    12.514872     0.087729
H     -4.308994    -2.394966    11.430515     0.113565
H     -4.621683    12.317183     7.694955     0.087717
H     -6.770127    12.836967     6.655365     0.113580
H     -0.384377     9.320959     8.885427     0.087696
H      0.821835     7.468664     9.925017     0.113563
H      9.758065    -1.589912    10.885021     0.087733
H     11.078008    -1.523842    12.939330     0.113565
H      8.786023    -0.902646     5.695361     0.087712
H      8.408312     0.363794     3.641052     0.113566
H     -4.751638     5.091807    12.950936     0.087733
H     -5.129323     6.237671    15.074883     0.113565
H     -3.779666     0.941082     9.760871     0.087712
H     -2.459751    -0.871027     8.790919     0.113566
H     13.153312     6.789905     3.629446     0.087717
H     14.359510     6.815731     1.505499     0.113581
H      8.916021     6.322790     6.819511     0.087696
H      6.767592     6.963209     7.789463     0.113563
H      2.989217     0.649142    12.514872     0.087700
H      4.309146     2.395181    11.430515     0.113563
H      2.017203    -4.188849    14.514466     0.087714
H      1.639490    -6.601154    14.444829     0.113581
H      2.147137    10.078091     2.065916     0.087715
H     -0.001305     8.917888     2.135553     0.113566
H      6.384471    12.607200     4.065510     0.087729
H      7.590697    14.433669     5.149867     0.113565
H     13.153312    -0.251688     7.694955     0.087714
H     14.359510    -2.104003     6.655365     0.113581
H      8.916021     2.744558     8.885427     0.087700
H      6.767592     3.264362     9.925017     0.113563
H     -4.751638     8.670039    10.885021     0.087729
H     -5.129323     9.936518    12.939330     0.113565
H     -3.779666     7.982675     5.695361     0.087715
H     -2.459751     8.048707     3.641052     0.113566
H      6.384471    -2.782643    12.950936     0.087729
H      7.590697    -2.756777    15.074883     0.113565
H      2.147137    -3.249818     9.760871     0.087715
H     -0.001305    -2.609418     8.790919     0.113566
H      2.017203    14.664355     3.629446     0.087714
H      1.639490    15.810180     1.505499     0.113580
H      2.989217    10.513690     6.819511     0.087700
H      4.309146     8.701599     7.789463     0.113563
H     -0.384377     3.034643    12.514872     0.087696
H      0.821835     4.861092    11.430515     0.113563
H     -4.621683     0.505572    14.514466     0.087717
H     -6.770127    -0.654632    14.444829     0.113580
H      8.786023     5.383670     2.065916     0.087712
H      8.408312     2.971366     2.135553     0.113566
H      9.758065    10.221699     4.065510     0.087733
H     11.078008    11.967758     5.149867     0.113565
H     11.390697    -2.744391     8.885427     0.087714
H     13.539141    -3.264175     9.925017     0.113581
H      7.153391     0.251833     7.694955     0.087700
H      5.947179     2.104128     6.655365     0.113563
H     -2.989051    11.162704     5.695361     0.087729
H     -4.308994    11.096634     3.641052     0.113565
H     -2.017009    10.475438    10.885021     0.087715
H     -1.639298     9.208998    12.939330     0.113566
H     11.520652     4.480985     3.629446     0.087729
H     11.898337     3.335121     1.505499     0.113565
H     10.548680     8.631710     6.819511     0.087715
H      9.228765    10.443819     7.789463     0.113566
H     -6.384298     2.782887    12.950936     0.087714
H     -7.590496     2.757061    15.074883     0.113581
H     -2.147007     3.250002     9.760871     0.087700
H      0.001422     2.609583     8.790919     0.113563
H      3.779797     8.923650     4.065510     0.087696
H      2.459868     7.177611     5.149867     0.113563
H      4.751811    13.761641     2.065916     0.087717
H      5.129524    16.173946     2.135553     0.113581
H      4.621877    -0.505299    14.514466     0.087712
H      6.770319     0.654904    14.444829     0.113566
H      0.384543    -3.034408    12.514872     0.087733
H     -0.821683    -4.860877    11.430515     0.113565
C     -7.421290     9.983383     8.626773     0.092490
C     -8.091399    11.031592     9.218692    -0.155667
C     -1.651528     5.903519     7.953609     0.092477
C     -0.439906     5.621121     7.361690    -0.155624
C     11.580214     1.434983     4.756912     0.092408
C     11.792746     0.710324     3.604575    -0.155623
C     11.030631     1.823698    11.823470     0.092458
C     10.276587     1.782547    12.975807    -0.155617
C     -0.652448    12.051983     3.621155     0.092408
C     -1.322574    12.040484     2.417420    -0.155623
C      5.117365    13.508974     7.491017     0.092458
C      6.328994    13.137561     8.031537    -0.155616
C      4.811373    -6.170399    12.959227     0.092490
C      5.023921    -6.806011    14.162962    -0.155667
C      4.261738    -0.244974     9.089365     0.092477
C      3.507687     0.773549     8.548845    -0.155624
C      6.116403     6.682698     4.332454     0.092479
C      5.446285     5.645987     4.944270    -0.155625
C     11.886173     9.305570     1.135756     0.092490
C     13.097803     9.959382     1.187155    -0.155666
C     -1.957435     4.735728    15.444626     0.092458
C     -1.744888     6.095999    15.393227    -0.155617
C     -2.507113    -1.578412    12.247928     0.092406
C     -3.261172    -2.555784    11.636112    -0.155622
C     -5.117159    13.241902     7.953609     0.092490
C     -6.328789    13.524289     7.361690    -0.155667
C      0.652611     9.162051     8.626773     0.092477
C      1.322729     8.113853     9.218692    -0.155624
C      9.276127    -1.823476    11.823470     0.092408
C     10.030186    -1.782303    12.975807    -0.155623
C      8.726449    -1.434893     4.756912     0.092458
C      8.513902    -0.710256     3.604575    -0.155617
C     -4.811200     6.170643    12.959227     0.092408
C     -5.023732     6.806277    14.162962    -0.155623
C     -4.261617     0.245145     9.089365     0.092458
C     -3.507573    -0.773389     8.548845    -0.155616
C     14.190304     7.093357     3.621155     0.092490
C     14.860413     7.104833     2.417420    -0.155667
C      8.420542     5.636439     7.491017     0.092477
C      7.208920     6.007862     8.031537    -0.155624
C      2.507276     1.578643    12.247928     0.092480
C      3.261327     2.556003    11.636112    -0.155625
C      1.957641    -4.735438    15.444626     0.092490
C      1.745093    -6.095710    15.393227    -0.155666
C      1.651649     9.839723     1.135756     0.092458
C      0.440020     9.185913     1.187155    -0.155617
C      7.421462    12.462656     4.332454     0.092405
C      8.091588    13.499378     4.944270    -0.155622
C     14.190304    -0.410591     7.953609     0.092490
C     14.860413    -1.458800     7.361690    -0.155666
C      8.420542     3.669273     8.626773     0.092480
C      7.208920     3.951671     9.218692    -0.155625
C     -4.811200     8.137809    11.823470     0.092406
C     -5.023732     8.862468    12.975807    -0.155622
C     -4.261617     7.749094     4.756912     0.092458
C     -3.507573     7.790245     3.604575    -0.155617
C      7.421462    -2.479191    12.959227     0.092406
C      8.091588    -2.467692    14.162962    -0.155622
C      1.651649    -3.936182     9.089365     0.092458
C      0.440020    -3.564769     8.548845    -0.155617
C      1.957641    15.743191     3.621155     0.092490
C      1.745093    16.378803     2.417420    -0.155666
C      2.507276     9.817766     7.491017     0.092480
C      3.261327     8.799243     8.031537    -0.155625
C      0.652611     2.890094    12.247928     0.092477
C      1.322729     3.926805    11.636112    -0.155624
C     -5.117159     0.267222    15.444626     0.092490
C     -6.328789    -0.386590    15.393227    -0.155667
C      8.726449     4.837064     1.135756     0.092458
C      8.513902     3.476793     1.187155    -0.155616
C      9.276127    11.151204     4.332454     0.092408
C     10.030186    12.128576     4.944270    -0.155623
C     11.886173    -3.669110     8.626773     0.092490
C     13.097803    -3.951497     9.218692    -0.155666
C      6.116403     0.410741     7.953609     0.092480
C      5.446285     1.458939     7.361690    -0.155625
C     -2.507113    11.396268     4.756912     0.092406
C     -3.261172    11.355095     3.604575    -0.155622
C     -1.957435    11.007685    11.823470     0.092458
C     -1.744888    10.283048    12.975807    -0.155617
C     11.580214     3.402149     3.621155     0.092406
C     11.792746     2.766515     2.417420    -0.155622
C     11.030631     9.327647     7.491017     0.092458
C     10.276587    10.346181     8.031537    -0.155617
C     -7.421290     2.479435    12.959227     0.092490
C     -8.091399     2.467959    14.162962    -0.155666
C     -1.651528     3.936353     9.089365     0.092480
C     -0.439906     3.564930     8.548845    -0.155625
C      4.261738     7.994149     4.332454     0.092477
C      3.507687     7.016789     4.944270    -0.155624
C      4.811373    14.308230     1.135756     0.092490
C      5.023921    15.668502     1.187155    -0.155667
C      5.117365    -0.266931    15.444626     0.092458
C      6.328994     0.386879    15.393227    -0.155616
C     -0.652448    -2.889864    12.247928     0.092408
C     -1.322574    -3.926586    11.636112    -0.155623
C     -9.418099    11.240273     8.890401     0.046292
C    -10.134237    12.435900     9.369574     0.382329
C      0.199073     4.439861     7.689981     0.046295
C      1.565026     4.163207     7.210808     0.382410
C     11.868552     1.386140     2.400839     0.046316
C     11.934876     0.649993     1.125808     0.382390
C     -9.418099     2.079310    14.179543     0.046292
C    -10.134237     1.896485    15.454574     0.382329
C     -2.649274    11.651835     2.400839     0.046316
C     -3.365429    11.468986     1.125808     0.382390
C     13.736778    -5.132764     8.890401     0.046292
C     15.102737    -5.409408     9.369574     0.382329
C      5.099727    -8.186385    14.179543     0.046292
C      5.166068    -8.922509    15.454574     0.382329
C      4.119590     1.667626     7.689981     0.046295
C      3.403445     2.863243     7.210808     0.382410
C      4.119590     5.825956     5.289142     0.046295
C      3.403445     4.813179     6.085000     0.382410
C     13.736778    10.265695     0.000000     0.046292
C     15.102737    10.818993     0.000000     0.382329
C      5.099727    16.373037     0.000000     0.046292
C      5.166068    17.845308     0.000000     0.382329
C     -2.649274    -3.746623    11.291240     0.046316
C     -3.365429    -4.759416    10.495382     0.382390
C     -0.198971    -4.439716     7.689981     0.046292
C     -1.564930    -4.163072     7.210808     0.382329
C      2.649424     7.905166     8.890401     0.046295
C      3.365569     6.709549     9.369574     0.382410
C      9.418288    -2.079043    14.179543     0.046316
C     10.134443    -1.896194    15.454574     0.382390
C      8.438080    -1.386095     2.400839     0.046292
C      8.371739    -0.649971     1.125808     0.382329
C     -5.099538     8.186652    14.179543     0.046316
C     -5.165862     8.922799    15.454574     0.382390
C     -4.119487    -1.667481     7.689981     0.046292
C     -3.403349    -2.863108     7.210808     0.382329
C     -4.119487     7.493482     2.400839     0.046292
C     -3.403349     7.676307     1.125808     0.382329
C      6.569941     5.132931     8.890401     0.046295
C      5.203988     5.409585     9.369574     0.382410
C      2.649424     3.746836    11.291240     0.046295
C      3.365569     4.759613    10.495382     0.382410
C      8.438080     2.772235     0.000000     0.046292
C      8.371739     1.299964     0.000000     0.382329
C     -0.198971     8.879577     0.000000     0.046292
C     -1.564930     8.326279     0.000000     0.382329
C      9.418288    13.319415     5.289142     0.046316
C     10.134443    14.332208     6.085000     0.382390
C     -5.394706     7.438970     7.880656    -0.402423
C     -4.725938     6.966089     8.699726    -0.402185
C     11.494952     2.606703     7.880656    -0.402427
C     12.163720     2.133822     8.699726    -0.402177
C      1.374170    12.678057     6.197747    -0.402427
C      2.042938    13.623834     6.197747    -0.402177
C      4.726076    -4.051042    10.382635    -0.402423
C      5.394844    -3.105265    10.382635    -0.402185
C      8.142996     8.601037     2.501980    -0.402427
C      8.811753     8.128141     1.682909    -0.402177
C     -2.042739     1.444651    14.897473    -0.402422
C     -1.373982     0.971755    14.078402    -0.402185
C     -2.042739    12.179347     8.699726    -0.402422
C     -1.373982    11.706451     7.880656    -0.402185
C      8.142996    -2.133659     8.699726    -0.402427
C      8.811753    -2.606555     7.880656    -0.402177
C     -4.725938     4.051237    10.382635    -0.402427
C     -5.394706     3.105461    10.382635    -0.402177
C     12.163720     6.467331     6.197747    -0.402422
C     11.494952     5.521555     6.197747    -0.402185
C      1.374170    -0.971490    14.078402    -0.402427
C      2.042938    -1.444371    14.897473    -0.402177
C      4.726076    11.017163     1.682909    -0.402423
C      5.394844    10.544282     2.501980    -0.402185
N     -7.988529     9.163957     7.754645    -0.148670
N     -2.235001     5.095597     8.825737    -0.148655
N     11.443488     2.752178     4.766860    -0.148630
N     -7.988529     2.133852    11.813522    -0.148669
N     -1.219673    11.706421     4.766860    -0.148630
N     11.302688    -4.477049     7.754645    -0.148669
N      4.674632    -6.820392    11.813522    -0.148670
N      5.549174    -0.408669     8.825737    -0.148655
N      5.549174     7.847685     4.058878    -0.148655
N     11.302688     8.954244     0.000000    -0.148669
N      4.674632    13.641006     0.000000    -0.148670
N     -1.219673    -1.724871    12.521504    -0.148630
N      2.235119    -5.095431     8.825737    -0.148670
N      1.219840     9.981461     7.754645    -0.148655
N      7.988687    -2.133629    11.813522    -0.148630
N      8.863175    -2.752088     4.766860    -0.148669
N     -4.674474     6.820614    11.813522    -0.148630
N     -5.549057     0.408835     8.825737    -0.148669
N     -5.549057     7.438940     4.766860    -0.148670
N      9.004015     4.477195     7.754645    -0.148655
N      1.219840     1.725107    12.521504    -0.148655
N      8.863175     5.504266     0.000000    -0.148669
N      2.235119    10.191028     0.000000    -0.148670
N      7.988687    11.297663     4.058878    -0.148630
N      8.920121    12.614904     8.960038    -0.410534
N      2.151208     3.042255     7.620344    -0.410575
N     11.933517     1.357400     0.000000    -0.410514
N     -2.698025    11.703505     0.000000    -0.410514
N     -4.617671    11.024816     1.175549    -0.410514
N     -4.617671    -4.494257    10.135588    -0.410514
N     -1.604085     8.894081    15.404833    -0.410534
N      4.070854     3.720944     6.444794    -0.410575
N      2.151208     5.078344     6.444794    -0.410575
N      8.920121     1.452314    15.404833    -0.410534
N     11.933517    -0.678689     1.175549    -0.410514
N     -2.698025    -5.851657    10.135588    -0.410514
N     -2.151107    -3.042112     7.620344    -0.410534
N      4.617806     6.530537     8.960038    -0.410575
N     16.235832     7.441767     0.000000    -0.410514
N      1.604290    17.787872     0.000000    -0.410514
N      1.604290    -8.893791    15.404833    -0.410514
N     16.235832    -3.720823     6.444794    -0.410514
N     -2.151107     8.120478     1.175549    -0.410534
N      4.617806     4.494448    10.135588    -0.410575
N      2.698160     5.851848    10.135588    -0.410575
N      8.373099     0.678711     1.175549    -0.410534
N     -8.919915    -1.452024    15.404833    -0.410514
N     -8.919915    14.067049     6.444794    -0.410514

The following XYZ coordinates are in angstroms. Other properties are in atomic units.
The sperically averaged electron density of each atom fit to a function of the form exp(a - br)
eigen_1, eigen_2 and eigen_3 are the three eigenvalues of traceless quadrupole moment tensor
  atom number  atomic symbol              X              Y              Z     net charge C6 coefficient C8 coefficient C10 coefficient fluctuating dipole atomic polarizability isotropic forcefield polarizability              a              b squared Pearson coefficient          <r^3>          <r^4>         wp_QDO          m_QDO          q_QDO       dipole_x       dipole_y       dipole_z         dipole            Qxy            Qxz            Qyz     Q(x^2-y^2)  Q(3z^2 - R^2)        eigen_1        eigen_2        eigen_3 static polarizability      alpha(xx)      alpha(xy)      alpha(xz)      alpha(yy)      alpha(yz)      alpha(zz) atomic spin moment
            1             Zn      -6.768793       7.960282       6.457727       0.513244     136.868328 0.24918990E+04  0.85274949E+05                                21.112125                           16.023261       0.655370       1.979581                    0.996983      55.497125     157.664318       0.463247       0.386369      -1.152628       0.000000       0.070544      -0.040729       0.081457      -0.029874      -0.051742      -0.195420      -0.381124      -0.070170      -0.220981      -0.094104       0.315084             26.970113      28.839129      -2.499207      -4.328713      22.866299       5.489512      29.204909           0.009125
            2             Zn      -3.776396       5.844381      10.122655       0.513235     136.889871 0.24923822E+04  0.85296411E+05                                21.115200                           16.025580       0.655675       1.979665                    0.996985      55.498681     157.678099       0.463176       0.386406      -1.152590       0.066495       0.023525       0.040772       0.081470       0.096531       0.167199       0.114332       0.334043      -0.070002      -0.221364      -0.094010       0.315374             26.974021      25.104712      -3.821428      -6.619079      26.608683       2.251871      29.208667           0.009125
            3             Zn      10.545410       3.728411       6.457727       0.513234     136.889877 0.24923831E+04  0.85296451E+05                                21.115201                           16.025584       0.655675       1.979665                    0.996985      55.498686     157.678122       0.463176       0.386406      -1.152590      -0.066495      -0.023547      -0.040759       0.081470       0.096535       0.167197       0.114334       0.334040      -0.070011      -0.221364      -0.094010       0.315374             26.974014      25.104712      -3.821634      -6.618954      26.608530       2.251778      29.208800           0.009125
            4             Zn      -6.768793       1.612510      10.122655       0.513190     136.878461 0.24921400E+04  0.85285311E+05                                21.113206                           16.024106       0.655323       1.979550                    0.996984      55.499136     157.672334       0.463231       0.386373      -1.152625       0.000000      -0.070565       0.040741       0.081482      -0.029878      -0.051749      -0.195436      -0.381157      -0.070173      -0.221002      -0.094108       0.315110             26.971534      28.840535      -2.499514      -4.329253      22.867516       5.489871      29.206549           0.009125
            5             Zn       0.000086      11.185112       6.457727       0.513234     136.889847 0.24923816E+04  0.85296386E+05                                21.115198                           16.025579       0.655675       1.979665                    0.996985      55.498679     157.678094       0.463176       0.386406      -1.152590      -0.000015      -0.070534      -0.040772       0.081470      -0.029899       0.052061       0.195748      -0.381159      -0.070002      -0.221364      -0.094010       0.315374             26.974015      28.843478      -2.499579       4.329409      22.869916      -5.489913      29.208652           0.009125
            6             Zn       9.761276      -3.728290       6.457727       0.513189     136.878430 0.24921398E+04  0.85285304E+05                                21.113204                           16.024105       0.655323       1.979550                    0.996984      55.499134     157.672324       0.463231       0.386373      -1.152625       0.066529       0.023521      -0.040741       0.081482       0.096546      -0.167009      -0.113934       0.334015      -0.070173      -0.221002      -0.094108       0.315110             26.971528      25.102200      -3.821197       6.618970      26.605860      -2.251724      29.206524           0.009125
            7             Zn       3.776531      -5.844190      10.122655       0.513244     136.868281 0.24918983E+04  0.85274916E+05                                21.112120                           16.023258       0.655370       1.979580                    0.996983      55.497120     157.664293       0.463247       0.386369      -1.152628      -0.066510      -0.023514       0.040729       0.081457       0.096540      -0.166997      -0.113922       0.333985      -0.070170      -0.220981      -0.094104       0.315084             26.970106      25.100765      -3.820897       6.618454      26.604668      -2.251340      29.204886           0.009125
            8             Zn       6.768928      -1.612320      10.122655       0.513234     136.889835 0.24923813E+04  0.85296375E+05                                21.115196                           16.025577       0.655675       1.979665                    0.996985      55.498679     157.678093       0.463176       0.386406      -1.152590       0.000036       0.070541       0.040759       0.081470      -0.029895       0.052064       0.195746      -0.381162      -0.070011      -0.221364      -0.094010       0.315374             26.974012      28.843472      -2.499792       4.329299      22.869765      -5.489832      29.208798           0.009125
            9             Zn       6.768928       9.572670       3.664928       0.513235     136.889862 0.24923819E+04  0.85296402E+05                                21.115198                           16.025579       0.655675       1.979665                    0.996985      55.498686     157.678117       0.463176       0.386406      -1.152590       0.000036       0.000029       0.081470       0.081470       0.060036       0.000142       0.000196      -0.042451       0.946121      -0.221364      -0.094010       0.315374             26.974016      28.843471       4.999175      -0.000301      32.378383      -0.000160      19.700194           0.009125
           10             Zn       9.761276       7.456701       0.000000       0.513190     136.878458 0.24921397E+04  0.85285302E+05                                21.113205                           16.024104       0.655324       1.979550                    0.996984      55.499139     157.672335       0.463231       0.386373      -1.152625       0.066529      -0.047043       0.000000       0.081481      -0.192907       0.000109       0.000154       0.136404      -0.663005      -0.221002      -0.094108       0.315110             26.971535      25.102212       7.642805       0.000149      30.506405       0.000211      25.305986           0.009124
           11             Zn       3.776531      11.688571       0.000000       0.513244     136.868319 0.24918991E+04  0.85274950E+05                                21.112124                           16.023260       0.655370       1.979580                    0.996983      55.497129     157.664327       0.463247       0.386369      -1.152628      -0.066509       0.047029       0.000000       0.081457      -0.192893       0.000109       0.000154       0.136395      -0.662940      -0.220980      -0.094104       0.315084             26.970109      25.100771       7.642205       0.000155      30.504543       0.000216      25.305012           0.009124
           12             Zn       0.000086       0.000122      12.915454       0.513235     136.889871 0.24923826E+04  0.85296429E+05                                21.115199                           16.025582       0.655675       1.979665                    0.996985      55.498689     157.678130       0.463176       0.386406      -1.152590      -0.000015      -0.000043      -0.081470       0.081470       0.060036       0.000137       0.000199      -0.042451       0.946121      -0.221364      -0.094010       0.315374             26.974014      28.843475       4.999168      -0.000063      32.378370      -0.000333      19.700196           0.009124
           13              H      -6.384298       9.824480       8.885427       0.087717       1.866080 0.14755932E+02  0.16827361E+03                                 2.448299                            2.192242      -1.550494       2.097481                    0.993826       4.487415      13.397089       0.439760       1.221354      -0.719582       0.051050      -0.010026       0.021615       0.056337       0.004925       0.015742       0.009626       0.012165      -0.010108      -0.017003      -0.005406       0.022409              2.646635       3.654187      -0.576021       0.499370       2.222095      -0.084972       2.063622          -0.000095
           14              H      -7.590496      11.676795       9.925017       0.113580       1.768916 0.14765045E+02  0.16652429E+03                                 2.272382                            2.133640      -1.472362       2.138247                    0.996767       4.105421      11.750303       0.469704       1.156215      -0.737742       0.025822       0.023631       0.032513       0.047773       0.008294       0.019156       0.009676       0.020884       0.002557      -0.016890      -0.012170       0.029060              2.335635       2.187951       0.207721       0.416746       2.480092       0.555332       2.338862          -0.000004
           15              H      -2.147007       6.828234       7.694955       0.087696       1.866370 0.14758717E+02  0.16831620E+03                                 2.448731                            2.192583      -1.550421       2.097479                    0.993827       4.487893      13.399696       0.439677       1.221504      -0.719547      -0.026470       0.044791      -0.021611       0.056338       0.000008      -0.003805      -0.018025      -0.015654      -0.010097      -0.016969      -0.005413       0.022383              2.647138       2.743808      -0.898345       0.246645       3.133651      -0.442620       2.063956          -0.000095
           16              H       0.001422       6.308430       6.655365       0.113563       1.769459 0.14770502E+02  0.16660129E+03                                 2.272908                            2.134092      -1.472327       2.138265                    0.996766       4.105525      11.751162       0.469635       1.156278      -0.737732       0.013673       0.032229      -0.032517       0.047781      -0.000110      -0.002722      -0.021262      -0.026662       0.002563      -0.016861      -0.012174       0.029035              2.336195       2.317626       0.253466      -0.384818       2.351522      -0.578247       2.339436          -0.000004
           17              H      11.520652       0.902753       5.695361       0.087733       1.866061 0.14755668E+02  0.16826847E+03                                 2.448202                            2.192160      -1.550467       2.097501                    0.993829       4.487267      13.396201       0.439790       1.221284      -0.719598       0.005348      -0.029861       0.047460       0.056327      -0.002015       0.001715      -0.010217      -0.034491      -0.002719      -0.017006      -0.005372       0.022378              2.646517       1.888063      -0.029255       0.094063       2.331775      -0.658151       3.719713          -0.000095
           18              H      11.898337      -0.363726       3.641052       0.113565       1.769332 0.14768960E+02  0.16657613E+03                                 2.272570                            2.133793      -1.472421       2.138220                    0.996766       4.105449      11.749883       0.469740       1.156075      -0.737779       0.006800      -0.046701       0.007441       0.047777      -0.004863       0.000939      -0.016088      -0.036755      -0.014244      -0.016880      -0.012159       0.029039              2.335835       1.764526      -0.118376       0.055589       3.153353       0.044560       2.089626          -0.000004
           19              H      10.548680       1.590117      10.885021       0.087712       1.866332 0.14758100E+02  0.16830172E+03                                 2.448339                            2.192261      -1.550412       2.097487                    0.993828       4.487551      13.396902       0.439807       1.221196      -0.719617      -0.029934      -0.004906      -0.047472       0.056336       0.009266       0.010226       0.001821       0.029363      -0.002738      -0.016996      -0.005404       0.022400              2.646686       2.301001       0.116708       0.651948       1.919068       0.130730       3.719989          -0.000095
           20              H       9.228765       1.524085      12.939330       0.113566       1.768865 0.14764541E+02  0.16651702E+03                                 2.272323                            2.133590      -1.472427       2.138233                    0.996764       4.105438      11.750261       0.469714       1.156201      -0.737745      -0.046301      -0.009159      -0.007448       0.047782       0.007771       0.015496       0.004501       0.034693      -0.014231      -0.016887      -0.012164       0.029051              2.335570       3.073002       0.344310      -0.023489       1.844264      -0.067253       2.089442          -0.000004
           21              H       0.384543      12.355435       3.629446       0.087733       1.866058 0.14755640E+02  0.16826804E+03                                 2.448198                            2.192157      -1.550467       2.097500                    0.993829       4.487261      13.396171       0.439791       1.221283      -0.719598       0.051045       0.023720      -0.002131       0.056327       0.011174      -0.012116      -0.005225       0.019721       0.012599      -0.017006      -0.005372       0.022378              2.646512       3.654018       0.720441       0.249122       2.176743       0.111088       2.108776          -0.000095
           22              H      -0.821683      12.329569       1.505499       0.113565       1.769337 0.14769004E+02  0.16657677E+03                                 2.272574                            2.133797      -1.472423       2.138218                    0.996766       4.105456      11.749913       0.469739       1.156076      -0.737779       0.025824       0.016343      -0.036724       0.047777       0.012443      -0.016747      -0.009890       0.020470       0.001333      -0.016880      -0.012159       0.029039              2.335840       2.188124       0.257091      -0.388348       1.893369      -0.216555       2.926028          -0.000004
           23              H       4.621877      12.822610       6.819511       0.087712       1.866341 0.14758185E+02  0.16830300E+03                                 2.448351                            2.192271      -1.550411       2.097487                    0.993828       4.487564      13.396970       0.439805       1.221200      -0.719616      -0.026471      -0.041109      -0.027984       0.056336      -0.003301       0.001914       0.014611      -0.021607      -0.027961      -0.016996      -0.005404       0.022400              2.646700       2.743318       0.662634       0.654505       2.714271       0.684348       2.482511          -0.000095
           24              H       6.770319      12.182210       7.789463       0.113566       1.768864 0.14764531E+02  0.16651690E+03                                 2.272322                            2.133590      -1.472425       2.138234                    0.996764       4.105438      11.750262       0.469714       1.156202      -0.737745       0.013670      -0.044277      -0.011656       0.047782      -0.002301       0.001473       0.015876      -0.036032      -0.025558      -0.016887      -0.012164       0.029051              2.335569       2.317002      -0.459778      -0.027090       2.842392       0.294235       1.847314          -0.000004
           25              H       4.751811      -5.091563      12.950936       0.087717       1.866071 0.14755844E+02  0.16827244E+03                                 2.448297                            2.192240      -1.550497       2.097480                    0.993826       4.487403      13.397066       0.439758       1.221359      -0.719581       0.005358       0.056041       0.002125       0.056337       0.002488       0.000912       0.013195      -0.029388       0.012587      -0.017003      -0.005405       0.022409              2.646632       1.888130       0.096088      -0.021698       3.942879      -0.271957       2.108889          -0.000095
           26              H       5.129524      -6.237388      15.074883       0.113581       1.768908 0.14764958E+02  0.16652306E+03                                 2.272375                            2.133633      -1.472357       2.138249                    0.996767       4.105412      11.750270       0.469705       1.156215      -0.737742       0.006800       0.029793       0.036721       0.047774       0.003243       0.003759       0.019107      -0.031565       0.001325      -0.016890      -0.012170       0.029060              2.335628       1.764414       0.107316       0.074719       2.316768       0.438230       2.925701          -0.000004
           27              H       3.779797      -0.940898       9.760871       0.087696       1.866361 0.14758632E+02  0.16831493E+03                                 2.448719                            2.192574      -1.550422       2.097479                    0.993827       4.487881      13.399632       0.439679       1.221501      -0.719548      -0.029936      -0.038660       0.027986       0.056338       0.004224      -0.013122      -0.006650       0.020953      -0.027956      -0.016970      -0.005413       0.022383              2.647124       2.301338       0.506332      -0.427131       3.157126      -0.845392       2.482908          -0.000095
           28              H       2.459868       0.871193       8.790919       0.113563       1.769459 0.14770504E+02  0.16660131E+03                                 2.272907                            2.134092      -1.472328       2.138265                    0.996766       4.105525      11.751161       0.469635       1.156278      -0.737732      -0.046301      -0.001867       0.011653       0.047781       0.009535      -0.014457      -0.006656       0.030924      -0.025565      -0.016861      -0.012174       0.029035              2.336195       3.073951      -0.192598      -0.286566       2.086904      -0.072568       1.847729          -0.000004
           29              H       7.153391       6.538149       4.065510       0.087700       1.866290 0.14757966E+02  0.16830564E+03                                 2.448673                            2.192538      -1.550375       2.097506                    0.993827       4.487797      13.399365       0.439678       1.221515      -0.719545       0.051054      -0.013700      -0.019489       0.056338      -0.016079      -0.003597      -0.004351       0.003080      -0.037357      -0.016969      -0.005412       0.022381              2.647071       3.654873      -0.144496      -0.748735       2.029929      -0.026140       2.256411          -0.000095
           30              H       5.947179       4.711700       5.149867       0.113563       1.769462 0.14770531E+02  0.16660169E+03                                 2.272909                            2.134094      -1.472330       2.138264                    0.996766       4.105530      11.751177       0.469635       1.156278      -0.737732       0.025828      -0.039978       0.004210       0.047781      -0.020722      -0.002387       0.000248       0.003726      -0.048886      -0.016861      -0.012174       0.029035              2.336196       2.188446      -0.464949      -0.028494       2.855875      -0.338958       1.964268          -0.000004
           31              H      11.390697       9.067220       2.065916       0.087714       1.866122 0.14756312E+02  0.16827895E+03                                 2.448329                            2.192265      -1.550525       2.097462                    0.993826       4.487459      13.397237       0.439759       1.221348      -0.719583      -0.026468      -0.003674       0.049596       0.056337       0.003310       0.001921       0.003449       0.009639       0.065773      -0.017003      -0.005407       0.022410              2.646670       2.743298       0.235500      -0.901063       1.947782      -0.241811       3.248929          -0.000095
           32              H      13.539141      10.227424       2.135553       0.113581       1.768910 0.14764978E+02  0.16652335E+03                                 2.272377                            2.133636      -1.472357       2.138249                    0.996767       4.105414      11.750281       0.469705       1.156216      -0.737742       0.013672       0.012046       0.044162       0.047773       0.002427       0.001272       0.005423       0.000806       0.084984      -0.016890      -0.012170       0.029060              2.335630       2.317068       0.206441       0.411753       1.841310       0.283776       2.848514          -0.000004
           33              H      -2.017009       4.189122      14.514466       0.087715       1.866275 0.14757574E+02  0.16829436E+03                                 2.448300                            2.192231      -1.550380       2.097506                    0.993828       4.487486      13.396688       0.439807       1.221206      -0.719615       0.005353      -0.026186      -0.049593       0.056336      -0.000454      -0.002595      -0.002934      -0.011654       0.065762      -0.016997      -0.005402       0.022399              2.646641       1.888124      -0.066829      -0.072363       2.802889       0.930152       3.248909          -0.000095
           34              H      -1.639298       6.601426      14.444829       0.113566       1.768867 0.14764563E+02  0.16651733E+03                                 2.272324                            2.133591      -1.472429       2.138232                    0.996764       4.105441      11.750269       0.469715       1.156200      -0.737745       0.006798       0.016903      -0.044173       0.047782       0.001631      -0.004669      -0.002983      -0.003682       0.084979      -0.016887      -0.012164       0.029051              2.335571       1.764378       0.011044      -0.130286       2.393889      -0.482763       2.848444          -0.000004
           35              H      -2.989051      -0.648907      12.514872       0.087729       1.866142 0.14756427E+02  0.16827914E+03                                 2.448260                            2.192206      -1.550508       2.097476                    0.993829       4.487363      13.396531       0.439789       1.221273      -0.719600      -0.029938       0.043556       0.019476       0.056326      -0.013475       0.002927       0.004873       0.017824      -0.037334      -0.017005      -0.005374       0.022380              2.646584       2.300917      -0.622902      -0.224879       3.382822       0.714412       2.256014          -0.000095
           36              H      -4.308994      -2.394966      11.430515       0.113565       1.769329 0.14768924E+02  0.16657562E+03                                 2.272567                            2.133791      -1.472418       2.138221                    0.996766       4.105445      11.749868       0.469740       1.156075      -0.737779      -0.046297       0.011022      -0.004208       0.047777      -0.017291      -0.001013       0.002190       0.023152      -0.048892      -0.016880      -0.012159       0.029039              2.335832       3.073442      -0.151855       0.309995       1.970076       0.139803       1.963979          -0.000004
           37              H      -4.621683      12.317183       7.694955       0.087717       1.866064 0.14755781E+02  0.16827151E+03                                 2.448289                            2.192234      -1.550497       2.097480                    0.993826       4.487395      13.397026       0.439759       1.221357      -0.719581       0.026469      -0.044789      -0.021615       0.056337       0.000008       0.003828       0.018051      -0.015653      -0.010109      -0.017003      -0.005405       0.022409              2.646624       2.743250      -0.898073      -0.246567       3.133006       0.442485       2.063614          -0.000095
           38              H      -6.770127      12.836967       6.655365       0.113580       1.768915 0.14765028E+02  0.16652405E+03                                 2.272380                            2.133639      -1.472360       2.138248                    0.996767       4.105419      11.750296       0.469705       1.156215      -0.737742      -0.013672      -0.032223      -0.032513       0.047773      -0.000112       0.002738       0.021285      -0.026670       0.002557      -0.016890      -0.012170       0.029060              2.335634       2.317071       0.253372       0.384658       2.350969       0.578021       2.338860          -0.000004
           39              H      -0.384377       9.320959       8.885427       0.087696       1.866367 0.14758690E+02  0.16831581E+03                                 2.448729                            2.192581      -1.550415       2.097482                    0.993827       4.487890      13.399685       0.439677       1.221504      -0.719547      -0.051053       0.010026       0.021611       0.056338       0.004925      -0.015726      -0.009596       0.012165      -0.010097      -0.016969      -0.005413       0.022383              2.647135       3.654971      -0.576202      -0.499520       2.222481       0.085001       2.063954          -0.000095
           40              H       0.821835       7.468664       9.925017       0.113563       1.769459 0.14770500E+02  0.16660127E+03                                 2.272908                            2.134092      -1.472327       2.138265                    0.996766       4.105525      11.751163       0.469635       1.156279      -0.737732      -0.025828      -0.023634       0.032517       0.047781       0.008294      -0.019139      -0.009653       0.020876       0.002563      -0.016861      -0.012174       0.029035              2.336195       2.188444       0.207793      -0.416906       2.480704      -0.555557       2.339436          -0.000004
           41              H       9.758065      -1.589912      10.885021       0.087733       1.866063 0.14755685E+02  0.16826872E+03                                 2.448204                            2.192161      -1.550466       2.097501                    0.993829       4.487267      13.396203       0.439790       1.221285      -0.719598       0.029936       0.004911      -0.047460       0.056327       0.009272      -0.010204      -0.001788       0.029360      -0.002719      -0.017006      -0.005372       0.022378              2.646519       2.300864       0.116690      -0.651867       1.918977      -0.130698       3.719716          -0.000095
           42              H      11.078008      -1.523842      12.939330       0.113565       1.769330 0.14768940E+02  0.16657586E+03                                 2.272569                            2.133793      -1.472420       2.138220                    0.996766       4.105448      11.749882       0.469739       1.156076      -0.737779       0.046297       0.009156      -0.007441       0.047777       0.007768      -0.015481      -0.004478       0.034701      -0.014245      -0.016880      -0.012159       0.029039              2.335834       3.073444       0.344392       0.023482       1.844433       0.067263       2.089625          -0.000004
           43              H       8.786023      -0.902646       5.695361       0.087712       1.866332 0.14758090E+02  0.16830158E+03                                 2.448338                            2.192261      -1.550408       2.097489                    0.993828       4.487550      13.396898       0.439807       1.221196      -0.719617      -0.005353       0.029857       0.047472       0.056336      -0.002021      -0.001692       0.010248      -0.034486      -0.002738      -0.016996      -0.005404       0.022400              2.646686       1.888149      -0.029255      -0.094060       2.331918       0.658239       3.719990          -0.000095
           44              H       8.408312       0.363794       3.641052       0.113566       1.768865 0.14764536E+02  0.16651696E+03                                 2.272322                            2.133590      -1.472427       2.138233                    0.996764       4.105438      11.750260       0.469715       1.156201      -0.737745      -0.006798       0.046706       0.007448       0.047782      -0.004859      -0.000922       0.016110      -0.036752      -0.014231      -0.016887      -0.012164       0.029051              2.335569       1.764377      -0.118354      -0.055577       3.152888      -0.044564       2.089442          -0.000004
           45              H      -4.751638       5.091807      12.950936       0.087733       1.866056 0.14755622E+02  0.16826778E+03                                 2.448196                            2.192155      -1.550466       2.097501                    0.993829       4.487260      13.396165       0.439791       1.221283      -0.719598      -0.005348      -0.056032       0.002131       0.056327       0.002493      -0.000888      -0.013165      -0.029385       0.012599      -0.017006      -0.005372       0.022378              2.646510       1.888059       0.096089       0.021695       3.942696       0.271903       2.108774          -0.000095
           46              H      -5.129323       6.237671      15.074883       0.113565       1.769334 0.14768977E+02  0.16657642E+03                                 2.272573                            2.133796      -1.472422       2.138219                    0.996766       4.105453      11.749907       0.469739       1.156077      -0.737779      -0.006800      -0.029795       0.036724       0.047777       0.003245      -0.003743      -0.019086      -0.031563       0.001334      -0.016880      -0.012159       0.029039              2.335839       1.764528       0.107329      -0.074723       2.316963      -0.438323       2.926027          -0.000004
           47              H      -3.779666       0.941082       9.760871       0.087712       1.866342 0.14758193E+02  0.16830312E+03                                 2.448352                            2.192271      -1.550412       2.097487                    0.993828       4.487564      13.396972       0.439805       1.221200      -0.719616       0.029934       0.038660       0.027984       0.056336       0.004223       0.013138       0.006675       0.020955      -0.027961      -0.016996      -0.005404       0.022400              2.646701       2.301012       0.506257       0.427044       3.156578       0.845187       2.482511          -0.000095
           48              H      -2.459751      -0.871027       8.790919       0.113566       1.768864 0.14764533E+02  0.16651692E+03                                 2.272323                            2.133591      -1.472425       2.138234                    0.996764       4.105437      11.750261       0.469714       1.156202      -0.737745       0.046301       0.001870       0.011656       0.047782       0.009534       0.014477       0.006680       0.030917      -0.025558      -0.016887      -0.012164       0.029051              2.335570       3.073003      -0.192494       0.286438       2.086392       0.072536       1.847315          -0.000004
           49              H      13.153312       6.789905       3.629446       0.087717       1.866086 0.14755983E+02  0.16827438E+03                                 2.448306                            2.192247      -1.550494       2.097481                    0.993826       4.487423      13.397129       0.439758       1.221355      -0.719581      -0.051050      -0.023732      -0.002125       0.056337       0.011171       0.012136       0.005258       0.019729       0.012587      -0.017003      -0.005405       0.022409              2.646643       3.654200       0.720478      -0.249173       2.176831      -0.111109       2.108897          -0.000095
           50              H      14.359510       6.815731       1.505499       0.113581       1.768910 0.14764978E+02  0.16652333E+03                                 2.272375                            2.133634      -1.472358       2.138248                    0.996767       4.105414      11.750272       0.469705       1.156214      -0.737742      -0.025823      -0.016342      -0.036721       0.047774       0.012442       0.016761       0.009913       0.020474       0.001325      -0.016890      -0.012170       0.029060              2.335628       2.187945       0.257055       0.388261       1.893237       0.216520       2.925702          -0.000004
           51              H       8.916021       6.322790       6.819511       0.087696       1.866361 0.14758630E+02  0.16831489E+03                                 2.448719                            2.192574      -1.550422       2.097479                    0.993827       4.487881      13.399631       0.439679       1.221501      -0.719548       0.026470       0.041111      -0.027986       0.056338      -0.003299      -0.001896      -0.014588      -0.021607      -0.027956      -0.016970      -0.005413       0.022383              2.647124       2.743794       0.662762      -0.654669       2.714670      -0.684498       2.482908          -0.000095
           52              H       6.767592       6.963209       7.789463       0.113563       1.769459 0.14770501E+02  0.16660127E+03                                 2.272908                            2.134092      -1.472328       2.138265                    0.996766       4.105525      11.751162       0.469635       1.156278      -0.737732      -0.013673       0.044275      -0.011653       0.047781      -0.002302      -0.001456      -0.015849      -0.036038      -0.025565      -0.016861      -0.012174       0.029035              2.336195       2.317627      -0.459995       0.027103       2.843228      -0.294366       1.847729          -0.000004
           53              H       2.989217       0.649142      12.514872       0.087700       1.866291 0.14757976E+02  0.16830577E+03                                 2.448674                            2.192538      -1.550379       2.097504                    0.993827       4.487798      13.399370       0.439678       1.221515      -0.719545       0.029935      -0.043567       0.019489       0.056338      -0.013474      -0.002903      -0.004842       0.017817      -0.037357      -0.016969      -0.005412       0.022381              2.647072       2.301296      -0.623053       0.224930       3.383509      -0.714630       2.256412          -0.000095
           54              H       4.309146       2.395181      11.430515       0.113563       1.769463 0.14770538E+02  0.16660179E+03                                 2.272910                            2.134094      -1.472330       2.138264                    0.996766       4.105530      11.751177       0.469635       1.156278      -0.737732       0.046301      -0.011025      -0.004210       0.047781      -0.017288       0.001029      -0.002168       0.023150      -0.048886      -0.016861      -0.012174       0.029035              2.336197       3.073955      -0.151878      -0.310075       1.970368      -0.139850       1.964268          -0.000004
           55              H       2.017203      -4.188849      14.514466       0.087714       1.866124 0.14756339E+02  0.16827932E+03                                 2.448330                            2.192266      -1.550525       2.097462                    0.993826       4.487461      13.397243       0.439759       1.221347      -0.719583      -0.005359       0.026179      -0.049596       0.056337      -0.000455       0.002611       0.002961      -0.011658       0.065773      -0.017003      -0.005407       0.022410              2.646672       1.888152      -0.066836       0.072369       2.802932      -0.930135       3.248932          -0.000095
           56              H       1.639490      -6.601154      14.444829       0.113581       1.768908 0.14764963E+02  0.16652315E+03                                 2.272376                            2.133635      -1.472355       2.138250                    0.996767       4.105412      11.750275       0.469705       1.156216      -0.737742      -0.006800      -0.016905      -0.044162       0.047773       0.001634       0.004688       0.003007      -0.003678       0.084984      -0.016890      -0.012170       0.029060              2.335630       1.764415       0.011052       0.130298       2.393961       0.482796       2.848513          -0.000004
           57              H       2.147137      10.078091       2.065916       0.087715       1.866277 0.14757593E+02  0.16829464E+03                                 2.448302                            2.192233      -1.550386       2.097503                    0.993828       4.487489      13.396700       0.439807       1.221206      -0.719615       0.026472       0.003682       0.049593       0.056336       0.003309      -0.001901      -0.003425       0.009635       0.065762      -0.016997      -0.005402       0.022399              2.646643       2.743257       0.235503       0.901078       1.947760       0.241824       3.248912          -0.000095
           58              H      -0.001305       8.917888       2.135553       0.113566       1.768867 0.14764559E+02  0.16651726E+03                                 2.272323                            2.133591      -1.472429       2.138232                    0.996764       4.105441      11.750268       0.469715       1.156200      -0.737745      -0.013670      -0.012044       0.044173       0.047782       0.002426      -0.001256      -0.005396       0.000813       0.084979      -0.016887      -0.012164       0.029051              2.335570       2.317002       0.206424      -0.411726       1.841264      -0.283755       2.848444          -0.000004
           59              H       6.384471      12.607200       4.065510       0.087729       1.866141 0.14756416E+02  0.16827899E+03                                 2.448259                            2.192205      -1.550507       2.097476                    0.993829       4.487362      13.396529       0.439789       1.221273      -0.719600      -0.051044       0.013707      -0.019476       0.056326      -0.016082       0.003619       0.004384       0.003076      -0.037334      -0.017005      -0.005374       0.022380              2.646583       3.654126      -0.144475       0.748514       2.029611       0.026116       2.256013          -0.000095
           60              H       7.590697      14.433669       5.149867       0.113565       1.769326 0.14768890E+02  0.16657516E+03                                 2.272565                            2.133789      -1.472417       2.138222                    0.996766       4.105443      11.749864       0.469740       1.156076      -0.737779      -0.025824       0.039975       0.004208       0.047777      -0.020725       0.002403      -0.000225       0.003729      -0.048892      -0.016880      -0.012159       0.029039              2.335831       2.188114      -0.464861       0.028477       2.855400       0.338867       1.963978          -0.000004
           61              H      13.153312      -0.251688       7.694955       0.087714       1.866143 0.14756513E+02  0.16828179E+03                                 2.448344                            2.192277      -1.550521       2.097464                    0.993826       4.487487      13.397338       0.439759       1.221345      -0.719584      -0.051050       0.010025      -0.021616       0.056336       0.004926       0.015744       0.009625       0.012164      -0.010106      -0.017003      -0.005407       0.022410              2.646688       3.654271      -0.576038       0.499387       2.222136      -0.084975       2.063657          -0.000095
           62              H      14.359510      -2.104003       6.655365       0.113581       1.768909 0.14764964E+02  0.16652312E+03                                 2.272375                            2.133633      -1.472356       2.138249                    0.996767       4.105410      11.750260       0.469705       1.156215      -0.737742      -0.025823      -0.023631      -0.032513       0.047774       0.008294       0.019156       0.009676       0.020884       0.002556      -0.016890      -0.012170       0.029060              2.335628       2.187944       0.207720       0.416744       2.480085       0.555330       2.338855          -0.000004
           63              H       8.916021       2.744558       8.885427       0.087700       1.866283 0.14757903E+02  0.16830465E+03                                 2.448663                            2.192530      -1.550380       2.097504                    0.993827       4.487786      13.399303       0.439680       1.221511      -0.719546       0.026472      -0.044792       0.021609       0.056339       0.000006      -0.003807      -0.018024      -0.015653      -0.010099      -0.016970      -0.005412       0.022381              2.647059       2.743723      -0.898306       0.246634       3.133552      -0.442599       2.063902          -0.000095
           64              H       6.767592       3.264362       9.925017       0.113563       1.769464 0.14770546E+02  0.16660190E+03                                 2.272910                            2.134095      -1.472331       2.138263                    0.996766       4.105530      11.751177       0.469635       1.156277      -0.737732      -0.013673      -0.032229       0.032518       0.047781      -0.000110      -0.002722      -0.021262      -0.026662       0.002563      -0.016861      -0.012174       0.029035              2.336198       2.317628       0.253466      -0.384818       2.351525      -0.578249       2.339439          -0.000004
           65              H      -4.751638       8.670039      10.885021       0.087729       1.866134 0.14756350E+02  0.16827802E+03                                 2.448251                            2.192199      -1.550507       2.097476                    0.993829       4.487354      13.396488       0.439790       1.221272      -0.719601      -0.005349       0.029863      -0.047458       0.056326      -0.002015       0.001717      -0.010218      -0.034492      -0.002723      -0.017006      -0.005374       0.022380              2.646574       1.888096      -0.029257       0.094069       2.331822      -0.658171       3.719805          -0.000095
           66              H      -5.129323       9.936518      12.939330       0.113565       1.769329 0.14768931E+02  0.16657575E+03                                 2.272569                            2.133793      -1.472417       2.138222                    0.996766       4.105447      11.749883       0.469739       1.156077      -0.737779      -0.006800       0.046701      -0.007441       0.047777      -0.004863       0.000939      -0.016088      -0.036755      -0.014244      -0.016880      -0.012159       0.029039              2.335835       1.764525      -0.118376       0.055589       3.153353       0.044561       2.089626          -0.000004
           67              H      -3.779666       7.982675       5.695361       0.087715       1.866284 0.14757656E+02  0.16829560E+03                                 2.448312                            2.192240      -1.550385       2.097504                    0.993828       4.487500      13.396760       0.439805       1.221209      -0.719614       0.029933       0.004906       0.047473       0.056336       0.009266       0.010225       0.001821       0.029362      -0.002734      -0.016996      -0.005402       0.022399              2.646654       2.300974       0.116706       0.651935       1.919050       0.130728       3.719938          -0.000095
           68              H      -2.459751       8.048707       3.641052       0.113566       1.768866 0.14764555E+02  0.16651723E+03                                 2.272324                            2.133592      -1.472427       2.138233                    0.996764       4.105440      11.750271       0.469714       1.156202      -0.737745       0.046301       0.009159       0.007448       0.047782       0.007771       0.015496       0.004501       0.034693      -0.014232      -0.016887      -0.012164       0.029051              2.335571       3.073004       0.344310      -0.023489       1.844265      -0.067253       2.089444          -0.000004
           69              H       6.384471      -2.782643      12.950936       0.087729       1.866141 0.14756414E+02  0.16827898E+03                                 2.448259                            2.192206      -1.550507       2.097476                    0.993829       4.487362      13.396530       0.439789       1.221274      -0.719600      -0.051044      -0.023720       0.002133       0.056326       0.011175      -0.012118      -0.005225       0.019719       0.012598      -0.017005      -0.005374       0.022380              2.646584       3.654127       0.720471       0.249132       2.176797       0.111093       2.108827          -0.000095
           70              H       7.590697      -2.756777      15.074883       0.113565       1.769326 0.14768893E+02  0.16657522E+03                                 2.272566                            2.133790      -1.472417       2.138222                    0.996766       4.105443      11.749868       0.469739       1.156077      -0.737779      -0.025824      -0.016343       0.036724       0.047777       0.012443      -0.016747      -0.009890       0.020470       0.001333      -0.016880      -0.012159       0.029039              2.335832       2.188115       0.257089      -0.388345       1.893362      -0.216554       2.926017          -0.000004
           71              H       2.147137      -3.249818       9.760871       0.087715       1.866277 0.14757588E+02  0.16829456E+03                                 2.448302                            2.192232      -1.550386       2.097504                    0.993828       4.487489      13.396699       0.439807       1.221206      -0.719615       0.026472       0.041108       0.027985       0.056336      -0.003301       0.001915       0.014611      -0.021605      -0.027959      -0.016997      -0.005402       0.022399              2.646642       2.743257       0.662611       0.654484       2.714209       0.684325       2.482460          -0.000095
           72              H      -0.001305      -2.609418       8.790919       0.113566       1.768866 0.14764556E+02  0.16651723E+03                                 2.272324                            2.133591      -1.472429       2.138232                    0.996764       4.105441      11.750271       0.469715       1.156201      -0.737745      -0.013670       0.044277       0.011656       0.047782      -0.002301       0.001473       0.015876      -0.036033      -0.025559      -0.016887      -0.012164       0.029051              2.335571       2.317003      -0.459778      -0.027090       2.842393       0.294236       1.847315          -0.000004
           73              H       2.017203      14.664355       3.629446       0.087714       1.866123 0.14756326E+02  0.16827914E+03                                 2.448330                            2.192265      -1.550525       2.097462                    0.993826       4.487460      13.397241       0.439759       1.221348      -0.719583      -0.005358      -0.056041      -0.002126       0.056337       0.002489       0.000912       0.013196      -0.029388       0.012586      -0.017003      -0.005407       0.022410              2.646671       1.888151       0.096091      -0.021698       3.942946      -0.271963       2.108916          -0.000095
           74              H       1.639490      15.810180       1.505499       0.113580       1.768913 0.14765006E+02  0.16652374E+03                                 2.272379                            2.133637      -1.472358       2.138248                    0.996767       4.105417      11.750289       0.469705       1.156215      -0.737742      -0.006800      -0.029793      -0.036721       0.047773       0.003243       0.003759       0.019107      -0.031565       0.001325      -0.016890      -0.012170       0.029060              2.335632       1.764417       0.107316       0.074719       2.316772       0.438231       2.925709          -0.000004
           75              H       2.989217      10.513690       6.819511       0.087700       1.866291 0.14757973E+02  0.16830573E+03                                 2.448674                            2.192538      -1.550379       2.097504                    0.993827       4.487798      13.399368       0.439678       1.221515      -0.719545       0.029935       0.038661      -0.027986       0.056338       0.004223      -0.013120      -0.006651       0.020951      -0.027954      -0.016969      -0.005412       0.022381              2.647071       2.301295       0.506318      -0.427119       3.157056      -0.845368       2.482863          -0.000095
           76              H       4.309146       8.701599       7.789463       0.113563       1.769463 0.14770543E+02  0.16660187E+03                                 2.272911                            2.134095      -1.472330       2.138264                    0.996766       4.105530      11.751181       0.469635       1.156278      -0.737732       0.046301       0.001867      -0.011653       0.047781       0.009535      -0.014457      -0.006656       0.030924      -0.025564      -0.016861      -0.012174       0.029035              2.336198       3.073957      -0.192597      -0.286567       2.086906      -0.072568       1.847732          -0.000004
           77              H      -0.384377       3.034643      12.514872       0.087696       1.866359 0.14758610E+02  0.16831461E+03                                 2.448718                            2.192573      -1.550417       2.097481                    0.993827       4.487878      13.399622       0.439679       1.221501      -0.719548      -0.051053       0.013703       0.019488       0.056338      -0.016082      -0.003597      -0.004350       0.003080      -0.037355      -0.016970      -0.005413       0.022383              2.647122       3.654951      -0.144501      -0.748758       2.029963      -0.026141       2.256453          -0.000095
           78              H       0.821835       4.861092      11.430515       0.113563       1.769459 0.14770500E+02  0.16660125E+03                                 2.272907                            2.134091      -1.472329       2.138264                    0.996766       4.105526      11.751162       0.469635       1.156278      -0.737732      -0.025828       0.039978      -0.004209       0.047781      -0.020721      -0.002387       0.000248       0.003726      -0.048886      -0.016861      -0.012174       0.029035              2.336194       2.188443      -0.464948      -0.028494       2.855872      -0.338958       1.964266          -0.000004
           79              H      -4.621683       0.505572      14.514466       0.087717       1.866069 0.14755833E+02  0.16827229E+03                                 2.448296                            2.192239      -1.550497       2.097480                    0.993826       4.487402      13.397064       0.439758       1.221359      -0.719581       0.026469       0.003675      -0.049596       0.056337       0.003311       0.001921       0.003448       0.009640       0.065769      -0.017003      -0.005405       0.022409              2.646632       2.743258       0.235496      -0.901043       1.947759      -0.241807       3.248877          -0.000095
           80              H      -6.770127      -0.654632      14.444829       0.113580       1.768911 0.14764984E+02  0.16652341E+03                                 2.272376                            2.133634      -1.472358       2.138248                    0.996767       4.105414      11.750272       0.469705       1.156214      -0.737742      -0.013672      -0.012046      -0.044162       0.047774       0.002427       0.001272       0.005422       0.000806       0.084985      -0.016890      -0.012170       0.029060              2.335629       2.317066       0.206441       0.411752       1.841308       0.283775       2.848511          -0.000004
           81              H       8.786023       5.383670       2.065916       0.087712       1.866341 0.14758179E+02  0.16830292E+03                                 2.448351                            2.192270      -1.550407       2.097489                    0.993828       4.487562      13.396964       0.439805       1.221200      -0.719616      -0.005353       0.026184       0.049593       0.056336      -0.000455      -0.002596      -0.002935      -0.011652       0.065764      -0.016996      -0.005404       0.022400              2.646700       1.888157      -0.066832      -0.072366       2.802953       0.930183       3.248989          -0.000095
           82              H       8.408312       2.971366       2.135553       0.113566       1.768865 0.14764539E+02  0.16651700E+03                                 2.272323                            2.133590      -1.472426       2.138234                    0.996764       4.105438      11.750261       0.469714       1.156201      -0.737745      -0.006798      -0.016903       0.044173       0.047782       0.001631      -0.004669      -0.002983      -0.003682       0.084979      -0.016887      -0.012164       0.029051              2.335570       1.764378       0.011044      -0.130286       2.393889      -0.482764       2.848442          -0.000004
           83              H       9.758065      10.221699       4.065510       0.087733       1.866059 0.14755651E+02  0.16826819E+03                                 2.448198                            2.192157      -1.550468       2.097500                    0.993829       4.487262      13.396172       0.439791       1.221282      -0.719598       0.029936      -0.043557      -0.019476       0.056327      -0.013473       0.002928       0.004874       0.017821      -0.037337      -0.017006      -0.005372       0.022378              2.646513       2.300858      -0.622878      -0.224870       3.382723       0.714382       2.255956          -0.000095
           84              H      11.078008      11.967758       5.149867       0.113565       1.769335 0.14768987E+02  0.16657653E+03                                 2.272573                            2.133796      -1.472422       2.138219                    0.996766       4.105454      11.749907       0.469739       1.156076      -0.737779       0.046297      -0.011022       0.004208       0.047777      -0.017291      -0.001013       0.002190       0.023153      -0.048891      -0.016880      -0.012159       0.029039              2.335839       3.073452      -0.151857       0.309996       1.970082       0.139804       1.963984          -0.000004
           85              H      11.390697      -2.744391       8.885427       0.087714       1.866126 0.14756348E+02  0.16827949E+03                                 2.448334                            2.192268      -1.550523       2.097463                    0.993826       4.487465      13.397268       0.439758       1.221349      -0.719583      -0.026468       0.044789       0.021616       0.056337       0.000009       0.003827       0.018052      -0.015654      -0.010106      -0.017003      -0.005407       0.022410              2.646676       2.743305      -0.898099      -0.246575       3.133073       0.442499       2.063649          -0.000095
           86              H      13.539141      -3.264175       9.925017       0.113581       1.768906 0.14764942E+02  0.16652283E+03                                 2.272373                            2.133632      -1.472355       2.138250                    0.996767       4.105409      11.750258       0.469705       1.156215      -0.737742       0.013672       0.032223       0.032513       0.047774      -0.000112       0.002738       0.021285      -0.026670       0.002556      -0.016890      -0.012170       0.029060              2.335626       2.317064       0.253371       0.384657       2.350961       0.578018       2.338853          -0.000004
           87              H       7.153391       0.251833       7.694955       0.087700       1.866282 0.14757891E+02  0.16830449E+03                                 2.448662                            2.192529      -1.550376       2.097506                    0.993827       4.487785      13.399300       0.439680       1.221512      -0.719546       0.051054      -0.010028      -0.021609       0.056339       0.004924      -0.015724      -0.009597       0.012167      -0.010099      -0.016970      -0.005412       0.022381              2.647058       3.654852      -0.576176      -0.499496       2.222420       0.084998       2.063901          -0.000095
           88              H       5.947179       2.104128       6.655365       0.113563       1.769464 0.14770547E+02  0.16660191E+03                                 2.272910                            2.134094      -1.472331       2.138263                    0.996766       4.105531      11.751179       0.469635       1.156277      -0.737732       0.025828       0.023634      -0.032518       0.047781       0.008294      -0.019139      -0.009653       0.020876       0.002563      -0.016861      -0.012174       0.029035              2.336197       2.188447       0.207794      -0.416907       2.480706      -0.555558       2.339439          -0.000004
           89              H      -2.989051      11.162704       5.695361       0.087729       1.866137 0.14756374E+02  0.16827837E+03                                 2.448254                            2.192201      -1.550509       2.097475                    0.993829       4.487355      13.396494       0.439790       1.221272      -0.719601      -0.029938      -0.004911       0.047458       0.056326       0.009272      -0.010206      -0.001787       0.029360      -0.002723      -0.017006      -0.005374       0.022380              2.646577       2.300911       0.116693      -0.651887       1.919011      -0.130700       3.719809          -0.000095
           90              H      -4.308994      11.096634       3.641052       0.113565       1.769333 0.14768972E+02  0.16657632E+03                                 2.272572                            2.133795      -1.472420       2.138220                    0.996766       4.105451      11.749896       0.469739       1.156076      -0.737779      -0.046297      -0.009155       0.007442       0.047776       0.007768      -0.015481      -0.004477       0.034701      -0.014244      -0.016880      -0.012159       0.029039              2.335838       3.073449       0.344392       0.023483       1.844435       0.067264       2.089629          -0.000004
           91              H      -2.017009      10.475438      10.885021       0.087715       1.866283 0.14757641E+02  0.16829538E+03                                 2.448311                            2.192239      -1.550378       2.097507                    0.993828       4.487498      13.396751       0.439806       1.221209      -0.719614       0.005353      -0.029856      -0.047473       0.056336      -0.002021      -0.001691       0.010247      -0.034485      -0.002734      -0.016996      -0.005402       0.022399              2.646653       1.888130      -0.029254      -0.094057       2.331891       0.658226       3.719937          -0.000095
           92              H      -1.639298       9.208998      12.939330       0.113566       1.768866 0.14764557E+02  0.16651726E+03                                 2.272324                            2.133592      -1.472428       2.138232                    0.996764       4.105441      11.750273       0.469714       1.156201      -0.737745       0.006798      -0.046706      -0.007448       0.047782      -0.004859      -0.000922       0.016110      -0.036752      -0.014232      -0.016887      -0.012164       0.029051              2.335571       1.764379      -0.118354      -0.055577       3.152891      -0.044563       2.089444          -0.000004
           93              H      11.520652       4.480985       3.629446       0.087729       1.866139 0.14756399E+02  0.16827876E+03                                 2.448258                            2.192205      -1.550507       2.097476                    0.993829       4.487361      13.396526       0.439789       1.221274      -0.719600       0.005349       0.056031      -0.002133       0.056326       0.002494      -0.000887      -0.013167      -0.029385       0.012598      -0.017005      -0.005374       0.022380              2.646582       1.888100       0.096095       0.021696       3.942820       0.271914       2.108826          -0.000095
           94              H      11.898337       3.335121       1.505499       0.113565       1.769328 0.14768920E+02  0.16657558E+03                                 2.272567                            2.133791      -1.472418       2.138221                    0.996766       4.105445      11.749871       0.469740       1.156076      -0.737779       0.006800       0.029795      -0.036724       0.047777       0.003245      -0.003742      -0.019086      -0.031563       0.001333      -0.016880      -0.012159       0.029039              2.335833       1.764524       0.107329      -0.074723       2.316956      -0.438320       2.926018          -0.000004
           95              H      10.548680       8.631710       6.819511       0.087715       1.866276 0.14757587E+02  0.16829455E+03                                 2.448302                            2.192232      -1.550385       2.097504                    0.993828       4.487488      13.396697       0.439807       1.221206      -0.719615      -0.029933      -0.038661      -0.027985       0.056336       0.004222       0.013137       0.006676       0.020954      -0.027959      -0.016997      -0.005402       0.022399              2.646642       2.300964       0.506239       0.427030       3.156502       0.845159       2.482459          -0.000095
           96              H       9.228765      10.443819       7.789463       0.113566       1.768867 0.14764567E+02  0.16651738E+03                                 2.272324                            2.133592      -1.472429       2.138232                    0.996764       4.105442      11.750273       0.469715       1.156201      -0.737745      -0.046301      -0.001870      -0.011656       0.047782       0.009534       0.014477       0.006680       0.030918      -0.025559      -0.016887      -0.012164       0.029051              2.335571       3.073004      -0.192493       0.286439       2.086393       0.072536       1.847316          -0.000004
           97              H      -6.384298       2.782887      12.950936       0.087714       1.866138 0.14756463E+02  0.16828105E+03                                 2.448338                            2.192272      -1.550521       2.097464                    0.993826       4.487480      13.397301       0.439760       1.221343      -0.719584       0.051050       0.023732       0.002126       0.056337       0.011171       0.012138       0.005259       0.019728       0.012585      -0.017003      -0.005407       0.022410              2.646680       3.654259       0.720495      -0.249178       2.176860      -0.111111       2.108923          -0.000095
           98              H      -7.590496       2.757061      15.074883       0.113581       1.768910 0.14764975E+02  0.16652331E+03                                 2.272377                            2.133635      -1.472357       2.138249                    0.996767       4.105414      11.750282       0.469705       1.156216      -0.737742       0.025823       0.016342       0.036721       0.047773       0.012442       0.016761       0.009913       0.020473       0.001325      -0.016890      -0.012170       0.029060              2.335631       2.187947       0.257055       0.388262       1.893238       0.216521       2.925707          -0.000003
           99              H      -2.147007       3.250002       9.760871       0.087700       1.866291 0.14757979E+02  0.16830582E+03                                 2.448675                            2.192539      -1.550380       2.097504                    0.993827       4.487799      13.399374       0.439678       1.221515      -0.719545      -0.026472      -0.041110       0.027986       0.056338      -0.003300      -0.001898      -0.014587      -0.021604      -0.027954      -0.016969      -0.005412       0.022381              2.647073       2.743738       0.662743      -0.654651       2.714617      -0.684479       2.482864          -0.000095
          100              H       0.001422       2.609583       8.790919       0.113563       1.769463 0.14770539E+02  0.16660182E+03                                 2.272911                            2.134095      -1.472330       2.138264                    0.996766       4.105530      11.751180       0.469635       1.156278      -0.737732       0.013673      -0.044275       0.011653       0.047781      -0.002302      -0.001456      -0.015849      -0.036038      -0.025564      -0.016861      -0.012174       0.029035              2.336198       2.317629      -0.459995       0.027103       2.843233      -0.294368       1.847732          -0.000004
          101              H       3.779797       8.923650       4.065510       0.087696       1.866362 0.14758635E+02  0.16831497E+03                                 2.448720                            2.192574      -1.550422       2.097478                    0.993827       4.487881      13.399632       0.439679       1.221501      -0.719548      -0.029936       0.043566      -0.019488       0.056338      -0.013476      -0.002902      -0.004841       0.017820      -0.037355      -0.016970      -0.005413       0.022383              2.647125       2.301339      -0.623070       0.224937       3.383581      -0.714652       2.256455          -0.000095
          102              H       2.459868       7.177611       5.149867       0.113563       1.769460 0.14770506E+02  0.16660134E+03                                 2.272907                            2.134092      -1.472329       2.138264                    0.996766       4.105526      11.751161       0.469636       1.156277      -0.737732      -0.046301       0.011025       0.004209       0.047781      -0.017288       0.001029      -0.002168       0.023150      -0.048886      -0.016861      -0.012174       0.029035              2.336194       3.073951      -0.151877      -0.310075       1.970365      -0.139850       1.964266          -0.000004
          103              H       4.751811      13.761641       2.065916       0.087717       1.866071 0.14755851E+02  0.16827253E+03                                 2.448297                            2.192240      -1.550497       2.097480                    0.993826       4.487403      13.397065       0.439758       1.221359      -0.719581       0.005358      -0.026180       0.049596       0.056337      -0.000454       0.002611       0.002960      -0.011660       0.065769      -0.017003      -0.005405       0.022409              2.646632       1.888130      -0.066834       0.072366       2.802889      -0.930114       3.248878          -0.000095
          104              H       5.129524      16.173946       2.135553       0.113581       1.768908 0.14764957E+02  0.16652303E+03                                 2.272374                            2.133633      -1.472357       2.138249                    0.996767       4.105412      11.750267       0.469705       1.156215      -0.737742       0.006800       0.016906       0.044162       0.047774       0.001634       0.004688       0.003007      -0.003678       0.084985      -0.016890      -0.012170       0.029060              2.335627       1.764413       0.011051       0.130297       2.393958       0.482794       2.848509          -0.000004
          105              H       4.621877      -0.505299      14.514466       0.087712       1.866342 0.14758192E+02  0.16830310E+03                                 2.448352                            2.192271      -1.550411       2.097487                    0.993828       4.487564      13.396971       0.439805       1.221200      -0.719616      -0.026471      -0.003681      -0.049593       0.056336       0.003308      -0.001902      -0.003426       0.009635       0.065764      -0.016996      -0.005404       0.022400              2.646701       2.743318       0.235509       0.901108       1.947794       0.241831       3.248990          -0.000095
          106              H       6.770319       0.654904      14.444829       0.113566       1.768865 0.14764539E+02  0.16651700E+03                                 2.272323                            2.133591      -1.472426       2.138233                    0.996764       4.105438      11.750262       0.469714       1.156201      -0.737745       0.013670       0.012044      -0.044173       0.047782       0.002426      -0.001256      -0.005396       0.000813       0.084979      -0.016887      -0.012164       0.029051              2.335570       2.317003       0.206424      -0.411727       1.841264      -0.283755       2.848443          -0.000004
          107              H       0.384543      -3.034408      12.514872       0.087733       1.866059 0.14755647E+02  0.16826812E+03                                 2.448197                            2.192157      -1.550468       2.097500                    0.993829       4.487262      13.396172       0.439791       1.221283      -0.719598       0.051045      -0.013705       0.019476       0.056327      -0.016080       0.003619       0.004385       0.003076      -0.037337      -0.017006      -0.005372       0.022378              2.646512       3.654017      -0.144469       0.748482       2.029563       0.026115       2.255956          -0.000095
          108              H      -0.821683      -4.860877      11.430515       0.113565       1.769338 0.14769014E+02  0.16657692E+03                                 2.272575                            2.133798      -1.472425       2.138218                    0.996766       4.105457      11.749918       0.469739       1.156076      -0.737779       0.025824      -0.039975      -0.004208       0.047777      -0.020725       0.002403      -0.000225       0.003728      -0.048891      -0.016880      -0.012159       0.029039              2.335842       2.188125      -0.464865       0.028478       2.855414       0.338869       1.963986          -0.000004
          109              C      -7.421290       9.983383       8.626773       0.092490      30.323359 0.36134214E+03  0.81062124E+04                                 8.469540                            6.317721       0.285540       2.099524                    0.999772      26.387373      73.951167       0.659133       0.414222      -1.066277      -0.049991      -0.042216      -0.015726       0.067295       0.019812      -0.002660      -0.052428      -0.025266       0.015885      -0.049230      -0.014260       0.063490             10.190115      11.504357      -3.158942       1.056245      11.661868       3.483980       7.404119          -0.000118
          110              C      -8.091399      11.031592       9.218692      -0.155667      37.291156 0.48416748E+03  0.11678095E+05                                 9.647951                            7.297661       0.075777       1.985400                    0.999672      30.315649      87.902179       0.615640       0.412480      -1.068120      -0.021424      -0.006862      -0.006051       0.023296       0.023333       0.006482      -0.022334      -0.018461       0.059751      -0.040713       0.005363       0.035350             11.595061      13.287248      -4.611003       0.595154      13.715403       3.691396       7.782534          -0.000018
          111              C      -1.651528       5.903519       7.953609       0.092477      30.321671 0.36131480E+03  0.81054601E+04                                 8.469258                            6.317440       0.285535       2.099528                    0.999772      26.387050      73.950052       0.659153       0.414217      -1.066279      -0.023168      -0.061194       0.015755       0.067303       0.023340       0.048679       0.020097      -0.005298       0.015863      -0.049360      -0.014295       0.063655             10.189811      13.629244      -2.407517      -2.932478       9.536228      -2.157208       7.403962          -0.000118
          112              C      -0.439906       5.621121       7.361690      -0.155624      37.286079 0.48408294E+03  0.11675667E+05                                 9.647370                            7.297165       0.075800       1.985413                    0.999673      30.315205      87.902393       0.615637       0.412496      -1.068099       0.000668      -0.022435       0.006035       0.023242       0.023922       0.023334       0.001522      -0.014937       0.059679      -0.040675       0.005146       0.035530             11.594374      16.564752      -3.451399      -3.281834      10.436062      -1.791657       7.782309          -0.000018
          113              C      11.580214       1.434983       4.756912       0.092408      30.320777 0.36131370E+03  0.81052284E+04                                 8.468224                            6.316863       0.285560       2.099525                    0.999773      26.386846      73.942550       0.659288       0.414142      -1.066353       0.023706       0.060807      -0.016420       0.067299       0.021885       0.026070      -0.011828       0.078793      -0.076240      -0.049230      -0.014337       0.063567             10.188361       4.555562      -0.573036      -0.287314      11.477175       1.583393      14.532344          -0.000118
          114              C      11.792746       0.710324       3.604575      -0.155623      37.284526 0.48407004E+03  0.11674998E+05                                 9.646217                            7.296491       0.075762       1.985400                    0.999673      30.313795      87.890077       0.615753       0.412431      -1.068166       0.005428       0.018168      -0.013472       0.023260       0.002671       0.015442      -0.009631       0.029047      -0.104582      -0.040549       0.005189       0.035360             11.592745       5.097046      -0.439016      -0.339333      11.908115       2.369004      17.773074          -0.000018
          115              C      11.030631       1.823698      11.823470       0.092458      30.320646 0.36130674E+03  0.81050768E+04                                 8.468353                            6.316911       0.285497       2.099510                    0.999773      26.386667      73.943370       0.659265       0.414157      -1.066338       0.049435       0.042621       0.016406       0.067302      -0.007729       0.019951      -0.020495      -0.088794      -0.076265      -0.049326      -0.014180       0.063507             10.188555      11.068387       1.729516      -1.588336       4.964479      -0.256719      14.532801          -0.000118
          116              C      10.276587       1.782547      12.975807      -0.155617      37.291995 0.48418435E+03  0.11678532E+05                                 9.647917                            7.297699       0.075744       1.985392                    0.999674      30.315101      87.898955       0.615653       0.412470      -1.068133       0.015306       0.011167       0.013509       0.023269      -0.007066       0.014364      -0.011166      -0.025995      -0.104564      -0.040575       0.005246       0.035329             11.594949      11.429037       1.799283      -2.347230       5.578769      -0.469771      17.777042          -0.000018
          117              C      -0.652448      12.051983       3.621155       0.092408      30.320786 0.36131375E+03  0.81052300E+04                                 8.468227                            6.316865       0.285558       2.099525                    0.999773      26.386850      73.942571       0.659288       0.414143      -1.066353      -0.049974       0.007476       0.044451       0.067299      -0.012192      -0.015717       0.028371      -0.067199      -0.109841      -0.049230      -0.014337       0.063567             10.188365      11.502354       2.493722       2.207016       5.450542       0.101550      13.612199          -0.000118
          118              C      -1.322574      12.040484       2.417420      -0.155623      37.284532 0.48406993E+03  0.11674995E+05                                 9.646219                            7.296491       0.075761       1.985400                    0.999673      30.313803      87.890125       0.615753       0.412431      -1.068166      -0.021374      -0.001799       0.008998       0.023260      -0.006047      -0.023303       0.002404      -0.053270      -0.044626      -0.040549       0.005189       0.035360             11.592749      13.284469       2.820287       3.694418       6.067864       0.722941      15.425914          -0.000018
          119              C       5.117365      13.508974       7.491017       0.092458      30.320640 0.36130637E+03  0.81050667E+04                                 8.468351                            6.316907       0.285499       2.099510                    0.999773      26.386664      73.943362       0.659266       0.414157      -1.066338      -0.023174       0.044240       0.045114       0.067302       0.030475      -0.044448      -0.012234       0.008147       0.056182      -0.049326      -0.014180       0.063507             10.188557      13.627363      -1.335565       3.550644       9.804145       2.001669       7.134161          -0.000118
          120              C       6.328994      13.137561       8.031537      -0.155616      37.291989 0.48418410E+03  0.11678525E+05                                 9.647917                            7.297697       0.075745       1.985393                    0.999674      30.315097      87.898944       0.615653       0.412470      -1.068133       0.000664       0.016469       0.016425       0.023269       0.008245      -0.032268      -0.010281      -0.030420       0.013307      -0.040575       0.005247       0.035329             11.594950      16.565817      -1.116297       4.630207       9.997624       2.044974       8.221409          -0.000018
          121              C       4.811373      -6.170399      12.959227       0.092490      30.323364 0.36134244E+03  0.81062207E+04                                 8.469541                            6.317723       0.285541       2.099524                    0.999772      26.387371      73.951163       0.659133       0.414222      -1.066277       0.023723      -0.044636      -0.044423       0.067295       0.011607      -0.031907       0.005508       0.067577      -0.109772      -0.049230      -0.014259       0.063490             10.190117       4.556206       0.037670       0.640085      12.399502      -2.115241      13.614643          -0.000118
          122              C       5.023921      -6.806011      14.162962      -0.155667      37.291118 0.48416694E+03  0.11678078E+05                                 9.647943                            7.297656       0.075780       1.985401                    0.999672      30.315639      87.902125       0.615640       0.412480      -1.068120       0.005436      -0.020802      -0.008968       0.023296       0.012038      -0.009916       0.021365       0.049053      -0.044726      -0.040713       0.005364       0.035350             11.595052       5.097893      -0.074453       0.550026      14.258244      -3.725408      15.429018          -0.000018
          123              C       4.261738      -0.244974       9.089365       0.092477      30.321668 0.36131486E+03  0.81054619E+04                                 8.469258                            6.317442       0.285532       2.099528                    0.999772      26.387053      73.950062       0.659153       0.414217      -1.066279       0.049434      -0.007097      -0.045119       0.067303       0.021153      -0.003220       0.046117      -0.044660       0.056189      -0.049360      -0.014294       0.063655             10.189809      11.069708      -2.240807      -0.703710      12.364720      -4.015405       7.134998          -0.000118
          124              C       3.507687       0.773549       8.548845      -0.155624      37.286092 0.48408318E+03  0.11675674E+05                                 9.647372                            7.297167       0.075799       1.985413                    0.999673      30.315209      87.902410       0.615636       0.412496      -1.068099       0.015281       0.006111      -0.016412       0.023243       0.015967      -0.000944       0.034015       0.013275       0.013298      -0.040675       0.005146       0.035529             11.594376      11.428781      -2.932322      -0.384716      15.133307      -5.046765       8.221039          -0.000018
          125              C       6.116403       6.682698       4.332454       0.092479      30.321414 0.36131235E+03  0.81053868E+04                                 8.469202                            6.317414       0.285568       2.099541                    0.999772      26.386898      73.949408       0.659156       0.414216      -1.066280      -0.049971       0.034767      -0.028706       0.067304      -0.007549       0.018522       0.024270       0.023837       0.163030      -0.049356      -0.014296       0.063652             10.189729      11.504097       0.664559      -3.263766      11.485223      -3.585398       7.579866          -0.000118
          126              C       5.446285       5.645987       4.944270      -0.155625      37.286074 0.48408364E+03  0.11675687E+05                                 9.647365                            7.297168       0.075797       1.985412                    0.999673      30.315226      87.902443       0.615637       0.412496      -1.068099      -0.021375       0.008651      -0.002914       0.023243      -0.017143       0.017008       0.020179      -0.014423       0.071774      -0.040675       0.005146       0.035529             11.594356      13.286307       1.789668      -4.290416      12.462070      -4.414406       9.034691          -0.000018
          127              C      11.886173       9.305570       1.135756       0.092490      30.323470 0.36134317E+03  0.81062447E+04                                 8.469569                            6.317735       0.285524       2.099518                    0.999772      26.387432      73.951467       0.659132       0.414223      -1.066277      -0.023137       0.016981      -0.060867       0.067294      -0.053716      -0.004049      -0.007689      -0.026553      -0.047992      -0.049231      -0.014260       0.063491             10.190158      13.629899       3.743494      -0.618658       6.069057       0.155337      10.871518          -0.000118
          128              C      13.097803       9.959382       1.187155      -0.155666      37.291095 0.48416638E+03  0.11678061E+05                                 9.647940                            7.297652       0.075783       1.985402                    0.999672      30.315612      87.902029       0.615640       0.412480      -1.068120       0.000671       0.006002      -0.022499       0.023295      -0.032082       0.009132       0.009028      -0.032920       0.005911      -0.040713       0.005363       0.035350             11.595054      16.565988       4.568102      -1.348443       6.894512      -0.253440      11.324662          -0.000018
          129              C      -1.957435       4.735728      15.444626       0.092458      30.320551 0.36130610E+03  0.81050555E+04                                 8.468327                            6.316901       0.285517       2.099516                    0.999773      26.386609      73.943074       0.659267       0.414156      -1.066339       0.023706      -0.016199       0.060870       0.067302      -0.033442       0.005975       0.006535       0.088203      -0.047974      -0.049325      -0.014180       0.063505             10.188517       4.555603       0.535421      -0.352589      15.139868       0.531497      10.870080          -0.000118
          130              C      -1.744888       6.095999      15.393227      -0.155617      37.292033 0.48418522E+03  0.11678559E+05                                 9.647923                            7.297706       0.075740       1.985391                    0.999674      30.315131      87.899066       0.615653       0.412470      -1.068133       0.005427       0.002623       0.022475       0.023270      -0.014600      -0.005342      -0.011428       0.065904       0.005847      -0.040575       0.005247       0.035329             11.594950       5.097876       0.513552      -0.210523      18.362404       1.355671      11.324570          -0.000018
          131              C      -2.507113      -1.578412      12.247928       0.092406      30.321031 0.36131622E+03  0.81053037E+04                                 8.468280                            6.316890       0.285528       2.099513                    0.999773      26.386999      73.943203       0.659286       0.414143      -1.066352       0.049426      -0.035531       0.028699       0.067298      -0.013315      -0.016625      -0.025415      -0.009030       0.163043      -0.049233      -0.014336       0.063569             10.188442      11.068380       0.511020       2.292129      11.918060       4.271486       7.578885          -0.000118
          132              C      -3.261172      -2.555784      11.636112      -0.155622      37.284510 0.48406906E+03  0.11674969E+05                                 9.646217                            7.296485       0.075765       1.985402                    0.999673      30.313771      87.890008       0.615753       0.412431      -1.068166       0.015319      -0.017254       0.002941       0.023259      -0.008797      -0.013220      -0.022586       0.032827       0.071755      -0.040550       0.005189       0.035360             11.592756      11.427274       1.132761       2.731317      14.317605       5.515512       9.033388          -0.000018
          133              C      -5.117159      13.241902       7.953609       0.092490      30.323372 0.36134257E+03  0.81062245E+04                                 8.469544                            6.317726       0.285539       2.099524                    0.999772      26.387375      73.951182       0.659133       0.414222      -1.066277       0.023138       0.061204       0.015726       0.067295       0.023350      -0.048543      -0.019983      -0.005254       0.015884      -0.049230      -0.014259       0.063490             10.190119      13.629873      -2.407470       2.932652       9.536361       2.157154       7.404122          -0.000118
          134              C      -6.328789      13.524289       7.361690      -0.155667      37.291155 0.48416772E+03  0.11678102E+05                                 9.647951                            7.297664       0.075776       1.985400                    0.999672      30.315650      87.902185       0.615640       0.412480      -1.068120      -0.000671       0.022486       0.006051       0.023296       0.023950      -0.023217      -0.001333      -0.014973       0.059751      -0.040713       0.005363       0.035350             11.595061      16.565999      -3.451802       3.281901      10.436650       1.791569       7.782533          -0.000018
          135              C       0.652611       9.162051       8.626773       0.092477      30.321674 0.36131501E+03  0.81054658E+04                                 8.469259                            6.317442       0.285538       2.099529                    0.999772      26.387049      73.950049       0.659153       0.414217      -1.066279       0.049972       0.042241      -0.015755       0.067303       0.019819       0.002722       0.052594      -0.025220       0.015862      -0.049360      -0.014295       0.063654             10.189812      11.504204      -3.158827      -1.056355      11.661272      -3.483829       7.403958          -0.000118
          136              C       1.322729       8.113853       9.218692      -0.155624      37.286078 0.48408302E+03  0.11675669E+05                                 9.647370                            7.297165       0.075800       1.985413                    0.999673      30.315205      87.902393       0.615637       0.412496      -1.068099       0.021375       0.006849      -0.006035       0.023242       0.023300      -0.006343       0.022507      -0.018454       0.059678      -0.040675       0.005146       0.035529             11.594374      13.286335      -4.610483      -0.595260      13.714479      -3.691356       7.782306          -0.000018
          137              C       9.276127      -1.823476      11.823470       0.092408      30.320770 0.36131358E+03  0.81052252E+04                                 8.468222                            6.316861       0.285559       2.099525                    0.999773      26.386848      73.942559       0.659289       0.414142      -1.066353      -0.049428      -0.042619       0.016420       0.067299      -0.007740      -0.019841       0.020637      -0.088795      -0.076239      -0.049230      -0.014337       0.063567             10.188358      11.068294       1.729534       1.588609       4.964440       0.256909      14.532341          -0.000118
          138              C      10.030186      -1.782303      12.975807      -0.155623      37.284530 0.48407005E+03  0.11674998E+05                                 9.646217                            7.296491       0.075764       1.985401                    0.999673      30.313794      87.890073       0.615753       0.412431      -1.068166      -0.015319      -0.011174       0.013472       0.023260      -0.007051      -0.014228       0.011349      -0.025951      -0.104582      -0.040549       0.005189       0.035360             11.592747      11.427284       1.799034       2.346634       5.577879       0.469734      17.773078          -0.000018
          139              C       8.726449      -1.434893       4.756912       0.092458      30.320637 0.36130654E+03  0.81050713E+04                                 8.468351                            6.316910       0.285502       2.099511                    0.999773      26.386666      73.943366       0.659265       0.414157      -1.066338      -0.023705      -0.060815      -0.016406       0.067302       0.021894      -0.025973       0.011978       0.078779      -0.076265      -0.049326      -0.014180       0.063507             10.188554       4.555617      -0.573068       0.287400      11.477241      -1.583073      14.532805          -0.000118
          140              C       8.513902      -0.710256       3.604575      -0.155617      37.291989 0.48418417E+03  0.11678527E+05                                 9.647916                            7.297698       0.075744       1.985392                    0.999674      30.315101      87.898955       0.615653       0.412470      -1.068133      -0.005427      -0.018153      -0.013509       0.023269       0.002673      -0.015315       0.009820       0.029101      -0.104564      -0.040575       0.005246       0.035329             11.594948       5.097874      -0.439093       0.339495      11.909928      -2.369579      17.777042          -0.000018
          141              C      -4.811200       6.170643      12.959227       0.092408      30.320782 0.36131366E+03  0.81052275E+04                                 8.468224                            6.316863       0.285558       2.099525                    0.999773      26.386850      73.942565       0.659288       0.414142      -1.066353      -0.023706       0.044624      -0.044451       0.067299       0.011635       0.031988      -0.005361       0.067592      -0.109841      -0.049230      -0.014337       0.063567             10.188362       4.555563       0.037691      -0.639922      12.397321       2.114643      13.612203          -0.000118
          142              C      -5.023732       6.806277      14.162962      -0.155623      37.284525 0.48406990E+03  0.11674994E+05                                 9.646216                            7.296489       0.075764       1.985401                    0.999673      30.313799      87.890099       0.615753       0.412431      -1.068166      -0.005429       0.020751      -0.008998       0.023260       0.012038       0.010035      -0.021169       0.049033      -0.044626      -0.040549       0.005189       0.035360             11.592745       5.097046      -0.074367      -0.549866      14.255275       3.724110      15.425915          -0.000018
          143              C      -4.261617       0.245145       9.089365       0.092458      30.320658 0.36130675E+03  0.81050773E+04                                 8.468356                            6.316911       0.285500       2.099511                    0.999773      26.386664      73.943366       0.659265       0.414157      -1.066338      -0.049435       0.007102      -0.045114       0.067302       0.021142       0.003282      -0.045984      -0.044646       0.056182      -0.049326      -0.014180       0.063507             10.188562      11.068393      -2.240290       0.703662      12.363130       4.014801       7.134164          -0.000118
          144              C      -3.507573      -0.773389       8.548845      -0.155616      37.291979 0.48418403E+03  0.11678523E+05                                 9.647915                            7.297696       0.075745       1.985393                    0.999674      30.315096      87.898936       0.615653       0.412470      -1.068133      -0.015306      -0.006116      -0.016425       0.023269       0.015972       0.001062      -0.033850       0.013296       0.013308      -0.040575       0.005246       0.035329             11.594946      11.429034      -2.932394       0.384641      15.134396       5.047056       8.221409          -0.000018
          145              C      14.190304       7.093357       3.621155       0.092490      30.323357 0.36134204E+03  0.81062098E+04                                 8.469539                            6.317719       0.285542       2.099525                    0.999772      26.387369      73.951152       0.659133       0.414222      -1.066277       0.049991      -0.007488       0.044423       0.067295      -0.012210       0.015828      -0.028246      -0.067152      -0.109773      -0.049230      -0.014260       0.063490             10.190116      11.504361       2.494185      -2.207630       5.451339      -0.101592      13.614646          -0.000118
          146              C      14.860413       7.104833       2.417420      -0.155667      37.291127 0.48416698E+03  0.11678080E+05                                 9.647946                            7.297657       0.075777       1.985400                    0.999672      30.315640      87.902134       0.615640       0.412480      -1.068120       0.021424       0.001809       0.008968       0.023296      -0.006053       0.023448      -0.002228      -0.053286      -0.044726      -0.040713       0.005363       0.035350             11.595055      13.287244       2.820884      -3.695696       6.068892      -0.723221      15.429029          -0.000018
          147              C       8.420542       5.636439       7.491017       0.092477      30.321665 0.36131491E+03  0.81054629E+04                                 8.469257                            6.317442       0.285533       2.099528                    0.999772      26.387052      73.950056       0.659153       0.414217      -1.066279       0.023169      -0.044241       0.045119       0.067303       0.030488       0.044553       0.012336       0.008145       0.056189      -0.049360      -0.014294       0.063655             10.189807      13.629245      -1.335877      -3.551196       9.805177      -2.001922       7.134998          -0.000118
          148              C       7.208920       6.007862       8.031537      -0.155624      37.286076 0.48408311E+03  0.11675672E+05                                 9.647370                            7.297166       0.075799       1.985413                    0.999673      30.315209      87.902412       0.615636       0.412496      -1.068099      -0.000667      -0.016444       0.016412       0.023243       0.008247       0.032384       0.010448      -0.030397       0.013298      -0.040675       0.005146       0.035530             11.594371      16.564748      -1.116497      -4.629900       9.997327      -2.044954       8.221037          -0.000018
          149              C       2.507276       1.578643      12.247928       0.092480      30.321412 0.36131212E+03  0.81053805E+04                                 8.469200                            6.317411       0.285566       2.099541                    0.999772      26.386896      73.949398       0.659156       0.414216      -1.066280      -0.049435       0.035525       0.028706       0.067304      -0.013363       0.016708       0.025553      -0.009051       0.163031      -0.049357      -0.014296       0.063653             10.189729      11.069621       0.510955      -2.292442      11.919697      -4.272234       7.579867          -0.000118
          150              C       3.261327       2.556003      11.636112      -0.155625      37.286088 0.48408361E+03  0.11675686E+05                                 9.647367                            7.297168       0.075797       1.985412                    0.999673      30.315227      87.902447       0.615637       0.412496      -1.068099      -0.015281       0.017269       0.002914       0.023243      -0.008801       0.013355       0.022761       0.032768       0.071774      -0.040675       0.005146       0.035529             11.594361      11.428786       1.132950      -2.731829      14.319601      -5.516507       9.034697          -0.000018
          151              C       1.957641      -4.735438      15.444626       0.092490      30.323477 0.36134323E+03  0.81062463E+04                                 8.469570                            6.317735       0.285523       2.099518                    0.999772      26.387434      73.951476       0.659131       0.414223      -1.066277      -0.023722       0.016153       0.060867       0.067294      -0.033435      -0.005900      -0.006380       0.088177      -0.047992      -0.049231      -0.014260       0.063491             10.190160       4.556222       0.535504       0.352670      15.142743      -0.531499      10.871516          -0.000118
          152              C       1.745093      -6.095710      15.393227      -0.155666      37.291089 0.48416620E+03  0.11678056E+05                                 9.647939                            7.297650       0.075783       1.985402                    0.999672      30.315612      87.902024       0.615641       0.412480      -1.068120      -0.005435      -0.002634       0.022499       0.023295      -0.014607       0.005468       0.011619       0.065933       0.005911      -0.040713       0.005363       0.035350             11.595052       5.097891       0.513568       0.210532      18.362603      -1.355808      11.324661          -0.000018
          153              C       1.651649       9.839723       1.135756       0.092458      30.320564 0.36130617E+03  0.81050578E+04                                 8.468330                            6.316903       0.285512       2.099515                    0.999773      26.386612      73.943090       0.659267       0.414156      -1.066339       0.023175      -0.016951      -0.060870       0.067302      -0.053729       0.004169       0.007811      -0.026565      -0.047974      -0.049325      -0.014180       0.063505             10.188522      13.627342       3.742727       0.618629       6.068140      -0.155259      10.870084          -0.000118
          154              C       0.440020       9.185913       1.187155      -0.155617      37.292027 0.48418506E+03  0.11678554E+05                                 9.647921                            7.297705       0.075740       1.985391                    0.999674      30.315132      87.899069       0.615653       0.412470      -1.068133      -0.000664      -0.005991      -0.022475       0.023270      -0.032067      -0.008994      -0.008846      -0.032906       0.005847      -0.040575       0.005247       0.035329             11.594949      16.565812       4.568030       1.348316       6.894465       0.253403      11.324569          -0.000018
          155              C       7.421462      12.462656       4.332454       0.092405      30.321021 0.36131622E+03  0.81053038E+04                                 8.468278                            6.316890       0.285528       2.099513                    0.999773      26.387000      73.943208       0.659286       0.414143      -1.066352       0.049974      -0.034756      -0.028699       0.067298      -0.007519      -0.018420      -0.024146       0.023761       0.163043      -0.049233      -0.014336       0.063569             10.188438      11.502454       0.664487       3.263164      11.483978       3.584854       7.578882          -0.000118
          156              C       8.091588      13.499378       4.944270      -0.155622      37.284492 0.48406914E+03  0.11674971E+05                                 9.646214                            7.296485       0.075767       1.985402                    0.999673      30.313769      87.889996       0.615753       0.412431      -1.068166       0.021373      -0.008692      -0.002941       0.023259      -0.017158      -0.016888      -0.019993      -0.014474       0.071755      -0.040549       0.005189       0.035360             11.592749      13.284474       1.789370       4.289646      12.460392       4.413595       9.033383          -0.000018
          157              C      14.190304      -0.410591       7.953609       0.092490      30.323444 0.36134246E+03  0.81062248E+04                                 8.469563                            6.317727       0.285526       2.099519                    0.999772      26.387427      73.951444       0.659132       0.414223      -1.066277       0.049991       0.042214       0.015727       0.067294       0.019815      -0.002660      -0.052429      -0.025265       0.015895      -0.049231      -0.014260       0.063492             10.190152      11.504425      -3.158951       1.056266      11.661879       3.483985       7.404151          -0.000118
          158              C      14.860413      -1.458800       7.361690      -0.155666      37.291108 0.48416640E+03  0.11678061E+05                                 9.647942                            7.297652       0.075782       1.985402                    0.999672      30.315608      87.902007       0.615640       0.412480      -1.068120       0.021423       0.006862       0.006051       0.023295       0.023333       0.006482      -0.022334      -0.018460       0.059751      -0.040713       0.005363       0.035350             11.595057      13.287245      -4.611010       0.595147      13.715396       3.691398       7.782531          -0.000018
          159              C       8.420542       3.669273       8.626773       0.092480      30.321418 0.36131231E+03  0.81053857E+04                                 8.469202                            6.317414       0.285564       2.099540                    0.999772      26.386899      73.949404       0.659156       0.414216      -1.066280       0.023170       0.061194      -0.015756       0.067304       0.023338       0.048678       0.020098      -0.005292       0.015856      -0.049357      -0.014296       0.063653             10.189728      13.629143      -2.407481      -2.932468       9.536136      -2.157174       7.403906          -0.000118
          160              C       7.208920       3.951671       9.218692      -0.155625      37.286093 0.48408376E+03  0.11675691E+05                                 9.647368                            7.297170       0.075796       1.985411                    0.999673      30.315232      87.902472       0.615637       0.412496      -1.068099      -0.000668       0.022436      -0.006035       0.023243       0.023922       0.023334       0.001522      -0.014936       0.059679      -0.040675       0.005146       0.035529             11.594361      16.564717      -3.451374      -3.281833      10.436055      -1.791663       7.782310          -0.000018
          161              C      -4.811200       8.137809      11.823470       0.092406      30.321033 0.36131641E+03  0.81053089E+04                                 8.468281                            6.316892       0.285527       2.099513                    0.999773      26.387002      73.943214       0.659286       0.414143      -1.066352      -0.023706      -0.060806       0.016422       0.067298       0.021885       0.026071      -0.011830       0.078793      -0.076252      -0.049233      -0.014336       0.063569             10.188441       4.555589      -0.573045      -0.287307      11.477265       1.583394      14.532470          -0.000118
          162              C      -5.023732       8.862468      12.975807      -0.155622      37.284520 0.48406936E+03  0.11674978E+05                                 9.646220                            7.296487       0.075767       1.985402                    0.999673      30.313774      87.890026       0.615753       0.412431      -1.068166      -0.005428      -0.018167       0.013472       0.023260       0.002672       0.015443      -0.009631       0.029049      -0.104581      -0.040549       0.005189       0.035360             11.592759       5.097047      -0.439017      -0.339330      11.908111       2.369016      17.773118          -0.000018
          163              C      -4.261617       7.749094       4.756912       0.092458      30.320551 0.36130613E+03  0.81050567E+04                                 8.468329                            6.316902       0.285515       2.099516                    0.999773      26.386607      73.943078       0.659267       0.414156      -1.066339      -0.049435      -0.042622      -0.016406       0.067302      -0.007727       0.019950      -0.020496      -0.088794      -0.076255      -0.049325      -0.014180       0.063505             10.188520      11.068343       1.729516      -1.588347       4.964469      -0.256724      14.532748          -0.000118
          164              C      -3.507573       7.790245       3.604575      -0.155617      37.292022 0.48418515E+03  0.11678556E+05                                 9.647921                            7.297705       0.075741       1.985391                    0.999674      30.315128      87.899055       0.615653       0.412470      -1.068133      -0.015305      -0.011167      -0.013509       0.023269      -0.007066       0.014364      -0.011166      -0.025994      -0.104565      -0.040575       0.005247       0.035328             11.594948      11.429035       1.799285      -2.347219       5.578772      -0.469769      17.777039          -0.000018
          165              C       7.421462      -2.479191      12.959227       0.092406      30.321026 0.36131617E+03  0.81053023E+04                                 8.468279                            6.316889       0.285528       2.099513                    0.999773      26.387000      73.943208       0.659286       0.414143      -1.066352       0.049974      -0.007476      -0.044449       0.067298      -0.012193      -0.015721       0.028371      -0.067202      -0.109846      -0.049233      -0.014336       0.063569             10.188440      11.502457       2.493760       2.207029       5.450583       0.101551      13.612281          -0.000118
          166              C       8.091588      -2.467692      14.162962      -0.155622      37.284506 0.48406907E+03  0.11674969E+05                                 9.646217                            7.296485       0.075767       1.985402                    0.999673      30.313771      87.890012       0.615753       0.412431      -1.068166       0.021373       0.001799      -0.008998       0.023259      -0.006046      -0.023303       0.002405      -0.053269      -0.044629      -0.040549       0.005189       0.035360             11.592756      13.284484       2.820294       3.694447       6.067865       0.722951      15.425919          -0.000018
          167              C       1.651649      -3.936182       9.089365       0.092458      30.320559 0.36130617E+03  0.81050576E+04                                 8.468330                            6.316903       0.285513       2.099515                    0.999773      26.386612      73.943092       0.659267       0.414156      -1.066339       0.023175      -0.044240      -0.045115       0.067302       0.030475      -0.044447      -0.012232       0.008152       0.056177      -0.049325      -0.014180       0.063505             10.188521      13.627343      -1.335581       3.550624       9.804091       2.001647       7.134129          -0.000118
          168              C       0.440020      -3.564769       8.548845      -0.155617      37.292024 0.48418509E+03  0.11678555E+05                                 9.647922                            7.297705       0.075740       1.985391                    0.999674      30.315133      87.899080       0.615653       0.412470      -1.068133      -0.000664      -0.016469      -0.016426       0.023270       0.008244      -0.032268      -0.010281      -0.030420       0.013306      -0.040575       0.005247       0.035329             11.594948      16.565811      -1.116296       4.630196       9.997629       2.044977       8.221404          -0.000018
          169              C       1.957641      15.743191       3.621155       0.092490      30.323469 0.36134310E+03  0.81062426E+04                                 8.469569                            6.317734       0.285524       2.099518                    0.999772      26.387431      73.951466       0.659131       0.414223      -1.066276      -0.023722       0.044636       0.044422       0.067294       0.011607      -0.031905       0.005510       0.067582      -0.109776      -0.049231      -0.014260       0.063491             10.190158       4.556221       0.037674       0.640094      12.399575      -2.115243      13.614680          -0.000118
          170              C       1.745093      16.378803       2.417420      -0.155666      37.291099 0.48416617E+03  0.11678055E+05                                 9.647942                            7.297651       0.075781       1.985401                    0.999672      30.315616      87.902056       0.615640       0.412480      -1.068120      -0.005436       0.020801       0.008969       0.023295       0.012039      -0.009916       0.021364       0.049054      -0.044727      -0.040713       0.005363       0.035350             11.595057       5.097893      -0.074454       0.550030      14.258249      -3.725417      15.429028          -0.000018
          171              C       2.507276       9.817766       7.491017       0.092480      30.321405 0.36131201E+03  0.81053774E+04                                 8.469199                            6.317410       0.285566       2.099541                    0.999772      26.386896      73.949394       0.659156       0.414216      -1.066280      -0.049435       0.007098       0.045118       0.067304       0.021151      -0.003219       0.046114      -0.044665       0.056188      -0.049357      -0.014296       0.063653             10.189727      11.069621      -2.240799      -0.703700      12.364608      -4.015365       7.134951          -0.000118
          172              C       3.261327       8.799243       8.031537      -0.155625      37.286100 0.48408380E+03  0.11675692E+05                                 9.647370                            7.297170       0.075797       1.985412                    0.999673      30.315228      87.902458       0.615637       0.412496      -1.068099      -0.015281      -0.006111       0.016413       0.023243       0.015966      -0.000944       0.034015       0.013276       0.013298      -0.040675       0.005146       0.035529             11.594365      11.428792      -2.932315      -0.384724      15.133269      -5.046749       8.221036          -0.000018
          173              C       0.652611       2.890094      12.247928       0.092477      30.321675 0.36131517E+03  0.81054702E+04                                 8.469259                            6.317444       0.285535       2.099528                    0.999772      26.387053      73.950057       0.659153       0.414217      -1.066279       0.049972      -0.034765       0.028705       0.067303      -0.007552       0.018524       0.024272       0.023836       0.163032      -0.049360      -0.014294       0.063654             10.189809      11.504194       0.664554      -3.263805      11.485308      -3.585423       7.579925          -0.000118
          174              C       1.322729       3.926805      11.636112      -0.155624      37.286066 0.48408302E+03  0.11675669E+05                                 9.647368                            7.297166       0.075798       1.985413                    0.999673      30.315207      87.902400       0.615636       0.412496      -1.068099       0.021375      -0.008651       0.002914       0.023243      -0.017143       0.017007       0.020179      -0.014422       0.071775      -0.040675       0.005146       0.035529             11.594367      13.286322       1.789684      -4.290435      12.462074      -4.414414       9.034706          -0.000018
          175              C      -5.117159       0.267222      15.444626       0.092490      30.323367 0.36134256E+03  0.81062239E+04                                 8.469542                            6.317725       0.285541       2.099524                    0.999772      26.387370      73.951160       0.659133       0.414222      -1.066277       0.023138      -0.016982       0.060867       0.067295      -0.053715      -0.004049      -0.007691      -0.026547      -0.047992      -0.049230      -0.014259       0.063490             10.190117      13.629865       3.743481      -0.618641       6.069035       0.155333      10.871452          -0.000118
          176              C      -6.328789      -0.386590      15.393227      -0.155667      37.291119 0.48416719E+03  0.11678086E+05                                 9.647944                            7.297659       0.075777       1.985400                    0.999672      30.315639      87.902128       0.615640       0.412480      -1.068120      -0.000671      -0.006003       0.022499       0.023296      -0.032082       0.009132       0.009028      -0.032919       0.005912      -0.040713       0.005363       0.035350             11.595051      16.565982       4.568094      -1.348444       6.894508      -0.253442      11.324664          -0.000018
          177              C       8.726449       4.837064       1.135756       0.092458      30.320636 0.36130636E+03  0.81050665E+04                                 8.468350                            6.316906       0.285504       2.099512                    0.999773      26.386662      73.943353       0.659266       0.414157      -1.066338      -0.023705       0.016199      -0.060870       0.067302      -0.033440       0.005974       0.006533       0.088209      -0.047974      -0.049326      -0.014180       0.063507             10.188555       4.555616       0.535427      -0.352595      15.139901       0.531521      10.870150          -0.000118
          178              C       8.513902       3.476793       1.187155      -0.155616      37.291998 0.48418422E+03  0.11678528E+05                                 9.647917                            7.297698       0.075745       1.985393                    0.999674      30.315096      87.898929       0.615653       0.412470      -1.068133      -0.005427      -0.002623      -0.022475       0.023269      -0.014600      -0.005342      -0.011428       0.065905       0.005847      -0.040575       0.005246       0.035329             11.594952       5.097875       0.513558      -0.210522      18.362416       1.355676      11.324564          -0.000018
          179              C       9.276127      11.151204       4.332454       0.092408      30.320782 0.36131368E+03  0.81052281E+04                                 8.468225                            6.316863       0.285557       2.099525                    0.999773      26.386852      73.942577       0.659288       0.414143      -1.066353      -0.049428       0.035530      -0.028700       0.067299      -0.013313      -0.016624      -0.025412      -0.009035       0.163041      -0.049230      -0.014337       0.063567             10.188362      11.068297       0.511035       2.292123      11.917959       4.271440       7.578830          -0.000118
          180              C      10.030186      12.128576       4.944270      -0.155623      37.284529 0.48406984E+03  0.11674992E+05                                 9.646217                            7.296489       0.075763       1.985401                    0.999673      30.313798      87.890093       0.615753       0.412431      -1.068166      -0.015319       0.017254      -0.002941       0.023260      -0.008796      -0.013220      -0.022586       0.032828       0.071755      -0.040549       0.005189       0.035360             11.592746      11.427289       1.132755       2.731318      14.317575       5.515491       9.033376          -0.000018
          181              C      11.886173      -3.669110       8.626773       0.092490      30.323449 0.36134279E+03  0.81062341E+04                                 8.469564                            6.317730       0.285526       2.099519                    0.999772      26.387426      73.951445       0.659132       0.414223      -1.066277      -0.023137      -0.061203      -0.015727       0.067294       0.023351      -0.048544      -0.019984      -0.005258       0.015894      -0.049231      -0.014260       0.063491             10.190152      13.629891      -2.407494       2.932649       9.536414       2.157175       7.404151          -0.000118
          182              C      13.097803      -3.951497       9.218692      -0.155666      37.291105 0.48416662E+03  0.11678067E+05                                 9.647942                            7.297653       0.075784       1.985402                    0.999672      30.315608      87.902005       0.615640       0.412480      -1.068120       0.000671      -0.022486      -0.006051       0.023295       0.023949      -0.023218      -0.001333      -0.014973       0.059750      -0.040713       0.005363       0.035350             11.595055      16.565995      -3.451808       3.281905      10.436641       1.791563       7.782529          -0.000018
          183              C       6.116403       0.410741       7.953609       0.092480      30.321428 0.36131259E+03  0.81053933E+04                                 8.469204                            6.317417       0.285566       2.099541                    0.999772      26.386902      73.949417       0.659155       0.414216      -1.066280      -0.049971      -0.042243       0.015756       0.067304       0.019815       0.002723       0.052593      -0.025221       0.015856      -0.049356      -0.014296       0.063652             10.189730      11.504091      -3.158797      -1.056325      11.661196      -3.483810       7.403904          -0.000118
          184              C       5.446285       1.458939       7.361690      -0.155625      37.286093 0.48408382E+03  0.11675692E+05                                 9.647368                            7.297170       0.075795       1.985411                    0.999673      30.315232      87.902471       0.615637       0.412496      -1.068099      -0.021375      -0.006849       0.006035       0.023243       0.023300      -0.006343       0.022506      -0.018455       0.059679      -0.040675       0.005146       0.035529             11.594361      13.286310      -4.610457      -0.595265      13.714464      -3.691358       7.782308          -0.000018
          185              C      -2.507113      11.396268       4.756912       0.092406      30.321039 0.36131643E+03  0.81053098E+04                                 8.468283                            6.316893       0.285527       2.099513                    0.999773      26.387002      73.943219       0.659286       0.414143      -1.066352       0.049426       0.042619      -0.016422       0.067298      -0.007740      -0.019844       0.020637      -0.088795      -0.076252      -0.049233      -0.014336       0.063569             10.188445      11.068386       1.729547       1.588608       4.964470       0.256916      14.532477          -0.000118
          186              C      -3.261172      11.355095       3.604575      -0.155622      37.284531 0.48406945E+03  0.11674981E+05                                 9.646223                            7.296489       0.075765       1.985401                    0.999673      30.313779      87.890057       0.615752       0.412431      -1.068166       0.015319       0.011174      -0.013472       0.023260      -0.007051      -0.014228       0.011349      -0.025952      -0.104581      -0.040549       0.005189       0.035361             11.592762      11.427282       1.799032       2.346640       5.577880       0.469739      17.773126          -0.000018
          187              C      -1.957435      11.007685      11.823470       0.092458      30.320532 0.36130580E+03  0.81050474E+04                                 8.468323                            6.316897       0.285519       2.099517                    0.999773      26.386605      73.943061       0.659267       0.414156      -1.066339       0.023706       0.060815       0.016406       0.067302       0.021895      -0.025974       0.011977       0.078776      -0.076255      -0.049325      -0.014180       0.063505             10.188513       4.555601      -0.573057       0.287399      11.477197      -1.583085      14.532742          -0.000118
          188              C      -1.744888      10.283048      12.975807      -0.155617      37.292013 0.48418492E+03  0.11678550E+05                                 9.647920                            7.297704       0.075742       1.985391                    0.999674      30.315126      87.899050       0.615653       0.412470      -1.068133       0.005427       0.018153       0.013509       0.023269       0.002673      -0.015315       0.009820       0.029100      -0.104565      -0.040575       0.005247       0.035328             11.594948       5.097875      -0.439090       0.339493      11.909932      -2.369571      17.777036          -0.000018
          189              C      11.580214       3.402149       3.621155       0.092406      30.321032 0.36131621E+03  0.81053032E+04                                 8.468280                            6.316890       0.285528       2.099513                    0.999773      26.386997      73.943193       0.659286       0.414143      -1.066352       0.023706      -0.044624       0.044449       0.067298       0.011636       0.031988      -0.005365       0.067595      -0.109846      -0.049233      -0.014336       0.063569             10.188442       4.555588       0.037700      -0.639926      12.397449       2.114657      13.612290          -0.000118
          190              C      11.792746       2.766515       2.417420      -0.155622      37.284504 0.48406908E+03  0.11674970E+05                                 9.646217                            7.296485       0.075765       1.985402                    0.999673      30.313771      87.890015       0.615753       0.412431      -1.068166       0.005428      -0.020750       0.008998       0.023259       0.012038       0.010035      -0.021169       0.049032      -0.044629      -0.040549       0.005189       0.035360             11.592755       5.097046      -0.074366      -0.549866      14.255301       3.724140      15.425917          -0.000018
          191              C      11.030631       9.327647       7.491017       0.092458      30.320570 0.36130646E+03  0.81050655E+04                                 8.468332                            6.316905       0.285512       2.099515                    0.999773      26.386610      73.943082       0.659267       0.414156      -1.066339       0.049435      -0.007103       0.045115       0.067302       0.021141       0.003283      -0.045982      -0.044650       0.056177      -0.049325      -0.014180       0.063505             10.188523      11.068349      -2.240312       0.703647      12.363090       4.014772       7.134129          -0.000118
          192              C      10.276587      10.346181       8.031537      -0.155617      37.292016 0.48418503E+03  0.11678553E+05                                 9.647920                            7.297705       0.075740       1.985391                    0.999674      30.315132      87.899075       0.615653       0.412470      -1.068133       0.015306       0.006116       0.016426       0.023270       0.015972       0.001062      -0.033850       0.013296       0.013306      -0.040575       0.005247       0.035329             11.594945      11.429039      -2.932391       0.384648      15.134392       5.047046       8.221405          -0.000018
          193              C      -7.421290       2.479435      12.959227       0.092490      30.323455 0.36134264E+03  0.81062299E+04                                 8.469565                            6.317729       0.285525       2.099519                    0.999772      26.387430      73.951459       0.659132       0.414223      -1.066277      -0.049991       0.007487      -0.044422       0.067294      -0.012211       0.015830      -0.028244      -0.067156      -0.109777      -0.049231      -0.014260       0.063492             10.190155      11.504423       2.494205      -2.207634       5.451362      -0.101584      13.614680          -0.000118
          194              C      -8.091399       2.467959      14.162962      -0.155666      37.291100 0.48416614E+03  0.11678054E+05                                 9.647941                            7.297650       0.075783       1.985402                    0.999672      30.315612      87.902033       0.615640       0.412480      -1.068120      -0.021424      -0.001809      -0.008969       0.023295      -0.006053       0.023448      -0.002228      -0.053286      -0.044727      -0.040713       0.005363       0.035350             11.595057      13.287244       2.820883      -3.695706       6.068889      -0.723220      15.429036          -0.000018
          195              C      -1.651528       3.936353       9.089365       0.092480      30.321406 0.36131209E+03  0.81053798E+04                                 8.469200                            6.317411       0.285566       2.099540                    0.999772      26.386897      73.949403       0.659156       0.414216      -1.066280      -0.023170       0.044242      -0.045118       0.067304       0.030488       0.044550       0.012337       0.008151       0.056188      -0.049357      -0.014296       0.063653             10.189727      13.629135      -1.335878      -3.551163       9.805095      -2.001900       7.134952          -0.000118
          196              C      -0.439906       3.564930       8.548845      -0.155625      37.286085 0.48408373E+03  0.11675690E+05                                 9.647368                            7.297170       0.075797       1.985412                    0.999673      30.315228      87.902458       0.615637       0.412496      -1.068099       0.000668       0.016444      -0.016413       0.023243       0.008247       0.032384       0.010448      -0.030397       0.013298      -0.040675       0.005146       0.035529             11.594361      16.564713      -1.116507      -4.629883       9.997336      -2.044956       8.221034          -0.000018
          197              C       4.261738       7.994149       4.332454       0.092477      30.321677 0.36131497E+03  0.81054647E+04                                 8.469259                            6.317443       0.285532       2.099527                    0.999772      26.387053      73.950059       0.659153       0.414217      -1.066279       0.049434      -0.035526      -0.028705       0.067303      -0.013365       0.016709       0.025555      -0.009046       0.163033      -0.049360      -0.014294       0.063655             10.189811      11.069713       0.510949      -2.292453      11.919793      -4.272280       7.579927          -0.000118
          198              C       3.507687       7.016789       4.944270      -0.155624      37.286076 0.48408292E+03  0.11675666E+05                                 9.647369                            7.297164       0.075799       1.985413                    0.999673      30.315206      87.902392       0.615637       0.412496      -1.068099       0.015281      -0.017269      -0.002914       0.023242      -0.008801       0.013356       0.022761       0.032767       0.071776      -0.040675       0.005146       0.035530             11.594371      11.428780       1.132960      -2.731831      14.319623      -5.516527       9.034710          -0.000018
          199              C       4.811373      14.308230       1.135756       0.092490      30.323370 0.36134258E+03  0.81062245E+04                                 8.469542                            6.317725       0.285541       2.099524                    0.999772      26.387372      73.951167       0.659133       0.414222      -1.066277       0.023723      -0.016154      -0.060867       0.067295      -0.033436      -0.005901      -0.006381       0.088171      -0.047992      -0.049230      -0.014260       0.063490             10.190117       4.556206       0.535497       0.352661      15.142698      -0.531484      10.871448          -0.000118
          200              C       5.023921      15.668502       1.187155      -0.155667      37.291112 0.48416700E+03  0.11678080E+05                                 9.647941                            7.297656       0.075779       1.985401                    0.999672      30.315638      87.902114       0.615640       0.412480      -1.068120       0.005436       0.002634      -0.022499       0.023296      -0.014607       0.005467       0.011620       0.065932       0.005912      -0.040713       0.005364       0.035350             11.595048       5.097892       0.513563       0.210530      18.362591      -1.355809      11.324662          -0.000018
          201              C       5.117365      -0.266931      15.444626       0.092458      30.320643 0.36130637E+03  0.81050667E+04                                 8.468352                            6.316907       0.285499       2.099510                    0.999773      26.386664      73.943361       0.659266       0.414157      -1.066338      -0.023174       0.016950       0.060870       0.067302      -0.053730       0.004168       0.007810      -0.026571      -0.047974      -0.049326      -0.014180       0.063507             10.188557      13.627364       3.742737       0.618652       6.068158      -0.155257      10.870151          -0.000118
          202              C       6.328994       0.386879      15.393227      -0.155616      37.291990 0.48418402E+03  0.11678522E+05                                 9.647917                            7.297696       0.075745       1.985393                    0.999674      30.315095      87.898930       0.615653       0.412470      -1.068133       0.000664       0.005991       0.022475       0.023269      -0.032067      -0.008994      -0.008846      -0.032906       0.005847      -0.040575       0.005246       0.035329             11.594951      16.565819       4.568040       1.348318       6.894469       0.253405      11.324564          -0.000018
          203              C      -0.652448      -2.889864      12.247928       0.092408      30.320782 0.36131380E+03  0.81052314E+04                                 8.468226                            6.316865       0.285558       2.099525                    0.999773      26.386850      73.942568       0.659288       0.414143      -1.066353      -0.049974       0.034758       0.028700       0.067299      -0.007515      -0.018417      -0.024144       0.023762       0.163041      -0.049230      -0.014337       0.063567             10.188362      11.502350       0.664494       3.263125      11.483906       3.584835       7.578830          -0.000118
          204              C      -1.322574      -3.926586      11.636112      -0.155623      37.284518 0.48407000E+03  0.11674997E+05                                 9.646215                            7.296491       0.075762       1.985400                    0.999673      30.313802      87.890114       0.615753       0.412431      -1.068166      -0.021374       0.008692       0.002941       0.023260      -0.017158      -0.016888      -0.019993      -0.014476       0.071755      -0.040549       0.005189       0.035360             11.592742      13.284459       1.789347       4.289626      12.460395       4.413587       9.033371          -0.000019
          205              C      -9.418099      11.240273       8.890401       0.046292      38.922213 0.41744612E+03  0.96990108E+04                                10.176655                            6.897472      -0.217118       1.941685                    0.999047      27.013957      76.789962       0.616834       0.427377      -1.059055       0.014899      -0.027660      -0.008339       0.032506       0.002166      -0.019227      -0.017709      -0.013669       0.047782      -0.025768      -0.007780       0.033547             13.687263      13.634907      -6.197238      -0.220868      19.027540       5.662852       8.399342          -0.000121
          206              C     -10.134237      12.435900       9.369574       0.382329      31.010034 0.31116364E+03  0.67740745E+04                                 9.066804                            6.160342      -0.251260       1.960629                    0.999053      23.951585      67.732603       0.615167       0.457354      -1.032574      -0.016295       0.023474       0.013020       0.031402       0.019829      -0.037771      -0.051644      -0.017293       0.133689      -0.047015      -0.042774       0.089789             12.175691      12.181701      -5.289915      -0.020855      16.824732       4.870167       7.520640          -0.000056
          207              C       0.199073       4.439861       7.689981       0.046295      38.917959 0.41739292E+03  0.96976349E+04                                10.176627                            6.897439      -0.217058       1.941708                    0.999046      27.014407      76.795063       0.616770       0.427427      -1.059006      -0.031081       0.004833       0.008370       0.032549       0.005964       0.010329       0.024107       0.007919       0.047752      -0.025837      -0.007781       0.033618             13.687273      22.323298      -3.125120      -5.412780      10.338944      -1.679569       8.399575          -0.000121
          208              C       1.565026       4.163207       7.210808       0.382410      31.008198 0.31113979E+03  0.67735389E+04                                 9.067147                            6.160538      -0.251017       1.960729                    0.999053      23.950945      67.734418       0.615082       0.457418      -1.032521       0.027588      -0.007514      -0.013014       0.031416       0.020877       0.036159       0.052891      -0.011503       0.133647      -0.047060      -0.042813       0.089873             12.176264      19.634800      -2.655290      -4.599039       9.372920      -1.603781       7.521072          -0.000056
          209              C      11.868552       1.386140       2.400839       0.046316      38.922010 0.41745249E+03  0.96992194E+04                                10.176787                            6.897673      -0.217059       1.941693                    0.999048      27.014315      76.791829       0.616804       0.427395      -1.059041       0.001249       0.016249       0.028145       0.032523      -0.000664      -0.001150       0.007865       0.054751      -0.036589      -0.025818      -0.007698       0.033516             13.687263       5.156305      -0.090219      -0.156263      14.630712       5.754061      21.274771          -0.000121
          210              C      11.934876       0.649993       1.125808       0.382390      31.008315 0.31115184E+03  0.67737442E+04                                 9.066463                            6.160230      -0.251164       1.960669                    0.999053      23.951061      67.730450       0.615173       0.457354      -1.032575       0.004987      -0.015516      -0.026874       0.031429       0.000047       0.000081       0.001882       0.135706      -0.131360      -0.047046      -0.042700       0.089747             12.175063       4.705792      -0.016116      -0.027914      13.103909       4.859874      18.715488          -0.000056
          211              C      -9.418099       2.079310      14.179543       0.046292      38.922236 0.41744591E+03  0.96990041E+04                                10.176658                            6.897469      -0.217117       1.941685                    0.999047      27.013946      76.789910       0.616834       0.427376      -1.059056       0.014899       0.006608      -0.028124       0.032506      -0.017734      -0.007737      -0.001470      -0.041798      -0.036605      -0.025768      -0.007779       0.033547             13.687278      13.634920       2.907291      -5.477446       6.152186      -1.770578      21.274728          -0.000121
          212              C     -10.134237       1.896485      15.454574       0.382329      31.010054 0.31116359E+03  0.67740730E+04                                 9.066808                            6.160341      -0.251260       1.960629                    0.999053      23.951585      67.732598       0.615167       0.457353      -1.032574      -0.016295      -0.000461       0.026839       0.031402      -0.042625      -0.001713      -0.000623      -0.105667      -0.131431      -0.047015      -0.042774       0.089789             12.175703      12.181712       2.626854      -4.591670       5.628947      -1.593588      18.716448          -0.000056
          213              C      -2.649274      11.651835       2.400839       0.046316      38.922006 0.41745241E+03  0.96992171E+04                                10.176787                            6.897673      -0.217059       1.941693                    0.999048      27.014314      76.791830       0.616804       0.427395      -1.059041       0.014904       0.006594       0.028145       0.032523      -0.017723       0.007798       0.001537      -0.041750      -0.036589      -0.025818      -0.007698       0.033517             13.687263      13.634716       2.907314       5.477063       6.152286       1.770670      21.274786          -0.000121
          214              C      -3.365429      11.468986       1.125808       0.382390      31.008318 0.31115185E+03  0.67737445E+04                                 9.066465                            6.160231      -0.251164       1.960669                    0.999053      23.951060      67.730450       0.615172       0.457354      -1.032575      -0.016291      -0.000470      -0.026874       0.031429      -0.042611       0.001747       0.000704      -0.105609      -0.131360      -0.047047      -0.042700       0.089747             12.175067      12.180938       2.626714       4.591242       5.628768       1.593622      18.715494          -0.000056
          215              C      13.736778      -5.132764       8.890401       0.046292      38.922243 0.41744614E+03  0.96990108E+04                                10.176660                            6.897471      -0.217117       1.941685                    0.999047      27.013949      76.789920       0.616834       0.427376      -1.059056      -0.031045       0.004827      -0.008339       0.032506       0.005981      -0.010288      -0.024031       0.007909       0.047781      -0.025768      -0.007779       0.033547             13.687279      22.323578      -3.125378       5.412637      10.338905       1.679358       8.399353          -0.000121
          216              C      15.102737      -5.409408       9.369574       0.382329      31.010057 0.31116376E+03  0.67740776E+04                                 9.066809                            6.160343      -0.251259       1.960629                    0.999053      23.951587      67.732607       0.615167       0.457354      -1.032574       0.027563      -0.007539       0.013020       0.031402       0.020857      -0.036100      -0.052825      -0.011476       0.133689      -0.047015      -0.042774       0.089789             12.175701      19.633762      -2.655255       4.598607       9.372694       1.603707       7.520647          -0.000056
          217              C       5.099727      -8.186385      14.179543       0.046292      38.922217 0.41744601E+03  0.96990076E+04                                10.176655                            6.897471      -0.217117       1.941685                    0.999047      27.013956      76.789955       0.616834       0.427377      -1.059055       0.001264       0.016249      -0.028124       0.032506      -0.000658       0.001194      -0.007785       0.054803      -0.036605      -0.025768      -0.007780       0.033547             13.687265       5.156250      -0.090331       0.156473      14.630845      -5.754359      21.274698          -0.000121
          218              C       5.166068      -8.922509      15.454574       0.382329      31.010047 0.31116368E+03  0.67740756E+04                                 9.066806                            6.160342      -0.251259       1.960629                    0.999053      23.951586      67.732602       0.615167       0.457353      -1.032574       0.004997      -0.015517       0.026839       0.031402       0.000055      -0.000016      -0.001822       0.135768      -0.131431      -0.047015      -0.042774       0.089789             12.175695       4.705949      -0.016193       0.028087      13.104705      -4.860254      18.716430          -0.000056
          219              C       4.119590       1.667626       7.689981       0.046295      38.917966 0.41739295E+03  0.96976360E+04                                10.176628                            6.897440      -0.217057       1.941708                    0.999046      27.014408      76.795071       0.616770       0.427427      -1.059006       0.014916      -0.027693       0.008370       0.032549       0.002150       0.019285       0.017774      -0.013656       0.047753      -0.025837      -0.007781       0.033618             13.687274      13.634735      -6.196941       0.220729      19.027508      -5.663086       8.399580          -0.000121
          220              C       3.403445       2.863243       7.210808       0.382410      31.008199 0.31113979E+03  0.67735392E+04                                 9.067147                            6.160538      -0.251016       1.960729                    0.999053      23.950946      67.734423       0.615082       0.457418      -1.032521      -0.016280       0.023506      -0.013014       0.031416       0.019853       0.037813       0.051721      -0.017296       0.133647      -0.047060      -0.042813       0.089873             12.176264      12.182039      -5.290207       0.020938      16.825682      -4.870610       7.521071          -0.000056
          221              C       4.119590       5.825956       5.289142       0.046295      38.917950 0.41739286E+03  0.96976330E+04                                10.176624                            6.897439      -0.217058       1.941708                    0.999046      27.014406      76.795057       0.616770       0.427427      -1.059006       0.014916       0.021095      -0.019798       0.032549       0.015627       0.011504       0.016269      -0.011050       0.055572      -0.025837      -0.007781       0.033618             13.687268      13.634732       3.289571      -5.256370      15.960792      -7.433606      11.466280          -0.000121
          222              C       3.403445       4.813179       6.085000       0.382410      31.008198 0.31113980E+03  0.67735394E+04                                 9.067147                            6.160538      -0.251017       1.960729                    0.999053      23.950946      67.734420       0.615082       0.457418      -1.032521      -0.016280      -0.023024       0.013850       0.031416       0.022821       0.036099       0.051052      -0.016137       0.137125      -0.047060      -0.042813       0.089873             12.176263      12.182041       2.663196      -4.571010      14.065173      -6.464354      10.281576          -0.000056
          223              C      13.736778      10.265695       0.000000       0.046292      38.922224 0.41744575E+03  0.96989993E+04                                10.176656                            6.897467      -0.217117       1.941685                    0.999047      27.013945      76.789901       0.616835       0.427376      -1.059056      -0.031045      -0.009635       0.000010       0.032506      -0.011900       0.000036       0.000041      -0.033786      -0.077303      -0.025768      -0.007779       0.033547             13.687275      22.323572       6.250169      -0.000404       7.429872      -0.000136      11.308380          -0.000121
          224              C      15.102737      10.818993       0.000000       0.382329      31.010057 0.31116360E+03  0.67740733E+04                                 9.066808                            6.160341      -0.251260       1.960629                    0.999053      23.951586      67.732599       0.615167       0.457353      -1.032574       0.027563       0.015045      -0.000019       0.031402      -0.041692       0.000013       0.000046      -0.103054      -0.141044      -0.047015      -0.042774       0.089789             12.175703      19.633767       5.310140      -0.000274       6.594809      -0.000076      10.298533          -0.000056
          225              C       5.099727      16.373037       0.000000       0.046292      38.922205 0.41744589E+03  0.96990039E+04                                10.176652                            6.897469      -0.217118       1.941685                    0.999047      27.013956      76.789950       0.616834       0.427376      -1.059056       0.001264      -0.032481       0.000010       0.032506       0.001362       0.000027       0.000047       0.041237      -0.077303      -0.025768      -0.007780       0.033547             13.687260       5.156249       0.180674       0.000005      24.597154      -0.000431      11.308378          -0.000121
          226              C       5.166068      17.845308       0.000000       0.382329      31.010041 0.31116358E+03  0.67740727E+04                                 9.066805                            6.160341      -0.251260       1.960629                    0.999053      23.951585      67.732597       0.615167       0.457353      -1.032574       0.004997       0.031001      -0.000019       0.031402      -0.000041       0.000039       0.000028       0.132563      -0.141044      -0.047015      -0.042774       0.089789             12.175693       4.705948       0.032421       0.000020      21.522603      -0.000283      10.298528          -0.000056
          227              C      -2.649274      -3.746623      11.291240       0.046316      38.921984 0.41745245E+03  0.96992181E+04                                10.176783                            6.897673      -0.217059       1.941693                    0.999048      27.014312      76.791817       0.616804       0.427395      -1.059041       0.014904       0.021077       0.019783       0.032523       0.015615      -0.011450      -0.016192      -0.011042       0.055536      -0.025818      -0.007698       0.033517             13.687253      13.634707       3.289657       5.256300      15.960849       7.433518      11.466205          -0.000122
          228              C      -3.365429      -4.759416      10.495382       0.382390      31.008303 0.31115188E+03  0.67737453E+04                                 9.066461                            6.160231      -0.251165       1.960669                    0.999053      23.951061      67.730450       0.615172       0.457354      -1.032575      -0.016291      -0.023039      -0.013844       0.031429       0.022819      -0.036029      -0.050953      -0.016135       0.137063      -0.047046      -0.042700       0.089747             12.175058      12.180933       2.662810       4.570390      14.063808       6.463486      10.280434          -0.000056
          229              C      -0.198971      -4.439716       7.689981       0.046292      38.922237 0.41744637E+03  0.96990178E+04                                10.176658                            6.897474      -0.217118       1.941685                    0.999047      27.013961      76.789976       0.616834       0.427377      -1.059055       0.031045      -0.004826       0.008339       0.032506       0.005981      -0.010288      -0.024031       0.007908       0.047781      -0.025768      -0.007780       0.033547             13.687269      22.323557      -3.125375       5.412623      10.338905       1.679361       8.399345          -0.000121
          230              C      -1.564930      -4.163072       7.210808       0.382329      31.010049 0.31116374E+03  0.67740773E+04                                 9.066807                            6.160343      -0.251260       1.960629                    0.999053      23.951587      67.732608       0.615167       0.457354      -1.032574      -0.027563       0.007539      -0.013020       0.031402       0.020857      -0.036100      -0.052825      -0.011476       0.133689      -0.047015      -0.042774       0.089789             12.175695      19.633750      -2.655255       4.598599       9.372693       1.603708       7.520642          -0.000056
          231              C       2.649424       7.905166       8.890401       0.046295      38.917968 0.41739296E+03  0.96976361E+04                                10.176628                            6.897440      -0.217058       1.941708                    0.999046      27.014408      76.795069       0.616770       0.427427      -1.059006      -0.014916       0.027693      -0.008370       0.032549       0.002150       0.019285       0.017774      -0.013656       0.047752      -0.025837      -0.007781       0.033618             13.687275      13.634754      -6.196951       0.220727      19.027494      -5.663076       8.399576          -0.000121
          232              C       3.365569       6.709549       9.369574       0.382410      31.008196 0.31113977E+03  0.67735386E+04                                 9.067147                            6.160538      -0.251016       1.960729                    0.999053      23.950945      67.734421       0.615082       0.457418      -1.032521       0.016280      -0.023506       0.013014       0.031416       0.019853       0.037813       0.051721      -0.017296       0.133647      -0.047060      -0.042813       0.089873             12.176263      12.182044      -5.290209       0.020937      16.825675      -4.870607       7.521070          -0.000056
          233              C       9.418288      -2.079043      14.179543       0.046316      38.922007 0.41745243E+03  0.96992176E+04                                10.176788                            6.897673      -0.217059       1.941693                    0.999048      27.014314      76.791829       0.616804       0.427395      -1.059041      -0.014904      -0.006594      -0.028145       0.032523      -0.017723       0.007798       0.001537      -0.041749      -0.036589      -0.025818      -0.007698       0.033516             13.687264      13.634732       2.907320       5.477078       6.152288       1.770673      21.274772          -0.000121
          234              C      10.134443      -1.896194      15.454574       0.382390      31.008313 0.31115181E+03  0.67737434E+04                                 9.066464                            6.160230      -0.251164       1.960669                    0.999053      23.951058      67.730442       0.615172       0.457354      -1.032575       0.016291       0.000470       0.026874       0.031429      -0.042611       0.001747       0.000704      -0.105609      -0.131360      -0.047046      -0.042700       0.089747             12.175064      12.180940       2.626715       4.591245       5.628767       1.593622      18.715485          -0.000056
          235              C       8.438080      -1.386095       2.400839       0.046292      38.922230 0.41744589E+03  0.96990035E+04                                10.176657                            6.897469      -0.217117       1.941685                    0.999047      27.013949      76.789921       0.616834       0.427376      -1.059056      -0.001264      -0.016249       0.028124       0.032506      -0.000658       0.001194      -0.007785       0.054803      -0.036605      -0.025768      -0.007779       0.033547             13.687275       5.156252      -0.090333       0.156475      14.630857      -5.754374      21.274716          -0.000121
          236              C       8.371739      -0.649971       1.125808       0.382329      31.010062 0.31116373E+03  0.67740769E+04                                 9.066810                            6.160342      -0.251260       1.960629                    0.999053      23.951588      67.732610       0.615167       0.457354      -1.032574      -0.004997       0.015517      -0.026839       0.031402       0.000055      -0.000016      -0.001822       0.135768      -0.131431      -0.047015      -0.042774       0.089789             12.175704       4.705951      -0.016193       0.028088      13.104718      -4.860265      18.716444          -0.000056
          237              C      -5.099538       8.186652      14.179543       0.046316      38.922008 0.41745246E+03  0.96992182E+04                                10.176786                            6.897673      -0.217059       1.941693                    0.999048      27.014314      76.791822       0.616804       0.427395      -1.059041      -0.001249      -0.016249      -0.028145       0.032523      -0.000664      -0.001150       0.007865       0.054751      -0.036588      -0.025818      -0.007698       0.033516             13.687263       5.156305      -0.090219      -0.156262      14.630692       5.754052      21.274790          -0.000121
          238              C      -5.165862       8.922799      15.454574       0.382390      31.008315 0.31115180E+03  0.67737431E+04                                 9.066463                            6.160230      -0.251163       1.960669                    0.999053      23.951059      67.730441       0.615173       0.457354      -1.032575      -0.004987       0.015516       0.026874       0.031429       0.000047       0.000081       0.001882       0.135706      -0.131360      -0.047046      -0.042700       0.089747             12.175065       4.705793      -0.016116      -0.027913      13.103905       4.859871      18.715496          -0.000056
          239              C      -4.119487      -1.667481       7.689981       0.046292      38.922226 0.41744596E+03  0.96990055E+04                                10.176656                            6.897469      -0.217117       1.941685                    0.999047      27.013948      76.789913       0.616834       0.427376      -1.059056      -0.014899       0.027661       0.008339       0.032506       0.002166      -0.019227      -0.017709      -0.013669       0.047781      -0.025768      -0.007779       0.033547             13.687273      13.634912      -6.197246      -0.220875      19.027558       5.662865       8.399350          -0.000121
          240              C      -3.403349      -2.863108       7.210808       0.382329      31.010048 0.31116372E+03  0.67740767E+04                                 9.066807                            6.160342      -0.251260       1.960629                    0.999053      23.951588      67.732609       0.615167       0.457353      -1.032574       0.016295      -0.023474      -0.013020       0.031402       0.019829      -0.037771      -0.051644      -0.017293       0.133689      -0.047015      -0.042774       0.089789             12.175698      12.181704      -5.289919      -0.020859      16.824744       4.870174       7.520646          -0.000056
          241              C      -4.119487       7.493482       2.400839       0.046292      38.922228 0.41744611E+03  0.96990103E+04                                10.176657                            6.897471      -0.217118       1.941685                    0.999047      27.013956      76.789956       0.616834       0.427377      -1.059055      -0.014899      -0.006608       0.028124       0.032506      -0.017734      -0.007737      -0.001470      -0.041798      -0.036605      -0.025768      -0.007780       0.033547             13.687269      13.634910       2.907290      -5.477430       6.152185      -1.770575      21.274711          -0.000121
          242              C      -3.403349       7.676307       1.125808       0.382329      31.010043 0.31116358E+03  0.67740729E+04                                 9.066806                            6.160341      -0.251260       1.960629                    0.999053      23.951585      67.732599       0.615167       0.457353      -1.032574       0.016295       0.000461      -0.026839       0.031402      -0.042625      -0.001713      -0.000623      -0.105667      -0.131431      -0.047015      -0.042774       0.089789             12.175694      12.181703       2.626852      -4.591660       5.628944      -1.593585      18.716436          -0.000056
          243              C       6.569941       5.132931       8.890401       0.046295      38.917955 0.41739291E+03  0.96976346E+04                                10.176625                            6.897439      -0.217057       1.941708                    0.999046      27.014407      76.795063       0.616770       0.427427      -1.059006       0.031081      -0.004833      -0.008370       0.032549       0.005964       0.010329       0.024107       0.007919       0.047753      -0.025837      -0.007781       0.033618             13.687270      22.323298      -3.125101      -5.412788      10.338934      -1.679571       8.399578          -0.000121
          244              C       5.203988       5.409585       9.369574       0.382410      31.008198 0.31113979E+03  0.67735390E+04                                 9.067147                            6.160538      -0.251016       1.960729                    0.999053      23.950945      67.734418       0.615082       0.457418      -1.032521      -0.027588       0.007514       0.013014       0.031416       0.020877       0.036159       0.052891      -0.011503       0.133647      -0.047060      -0.042813       0.089873             12.176264      19.634802      -2.655285      -4.599042       9.372916      -1.603781       7.521072          -0.000056
          245              C       2.649424       3.746836      11.291240       0.046295      38.917949 0.41739286E+03  0.96976330E+04                                10.176625                            6.897439      -0.217058       1.941708                    0.999046      27.014406      76.795059       0.616770       0.427427      -1.059006      -0.014916      -0.021095       0.019798       0.032549       0.015627       0.011504       0.016269      -0.011050       0.055572      -0.025837      -0.007781       0.033618             13.687268      13.634743       3.289574      -5.256378      15.960781      -7.433600      11.466280          -0.000121
          246              C       3.365569       4.759613      10.495382       0.382410      31.008198 0.31113980E+03  0.67735394E+04                                 9.067147                            6.160538      -0.251017       1.960729                    0.999053      23.950946      67.734421       0.615082       0.457418      -1.032521       0.016280       0.023024      -0.013850       0.031416       0.022821       0.036099       0.051052      -0.016137       0.137125      -0.047060      -0.042813       0.089873             12.176263      12.182043       2.663196      -4.571012      14.065170      -6.464352      10.281576          -0.000056
          247              C       8.438080       2.772235       0.000000       0.046292      38.922218 0.41744572E+03  0.96989985E+04                                10.176654                            6.897467      -0.217117       1.941685                    0.999047      27.013947      76.789905       0.616835       0.427376      -1.059056      -0.001264       0.032481      -0.000010       0.032506       0.001362       0.000027       0.000047       0.041237      -0.077303      -0.025768      -0.007779       0.033547             13.687272       5.156251       0.180679       0.000006      24.597183      -0.000430      11.308382          -0.000121
          248              C       8.371739       1.299964       0.000000       0.382329      31.010058 0.31116365E+03  0.67740747E+04                                 9.066808                            6.160341      -0.251259       1.960629                    0.999053      23.951588      67.732603       0.615167       0.457353      -1.032574      -0.004997      -0.031002       0.000019       0.031402      -0.000041       0.000039       0.000028       0.132563      -0.141044      -0.047015      -0.042774       0.089789             12.175702       4.705950       0.032423       0.000020      21.522623      -0.000284      10.298533          -0.000056
          249              C      -0.198971       8.879577       0.000000       0.046292      38.922215 0.41744596E+03  0.96990061E+04                                10.176654                            6.897470      -0.217118       1.941685                    0.999047      27.013956      76.789953       0.616834       0.427376      -1.059056       0.031045       0.009635      -0.000010       0.032506      -0.011900       0.000036       0.000041      -0.033786      -0.077303      -0.025768      -0.007780       0.033547             13.687264      22.323551       6.250157      -0.000404       7.429864      -0.000137      11.308378          -0.000121
          250              C      -1.564930       8.326279       0.000000       0.382329      31.010045 0.31116357E+03  0.67740727E+04                                 9.066806                            6.160341      -0.251260       1.960628                    0.999053      23.951585      67.732600       0.615167       0.457354      -1.032574      -0.027563      -0.015045       0.000019       0.031402      -0.041692       0.000013       0.000046      -0.103054      -0.141044      -0.047015      -0.042774       0.089789             12.175695      19.633753       5.310134      -0.000272       6.594804      -0.000076      10.298529          -0.000056
          251              C       9.418288      13.319415       5.289142       0.046316      38.921986 0.41745248E+03  0.96992187E+04                                10.176783                            6.897673      -0.217059       1.941693                    0.999048      27.014313      76.791817       0.616804       0.427395      -1.059041      -0.014904      -0.021077      -0.019783       0.032523       0.015615      -0.011450      -0.016192      -0.011041       0.055536      -0.025818      -0.007698       0.033516             13.687254      13.634719       3.289664       5.256310      15.960837       7.433514      11.466206          -0.000121
          252              C      10.134443      14.332208       6.085000       0.382390      31.008302 0.31115187E+03  0.67737449E+04                                 9.066461                            6.160230      -0.251164       1.960669                    0.999053      23.951060      67.730443       0.615173       0.457354      -1.032575       0.016291       0.023039       0.013844       0.031429       0.022818      -0.036029      -0.050953      -0.016135       0.137063      -0.047046      -0.042700       0.089747             12.175058      12.180933       2.662811       4.570391      14.063808       6.463486      10.280435          -0.000056
          253              C      -5.394706       7.438970       7.880656      -0.402423      71.514749 0.92806222E+03  0.26346106E+05                                14.646459                           10.313213      -0.042698       1.838283                    0.999708      40.559234     127.699177       0.502024       0.429776      -1.056921      -0.066788      -0.108797       0.008269       0.127929       0.065646      -0.101210       0.096888      -0.002998      -0.124340      -0.183310       0.086289       0.097021             18.491562      19.351438      -6.400445      10.439658      12.891440      -6.265220      23.231810           0.033714
          254              C      -4.725938       6.966089       8.699726      -0.402185      71.501891 0.92786563E+03  0.26339092E+05                                14.644583                           10.312004      -0.042524       1.838373                    0.999708      40.555237     127.682519       0.502063       0.429766      -1.056929      -0.080306      -0.099210      -0.008293       0.127908       0.051975      -0.124879       0.063410      -0.080292      -0.124273      -0.183254       0.086228       0.097026             18.489045      17.630039      -7.007173       9.385495      14.608566      -7.752791      23.228531           0.033714
          255              C      11.494952       2.606703       7.880656      -0.402427      71.516513 0.92808783E+03  0.26347089E+05                                14.646805                           10.313441      -0.042868       1.838235                    0.999708      40.559813     127.702799       0.502011       0.429783      -1.056914       0.080301       0.099222       0.008283       0.127913       0.051984      -0.124885       0.063426      -0.080275      -0.124283      -0.183268       0.086232       0.097037             18.491989      17.632812      -7.008425       9.387186      14.610842      -7.754210      23.232314           0.033715
          256              C      12.163720       2.133822       8.699726      -0.402177      71.500672 0.92784725E+03  0.26338391E+05                                14.644339                           10.311839      -0.042417       1.838402                    0.999709      40.554866     127.680151       0.502072       0.429761      -1.056934       0.066776       0.108789      -0.008274       0.127916       0.065635      -0.101192       0.096882      -0.002979      -0.124316      -0.183286       0.086274       0.097011             18.488740      19.348381      -6.399391      10.437797      12.889654      -6.264208      23.228184           0.033714
          257              C       1.374170      12.678057       6.197747      -0.402427      71.516600 0.92808863E+03  0.26347117E+05                                14.646817                           10.313446      -0.042868       1.838234                    0.999708      40.559810     127.702803       0.502011       0.429783      -1.056914      -0.066777       0.061563       0.090071       0.127914      -0.120478      -0.006048      -0.020616       0.128680       0.270633      -0.183268       0.086232       0.097036             18.492011      19.351316      12.241326       0.322836      26.073837      -1.345316      10.050879           0.033715
          258              C       2.042938      13.623834       6.197747      -0.402177      71.500754 0.92784800E+03  0.26338418E+05                                14.644352                           10.311844      -0.042418       1.838401                    0.999709      40.554861     127.680148       0.502072       0.429761      -1.056934      -0.080297       0.042437       0.090078       0.127916      -0.134119       0.017606       0.012851       0.051348       0.270596      -0.183286       0.086275       0.097011             18.488760      17.629220      11.631291       1.375326      27.787756       0.143390      10.049305           0.033715
          259              C       4.726076      -4.051042      10.382635      -0.402423      71.514811 0.92806283E+03  0.26346127E+05                                14.646467                           10.313217      -0.042699       1.838282                    0.999708      40.559226     127.699153       0.502024       0.429776      -1.056921       0.080301      -0.042449      -0.090087       0.127929      -0.134136       0.017600       0.012849       0.051372       0.270635      -0.183310       0.086289       0.097021             18.491575      17.631801      11.633260       1.375593      27.792254       0.143503      10.050668           0.033715
          260              C       5.394844      -3.105265      10.382635      -0.402185      71.501940 0.92786607E+03  0.26339107E+05                                14.644589                           10.312006      -0.042524       1.838373                    0.999708      40.555227     127.682484       0.502063       0.429766      -1.056929       0.066764      -0.061573      -0.090066       0.127908      -0.120462      -0.006056      -0.020624       0.128692       0.270605      -0.183254       0.086229       0.097025             18.489053      19.348187      12.239105       0.322811      26.069525      -1.345071      10.049448           0.033715
          261              C       8.142996       8.601037       2.501980      -0.402427      71.516610 0.92808893E+03  0.26347129E+05                                14.646818                           10.313448      -0.042869       1.838234                    0.999708      40.559831     127.702883       0.502011       0.429783      -1.056914      -0.066781       0.047217      -0.098350       0.127913       0.055009       0.107576      -0.075840      -0.038870      -0.232161      -0.183268       0.086231       0.097037             18.492011      19.351657      -5.840856     -10.763046      15.221212       7.610362      20.903163           0.033713
          262              C       8.811753       8.128141       1.682909      -0.402177      71.500770 0.92784842E+03  0.26338433E+05                                14.644353                           10.311846      -0.042418       1.838401                    0.999709      40.554881     127.680219       0.502072       0.429761      -1.056934      -0.080309       0.056775      -0.081790       0.127916       0.082323       0.107556      -0.075833      -0.058156      -0.058210      -0.183286       0.086274       0.097012             18.488762      17.629520      -4.624372     -10.760890      14.359297       7.608927      23.477468           0.033713
          263              C      -2.042739       1.444651      14.897473      -0.402422      71.514802 0.92806299E+03  0.26346132E+05                                14.646465                           10.313217      -0.042699       1.838282                    0.999708      40.559239     127.699196       0.502024       0.429776      -1.056921       0.080313      -0.056777       0.081805       0.127928       0.082326       0.107574      -0.075846      -0.058158      -0.058247      -0.183310       0.086289       0.097021             18.491569      17.632096      -4.625122     -10.762723      14.361341       7.610223      23.481270           0.033714
          264              C      -1.373982       0.971755      14.078402      -0.402185      71.501923 0.92786602E+03  0.26339105E+05                                14.644584                           10.312004      -0.042524       1.838373                    0.999708      40.555240     127.682521       0.502063       0.429766      -1.056929       0.066769      -0.047208       0.098356       0.127908       0.054995       0.107566      -0.075833      -0.038860      -0.232191      -0.183254       0.086228       0.097026             18.489045      19.348520      -5.839765     -10.761104      15.218842       7.608988      20.899774           0.033713
          265              C      -2.042739      12.179347       8.699726      -0.402422      71.514723 0.92806189E+03  0.26346095E+05                                14.646458                           10.313213      -0.042700       1.838282                    0.999708      40.559227     127.699165       0.502024       0.429776      -1.056921       0.080313       0.099233      -0.008269       0.127929       0.052000       0.125083      -0.063126      -0.080190      -0.124342      -0.183310       0.086289       0.097021             18.491561      17.632092      -7.008316      -9.386761      14.610782       7.754232      23.231808           0.033715
          266              C      -1.373982      11.706451       7.880656      -0.402185      71.501845 0.92786491E+03  0.26339067E+05                                14.644576                           10.312000      -0.042524       1.838373                    0.999708      40.555228     127.682483       0.502063       0.429766      -1.056929       0.066769       0.108783       0.008294       0.127908       0.065659       0.101409      -0.096601      -0.002887      -0.124273      -0.183254       0.086229       0.097026             18.489036      19.348512      -6.399602     -10.437869      12.890079       6.264501      23.228518           0.033715
          267              C       8.142996      -2.133659       8.699726      -0.402427      71.516481 0.92808729E+03  0.26347070E+05                                14.646802                           10.313440      -0.042869       1.838234                    0.999708      40.559806     127.702781       0.502011       0.429783      -1.056914      -0.066781      -0.108782      -0.008283       0.127914       0.065660       0.101426      -0.096601      -0.002911      -0.124284      -0.183268       0.086232       0.097036             18.491986      19.351633      -6.400733     -10.439775      12.892012       6.265625      23.232313           0.033715
          268              C       8.811753      -2.606555       7.880656      -0.402177      71.500628 0.92784661E+03  0.26338369E+05                                14.644335                           10.311836      -0.042417       1.838402                    0.999709      40.554854     127.680104       0.502072       0.429761      -1.056934      -0.080309      -0.099220       0.008274       0.127916       0.051986       0.125071      -0.063111      -0.080192      -0.124316      -0.183286       0.086275       0.097011             18.488733      17.629498      -7.007096      -9.385185      14.608526       7.752813      23.228175           0.033715
          269              C      -4.725938       4.051237      10.382635      -0.402427      71.516545 0.92808806E+03  0.26347098E+05                                14.646811                           10.313444      -0.042868       1.838235                    0.999708      40.559816     127.702822       0.502011       0.429783      -1.056914      -0.080301       0.042437      -0.090071       0.127913      -0.134145      -0.017422      -0.012573       0.051364       0.270633      -0.183268       0.086231       0.097037             18.492000      17.632821      11.633749      -1.375987      27.792305      -0.144058      10.050875           0.033714
          270              C      -5.394706       3.105461      10.382635      -0.402177      71.500692 0.92784731E+03  0.26338394E+05                                14.644342                           10.311839      -0.042417       1.838402                    0.999709      40.554867     127.680156       0.502072       0.429761      -1.056934      -0.066776       0.061559      -0.090077       0.127916      -0.120453       0.006247       0.020883       0.128658       0.270596      -0.183286       0.086274       0.097012             18.488746      19.348389      12.239096      -0.323249      26.068549       1.344464      10.049299           0.033714
          271              C      12.163720       6.467331       6.197747      -0.402422      71.514724 0.92806185E+03  0.26346092E+05                                14.646454                           10.313211      -0.042698       1.838283                    0.999708      40.559224     127.699131       0.502024       0.429776      -1.056921       0.066788      -0.061559       0.090087       0.127929      -0.120473       0.006247       0.020876       0.128661       0.270635      -0.183310       0.086289       0.097021             18.491554      19.351430      12.241224      -0.323231      26.072572       1.344754      10.050662           0.033714
          272              C      11.494952       5.521555       6.197747      -0.402185      71.501861 0.92786521E+03  0.26339076E+05                                14.644577                           10.312000      -0.042523       1.838373                    0.999708      40.555227     127.682466       0.502063       0.429766      -1.056929       0.080306      -0.042422       0.090066       0.127908      -0.134137      -0.017426      -0.012583       0.051334       0.270606      -0.183254       0.086228       0.097026             18.489034      17.630029      11.631644      -1.375748      27.787632      -0.144003      10.049441           0.033714
          273              C       1.374170      -0.971490      14.078402      -0.402427      71.516602 0.92808903E+03  0.26347131E+05                                14.646817                           10.313448      -0.042868       1.838234                    0.999708      40.559822     127.702845       0.502011       0.429783      -1.056914      -0.066777       0.047223       0.098350       0.127913       0.055001      -0.107361       0.076144      -0.038918      -0.232161      -0.183268       0.086231       0.097037             18.492008      19.351311      -5.840978      10.762767      15.221557      -7.610750      20.903157           0.033713
          274              C       2.042938      -1.444371      14.897473      -0.402177      71.500762 0.92784840E+03  0.26338433E+05                                14.644353                           10.311846      -0.042418       1.838401                    0.999709      40.554874     127.680199       0.502072       0.429761      -1.056934      -0.080297       0.056792       0.081790       0.127916       0.082306      -0.107348       0.076128      -0.058254      -0.058210      -0.183286       0.086274       0.097012             18.488761      17.629219      -4.624477      10.760698      14.359598      -7.609195      23.477466           0.033713
          275              C       4.726076      11.017163       1.682909      -0.402423      71.514810 0.92806315E+03  0.26346138E+05                                14.646465                           10.313218      -0.042699       1.838282                    0.999708      40.559239     127.699194       0.502024       0.429776      -1.056921       0.080301      -0.056794      -0.081805       0.127929       0.082309      -0.107366       0.076140      -0.058255      -0.058248      -0.183310       0.086289       0.097021             18.491571      17.631796      -4.625229      10.762534      14.361645      -7.610493      23.481272           0.033713
          276              C       5.394844      10.544282       2.501980      -0.402185      71.501950 0.92786656E+03  0.26339124E+05                                14.644590                           10.312008      -0.042524       1.838373                    0.999708      40.555241     127.682534       0.502063       0.429766      -1.056929       0.066764      -0.047214      -0.098356       0.127908       0.054986      -0.107351       0.076137      -0.038907      -0.232190      -0.183254       0.086228       0.097026             18.489053      19.348184      -5.839891      10.760833      15.219195      -7.609380      20.899781           0.033713
          277              N      -7.988529       9.163957       7.754645      -0.148670      35.220490 0.45738279E+03  0.10716529E+05                                 9.096875                            6.989287      -0.133409       2.000109                    0.998830      26.591060      72.407993       0.652701       0.400514      -1.092043      -0.065310       0.049818       0.077893       0.113201       0.028042       0.011997      -0.036870      -0.001975       0.036203      -0.053315       0.010287       0.043028             10.943413      12.816343      -2.128269       1.141859      11.532315       4.186276       8.481581          -0.000399
          278              N      -2.235001       5.095597       8.825737      -0.148655      35.218610 0.45734984E+03  0.10715578E+05                                 9.096604                            6.989038      -0.133313       2.000148                    0.998830      26.590261      72.405524       0.652712       0.400514      -1.092041       0.068722      -0.044978      -0.077900       0.113200       0.022435       0.038852       0.001103      -0.033725       0.036275      -0.053363       0.010180       0.043182             10.943080      13.011926      -2.058798      -3.565971      11.335883      -2.472128       8.481430          -0.000399
          279              N      11.443488       2.752178       4.766860      -0.148630      35.219620 0.45736994E+03  0.10716142E+05                                 9.096742                            6.989236      -0.133290       2.000153                    0.998831      26.590387      72.405648       0.652698       0.400519      -1.092040       0.061910      -0.047407      -0.082108       0.113234       0.011877       0.020572      -0.024778       0.040907      -0.098113      -0.053276       0.010206       0.043070             10.943163       5.128119      -0.665098      -1.151991      13.306776       0.942020      14.394594          -0.000399
          280              N      -7.988529       2.133852      11.813522      -0.148669      35.220863 0.45738789E+03  0.10716689E+05                                 9.096968                            6.989347      -0.133454       2.000093                    0.998830      26.591210      72.408787       0.652695       0.400516      -1.092040      -0.065308       0.042544       0.082084       0.113194      -0.003636       0.030283      -0.011021      -0.046744      -0.098104      -0.053315       0.010284       0.043031             10.943532      12.816497       2.053019      -1.272227       5.618916       0.772245      14.395182          -0.000399
          281              N      -1.219673      11.706421       4.766860      -0.148630      35.219626 0.45737011E+03  0.10716147E+05                                 9.096744                            6.989238      -0.133291       2.000153                    0.998831      26.590388      72.405657       0.652698       0.400519      -1.092040      -0.065330       0.042568      -0.082110       0.113234      -0.003616      -0.030215       0.011137      -0.046743      -0.098129      -0.053276       0.010206       0.043070             10.943166      12.816165       2.052984       1.272177       5.618800      -0.772083      14.394532          -0.000399
          282              N      11.302688      -4.477049       7.754645      -0.148669      35.220856 0.45738771E+03  0.10716684E+05                                 9.096966                            6.989345      -0.133454       2.000093                    0.998830      26.591209      72.408778       0.652695       0.400516      -1.092040       0.068736      -0.044968       0.077886       0.113194       0.022431      -0.038760      -0.000983      -0.033721       0.036219      -0.053316       0.010284       0.043031             10.943529      13.012764      -2.058884       3.566286      11.336140       2.472004       8.481685          -0.000399
          283              N       4.674632      -6.820392      11.813522      -0.148670      35.220534 0.45738364E+03  0.10716555E+05                                 9.096890                            6.989299      -0.133408       2.000109                    0.998830      26.591067      72.408066       0.652700       0.400514      -1.092042       0.061885      -0.047392       0.082085       0.113198       0.011865      -0.020489       0.024878       0.040917      -0.098095      -0.053316       0.010288       0.043028             10.943432       5.128188      -0.665143       1.152122      13.307053      -0.942063      14.395054          -0.000399
          284              N       5.549174      -0.408669       8.825737      -0.148655      35.218623 0.45735027E+03  0.10715591E+05                                 9.096606                            6.989042      -0.133314       2.000148                    0.998830      26.590264      72.405535       0.652712       0.400514      -1.092041      -0.065310       0.049801      -0.077902       0.113200       0.028044      -0.011911       0.037000      -0.001964       0.036271      -0.053363       0.010180       0.043182             10.943081      12.816193      -2.128067      -1.142083      11.531662      -4.186029       8.481387          -0.000399
          285              N       5.549174       7.847685       4.058878      -0.148655      35.218614 0.45735003E+03  0.10715584E+05                                 9.096604                            6.989040      -0.133314       2.000148                    0.998830      26.590264      72.405535       0.652712       0.400514      -1.092041      -0.065310      -0.092365       0.004179       0.113200      -0.024337       0.018332       0.025928       0.017214       0.093804      -0.053363       0.010180       0.043182             10.943079      12.816198       0.074929      -2.413998      12.869095      -3.413871       7.143943          -0.000399
          286              N      11.302688       8.954244       0.000000      -0.148669      35.220850 0.45738754E+03  0.10716680E+05                                 9.096966                            6.989344      -0.133455       2.000093                    0.998830      26.591213      72.408798       0.652695       0.400516      -1.092040       0.068736       0.089935      -0.000001       0.113194      -0.044782       0.000046       0.000049      -0.035509       0.030853      -0.053316       0.010284       0.043031             10.943530      13.012769       4.117938       0.000055       7.054481       0.000039      12.763339          -0.000399
          287              N       4.674632      13.641006       0.000000      -0.148670      35.220531 0.45738343E+03  0.10716550E+05                                 9.096890                            6.989298      -0.133409       2.000109                    0.998830      26.591072      72.408088       0.652700       0.400514      -1.092042       0.061885       0.094784      -0.000001       0.113198      -0.023677       0.000031       0.000060       0.083904       0.030864      -0.053316       0.010288       0.043028             10.943431       5.128187       1.330338       0.000017      14.938912       0.000068      12.763192          -0.000399
          288              N      -1.219673      -1.724871      12.521504      -0.148630      35.219629 0.45737014E+03  0.10716149E+05                                 9.096745                            6.989239      -0.133291       2.000152                    0.998831      26.590389      72.405660       0.652698       0.400519      -1.092040      -0.065330      -0.092393      -0.004189       0.113234      -0.024359      -0.018239      -0.025797       0.017229       0.093789      -0.053276       0.010206       0.043070             10.943165      12.816166       0.075262       2.414023      12.869307       3.413906       7.144024          -0.000399
          289              N       2.235119      -5.095431       8.825737      -0.148670      35.220499 0.45738299E+03  0.10716535E+05                                 9.096877                            6.989289      -0.133410       2.000109                    0.998830      26.591064      72.408011       0.652701       0.400514      -1.092043      -0.068739       0.044969      -0.077893       0.113201       0.022431      -0.038760      -0.000978      -0.033715       0.036203      -0.053315       0.010287       0.043028             10.943415      13.012667      -2.058859       3.566245      11.335996       2.471970       8.481580          -0.000399
          290              N       1.219840       9.981461       7.754645      -0.148655      35.218614 0.45735007E+03  0.10715584E+05                                 9.096605                            6.989040      -0.133312       2.000148                    0.998830      26.590257      72.405504       0.652712       0.400514      -1.092041       0.065313      -0.049800       0.077900       0.113200       0.028048      -0.011911       0.036997      -0.001971       0.036275      -0.053363       0.010180       0.043182             10.943080      12.816130      -2.128029      -1.142101      11.531684      -4.186064       8.481425          -0.000399
          291              N       7.988687      -2.133629      11.813522      -0.148630      35.219709 0.45737125E+03  0.10716185E+05                                 9.096772                            6.989258      -0.133290       2.000153                    0.998831      26.590405      72.405817       0.652695       0.400520      -1.092039       0.065329      -0.042568       0.082102       0.113228      -0.003618      -0.030219       0.011136      -0.046747      -0.098117      -0.053278       0.010207       0.043070             10.943203      12.816141       2.052985       1.272154       5.618819      -0.772107      14.394649          -0.000399
          292              N       8.863175      -2.752088       4.766860      -0.148669      35.220824 0.45738753E+03  0.10716677E+05                                 9.096954                            6.989339      -0.133455       2.000093                    0.998830      26.591205      72.408717       0.652696       0.400515      -1.092041      -0.061880       0.047391      -0.082088       0.113197       0.011862      -0.020485       0.024877       0.040927      -0.098101      -0.053315       0.010284       0.043031             10.943512       5.128232      -0.665158       1.152146      13.307157      -0.942051      14.395146          -0.000399
          293              N      -4.674474       6.820614      11.813522      -0.148630      35.219707 0.45737113E+03  0.10716181E+05                                 9.096772                            6.989257      -0.133290       2.000153                    0.998831      26.590406      72.405822       0.652695       0.400520      -1.092039      -0.061909       0.047401       0.082103       0.113228       0.011878       0.020572      -0.024776       0.040902      -0.098133      -0.053278       0.010207       0.043070             10.943203       5.128135      -0.665118      -1.151987      13.306882       0.942074      14.394593          -0.000399
          294              N      -5.549057       0.408835       8.825737      -0.148669      35.220818 0.45738711E+03  0.10716665E+05                                 9.096953                            6.989335      -0.133455       2.000093                    0.998830      26.591201      72.408702       0.652696       0.400515      -1.092041       0.065308      -0.049819      -0.077888       0.113197       0.028043       0.011992      -0.036870      -0.001971       0.036218      -0.053315       0.010284       0.043031             10.943513      12.816480      -2.128268       1.141878      11.532384       4.186320       8.481676          -0.000399
          295              N      -5.549057       7.438940       4.766860      -0.148670      35.220497 0.45738295E+03  0.10716533E+05                                 9.096877                            6.989288      -0.133409       2.000109                    0.998830      26.591058      72.407983       0.652701       0.400514      -1.092043       0.065310      -0.042549      -0.082090       0.113201      -0.003631       0.030284      -0.011025      -0.046740      -0.098093      -0.053315       0.010287       0.043028             10.943415      12.816348       2.053004      -1.272217       5.618859       0.772217      14.395036          -0.000399
          296              N       9.004015       4.477195       7.754645      -0.148655      35.218600 0.45734981E+03  0.10715577E+05                                 9.096601                            6.989038      -0.133312       2.000148                    0.998830      26.590261      72.405523       0.652712       0.400514      -1.092041      -0.068722       0.044975       0.077902       0.113200       0.022429       0.038855       0.001104      -0.033726       0.036271      -0.053363       0.010180       0.043182             10.943074      13.011928      -2.058853      -3.565940      11.335907      -2.472099       8.481387          -0.000399
          297              N       1.219840       1.725107      12.521504      -0.148655      35.218606 0.45734993E+03  0.10715580E+05                                 9.096603                            6.989039      -0.133313       2.000148                    0.998830      26.590261      72.405521       0.652712       0.400514      -1.092041       0.065313       0.092363      -0.004179       0.113200      -0.024339       0.018335       0.025926       0.017205       0.093804      -0.053363       0.010180       0.043182             10.943076      12.816127       0.074904      -2.413977      12.869159      -3.413884       7.143942          -0.000399
          298              N       8.863175       5.504266       0.000000      -0.148669      35.220861 0.45738778E+03  0.10716687E+05                                 9.096968                            6.989346      -0.133455       2.000093                    0.998830      26.591214      72.408803       0.652695       0.400516      -1.092040      -0.061880      -0.094783       0.000001       0.113194      -0.023671       0.000031       0.000060       0.083912       0.030853      -0.053316       0.010284       0.043031             10.943532       5.128239       1.330370       0.000018      14.939021       0.000067      12.763338          -0.000399
          299              N       2.235119      10.191028       0.000000      -0.148670      35.220484 0.45738268E+03  0.10716526E+05                                 9.096874                            6.989286      -0.133410       2.000109                    0.998830      26.591064      72.408009       0.652701       0.400514      -1.092043      -0.068739      -0.089942      -0.000001       0.113201      -0.044783       0.000047       0.000049      -0.035495       0.030862      -0.053315       0.010287       0.043028             10.943410      13.012661       4.117887       0.000057       7.054393       0.000039      12.763177          -0.000399
          300              N       7.988687      11.297663       4.058878      -0.148630      35.219715 0.45737132E+03  0.10716187E+05                                 9.096774                            6.989259      -0.133290       2.000153                    0.998831      26.590407      72.405830       0.652695       0.400520      -1.092039       0.065329       0.092386       0.004185       0.113228      -0.024362      -0.018243      -0.025795       0.017221       0.093788      -0.053278       0.010207       0.043070             10.943205      12.816141       0.075246       2.414014      12.869423       3.413939       7.144050          -0.000399
          301              N       8.920121      12.614904       8.960038      -0.410534      41.191184 0.54504741E+03  0.13287596E+05                                 9.866838                            7.465042       0.467004       2.147716                    0.999040      29.474096      80.765884       0.655288       0.383408      -1.108611       0.067218       0.095060       0.087607       0.145705      -0.073397      -0.072431      -0.102432       0.051899       0.041257      -0.170257       0.070973       0.099284             12.208530      17.510537      -6.821763       0.998468      12.686875       1.412035       6.428178          -0.000123
          302              N       2.151208       3.042255       7.620344      -0.410575      41.175586 0.54481898E+03  0.13280976E+05                                 9.864986                            7.463804       0.466791       2.147638                    0.999041      29.475271      80.772671       0.655283       0.383442      -1.108559       0.067217       0.095059      -0.087608       0.145704      -0.073390       0.072530       0.102572       0.051894       0.041243      -0.170411       0.070968       0.099443             12.206056      17.506789      -6.820163      -0.998274      12.684275      -1.411772       6.427104          -0.000123
          303              N      11.933517       1.357400       0.000000      -0.410514      41.178563 0.54486991E+03  0.13282213E+05                                 9.864728                            7.463709       0.466908       2.147700                    0.999040      29.473157      80.760627       0.655361       0.383396      -1.108618       0.004305      -0.145679      -0.000040       0.145743      -0.004516       0.000055       0.000112       0.269463       0.213333      -0.170363       0.071111       0.099252             12.205562       5.275021       0.099935       0.000099       9.013452       0.000147      22.328212          -0.000123
          304              N      -2.698025      11.703505       0.000000      -0.410514      41.178575 0.54486995E+03  0.13282215E+05                                 9.864731                            7.463710       0.466908       2.147700                    0.999040      29.473155      80.760624       0.655361       0.383396      -1.108618      -0.138783      -0.044501      -0.000040       0.145743      -0.088196       0.000087       0.000090      -0.203907       0.213333      -0.170363       0.071111       0.099252             12.205568       8.535270       1.252593       0.000098       5.753208       0.000141      22.328226          -0.000123
          305              N      -4.617671      11.024816       1.175549      -0.410514      41.178564 0.54486975E+03  0.13282208E+05                                 9.864728                            7.463708       0.466908       2.147700                    0.999040      29.473155      80.760618       0.655361       0.383396      -1.108618       0.067205       0.028326      -0.126183       0.145743      -0.026022       0.099896       0.031200      -0.071740      -0.329528      -0.170363       0.071111       0.099252             12.205565      17.505953       4.274355       5.406881       6.768581       2.003449      12.342160          -0.000123
          306              N      -4.617671      -4.494257      10.135588      -0.410514      41.178557 0.54486976E+03  0.13282209E+05                                 9.864727                            7.463708       0.466908       2.147700                    0.999040      29.473156      80.760621       0.655361       0.383396      -1.108618       0.067205      -0.123441      -0.038559       0.145743       0.099524       0.027411      -0.071276       0.105756       0.202961      -0.170363       0.071111       0.099252             12.205562      17.505949       2.545377       6.405114       9.213790       3.415160       9.896946          -0.000123
          307              N      -1.604085       8.894081      15.404833      -0.410534      41.191175 0.54504698E+03  0.13287583E+05                                 9.866836                            7.465038       0.467004       2.147716                    0.999040      29.474094      80.765875       0.655289       0.383408      -1.108611       0.004314       0.072821       0.126128       0.145704       0.002301       0.003986      -0.104422       0.088521      -0.329669      -0.170257       0.070973       0.099284             12.208527       5.276014      -0.049976      -0.086559      19.004472      -5.767313      12.345095          -0.000123
          308              N       4.070854       3.720944       6.444794      -0.410575      41.175586 0.54481920E+03  0.13280982E+05                                 9.864986                            7.463806       0.466791       2.147638                    0.999041      29.475269      80.772663       0.655283       0.383442      -1.108559      -0.138748       0.022240       0.038521       0.145704       0.044147       0.076464      -0.001916      -0.207374       0.202950      -0.170411       0.070968       0.099443             12.206055       8.535441      -0.626325      -1.084816      18.185311      -7.177684       9.897413          -0.000123
          309              N       2.151208       5.078344       6.444794      -0.410575      41.175579 0.54481879E+03  0.13280970E+05                                 9.864984                            7.463802       0.466791       2.147638                    0.999041      29.475270      80.772664       0.655283       0.383442      -1.108559       0.067217      -0.123400       0.038521       0.145704       0.099507      -0.027294       0.071452       0.105796       0.202950      -0.170411       0.070968       0.099443             12.206054      17.506790       2.545489      -6.405594       9.213958      -3.415312       9.897413          -0.000124
          310              N       8.920121       1.452314      15.404833      -0.410534      41.191192 0.54504709E+03  0.13287586E+05                                 9.866839                            7.465039       0.467004       2.147716                    0.999040      29.474095      80.765877       0.655289       0.383408      -1.108611       0.067218       0.028341       0.126128       0.145705      -0.026029      -0.099779      -0.031049      -0.071743      -0.329669      -0.170257       0.070973       0.099284             12.208536      17.510546       4.275532      -5.408639       6.769958      -2.004031      12.345105          -0.000124
          311              N      11.933517      -0.678689       1.175549      -0.410514      41.178555 0.54486980E+03  0.13282210E+05                                 9.864726                            7.463708       0.466908       2.147700                    0.999040      29.473154      80.760610       0.655361       0.383396      -1.108618       0.004305       0.072804      -0.126183       0.145743       0.002306      -0.003883       0.104583       0.088509      -0.329528      -0.170363       0.071111       0.099252             12.205559       5.275020      -0.049880       0.086596      18.999504       5.765470      12.342153          -0.000124
          312              N      -2.698025      -5.851657      10.135588      -0.410514      41.178572 0.54487000E+03  0.13282216E+05                                 9.864729                            7.463709       0.466908       2.147699                    0.999040      29.473162      80.760646       0.655361       0.383396      -1.108618      -0.138783       0.022215      -0.038559       0.145743       0.044172      -0.076337       0.002085      -0.207364       0.202962      -0.170363       0.071111       0.099252             12.205562       8.535271      -0.626200       1.084835      18.184470       7.177179       9.896945          -0.000124
          313              N      -2.151107      -3.042112       7.620344      -0.410534      41.191186 0.54504744E+03  0.13287597E+05                                 9.866839                            7.465042       0.467004       2.147716                    0.999040      29.474097      80.765888       0.655288       0.383408      -1.108611      -0.067218      -0.095061      -0.087607       0.145705      -0.073397      -0.072431      -0.102432       0.051899       0.041257      -0.170257       0.070973       0.099284             12.208531      17.510535      -6.821765       0.998462      12.686879       1.412038       6.428178          -0.000123
          314              N       4.617806       6.530537       8.960038      -0.410575      41.175586 0.54481898E+03  0.13280976E+05                                 9.864986                            7.463804       0.466792       2.147638                    0.999041      29.475271      80.772671       0.655283       0.383442      -1.108559      -0.067217      -0.095059       0.087608       0.145704      -0.073390       0.072530       0.102572       0.051894       0.041243      -0.170411       0.070968       0.099443             12.206056      17.506795      -6.820161      -0.998277      12.684268      -1.411770       6.427104          -0.000123
          315              N      16.235832       7.441767       0.000000      -0.410514      41.178563 0.54486990E+03  0.13282213E+05                                 9.864728                            7.463709       0.466908       2.147700                    0.999040      29.473155      80.760619       0.655361       0.383396      -1.108618       0.138783       0.044500       0.000040       0.145743      -0.088196       0.000087       0.000090      -0.203907       0.213333      -0.170363       0.071111       0.099252             12.205562       8.535267       1.252592       0.000105       5.753206       0.000142      22.328214          -0.000123
          316              N       1.604290      17.787872       0.000000      -0.410514      41.178574 0.54486997E+03  0.13282215E+05                                 9.864730                            7.463709       0.466908       2.147700                    0.999040      29.473158      80.760632       0.655361       0.383396      -1.108618      -0.004305       0.145679       0.000040       0.145743      -0.004516       0.000055       0.000112       0.269463       0.213333      -0.170363       0.071111       0.099252             12.205567       5.275023       0.099935       0.000101       9.013455       0.000141      22.328224          -0.000123
          317              N       1.604290      -8.893791      15.404833      -0.410514      41.178549 0.54486962E+03  0.13282204E+05                                 9.864726                            7.463706       0.466909       2.147700                    0.999040      29.473148      80.760588       0.655361       0.383396      -1.108618      -0.004305      -0.072804       0.126182       0.145743       0.002306      -0.003883       0.104583       0.088509      -0.329528      -0.170363       0.071111       0.099252             12.205561       5.275020      -0.049879       0.086597      18.999505       5.765471      12.342156          -0.000124
          318              N      16.235832      -3.720823       6.444794      -0.410514      41.178559 0.54486975E+03  0.13282208E+05                                 9.864727                            7.463707       0.466908       2.147700                    0.999040      29.473157      80.760620       0.655361       0.383396      -1.108618       0.138783      -0.022215       0.038559       0.145743       0.044172      -0.076337       0.002086      -0.207364       0.202961      -0.170363       0.071111       0.099252             12.205561       8.535268      -0.626199       1.084834      18.184470       7.177181       9.896946          -0.000124
          319              N      -2.151107       8.120478       1.175549      -0.410534      41.191175 0.54504698E+03  0.13287583E+05                                 9.866836                            7.465039       0.467004       2.147716                    0.999040      29.474091      80.765865       0.655289       0.383408      -1.108611      -0.067218      -0.028341      -0.126128       0.145704      -0.026029      -0.099779      -0.031049      -0.071743      -0.329669      -0.170257       0.070973       0.099284             12.208527      17.510530       4.275527      -5.408631       6.769954      -2.004028      12.345098          -0.000123
          320              N       4.617806       4.494448      10.135588      -0.410575      41.175577 0.54481874E+03  0.13280968E+05                                 9.864984                            7.463802       0.466791       2.147638                    0.999041      29.475268      80.772659       0.655283       0.383442      -1.108559      -0.067217       0.123400      -0.038521       0.145704       0.099507      -0.027294       0.071452       0.105796       0.202950      -0.170411       0.070968       0.099443             12.206053      17.506791       2.545490      -6.405594       9.213957      -3.415312       9.897412          -0.000124
          321              N       2.698160       5.851848      10.135588      -0.410575      41.175587 0.54481926E+03  0.13280984E+05                                 9.864986                            7.463806       0.466791       2.147638                    0.999041      29.475271      80.772668       0.655283       0.383442      -1.108559       0.138749      -0.022240      -0.038521       0.145704       0.044147       0.076464      -0.001916      -0.207374       0.202950      -0.170411       0.070968       0.099443             12.206055       8.535442      -0.626326      -1.084816      18.185309      -7.177683       9.897413          -0.000123
          322              N       8.373099       0.678711       1.175549      -0.410534      41.191195 0.54504710E+03  0.13287587E+05                                 9.866840                            7.465039       0.467004       2.147716                    0.999040      29.474098      80.765890       0.655289       0.383408      -1.108611      -0.004314      -0.072821      -0.126128       0.145705       0.002301       0.003986      -0.104422       0.088521      -0.329669      -0.170257       0.070973       0.099284             12.208537       5.276017      -0.049975      -0.086559      19.004491      -5.767321      12.345103          -0.000123
          323              N      -8.919915      -1.452024      15.404833      -0.410514      41.178556 0.54486970E+03  0.13282207E+05                                 9.864727                            7.463707       0.466908       2.147700                    0.999040      29.473154      80.760614       0.655361       0.383396      -1.108618      -0.067205      -0.028326       0.126182       0.145743      -0.026022       0.099896       0.031200      -0.071740      -0.329528      -0.170363       0.071111       0.099252             12.205561      17.505949       4.274353       5.406880       6.768578       2.003447      12.342154          -0.000123
          324              N      -8.919915      14.067049       6.444794      -0.410514      41.178554 0.54486976E+03  0.13282209E+05                                 9.864726                            7.463708       0.466908       2.147700                    0.999040      29.473155      80.760618       0.655361       0.383396      -1.108618      -0.067205       0.123441       0.038559       0.145743       0.099524       0.027411      -0.071276       0.105756       0.202961      -0.170363       0.071111       0.099252             12.205559      17.505945       2.545375       6.405109       9.213789       3.415159       9.896942          -0.000123

******************************************************
Auxiliary information for the entire system
The total spin magnetic moment of the unit cell is   0.890573
The total net atomic charge of the unit cell is   0.000021
Accuracy of reproducing the electrostatic potential in the unit cell:
  The inner radius (bohr) =    5.0000
  The outer radius (bohr) =   12.0000
  Valid grid points have density less than (e/(bohr^3)) =    0.0001
  The number of valid grid points were=       617706
  The rms potential error without charges in kcal/mol is=      9.25889
  The rms potential error with partial charges in kcal/mol is=      1.46894
  The RRMSE value at monopole order=      0.15865
  The rms potential error with partial charges and cloud penetration in kcal/mol is=      1.45327
  The RRMSE value at monopole order with cloud penetration is=      0.15696
  The rms potential error with partial charges and atomic dipoles in kcal/mol is=      0.55616
  The RRMSE value at dipole order=      0.06007
  The rms potential error with partial charges, atomic dipoles and cloud penetration in kcal/mol is=      0.54011
  The RRMSE value at dipole order with cloud penetration=      0.05833

******************************************************
The electron densities and ab initio electrostatic potential were computed in VASP using the PBE functional and
projector augmented wave method. See the main text of the journal article for a description of computational details.
The atomic charges, dipoles, and quadrupoles were computed with the DDEC6 method as described in
(a) T. A. Manz and N. Gabaldon Limas, RSC Adv. 6 (2016) 47771-47801 DOI: 10.1039/c6ra04656h
(b) N. Gabaldon Limas and T. A. Manz, RSC Adv. 8 (2018) 2678-2707 DOI: 10.1039/c7ra11829e.
For each atom in the material, the electron cloud parameters were fit to the spherically averaged atom-in-material
electron density using radial positions for which this density was between 10^-4 and 10^-2 electrons per cubic bohr.
The polarizabilities, dispersion coefficients, and quantum Drude oscillator (QDO) parameters were fit using the MCLF method.
The magnetic structure of the system was optimized in VASP from the default ferromagnetic initial guess using spin polarization.
The atomic spin moments (ASMs) were computed on this optimized magnetic structure using the DDEC6 partition as inputs
to the method of T. A. Manz and D. S. Sholl, J. Chem. Theory Comput. 7 (2011) 4146-4164 DOI: 10.1021/ct200539n.
The RMSE and RRMSE were computed using a uniform grid with Ewald summation.
