# Supplementary material for: A collection of forcefield precursors for metal–organic frameworks
Source: RSC Adv. 2019 Nov 13;9(63):36492–507. doi: 10.1039/c9ra07327b (PMC9075174; doi:10.1039/c9ra07327b)
Supplement: RA-009-C9RA07327B-s6323 [file RA-009-C9RA07327B-s6323.xyz]

  116
jmolscript: load "" {1 1 1} spacegroup "x,y,z" unitcell [{     10.821000     0.000000     0.000000 }, {      0.000000    12.169000     0.000000 }, {     -5.410472    -6.001524     9.133145 }]
Ga    -2.705236     3.083738     4.566573     0.890607
Ga     2.705264    -3.000762     4.566573     0.891901
Ga     5.410500     6.084500     0.000000     0.898576
Ga     5.410500     0.000000     0.000000     0.898368
H     -1.136183     2.376997     7.142119     0.068806
H     -2.770161    -0.186570     4.913632     0.111781
H     -1.958580    -1.301194     6.795060     0.112019
H      6.081411     1.122758     3.032204     0.080286
H     -1.147020     2.073654     1.881428     0.114795
H      3.170581    -5.162195     9.096612     0.111043
H      0.313825     2.102530     5.059762     0.086463
H     -0.789925     4.928668     2.703411     0.104470
H      1.731368     4.806646     2.666878     0.111616
H      2.781025     1.833984     8.987015     0.108310
H      4.274301     9.874979     1.991026     0.070196
H      2.640337     0.269546     4.219513     0.110587
H      3.451906     1.384170     2.338085     0.112407
H      0.670921    -1.039782     6.100941     0.080286
H      4.263496    -1.990678     7.251717     0.114818
H      8.581053     5.245171     0.036533     0.111666
H      5.724321    -2.019554     4.073383     0.086372
H      4.620587     7.323308     6.429734     0.103930
H     -3.679120     7.445330     6.466267     0.110822
H      8.191497    10.417992     0.146130     0.107859
H      6.546711     3.790479     1.991026     0.068806
H      8.180689     6.354046     4.219513     0.111779
H      7.369108     7.468670     2.338085     0.112018
H     -0.670883     5.044718     6.100941     0.080284
H     -4.263452     4.093822     7.251717     0.114797
H      2.239947    11.329671     0.036533     0.111043
H      5.096703     4.064946     4.073383     0.086477
H      6.200453     1.238808     6.429734     0.104491
H      3.679160     1.360830     6.466267     0.111632
H      2.629503     4.333492     0.146130     0.108308
H      1.136227    -3.707503     7.142119     0.070196
H      2.770191     5.897930     4.913632     0.110585
H      1.958622     4.783306     6.795060     0.112406
H      4.739607     7.207258     3.032204     0.080286
H      1.147032     8.158154     1.881428     0.114818
H     -3.170525     0.922305     9.096612     0.111666
H     -0.313793     8.187030     5.059762     0.086376
H      0.789941    -1.155832     2.703411     0.103936
H      9.089648    -1.277854     2.666878     0.110826
H     -2.780969    -4.250516     8.987015     0.107858
H      4.533999     9.126750     0.000000     0.079015
H      6.287001     3.042250     0.000000     0.079014
C     -1.403463     1.581403     6.849128     0.109042
C     -1.802758    -0.511628     6.612032    -0.082296
C     -2.374110     0.167318     5.571401    -0.051434
C      6.858357     1.172974     2.465036     0.127328
C      8.236948     1.064784     0.816686    -0.070973
C      8.835352     1.744693     1.837589    -0.068603
C      0.367928     2.831118     4.513966     0.110751
C      1.128640     4.311138     3.150570    -0.061755
C     -0.227231     4.398283     3.179065    -0.070093
C      2.056018     2.450313     9.063916    -0.049830
C      4.007023    -1.498427     2.284017     0.108994
C      3.607729     0.594604     2.521113    -0.082589
C      3.036384    -0.084342     3.561744    -0.049318
C      1.447870    -1.089998     6.668109     0.125660
C      2.826471    -0.981808     8.316459    -0.072637
C      3.424869    -1.661717     7.295556    -0.068487
C      5.778428    -2.748142     4.619179     0.109886
C      6.539149     7.940838     5.982575    -0.061753
C      5.183277     7.853693     5.954080    -0.067995
C      7.466490     9.801663     0.069229    -0.050355
C      6.813991     4.586073     2.284017     0.109045
C      7.213286     6.679104     2.521113    -0.082293
C      7.784638     6.000158     3.561744    -0.051433
C     -1.447829     4.994502     6.668109     0.127330
C     -2.826420     5.102692     8.316459    -0.070971
C     -3.424824     4.422783     7.295556    -0.068602
C      5.042600     3.336358     4.619179     0.110713
C      4.281888     1.856338     5.982575    -0.061779
C      5.637759     1.769193     5.954080    -0.070155
C      3.354510     3.717163     0.069229    -0.049829
C      1.403505    -4.503097     6.849128     0.108997
C      1.802799     5.572872     6.612032    -0.082584
C      2.374144     6.251818     5.571401    -0.049315
C      3.962658     7.257474     2.465036     0.125661
C      2.584057     7.149284     0.816686    -0.072637
C      1.985659     7.829193     1.837589    -0.068488
C     -0.367900     8.915618     4.513966     0.109864
C     -1.128621    -1.773362     3.150570    -0.061767
C      0.227251    -1.686217     3.179065    -0.068014
C     -2.055962    -3.634187     9.063916    -0.050353
C      5.435388     9.126750     0.000000     0.114621
C      5.385612     3.042250     0.000000     0.114623
N     -2.127391     1.497927     5.724290    -0.267443
N     -1.163235     0.402517     7.430179    -0.268082
N      7.946951     1.830213     2.892650    -0.283920
N      6.963317     0.701568     1.208315    -0.297908
N     -0.720666     3.456074     4.053655    -0.291036
N      1.501967     3.311038     4.002144    -0.202250
N      0.752087     2.004935     9.037978    -0.281231
N      3.283102    -1.414951     3.408855    -0.269080
N      4.247248    -0.319541     1.702966    -0.269438
N      2.536462    -1.747237     6.240495    -0.282492
N      1.552838    -0.618592     7.924830    -0.297231
N      4.689837    -3.373098     5.079490    -0.291753
N      6.912471    -3.228062     5.131001    -0.201564
N      6.162560    10.247041     0.095167    -0.281989
N      7.537919     4.669549     3.408855    -0.267446
N      6.573763     5.764959     1.702966    -0.268083
N     -2.536423     4.337263     6.240495    -0.283920
N     -1.552789     5.465908     7.924830    -0.297909
N      6.131194     2.711402     5.079490    -0.291007
N      3.908561     2.856438     5.131001    -0.202249
N      4.658441     4.162541     0.095167    -0.281232
N      2.127426     7.582427     5.724290    -0.269083
N      1.163280     6.487017     7.430179    -0.269440
N      2.874066     7.914713     2.892650    -0.282492
N      3.857690     6.786068     1.208315    -0.297232
N      0.720691    -2.628426     4.053655    -0.291743
N     -1.501943     9.395538     4.002144    -0.201536
N     -0.752032    -4.079565     9.037978    -0.281990

The following XYZ coordinates are in angstroms. Other properties are in atomic units.
The sperically averaged electron density of each atom fit to a function of the form exp(a - br)
eigen_1, eigen_2 and eigen_3 are the three eigenvalues of traceless quadrupole moment tensor
  atom number  atomic symbol              X              Y              Z     net charge C6 coefficient C8 coefficient C10 coefficient fluctuating dipole atomic polarizability isotropic forcefield polarizability              a              b squared Pearson coefficient          <r^3>          <r^4>         wp_QDO          m_QDO          q_QDO       dipole_x       dipole_y       dipole_z         dipole            Qxy            Qxz            Qyz     Q(x^2-y^2)  Q(3z^2 - R^2)        eigen_1        eigen_2        eigen_3 static polarizability      alpha(xx)      alpha(xy)      alpha(xz)      alpha(yy)      alpha(yz)      alpha(zz) atomic spin moment
            1             Ga      -2.705236       3.083738       4.566573       0.890607     106.400777 0.20151069E+04  0.64770613E+05                                16.430173                           13.099506       1.691128       2.321669                    0.993704      51.158106     136.523092       0.596737       0.319332      -1.220484      -0.000007      -0.000002       0.000002       0.000008       0.016850       0.006516       0.002271       0.006182       0.024969      -0.021498       0.003937       0.017562             19.310830      18.675873      -0.792153       2.668981      17.894913      -0.906521      21.361703           0.000034
            2             Ga       2.705264      -3.000762       4.566573       0.891901     106.262384 0.20117689E+04  0.64634129E+05                                16.411838                           13.084580       1.691207       2.322522                    0.993826      51.099781     136.320158       0.597378       0.319134      -1.220719      -0.000001       0.000001      -0.000000       0.000002      -0.016586      -0.006733       0.002294       0.004095       0.028864      -0.021772       0.004268       0.017504             19.290020      18.661334       0.791014      -2.666437      17.874007      -0.907588      21.334718           0.000037
            3             Ga       5.410500       6.084500       0.000000       0.898576     110.132798 0.20404642E+04  0.65769469E+05                                16.743246                           13.117985       1.656762       2.310256                    0.993623      51.142596     136.526649       0.600861       0.316254      -1.223844      -0.000000       0.000000      -0.000001       0.000001      -0.017282       0.019126       0.010800       0.002038      -0.075007      -0.038633       0.007844       0.030789             20.203731      16.028881      -1.630596      -0.644897      22.688740       0.992467      21.893573           0.000001
            4             Ga       5.410500       0.000000       0.000000       0.898368     110.158564 0.20405970E+04  0.65775740E+05                                16.746940                           13.118708       1.654183       2.309418                    0.993575      51.149896     136.554436       0.600816       0.316269      -1.223813       0.000000      -0.000000       0.000001       0.000001       0.017735      -0.019542       0.011083       0.002887      -0.075641      -0.039304       0.007840       0.031464             20.210103      16.034714       1.630672       0.641303      22.693327       0.989927      21.902269          -0.000005
            5              H      -1.136183       2.376997       7.142119       0.068806       1.021021 0.72607658E+01  0.70955197E+02                                 1.775767                            1.650502      -1.380770       2.197004                    0.994259       4.126192      12.289555       0.445475       1.406957      -0.678847       0.010481       0.042142       0.012176       0.045100       0.003967       0.004014       0.003049      -0.018609      -0.002564      -0.010869      -0.000864       0.011733              1.827964       1.464727       0.275047       0.196537       2.328152       0.350475       1.691013           0.000007
            6              H      -2.770161      -0.186570       4.913632       0.111781       0.828163 0.55696473E+01  0.50636505E+02                                 1.525745                            1.436949      -1.015791       2.409016                    0.998824       3.432235       9.670812       0.484600       1.390229      -0.684932      -0.016071      -0.021465      -0.030834       0.040863       0.005992       0.013456       0.006681      -0.019289       0.007181      -0.019315       0.000763       0.018552              1.557130       1.445893       0.126827       0.331685       1.447057       0.267668       1.778440           0.000021
            7              H      -1.958580      -1.301194       6.795060       0.112019       0.833299 0.56666936E+01  0.51778881E+02                                 1.533170                            1.450563      -1.090505       2.371458                    0.998647       3.483044       9.861784       0.481402       1.392435      -0.684170      -0.011150      -0.034750       0.003399       0.036653       0.004939       0.009358       0.000695      -0.018878      -0.009901      -0.015624       0.002652       0.012972              1.561656       1.266556       0.092999       0.013722       2.035965      -0.210415       1.382447           0.000019
            8              H       6.081411       1.122758       3.032204       0.080286       1.154783 0.88100041E+01  0.89764303E+02                                 1.879424                            1.779486      -1.419769       2.168939                    0.994859       4.208614      12.525794       0.446000       1.347858      -0.690723      -0.039611      -0.003041       0.035037       0.052971       0.004207      -0.008815      -0.000865       0.013650       0.015999      -0.010897      -0.003211       0.014108              1.900656       2.254549       0.140510      -0.472453       1.532841       0.012823       1.914577           0.000023
            9              H      -1.147020       2.073654       1.881428       0.114795       0.990832 0.69793865E+01  0.66347668E+02                                 1.648427                            1.553617      -1.007453       2.405625                    0.998692       3.404968       9.439402       0.496816       1.296887      -0.705210       0.043051       0.012179       0.000874       0.044749       0.005508      -0.008791       0.006196       0.033708       0.007841      -0.021530       0.001410       0.020120              1.670987       2.152449       0.349987       0.143407       1.475489       0.089227       1.385023           0.000037
           10              H       3.170581      -5.162195       9.096612       0.111043       1.109660 0.79454064E+01  0.78025845E+02                                 1.778582                            1.655288      -1.029659       2.383645                    0.997739       3.576583      10.080565       0.482304       1.293190      -0.705650       0.019248      -0.010794      -0.042669       0.048038       0.007990      -0.013234       0.010765       0.024072       0.027007      -0.025253       0.003559       0.021694              1.823198       1.528502      -0.061015      -0.272558       1.493932       0.228815       2.447160           0.000019
           11              H       0.313825       2.102530       5.059762       0.086463       0.983144 0.68932504E+01  0.65614780E+02                                 1.661788                            1.557976      -0.922334       2.428108                    0.998843       3.591731      10.108421       0.487304       1.320471      -0.698947       0.003025      -0.042877       0.025606       0.050033      -0.004182       0.005507      -0.015569      -0.003836      -0.028969      -0.019361       0.000588       0.018773              1.687334       1.408818       0.042755      -0.091361       1.953007      -0.496491       1.700175           0.000028
           12              H      -0.789925       4.928668       2.703411       0.104470       1.015568 0.72526249E+01  0.69846998E+02                                 1.691498                            1.594725      -1.021006       2.387694                    0.998395       3.575709      10.088636       0.483666       1.314945      -0.700394      -0.025437       0.023898      -0.025543       0.043250       0.000502       0.003800      -0.020228       0.007027       0.005950      -0.022079       0.002464       0.019615              1.716079       1.909790      -0.362801       0.333763       1.647782      -0.283402       1.590664           0.000035
           13              H       1.731368       4.806646       2.666878       0.111616       0.979748 0.66436302E+01  0.63066209E+02                                 1.700927                            1.561426      -1.063986       2.378315                    0.996520       3.623025      10.400724       0.468863       1.376160      -0.687292       0.032181       0.022687      -0.016504       0.042693       0.002447       0.000568      -0.014203       0.021752      -0.027812      -0.022152       0.006307       0.015845              1.754491       1.913055       0.426766      -0.436207       1.684801      -0.287509       1.665618           0.000009
           14              H       2.781025       1.833984       8.987015       0.108310       1.221409 0.89601754E+01  0.90558545E+02                                 1.884743                            1.749156      -1.185399       2.309487                    0.995324       3.694544      10.519497       0.473284       1.280477      -0.708307       0.032718      -0.029621      -0.002724       0.044219      -0.002065       0.001685       0.001652       0.011473      -0.066990      -0.022511       0.005201       0.017310              1.929698       2.105076      -0.557108      -0.142813       2.115738       0.080057       1.568282           0.000021
           15              H       4.274301       9.874979       1.991026       0.070196       1.020264 0.72568703E+01  0.70943083E+02                                 1.778376                            1.652668      -1.396747       2.190640                    0.994054       4.131920      12.328990       0.443907       1.411410      -0.677972       0.010680      -0.041382      -0.012320       0.044479      -0.003958      -0.003874       0.002906      -0.018817      -0.002765      -0.010859      -0.000881       0.011741              1.830774       1.466605      -0.275775      -0.197061       2.332320       0.351395       1.693396           0.000007
           16              H       2.640337       0.269546       4.219513       0.110587       0.829330 0.55773212E+01  0.50706021E+02                                 1.525017                            1.436290      -1.011717       2.410465                    0.998892       3.431324       9.657200       0.485716       1.387042      -0.685565      -0.016464       0.021938       0.030984       0.041381      -0.005912      -0.013574       0.006536      -0.019306       0.007310      -0.019430       0.000974       0.018456              1.556388       1.445264      -0.126735      -0.331464       1.446375       0.267448       1.777524           0.000016
           17              H       3.451906       1.384170       2.338085       0.112407       0.833627 0.56683304E+01  0.51787360E+02                                 1.532167                            1.449663      -1.087713       2.372308                    0.998655       3.481596       9.850718       0.482200       1.390305      -0.684567      -0.011240       0.034680      -0.003667       0.036640      -0.004979      -0.009357       0.000757      -0.018943      -0.009448      -0.015638       0.002656       0.012982              1.560613       1.265832      -0.092908      -0.013698       2.034434      -0.210185       1.381571           0.000014
           18              H       0.670921      -1.039782       6.100941       0.080286       1.154869 0.88144323E+01  0.89856734E+02                                 1.882669                            1.782373      -1.438530       2.161536                    0.994638       4.215417      12.565796       0.444545       1.351556      -0.689973      -0.039975       0.002888      -0.034837       0.053104      -0.004270       0.008623      -0.000962       0.013107       0.016506      -0.010774      -0.003104       0.013878              1.904005       2.258764      -0.140935       0.473695       1.535204       0.012892       1.918046           0.000027
           19              H       4.263496      -1.990678       7.251717       0.114818       0.989454 0.69647001E+01  0.66145008E+02                                 1.643888                            1.549653      -0.993311       2.411276                    0.998768       3.399019       9.405322       0.498785       1.292998      -0.706041       0.043017      -0.011957      -0.000870       0.044656      -0.005678       0.008794       0.006358       0.033558       0.007486      -0.021592       0.001493       0.020099              1.666282       2.145515      -0.348365      -0.142791       1.471707       0.088825       1.381623           0.000041
           20              H       8.581053       5.245171       0.036533       0.111666       1.111526 0.79640879E+01  0.78288805E+02                                 1.783760                            1.659632      -1.045904       2.376912                    0.997553       3.582707      10.117121       0.480423       1.296937      -0.704837       0.019153       0.010566       0.042307       0.047627      -0.008005       0.013091       0.010782       0.024309       0.026716      -0.025274       0.003703       0.021572              1.828716       1.532579       0.061308       0.274063       1.497710       0.229968       2.455859           0.000020
           21              H       5.724321      -2.019554       4.073383       0.086372       0.982507 0.68866809E+01  0.65520255E+02                                 1.659355                            1.555934      -0.920520       2.429138                    0.998919       3.587774      10.086587       0.488357       1.318267      -0.699414       0.003096       0.043133      -0.025764       0.050338       0.004275      -0.005530      -0.015670      -0.003553      -0.029675      -0.019618       0.000737       0.018881              1.684790       1.407068      -0.042628       0.091164       1.949726      -0.495109       1.697577           0.000037
           22              H       4.620587       7.323308       6.429734       0.103930       1.014972 0.72456458E+01  0.69750273E+02                                 1.689702                            1.593110      -1.023300       2.386566                    0.998366       3.572236      10.070706       0.484386       1.313547      -0.700708      -0.025733      -0.024106       0.025453       0.043488      -0.000610      -0.003659      -0.020319       0.007195       0.006187      -0.022202       0.002553       0.019649              1.714214       1.907660       0.362308      -0.333312       1.646001      -0.282962       1.588979           0.000040
           23              H      -3.679120       7.445330       6.466267       0.110822       0.981410 0.66593946E+01  0.63285249E+02                                 1.706496                            1.566029      -1.080697       2.371321                    0.996247       3.632857      10.451885       0.466705       1.381007      -0.686341       0.032514      -0.022658       0.016774       0.043034      -0.002472      -0.000837      -0.014124       0.021517      -0.028184      -0.022087       0.006315       0.015772              1.760458       1.919917      -0.429159       0.438634       1.690408      -0.289163       1.671050           0.000020
           24              H       8.191497      10.417992       0.146130       0.107859       1.218305 0.89333403E+01  0.90226454E+02                                 1.882540                            1.747351      -1.187716       2.309127                    0.995298       3.690226      10.506247       0.473160       1.281675      -0.708088       0.033225       0.029700       0.002571       0.044639       0.001854      -0.001752       0.001640       0.011071      -0.066434      -0.022331       0.005365       0.016966              1.927355       2.102318       0.555887       0.142525       2.112928       0.079865       1.566820           0.000022
           25              H       6.546711       3.790479       1.991026       0.068806       1.021019 0.72607497E+01  0.70955009E+02                                 1.775765                            1.650501      -1.380765       2.197006                    0.994259       4.126191      12.289554       0.445475       1.406959      -0.678847      -0.010480      -0.042142      -0.012176       0.045100       0.003967       0.004013       0.003049      -0.018609      -0.002563      -0.010869      -0.000864       0.011733              1.827963       1.464726       0.275047       0.196536       2.328150       0.350475       1.691012           0.000007
           26              H       8.180689       6.354046       4.219513       0.111779       0.828166 0.55696731E+01  0.50636783E+02                                 1.525747                            1.436951      -1.015790       2.409016                    0.998824       3.432240       9.670820       0.484601       1.390226      -0.684933       0.016071       0.021465       0.030834       0.040863       0.005992       0.013456       0.006681      -0.019289       0.007181      -0.019315       0.000763       0.018552              1.557132       1.445894       0.126828       0.331686       1.447059       0.267669       1.778442           0.000021
           27              H       7.369108       7.468670       2.338085       0.112018       0.833298 0.56666762E+01  0.51778669E+02                                 1.533167                            1.450560      -1.090494       2.371463                    0.998647       3.483035       9.861745       0.481404       1.392433      -0.684170       0.011150       0.034750      -0.003398       0.036652       0.004939       0.009358       0.000695      -0.018878      -0.009902      -0.015624       0.002652       0.012972              1.561653       1.266554       0.092999       0.013721       2.035960      -0.210414       1.382444           0.000019
           28              H      -0.670883       5.044718       6.100941       0.080284       1.154761 0.88097809E+01  0.89761330E+02                                 1.879393                            1.779457      -1.419719       2.168962                    0.994860       4.208536      12.525454       0.446006       1.347849      -0.690725       0.039612       0.003041      -0.035037       0.052971       0.004206      -0.008816      -0.000865       0.013650       0.015996      -0.010896      -0.003212       0.014109              1.900623       2.254509       0.140507      -0.472440       1.532819       0.012822       1.914543           0.000023
           29              H      -4.263452       4.093822       7.251717       0.114797       0.990857 0.69796203E+01  0.66350566E+02                                 1.648464                            1.553650      -1.007500       2.405601                    0.998692       3.405038       9.439699       0.496806       1.296899      -0.705207      -0.043050      -0.012178      -0.000874       0.044748       0.005506      -0.008791       0.006197       0.033708       0.007844      -0.021530       0.001410       0.020120              1.671025       2.152504       0.350000       0.143413       1.475520       0.089232       1.385052           0.000036
           30              H       2.239947      11.329671       0.036533       0.111043       1.109654 0.79453625E+01  0.78025309E+02                                 1.778577                            1.655284      -1.029646       2.383651                    0.997739       3.576575      10.080537       0.482305       1.293191      -0.705650      -0.019248       0.010794       0.042669       0.048038       0.007990      -0.013234       0.010765       0.024072       0.027008      -0.025253       0.003559       0.021694              1.823192       1.528497      -0.061014      -0.272556       1.493929       0.228815       2.447151           0.000020
           31              H       5.096703       4.064946       4.073383       0.086477       0.983158 0.68934035E+01  0.65616859E+02                                 1.661828                            1.558011      -0.922464       2.428049                    0.998842       3.591812      10.108826       0.487288       1.320501      -0.698941      -0.003025       0.042878      -0.025608       0.050034      -0.004183       0.005506      -0.015573      -0.003828      -0.028979      -0.019367       0.000591       0.018775              1.687375       1.408849       0.042757      -0.091365       1.953058      -0.496510       1.700218           0.000029
           32              H       6.200453       1.238808       6.429734       0.104491       1.015585 0.72528355E+01  0.69849906E+02                                 1.691552                            1.594773      -1.021188       2.387614                    0.998393       3.575802      10.089138       0.483645       1.314987      -0.700385       0.025440      -0.023897       0.025545       0.043253       0.000506       0.003798      -0.020234       0.007030       0.005945      -0.022086       0.002467       0.019619              1.716134       1.909855      -0.362816       0.333778       1.647833      -0.283414       1.590713           0.000034
           33              H       3.679160       1.360830       6.466267       0.111632       0.979739 0.66435909E+01  0.63066075E+02                                 1.700952                            1.561448      -1.064108       2.378267                    0.996518       3.623074      10.401064       0.468845       1.376207      -0.687282      -0.032184      -0.022687       0.016505       0.042696       0.002443       0.000570      -0.014207       0.021754      -0.027817      -0.022157       0.006311       0.015846              1.754518       1.913086       0.426775      -0.436215       1.684826      -0.287513       1.665642           0.000009
           34              H       2.629503       4.333492       0.146130       0.108308       1.221404 0.89601260E+01  0.90557854E+02                                 1.884733                            1.749147      -1.185394       2.309489                    0.995324       3.694528      10.519415       0.473287       1.280471      -0.708308      -0.032719       0.029621       0.002724       0.044219      -0.002065       0.001685       0.001652       0.011474      -0.066992      -0.022511       0.005201       0.017311              1.929688       2.105063      -0.557104      -0.142811       2.115727       0.080055       1.568274           0.000021
           35              H       1.136227      -3.707503       7.142119       0.070196       1.020260 0.72568369E+01  0.70942669E+02                                 1.778371                            1.652664      -1.396737       2.190645                    0.994054       4.131909      12.328946       0.443908       1.411410      -0.677972      -0.010680       0.041382       0.012320       0.044478      -0.003958      -0.003874       0.002906      -0.018817      -0.002765      -0.010859      -0.000882       0.011740              1.830769       1.466602      -0.275774      -0.197060       2.332312       0.351393       1.693391           0.000007
           36              H       2.770191       5.897930       4.913632       0.110585       0.829332 0.55773382E+01  0.50706187E+02                                 1.525017                            1.436289      -1.011709       2.410468                    0.998892       3.431325       9.657187       0.485718       1.387037      -0.685566       0.016464      -0.021938      -0.030984       0.041380      -0.005913      -0.013574       0.006535      -0.019305       0.007310      -0.019430       0.000974       0.018455              1.556388       1.445264      -0.126736      -0.331465       1.446375       0.267449       1.777524           0.000017
           37              H       1.958622       4.783306       6.795060       0.112406       0.833611 0.56681812E+01  0.51785598E+02                                 1.532142                            1.449640      -1.087666       2.372332                    0.998656       3.481536       9.850474       0.482206       1.390298      -0.684569       0.011240      -0.034681       0.003666       0.036640      -0.004979      -0.009356       0.000758      -0.018943      -0.009450      -0.015637       0.002655       0.012982              1.560587       1.265814      -0.092906      -0.013698       2.034397      -0.210180       1.381550           0.000014
           38              H       4.739607       7.207258       3.032204       0.080286       1.154864 0.88143771E+01  0.89855992E+02                                 1.882660                            1.782365      -1.438516       2.161543                    0.994638       4.215399      12.565712       0.444547       1.351552      -0.689974       0.039976      -0.002888       0.034837       0.053104      -0.004270       0.008623      -0.000962       0.013107       0.016504      -0.010774      -0.003104       0.013878              1.903996       2.258752      -0.140934       0.473692       1.535199       0.012891       1.918037           0.000027
           39              H       1.147032       8.158154       1.881428       0.114818       0.989457 0.69647297E+01  0.66145385E+02                                 1.643893                            1.549658      -0.993315       2.411274                    0.998768       3.399030       9.405371       0.498783       1.293001      -0.706040      -0.043017       0.011957       0.000871       0.044656      -0.005678       0.008794       0.006358       0.033557       0.007486      -0.021592       0.001493       0.020099              1.666288       2.145524      -0.348367      -0.142792       1.471712       0.088826       1.381627           0.000042
           40              H      -3.170525       0.922305       9.096612       0.111666       1.111520 0.79640348E+01  0.78288172E+02                                 1.783755                            1.659628      -1.045890       2.376919                    0.997553       3.582701      10.117105       0.480423       1.296939      -0.704837      -0.019153      -0.010566      -0.042307       0.047627      -0.008005       0.013091       0.010782       0.024309       0.026717      -0.025274       0.003702       0.021572              1.828711       1.532576       0.061308       0.274062       1.497707       0.229967       2.455852           0.000019
           41              H      -0.313793       8.187030       5.059762       0.086376       0.982498 0.68866178E+01  0.65519574E+02                                 1.659353                            1.555933      -0.920550       2.429127                    0.998918       3.587767      10.086596       0.488353       1.318277      -0.699412      -0.003096      -0.043134       0.025764       0.050338       0.004275      -0.005530      -0.015671      -0.003552      -0.029676      -0.019619       0.000738       0.018881              1.684788       1.407068      -0.042627       0.091163       1.949721      -0.495105       1.697575           0.000036
           42              H       0.789941      -1.155832       2.703411       0.103936       1.014960 0.72455547E+01  0.69749275E+02                                 1.689700                            1.593108      -1.023331       2.386556                    0.998366       3.572224      10.070710       0.484382       1.313561      -0.700706       0.025734       0.024107      -0.025454       0.043488      -0.000611      -0.003658      -0.020320       0.007195       0.006186      -0.022203       0.002553       0.019650              1.714211       1.907657       0.362306      -0.333310       1.645999      -0.282961       1.588977           0.000039
           43              H       9.089648      -1.277854       2.666878       0.110826       0.981402 0.66593409E+01  0.63284710E+02                                 1.706499                            1.566031      -1.080735       2.371307                    0.996247       3.632860      10.451945       0.466700       1.381023      -0.686338      -0.032515       0.022658      -0.016774       0.043035      -0.002471      -0.000837      -0.014125       0.021518      -0.028185      -0.022088       0.006316       0.015772              1.760460       1.919919      -0.429158       0.438634       1.690410      -0.289163       1.671051           0.000018
           44              H      -2.780969      -4.250516       8.987015       0.107858       1.218306 0.89333494E+01  0.90226533E+02                                 1.882539                            1.747350      -1.187713       2.309129                    0.995298       3.690224      10.506227       0.473162       1.281671      -0.708089      -0.033225      -0.029700      -0.002571       0.044639       0.001854      -0.001752       0.001640       0.011071      -0.066435      -0.022331       0.005365       0.016966              1.927353       2.102316       0.555886       0.142525       2.112926       0.079864       1.566818           0.000020
           45              H       4.533999       9.126750       0.000000       0.079015       0.950709 0.69494825E+01  0.67153971E+02                                 1.697474                            1.619525      -1.305161       2.246978                    0.993912       3.979099      11.773936       0.447850       1.415318      -0.678037      -0.047262       0.000011       0.000043       0.047262       0.000061      -0.000031       0.005030       0.007236      -0.027474      -0.011233       0.003036       0.008198              1.718146       2.166396       0.000001      -0.000000       1.465074       0.042439       1.522967          -0.000001
           46              H       6.287001       3.042250       0.000000       0.079014       0.950710 0.69494866E+01  0.67154015E+02                                 1.697475                            1.619525      -1.305160       2.246979                    0.993912       3.979099      11.773934       0.447850       1.415318      -0.678037       0.047262      -0.000011      -0.000043       0.047262       0.000061      -0.000031       0.005030       0.007236      -0.027474      -0.011233       0.003035       0.008198              1.718146       2.166395       0.000001      -0.000001       1.465075       0.042439       1.522967          -0.000001
           47              C      -1.403463       1.581403       6.849128       0.109042      25.998475 0.33017461E+03  0.73530885E+04                                 7.889688                            6.241620      -0.016164       1.999681                    0.999280      27.291002      80.095352       0.621581       0.442468      -1.032970      -0.014569      -0.051592      -0.020281       0.057318       0.013732      -0.026685       0.025609       0.016122      -0.025760      -0.046415       0.015399       0.031016              8.791449       5.960195       0.496602       2.856136      11.258176      -0.286082       9.155977           0.000398
           48              C      -1.802758      -0.511628       6.612032      -0.082296      28.662770 0.40284073E+03  0.94307682E+04                                 8.505284                            6.976442      -0.247408       1.899638                    0.998131      30.008417      90.358541       0.577466       0.453071      -1.026660       0.040048       0.035604       0.040317       0.067059       0.010369       0.009947       0.018873      -0.034852      -0.035498      -0.023063      -0.012393       0.035456              9.225085       6.379347      -0.044841       2.573523      12.127967      -1.512652       9.167941           0.000503
           49              C      -2.374110       0.167318       5.571401      -0.051434      28.323473 0.39012950E+03  0.90479214E+04                                 8.391799                            6.830605      -0.180464       1.926944                    0.998560      29.317103      87.473178       0.588878       0.448478      -1.030683       0.013346       0.060749      -0.004541       0.062363       0.015474       0.013857       0.019414      -0.027442      -0.036796      -0.024938      -0.012888       0.037826              9.108817       6.852070       0.101530       3.573684      10.224468       0.154951      10.249914           0.000496
           50              C       6.858357       1.172974       2.465036       0.127328      25.273945 0.33977338E+03  0.75744383E+04                                 7.586809                            6.223564       0.260326       2.089690                    0.999799      26.760014      77.010348       0.642724       0.427484      -1.048346       0.054898      -0.004069      -0.038954       0.067437      -0.015874      -0.015107      -0.030557      -0.003190      -0.047667      -0.045190       0.013983       0.031208              8.248633       8.930954       1.818679      -0.480020       6.004845       1.973524       9.810099           0.000278
           51              C       8.236948       1.064784       0.816686      -0.070973      29.868006 0.41888587E+03  0.97870229E+04                                 8.351599                            6.810998       0.306291       2.066076                    0.999868      29.299398      84.820029       0.631240       0.415295      -1.061642      -0.064164      -0.024518       0.016539       0.070652       0.009015      -0.041444       0.009333       0.078925       0.021928      -0.049253      -0.016166       0.065419              9.037943       8.123882       1.248150       0.059078       6.367936       2.827417      12.622011           0.000293
           52              C       8.835352       1.744693       1.837589      -0.068603      28.557119 0.40539881E+03  0.94195273E+04                                 8.176484                            6.770682       0.196315       2.033676                    0.999825      29.277970      85.254413       0.621650       0.424047      -1.053341      -0.033308       0.001469       0.060448       0.069033       0.009029      -0.039623       0.001780       0.080946      -0.035265      -0.039363      -0.027587       0.066950              8.736098      10.427509       2.447466       1.221593       6.506625       2.350086       9.274159           0.000304
           53              C       0.367928       2.831118       4.513966       0.110751      23.832188 0.32134804E+03  0.70489818E+04                                 7.247693                            6.036793       0.406035       2.137621                    0.999867      26.307181      74.560037       0.656579       0.425273      -1.052021      -0.003874       0.030759      -0.030783       0.043689      -0.013934       0.025543      -0.004837      -0.075057       0.063217      -0.058110       0.020175       0.037935              7.680841       8.962828       0.131404      -0.519480       7.662563      -2.826082       6.417131           0.002017
           54              C       1.128640       4.311138       3.150570      -0.061755      29.234264 0.40754592E+03  0.94647790E+04                                 8.297488                            6.768511       0.149720       2.023525                    0.999567      28.949614      83.780726       0.625650       0.421542      -1.056813       0.029994      -0.027958       0.040658       0.057744       0.022627       0.000009      -0.025600       0.023704      -0.039386      -0.039255       0.002854       0.036401              8.896780      12.254266       1.869460      -1.938173       7.560385      -2.451681       6.875688           0.001593
           55              C      -0.227231       4.398283       3.179065      -0.070093      28.668974 0.40943533E+03  0.95463828E+04                                 8.205753                            6.811493       0.181227       2.026677                    0.999778      29.508849      86.355504       0.618190       0.424943      -1.051740      -0.024751      -0.045957       0.043257       0.067793      -0.005845       0.003765      -0.046623      -0.039297       0.020675      -0.035416      -0.023559       0.058975              8.736680      12.288881      -0.717579       0.712895       7.228698      -2.421033       6.692461           0.002170
           56              C       2.056018       2.450313       9.063916      -0.049830      29.126914 0.39886393E+03  0.92018132E+04                                 8.209608                            6.640954       0.306597       2.079281                    0.999846      28.538381      81.978535       0.640310       0.414636      -1.062524      -0.067671      -0.031423       0.000090       0.074611      -0.007936       0.001700      -0.007463       0.064950      -0.072361      -0.030134      -0.015453       0.045587              8.914452       9.412075      -1.551513      -0.470108      12.512430       0.520697       4.818851           0.000134
           57              C       4.007023      -1.498427       2.284017       0.108994      25.988947 0.33003039E+03  0.73489034E+04                                 7.885733                            6.237899      -0.014044       2.000359                    0.999275      27.285891      80.068983       0.622133       0.442134      -1.033189      -0.015794       0.053031       0.021370       0.059317      -0.012649       0.026320       0.024970       0.017910      -0.023259      -0.045068       0.013693       0.031375              8.787263       5.957193      -0.497789      -2.854452      11.254207      -0.283968       9.150388           0.000405
           58              C       3.607729       0.594604       2.521113      -0.082589      28.651904 0.40262832E+03  0.94248006E+04                                 8.504513                            6.975857      -0.250278       1.898945                    0.998138      30.002836      90.344721       0.577319       0.453234      -1.026540       0.040235      -0.036086      -0.040256       0.067392      -0.009793      -0.009271       0.019158      -0.033700      -0.035989      -0.022757      -0.012123       0.034880              9.224245       6.378949       0.044568      -2.573643      12.125967      -1.512045       9.167820           0.000499
           59              C       3.036384      -0.084342       3.561744      -0.049318      28.309915 0.38984290E+03  0.90403927E+04                                 8.393092                            6.831497      -0.185157       1.925664                    0.998584      29.308956      87.469217       0.588349       0.448925      -1.030338       0.013041      -0.060984       0.004968       0.062560      -0.014844      -0.014567       0.020079      -0.028745      -0.034334      -0.025602      -0.012673       0.038275              9.110476       6.853538      -0.101786      -3.574949      10.225464       0.155138      10.252427           0.000495
           60              C       1.447870      -1.089998       6.668109       0.125660      25.308219 0.34035129E+03  0.75902264E+04                                 7.590576                            6.225852       0.262685       2.089956                    0.999782      26.786466      77.090646       0.643098       0.427072      -1.048642       0.054045       0.005038       0.038459       0.066523       0.017390       0.015594      -0.031726      -0.003888      -0.044433      -0.046648       0.013924       0.032725              8.253042       8.935611      -1.819252       0.481984       6.007235       1.974391       9.816280           0.000287
           61              C       2.826471      -0.981808       8.316459      -0.072637      29.864296 0.41879115E+03  0.97833927E+04                                 8.346384                            6.805649       0.304418       2.065487                    0.999853      29.300884      84.793727       0.632181       0.414737      -1.062093      -0.063568       0.024027      -0.016552       0.069944      -0.008607       0.041228       0.009082       0.078851       0.019218      -0.048546      -0.016640       0.065187              9.032683       8.116579      -1.244844      -0.053844       6.362777       2.825989      12.618694           0.000303
           62              C       3.424869      -1.661717       7.295556      -0.068487      28.555938 0.40540270E+03  0.94193233E+04                                 8.176857                            6.772010       0.195701       2.033356                    0.999802      29.272429      85.227573       0.621431       0.424209      -1.053275      -0.033675      -0.002017      -0.060221       0.069027      -0.008860       0.039290       0.002361       0.080965      -0.036257      -0.039616      -0.027086       0.066702              8.736173      10.423669      -2.445385      -1.221125       6.506861       2.351151       9.277991           0.000310
           63              C       5.778428      -2.748142       4.619179       0.109886      23.853641 0.32172816E+03  0.70597721E+04                                 7.253960                            6.042365       0.401177       2.136009                    0.999862      26.323734      74.632553       0.655916       0.425555      -1.051792      -0.003929      -0.030533       0.030268       0.043172       0.013846      -0.025821      -0.004517      -0.076069       0.064168      -0.058828       0.020868       0.037960              7.687461       8.973227      -0.131938       0.520852       7.667443      -2.826956       6.421714           0.002167
           64              C       6.539149       7.940838       5.982575      -0.061753      29.236574 0.40753957E+03  0.94639865E+04                                 8.294643                            6.764558       0.150011       2.023742                    0.999580      28.950585      83.763095       0.626414       0.421056      -1.057186       0.031793       0.027907      -0.040493       0.058560      -0.023297       0.000273      -0.026445       0.021785      -0.038213      -0.039734       0.002593       0.037141              8.894582      12.250539      -1.872820       1.941357       7.558810      -2.452781       6.874397           0.001721
           65              C       5.183277       7.853693       5.954080      -0.067995      28.627437 0.40868396E+03  0.95240314E+04                                 8.197195                            6.804878       0.184323       2.027921                    0.999796      29.477175      86.227398       0.618569       0.424898      -1.051819      -0.024906       0.045960      -0.043239       0.067839       0.005153      -0.003612      -0.047158      -0.039178       0.020431      -0.035942      -0.023419       0.059361              8.727433      12.276337       0.715587      -0.710649       7.220536      -2.417856       6.685424           0.002321
           66              C       7.466490       9.801663       0.069229      -0.050355      29.156725 0.39945882E+03  0.92190543E+04                                 8.215221                            6.645976       0.305588       2.078581                    0.999818      28.558788      82.055219       0.640052       0.414645      -1.062509      -0.067010       0.032245       0.000216       0.074365       0.008662      -0.001512      -0.007081       0.064019      -0.073558      -0.029816      -0.015690       0.045506              8.920384       9.417499       1.549540       0.470202      12.521263       0.520841       4.822389           0.000135
           67              C       6.813991       4.586073       2.284017       0.109045      25.998384 0.33017319E+03  0.73530518E+04                                 7.889687                            6.241619      -0.016180       1.999678                    0.999280      27.290948      80.095270       0.621579       0.442470      -1.032968       0.014569       0.051592       0.020280       0.057318       0.013731      -0.026687       0.025609       0.016124      -0.025757      -0.046416       0.015397       0.031019              8.791448       5.960179       0.496608       2.856123      11.258184      -0.286092       9.155982           0.000401
           68              C       7.213286       6.679104       2.521113      -0.082293      28.662630 0.40283820E+03  0.94306970E+04                                 8.505274                            6.976435      -0.247422       1.899635                    0.998131      30.008306      90.358241       0.577464       0.453072      -1.026658      -0.040048      -0.035603      -0.040315       0.067058       0.010368       0.009944       0.018874      -0.034849      -0.035499      -0.023061      -0.012394       0.035455              9.225074       6.379330      -0.044830       2.573512      12.127959      -1.512655       9.167932           0.000505
           69              C       7.784638       6.000158       3.561744      -0.051433      28.323438 0.39012875E+03  0.90479023E+04                                 8.391803                            6.830607      -0.180473       1.926941                    0.998560      29.317088      87.473206       0.588877       0.448479      -1.030682      -0.013348      -0.060747       0.004540       0.062362       0.015475       0.013855       0.019413      -0.027440      -0.036795      -0.024936      -0.012890       0.037826              9.108821       6.852062       0.101550       3.573680      10.224482       0.154951      10.249918           0.000499
           70              C      -1.447829       4.994502       6.668109       0.127330      25.273879 0.33977233E+03  0.75744068E+04                                 7.586796                            6.223557       0.260336       2.089693                    0.999799      26.759926      77.009980       0.642724       0.427485      -1.048346      -0.054898       0.004068       0.038955       0.067438      -0.015876      -0.015106      -0.030559      -0.003191      -0.047676      -0.045194       0.013982       0.031211              8.248618       8.930945       1.818688      -0.479992       6.004845       1.973521       9.810064           0.000279
           71              C      -2.826420       5.102692       8.316459      -0.070971      29.867945 0.41888468E+03  0.97869909E+04                                 8.351602                            6.810999       0.306280       2.066073                    0.999868      29.299340      84.819925       0.631238       0.415297      -1.061641       0.064163       0.024517      -0.016539       0.070651       0.009013      -0.041444       0.009332       0.078921       0.021925      -0.049249      -0.016168       0.065417              9.037950       8.123893       1.248169       0.059113       6.367948       2.827430      12.622008           0.000291
           72              C      -3.424824       4.422783       7.295556      -0.068602      28.557174 0.40539918E+03  0.94195464E+04                                 8.176519                            6.770700       0.196286       2.033668                    0.999825      29.278030      85.254881       0.621646       0.424049      -1.053339       0.033307      -0.001468      -0.060447       0.069032       0.009028      -0.039623       0.001781       0.080942      -0.035263      -0.039361      -0.027586       0.066948              8.736142      10.427580       2.447504       1.221628       6.506658       2.350106       9.274187           0.000303
           73              C       5.042600       3.336358       4.619179       0.110713      23.833706 0.32137357E+03  0.70496516E+04                                 7.247773                            6.036843       0.406152       2.137644                    0.999867      26.308523      74.563383       0.656610       0.425247      -1.052042       0.003873      -0.030760       0.030789       0.043694      -0.013939       0.025534      -0.004900      -0.075023       0.063105      -0.058072       0.020094       0.037978              7.680929       8.962891       0.131414      -0.519489       7.662676      -2.826144       6.417221           0.002011
           74              C       4.281888       1.856338       5.982575      -0.061779      29.236557 0.40758605E+03  0.94659102E+04                                 8.297692                            6.768654       0.149835       2.023537                    0.999567      28.951463      83.785982       0.625672       0.421518      -1.056832      -0.030025       0.027972      -0.040676       0.057780       0.022617      -0.000009      -0.025668       0.023753      -0.039494      -0.039325       0.002882       0.036443              8.897009      12.254617       1.869531      -1.938240       7.560563      -2.451745       6.875847           0.001585
           75              C       5.637759       1.769193       5.954080      -0.070155      28.671752 0.40948483E+03  0.95477760E+04                                 8.205963                            6.811640       0.181399       2.026704                    0.999778      29.511148      86.361854       0.618223       0.424910      -1.051766       0.024779       0.045962      -0.043275       0.067818      -0.005845       0.003772      -0.046715      -0.039221       0.020573      -0.035533      -0.023508       0.059041              8.736913      12.289235      -0.717612       0.712931       7.228879      -2.421105       6.692625           0.002161
           76              C       3.354510       3.717163       0.069229      -0.049829      29.126835 0.39886276E+03  0.92017810E+04                                 8.209604                            6.640954       0.306584       2.079277                    0.999846      28.538324      81.978394       0.640308       0.414638      -1.062524       0.067671       0.031422      -0.000090       0.074610      -0.007936       0.001700      -0.007464       0.064951      -0.072357      -0.030134      -0.015453       0.045587              8.914446       9.412055      -1.551507      -0.470098      12.512433       0.520689       4.818848           0.000135
           77              C       1.403505      -4.503097       6.849128       0.108997      25.988847 0.33002874E+03  0.73488591E+04                                 7.885729                            6.237896      -0.014051       2.000357                    0.999275      27.285806      80.068757       0.622132       0.442136      -1.033187       0.015793      -0.053031      -0.021369       0.059316      -0.012649       0.026323       0.024970       0.017914      -0.023258      -0.045070       0.013691       0.031379              8.787258       5.957194      -0.497785      -2.854454      11.254190      -0.283979       9.150390           0.000408
           78              C       1.802799       5.572872       6.612032      -0.082584      28.651531 0.40262177E+03  0.94246074E+04                                 8.504457                            6.975817      -0.250273       1.898951                    0.998138      30.002480      90.343411       0.577319       0.453236      -1.026539      -0.040236       0.036083       0.040252       0.067388      -0.009790      -0.009264       0.019162      -0.033695      -0.035999      -0.022756      -0.012123       0.034879              9.224181       6.378917       0.044555      -2.573630      12.125867      -1.512029       9.167758           0.000502
           79              C       2.374144       6.251818       5.571401      -0.049315      28.309639 0.38983787E+03  0.90402446E+04                                 8.393038                            6.831455      -0.185134       1.925673                    0.998584      29.308718      87.468288       0.588351       0.448925      -1.030338      -0.013043       0.060982      -0.004967       0.062559      -0.014844      -0.014561       0.020078      -0.028740      -0.034335      -0.025596      -0.012674       0.038271              9.110417       6.853500      -0.101810      -3.574928      10.225394       0.155148      10.252357           0.000498
           80              C       3.962658       7.257474       2.465036       0.125661      25.308225 0.34035142E+03  0.75902308E+04                                 7.590582                            6.225857       0.262682       2.089954                    0.999782      26.786466      77.090674       0.643097       0.427073      -1.048642      -0.054045      -0.005038      -0.038459       0.066523       0.017390       0.015594      -0.031726      -0.003889      -0.044435      -0.046649       0.013923       0.032726              8.253048       8.935612      -1.819260       0.481982       6.007246       1.974393       9.816287           0.000288
           81              C       2.584057       7.149284       0.816686      -0.072637      29.864330 0.41879179E+03  0.97834134E+04                                 8.346398                            6.805660       0.304407       2.065483                    0.999853      29.300902      84.793857       0.632179       0.414738      -1.062092       0.063568      -0.024027       0.016552       0.069944      -0.008606       0.041228       0.009082       0.078851       0.019218      -0.048546      -0.016640       0.065186              9.032699       8.116595      -1.244853      -0.053840       6.362789       2.825997      12.618712           0.000304
           82              C       1.985659       7.829193       1.837589      -0.068488      28.555929 0.40540233E+03  0.94193151E+04                                 8.176864                            6.772014       0.195691       2.033354                    0.999802      29.272421      85.227624       0.621430       0.424210      -1.053275       0.033675       0.002016       0.060221       0.069026      -0.008859       0.039288       0.002360       0.080964      -0.036258      -0.039614      -0.027086       0.066701              8.736183      10.423686      -2.445395      -1.221126       6.506866       2.351155       9.277996           0.000313
           83              C      -0.367900       8.915618       4.513966       0.109864      23.854226 0.32173836E+03  0.70600469E+04                                 7.254043                            6.042432       0.401173       2.136002                    0.999862      26.324192      74.633953       0.655918       0.425551      -1.051795       0.003930       0.030532      -0.030269       0.043172       0.013848      -0.025819      -0.004530      -0.076065       0.064146      -0.058822       0.020852       0.037970              7.687550       8.973346      -0.131937       0.520858       7.667521      -2.826985       6.421783           0.002157
           84              C      -1.128621      -1.773362       3.150570      -0.061767      29.237240 0.40755152E+03  0.94643246E+04                                 8.294719                            6.764616       0.150023       2.023739                    0.999580      28.951071      83.764518       0.626418       0.421051      -1.057190      -0.031800      -0.027909       0.040497       0.058568      -0.023294       0.000277      -0.026462       0.021798      -0.038238      -0.039751       0.002600       0.037151              8.894665      12.250668      -1.872844       1.941380       7.558871      -2.452801       6.874456           0.001713
           85              C       0.227251      -1.686217       3.179065      -0.068014      28.628017 0.40869473E+03  0.95243360E+04                                 8.197250                            6.804923       0.184348       2.027924                    0.999796      29.477641      86.228737       0.618574       0.424892      -1.051823       0.024913      -0.045960       0.043243       0.067845       0.005153      -0.003613      -0.047175      -0.039165       0.020412      -0.035964      -0.023410       0.059374              8.727491      12.276430       0.715584      -0.710647       7.220577      -2.417869       6.685467           0.002315
           86              C      -2.055962      -3.634187       9.063916      -0.050353      29.156653 0.39945761E+03  0.92190219E+04                                 8.215220                            6.645976       0.305577       2.078578                    0.999818      28.558737      82.055121       0.640050       0.414647      -1.062508       0.067010      -0.032244      -0.000216       0.074364       0.008662      -0.001512      -0.007082       0.064019      -0.073551      -0.029816      -0.015689       0.045505              8.920382       9.417490       1.549545       0.470206      12.521265       0.520834       4.822390           0.000135
           87              C       5.435388       9.126750       0.000000       0.114621      24.609606 0.33145453E+03  0.73848058E+04                                 7.621403                            6.269313      -0.023536       2.004547                    0.998729      27.040671      79.240107       0.618221       0.444680      -1.032232       0.057976       0.001349       0.000109       0.057992       0.000622       0.000351       0.004176       0.073821       0.098314      -0.053503       0.020518       0.032985              8.337508       9.595705      -0.000183      -0.000129      10.719297       0.454860       4.697521           0.000130
           88              C       5.385612       3.042250       0.000000       0.114623      24.609551 0.33145373E+03  0.73847851E+04                                 7.621399                            6.269312      -0.023538       2.004546                    0.998729      27.040643      79.240061       0.618220       0.444680      -1.032231      -0.057976      -0.001349      -0.000109       0.057992       0.000622       0.000351       0.004175       0.073821       0.098320      -0.053504       0.020517       0.032987              8.337503       9.595692      -0.000179      -0.000129      10.719297       0.454855       4.697521           0.000132
           89              N      -2.127391       1.497927       5.724290      -0.267443      39.545358 0.57197034E+03  0.14243118E+05                                 9.928725                            7.904191      -0.423451       1.883576                    0.997467      29.182005      83.277566       0.600485       0.409612      -1.080480       0.017845      -0.102297       0.049774       0.115155       0.024099       0.021384       0.031581      -0.002081      -0.029956      -0.034746      -0.017352       0.052098             11.317444       8.431197      -1.004915       4.167747      13.415940      -2.577027      12.105194          -0.000042
           90              N      -1.163235       0.402517       7.430179      -0.268082      40.165582 0.58393876E+03  0.14598586E+05                                 9.993546                            7.968366      -0.413750       1.888080                    0.996816      29.165455      83.058672       0.600842       0.407758      -1.083044      -0.064021      -0.008032      -0.104716       0.122998       0.016419       0.000142       0.011880      -0.083720      -0.068455      -0.033998      -0.024069       0.058067             11.394596       8.199538      -0.919877       4.333952      12.389620      -1.863954      13.594629           0.000014
           91              N       7.946951       1.830213       2.892650      -0.283920      38.842319 0.60583818E+03  0.15288846E+05                                 9.803841                            8.133467      -0.422266       1.876219                    0.997285      29.698459      85.023657       0.592737       0.409474      -1.081715       0.010947      -0.045380      -0.111816       0.121170       0.012844      -0.027503      -0.007880       0.039606      -0.071879      -0.035480      -0.011621       0.047101             10.944878      10.068945       2.105955       1.361448       8.930497       4.066868      13.835193           0.000024
           92              N       6.963317       0.701568       1.208315      -0.297908      40.206566 0.61606433E+03  0.15602241E+05                                 9.987546                            8.165360      -0.377666       1.881684                    0.998052      30.031202      85.951481       0.595922       0.405841      -1.084813       0.098310       0.060279       0.042543       0.122916      -0.010560      -0.029916       0.002056       0.044739       0.076154      -0.037880      -0.011362       0.049242             11.279220      11.384064       2.941389       2.356694       8.808817       3.709281      13.644778          -0.000007
           93              N      -0.720666       3.456074       4.053655      -0.291036      38.112189 0.61084214E+03  0.15459390E+05                                 9.677995                            8.194527      -0.471500       1.859380                    0.996637      29.917073      85.999938       0.587074       0.412240      -1.079020       0.104785       0.036405      -0.044301       0.119448      -0.018595       0.009445      -0.032771      -0.035518       0.002695      -0.028389      -0.020741       0.049130             10.476080      14.856367       0.459462      -0.547338       8.377219      -2.293754       8.194655          -0.000186
           94              N       1.501967       3.311038       4.002144      -0.202250      31.299625 0.50017094E+03  0.11882683E+05                                 8.091537                            7.109437       0.840663       2.282346                    0.999270      27.317921      72.855587       0.680341       0.378951      -1.116699      -0.132930       0.081564      -0.026291       0.158159       0.064645      -0.031982      -0.059045      -0.090272       0.066643      -0.089963      -0.025909       0.115872              8.498258      11.640627      -0.439092      -0.331660       7.541498      -1.668430       6.312650           0.000072
           95              N       0.752087       2.004935       9.037978      -0.281231      39.214358 0.58892024E+03  0.14750012E+05                                 9.835127                            7.988325      -0.329686       1.907159                    0.997765      29.410171      83.750173       0.601844       0.406337      -1.084314       0.063848       0.102306       0.014348       0.121445      -0.024960       0.007085      -0.013227       0.066047      -0.075965      -0.038018      -0.017537       0.055555             11.150041      10.500262       0.553321       0.007294      16.884421       0.211588       6.065440          -0.000020
           96              N       3.283102      -1.414951       3.408855      -0.269080      39.570496 0.57236761E+03  0.14255220E+05                                 9.932033                            7.906190      -0.422341       1.883860                    0.997476      29.191302      83.305492       0.600505       0.409535      -1.080551       0.018445       0.102000      -0.049154       0.114718      -0.023784      -0.021272       0.031629      -0.002078      -0.030873      -0.034959      -0.016908       0.051867             11.321934       8.434645       1.005531      -4.170798      13.419883      -2.578571      12.111275          -0.000047
           97              N       4.247248      -0.319541       1.702966      -0.269438      40.246672 0.58528205E+03  0.14641524E+05                                10.008474                            7.978690      -0.406213       1.889922                    0.996771      29.206298      83.219179       0.600283       0.407877      -1.082895      -0.063742       0.008555       0.104321       0.122552      -0.015930      -0.000358       0.011890      -0.083122      -0.067691      -0.033575      -0.023944       0.057518             11.413002       8.212294       0.922400      -4.343442      12.407530      -1.868781      13.619183           0.000010
           98              N       2.536462      -1.747237       6.240495      -0.282492      38.813392 0.60526205E+03  0.15270993E+05                                 9.800630                            8.130818      -0.423728       1.875971                    0.997260      29.683476      84.977336       0.592688       0.409597      -1.081611       0.010546       0.046158       0.112763       0.122300      -0.012333       0.027235      -0.006805       0.040854      -0.071915      -0.035096      -0.011856       0.046952             10.941388      10.066815      -2.105743      -1.361882       8.927492       4.064847      13.829856           0.000019
           99              N       1.552838      -0.618592       7.924830      -0.297231      40.221809 0.61635598E+03  0.15611240E+05                                 9.989019                            8.166659      -0.378050       1.880952                    0.998136      30.040383      85.977989       0.595953       0.405778      -1.084871       0.099416      -0.060239      -0.042739       0.123850       0.010760       0.030210       0.001388       0.046049       0.076036      -0.038665      -0.011016       0.049681             11.280524      11.383955      -2.940247      -2.353759       8.809261       3.709622      13.648358          -0.000008
          100              N       4.689837      -3.373098       5.079490      -0.291753      38.161995 0.61182291E+03  0.15491438E+05                                 9.688487                            8.202658      -0.475246       1.857828                    0.996669      29.945910      86.121339       0.586577       0.412396      -1.078847       0.104777      -0.035884       0.043849       0.119116       0.018976      -0.009146      -0.033272      -0.035621       0.001459      -0.029078      -0.020590       0.049668             10.488121      14.876819      -0.461523       0.549124       8.384888      -2.295278       8.202656          -0.000196
          101              N       6.912471      -3.228062       5.131001      -0.201564      31.262745 0.49940998E+03  0.11859963E+05                                 8.085447                            7.104221       0.842039       2.282938                    0.999277      27.297989      72.785650       0.680570       0.378972      -1.116695      -0.132722      -0.081025       0.025884       0.157639      -0.064527       0.031937      -0.058806      -0.088386       0.064392      -0.088950      -0.026281       0.115230              8.491708      11.629419       0.437514       0.332628       7.536868      -1.667990       6.308838           0.000137
          102              N       6.162560      10.247041       0.095167      -0.281989      39.239047 0.58933976E+03  0.14764029E+05                                 9.841141                            7.992628      -0.330192       1.906937                    0.997763      29.423789      83.815267       0.601482       0.406485      -1.084150       0.065802      -0.101252      -0.014433       0.121615       0.023155      -0.007048      -0.013132       0.066520      -0.075357      -0.037619      -0.016916       0.054535             11.157302      10.506346      -0.554745      -0.007519      16.896395       0.211367       6.069163          -0.000021
          103              N       7.537919       4.669549       3.408855      -0.267446      39.545518 0.57197317E+03  0.14243208E+05                                 9.928753                            7.904211      -0.423461       1.883572                    0.997467      29.182085      83.277877       0.600484       0.409612      -1.080480      -0.017847       0.102297      -0.049774       0.115155       0.024100       0.021384       0.031581      -0.002087      -0.029952      -0.034744      -0.017355       0.052099             11.317475       8.431184      -1.004893       4.167735      13.416004      -2.577051      12.105237          -0.000042
          104              N       6.573763       5.764959       1.702966      -0.268083      40.165528 0.58393779E+03  0.14598554E+05                                 9.993536                            7.968357      -0.413741       1.888084                    0.996816      29.165414      83.058518       0.600842       0.407758      -1.083044       0.064020       0.008030       0.104716       0.122998       0.016419       0.000141       0.011880      -0.083719      -0.068454      -0.033999      -0.024068       0.058067             11.394584       8.199514      -0.919868       4.333936      12.389617      -1.863963      13.594622           0.000014
          105              N      -2.536423       4.337263       6.240495      -0.283920      38.842291 0.60583751E+03  0.15288825E+05                                 9.803836                            8.133462      -0.422266       1.876219                    0.997285      29.698441      85.023597       0.592737       0.409474      -1.081715      -0.010947       0.045380       0.111817       0.121170       0.012845      -0.027501      -0.007880       0.039604      -0.071885      -0.035480      -0.011620       0.047100             10.944875      10.068953       2.105973       1.361470       8.930498       4.066866      13.835174           0.000023
          106              N      -1.552789       5.465908       7.924830      -0.297909      40.206553 0.61606389E+03  0.15602225E+05                                 9.987540                            8.165353      -0.377668       1.881684                    0.998052      30.031183      85.951381       0.595923       0.405841      -1.084813      -0.098309      -0.060279      -0.042544       0.122915      -0.010560      -0.029916       0.002056       0.044739       0.076154      -0.037880      -0.011362       0.049242             11.279217      11.384080       2.941408       2.356721       8.808822       3.709280      13.644749          -0.000007
          107              N       6.131194       2.711402       5.079490      -0.291007      38.113142 0.61085817E+03  0.15459941E+05                                 9.678256                            8.194720      -0.471567       1.859342                    0.996638      29.917888      86.003471       0.587056       0.412249      -1.079012      -0.104785      -0.036418       0.044311       0.119455      -0.018596       0.009447      -0.032775      -0.035519       0.002685      -0.028390      -0.020744       0.049134             10.476379      14.856834       0.459501      -0.547371       8.377434      -2.293825       8.194870          -0.000185
          108              N       3.908561       2.856438       5.131001      -0.202249      31.301350 0.50020472E+03  0.11883688E+05                                 8.091792                            7.109643       0.840608       2.282312                    0.999270      27.319075      72.859323       0.680336       0.378948      -1.116701       0.132968      -0.081579       0.026332       0.158206       0.064648      -0.032011      -0.059052      -0.090316       0.066630      -0.089977      -0.025923       0.115900              8.498535      11.641048      -0.439118      -0.331669       7.541727      -1.668486       6.312830           0.000072
          109              N       4.658441       4.162541       0.095167      -0.281232      39.214353 0.58892037E+03  0.14750017E+05                                 9.835131                            7.988329      -0.329685       1.907160                    0.997765      29.410169      83.750199       0.601844       0.406337      -1.084313      -0.063847      -0.102306      -0.014348       0.121445      -0.024960       0.007085      -0.013227       0.066046      -0.075965      -0.038017      -0.017537       0.055554             11.150046      10.500249       0.553320       0.007298      16.884444       0.211583       6.065444          -0.000020
          110              N       2.127426       7.582427       5.724290      -0.269083      39.570495 0.57236774E+03  0.14255219E+05                                 9.932017                            7.906180      -0.422338       1.883862                    0.997476      29.191265      83.305268       0.600507       0.409534      -1.080553      -0.018446      -0.102000       0.049153       0.114718      -0.023784      -0.021272       0.031629      -0.002079      -0.030872      -0.034958      -0.016908       0.051866             11.321916       8.434633       1.005516      -4.170790      13.419856      -2.578565      12.111258          -0.000046
          111              N       1.163280       6.487017       7.430179      -0.269440      40.246609 0.58528095E+03  0.14641484E+05                                10.008451                            7.978673      -0.406205       1.889925                    0.996771      29.206224      83.218836       0.600285       0.407876      -1.082896       0.063741      -0.008553      -0.104321       0.122551      -0.015930      -0.000358       0.011891      -0.083122      -0.067689      -0.033575      -0.023943       0.057518             11.412977       8.212282       0.922400      -4.343435      12.407500      -1.868789      13.619150           0.000011
          112              N       2.874066       7.914713       2.892650      -0.282492      38.813365 0.60526144E+03  0.15270973E+05                                 9.800622                            8.130811      -0.423729       1.875971                    0.997260      29.683456      84.977247       0.592688       0.409596      -1.081612      -0.010546      -0.046158      -0.112763       0.122300      -0.012333       0.027235      -0.006805       0.040854      -0.071917      -0.035096      -0.011856       0.046952             10.941379      10.066806      -2.105749      -1.361877       8.927487       4.064845      13.829843           0.000020
          113              N       3.857690       6.786068       1.208315      -0.297232      40.221862 0.61635696E+03  0.15611273E+05                                 9.989029                            8.166667      -0.378059       1.880949                    0.998136      30.040415      85.978126       0.595952       0.405778      -1.084871      -0.099416       0.060238       0.042739       0.123850       0.010760       0.030210       0.001388       0.046049       0.076036      -0.038665      -0.011017       0.049681             11.280536      11.383964      -2.940261      -2.353756       8.809278       3.709629      13.648366          -0.000008
          114              N       0.720691      -2.628426       4.053655      -0.291743      38.161991 0.61182225E+03  0.15491422E+05                                 9.688493                            8.202660      -0.475254       1.857824                    0.996669      29.945967      86.121582       0.586576       0.412397      -1.078847      -0.104777       0.035887      -0.043852       0.119118       0.018977      -0.009147      -0.033274      -0.035623       0.001456      -0.029079      -0.020592       0.049670             10.488129      14.876834      -0.461522       0.549126       8.384890      -2.295279       8.202663          -0.000194
          115              N      -1.501943       9.395538       4.002144      -0.201536      31.262388 0.49940236E+03  0.11859724E+05                                 8.085338                            7.104127       0.842107       2.282961                    0.999277      27.297884      72.784930       0.680581       0.378968      -1.116700       0.132732       0.081030      -0.025893       0.157651      -0.064528       0.031943      -0.058808      -0.088396       0.064391      -0.088954      -0.026284       0.115237              8.491592      11.629249       0.437501       0.332626       7.536766      -1.667970       6.308762           0.000137
          116              N      -0.752032      -4.079565       9.037978      -0.281990      39.239024 0.58933959E+03  0.14764025E+05                                 9.841142                            7.992630      -0.330191       1.906938                    0.997763      29.423780      83.815268       0.601481       0.406485      -1.084150      -0.065801       0.101252       0.014434       0.121615       0.023155      -0.007048      -0.013133       0.066520      -0.075356      -0.037620      -0.016916       0.054535             11.157302      10.506335      -0.554735      -0.007518      16.896404       0.211358       6.069167          -0.000022

******************************************************
Auxiliary information for the entire system
The total spin magnetic moment of the unit cell is   0.034381
The total net atomic charge of the unit cell is   -0.000001
Accuracy of reproducing the electrostatic potential in the unit cell:
  The inner radius (bohr) =    5.0000
  The outer radius (bohr) =   12.0000
  Valid grid points have density less than (e/(bohr^3)) =    0.0001
  The number of valid grid points were=            0
  The rms potential error without charges in kcal/mol is=          NaN
  The rms potential error with partial charges in kcal/mol is=          NaN
  The RRMSE value at monopole order=          NaN
  The rms potential error with partial charges and cloud penetration in kcal/mol is=          NaN
  The RRMSE value at monopole order with cloud penetration is=          NaN
  The rms potential error with partial charges and atomic dipoles in kcal/mol is=          NaN
  The RRMSE value at dipole order=          NaN
  The rms potential error with partial charges, atomic dipoles and cloud penetration in kcal/mol is=          NaN
  The RRMSE value at dipole order with cloud penetration=          NaN

******************************************************
The electron densities and ab initio electrostatic potential were computed in VASP using the PBE functional and
projector augmented wave method. See the main text of the journal article for a description of computational details.
The atomic charges, dipoles, and quadrupoles were computed with the DDEC6 method as described in
(a) T. A. Manz and N. Gabaldon Limas, RSC Adv. 6 (2016) 47771-47801 DOI: 10.1039/c6ra04656h
(b) N. Gabaldon Limas and T. A. Manz, RSC Adv. 8 (2018) 2678-2707 DOI: 10.1039/c7ra11829e.
For each atom in the material, the electron cloud parameters were fit to the spherically averaged atom-in-material
electron density using radial positions for which this density was between 10^-4 and 10^-2 electrons per cubic bohr.
The polarizabilities, dispersion coefficients, and quantum Drude oscillator (QDO) parameters were fit using the MCLF method.
The magnetic structure of the system was optimized in VASP from the default ferromagnetic initial guess using spin polarization.
The atomic spin moments (ASMs) were computed on this optimized magnetic structure using the DDEC6 partition as inputs
to the method of T. A. Manz and D. S. Sholl, J. Chem. Theory Comput. 7 (2011) 4146-4164 DOI: 10.1021/ct200539n.
The RMSE and RRMSE were computed using a uniform grid with Ewald summation.
