# Supplementary material for: A collection of forcefield precursors for metal–organic frameworks
Source: RSC Adv. 2019 Nov 13;9(63):36492–507. doi: 10.1039/c9ra07327b (PMC9075174; doi:10.1039/c9ra07327b)
Supplement: RA-009-C9RA07327B-s6324 [file RA-009-C9RA07327B-s6324.xyz]

  272
jmolscript: load "" {1 1 1} spacegroup "x,y,z" unitcell [{     10.161800     0.000000     0.000000 }, {      0.000000    21.974700     0.000000 }, {      0.000000    -0.377588    14.108948 }]
Nd     5.685425    16.185851     3.278214     2.096440
Nd     7.617489    16.128899    13.748747     2.064963
Nd     0.604525     5.600055     3.776260     2.096441
Nd     2.536589     5.279419     7.414675     2.064962
Nd     4.476375     5.411261    10.830734     2.096440
Nd     2.544311     5.468213     0.360201     2.064963
Nd     9.557275    15.997057    10.332688     2.096440
Nd     7.625211    16.317693     6.694273     2.064963
H      8.916979    14.378857     3.911000     0.152229
H      0.122958    14.970196     3.410133     0.155239
H      8.095906    12.258980     2.653893     0.117629
H      8.720857    10.188020     1.868025     0.112653
H      2.360586    11.349719     1.814411     0.110032
H      1.761040    13.427573     2.588992     0.116172
H      0.388181     9.027131     0.413392     0.162126
H      1.858593     9.296173     0.870522     0.159437
H      6.951687    20.097712     0.752007     0.166181
H      5.505663    19.888447     0.196114     0.169966
H      7.381532     0.104933     1.908941     0.109603
H      6.710853     2.057252     2.940305     0.109866
H      2.923550     0.884611     2.663769     0.110392
H      3.589148    20.911274     1.636638     0.108907
H      3.597277     2.734116     4.252437     0.156039
H      5.020945     3.361286     4.054912     0.161644
H      3.052605    13.663053     0.194703     0.147889
H      3.695847    13.422525    12.877237     0.150035
H      4.995541    12.415643     1.808767     0.119191
H      4.259827    11.275560    12.057507     0.105466
H      4.189710    19.300872     4.990335     0.163196
H      3.541387    18.890714     6.357492     0.163762
H      5.437579    21.353671     4.812562     0.108776
H      4.106383    20.189869     8.393413     0.106194
H      3.836079     7.407049     3.143474     0.152229
H      5.203858     6.815710     3.644341     0.155239
H      3.015006     9.526926     4.400581     0.117629
H      3.639957    11.597886     5.186449     0.112653
H      7.441486    10.436187     5.240063     0.110032
H      6.841940     8.358333     4.465482     0.116172
H      5.469081    12.758775     6.641082     0.162126
H      6.939493    12.489733     6.183952     0.159436
H      1.870787     1.688194     6.302467     0.166181
H      0.424763     1.897459     6.858360     0.169966
H      2.300632    21.680973     5.145533     0.109603
H      1.629953    19.728654     4.114169     0.109866
H      8.004450    20.901295     4.390705     0.110392
H      8.670048     0.874632     5.417836     0.108907
H      8.678177    19.051790     2.802037     0.156039
H     10.101845    18.424620     2.999562     0.161644
H      8.133505     8.122853     6.859771     0.147889
H      8.776747     7.985793     8.286185     0.150035
H     10.076441     9.370263     5.245707     0.119192
H      9.340727    10.132758     9.105915     0.105467
H      9.270610     2.485034     2.064139     0.163196
H      8.622287     2.895192     0.696982     0.163762
H      0.356679     0.432235     2.241912     0.108776
H      9.187283     1.218449    12.770009     0.106194
H      1.244820     7.218255    10.197948     0.152229
H     10.038842     6.626916    10.698815     0.155239
H      2.065894     9.338132    11.455055     0.117629
H      1.440943    11.409092    12.240923     0.112653
H      7.801214    10.247393    12.294537     0.110032
H      8.400760     8.169539    11.519956     0.116172
H      9.773619    12.569981    13.695556     0.162126
H      8.303207    12.300939    13.238426     0.159436
H      3.210113     1.499400    13.356941     0.166181
H      4.656137     1.708665    13.912834     0.169966
H      2.780268    21.492179    12.200007     0.109603
H      3.450947    19.539860    11.168643     0.109866
H      7.238250    20.712501    11.445179     0.110392
H      6.572652     0.685838    12.472310     0.108908
H      6.564523    18.862996     9.856511     0.156039
H      5.140855    18.235826    10.054036     0.161644
H      7.109195     7.934059    13.914245     0.147889
H      6.465953     8.174587     1.231711     0.150034
H      5.166259     9.181469    12.300181     0.119191
H      5.901973    10.321552     2.051441     0.105466
H      5.972090     2.296240     9.118613     0.163196
H      6.620413     2.706398     7.751456     0.163762
H      4.724221     0.243441     9.296386     0.108776
H      6.055417     1.407243     5.715535     0.106195
H      6.325721    14.190063    10.965474     0.152229
H      4.957942    14.781402    10.464607     0.155239
H      7.146794    12.070186     9.708367     0.117629
H      6.521843     9.999226     8.922499     0.112653
H      2.720314    11.160925     8.868885     0.110032
H      3.319860    13.238779     9.643466     0.116172
H      4.692719     8.838337     7.467866     0.162126
H      3.222307     9.107379     7.924996     0.159436
H      8.291013    19.908918     7.806481     0.166181
H      9.737037    19.699653     7.250588     0.169966
H      7.861168    -0.083861     8.963415     0.109603
H      8.531847     1.868458     9.994779     0.109866
H      2.157350     0.695817     9.718243     0.110392
H      1.491752    20.722480     8.691112     0.108908
H      1.483623     2.545322    11.306911     0.156039
H      0.059955     3.172492    11.109386     0.161644
H      2.028295    13.474259     7.249177     0.147889
H      1.385053    13.611319     5.822763     0.150034
H      0.085359    12.226849     8.863241     0.119191
H      0.821073    11.464354     5.003033     0.105466
H      0.891190    19.112078    12.044809     0.163196
H      1.539513    18.701920    13.411966     0.163762
H      9.805121    21.164877    11.867036     0.108776
H      0.974517    20.378663     1.338939     0.106195
C      8.790973    15.162455     2.023223     0.713812
C      9.505348    14.457154     3.144885    -0.409036
C      9.931127    13.081981     2.684933     0.154279
C      8.992177    12.087243     2.477531    -0.158635
C      9.368163    10.839787     2.007703    -0.146251
C      0.523333    10.554434     1.749510     0.159485
C      1.464315    11.533700     1.976664    -0.157307
C      1.106620    12.783762     2.439437    -0.169946
C      0.944031     9.219449     1.183741    -0.417950
C      0.864769     8.047587     2.126218     0.733351
C      5.891812    18.727862     1.825698     0.733544
C      6.021883    19.996092     1.010201    -0.416982
C      5.577812    21.271656     1.686019     0.156447
C      6.476115     0.247714     2.066961    -0.164234
C      6.073708     1.427881     2.686344    -0.162889
C      4.744544     1.670510     2.923374     0.158076
C      3.829982     0.729365     2.519858    -0.158541
C      4.228325    21.530780     1.906119    -0.146792
C      4.274053     2.949779     3.592138    -0.410518
C      3.707025     3.929215     2.605923     0.718547
C      4.812628    14.721622     0.225743     0.770694
C      3.889937    13.258793    13.814071    -0.410449
C      4.519969    11.888767    13.966448     0.149627
C      5.026026    11.842143     1.076513    -0.159965
C      4.588053    11.010318    12.887113    -0.161707
C      5.437579    18.187656     6.147269     0.734262
C      4.358396    19.207960     5.941278    -0.421361
C      4.707962    20.553417     6.509869     0.154932
C      5.291249    21.521307     5.716946    -0.158328
C      4.500661    20.831382     7.848808    -0.158784
C      3.710073     6.623451     5.031251     0.713812
C      4.424448     7.328752     3.909589    -0.409036
C      4.850227     8.703925     4.369541     0.154279
C      3.911277     9.698663     4.576943    -0.158635
C      4.287263    10.946119     5.046771    -0.146251
C      5.604233    11.231472     5.304964     0.159485
C      6.545215    10.252206     5.077810    -0.157307
C      6.187520     9.002144     4.615037    -0.169946
C      6.024931    12.566457     5.870733    -0.417949
C      5.945669    13.738319     4.928256     0.733351
C      0.810912     3.058044     5.228776     0.733544
C      0.940983     1.789814     6.044273    -0.416982
C      0.496912     0.514250     5.368455     0.156447
C      1.395215    21.538192     4.987513    -0.164234
C      0.992808    20.358025     4.368130    -0.162889
C      9.825444    20.115396     4.131100     0.158076
C      8.910882    21.056541     4.534616    -0.158541
C      9.309225     0.255126     5.148355    -0.146792
C      9.354953    18.836127     3.462336    -0.410518
C      8.787925    17.856691     4.448551     0.718546
C      9.893528     7.064284     6.828731     0.770694
C      8.970837     8.149525     7.349351    -0.410450
C      9.600869     9.519551     7.196974     0.149627
C     10.106926     9.943763     5.977961    -0.159965
C      9.668953    10.398000     8.276309    -0.161707
C      0.356679     3.598250     0.907205     0.734262
C      9.439296     2.577946     1.113196    -0.421361
C      9.788862     1.232489     0.544605     0.154932
C      0.210349     0.264599     1.337528    -0.158328
C      9.581561     0.576936    13.314614    -0.158784
C      1.370827     6.434657    12.085725     0.713812
C      0.656452     7.139958    10.964063    -0.409036
C      0.230673     8.515131    11.424015     0.154279
C      1.169623     9.509869    11.631417    -0.158635
C      0.793637    10.757325    12.101245    -0.146251
C      9.638467    11.042678    12.359438     0.159485
C      8.697485    10.063412    12.132284    -0.157307
C      9.055180     8.813350    11.669511    -0.169946
C      9.217769    12.377663    12.925207    -0.417949
C      9.297031    13.549525    11.982730     0.733350
C      4.269988     2.869250    12.283250     0.733544
C      4.139917     1.601020    13.098747    -0.416982
C      4.583988     0.325456    12.422929     0.156447
C      3.685685    21.349398    12.041987    -0.164234
C      4.088092    20.169231    11.422604    -0.162889
C      5.417256    19.926602    11.185574     0.158076
C      6.331818    20.867747    11.589090    -0.158541
C      5.933475     0.066332    12.202829    -0.146792
C      5.887747    18.647333    10.516810    -0.410518
C      6.454775    17.667897    11.503025     0.718547
C      5.349172     6.875490    13.883205     0.770694
C      6.271863     8.338319     0.294877    -0.410450
C      5.641831     9.708345     0.142500     0.149626
C      5.135774     9.754969    13.032435    -0.159960
C      5.573747    10.586794     1.221835    -0.161702
C      4.724221     3.409456     7.961679     0.734262
C      5.803404     2.389152     8.167670    -0.421361
C      5.453838     1.043695     7.599079     0.154932
C      4.870551     0.075805     8.392002    -0.158324
C      5.661139     0.765730     6.260140    -0.158781
C      6.451727    14.973661     9.077697     0.713812
C      5.737352    14.268360    10.199359    -0.409036
C      5.311573    12.893187     9.739407     0.154279
C      6.250523    11.898449     9.532005    -0.158635
C      5.874537    10.650993     9.062177    -0.146250
C      4.557567    10.365640     8.803984     0.159486
C      3.616585    11.344906     9.031138    -0.157307
C      3.974280    12.594968     9.493911    -0.169946
C      4.136869     9.030655     8.238215    -0.417949
C      4.216131     7.858793     9.180692     0.733351
C      9.350888    18.539068     8.880172     0.733544
C      9.220817    19.807298     8.064675    -0.416982
C      9.664888    21.082862     8.740493     0.156447
C      8.766585     0.058920     9.121435    -0.164233
C      9.168992     1.239087     9.740818    -0.162889
C      0.336356     1.481716     9.977848     0.158076
C      1.250918     0.540571     9.574332    -0.158541
C      0.852575    21.341986     8.960593    -0.146792
C      0.806847     2.760985    10.646612    -0.410518
C      1.373875     3.740421     9.660397     0.718546
C      0.268272    14.532828     7.280217     0.770694
C      1.190963    13.447587     6.759597    -0.410449
C      0.560931    12.077561     6.911974     0.149626
C      0.054874    11.653349     8.130987    -0.159960
C      0.492847    11.199112     5.832639    -0.161702
C      9.805121    17.998862    13.201743     0.734262
C      0.722504    19.019166    12.995752    -0.421361
C      0.372938    20.364623    13.564343     0.154932
C      9.951451    21.332513    12.771420    -0.158325
C      0.580239    21.020176     0.794334    -0.158781
O      7.526845    15.153810     1.952114    -0.743223
O      9.454539    15.720662     1.118134    -0.636614
O      1.659422     7.082173     1.906965    -0.765824
O      0.070116     7.984669     3.064887    -0.627423
O      6.432419    17.662401     1.378867    -0.776153
O      5.282104    18.678865     2.892899    -0.631388
O      2.702023     4.636660     2.890359    -0.747375
O      4.265924     4.070006     1.491739    -0.626944
O      5.761741    14.679226    13.609209    -0.677691
O      4.577891    15.206707     1.355023    -0.720901
O      6.411080    18.423094     6.882909    -0.614483
O      5.350188    17.056988     5.550460    -0.783397
O      2.445945     6.632096     5.102360    -0.743223
O      4.373639     6.065244     5.936340    -0.636615
O      6.740322    14.703733     5.147509    -0.765824
O      5.151016    13.801237     3.989587    -0.627423
O      1.351519     4.123505     5.675607    -0.776153
O      0.201204     3.107041     4.161575    -0.631389
O      7.782923    17.149246     4.164115    -0.747375
O      9.346824    17.715900     5.562735    -0.626944
O      0.680841     6.729092     7.554213    -0.677691
O      9.658791     6.579199     5.699451    -0.720901
O      1.330180     3.362812     0.171565    -0.614483
O      0.269288     4.728918     1.504014    -0.783397
O      2.634955     6.443302    12.156834    -0.743223
O      0.707261     5.876450    12.990814    -0.636615
O      8.502378    14.514939    12.201983    -0.765824
O     10.091684    13.612443    11.044061    -0.627423
O      3.729381     3.934711    12.730081    -0.776153
O      4.879696     2.918247    11.216049    -0.631388
O      7.459777    16.960452    11.218589    -0.747375
O      5.895876    17.527106    12.617209    -0.626944
O      4.400059     6.917886     0.499739    -0.677691
O      5.583909     6.390405    12.753925    -0.720901
O      3.750720     3.174018     7.226039    -0.614483
O      4.811612     4.540124     8.558488    -0.783397
O      7.715855    14.965016     9.006588    -0.743223
O      5.788161    15.531868     8.172608    -0.636615
O      3.421478     6.893379     8.961439    -0.765824
O      5.010784     7.795875    10.119361    -0.627423
O      8.810281    17.473607     8.433341    -0.776153
O      9.960596    18.490071     9.947373    -0.631388
O      2.378877     4.447866     9.944833    -0.747375
O      0.814976     3.881212     8.546213    -0.626944
O      9.480959    14.868020     6.554735    -0.677691
O      0.503009    15.017913     8.409497    -0.720901
O      8.831620    18.234300    13.937383    -0.614483
O      9.892512    16.868194    12.604934    -0.783397

The following XYZ coordinates are in angstroms. Other properties are in atomic units.
The sperically averaged electron density of each atom fit to a function of the form exp(a - br)
eigen_1, eigen_2 and eigen_3 are the three eigenvalues of traceless quadrupole moment tensor
  atom number  atomic symbol              X              Y              Z     net charge C6 coefficient C8 coefficient C10 coefficient fluctuating dipole atomic polarizability isotropic forcefield polarizability              a              b squared Pearson coefficient          <r^3>          <r^4>         wp_QDO          m_QDO          q_QDO       dipole_x       dipole_y       dipole_z         dipole            Qxy            Qxz            Qyz     Q(x^2-y^2)  Q(3z^2 - R^2)        eigen_1        eigen_2        eigen_3 static polarizability      alpha(xx)      alpha(xy)      alpha(xz)      alpha(yy)      alpha(yz)      alpha(zz) atomic spin moment
            1             Nd       5.685425      16.185851       3.278214       2.096440     136.441315 0.34213498E+04  0.12010966E+06                                17.123296                           15.505441       2.559380       2.457689                    0.999527      84.905628     204.996354       0.662100       0.263513      -1.338341       0.021334      -0.010826      -0.003869       0.024234      -0.002784      -0.009349       0.031189       0.272482      -0.178973      -0.122022      -0.044496       0.166518             18.470836      13.306516       1.119750       0.909953      20.577677       0.558824      21.528314           0.000056
            2             Nd       7.617489      16.128899      13.748747       2.064963     178.398652 0.49270991E+04  0.18802917E+06                                20.254223                           18.503077       2.721637       2.501774                    0.999614      86.025645     211.172812       0.615948       0.260572      -1.352478      -0.027283      -0.013377       0.004068       0.030657      -0.006322       0.003458       0.068004      -0.053061       0.099797      -0.052672      -0.037926       0.090598             22.053711      17.526547       0.041960      -1.029522      23.638803      -0.817406      24.995783           0.000069
            3             Nd       0.604525       5.600055       3.776260       2.096441     136.441272 0.34213484E+04  0.12010960E+06                                17.123291                           15.505437       2.559380       2.457689                    0.999527      84.905622     204.996325       0.662100       0.263513      -1.338341       0.021334       0.010826       0.003869       0.024234       0.002784       0.009348       0.031189       0.272482      -0.178973      -0.122022      -0.044496       0.166518             18.470831      13.306513      -1.119750      -0.909953      20.577672       0.558824      21.528308           0.000061
            4             Nd       2.536589       5.279419       7.414675       2.064962     178.398787 0.49271038E+04  0.18802940E+06                                20.254237                           18.503090       2.721638       2.501774                    0.999614      86.025666     211.172912       0.615948       0.260572      -1.352478      -0.027283       0.013377      -0.004068       0.030657       0.006322      -0.003458       0.068004      -0.053061       0.099799      -0.052672      -0.037926       0.090598             22.053727      17.526559      -0.041960       1.029523      23.638819      -0.817407      24.995803           0.000061
            5             Nd       4.476375       5.411261      10.830734       2.096440     136.441351 0.34213510E+04  0.12010971E+06                                17.123299                           15.505444       2.559380       2.457689                    0.999527      84.905631     204.996374       0.662100       0.263513      -1.338341      -0.021334       0.010826       0.003869       0.024234      -0.002784      -0.009348       0.031188       0.272482      -0.178973      -0.122022      -0.044496       0.166518             18.470840      13.306519       1.119750       0.909953      20.577682       0.558824      21.528319           0.000057
            6             Nd       2.544311       5.468213       0.360201       2.064963     178.398705 0.49271009E+04  0.18802925E+06                                20.254229                           18.503082       2.721637       2.501774                    0.999614      86.025649     211.172844       0.615948       0.260572      -1.352478       0.027282       0.013377      -0.004068       0.030657      -0.006322       0.003458       0.068004      -0.053061       0.099798      -0.052672      -0.037926       0.090598             22.053718      17.526553       0.041960      -1.029523      23.638810      -0.817406      24.995792           0.000073
            7             Nd       9.557275      15.997057      10.332688       2.096440     136.441342 0.34213507E+04  0.12010970E+06                                17.123298                           15.505444       2.559380       2.457689                    0.999527      84.905633     204.996376       0.662100       0.263513      -1.338341      -0.021334      -0.010826      -0.003869       0.024235       0.002784       0.009348       0.031189       0.272481      -0.178972      -0.122022      -0.044495       0.166518             18.470839      13.306518      -1.119750      -0.909953      20.577680       0.558823      21.528317           0.000062
            8             Nd       7.625211      16.317693       6.694273       2.064963     178.398726 0.49271016E+04  0.18802929E+06                                20.254232                           18.503085       2.721637       2.501774                    0.999614      86.025652     211.172859       0.615948       0.260572      -1.352478       0.027283      -0.013377       0.004068       0.030657       0.006322      -0.003458       0.068004      -0.053061       0.099798      -0.052672      -0.037926       0.090598             22.053721      17.526555      -0.041960       1.029522      23.638813      -0.817406      24.995795           0.000072
            9              H       8.916979      14.378857       3.911000       0.152229       0.923336 0.69370168E+01  0.67276993E+02                                 1.707322                            1.646071      -1.416769       2.219050                    0.993110       3.839405      11.533689       0.431178       1.464723      -0.669513      -0.015201      -0.006951       0.017941       0.024521       0.005391      -0.003939      -0.003577       0.000077      -0.002667      -0.004984      -0.003780       0.008764              1.737265       1.691221      -0.026318      -0.396340       1.486569       0.000777       2.034006          -0.000002
           10              H       0.122958      14.970196       3.410133       0.155239       1.031226 0.80397799E+01  0.79066650E+02                                 1.711374                            1.678050      -0.818570       2.510370                    0.998927       3.317816       9.311981       0.474198       1.313400      -0.703981       0.019346       0.009853       0.005975       0.022518       0.004557       0.003476       0.002584       0.000637      -0.014178      -0.006196      -0.002155       0.008351              1.713206       1.821359       0.213443       0.163538       1.765984       0.134444       1.552274           0.000001
           11              H       8.095906      12.258980       2.653893       0.117629       0.867425 0.61925454E+01  0.57570032E+02                                 1.553671                            1.496084      -0.832967       2.488675                    0.998999       3.447982       9.690683       0.486077       1.355420      -0.692181      -0.034926       0.007873       0.008005       0.036686      -0.002228      -0.006095       0.008433       0.005219      -0.037275      -0.016939       0.003927       0.013012              1.572698       2.026641      -0.123157      -0.155350       1.369758       0.056203       1.321693          -0.000010
           12              H       8.720857      10.188020       1.868025       0.112653       0.917091 0.66708416E+01  0.63104454E+02                                 1.603463                            1.545694      -0.925854       2.440343                    0.998119       3.516095       9.929073       0.482091       1.343067      -0.694608      -0.023203      -0.025768      -0.004324       0.034944       0.004381      -0.002076       0.010511      -0.002828      -0.039516      -0.018067       0.004417       0.013650              1.612176       1.842414       0.330109       0.096729       1.649423       0.102614       1.344692          -0.000010
           13              H       2.360586      11.349719       1.814411       0.110032       0.936174 0.66858059E+01  0.63560442E+02                                 1.647626                            1.561966      -1.098152       2.351243                    0.996891       3.678544      10.564318       0.470817       1.368425      -0.688333       0.031024      -0.005356      -0.003755       0.031706       0.000632      -0.000351       0.008210      -0.007086      -0.036034      -0.014798       0.002455       0.012343              1.687673       2.291819      -0.140286      -0.191849       1.394038       0.038844       1.377162          -0.000009
           14              H       1.761040      13.427573       2.588992       0.116172       1.021073 0.75218297E+01  0.72838457E+02                                 1.685704                            1.614107      -0.869314       2.467991                    0.999164       3.449630       9.644931       0.486963       1.298890      -0.705097       0.026822       0.021682       0.003916       0.034711       0.000071      -0.001736       0.007483       0.002965      -0.045774      -0.017719       0.008283       0.009436              1.696374       1.931894       0.333950       0.027399       1.738205       0.097510       1.419024          -0.000006
           15              H       0.388181       9.027131       0.413392       0.162126       0.926371 0.71113265E+01  0.68932619E+02                                 1.673778                            1.638354      -1.248441       2.303904                    0.993710       3.634414      10.678493       0.446412       1.415455      -0.679810      -0.015864       0.000849      -0.015901       0.022478       0.001216       0.003896       0.002108       0.007543      -0.001770      -0.004685      -0.002031       0.006716              1.684755       1.593623       0.012846       0.365497       1.448307       0.099707       2.012336          -0.000006
           16              H       1.858593       9.296173       0.870522       0.159437       0.848714 0.64458787E+01  0.60847359E+02                                 1.573035                            1.557234      -1.019187       2.419313                    0.996654       3.449409       9.937906       0.459928       1.410772      -0.681703       0.023585       0.005753      -0.003105       0.024474       0.001383      -0.002264      -0.000077       0.006542      -0.015736      -0.005695      -0.000901       0.006596              1.571303       1.883666       0.001475      -0.169311       1.408479      -0.000018       1.421765          -0.000011
           17              H       6.951687      20.097712       0.752007       0.166181       0.839238 0.62985110E+01  0.59397206E+02                                 1.586598                            1.558148      -1.125964       2.369000                    0.995618       3.543368      10.364386       0.449332       1.445476      -0.674337       0.023382       0.007105      -0.005251       0.024995       0.004313      -0.001971       0.000226       0.002834      -0.017375      -0.006330      -0.001268       0.007598              1.596128       1.953800      -0.027907      -0.166734       1.401782       0.021977       1.432801           0.000003
           18              H       5.505663      19.888447       0.196114       0.169966       0.952180 0.72980718E+01  0.71255764E+02                                 1.711532                            1.665128      -1.307668       2.281905                    0.993567       3.633737      10.741231       0.440328       1.424683      -0.678202      -0.014338       0.000944      -0.018444       0.023381       0.001327       0.005001      -0.000350       0.006497      -0.005200      -0.004972      -0.002113       0.007086              1.731719       1.583415      -0.041723       0.343623       1.475319       0.064112       2.136422           0.000005
           19              H       7.381532       0.104933       1.908941       0.109603       0.938517 0.67059481E+01  0.63852723E+02                                 1.655290                            1.567877      -1.157338       2.323509                    0.996038       3.705018      10.677587       0.467942       1.374660      -0.686982       0.030439      -0.004814      -0.005854       0.031369      -0.001032      -0.001081       0.010571      -0.003645      -0.033433      -0.015950       0.003543       0.012407              1.700065       2.322555      -0.108979      -0.164255       1.383828       0.038365       1.393810           0.000004
           20              H       6.710853       2.057252       2.940305       0.109866       1.032239 0.76320160E+01  0.73796513E+02                                 1.664624                            1.599990      -0.803985       2.491365                    0.999585       3.402918       9.349910       0.503597       1.257844      -0.714422       0.023321       0.022469       0.007489       0.033239       0.002324      -0.000121       0.010483      -0.000255      -0.037866      -0.017306       0.005464       0.011843              1.672731       1.923659       0.305639       0.084243       1.668050       0.129164       1.426484           0.000007
           21              H       2.923550       0.884611       2.663769       0.110392       0.908364 0.65255977E+01  0.61512133E+02                                 1.602983                            1.535245      -0.952298       2.422306                    0.997967       3.570937      10.130742       0.479733       1.354460      -0.691785      -0.032811       0.007893       0.003991       0.033982      -0.004567      -0.002727       0.010025       0.000992      -0.037036      -0.016832       0.002860       0.013972              1.633343       2.177447      -0.105547      -0.123457       1.357430       0.042992       1.365150           0.000004
           22              H       3.589148      20.911274       1.636638       0.108907       0.997861 0.74518607E+01  0.72158563E+02                                 1.670034                            1.614030      -0.953312       2.423530                    0.998090       3.531127       9.947211       0.482496       1.310961      -0.701849      -0.021395      -0.023441      -0.010512       0.033432       0.002712      -0.001831       0.013300      -0.005136      -0.035200      -0.018709       0.003445       0.015264              1.673901       1.922224       0.291112       0.166928       1.642239       0.158326       1.457241           0.000005
           23              H       3.597277       2.734116       4.252437       0.156039       0.821721 0.60524508E+01  0.56475079E+02                                 1.561423                            1.525101      -1.076800       2.391078                    0.995047       3.516802      10.211106       0.455495       1.441111      -0.675276      -0.019090      -0.007533       0.013925       0.024801       0.004536      -0.006639      -0.003234       0.005543      -0.007742      -0.006725      -0.003976       0.010702              1.578120       1.634282       0.062512      -0.352387       1.388563      -0.093957       1.711515           0.000004
           24              H       5.020945       3.361286       4.054912       0.161644       0.990107 0.76673345E+01  0.74443474E+02                                 1.656980                            1.631568      -0.782450       2.527023                    0.999323       3.261802       9.067796       0.484537       1.301959      -0.706200       0.019971       0.005375       0.009936       0.022945       0.004265       0.004957       0.002322       0.008567      -0.008834      -0.005351      -0.004503       0.009854              1.656255       1.730515       0.136288       0.245144       1.625220       0.144097       1.613029           0.000007
           25              H       3.052605      13.663053       0.194703       0.147889       0.984047 0.72716111E+01  0.70059198E+02                                 1.673702                            1.603524      -0.971316       2.425284                    0.998120       3.432315       9.678670       0.479424       1.326025      -0.699091      -0.015902       0.001069       0.014018       0.021225      -0.002138      -0.000948      -0.000529       0.003375       0.004754      -0.003669       0.001213       0.002455              1.705935       2.136603       0.049851      -0.370422       1.402153      -0.017528       1.579049          -0.000007
           26              H       3.695847      13.422525      12.877237       0.150035       0.971915 0.72579872E+01  0.69559467E+02                                 1.634408                            1.583945      -0.791689       2.513645                    0.999409       3.302098       9.142007       0.493027       1.296269      -0.706461      -0.000025       0.001367      -0.021465       0.021508      -0.001212      -0.000853      -0.002758      -0.006006       0.008263      -0.004893      -0.000113       0.005006              1.646891       1.434442       0.002175       0.122477       1.433546      -0.105650       2.072686          -0.000005
           27              H       4.995541      12.415643       1.808767       0.119191       0.892113 0.63850559E+01  0.60190111E+02                                 1.615935                            1.543948      -1.054363       2.380680                    0.996922       3.639428      10.512087       0.464103       1.400012      -0.682333      -0.001678       0.022170       0.028742       0.036337      -0.009158       0.004179       0.002038      -0.009817       0.007132      -0.012977       0.003749       0.009229              1.636408       1.358513      -0.002042       0.032589       1.655436       0.358225       1.895276          -0.000007
           28              H       4.259827      11.275560      12.057507       0.105466       0.968365 0.70280462E+01  0.67855149E+02                                 1.699326                            1.611812      -1.275863       2.264970                    0.994212       3.847346      11.243819       0.457649       1.386198      -0.684073      -0.010402       0.005372      -0.029238       0.031495      -0.006519       0.005149       0.005694      -0.013008       0.007259      -0.013534       0.003487       0.010046              1.731961       1.505339      -0.082108       0.267748       1.461199      -0.224665       2.229347          -0.000007
           29              H       4.189710      19.300872       4.990335       0.163196       0.975023 0.73221914E+01  0.71482968E+02                                 1.732435                            1.663229      -1.273521       2.295628                    0.994084       3.633197      10.706059       0.442844       1.416753      -0.679788      -0.000051       0.009101      -0.022779       0.024530      -0.000813       0.003125      -0.003727      -0.003240       0.009924      -0.004649      -0.002027       0.006677              1.760798       1.550593      -0.072909       0.120552       1.486276      -0.053966       2.245524           0.000003
           30              H       3.541387      18.890714       6.357492       0.163762       0.943340 0.69969848E+01  0.66003343E+02                                 1.567127                            1.528502      -0.670527       2.576884                    0.999976       3.109566       8.356176       0.518560       1.252139      -0.717394      -0.018391      -0.003524       0.013144       0.022878       0.004233      -0.007812      -0.001778       0.003072      -0.006525      -0.008130      -0.002135       0.010265              1.576302       1.881414       0.131227      -0.223056       1.405940      -0.063718       1.441553           0.000006
           31              H       5.437579      21.353671       4.812562       0.108776       0.976523 0.71090585E+01  0.68991842E+02                                 1.723051                            1.632210      -1.335207       2.238799                    0.993103       3.900720      11.514895       0.449106       1.405307      -0.680178       0.005276      -0.007851      -0.031648       0.033032       0.005740      -0.003466       0.004865      -0.015173       0.013201      -0.013097       0.003075       0.010022              1.766034       1.457674      -0.009919      -0.155384       1.448972       0.086243       2.391457           0.000005
           32              H       4.106383      20.189869       8.393413       0.106194       1.047531 0.78550376E+01  0.77014439E+02                                 1.720839                            1.653235      -0.959062       2.418032                    0.997599       3.576668      10.113960       0.478774       1.304824      -0.703191      -0.011841      -0.023654       0.018582       0.032327       0.008802      -0.005985      -0.000025      -0.020415      -0.002195      -0.015291       0.001123       0.014168              1.735851       1.575766       0.174795      -0.206948       1.739219      -0.319910       1.892568           0.000006
           33              H       3.836079       7.407049       3.143474       0.152229       0.923337 0.69370221E+01  0.67277051E+02                                 1.707322                            1.646071      -1.416769       2.219050                    0.993110       3.839406      11.533690       0.431178       1.464722      -0.669513      -0.015201       0.006951      -0.017941       0.024521      -0.005391       0.003939      -0.003577       0.000077      -0.002667      -0.004984      -0.003780       0.008764              1.737266       1.691221       0.026318       0.396340       1.486569       0.000777       2.034006          -0.000002
           34              H       5.203858       6.815710       3.644341       0.155239       1.031227 0.80397839E+01  0.79066700E+02                                 1.711374                            1.678051      -0.818571       2.510369                    0.998927       3.317817       9.311985       0.474198       1.313400      -0.703981       0.019346      -0.009853      -0.005975       0.022518      -0.004557      -0.003476       0.002584       0.000637      -0.014178      -0.006196      -0.002155       0.008351              1.713206       1.821360      -0.213443      -0.163538       1.765985       0.134444       1.552275           0.000001
           35              H       3.015006       9.526926       4.400581       0.117629       0.867425 0.61925454E+01  0.57570032E+02                                 1.553671                            1.496084      -0.832967       2.488675                    0.998999       3.447982       9.690683       0.486077       1.355420      -0.692181      -0.034926      -0.007873      -0.008005       0.036686       0.002228       0.006095       0.008433       0.005219      -0.037275      -0.016939       0.003927       0.013012              1.572698       2.026641       0.123157       0.155350       1.369758       0.056203       1.321693          -0.000010
           36              H       3.639957      11.597886       5.186449       0.112653       0.917090 0.66708379E+01  0.63104412E+02                                 1.603463                            1.545694      -0.925854       2.440343                    0.998119       3.516094       9.929071       0.482091       1.343068      -0.694608      -0.023203       0.025768       0.004324       0.034944      -0.004381       0.002076       0.010511      -0.002828      -0.039516      -0.018067       0.004417       0.013650              1.612176       1.842413      -0.330109      -0.096729       1.649423       0.102614       1.344692          -0.000010
           37              H       7.441486      10.436187       5.240063       0.110032       0.936174 0.66858059E+01  0.63560442E+02                                 1.647626                            1.561966      -1.098152       2.351243                    0.996891       3.678544      10.564318       0.470817       1.368425      -0.688333       0.031024       0.005356       0.003755       0.031706      -0.000632       0.000351       0.008210      -0.007086      -0.036034      -0.014798       0.002455       0.012343              1.687673       2.291819       0.140286       0.191849       1.394038       0.038844       1.377161          -0.000009
           38              H       6.841940       8.358333       4.465482       0.116172       1.021073 0.75218293E+01  0.72838454E+02                                 1.685704                            1.614107      -0.869314       2.467991                    0.999164       3.449630       9.644932       0.486963       1.298891      -0.705097       0.026822      -0.021682      -0.003916       0.034711      -0.000071       0.001736       0.007483       0.002965      -0.045774      -0.017719       0.008283       0.009436              1.696374       1.931894      -0.333950      -0.027399       1.738205       0.097510       1.419024          -0.000006
           39              H       5.469081      12.758775       6.641082       0.162126       0.926371 0.71113272E+01  0.68932626E+02                                 1.673778                            1.638354      -1.248441       2.303904                    0.993710       3.634414      10.678492       0.446412       1.415455      -0.679810      -0.015864      -0.000849       0.015901       0.022478      -0.001216      -0.003896       0.002108       0.007543      -0.001770      -0.004685      -0.002031       0.006716              1.684755       1.593623      -0.012846      -0.365497       1.448307       0.099707       2.012336          -0.000006
           40              H       6.939493      12.489733       6.183952       0.159436       0.848713 0.64458769E+01  0.60847341E+02                                 1.573036                            1.557234      -1.019187       2.419313                    0.996654       3.449409       9.937907       0.459928       1.410772      -0.681703       0.023585      -0.005753       0.003105       0.024474      -0.001383       0.002264      -0.000077       0.006542      -0.015736      -0.005695      -0.000901       0.006596              1.571303       1.883666      -0.001475       0.169312       1.408479      -0.000018       1.421765          -0.000011
           41              H       1.870787       1.688194       6.302467       0.166181       0.839238 0.62985105E+01  0.59397204E+02                                 1.586598                            1.558148      -1.125965       2.369000                    0.995618       3.543368      10.364388       0.449332       1.445477      -0.674337       0.023382      -0.007105       0.005251       0.024995      -0.004313       0.001971       0.000226       0.002834      -0.017375      -0.006330      -0.001268       0.007598              1.596128       1.953801       0.027907       0.166734       1.401782       0.021977       1.432802           0.000003
           42              H       0.424763       1.897459       6.858360       0.169966       0.952181 0.72980778E+01  0.71255831E+02                                 1.711532                            1.665128      -1.307669       2.281905                    0.993567       3.633738      10.741232       0.440328       1.424682      -0.678202      -0.014338      -0.000944       0.018444       0.023381      -0.001327      -0.005001      -0.000350       0.006497      -0.005200      -0.004972      -0.002113       0.007086              1.731719       1.583415       0.041723      -0.343623       1.475319       0.064112       2.136422           0.000005
           43              H       2.300632      21.680973       5.145533       0.109603       0.938516 0.67059432E+01  0.63852669E+02                                 1.655289                            1.567877      -1.157338       2.323509                    0.996038       3.705017      10.677586       0.467941       1.374661      -0.686982       0.030439       0.004814       0.005854       0.031369       0.001032       0.001081       0.010571      -0.003645      -0.033433      -0.015950       0.003543       0.012407              1.700064       2.322555       0.108979       0.164255       1.383828       0.038365       1.393810           0.000004
           44              H       1.629953      19.728654       4.114169       0.109866       1.032238 0.76320114E+01  0.73796462E+02                                 1.664624                            1.599991      -0.803984       2.491365                    0.999585       3.402917       9.349909       0.503596       1.257845      -0.714422       0.023321      -0.022469      -0.007489       0.033239      -0.002324       0.000121       0.010483      -0.000255      -0.037866      -0.017306       0.005464       0.011843              1.672731       1.923659      -0.305639      -0.084243       1.668050       0.129164       1.426484           0.000007
           45              H       8.004450      20.901295       4.390705       0.110392       0.908364 0.65255938E+01  0.61512090E+02                                 1.602982                            1.535245      -0.952298       2.422306                    0.997967       3.570936      10.130740       0.479733       1.354461      -0.691785      -0.032811      -0.007893      -0.003991       0.033982       0.004567       0.002727       0.010025       0.000992      -0.037036      -0.016832       0.002860       0.013972              1.633342       2.177447       0.105547       0.123457       1.357430       0.042992       1.365150           0.000004
           46              H       8.670048       0.874632       5.417836       0.108907       0.997861 0.74518566E+01  0.72158519E+02                                 1.670034                            1.614030      -0.953312       2.423530                    0.998090       3.531126       9.947210       0.482495       1.310962      -0.701849      -0.021395       0.023441       0.010512       0.033432      -0.002712       0.001831       0.013300      -0.005136      -0.035200      -0.018709       0.003445       0.015264              1.673902       1.922224      -0.291112      -0.166928       1.642239       0.158326       1.457241           0.000005
           47              H       8.678177      19.051790       2.802037       0.156039       0.821722 0.60524559E+01  0.56475135E+02                                 1.561423                            1.525101      -1.076800       2.391078                    0.995047       3.516803      10.211108       0.455495       1.441110      -0.675276      -0.019090       0.007533      -0.013925       0.024801      -0.004536       0.006639      -0.003234       0.005543      -0.007742      -0.006725      -0.003976       0.010702              1.578120       1.634282      -0.062512       0.352388       1.388563      -0.093957       1.711515           0.000004
           48              H      10.101845      18.424620       2.999562       0.161644       0.990108 0.76673398E+01  0.74443540E+02                                 1.656981                            1.631568      -0.782451       2.527022                    0.999323       3.261803       9.067800       0.484537       1.301959      -0.706200       0.019971      -0.005375      -0.009936       0.022945      -0.004265      -0.004957       0.002322       0.008567      -0.008834      -0.005351      -0.004503       0.009854              1.656255       1.730516      -0.136288      -0.245144       1.625221       0.144097       1.613029           0.000007
           49              H       8.133505       8.122853       6.859771       0.147889       0.984047 0.72716063E+01  0.70059143E+02                                 1.673702                            1.603524      -0.971315       2.425284                    0.998120       3.432314       9.678668       0.479424       1.326025      -0.699091      -0.015902      -0.001069      -0.014018       0.021225       0.002138       0.000948      -0.000529       0.003375       0.004754      -0.003668       0.001213       0.002455              1.705934       2.136602      -0.049851       0.370422       1.402153      -0.017528       1.579048          -0.000007
           50              H       8.776747       7.985793       8.286185       0.150035       0.971915 0.72579877E+01  0.69559477E+02                                 1.634409                            1.583945      -0.791689       2.513645                    0.999409       3.302098       9.142009       0.493027       1.296270      -0.706461      -0.000025      -0.001367       0.021465       0.021508       0.001212       0.000853      -0.002758      -0.006006       0.008263      -0.004893      -0.000113       0.005006              1.646892       1.434442      -0.002175      -0.122477       1.433547      -0.105651       2.072687          -0.000005
           51              H      10.076441       9.370263       5.245707       0.119192       0.892113 0.63850579E+01  0.60190133E+02                                 1.615935                            1.543947      -1.054364       2.380679                    0.996922       3.639428      10.512086       0.464103       1.400011      -0.682333      -0.001678      -0.022170      -0.028742       0.036337       0.009158      -0.004179       0.002038      -0.009817       0.007132      -0.012977       0.003749       0.009229              1.636408       1.358513       0.002042      -0.032589       1.655436       0.358225       1.895275          -0.000007
           52              H       9.340727      10.132758       9.105915       0.105467       0.968365 0.70280433E+01  0.67855116E+02                                 1.699326                            1.611812      -1.275863       2.264970                    0.994212       3.847345      11.243817       0.457649       1.386198      -0.684073      -0.010402      -0.005372       0.029238       0.031495       0.006519      -0.005149       0.005694      -0.013008       0.007259      -0.013534       0.003487       0.010046              1.731961       1.505339       0.082108      -0.267748       1.461198      -0.224665       2.229346          -0.000007
           53              H       9.270610       2.485034       2.064139       0.163196       0.975024 0.73221953E+01  0.71483013E+02                                 1.732435                            1.663229      -1.273521       2.295628                    0.994084       3.633198      10.706061       0.442844       1.416752      -0.679788      -0.000051      -0.009100       0.022779       0.024530       0.000813      -0.003125      -0.003727      -0.003240       0.009924      -0.004649      -0.002027       0.006677              1.760798       1.550593       0.072909      -0.120552       1.486276      -0.053966       2.245525           0.000003
           54              H       8.622287       2.895192       0.696982       0.163762       0.943340 0.69969887E+01  0.66003389E+02                                 1.567127                            1.528502      -0.670527       2.576884                    0.999976       3.109567       8.356179       0.518560       1.252139      -0.717394      -0.018391       0.003524      -0.013144       0.022878      -0.004233       0.007812      -0.001778       0.003072      -0.006525      -0.008130      -0.002135       0.010265              1.576302       1.881414      -0.131227       0.223056       1.405940      -0.063718       1.441553           0.000006
           55              H       0.356679       0.432235       2.241912       0.108776       0.976523 0.71090595E+01  0.68991852E+02                                 1.723051                            1.632210      -1.335207       2.238800                    0.993103       3.900720      11.514894       0.449107       1.405306      -0.680179       0.005276       0.007851       0.031648       0.033032      -0.005740       0.003466       0.004865      -0.015173       0.013201      -0.013097       0.003075       0.010022              1.766034       1.457674       0.009919       0.155384       1.448972       0.086243       2.391457           0.000005
           56              H       9.187283       1.218449      12.770009       0.106194       1.047531 0.78550379E+01  0.77014447E+02                                 1.720839                            1.653235      -0.959062       2.418032                    0.997599       3.576668      10.113962       0.478773       1.304825      -0.703191      -0.011841       0.023654      -0.018582       0.032327      -0.008802       0.005985      -0.000025      -0.020415      -0.002195      -0.015291       0.001123       0.014168              1.735852       1.575767      -0.174795       0.206948       1.739220      -0.319910       1.892568           0.000006
           57              H       1.244820       7.218255      10.197948       0.152229       0.923336 0.69370137E+01  0.67276956E+02                                 1.707322                            1.646071      -1.416769       2.219050                    0.993110       3.839405      11.533689       0.431178       1.464723      -0.669513       0.015201       0.006951      -0.017941       0.024521       0.005391      -0.003939      -0.003577       0.000077      -0.002667      -0.004984      -0.003780       0.008764              1.737265       1.691220      -0.026318      -0.396339       1.486569       0.000776       2.034006          -0.000002
           58              H      10.038842       6.626916      10.698815       0.155239       1.031227 0.80397844E+01  0.79066701E+02                                 1.711374                            1.678050      -0.818570       2.510370                    0.998927       3.317817       9.311983       0.474198       1.313400      -0.703981      -0.019346      -0.009853      -0.005975       0.022518       0.004557       0.003476       0.002584       0.000637      -0.014178      -0.006196      -0.002155       0.008351              1.713206       1.821360       0.213443       0.163538       1.765984       0.134444       1.552274           0.000001
           59              H       2.065894       9.338132      11.455055       0.117629       0.867425 0.61925413E+01  0.57569986E+02                                 1.553670                            1.496084      -0.832966       2.488675                    0.998999       3.447981       9.690680       0.486077       1.355421      -0.692181       0.034926      -0.007873      -0.008005       0.036686      -0.002228      -0.006095       0.008433       0.005219      -0.037275      -0.016939       0.003927       0.013012              1.572697       2.026641      -0.123157      -0.155350       1.369758       0.056203       1.321693          -0.000010
           60              H       1.440943      11.409092      12.240923       0.112653       0.917090 0.66708352E+01  0.63104377E+02                                 1.603462                            1.545694      -0.925854       2.440343                    0.998119       3.516093       9.929066       0.482091       1.343067      -0.694608       0.023203       0.025768       0.004324       0.034944       0.004381      -0.002076       0.010511      -0.002828      -0.039516      -0.018067       0.004417       0.013650              1.612175       1.842413       0.330109       0.096729       1.649422       0.102613       1.344691          -0.000010
           61              H       7.801214      10.247393      12.294537       0.110032       0.936174 0.66858050E+01  0.63560433E+02                                 1.647626                            1.561967      -1.098153       2.351243                    0.996891       3.678544      10.564319       0.470817       1.368425      -0.688333      -0.031024       0.005356       0.003755       0.031706       0.000632      -0.000351       0.008210      -0.007086      -0.036034      -0.014798       0.002455       0.012343              1.687673       2.291819      -0.140286      -0.191849       1.394038       0.038844       1.377162          -0.000009
           62              H       8.400760       8.169539      11.519956       0.116172       1.021073 0.75218247E+01  0.72838402E+02                                 1.685704                            1.614107      -0.869314       2.467991                    0.999164       3.449629       9.644930       0.486963       1.298891      -0.705097      -0.026822      -0.021682      -0.003916       0.034711       0.000071      -0.001736       0.007483       0.002965      -0.045774      -0.017719       0.008283       0.009436              1.696374       1.931894       0.333950       0.027399       1.738205       0.097510       1.419024          -0.000006
           63              H       9.773619      12.569981      13.695556       0.162126       0.926372 0.71113361E+01  0.68932732E+02                                 1.673779                            1.638355      -1.248442       2.303904                    0.993710       3.634416      10.678498       0.446412       1.415455      -0.679810       0.015864      -0.000849       0.015901       0.022478       0.001216       0.003896       0.002108       0.007543      -0.001770      -0.004685      -0.002031       0.006716              1.684756       1.593623       0.012846       0.365497       1.448307       0.099707       2.012337          -0.000006
           64              H       8.303207      12.300939      13.238426       0.159436       0.848713 0.64458769E+01  0.60847341E+02                                 1.573036                            1.557234      -1.019187       2.419313                    0.996654       3.449409       9.937907       0.459928       1.410772      -0.681703      -0.023585      -0.005753       0.003105       0.024474       0.001383      -0.002264      -0.000077       0.006542      -0.015736      -0.005695      -0.000901       0.006596              1.571303       1.883666       0.001475      -0.169312       1.408479      -0.000018       1.421765          -0.000011
           65              H       3.210113       1.499400      13.356941       0.166181       0.839238 0.62985110E+01  0.59397206E+02                                 1.586598                            1.558148      -1.125965       2.369000                    0.995618       3.543368      10.364386       0.449332       1.445476      -0.674337      -0.023382      -0.007105       0.005251       0.024995       0.004313      -0.001971       0.000226       0.002834      -0.017375      -0.006330      -0.001268       0.007598              1.596128       1.953800      -0.027907      -0.166734       1.401782       0.021977       1.432801           0.000003
           66              H       4.656137       1.708665      13.912834       0.169966       0.952180 0.72980724E+01  0.71255772E+02                                 1.711532                            1.665128      -1.307669       2.281905                    0.993567       3.633737      10.741232       0.440328       1.424683      -0.678202       0.014338      -0.000944       0.018444       0.023381       0.001327       0.005001      -0.000350       0.006497      -0.005200      -0.004972      -0.002113       0.007086              1.731719       1.583415      -0.041723       0.343623       1.475319       0.064112       2.136423           0.000005
           67              H       2.780268      21.492179      12.200007       0.109603       0.938516 0.67059464E+01  0.63852706E+02                                 1.655290                            1.567877      -1.157339       2.323508                    0.996038       3.705018      10.677589       0.467941       1.374660      -0.686982      -0.030439       0.004814       0.005854       0.031369      -0.001032      -0.001081       0.010571      -0.003646      -0.033433      -0.015950       0.003543       0.012407              1.700065       2.322555      -0.108979      -0.164255       1.383828       0.038365       1.393810           0.000004
           68              H       3.450947      19.539860      11.168643       0.109866       1.032238 0.76320122E+01  0.73796465E+02                                 1.664623                            1.599990      -0.803984       2.491365                    0.999585       3.402917       9.349906       0.503597       1.257844      -0.714422      -0.023321      -0.022469      -0.007489       0.033239       0.002324      -0.000120       0.010483      -0.000255      -0.037866      -0.017307       0.005464       0.011843              1.672730       1.923658       0.305639       0.084243       1.668049       0.129164       1.426483           0.000007
           69              H       7.238250      20.712501      11.445179       0.110392       0.908364 0.65255969E+01  0.61512126E+02                                 1.602983                            1.535245      -0.952298       2.422306                    0.997967       3.570937      10.130743       0.479733       1.354461      -0.691785       0.032811      -0.007893      -0.003991       0.033982      -0.004567      -0.002727       0.010025       0.000992      -0.037036      -0.016832       0.002860       0.013972              1.633343       2.177447      -0.105547      -0.123457       1.357430       0.042992       1.365150           0.000004
           70              H       6.572652       0.685838      12.472310       0.108908       0.997860 0.74518483E+01  0.72158418E+02                                 1.670033                            1.614029      -0.953311       2.423530                    0.998090       3.531124       9.947203       0.482495       1.310961      -0.701849       0.021395       0.023441       0.010512       0.033432       0.002712      -0.001831       0.013300      -0.005136      -0.035200      -0.018709       0.003445       0.015264              1.673900       1.922223       0.291112       0.166928       1.642238       0.158326       1.457240           0.000005
           71              H       6.564523      18.862996       9.856511       0.156039       0.821721 0.60524516E+01  0.56475087E+02                                 1.561422                            1.525101      -1.076800       2.391078                    0.995047       3.516802      10.211105       0.455495       1.441110      -0.675276       0.019090       0.007533      -0.013925       0.024801       0.004536      -0.006639      -0.003234       0.005543      -0.007742      -0.006725      -0.003976       0.010702              1.578120       1.634282       0.062512      -0.352387       1.388563      -0.093957       1.711515           0.000004
           72              H       5.140855      18.235826      10.054036       0.161644       0.990108 0.76673358E+01  0.74443490E+02                                 1.656980                            1.631568      -0.782450       2.527023                    0.999323       3.261802       9.067796       0.484537       1.301958      -0.706200      -0.019971      -0.005375      -0.009936       0.022945       0.004265       0.004957       0.002322       0.008567      -0.008834      -0.005351      -0.004503       0.009854              1.656255       1.730516       0.136288       0.245144       1.625220       0.144097       1.613029           0.000007
           73              H       7.109195       7.934059      13.914245       0.147889       0.984046 0.72716050E+01  0.70059128E+02                                 1.673702                            1.603524      -0.971315       2.425284                    0.998120       3.432314       9.678668       0.479424       1.326025      -0.699091       0.015902      -0.001069      -0.014018       0.021225      -0.002138      -0.000948      -0.000529       0.003375       0.004754      -0.003669       0.001213       0.002455              1.705934       2.136602       0.049851      -0.370422       1.402153      -0.017528       1.579048          -0.000007
           74              H       6.465953       8.174587       1.231711       0.150034       0.971916 0.72579900E+01  0.69559504E+02                                 1.634409                            1.583946      -0.791689       2.513645                    0.999409       3.302099       9.142012       0.493027       1.296270      -0.706461       0.000025      -0.001367       0.021465       0.021508      -0.001212      -0.000853      -0.002758      -0.006006       0.008263      -0.004893      -0.000113       0.005006              1.646892       1.434443       0.002175       0.122477       1.433547      -0.105651       2.072687          -0.000005
           75              H       5.166259       9.181469      12.300181       0.119191       0.892115 0.63850680E+01  0.60190254E+02                                 1.615937                            1.543949      -1.054365       2.380679                    0.996922       3.639431      10.512098       0.464102       1.400012      -0.682333       0.001678      -0.022170      -0.028742       0.036337      -0.009158       0.004179       0.002038      -0.009817       0.007132      -0.012977       0.003749       0.009229              1.636410       1.358514      -0.002042       0.032589       1.655438       0.358226       1.895278          -0.000007
           76              H       5.901973      10.321552       2.051441       0.105466       0.968367 0.70280617E+01  0.67855329E+02                                 1.699328                            1.611813      -1.275863       2.264970                    0.994212       3.847349      11.243827       0.457649       1.386197      -0.684073       0.010402      -0.005372       0.029238       0.031495      -0.006519       0.005149       0.005694      -0.013008       0.007259      -0.013534       0.003487       0.010047              1.731963       1.505340      -0.082108       0.267748       1.461199      -0.224666       2.229349          -0.000007
           77              H       5.972090       2.296240       9.118613       0.163196       0.975023 0.73221907E+01  0.71482961E+02                                 1.732435                            1.663229      -1.273522       2.295628                    0.994084       3.633197      10.706060       0.442844       1.416753      -0.679788       0.000051      -0.009100       0.022779       0.024530      -0.000813       0.003125      -0.003727      -0.003240       0.009924      -0.004649      -0.002027       0.006677              1.760798       1.550593      -0.072909       0.120552       1.486276      -0.053966       2.245525           0.000003
           78              H       6.620413       2.706398       7.751456       0.163762       0.943340 0.69969846E+01  0.66003346E+02                                 1.567127                            1.528503      -0.670527       2.576884                    0.999976       3.109566       8.356178       0.518559       1.252139      -0.717394       0.018391       0.003524      -0.013144       0.022878       0.004233      -0.007812      -0.001778       0.003072      -0.006525      -0.008130      -0.002135       0.010265              1.576303       1.881414       0.131227      -0.223056       1.405940      -0.063718       1.441553           0.000006
           79              H       4.724221       0.243441       9.296386       0.108776       0.976525 0.71090702E+01  0.68991984E+02                                 1.723053                            1.632211      -1.335208       2.238799                    0.993103       3.900723      11.514906       0.449106       1.405306      -0.680178      -0.005276       0.007851       0.031648       0.033032       0.005740      -0.003466       0.004865      -0.015173       0.013201      -0.013097       0.003075       0.010022              1.766036       1.457675      -0.009919      -0.155384       1.448973       0.086243       2.391460           0.000005
           80              H       6.055417       1.407243       5.715535       0.106195       1.047532 0.78550426E+01  0.77014502E+02                                 1.720840                            1.653235      -0.959062       2.418032                    0.997599       3.576668      10.113962       0.478774       1.304824      -0.703191       0.011841       0.023654      -0.018582       0.032327       0.008802      -0.005985      -0.000025      -0.020415      -0.002195      -0.015291       0.001123       0.014168              1.735852       1.575767       0.174795      -0.206948       1.739220      -0.319911       1.892569           0.000006
           81              H       6.325721      14.190063      10.965474       0.152229       0.923336 0.69370166E+01  0.67276988E+02                                 1.707322                            1.646071      -1.416769       2.219050                    0.993110       3.839405      11.533688       0.431178       1.464723      -0.669513       0.015201      -0.006951       0.017941       0.024521      -0.005391       0.003939      -0.003577       0.000077      -0.002667      -0.004984      -0.003780       0.008764              1.737265       1.691221       0.026318       0.396340       1.486569       0.000776       2.034006          -0.000002
           82              H       4.957942      14.781402      10.464607       0.155239       1.031227 0.80397855E+01  0.79066717E+02                                 1.711374                            1.678051      -0.818571       2.510369                    0.998927       3.317817       9.311984       0.474198       1.313400      -0.703981      -0.019346       0.009853       0.005975       0.022518      -0.004557      -0.003476       0.002584       0.000637      -0.014178      -0.006196      -0.002155       0.008351              1.713206       1.821360      -0.213443      -0.163538       1.765984       0.134444       1.552274           0.000001
           83              H       7.146794      12.070186       9.708367       0.117629       0.867426 0.61925469E+01  0.57570046E+02                                 1.553670                            1.496084      -0.832967       2.488675                    0.998999       3.447982       9.690681       0.486077       1.355420      -0.692181       0.034926       0.007873       0.008005       0.036686       0.002228       0.006095       0.008433       0.005219      -0.037275      -0.016939       0.003927       0.013012              1.572697       2.026641       0.123157       0.155350       1.369758       0.056203       1.321693          -0.000010
           84              H       6.521843       9.999226       8.922499       0.112653       0.917091 0.66708396E+01  0.63104425E+02                                 1.603462                            1.545694      -0.925853       2.440343                    0.998119       3.516094       9.929067       0.482091       1.343067      -0.694608       0.023203      -0.025768      -0.004324       0.034944      -0.004381       0.002076       0.010511      -0.002828      -0.039516      -0.018067       0.004417       0.013650              1.612175       1.842413      -0.330109      -0.096729       1.649422       0.102613       1.344691          -0.000010
           85              H       2.720314      11.160925       8.868885       0.110032       0.936174 0.66858050E+01  0.63560433E+02                                 1.647626                            1.561967      -1.098153       2.351243                    0.996891       3.678544      10.564319       0.470817       1.368425      -0.688333      -0.031024      -0.005356      -0.003755       0.031706      -0.000632       0.000351       0.008210      -0.007086      -0.036034      -0.014798       0.002455       0.012343              1.687673       2.291819       0.140286       0.191849       1.394038       0.038844       1.377162          -0.000009
           86              H       3.319860      13.238779       9.643466       0.116172       1.021073 0.75218251E+01  0.72838405E+02                                 1.685704                            1.614107      -0.869314       2.467991                    0.999164       3.449629       9.644929       0.486963       1.298891      -0.705097      -0.026822       0.021682       0.003916       0.034711      -0.000071       0.001736       0.007483       0.002965      -0.045774      -0.017719       0.008283       0.009436              1.696374       1.931894      -0.333950      -0.027399       1.738205       0.097510       1.419024          -0.000006
           87              H       4.692719       8.838337       7.467866       0.162126       0.926372 0.71113309E+01  0.68932671E+02                                 1.673778                            1.638354      -1.248441       2.303904                    0.993710       3.634415      10.678496       0.446412       1.415455      -0.679810       0.015864       0.000849      -0.015901       0.022478      -0.001216      -0.003896       0.002108       0.007543      -0.001770      -0.004685      -0.002031       0.006716              1.684756       1.593623      -0.012846      -0.365497       1.448307       0.099707       2.012337          -0.000006
           88              H       3.222307       9.107379       7.924996       0.159436       0.848713 0.64458732E+01  0.60847299E+02                                 1.573036                            1.557234      -1.019187       2.419313                    0.996654       3.449408       9.937905       0.459928       1.410773      -0.681702      -0.023585       0.005753      -0.003105       0.024474      -0.001383       0.002264      -0.000077       0.006542      -0.015736      -0.005695      -0.000901       0.006596              1.571303       1.883666      -0.001475       0.169312       1.408479      -0.000018       1.421765          -0.000011
           89              H       8.291013      19.908918       7.806481       0.166181       0.839238 0.62985097E+01  0.59397196E+02                                 1.586598                            1.558148      -1.125965       2.369000                    0.995618       3.543368      10.364389       0.449331       1.445477      -0.674337      -0.023382       0.007105      -0.005251       0.024995      -0.004313       0.001971       0.000226       0.002834      -0.017375      -0.006330      -0.001268       0.007598              1.596128       1.953801       0.027907       0.166734       1.401782       0.021977       1.432802           0.000003
           90              H       9.737037      19.699653       7.250588       0.169966       0.952181 0.72980763E+01  0.71255817E+02                                 1.711532                            1.665128      -1.307669       2.281905                    0.993567       3.633738      10.741234       0.440328       1.424682      -0.678202       0.014338       0.000944      -0.018444       0.023381      -0.001327      -0.005001      -0.000350       0.006497      -0.005200      -0.004972      -0.002113       0.007086              1.731719       1.583415       0.041723      -0.343623       1.475320       0.064112       2.136423           0.000005
           91              H       7.861168      -0.083861       8.963415       0.109603       0.938516 0.67059472E+01  0.63852714E+02                                 1.655290                            1.567877      -1.157338       2.323508                    0.996038       3.705018      10.677588       0.467942       1.374660      -0.686982      -0.030439      -0.004814      -0.005854       0.031369       0.001032       0.001081       0.010571      -0.003646      -0.033433      -0.015950       0.003543       0.012407              1.700065       2.322555       0.108979       0.164255       1.383828       0.038365       1.393810           0.000004
           92              H       8.531847       1.868458       9.994779       0.109866       1.032238 0.76320107E+01  0.73796450E+02                                 1.664623                            1.599990      -0.803984       2.491365                    0.999585       3.402917       9.349907       0.503597       1.257844      -0.714422      -0.023321       0.022469       0.007489       0.033239      -0.002324       0.000121       0.010483      -0.000255      -0.037866      -0.017307       0.005464       0.011843              1.672730       1.923658      -0.305639      -0.084243       1.668049       0.129164       1.426483           0.000007
           93              H       2.157350       0.695817       9.718243       0.110392       0.908364 0.65255969E+01  0.61512126E+02                                 1.602983                            1.535245      -0.952298       2.422306                    0.997967       3.570937      10.130743       0.479733       1.354461      -0.691785       0.032811       0.007893       0.003991       0.033982       0.004567       0.002727       0.010025       0.000992      -0.037036      -0.016832       0.002860       0.013972              1.633343       2.177447       0.105547       0.123457       1.357430       0.042992       1.365150           0.000004
           94              H       1.491752      20.722480       8.691112       0.108908       0.997860 0.74518494E+01  0.72158427E+02                                 1.670033                            1.614029      -0.953310       2.423530                    0.998090       3.531124       9.947201       0.482496       1.310961      -0.701849       0.021395      -0.023441      -0.010512       0.033432      -0.002712       0.001831       0.013300      -0.005136      -0.035200      -0.018709       0.003445       0.015264              1.673900       1.922223      -0.291112      -0.166928       1.642238       0.158326       1.457240           0.000005
           95              H       1.483623       2.545322      11.306911       0.156039       0.821722 0.60524550E+01  0.56475127E+02                                 1.561423                            1.525102      -1.076800       2.391078                    0.995047       3.516803      10.211109       0.455495       1.441110      -0.675276       0.019090      -0.007533       0.013925       0.024801      -0.004536       0.006639      -0.003234       0.005543      -0.007742      -0.006725      -0.003976       0.010702              1.578120       1.634282      -0.062512       0.352388       1.388563      -0.093957       1.711515           0.000004
           96              H       0.059955       3.172492      11.109386       0.161644       0.990108 0.76673399E+01  0.74443540E+02                                 1.656980                            1.631568      -0.782450       2.527022                    0.999323       3.261803       9.067799       0.484537       1.301958      -0.706200      -0.019971       0.005375       0.009936       0.022945      -0.004265      -0.004957       0.002322       0.008567      -0.008834      -0.005351      -0.004503       0.009854              1.656255       1.730516      -0.136288      -0.245144       1.625221       0.144097       1.613029           0.000007
           97              H       2.028295      13.474259       7.249177       0.147889       0.984047 0.72716106E+01  0.70059194E+02                                 1.673702                            1.603524      -0.971316       2.425283                    0.998120       3.432315       9.678671       0.479424       1.326025      -0.699091       0.015902       0.001069       0.014018       0.021225       0.002138       0.000948      -0.000529       0.003375       0.004754      -0.003668       0.001213       0.002455              1.705935       2.136603      -0.049851       0.370422       1.402153      -0.017528       1.579049          -0.000007
           98              H       1.385053      13.611319       5.822763       0.150034       0.971916 0.72579906E+01  0.69559516E+02                                 1.634409                            1.583946      -0.791690       2.513645                    0.999409       3.302099       9.142014       0.493027       1.296271      -0.706461       0.000025       0.001367      -0.021465       0.021508       0.001212       0.000853      -0.002758      -0.006006       0.008263      -0.004893      -0.000113       0.005006              1.646893       1.434443      -0.002175      -0.122477       1.433548      -0.105651       2.072688          -0.000005
           99              H       0.085359      12.226849       8.863241       0.119191       0.892115 0.63850688E+01  0.60190262E+02                                 1.615937                            1.543949      -1.054364       2.380679                    0.996922       3.639431      10.512097       0.464103       1.400011      -0.682333       0.001678       0.022170       0.028742       0.036337       0.009158      -0.004179       0.002038      -0.009817       0.007132      -0.012977       0.003749       0.009229              1.636410       1.358513       0.002042      -0.032589       1.655438       0.358226       1.895278          -0.000007
          100              H       0.821073      11.464354       5.003033       0.105466       0.968367 0.70280608E+01  0.67855320E+02                                 1.699328                            1.611813      -1.275864       2.264970                    0.994212       3.847349      11.243828       0.457649       1.386197      -0.684073       0.010402       0.005372      -0.029238       0.031495       0.006519      -0.005149       0.005694      -0.013008       0.007259      -0.013534       0.003487       0.010047              1.731963       1.505340       0.082108      -0.267748       1.461199      -0.224666       2.229349          -0.000007
          101              H       0.891190      19.112078      12.044809       0.163196       0.975023 0.73221914E+01  0.71482968E+02                                 1.732435                            1.663229      -1.273521       2.295628                    0.994084       3.633197      10.706059       0.442844       1.416753      -0.679788       0.000051       0.009100      -0.022779       0.024530       0.000813      -0.003125      -0.003727      -0.003240       0.009924      -0.004649      -0.002027       0.006677              1.760798       1.550593       0.072909      -0.120552       1.486276      -0.053966       2.245524           0.000003
          102              H       1.539513      18.701920      13.411966       0.163762       0.943340 0.69969875E+01  0.66003373E+02                                 1.567127                            1.528502      -0.670527       2.576884                    0.999976       3.109567       8.356178       0.518560       1.252138      -0.717394       0.018391      -0.003524       0.013144       0.022878      -0.004233       0.007812      -0.001778       0.003072      -0.006526      -0.008130      -0.002135       0.010265              1.576302       1.881414      -0.131227       0.223056       1.405940      -0.063718       1.441553           0.000006
          103              H       9.805121      21.164877      11.867036       0.108776       0.976525 0.71090712E+01  0.68991993E+02                                 1.723053                            1.632211      -1.335208       2.238799                    0.993103       3.900723      11.514905       0.449106       1.405306      -0.680179      -0.005276      -0.007851      -0.031648       0.033032      -0.005740       0.003466       0.004865      -0.015173       0.013201      -0.013097       0.003075       0.010022              1.766036       1.457675       0.009919       0.155384       1.448973       0.086243       2.391460           0.000005
          104              H       0.974517      20.378663       1.338939       0.106195       1.047532 0.78550458E+01  0.77014535E+02                                 1.720839                            1.653235      -0.959062       2.418032                    0.997599       3.576669      10.113962       0.478774       1.304823      -0.703191       0.011841      -0.023654       0.018582       0.032327      -0.008802       0.005985      -0.000025      -0.020415      -0.002195      -0.015291       0.001123       0.014168              1.735852       1.575766      -0.174795       0.206948       1.739220      -0.319911       1.892568           0.000006
          105              C       8.790973      15.162455       2.023223       0.713812      18.537921 0.23170381E+03  0.47486799E+04                                 6.691263                            5.568941      -0.135769       2.025885                    0.999730      21.775938      62.409502       0.595419       0.501930      -0.995476      -0.020801      -0.003445      -0.018814       0.028258       0.017498      -0.001681       0.069671      -0.101627      -0.058909      -0.064573      -0.037763       0.102336              7.228567       7.353315      -1.278521       0.680886       6.671993      -2.795663       7.660394           0.000002
          106              C       9.505348      14.457154       3.144885      -0.409036      32.958196 0.49793151E+03  0.12155308E+05                                 8.956611                            7.373063      -0.453513       1.843800                    0.996636      31.764334      94.187201       0.612847       0.409409      -1.064768       0.017635      -0.053862      -0.015693       0.058808       0.018809      -0.005040       0.006035       0.009444      -0.074745      -0.027867      -0.003985       0.031852             10.024264       8.016222      -3.093174       0.538432      12.483251      -0.143761       9.573321          -0.000002
          107              C       9.931127      13.081981       2.684933       0.154279      30.193264 0.40198453E+03  0.92472381E+04                                 8.601328                            6.807176       0.035292       2.033896                    0.999634      25.778610      72.790321       0.615953       0.432271      -1.056596      -0.018581       0.053105       0.019407       0.059515      -0.022565      -0.010541       0.031318      -0.065379      -0.085452      -0.040122      -0.025446       0.065568              9.683494      10.420952      -2.713405      -0.853953      13.151545       2.159167       5.477985          -0.000004
          108              C       8.992177      12.087243       2.477531      -0.158635      30.221339 0.45603810E+03  0.10867804E+05                                 8.444562                            7.173751       0.208534       2.043729                    0.999170      29.637539      86.234761       0.607355       0.423178      -1.058223       0.003854      -0.032020      -0.007990       0.033226      -0.029129      -0.011485       0.004215       0.014739      -0.025042      -0.026734      -0.010481       0.037215              8.905750       9.495658      -0.643775      -0.722632      11.519394       2.137083       5.702198          -0.000016
          109              C       9.368163      10.839787       2.007703      -0.146251      30.909387 0.45138780E+03  0.10750406E+05                                 8.634906                            7.179174       0.067164       2.000118                    0.998733      29.693830      86.924256       0.600621       0.428184      -1.053060      -0.014668       0.025860       0.019485       0.035546       0.013906       0.008120       0.004885      -0.037514      -0.004436      -0.024360      -0.001662       0.026021              9.274791      11.204467      -2.002129      -0.904556      10.844318       2.042756       5.775586          -0.000017
          110              C       0.523333      10.554434       1.749510       0.159485      28.942728 0.38852695E+03  0.88724325E+04                                 8.364077                            6.706813      -0.031474       2.016125                    0.999457      25.564930      72.202684       0.617792       0.434153      -1.054196       0.013832      -0.054886      -0.015202       0.058608      -0.020039      -0.012406       0.027209      -0.067513      -0.072263      -0.036468      -0.025044       0.061513              9.257225       9.947391      -1.645034      -0.792870      12.362735       2.377856       5.461548          -0.000007
          111              C       1.464315      11.533700       1.976664      -0.157307      30.907623 0.45338952E+03  0.10795723E+05                                 8.574765                            7.143794       0.224877       2.045791                    0.999335      29.751696      86.708212       0.609408       0.422102      -1.058233      -0.007180       0.039069       0.016487       0.043009      -0.010260      -0.006500       0.002524       0.018993      -0.016669      -0.011223      -0.007532       0.018755              9.119002      10.641518      -0.356164      -0.766871      11.030796       2.103411       5.684692          -0.000017
          112              C       1.106620      12.783762       2.439437      -0.169946      31.700040 0.45170062E+03  0.10731093E+05                                 8.665629                            7.083786       0.293743       2.062697                    0.999679      29.869096      86.571854       0.618873       0.416593      -1.063138       0.017384      -0.035287      -0.012966       0.041418       0.016224       0.003564       0.004892      -0.008527      -0.062707      -0.021653      -0.006322       0.027975              9.376009      11.768559      -2.135172      -1.217444      10.576483       2.034022       5.782984          -0.000010
          113              C       0.944031       9.219449       1.183741      -0.417950      32.997555 0.50624089E+03  0.12384737E+05                                 8.923953                            7.415404      -0.333707       1.883067                    0.996570      31.572603      93.112474       0.614657       0.407327      -1.068248      -0.018420       0.045763       0.036866       0.061584      -0.003379      -0.003908       0.018051       0.043251      -0.086781      -0.039163       0.002334       0.036829              9.910745       7.050794      -2.317446       0.098422      14.068253      -0.690119       8.613188          -0.000014
          114              C       0.864769       8.047587       2.126218       0.733351      19.152485 0.21323079E+03  0.42709201E+04                                 6.783276                            5.312443       0.034677       2.097082                    0.999816      20.859061      58.679985       0.616119       0.496329      -1.000453       0.020100      -0.016588       0.014156       0.029658       0.035222       0.073334       0.057402       0.071259      -0.014410      -0.082560      -0.036746       0.119306              7.601606       5.897648      -2.135554      -1.378243       9.834996      -1.593599       7.072173          -0.000007
          115              C       5.891812      18.727862       1.825698       0.733544      19.499465 0.21727393E+03  0.43770584E+04                                 6.885794                            5.381821      -0.087681       2.054776                    0.999817      21.055881      59.612196       0.608204       0.499899      -0.997596       0.005380      -0.024048      -0.000803       0.024656       0.020053       0.071598       0.040939       0.122006      -0.030369      -0.083646      -0.034040       0.117686              7.710312       5.026544      -1.580090      -1.618984      10.174551      -0.789599       7.929841           0.000007
          116              C       6.021883      19.996092       1.010201      -0.416982      33.106166 0.50205773E+03  0.12253993E+05                                 8.926436                            7.369039      -0.376390       1.874801                    0.995684      31.395725      92.410923       0.618704       0.405601      -1.069641      -0.021678       0.037183       0.035426       0.055745       0.003155      -0.006406       0.023986       0.021474      -0.061940      -0.037420       0.015377       0.022043              9.958989       7.205985      -2.434810      -0.387804      13.843513       0.090504       8.827468           0.000007
          117              C       5.577812      21.271656       1.686019       0.156447      29.594600 0.39500164E+03  0.90557982E+04                                 8.484148                            6.755330      -0.098210       1.991314                    0.999368      25.737208      72.783907       0.616670       0.433237      -1.054967       0.016219      -0.053372      -0.025077       0.061159      -0.022449      -0.013049       0.034975      -0.056732      -0.049639      -0.034334      -0.027814       0.062149              9.455138      10.204504      -1.964048      -0.824338      11.983314       3.144807       6.177597           0.000007
          118              C       6.476115       0.247714       2.066961      -0.164234      30.987846 0.45498617E+03  0.10847269E+05                                 8.592903                            7.157682       0.216207       2.042204                    0.999265      29.867743      87.205799       0.608423       0.422258      -1.057745      -0.011640       0.041002       0.016323       0.045641      -0.018405      -0.008260       0.001477       0.016228      -0.014651      -0.018550      -0.006048       0.024598              9.161297      10.859384      -0.549254      -0.641090      10.274782       2.712772       6.349724           0.000010
          119              C       6.073708       1.427881       2.686344      -0.162889      31.536306 0.44726039E+03  0.10612803E+05                                 8.687319                            7.091785       0.207996       2.039046                    0.999106      29.821712      86.739821       0.612145       0.421679      -1.058579       0.019142      -0.036249      -0.023318       0.047161       0.014993       0.011285       0.007684      -0.023700      -0.021057      -0.020252      -0.006636       0.026888              9.445359      12.245848      -2.263861      -1.253356       9.789742       2.381626       6.300486           0.000013
          120              C       4.744544       1.670510       2.923374       0.158076      29.884824 0.39906818E+03  0.91760543E+04                                 8.549871                            6.795036      -0.162870       1.969497                    0.999528      25.855329      73.318992       0.613945       0.433878      -1.054167      -0.021231       0.051778       0.016333       0.058296      -0.025254      -0.010631       0.034504      -0.059321      -0.047347      -0.033503      -0.029789       0.063292              9.585974      10.737974      -2.567890      -0.887291      11.907213       2.750773       6.112735           0.000010
          121              C       3.829982       0.729365       2.519858      -0.158541      30.191683 0.45563461E+03  0.10874237E+05                                 8.477472                            7.199261       0.085574       2.004933                    0.998551      29.800796      87.256519       0.601636       0.426570      -1.054321       0.006070      -0.025667      -0.023618       0.035404      -0.024189      -0.010217      -0.004270       0.016697      -0.019149      -0.026854      -0.002917       0.029771              8.954363      10.116564      -0.671442      -0.538098      10.394622       2.638664       6.351903           0.000009
          122              C       4.228325      21.530780       1.906119      -0.146792      30.994767 0.45472380E+03  0.10846949E+05                                 8.632504                            7.187005       0.065057       1.996276                    0.998671      29.847499      87.367669       0.602791       0.425970      -1.054704      -0.012512       0.027230       0.014524       0.033301       0.013664       0.008259       0.007873      -0.038731      -0.018603      -0.022686      -0.006955       0.029640              9.293776      11.576441      -2.248763      -0.889860       9.965356       2.482500       6.339530           0.000011
          123              C       4.274053       2.949779       3.592138      -0.410518      32.779003 0.49661965E+03  0.12080354E+05                                 8.879984                            7.337791      -0.273304       1.902642                    0.996950      31.318484      91.830273       0.619316       0.406573      -1.069705       0.016515      -0.038999      -0.033057       0.053726       0.009450      -0.014436       0.019219       0.025034      -0.068958      -0.038862       0.010088       0.028774              9.950598       7.831058      -3.278549       0.153705      12.872638      -0.424043       9.148097           0.000008
          124              C       3.707025       3.929215       2.605923       0.718547      18.822101 0.21911000E+03  0.44187332E+04                                 6.708691                            5.384695       0.059719       2.104325                    0.999829      21.080012      59.509177       0.612039       0.496239      -1.000473      -0.015842       0.021127      -0.000404       0.026410       0.070340       0.019626       0.050834      -0.026581      -0.126141      -0.072151      -0.038189       0.110340              7.445803       6.393706      -2.876142      -0.403963       8.070624      -1.693587       7.873078           0.000007
          125              C       4.812628      14.721622       0.225743       0.770694      18.785775 0.20953640E+03  0.41766102E+04                                 6.701286                            5.281199      -0.239673       2.011971                    0.999180      20.520663      57.497492       0.615609       0.499157      -0.999515       0.018867       0.027774       0.015752       0.037087      -0.069322       0.033614      -0.053571      -0.030835      -0.067369      -0.063575      -0.048150       0.111724              7.403364       6.990131       2.766708      -0.869454       7.669379       1.448415       7.550581          -0.000000
          126              C       3.889937      13.258793      13.814071      -0.410449      31.636677 0.48465910E+03  0.11701902E+05                                 8.601418                            7.213871      -0.146718       1.937677                    0.998330      31.198932      90.736869       0.630020       0.402654      -1.073753       0.025623      -0.050727       0.007260       0.057293      -0.025004      -0.009773      -0.006319      -0.023321       0.070771      -0.041466       0.015794       0.025673              9.341147       9.212720       1.256854       0.565502      11.650391       0.585148       7.160329          -0.000011
          127              C       4.519969      11.888767      13.966448       0.149627      28.959848 0.40380982E+03  0.92949531E+04                                 8.303484                            6.809230       0.063616       2.039409                    0.999495      25.855106      72.905739       0.617996       0.430577      -1.058180      -0.021272       0.055164      -0.004889       0.059325      -0.038088       0.004782      -0.010014      -0.076039      -0.062678      -0.043386      -0.022295       0.065681              8.890572       5.685293      -2.036043       1.225291      11.484453       0.510033       9.501970          -0.000008
          128              C       5.026026      11.842143       1.076513      -0.159965      30.763054 0.45974291E+03  0.11000843E+05                                 8.592609                            7.240301       0.066734       1.999015                    0.998579      29.907887      87.785750       0.598640       0.427592      -1.053316       0.015120      -0.031696       0.010807       0.036743      -0.005469      -0.010708       0.021523      -0.014181      -0.014482      -0.022323      -0.006212       0.028535              8.980573       6.312957      -2.149477       1.621665      10.613568      -0.505335      10.015196          -0.000017
          129              C       4.588053      11.010318      12.887113      -0.161707      31.411703 0.46477731E+03  0.11141536E+05                                 8.652233                            7.226170       0.124938       2.009308                    0.999154      30.153813      88.326412       0.606461       0.421311      -1.058178       0.018696      -0.038788      -0.001144       0.043074      -0.003259       0.013472      -0.008768      -0.001821       0.016660      -0.013952      -0.005146       0.019098              9.088867       6.053576      -1.970131       1.188116      10.775820       0.839403      10.437206          -0.000018
          130              C       5.437579      18.187656       6.147269       0.734262      19.598722 0.22269296E+03  0.45115108E+04                                 6.931272                            5.447087      -0.142827       2.034526                    0.999748      21.171576      60.002753       0.605114       0.499636      -0.998265       0.005598      -0.025693       0.004964       0.026761       0.053687      -0.069469      -0.051457      -0.010806       0.114875      -0.078518      -0.043573       0.122091              7.775294       7.519178      -2.518606       1.468866       9.910200       1.419063       5.896504           0.000009
          131              C       4.358396      19.207960       5.941278      -0.421361      32.843732 0.48967236E+03  0.11881782E+05                                 8.897278                            7.299651      -0.310689       1.889418                    0.996913      31.481478      92.505939       0.618586       0.408065      -1.067619       0.025761       0.046363       0.027550       0.059768       0.026705      -0.014050      -0.007101      -0.021252       0.039264      -0.036544       0.004102       0.032442              9.853878       9.327505      -2.508955       0.382649      12.583284       1.298240       7.650844           0.000011
          132              C       4.707962      20.553417       6.509869       0.154932      29.265233 0.39424950E+03  0.90223593E+04                                 8.359193                            6.710911      -0.073007       1.996786                    0.998888      25.679309      72.243634       0.624790       0.428374      -1.059342       0.005350      -0.057245      -0.019357       0.060665       0.019724       0.010068       0.031966      -0.072671      -0.041325      -0.034922      -0.027928       0.062849              9.138986       5.344642       1.082756      -1.153674      11.653873       1.578302      10.418444           0.000010
          133              C       5.291249      21.521307       5.716946      -0.158328      31.028207 0.46554669E+03  0.11183785E+05                                 8.654760                            7.285429       0.005853       1.976132                    0.998365      30.174064      88.977694       0.596351       0.427541      -1.052492       0.017255       0.029749       0.017005       0.038366      -0.016540       0.002377       0.024700      -0.008097       0.009556      -0.029904      -0.000625       0.030528              9.120847       5.885650       1.795098      -1.129765      10.746388       0.208993      10.730504           0.000011
          134              C       4.500661      20.831382       7.848808      -0.158784      31.034433 0.45567621E+03  0.10876007E+05                                 8.614829                            7.173427       0.060288       1.990242                    0.999056      30.061738      88.037665       0.605989       0.423476      -1.056190       0.021822       0.028136       0.021038       0.041358       0.004776      -0.011718      -0.015003      -0.028364      -0.079402      -0.033600       0.000521       0.033079              9.151600       5.743555       1.062001      -1.218979       9.865650       1.899782      11.845595           0.000013
          135              C       3.710073       6.623451       5.031251       0.713812      18.537922 0.23170382E+03  0.47486802E+04                                 6.691263                            5.568942      -0.135769       2.025885                    0.999730      21.775938      62.409501       0.595419       0.501930      -0.995476      -0.020801       0.003445       0.018814       0.028258      -0.017498       0.001681       0.069671      -0.101627      -0.058909      -0.064573      -0.037763       0.102336              7.228567       7.353315       1.278521      -0.680886       6.671993      -2.795663       7.660394           0.000002
          136              C       4.424448       7.328752       3.909589      -0.409036      32.958195 0.49793149E+03  0.12155307E+05                                 8.956611                            7.373062      -0.453513       1.843800                    0.996636      31.764335      94.187204       0.612847       0.409409      -1.064768       0.017635       0.053862       0.015693       0.058808      -0.018809       0.005040       0.006035       0.009444      -0.074745      -0.027867      -0.003985       0.031852             10.024264       8.016222       3.093174      -0.538432      12.483250      -0.143761       9.573320          -0.000002
          137              C       4.850227       8.703925       4.369541       0.154279      30.193262 0.40198450E+03  0.92472374E+04                                 8.601328                            6.807176       0.035292       2.033896                    0.999634      25.778609      72.790318       0.615953       0.432271      -1.056596      -0.018581      -0.053105      -0.019407       0.059515       0.022565       0.010541       0.031318      -0.065379      -0.085452      -0.040122      -0.025446       0.065568              9.683494      10.420952       2.713405       0.853953      13.151544       2.159167       5.477985          -0.000004
          138              C       3.911277       9.698663       4.576943      -0.158635      30.221337 0.45603808E+03  0.10867804E+05                                 8.444562                            7.173751       0.208533       2.043729                    0.999170      29.637538      86.234759       0.607355       0.423178      -1.058223       0.003854       0.032020       0.007990       0.033226       0.029129       0.011485       0.004215       0.014739      -0.025041      -0.026734      -0.010481       0.037215              8.905750       9.495658       0.643775       0.722632      11.519394       2.137083       5.702198          -0.000016
          139              C       4.287263      10.946119       5.046771      -0.146251      30.909384 0.45138777E+03  0.10750405E+05                                 8.634906                            7.179174       0.067164       2.000118                    0.998733      29.693828      86.924249       0.600621       0.428184      -1.053060      -0.014668      -0.025860      -0.019485       0.035546      -0.013906      -0.008120       0.004885      -0.037514      -0.004436      -0.024360      -0.001662       0.026021              9.274790      11.204467       2.002129       0.904556      10.844318       2.042756       5.775586          -0.000017
          140              C       5.604233      11.231472       5.304964       0.159485      28.942730 0.38852698E+03  0.88724333E+04                                 8.364077                            6.706813      -0.031473       2.016125                    0.999457      25.564931      72.202687       0.617792       0.434153      -1.054196       0.013832       0.054886       0.015202       0.058608       0.020039       0.012406       0.027209      -0.067513      -0.072264      -0.036468      -0.025044       0.061513              9.257225       9.947391       1.645034       0.792870      12.362735       2.377856       5.461548          -0.000007
          141              C       6.545215      10.252206       5.077810      -0.157307      30.907620 0.45338946E+03  0.10795722E+05                                 8.574764                            7.143794       0.224877       2.045791                    0.999335      29.751694      86.708205       0.609408       0.422102      -1.058233      -0.007180      -0.039069      -0.016487       0.043009       0.010260       0.006500       0.002524       0.018993      -0.016669      -0.011223      -0.007532       0.018755              9.119001      10.641517       0.356164       0.766871      11.030796       2.103411       5.684691          -0.000017
          142              C       6.187520       9.002144       4.615037      -0.169946      31.700039 0.45170060E+03  0.10731093E+05                                 8.665629                            7.083786       0.293742       2.062697                    0.999679      29.869095      86.571852       0.618873       0.416593      -1.063138       0.017384       0.035287       0.012966       0.041418      -0.016224      -0.003564       0.004892      -0.008527      -0.062707      -0.021653      -0.006322       0.027975              9.376009      11.768559       2.135172       1.217444      10.576483       2.034022       5.782984          -0.000011
          143              C       6.024931      12.566457       5.870733      -0.417949      32.997554 0.50624089E+03  0.12384736E+05                                 8.923953                            7.415403      -0.333707       1.883067                    0.996570      31.572602      93.112468       0.614657       0.407327      -1.068248      -0.018420      -0.045763      -0.036866       0.061584       0.003379       0.003908       0.018051       0.043251      -0.086781      -0.039163       0.002334       0.036829              9.910744       7.050794       2.317445      -0.098422      14.068252      -0.690119       8.613187          -0.000014
          144              C       5.945669      13.738319       4.928256       0.733351      19.152483 0.21323075E+03  0.42709194E+04                                 6.783276                            5.312443       0.034677       2.097083                    0.999816      20.859059      58.679980       0.616119       0.496329      -1.000453       0.020100       0.016588      -0.014156       0.029658      -0.035222      -0.073334       0.057402       0.071259      -0.014410      -0.082560      -0.036746       0.119306              7.601605       5.897648       2.135554       1.378243       9.834996      -1.593599       7.072173          -0.000007
          145              C       0.810912       3.058044       5.228776       0.733544      19.499466 0.21727393E+03  0.43770585E+04                                 6.885794                            5.381821      -0.087681       2.054776                    0.999817      21.055881      59.612195       0.608204       0.499899      -0.997596       0.005380       0.024048       0.000803       0.024655      -0.020053      -0.071598       0.040939       0.122006      -0.030369      -0.083646      -0.034040       0.117686              7.710312       5.026544       1.580090       1.618985      10.174551      -0.789599       7.929841           0.000007
          146              C       0.940983       1.789814       6.044273      -0.416982      33.106162 0.50205765E+03  0.12253991E+05                                 8.926435                            7.369039      -0.376390       1.874801                    0.995684      31.395723      92.410913       0.618704       0.405601      -1.069641      -0.021678      -0.037183      -0.035426       0.055745      -0.003155       0.006406       0.023986       0.021474      -0.061940      -0.037420       0.015377       0.022043              9.958988       7.205985       2.434810       0.387804      13.843511       0.090504       8.827467           0.000007
          147              C       0.496912       0.514250       5.368455       0.156447      29.594599 0.39500163E+03  0.90557981E+04                                 8.484148                            6.755330      -0.098210       1.991314                    0.999368      25.737208      72.783909       0.616670       0.433237      -1.054967       0.016219       0.053372       0.025077       0.061159       0.022449       0.013049       0.034975      -0.056732      -0.049639      -0.034334      -0.027815       0.062149              9.455138      10.204504       1.964048       0.824338      11.983314       3.144807       6.177597           0.000007
          148              C       1.395215      21.538192       4.987513      -0.164234      30.987848 0.45498622E+03  0.10847270E+05                                 8.592903                            7.157682       0.216206       2.042204                    0.999265      29.867744      87.205800       0.608424       0.422258      -1.057745      -0.011640      -0.041002      -0.016323       0.045641       0.018405       0.008260       0.001477       0.016228      -0.014651      -0.018550      -0.006048       0.024598              9.161297      10.859384       0.549254       0.641090      10.274782       2.712772       6.349723           0.000010
          149              C       0.992808      20.358025       4.368130      -0.162889      31.536304 0.44726038E+03  0.10612803E+05                                 8.687319                            7.091785       0.207996       2.039046                    0.999106      29.821711      86.739820       0.612145       0.421679      -1.058579       0.019142       0.036249       0.023318       0.047161      -0.014993      -0.011285       0.007684      -0.023700      -0.021057      -0.020251      -0.006636       0.026888              9.445359      12.245847       2.263861       1.253356       9.789743       2.381626       6.300486           0.000013
          150              C       9.825444      20.115396       4.131100       0.158076      29.884827 0.39906823E+03  0.91760559E+04                                 8.549872                            6.795036      -0.162870       1.969496                    0.999528      25.855331      73.319000       0.613945       0.433878      -1.054167      -0.021231      -0.051778      -0.016333       0.058296       0.025254       0.010631       0.034504      -0.059321      -0.047347      -0.033503      -0.029789       0.063292              9.585975      10.737975       2.567890       0.887291      11.907214       2.750774       6.112735           0.000010
          151              C       8.910882      21.056541       4.534616      -0.158541      30.191682 0.45563460E+03  0.10874237E+05                                 8.477471                            7.199260       0.085574       2.004934                    0.998551      29.800795      87.256514       0.601636       0.426570      -1.054321       0.006070       0.025667       0.023618       0.035404       0.024189       0.010217      -0.004270       0.016697      -0.019149      -0.026854      -0.002917       0.029771              8.954362      10.116563       0.671442       0.538098      10.394621       2.638664       6.351903           0.000009
          152              C       9.309225       0.255126       5.148355      -0.146792      30.994769 0.45472384E+03  0.10846950E+05                                 8.632504                            7.187005       0.065057       1.996276                    0.998671      29.847500      87.367674       0.602791       0.425970      -1.054704      -0.012512      -0.027230      -0.014524       0.033301      -0.013664      -0.008260       0.007873      -0.038731      -0.018603      -0.022686      -0.006955       0.029640              9.293776      11.576441       2.248763       0.889860       9.965356       2.482501       6.339531           0.000010
          153              C       9.354953      18.836127       3.462336      -0.410518      32.778998 0.49661955E+03  0.12080351E+05                                 8.879982                            7.337790      -0.273304       1.902642                    0.996950      31.318483      91.830268       0.619316       0.406572      -1.069705       0.016515       0.038999       0.033057       0.053726      -0.009450       0.014436       0.019219       0.025034      -0.068959      -0.038862       0.010088       0.028774              9.950596       7.831057       3.278548      -0.153706      12.872636      -0.424043       9.148096           0.000008
          154              C       8.787925      17.856691       4.448551       0.718546      18.822103 0.21911003E+03  0.44187339E+04                                 6.708692                            5.384695       0.059719       2.104325                    0.999829      21.080014      59.509185       0.612039       0.496239      -1.000473      -0.015842      -0.021127       0.000404       0.026410      -0.070340      -0.019626       0.050834      -0.026581      -0.126141      -0.072151      -0.038189       0.110341              7.445804       6.393707       2.876143       0.403963       8.070625      -1.693588       7.873079           0.000007
          155              C       9.893528       7.064284       6.828731       0.770694      18.785775 0.20953640E+03  0.41766102E+04                                 6.701286                            5.281199      -0.239674       2.011971                    0.999180      20.520663      57.497491       0.615609       0.499157      -0.999515       0.018867      -0.027773      -0.015752       0.037087       0.069322      -0.033614      -0.053571      -0.030835      -0.067369      -0.063575      -0.048150       0.111724              7.403364       6.990131      -2.766708       0.869454       7.669379       1.448415       7.550581          -0.000000
          156              C       8.970837       8.149525       7.349351      -0.410450      31.636684 0.48465922E+03  0.11701906E+05                                 8.601419                            7.213872      -0.146718       1.937677                    0.998330      31.198936      90.736883       0.630020       0.402654      -1.073753       0.025623       0.050727      -0.007260       0.057293       0.025004       0.009773      -0.006318      -0.023321       0.070771      -0.041466       0.015794       0.025673              9.341148       9.212721      -1.256854      -0.565502      11.650392       0.585148       7.160330          -0.000011
          157              C       9.600869       9.519551       7.196974       0.149627      28.959846 0.40380979E+03  0.92949522E+04                                 8.303484                            6.809229       0.063616       2.039409                    0.999495      25.855105      72.905734       0.617996       0.430576      -1.058180      -0.021272      -0.055164       0.004889       0.059325       0.038088      -0.004782      -0.010013      -0.076040      -0.062678      -0.043386      -0.022295       0.065681              8.890571       5.685292       2.036043      -1.225291      11.484452       0.510032       9.501969          -0.000008
          158              C      10.106926       9.943763       5.977961      -0.159965      30.763051 0.45974285E+03  0.11000841E+05                                 8.592609                            7.240301       0.066734       1.999015                    0.998579      29.907885      87.785741       0.598640       0.427592      -1.053316       0.015120       0.031696      -0.010807       0.036743       0.005469       0.010708       0.021523      -0.014181      -0.014482      -0.022323      -0.006212       0.028534              8.980573       6.312956       2.149477      -1.621665      10.613567      -0.505336      10.015195          -0.000017
          159              C       9.668953      10.398000       8.276309      -0.161707      31.411704 0.46477733E+03  0.11141536E+05                                 8.652233                            7.226171       0.124938       2.009309                    0.999154      30.153813      88.326412       0.606461       0.421311      -1.058178       0.018696       0.038788       0.001144       0.043074       0.003259      -0.013472      -0.008768      -0.001821       0.016660      -0.013952      -0.005146       0.019098              9.088868       6.053577       1.970131      -1.188116      10.775821       0.839403      10.437205          -0.000018
          160              C       0.356679       3.598250       0.907205       0.734262      19.598723 0.22269298E+03  0.45115113E+04                                 6.931272                            5.447087      -0.142828       2.034525                    0.999748      21.171577      60.002754       0.605114       0.499636      -0.998265       0.005598       0.025693      -0.004964       0.026761      -0.053687       0.069469      -0.051457      -0.010806       0.114875      -0.078518      -0.043573       0.122091              7.775294       7.519178       2.518606      -1.468866       9.910199       1.419063       5.896504           0.000009
          161              C       9.439296       2.577946       1.113196      -0.421361      32.843737 0.48967245E+03  0.11881785E+05                                 8.897280                            7.299651      -0.310689       1.889418                    0.996913      31.481483      92.505959       0.618586       0.408065      -1.067619       0.025761      -0.046363      -0.027550       0.059768      -0.026705       0.014050      -0.007101      -0.021252       0.039264      -0.036544       0.004102       0.032442              9.853879       9.327506       2.508956      -0.382649      12.583286       1.298240       7.650845           0.000011
          162              C       9.788862       1.232489       0.544605       0.154932      29.265233 0.39424950E+03  0.90223592E+04                                 8.359193                            6.710910      -0.073008       1.996786                    0.998888      25.679309      72.243633       0.624790       0.428374      -1.059342       0.005351       0.057245       0.019357       0.060665      -0.019724      -0.010068       0.031966      -0.072671      -0.041325      -0.034922      -0.027928       0.062849              9.138986       5.344642      -1.082756       1.153674      11.653873       1.578302      10.418444           0.000010
          163              C       0.210349       0.264599       1.337528      -0.158328      31.028209 0.46554672E+03  0.11183786E+05                                 8.654760                            7.285429       0.005853       1.976132                    0.998365      30.174065      88.977695       0.596351       0.427541      -1.052492       0.017255      -0.029749      -0.017005       0.038366       0.016540      -0.002377       0.024700      -0.008097       0.009556      -0.029904      -0.000625       0.030529              9.120847       5.885650      -1.795098       1.129765      10.746388       0.208993      10.730504           0.000011
          164              C       9.581561       0.576936      13.314614      -0.158784      31.034434 0.45567623E+03  0.10876007E+05                                 8.614828                            7.173427       0.060288       1.990242                    0.999056      30.061739      88.037668       0.605989       0.423475      -1.056190       0.021822      -0.028136      -0.021038       0.041358      -0.004776       0.011718      -0.015003      -0.028364      -0.079402      -0.033600       0.000521       0.033079              9.151600       5.743555      -1.062001       1.218979       9.865650       1.899781      11.845595           0.000013
          165              C       1.370827       6.434657      12.085725       0.713812      18.537918 0.23170376E+03  0.47486787E+04                                 6.691263                            5.568941      -0.135768       2.025885                    0.999730      21.775935      62.409493       0.595419       0.501930      -0.995476       0.020801       0.003445       0.018814       0.028258       0.017498      -0.001681       0.069671      -0.101627      -0.058909      -0.064574      -0.037763       0.102336              7.228567       7.353315      -1.278521       0.680886       6.671992      -2.795663       7.660394           0.000002
          166              C       0.656452       7.139958      10.964063      -0.409036      32.958187 0.49793134E+03  0.12155303E+05                                 8.956609                            7.373061      -0.453513       1.843800                    0.996636      31.764336      94.187206       0.612847       0.409409      -1.064768      -0.017635       0.053862       0.015693       0.058808       0.018809      -0.005040       0.006035       0.009444      -0.074745      -0.027867      -0.003985       0.031852             10.024262       8.016218      -3.093172       0.538433      12.483247      -0.143762       9.573321          -0.000002
          167              C       0.230673       8.515131      11.424015       0.154279      30.193254 0.40198439E+03  0.92472341E+04                                 8.601327                            6.807175       0.035292       2.033897                    0.999634      25.778604      72.790299       0.615953       0.432271      -1.056596       0.018581      -0.053105      -0.019407       0.059515      -0.022565      -0.010541       0.031318      -0.065379      -0.085451      -0.040122      -0.025446       0.065568              9.683492      10.420950      -2.713404      -0.853953      13.151542       2.159167       5.477984          -0.000004
          168              C       1.169623       9.509869      11.631417      -0.158635      30.221327 0.45603790E+03  0.10867798E+05                                 8.444560                            7.173750       0.208534       2.043729                    0.999170      29.637530      86.234726       0.607355       0.423178      -1.058223      -0.003854       0.032020       0.007990       0.033226      -0.029129      -0.011485       0.004215       0.014739      -0.025041      -0.026734      -0.010481       0.037215              8.905747       9.495655      -0.643774      -0.722632      11.519390       2.137083       5.702197          -0.000016
          169              C       0.793637      10.757325      12.101245      -0.146251      30.909381 0.45138773E+03  0.10750404E+05                                 8.634905                            7.179173       0.067164       2.000118                    0.998733      29.693825      86.924232       0.600621       0.428184      -1.053060       0.014668      -0.025860      -0.019485       0.035547       0.013906       0.008120       0.004885      -0.037514      -0.004436      -0.024360      -0.001662       0.026021              9.274789      11.204465      -2.002129      -0.904556      10.844316       2.042756       5.775585          -0.000017
          170              C       9.638467      11.042678      12.359438       0.159485      28.942727 0.38852693E+03  0.88724321E+04                                 8.364076                            6.706813      -0.031473       2.016125                    0.999457      25.564929      72.202680       0.617792       0.434153      -1.054196      -0.013832       0.054886       0.015202       0.058608      -0.020039      -0.012406       0.027209      -0.067512      -0.072263      -0.036468      -0.025044       0.061512              9.257224       9.947390      -1.645034      -0.792870      12.362735       2.377856       5.461548          -0.000007
          171              C       8.697485      10.063412      12.132284      -0.157307      30.907617 0.45338943E+03  0.10795721E+05                                 8.574764                            7.143793       0.224877       2.045791                    0.999335      29.751692      86.708196       0.609408       0.422102      -1.058233       0.007180      -0.039069      -0.016487       0.043009      -0.010260      -0.006500       0.002524       0.018992      -0.016669      -0.011223      -0.007532       0.018755              9.119000      10.641516      -0.356163      -0.766871      11.030795       2.103411       5.684691          -0.000017
          172              C       9.055180       8.813350      11.669511      -0.169946      31.700033 0.45170053E+03  0.10731091E+05                                 8.665628                            7.083785       0.293743       2.062698                    0.999679      29.869091      86.571834       0.618873       0.416592      -1.063138      -0.017384       0.035287       0.012966       0.041418       0.016224       0.003564       0.004892      -0.008527      -0.062707      -0.021653      -0.006322       0.027975              9.376007      11.768557      -2.135172      -1.217444      10.576481       2.034022       5.782983          -0.000011
          173              C       9.217769      12.377663      12.925207      -0.417949      32.997547 0.50624075E+03  0.12384732E+05                                 8.923951                            7.415403      -0.333707       1.883067                    0.996570      31.572599      93.112458       0.614657       0.407327      -1.068248       0.018420      -0.045763      -0.036866       0.061584      -0.003379      -0.003908       0.018051       0.043251      -0.086781      -0.039163       0.002334       0.036829              9.910743       7.050793      -2.317444       0.098422      14.068249      -0.690119       8.613187          -0.000014
          174              C       9.297031      13.549525      11.982730       0.733350      19.152486 0.21323079E+03  0.42709201E+04                                 6.783276                            5.312443       0.034677       2.097083                    0.999816      20.859061      58.679985       0.616119       0.496329      -1.000453      -0.020100       0.016588      -0.014156       0.029658       0.035222       0.073334       0.057402       0.071259      -0.014410      -0.082560      -0.036746       0.119306              7.601606       5.897648      -2.135554      -1.378243       9.834996      -1.593599       7.072174          -0.000007
          175              C       4.269988       2.869250      12.283250       0.733544      19.499467 0.21727395E+03  0.43770589E+04                                 6.885794                            5.381822      -0.087681       2.054776                    0.999817      21.055882      59.612200       0.608204       0.499899      -0.997596      -0.005380       0.024048       0.000803       0.024656       0.020053       0.071598       0.040939       0.122006      -0.030369      -0.083646      -0.034040       0.117686              7.710313       5.026544      -1.580090      -1.618985      10.174552      -0.789599       7.929841           0.000007
          176              C       4.139917       1.601020      13.098747      -0.416982      33.106160 0.50205762E+03  0.12253990E+05                                 8.926434                            7.369038      -0.376390       1.874801                    0.995684      31.395721      92.410905       0.618704       0.405601      -1.069641       0.021678      -0.037183      -0.035426       0.055745       0.003155      -0.006406       0.023986       0.021474      -0.061940      -0.037420       0.015377       0.022043              9.958987       7.205984      -2.434809      -0.387804      13.843511       0.090504       8.827467           0.000007
          177              C       4.583988       0.325456      12.422929       0.156447      29.594597 0.39500160E+03  0.90557973E+04                                 8.484148                            6.755330      -0.098210       1.991314                    0.999368      25.737207      72.783905       0.616670       0.433237      -1.054967      -0.016219       0.053372       0.025077       0.061159      -0.022449      -0.013049       0.034975      -0.056732      -0.049639      -0.034334      -0.027814       0.062149              9.455138      10.204504      -1.964048      -0.824338      11.983314       3.144807       6.177597           0.000007
          178              C       3.685685      21.349398      12.041987      -0.164234      30.987847 0.45498621E+03  0.10847270E+05                                 8.592903                            7.157683       0.216206       2.042204                    0.999265      29.867744      87.205803       0.608423       0.422258      -1.057745       0.011640      -0.041002      -0.016323       0.045641      -0.018405      -0.008260       0.001477       0.016228      -0.014651      -0.018550      -0.006048       0.024598              9.161297      10.859385      -0.549254      -0.641091      10.274782       2.712772       6.349724           0.000010
          179              C       4.088092      20.169231      11.422604      -0.162889      31.536302 0.44726033E+03  0.10612801E+05                                 8.687319                            7.091785       0.207996       2.039046                    0.999106      29.821709      86.739810       0.612145       0.421679      -1.058579      -0.019142       0.036249       0.023318       0.047161       0.014993       0.011285       0.007684      -0.023700      -0.021057      -0.020252      -0.006636       0.026888              9.445358      12.245847      -2.263861      -1.253356       9.789742       2.381626       6.300486           0.000013
          180              C       5.417256      19.926602      11.185574       0.158076      29.884822 0.39906815E+03  0.91760535E+04                                 8.549871                            6.795036      -0.162870       1.969496                    0.999528      25.855328      73.318990       0.613945       0.433878      -1.054167       0.021231      -0.051778      -0.016333       0.058296      -0.025254      -0.010631       0.034504      -0.059321      -0.047347      -0.033503      -0.029789       0.063292              9.585974      10.737974      -2.567889      -0.887291      11.907212       2.750773       6.112735           0.000010
          181              C       6.331818      20.867747      11.589090      -0.158541      30.191682 0.45563460E+03  0.10874237E+05                                 8.477472                            7.199261       0.085574       2.004933                    0.998551      29.800796      87.256523       0.601636       0.426570      -1.054321      -0.006070       0.025667       0.023618       0.035404      -0.024189      -0.010217      -0.004270       0.016697      -0.019149      -0.026854      -0.002917       0.029771              8.954363      10.116565      -0.671442      -0.538098      10.394622       2.638664       6.351903           0.000009
          182              C       5.933475       0.066332      12.202829      -0.146792      30.994773 0.45472392E+03  0.10846952E+05                                 8.632505                            7.187006       0.065057       1.996276                    0.998671      29.847501      87.367678       0.602791       0.425970      -1.054704       0.012512      -0.027230      -0.014524       0.033301       0.013664       0.008259       0.007873      -0.038731      -0.018603      -0.022686      -0.006955       0.029640              9.293777      11.576443      -2.248764      -0.889860       9.965357       2.482501       6.339531           0.000010
          183              C       5.887747      18.647333      10.516810      -0.410518      32.779001 0.49661961E+03  0.12080353E+05                                 8.879983                            7.337790      -0.273304       1.902642                    0.996950      31.318483      91.830267       0.619316       0.406572      -1.069705      -0.016515       0.038999       0.033057       0.053726       0.009450      -0.014436       0.019219       0.025034      -0.068958      -0.038862       0.010088       0.028774              9.950597       7.831057      -3.278548       0.153706      12.872637      -0.424043       9.148096           0.000008
          184              C       6.454775      17.667897      11.503025       0.718547      18.822100 0.21910998E+03  0.44187328E+04                                 6.708691                            5.384695       0.059719       2.104325                    0.999829      21.080011      59.509175       0.612039       0.496239      -1.000473       0.015842      -0.021127       0.000404       0.026410       0.070340       0.019626       0.050834      -0.026581      -0.126141      -0.072151      -0.038189       0.110340              7.445803       6.393706      -2.876142      -0.403963       8.070624      -1.693587       7.873078           0.000008
          185              C       5.349172       6.875490      13.883205       0.770694      18.785777 0.20953642E+03  0.41766108E+04                                 6.701286                            5.281200      -0.239674       2.011971                    0.999180      20.520665      57.497500       0.615609       0.499157      -0.999515      -0.018866      -0.027774      -0.015752       0.037087      -0.069322       0.033614      -0.053571      -0.030835      -0.067368      -0.063575      -0.048150       0.111724              7.403364       6.990132       2.766709      -0.869454       7.669380       1.448415       7.550581          -0.000000
          186              C       6.271863       8.338319       0.294877      -0.410450      31.636692 0.48465940E+03  0.11701912E+05                                 8.601421                            7.213874      -0.146720       1.937676                    0.998330      31.198944      90.736919       0.630020       0.402654      -1.073753      -0.025623       0.050727      -0.007260       0.057293      -0.025004      -0.009773      -0.006319      -0.023321       0.070771      -0.041466       0.015794       0.025673              9.341150       9.212723       1.256855       0.565502      11.650395       0.585148       7.160331          -0.000011
          187              C       5.641831       9.708345       0.142500       0.149626      28.959883 0.40381046E+03  0.92949712E+04                                 8.303491                            6.809235       0.063616       2.039409                    0.999495      25.855123      72.905792       0.617995       0.430576      -1.058180       0.021272      -0.055164       0.004889       0.059325      -0.038088       0.004782      -0.010014      -0.076040      -0.062679      -0.043386      -0.022296       0.065681              8.890578       5.685296      -2.036045       1.225292      11.484463       0.510033       9.501975          -0.000008
          188              C       5.135774       9.754969      13.032435      -0.159960      30.762952 0.45974091E+03  0.11000782E+05                                 8.592586                            7.240282       0.066740       1.999018                    0.998579      29.907820      87.785470       0.598641       0.427591      -1.053317      -0.015120       0.031696      -0.010807       0.036743      -0.005469      -0.010707       0.021523      -0.014181      -0.014482      -0.022323      -0.006212       0.028535              8.980549       6.312939      -2.149471       1.621660      10.613538      -0.505330      10.015169          -0.000017
          189              C       5.573747      10.586794       1.221835      -0.161702      31.411605 0.46477536E+03  0.11141476E+05                                 8.652211                            7.226151       0.124944       2.009311                    0.999154      30.153749      88.326142       0.606463       0.421310      -1.058178      -0.018696       0.038788       0.001144       0.043074      -0.003259       0.013472      -0.008768      -0.001821       0.016660      -0.013952      -0.005146       0.019099              9.088844       6.053562      -1.970126       1.188114      10.775791       0.839398      10.437180          -0.000018
          190              C       4.724221       3.409456       7.961679       0.734262      19.598721 0.22269295E+03  0.45115107E+04                                 6.931272                            5.447087      -0.142828       2.034525                    0.999748      21.171576      60.002754       0.605114       0.499636      -0.998265      -0.005598       0.025693      -0.004964       0.026761       0.053687      -0.069469      -0.051457      -0.010806       0.114875      -0.078518      -0.043573       0.122091              7.775294       7.519179      -2.518606       1.468866       9.910199       1.419062       5.896504           0.000009
          191              C       5.803404       2.389152       8.167670      -0.421361      32.843744 0.48967260E+03  0.11881789E+05                                 8.897281                            7.299652      -0.310689       1.889418                    0.996913      31.481488      92.505981       0.618586       0.408065      -1.067619      -0.025761      -0.046363      -0.027550       0.059768       0.026705      -0.014050      -0.007101      -0.021252       0.039264      -0.036544       0.004102       0.032442              9.853880       9.327508      -2.508957       0.382649      12.583287       1.298240       7.650846           0.000011
          192              C       5.453838       1.043695       7.599079       0.154932      29.265261 0.39424999E+03  0.90223732E+04                                 8.359198                            6.710915      -0.073008       1.996786                    0.998888      25.679322      72.243676       0.624790       0.428374      -1.059342      -0.005350       0.057245       0.019357       0.060665       0.019724       0.010068       0.031966      -0.072671      -0.041325      -0.034922      -0.027928       0.062850              9.138992       5.344645       1.082756      -1.153674      11.653881       1.578304      10.418449           0.000010
          193              C       4.870551       0.075805       8.392002      -0.158324      31.028128 0.46554510E+03  0.11183736E+05                                 8.654741                            7.285412       0.005858       1.976134                    0.998365      30.174010      88.977462       0.596353       0.427541      -1.052493      -0.017255      -0.029749      -0.017005       0.038366      -0.016540       0.002377       0.024700      -0.008097       0.009556      -0.029904      -0.000625       0.030528              9.120827       5.885637       1.795093      -1.129762      10.746362       0.208994      10.730483           0.000011
          194              C       5.661139       0.765730       6.260140      -0.158781      31.034357 0.45567478E+03  0.10875963E+05                                 8.614812                            7.173413       0.060292       1.990244                    0.999056      30.061689      88.037462       0.605990       0.423475      -1.056191      -0.021822      -0.028136      -0.021038       0.041358       0.004776      -0.011718      -0.015003      -0.028364      -0.079402      -0.033600       0.000521       0.033079              9.151582       5.743545       1.062000      -1.218976       9.865631       1.899775      11.845570           0.000012
          195              C       6.451727      14.973661       9.077697       0.713812      18.537920 0.23170380E+03  0.47486796E+04                                 6.691263                            5.568941      -0.135769       2.025885                    0.999730      21.775937      62.409499       0.595419       0.501930      -0.995476       0.020801      -0.003445      -0.018814       0.028258      -0.017498       0.001681       0.069671      -0.101627      -0.058909      -0.064574      -0.037763       0.102336              7.228567       7.353315       1.278521      -0.680886       6.671992      -2.795663       7.660394           0.000002
          196              C       5.737352      14.268360      10.199359      -0.409036      32.958192 0.49793144E+03  0.12155305E+05                                 8.956610                            7.373062      -0.453513       1.843800                    0.996636      31.764332      94.187192       0.612847       0.409409      -1.064768      -0.017635      -0.053861      -0.015693       0.058808      -0.018809       0.005040       0.006035       0.009444      -0.074745      -0.027867      -0.003985       0.031852             10.024263       8.016221       3.093173      -0.538433      12.483249      -0.143761       9.573320          -0.000002
          197              C       5.311573      12.893187       9.739407       0.154279      30.193258 0.40198444E+03  0.92472356E+04                                 8.601327                            6.807176       0.035292       2.033897                    0.999634      25.778606      72.790303       0.615953       0.432271      -1.056596       0.018581       0.053105       0.019407       0.059515       0.022565       0.010541       0.031318      -0.065379      -0.085451      -0.040122      -0.025446       0.065568              9.683492      10.420950       2.713404       0.853953      13.151542       2.159166       5.477984          -0.000004
          198              C       6.250523      11.898449       9.532005      -0.158635      30.221333 0.45603800E+03  0.10867801E+05                                 8.444561                            7.173751       0.208534       2.043729                    0.999170      29.637535      86.234746       0.607355       0.423178      -1.058223      -0.003854      -0.032020      -0.007990       0.033226       0.029129       0.011485       0.004215       0.014739      -0.025041      -0.026734      -0.010481       0.037215              8.905749       9.495657       0.643775       0.722632      11.519392       2.137083       5.702198          -0.000016
          199              C       5.874537      10.650993       9.062177      -0.146250      30.909382 0.45138773E+03  0.10750404E+05                                 8.634905                            7.179173       0.067165       2.000118                    0.998733      29.693826      86.924239       0.600621       0.428184      -1.053060       0.014668       0.025860       0.019485       0.035547      -0.013906      -0.008120       0.004885      -0.037513      -0.004436      -0.024360      -0.001662       0.026021              9.274789      11.204465       2.002129       0.904556      10.844316       2.042756       5.775586          -0.000017
          200              C       4.557567      10.365640       8.803984       0.159486      28.942727 0.38852694E+03  0.88724322E+04                                 8.364076                            6.706813      -0.031473       2.016125                    0.999457      25.564929      72.202680       0.617792       0.434153      -1.054196      -0.013832      -0.054886      -0.015202       0.058608       0.020039       0.012406       0.027209      -0.067512      -0.072263      -0.036468      -0.025044       0.061513              9.257224       9.947390       1.645034       0.792870      12.362734       2.377856       5.461548          -0.000007
          201              C       3.616585      11.344906       9.031138      -0.157307      30.907619 0.45338945E+03  0.10795721E+05                                 8.574764                            7.143793       0.224877       2.045791                    0.999335      29.751693      86.708198       0.609408       0.422102      -1.058233       0.007180       0.039069       0.016487       0.043009       0.010260       0.006500       0.002524       0.018992      -0.016669      -0.011223      -0.007532       0.018755              9.119000      10.641516       0.356163       0.766871      11.030794       2.103411       5.684691          -0.000017
          202              C       3.974280      12.594968       9.493911      -0.169946      31.700035 0.45170055E+03  0.10731091E+05                                 8.665628                            7.083785       0.293743       2.062698                    0.999679      29.869092      86.571836       0.618873       0.416592      -1.063138      -0.017384      -0.035287      -0.012966       0.041418      -0.016224      -0.003564       0.004892      -0.008527      -0.062707      -0.021653      -0.006322       0.027975              9.376007      11.768557       2.135172       1.217444      10.576482       2.034022       5.782983          -0.000011
          203              C       4.136869       9.030655       8.238215      -0.417949      32.997553 0.50624087E+03  0.12384736E+05                                 8.923952                            7.415403      -0.333707       1.883067                    0.996570      31.572601      93.112463       0.614657       0.407327      -1.068248       0.018420       0.045763       0.036866       0.061584       0.003379       0.003908       0.018051       0.043251      -0.086781      -0.039163       0.002334       0.036829              9.910743       7.050793       2.317445      -0.098422      14.068250      -0.690119       8.613187          -0.000014
          204              C       4.216131       7.858793       9.180692       0.733351      19.152485 0.21323077E+03  0.42709198E+04                                 6.783276                            5.312443       0.034677       2.097083                    0.999816      20.859060      58.679982       0.616119       0.496329      -1.000453      -0.020100      -0.016588       0.014156       0.029658      -0.035222      -0.073334       0.057402       0.071259      -0.014410      -0.082560      -0.036746       0.119306              7.601606       5.897648       2.135554       1.378243       9.834996      -1.593599       7.072173          -0.000007
          205              C       9.350888      18.539068       8.880172       0.733544      19.499465 0.21727392E+03  0.43770582E+04                                 6.885794                            5.381821      -0.087681       2.054776                    0.999817      21.055880      59.612192       0.608204       0.499899      -0.997596      -0.005380      -0.024048      -0.000803       0.024656      -0.020053      -0.071598       0.040939       0.122006      -0.030369      -0.083646      -0.034040       0.117686              7.710312       5.026544       1.580089       1.618984      10.174551      -0.789599       7.929841           0.000007
          206              C       9.220817      19.807298       8.064675      -0.416982      33.106162 0.50205765E+03  0.12253991E+05                                 8.926435                            7.369039      -0.376390       1.874801                    0.995684      31.395723      92.410915       0.618704       0.405601      -1.069641       0.021678       0.037183       0.035426       0.055745      -0.003155       0.006406       0.023986       0.021474      -0.061940      -0.037420       0.015377       0.022043              9.958988       7.205985       2.434810       0.387804      13.843511       0.090504       8.827468           0.000007
          207              C       9.664888      21.082862       8.740493       0.156447      29.594597 0.39500160E+03  0.90557973E+04                                 8.484148                            6.755330      -0.098210       1.991314                    0.999368      25.737207      72.783906       0.616670       0.433237      -1.054967      -0.016219      -0.053372      -0.025077       0.061159       0.022449       0.013049       0.034975      -0.056732      -0.049639      -0.034334      -0.027814       0.062149              9.455138      10.204504       1.964048       0.824338      11.983314       3.144808       6.177597           0.000007
          208              C       8.766585       0.058920       9.121435      -0.164233      30.987844 0.45498615E+03  0.10847268E+05                                 8.592902                            7.157682       0.216206       2.042204                    0.999265      29.867742      87.205794       0.608424       0.422258      -1.057745       0.011640       0.041002       0.016323       0.045641       0.018405       0.008260       0.001477       0.016228      -0.014651      -0.018550      -0.006048       0.024598              9.161296      10.859384       0.549254       0.641091      10.274781       2.712772       6.349723           0.000010
          209              C       9.168992       1.239087       9.740818      -0.162889      31.536306 0.44726042E+03  0.10612804E+05                                 8.687320                            7.091785       0.207996       2.039046                    0.999106      29.821712      86.739822       0.612145       0.421679      -1.058579      -0.019142      -0.036249      -0.023318       0.047161      -0.014993      -0.011285       0.007684      -0.023700      -0.021057      -0.020251      -0.006636       0.026888              9.445359      12.245848       2.263861       1.253356       9.789743       2.381626       6.300487           0.000013
          210              C       0.336356       1.481716       9.977848       0.158076      29.884825 0.39906820E+03  0.91760550E+04                                 8.549871                            6.795036      -0.162870       1.969496                    0.999528      25.855330      73.318996       0.613945       0.433878      -1.054167       0.021231       0.051778       0.016333       0.058296       0.025254       0.010631       0.034504      -0.059321      -0.047347      -0.033503      -0.029789       0.063292              9.585974      10.737974       2.567890       0.887291      11.907213       2.750773       6.112735           0.000009
          211              C       1.250918       0.540571       9.574332      -0.158541      30.191683 0.45563462E+03  0.10874238E+05                                 8.477472                            7.199261       0.085574       2.004933                    0.998551      29.800797      87.256526       0.601636       0.426570      -1.054321      -0.006070      -0.025667      -0.023618       0.035404       0.024189       0.010217      -0.004270       0.016697      -0.019149      -0.026854      -0.002917       0.029771              8.954363      10.116565       0.671443       0.538098      10.394622       2.638665       6.351903           0.000009
          212              C       0.852575      21.341986       8.960593      -0.146792      30.994772 0.45472391E+03  0.10846952E+05                                 8.632505                            7.187006       0.065057       1.996276                    0.998671      29.847501      87.367678       0.602791       0.425970      -1.054704       0.012512       0.027230       0.014524       0.033301      -0.013664      -0.008260       0.007873      -0.038731      -0.018603      -0.022686      -0.006955       0.029640              9.293777      11.576443       2.248764       0.889860       9.965357       2.482501       6.339531           0.000011
          213              C       0.806847       2.760985      10.646612      -0.410518      32.779000 0.49661959E+03  0.12080352E+05                                 8.879983                            7.337790      -0.273304       1.902642                    0.996950      31.318484      91.830273       0.619316       0.406573      -1.069705      -0.016515      -0.038999      -0.033057       0.053726      -0.009450       0.014436       0.019218       0.025034      -0.068958      -0.038862       0.010088       0.028774              9.950597       7.831057       3.278548      -0.153706      12.872637      -0.424043       9.148096           0.000008
          214              C       1.373875       3.740421       9.660397       0.718546      18.822102 0.21911001E+03  0.44187335E+04                                 6.708692                            5.384695       0.059719       2.104325                    0.999829      21.080013      59.509182       0.612039       0.496239      -1.000473       0.015842       0.021127      -0.000404       0.026410      -0.070340      -0.019626       0.050834      -0.026581      -0.126141      -0.072151      -0.038189       0.110340              7.445804       6.393707       2.876142       0.403963       8.070625      -1.693588       7.873079           0.000008
          215              C       0.268272      14.532828       7.280217       0.770694      18.785780 0.20953647E+03  0.41766120E+04                                 6.701287                            5.281200      -0.239674       2.011971                    0.999180      20.520667      57.497503       0.615609       0.499157      -0.999515      -0.018867       0.027773       0.015752       0.037087       0.069322      -0.033614      -0.053571      -0.030835      -0.067368      -0.063575      -0.048150       0.111724              7.403365       6.990132      -2.766709       0.869454       7.669380       1.448415       7.550581          -0.000000
          216              C       1.190963      13.447587       6.759597      -0.410449      31.636685 0.48465926E+03  0.11701907E+05                                 8.601420                            7.213873      -0.146720       1.937676                    0.998330      31.198940      90.736905       0.630020       0.402654      -1.073753      -0.025623      -0.050727       0.007260       0.057293       0.025004       0.009773      -0.006319      -0.023321       0.070771      -0.041466       0.015794       0.025673              9.341148       9.212722      -1.256855      -0.565502      11.650392       0.585148       7.160330          -0.000011
          217              C       0.560931      12.077561       6.911974       0.149626      28.959883 0.40381046E+03  0.92949713E+04                                 8.303491                            6.809235       0.063616       2.039409                    0.999495      25.855123      72.905794       0.617995       0.430577      -1.058180       0.021272       0.055164      -0.004889       0.059325       0.038088      -0.004782      -0.010014      -0.076040      -0.062679      -0.043386      -0.022296       0.065681              8.890578       5.685297       2.036045      -1.225292      11.484463       0.510033       9.501975          -0.000008
          218              C       0.054874      11.653349       8.130987      -0.159960      30.762952 0.45974090E+03  0.11000782E+05                                 8.592586                            7.240282       0.066740       1.999018                    0.998579      29.907820      87.785468       0.598641       0.427591      -1.053317      -0.015120      -0.031696       0.010807       0.036743       0.005469       0.010707       0.021523      -0.014182      -0.014482      -0.022323      -0.006212       0.028534              8.980549       6.312939       2.149471      -1.621660      10.613538      -0.505330      10.015169          -0.000017
          219              C       0.492847      11.199112       5.832639      -0.161702      31.411606 0.46477539E+03  0.11141477E+05                                 8.652211                            7.226151       0.124944       2.009311                    0.999154      30.153750      88.326147       0.606463       0.421310      -1.058178      -0.018696      -0.038788      -0.001144       0.043074       0.003259      -0.013472      -0.008768      -0.001822       0.016660      -0.013952      -0.005146       0.019098              9.088844       6.053562       1.970126      -1.188114      10.775791       0.839398      10.437180          -0.000018
          220              C       9.805121      17.998862      13.201743       0.734262      19.598724 0.22269299E+03  0.45115117E+04                                 6.931273                            5.447087      -0.142828       2.034525                    0.999748      21.171578      60.002759       0.605114       0.499636      -0.998265      -0.005598      -0.025693       0.004964       0.026761      -0.053687       0.069469      -0.051457      -0.010806       0.114875      -0.078518      -0.043573       0.122091              7.775294       7.519179       2.518606      -1.468866       9.910200       1.419063       5.896504           0.000009
          221              C       0.722504      19.019166      12.995752      -0.421361      32.843741 0.48967253E+03  0.11881787E+05                                 8.897281                            7.299652      -0.310689       1.889418                    0.996913      31.481486      92.505973       0.618586       0.408065      -1.067619      -0.025761       0.046363       0.027550       0.059768      -0.026705       0.014050      -0.007101      -0.021252       0.039264      -0.036544       0.004102       0.032442              9.853880       9.327507       2.508957      -0.382649      12.583287       1.298240       7.650845           0.000011
          222              C       0.372938      20.364623      13.564343       0.154932      29.265263 0.39425002E+03  0.90223740E+04                                 8.359198                            6.710915      -0.073008       1.996786                    0.998888      25.679323      72.243679       0.624790       0.428374      -1.059342      -0.005350      -0.057245      -0.019358       0.060665      -0.019724      -0.010068       0.031966      -0.072671      -0.041325      -0.034922      -0.027928       0.062850              9.138992       5.344645      -1.082756       1.153674      11.653881       1.578304      10.418449           0.000010
          223              C       9.951451      21.332513      12.771420      -0.158325      31.028130 0.46554513E+03  0.11183737E+05                                 8.654742                            7.285413       0.005858       1.976134                    0.998365      30.174012      88.977473       0.596353       0.427541      -1.052493      -0.017255       0.029749       0.017005       0.038366       0.016540      -0.002376       0.024700      -0.008097       0.009556      -0.029904      -0.000625       0.030528              9.120828       5.885638      -1.795094       1.129762      10.746364       0.208994      10.730484           0.000011
          224              C       0.580239      21.020176       0.794334      -0.158781      31.034358 0.45567480E+03  0.10875963E+05                                 8.614812                            7.173414       0.060293       1.990244                    0.999056      30.061690      88.037463       0.605990       0.423475      -1.056191      -0.021822       0.028136       0.021038       0.041358      -0.004776       0.011718      -0.015003      -0.028364      -0.079402      -0.033600       0.000521       0.033079              9.151582       5.743545      -1.062000       1.218976       9.865631       1.899775      11.845570           0.000013
          225              O       7.526845      15.153810       1.952114      -0.743223      42.552389 0.80388262E+03  0.21393312E+05                                 9.682505                            8.877727      -0.113780       1.971788                    0.995595      31.368460      87.070573       0.626006       0.367656      -1.130969       0.041867      -0.067800      -0.004673       0.079822       0.008862       0.022394       0.051878      -0.000261      -0.176062      -0.085142       0.022133       0.063009             10.012270      13.750540      -1.850607       0.286489       8.056317      -0.315659       8.229953          -0.000004
          226              O       9.454539      15.720662       1.118134      -0.636614      31.019585 0.52419182E+03  0.12497714E+05                                 7.686231                            7.009765       0.707117       2.272207                    0.997023      28.001542      72.841303       0.730832       0.351518      -1.147212       0.046308      -0.015165       0.017974       0.051937       0.035320      -0.061190       0.011514      -0.106338       0.081545      -0.106213       0.046442       0.059771              7.967985       6.242658       0.712516      -1.422230       7.911096      -3.060584       9.750200           0.000003
          227              O       1.659422       7.082173       1.906965      -0.765824      52.739349 0.84033676E+03  0.22586397E+05                                11.192506                            9.043971      -0.135748       1.961507                    0.996128      31.542428      87.653937       0.624333       0.365003      -1.134342       0.007803       0.081754       0.010043       0.082737      -0.009071       0.056188       0.041670       0.033683      -0.126023      -0.089312       0.020155       0.069157             12.857804      10.882998      -6.073280      -1.564623      18.113787       2.102675       9.576628          -0.000002
          228              O       0.070116       7.984669       3.064887      -0.627423      32.686608 0.52724252E+03  0.12580833E+05                                 7.961225                            7.036134       0.742896       2.282721                    0.997778      27.885382      72.421103       0.728984       0.352119      -1.147439      -0.001692       0.075285       0.000326       0.075305       0.032444       0.000896       0.038669       0.094801       0.161857      -0.093608       0.026635       0.066973              8.338935       7.761525      -1.003687      -2.991058       7.180534      -0.368389      10.074747          -0.000017
          229              O       6.432419      17.662401       1.378867      -0.776153      53.636561 0.86337295E+03  0.23419213E+05                                11.388570                            9.221932      -0.211373       1.922597                    0.995502      32.235903      90.701914       0.611302       0.369383      -1.128249      -0.014515       0.076980      -0.014148       0.079603      -0.021146       0.052949       0.034956       0.034875      -0.107908      -0.083854       0.020169       0.063685             12.998646       9.049076      -4.690869      -2.479493      18.061635       3.650282      11.885226           0.000008
          230              O       5.282104      18.678865       2.892899      -0.631388      33.283695 0.53084358E+03  0.12697731E+05                                 8.097475                            7.071270       0.713283       2.272157                    0.997409      28.009230      73.007979       0.724915       0.353232      -1.145686       0.011399       0.070140       0.001147       0.071069       0.020437       0.020178       0.020740       0.135476       0.191937      -0.104616       0.025755       0.078861              8.589904       6.708821      -0.873687      -2.937800       7.076418      -0.148282      11.984474           0.000013
          231              O       2.702023       4.636660       2.890359      -0.747375      47.529084 0.83720193E+03  0.22479751E+05                                10.423743                            9.049435      -0.149499       1.962406                    0.995069      31.333936      87.013858       0.621872       0.366812      -1.133010       0.070004      -0.033228       0.027428       0.082201       0.025277       0.026069       0.044223      -0.016470      -0.185502      -0.080972       0.004539       0.076433             11.331360      12.185994      -5.007493      -1.870324      12.180519       1.442866       9.627566           0.000009
          232              O       4.265924       4.070006       1.491739      -0.626944      31.945986 0.53627913E+03  0.12859907E+05                                 7.870044                            7.114723       0.590463       2.233707                    0.997195      28.008242      73.086564       0.721610       0.353962      -1.145144       0.046111      -0.021762       0.011442       0.052256       0.073021      -0.027651       0.027634      -0.000237       0.170610      -0.110582       0.044586       0.065996              8.236630       6.054072      -0.542487      -1.705393       6.933924      -1.213294      11.721894           0.000011
          233              O       5.761741      14.679226      13.609209      -0.677691      39.544702 0.63690732E+03  0.15938722E+05                                 9.113233                            7.800943       0.339962       2.143666                    0.995991      28.898118      76.953055       0.683093       0.358302      -1.142031      -0.049485      -0.035035      -0.009433       0.061361      -0.035327      -0.015376      -0.046123       0.023212      -0.037600      -0.069771       0.020281       0.049490              9.744322      11.059274       3.764882      -3.412505       8.768048      -1.597599       9.405645          -0.000003
          234              O       4.577891      15.206707       1.355023      -0.720901      38.368961 0.61257651E+03  0.15218171E+05                                 8.944096                            7.635548       0.375212       2.134781                    0.997763      29.941284      80.072156       0.690800       0.356904      -1.140377      -0.017074      -0.039807      -0.071211       0.083350      -0.061118       0.031273      -0.021893      -0.063234       0.065914      -0.082260       0.002666       0.079594              9.591714       6.889395       0.742598       0.027879       8.691785       3.909869      13.193961           0.000001
          235              O       6.411080      18.423094       6.882909      -0.614483      33.884261 0.59109367E+03  0.14491745E+05                                 8.177169                            7.486597       0.511229       2.220095                    0.995467      27.728818      72.642744       0.702583       0.355585      -1.146336      -0.019290       0.050653       0.009722       0.055067       0.050438       0.002410      -0.031278       0.104464       0.114153      -0.098226       0.038817       0.059409              8.468640       9.559386      -0.364493       3.247924       7.349597       0.775697       8.496937           0.000010
          236              O       5.350188      17.056988       5.550460      -0.783397      44.726645 0.73177900E+03  0.19020926E+05                                 9.967984                            8.362759       0.044853       2.002441                    0.997600      31.808828      87.238743       0.657512       0.358386      -1.138293      -0.052659       0.020549       0.079797       0.097790       0.035457      -0.073659      -0.007921      -0.116665      -0.008455      -0.111942       0.028477       0.083466             11.063904       6.989134      -1.141619      -0.140940      15.811547       4.547544      10.391033           0.000007
          237              O       2.445945       6.632096       5.102360      -0.743223      42.552387 0.80388255E+03  0.21393309E+05                                 9.682504                            8.877726      -0.113781       1.971788                    0.995595      31.368459      87.070567       0.626006       0.367656      -1.130969       0.041867       0.067800       0.004673       0.079822      -0.008862      -0.022394       0.051878      -0.000261      -0.176062      -0.085142       0.022133       0.063009             10.012270      13.750539       1.850607      -0.286489       8.056317      -0.315659       8.229952          -0.000004
          238              O       4.373639       6.065244       5.936340      -0.636615      31.019579 0.52419169E+03  0.12497710E+05                                 7.686230                            7.009764       0.707117       2.272207                    0.997023      28.001540      72.841293       0.730832       0.351518      -1.147212       0.046308       0.015165      -0.017974       0.051937      -0.035320       0.061190       0.011514      -0.106338       0.081545      -0.106213       0.046442       0.059771              7.967983       6.242657      -0.712516       1.422229       7.911095      -3.060583       9.750198           0.000003
          239              O       6.740322      14.703733       5.147509      -0.765824      52.739346 0.84033672E+03  0.22586396E+05                                11.192506                            9.043971      -0.135748       1.961507                    0.996128      31.542427      87.653936       0.624333       0.365003      -1.134342       0.007803      -0.081754      -0.010043       0.082737       0.009071      -0.056188       0.041669       0.033683      -0.126023      -0.089312       0.020155       0.069157             12.857804      10.882998       6.073280       1.564623      18.113787       2.102675       9.576628          -0.000002
          240              O       5.151016      13.801237       3.989587      -0.627423      32.686600 0.52724236E+03  0.12580828E+05                                 7.961223                            7.036133       0.742896       2.282721                    0.997778      27.885379      72.421090       0.728984       0.352119      -1.147439      -0.001692      -0.075285      -0.000326       0.075305      -0.032444      -0.000896       0.038669       0.094801       0.161857      -0.093608       0.026635       0.066973              8.338934       7.761524       1.003686       2.991057       7.180533      -0.368389      10.074745          -0.000017
          241              O       1.351519       4.123505       5.675607      -0.776153      53.636555 0.86337281E+03  0.23419208E+05                                11.388570                            9.221932      -0.211374       1.922597                    0.995502      32.235900      90.701906       0.611302       0.369383      -1.128249      -0.014515      -0.076980       0.014148       0.079603       0.021146      -0.052949       0.034956       0.034875      -0.107908      -0.083854       0.020169       0.063685             12.998645       9.049076       4.690869       2.479493      18.061634       3.650282      11.885225           0.000008
          242              O       0.201204       3.107041       4.161575      -0.631389      33.283699 0.53084365E+03  0.12697733E+05                                 8.097476                            7.071270       0.713283       2.272157                    0.997409      28.009232      73.007985       0.724915       0.353232      -1.145686       0.011399      -0.070140      -0.001147       0.071069      -0.020437      -0.020179       0.020740       0.135476       0.191937      -0.104616       0.025755       0.078861              8.589905       6.708821       0.873688       2.937800       7.076418      -0.148282      11.984476           0.000013
          243              O       7.782923      17.149246       4.164115      -0.747375      47.529085 0.83720196E+03  0.22479752E+05                                10.423743                            9.049435      -0.149499       1.962406                    0.995069      31.333937      87.013861       0.621872       0.366812      -1.133010       0.070004       0.033228      -0.027428       0.082201      -0.025277      -0.026069       0.044223      -0.016470      -0.185502      -0.080972       0.004539       0.076433             11.331360      12.185994       5.007493       1.870324      12.180520       1.442866       9.627566           0.000009
          244              O       9.346824      17.715900       5.562735      -0.626944      31.945987 0.53627914E+03  0.12859907E+05                                 7.870044                            7.114724       0.590462       2.233707                    0.997195      28.008241      73.086564       0.721610       0.353962      -1.145144       0.046111       0.021762      -0.011442       0.052256      -0.073021       0.027651       0.027634      -0.000237       0.170610      -0.110582       0.044586       0.065996              8.236630       6.054073       0.542487       1.705393       6.933924      -1.213294      11.721895           0.000011
          245              O       0.680841       6.729092       7.554213      -0.677691      39.544699 0.63690726E+03  0.15938721E+05                                 9.113232                            7.800943       0.339962       2.143666                    0.995991      28.898117      76.953051       0.683093       0.358302      -1.142031      -0.049485       0.035035       0.009433       0.061361       0.035327       0.015376      -0.046123       0.023212      -0.037600      -0.069771       0.020281       0.049490              9.744322      11.059273      -3.764882       3.412505       8.768048      -1.597599       9.405645          -0.000003
          246              O       9.658791       6.579199       5.699451      -0.720901      38.368963 0.61257654E+03  0.15218172E+05                                 8.944096                            7.635548       0.375212       2.134781                    0.997763      29.941285      80.072159       0.690800       0.356904      -1.140377      -0.017074       0.039807       0.071211       0.083350       0.061118      -0.031274      -0.021893      -0.063234       0.065914      -0.082260       0.002666       0.079594              9.591714       6.889395      -0.742598      -0.027879       8.691785       3.909869      13.193961           0.000001
          247              O       1.330180       3.362812       0.171565      -0.614483      33.884258 0.59109358E+03  0.14491743E+05                                 8.177168                            7.486597       0.511229       2.220095                    0.995467      27.728816      72.642737       0.702583       0.355585      -1.146336      -0.019290      -0.050653      -0.009722       0.055067      -0.050438      -0.002410      -0.031278       0.104464       0.114153      -0.098226       0.038817       0.059409              8.468640       9.559386       0.364493      -3.247924       7.349597       0.775697       8.496936           0.000010
          248              O       0.269288       4.728918       1.504014      -0.783397      44.726651 0.73177911E+03  0.19020929E+05                                 9.967985                            8.362760       0.044853       2.002441                    0.997600      31.808831      87.238752       0.657512       0.358386      -1.138293      -0.052659      -0.020550      -0.079797       0.097790      -0.035457       0.073659      -0.007921      -0.116665      -0.008455      -0.111942       0.028477       0.083466             11.063905       6.989134       1.141619       0.140940      15.811548       4.547544      10.391033           0.000007
          249              O       2.634955       6.443302      12.156834      -0.743223      42.552387 0.80388257E+03  0.21393310E+05                                 9.682505                            8.877726      -0.113781       1.971788                    0.995595      31.368459      87.070570       0.626006       0.367656      -1.130969      -0.041867       0.067800       0.004673       0.079822       0.008862       0.022394       0.051878      -0.000261      -0.176062      -0.085142       0.022133       0.063009             10.012270      13.750540      -1.850607       0.286489       8.056317      -0.315659       8.229953          -0.000004
          250              O       0.707261       5.876450      12.990814      -0.636615      31.019579 0.52419170E+03  0.12497710E+05                                 7.686230                            7.009764       0.707117       2.272207                    0.997023      28.001540      72.841293       0.730832       0.351518      -1.147212      -0.046308       0.015165      -0.017974       0.051937       0.035320      -0.061190       0.011514      -0.106338       0.081545      -0.106213       0.046442       0.059771              7.967984       6.242657       0.712516      -1.422229       7.911095      -3.060583       9.750198           0.000003
          251              O       8.502378      14.514939      12.201983      -0.765824      52.739348 0.84033677E+03  0.22586397E+05                                11.192506                            9.043971      -0.135748       1.961507                    0.996128      31.542428      87.653939       0.624333       0.365003      -1.134342      -0.007803      -0.081754      -0.010043       0.082737      -0.009071       0.056188       0.041670       0.033683      -0.126023      -0.089312       0.020155       0.069157             12.857804      10.882998      -6.073280      -1.564623      18.113787       2.102675       9.576628          -0.000002
          252              O      10.091684      13.612443      11.044061      -0.627423      32.686603 0.52724242E+03  0.12580830E+05                                 7.961224                            7.036133       0.742896       2.282721                    0.997778      27.885381      72.421097       0.728984       0.352119      -1.147439       0.001692      -0.075285      -0.000326       0.075305       0.032444       0.000896       0.038669       0.094801       0.161857      -0.093608       0.026635       0.066973              8.338935       7.761524      -1.003686      -2.991057       7.180533      -0.368389      10.074746          -0.000017
          253              O       3.729381       3.934711      12.730081      -0.776153      53.636559 0.86337291E+03  0.23419211E+05                                11.388570                            9.221932      -0.211374       1.922597                    0.995502      32.235902      90.701912       0.611302       0.369383      -1.128249       0.014515      -0.076980       0.014148       0.079603      -0.021146       0.052949       0.034956       0.034875      -0.107908      -0.083854       0.020169       0.063685             12.998645       9.049076      -4.690869      -2.479493      18.061635       3.650282      11.885226           0.000008
          254              O       4.879696       2.918247      11.216049      -0.631388      33.283695 0.53084357E+03  0.12697731E+05                                 8.097475                            7.071270       0.713283       2.272157                    0.997409      28.009230      73.007978       0.724915       0.353232      -1.145686      -0.011399      -0.070140      -0.001147       0.071069       0.020437       0.020178       0.020740       0.135476       0.191937      -0.104616       0.025755       0.078861              8.589904       6.708821      -0.873687      -2.937800       7.076417      -0.148282      11.984474           0.000013
          255              O       7.459777      16.960452      11.218589      -0.747375      47.529081 0.83720186E+03  0.22479749E+05                                10.423743                            9.049434      -0.149499       1.962406                    0.995069      31.333935      87.013853       0.621872       0.366812      -1.133010      -0.070004       0.033228      -0.027428       0.082201       0.025277       0.026069       0.044223      -0.016470      -0.185502      -0.080972       0.004539       0.076433             11.331359      12.185993      -5.007492      -1.870324      12.180519       1.442866       9.627565           0.000009
          256              O       5.895876      17.527106      12.617209      -0.626944      31.945983 0.53627907E+03  0.12859905E+05                                 7.870043                            7.114723       0.590463       2.233707                    0.997195      28.008241      73.086560       0.721610       0.353962      -1.145144      -0.046111       0.021762      -0.011442       0.052256       0.073021      -0.027651       0.027633      -0.000237       0.170610      -0.110582       0.044586       0.065996              8.236629       6.054072      -0.542486      -1.705393       6.933923      -1.213294      11.721893           0.000011
          257              O       4.400059       6.917886       0.499739      -0.677691      39.544709 0.63690747E+03  0.15938727E+05                                 9.113234                            7.800944       0.339961       2.143666                    0.995991      28.898120      76.953066       0.683093       0.358302      -1.142031       0.049485       0.035035       0.009433       0.061361      -0.035327      -0.015376      -0.046123       0.023213      -0.037600      -0.069771       0.020281       0.049490              9.744324      11.059276       3.764883      -3.412506       8.768050      -1.597599       9.405646          -0.000004
          258              O       5.583909       6.390405      12.753925      -0.720901      38.368959 0.61257643E+03  0.15218169E+05                                 8.944095                            7.635547       0.375212       2.134781                    0.997763      29.941283      80.072151       0.690801       0.356904      -1.140377       0.017074       0.039807       0.071211       0.083350      -0.061118       0.031273      -0.021893      -0.063234       0.065914      -0.082260       0.002666       0.079594              9.591713       6.889395       0.742598       0.027879       8.691784       3.909869      13.193960           0.000001
          259              O       3.750720       3.174018       7.226039      -0.614483      33.884264 0.59109373E+03  0.14491747E+05                                 8.177169                            7.486598       0.511229       2.220095                    0.995467      27.728819      72.642749       0.702583       0.355585      -1.146336       0.019290      -0.050653      -0.009722       0.055067       0.050438       0.002410      -0.031278       0.104464       0.114153      -0.098226       0.038817       0.059409              8.468641       9.559387      -0.364494       3.247924       7.349598       0.775697       8.496938           0.000011
          260              O       4.811612       4.540124       8.558488      -0.783397      44.726639 0.73177888E+03  0.19020921E+05                                 9.967983                            8.362758       0.044854       2.002441                    0.997600      31.808827      87.238735       0.657512       0.358386      -1.138293       0.052659      -0.020550      -0.079797       0.097790       0.035457      -0.073659      -0.007921      -0.116665      -0.008455      -0.111942       0.028477       0.083466             11.063903       6.989133      -1.141619      -0.140940      15.811544       4.547543      10.391031           0.000007
          261              O       7.715855      14.965016       9.006588      -0.743223      42.552390 0.80388263E+03  0.21393312E+05                                 9.682505                            8.877726      -0.113780       1.971788                    0.995595      31.368461      87.070574       0.626006       0.367656      -1.130969      -0.041867      -0.067800      -0.004673       0.079822      -0.008862      -0.022394       0.051878      -0.000261      -0.176062      -0.085142       0.022133       0.063009             10.012270      13.750540       1.850607      -0.286489       8.056317      -0.315659       8.229953          -0.000004
          262              O       5.788161      15.531868       8.172608      -0.636615      31.019581 0.52419174E+03  0.12497711E+05                                 7.686230                            7.009765       0.707117       2.272207                    0.997023      28.001541      72.841297       0.730832       0.351518      -1.147212      -0.046308      -0.015165       0.017974       0.051937      -0.035320       0.061190       0.011514      -0.106338       0.081545      -0.106213       0.046442       0.059771              7.967984       6.242658      -0.712516       1.422229       7.911095      -3.060583       9.750199           0.000003
          263              O       3.421478       6.893379       8.961439      -0.765824      52.739338 0.84033655E+03  0.22586390E+05                                11.192505                            9.043970      -0.135748       1.961507                    0.996128      31.542424      87.653925       0.624333       0.365003      -1.134342      -0.007803       0.081754       0.010043       0.082737       0.009071      -0.056188       0.041669       0.033683      -0.126023      -0.089312       0.020155       0.069157             12.857803      10.882997       6.073280       1.564623      18.113785       2.102675       9.576627          -0.000002
          264              O       5.010784       7.795875      10.119361      -0.627423      32.686609 0.52724254E+03  0.12580834E+05                                 7.961225                            7.036134       0.742896       2.282721                    0.997778      27.885383      72.421105       0.728984       0.352119      -1.147439       0.001692       0.075285       0.000326       0.075305      -0.032444      -0.000896       0.038669       0.094801       0.161857      -0.093608       0.026635       0.066973              8.338936       7.761525       1.003686       2.991058       7.180534      -0.368389      10.074747          -0.000017
          265              O       8.810281      17.473607       8.433341      -0.776153      53.636556 0.86337286E+03  0.23419210E+05                                11.388570                            9.221932      -0.211374       1.922597                    0.995502      32.235901      90.701909       0.611302       0.369383      -1.128249       0.014515       0.076980      -0.014148       0.079603       0.021146      -0.052949       0.034956       0.034875      -0.107908      -0.083854       0.020169       0.063685             12.998645       9.049075       4.690869       2.479492      18.061635       3.650282      11.885225           0.000008
          266              O       9.960596      18.490071       9.947373      -0.631388      33.283689 0.53084346E+03  0.12697728E+05                                 8.097474                            7.071268       0.713283       2.272157                    0.997409      28.009229      73.007971       0.724915       0.353232      -1.145686      -0.011399       0.070140       0.001147       0.071069      -0.020437      -0.020179       0.020740       0.135476       0.191937      -0.104616       0.025755       0.078861              8.589903       6.708820       0.873687       2.937799       7.076416      -0.148282      11.984472           0.000013
          267              O       2.378877       4.447866       9.944833      -0.747375      47.529081 0.83720186E+03  0.22479748E+05                                10.423743                            9.049434      -0.149500       1.962406                    0.995069      31.333935      87.013853       0.621872       0.366812      -1.133010      -0.070004      -0.033228       0.027428       0.082201      -0.025277      -0.026069       0.044223      -0.016470      -0.185502      -0.080972       0.004539       0.076433             11.331359      12.185993       5.007492       1.870324      12.180518       1.442865       9.627565           0.000009
          268              O       0.814976       3.881212       8.546213      -0.626944      31.945985 0.53627911E+03  0.12859906E+05                                 7.870044                            7.114723       0.590462       2.233707                    0.997195      28.008241      73.086562       0.721610       0.353962      -1.145144      -0.046111      -0.021762       0.011442       0.052256      -0.073021       0.027651       0.027634      -0.000237       0.170610      -0.110582       0.044586       0.065996              8.236630       6.054072       0.542487       1.705393       6.933923      -1.213294      11.721894           0.000011
          269              O       9.480959      14.868020       6.554735      -0.677691      39.544711 0.63690749E+03  0.15938728E+05                                 9.113234                            7.800944       0.339962       2.143666                    0.995991      28.898121      76.953069       0.683093       0.358302      -1.142031       0.049485      -0.035035      -0.009433       0.061361       0.035327       0.015376      -0.046123       0.023213      -0.037600      -0.069771       0.020281       0.049490              9.744324      11.059276      -3.764883       3.412506       8.768050      -1.597599       9.405646          -0.000004
          270              O       0.503009      15.017913       8.409497      -0.720901      38.368945 0.61257618E+03  0.15218161E+05                                 8.944093                            7.635545       0.375213       2.134781                    0.997763      29.941280      80.072135       0.690801       0.356904      -1.140377       0.017074      -0.039807      -0.071211       0.083350       0.061118      -0.031273      -0.021892      -0.063234       0.065914      -0.082260       0.002666       0.079594              9.591710       6.889393      -0.742598      -0.027879       8.691782       3.909868      13.193956           0.000001
          271              O       8.831620      18.234300      13.937383      -0.614483      33.884269 0.59109383E+03  0.14491750E+05                                 8.177170                            7.486599       0.511228       2.220095                    0.995467      27.728821      72.642756       0.702583       0.355585      -1.146336       0.019290       0.050653       0.009722       0.055067      -0.050438      -0.002410      -0.031278       0.104464       0.114153      -0.098226       0.038817       0.059409              8.468642       9.559388       0.364494      -3.247925       7.349598       0.775697       8.496938           0.000010
          272              O       9.892512      16.868194      12.604934      -0.783397      44.726631 0.73177869E+03  0.19020915E+05                                 9.967982                            8.362757       0.044854       2.002441                    0.997600      31.808824      87.238723       0.657512       0.358386      -1.138293       0.052659       0.020549       0.079797       0.097790      -0.035457       0.073659      -0.007921      -0.116665      -0.008456      -0.111942       0.028476       0.083466             11.063901       6.989132       1.141619       0.140940      15.811542       4.547543      10.391030           0.000007

******************************************************
Auxiliary information for the entire system
The total spin magnetic moment of the unit cell is   0.000556
The total net atomic charge of the unit cell is   -0.000003
Accuracy of reproducing the electrostatic potential in the unit cell:
  The inner radius (bohr) =    5.0000
  The outer radius (bohr) =   12.0000
  Valid grid points have density less than (e/(bohr^3)) =    0.0001
  The number of valid grid points were=         9960
  The rms potential error without charges in kcal/mol is=      9.51829
  The rms potential error with partial charges in kcal/mol is=      1.44137
  The RRMSE value at monopole order=      0.15143
  The rms potential error with partial charges and cloud penetration in kcal/mol is=      1.43047
  The RRMSE value at monopole order with cloud penetration is=      0.15029
  The rms potential error with partial charges and atomic dipoles in kcal/mol is=      0.71469
  The RRMSE value at dipole order=      0.07509
  The rms potential error with partial charges, atomic dipoles and cloud penetration in kcal/mol is=      0.69252
  The RRMSE value at dipole order with cloud penetration=      0.07276

******************************************************
The electron densities and ab initio electrostatic potential were computed in VASP using the PBE functional and
projector augmented wave method. See the main text of the journal article for a description of computational details.
The atomic charges, dipoles, and quadrupoles were computed with the DDEC6 method as described in
(a) T. A. Manz and N. Gabaldon Limas, RSC Adv. 6 (2016) 47771-47801 DOI: 10.1039/c6ra04656h
(b) N. Gabaldon Limas and T. A. Manz, RSC Adv. 8 (2018) 2678-2707 DOI: 10.1039/c7ra11829e.
For each atom in the material, the electron cloud parameters were fit to the spherically averaged atom-in-material
electron density using radial positions for which this density was between 10^-4 and 10^-2 electrons per cubic bohr.
The polarizabilities, dispersion coefficients, and quantum Drude oscillator (QDO) parameters were fit using the MCLF method.
The magnetic structure of the system was optimized in VASP from the default ferromagnetic initial guess using spin polarization.
The atomic spin moments (ASMs) were computed on this optimized magnetic structure using the DDEC6 partition as inputs
to the method of T. A. Manz and D. S. Sholl, J. Chem. Theory Comput. 7 (2011) 4146-4164 DOI: 10.1021/ct200539n.
The RMSE and RRMSE were computed using a uniform grid with Ewald summation.
