# Supplementary material for: A collection of forcefield precursors for metal–organic frameworks
Source: RSC Adv. 2019 Nov 13;9(63):36492–507. doi: 10.1039/c9ra07327b (PMC9075174; doi:10.1039/c9ra07327b)
Supplement: RA-009-C9RA07327B-s6325 [file RA-009-C9RA07327B-s6325.xyz]

  272
jmolscript: load "" {1 1 1} spacegroup "x,y,z" unitcell [{     10.058000     0.000000     0.000000 }, {      0.000000    21.860000     0.000000 }, {      0.000000    -0.361552    13.984327 }]
Sm     4.409427    16.329502    10.743319     2.100723
Sm     7.547423     5.316328     6.621299     2.068772
Sm     9.438427     4.988170    10.233171     2.100722
Sm     2.518423    16.362896     0.370864     2.068772
Sm     5.648573     5.168946     3.241008     2.100723
Sm     2.510577    16.182120     7.363028     2.068772
Sm     0.619573    16.510278     3.751156     2.100722
Sm     7.539577     5.135552    13.613463     2.068771
H      3.184363    19.950265     7.831223     0.159891
H      4.664900    19.690228     7.404701     0.165689
H      6.478358    20.904482     8.887040     0.107872
H      7.087873     1.109771     9.582061     0.118995
H      3.264827     2.256102     9.548498     0.119514
H      2.687498     0.147511     8.752790     0.107052
H      4.866060     3.779786    10.307847     0.155097
H      6.223890     3.212664    10.851838     0.155203
H      0.026151    14.105788    11.009861     0.162844
H      1.443323    13.478601    11.255985     0.153108
H      8.425587    12.770214     9.907896     0.109205
H      7.767793    10.827492     8.868860     0.104948
H      1.477520     9.707884     8.629728     0.104683
H      2.141348    11.643020     9.624014     0.110210
H      8.178160     8.860634     7.748716     0.166894
H      9.612431     8.661519     7.164171     0.171089
H      5.898011    13.244265     9.074430     0.165604
H      6.553793    13.666402     7.712356     0.166063
H      4.658866    11.215980     9.231054     0.110982
H      5.982498    12.368205     5.672043     0.107466
H      7.042612    18.824756    13.823507     0.149070
H      6.373755    19.038305     1.251597     0.152203
H      5.065209    20.049430    12.197130     0.118298
H      5.856773    21.199578     2.038915     0.105761
H      8.213363     1.367407    13.145267     0.159891
H      9.693900     1.627444    13.571789     0.165689
H      1.449358     0.413190    12.089451     0.107872
H      2.058873    20.207901    11.394430     0.118995
H      8.293827    19.061570    11.427992     0.119514
H      7.716498    21.170161    12.223700     0.107052
H      9.895060    17.537886    10.668643     0.155096
H      1.194890    18.105008    10.124653     0.155203
H      5.055151     7.211884     9.966630     0.162843
H      6.472323     7.839071     9.720506     0.153107
H      3.396587     8.547458    11.068595     0.109205
H      2.738793    10.490180    12.107630     0.104948
H      6.506520    11.609788    12.346762     0.104683
H      7.170348     9.674652    11.352477     0.110210
H      3.149160    12.457038    13.227775     0.166894
H      4.583431    12.656153    13.812320     0.171089
H      0.869011     8.073407    11.902061     0.165604
H      1.524793     7.651270    13.264134     0.166063
H      9.687866    10.101692    11.745436     0.110982
H      0.953498     9.311019     1.320120     0.107466
H      2.013612     2.492916     7.152983     0.149070
H      1.344755     2.640919     5.740566     0.152203
H      0.036209     1.268242     8.779360     0.118298
H      0.827773     0.479646     4.953249     0.105760
H      6.873637     1.548183     6.153104     0.159891
H      5.393100     1.808220     6.579626     0.165689
H      3.579642     0.593966     5.097287     0.107872
H      2.970127    20.388677     4.402266     0.118995
H      6.793173    19.242346     4.435829     0.119514
H      7.370502    21.350937     5.231537     0.107052
H      5.191940    17.718662     3.676480     0.155096
H      3.834110    18.285784     3.132489     0.155203
H     -0.026151     7.392660     2.974466     0.162844
H      8.614677     8.019847     2.728342     0.153108
H      1.632413     8.728234     4.076431     0.109205
H      2.290207    10.670956     5.115467     0.104948
H      8.580480    11.790564     5.354599     0.104684
H      7.916652     9.855428     4.360313     0.110210
H      1.879840    12.637814     6.235611     0.166894
H      0.445569    12.836929     6.820156     0.171089
H      4.159989     8.254183     4.909897     0.165604
H      3.504207     7.832046     6.271971     0.166063
H      5.399134    10.282468     4.753273     0.110982
H      4.075502     9.130243     8.312284     0.107467
H      3.015388     2.673692     0.160820     0.149070
H      3.684245     2.460143    12.732730     0.152203
H      4.992791     1.449018     1.787197     0.118298
H      4.201227     0.298870    11.945412     0.105760
H      1.844637    20.131041     0.839060     0.159891
H      0.364100    19.871004     0.412538     0.165689
H      8.608642    21.085258     1.894876     0.107872
H      7.999127     1.290547     2.589897     0.118995
H      1.764173     2.436878     2.556335     0.119514
H      2.341502     0.328287     1.760627     0.107052
H      0.162940     3.960562     3.315684     0.155096
H      8.863110     3.393440     3.859674     0.155203
H      5.002849    14.286564     4.017697     0.162843
H      3.585677    13.659377     4.263821     0.153107
H      6.661413    12.950990     2.915732     0.109205
H      7.319207    11.008268     1.876697     0.104948
H      3.551480     9.888660     1.637565     0.104684
H      2.887652    11.823796     2.631850     0.110210
H      6.908840     9.041410     0.756552     0.166894
H      5.474569     8.842295     0.172007     0.171089
H      9.188989    13.425041     2.082266     0.165604
H      8.533207    13.847178     0.720193     0.166063
H      0.370134    11.396756     2.238891     0.110982
H      9.104502    12.187429    12.664207     0.107467
H      8.044388    19.005532     6.831344     0.149070
H      8.713245    18.857529     8.243761     0.152203
H     10.021791    20.230206     5.204967     0.118298
H      9.230227    21.018802     9.031078     0.105761
C      4.159989    18.752696     9.085617     0.746116
C      4.093606    19.884824     8.164050    -0.412274
C      4.486874    21.221491     8.716431     0.154678
C      5.821570    21.552981     9.000313    -0.138918
C      6.189693     0.925643     9.432429    -0.159481
C      5.251282     1.903703     9.650584     0.166321
C      3.922620     1.614956     9.404460    -0.178592
C      3.581654     0.330951     8.928993    -0.160322
C      5.655613     3.270073    10.068715    -0.414845
C      6.379789     3.971345     8.986329     0.726354
C      1.388004    14.658599     9.582061     0.719131
C      0.785530    13.688576    10.574948    -0.407826
C      0.331914    12.398811     9.899505     0.157394
C      9.066281    12.147190     9.654779    -0.164773
C      8.671002    10.974023     9.035274    -0.155980
C      9.567170    10.043552     8.667486     0.158225
C      0.834814    10.326247     8.894032    -0.146008
C      1.235122    11.482432     9.493960    -0.155821
C      9.111542     8.758231     7.989246    -0.418892
C      9.250343     7.492181     8.763978     0.744352
C      4.650819    14.308613     7.899746     0.743129
C      5.739095    13.336653     8.122097    -0.424587
C      5.394105    11.957387     7.526365     0.152889
C      4.815770    11.033707     8.333260    -0.157578
C      5.602306    11.713787     6.210440    -0.160589
C      5.293525    17.801149    13.760578     0.776014
C      6.197740    19.211177     0.314647    -0.410726
C      5.573138    20.592262     0.163617     0.148587
C      5.055151    20.636260    12.920120    -0.154184
C      5.526871    21.463628     1.211043    -0.162876
C      9.188989     2.564976    11.890873     0.746117
C      9.122606     1.432848    12.812440    -0.412274
C      9.515874     0.096181    12.260059     0.154678
C      0.792570    -0.235309    11.976178    -0.138918
C      1.160693    20.392029    11.544062    -0.159481
C      0.222282    19.413969    11.325906     0.166321
C      8.951620    19.702716    11.572031    -0.178592
C      8.610654    20.986721    12.047498    -0.160322
C      0.626613    18.047599    10.907775    -0.414844
C      1.350789    17.346327    11.990162     0.726354
C      6.417004     6.659073    11.394430     0.719130
C      5.814530     7.629096    10.401542    -0.407825
C      5.360914     8.918861    11.076985     0.157394
C      4.037281     9.170482    11.321711    -0.164773
C      3.642002    10.343649    11.941217    -0.155980
C      4.538170    11.274120    12.309005     0.158225
C      5.863814    10.991425    12.082459    -0.146008
C      6.264122     9.835240    11.482531    -0.155821
C      4.082542    12.559441    12.987244    -0.418891
C      4.221343    13.825491    12.212513     0.744352
C      9.679819     7.009059    13.076744     0.743129
C      0.710095     7.981019    12.854393    -0.424586
C      0.365105     9.360285    13.450126     0.152889
C      9.844770    10.283965    12.643230    -0.157577
C      0.573306     9.965437     0.781724    -0.160589
C      0.264525     3.516523     7.215913     0.776014
C      1.168740     2.468047     6.677516    -0.410725
C      0.544138     1.086962     6.828547     0.148587
C      0.026151     0.681412     8.056371    -0.154184
C      0.497871     0.215596     5.781121    -0.162876
C      5.898011     2.745752     4.898710     0.746117
C      5.964394     1.613624     5.820277    -0.412274
C      5.571126     0.276957     5.267896     0.154678
C      4.236430    -0.054533     4.984014    -0.138918
C      3.868307    20.572805     4.551898    -0.159481
C      4.806718    19.594745     4.333743     0.166321
C      6.135380    19.883492     4.579867    -0.178592
C      6.476346    21.167497     5.055334    -0.160322
C      4.402387    18.228375     3.915612    -0.414844
C      3.678211    17.527103     4.997998     0.726354
C      8.669996     6.839849     4.402266     0.719131
C      9.272470     7.809872     3.409379    -0.407826
C      9.726086     9.099637     4.084822     0.157394
C      0.991719     9.351258     4.329548    -0.164773
C      1.386998    10.524425     4.949053    -0.155980
C      0.490830    11.454896     5.316841     0.158225
C      9.223186    11.172201     5.090295    -0.146008
C      8.822878    10.016016     4.490367    -0.155821
C      0.946458    12.740217     5.995081    -0.418892
C      0.807657    14.006267     5.220349     0.744352
C      5.407181     7.189835     6.084581     0.743129
C      4.318905     8.161795     5.862230    -0.424587
C      4.663895     9.541061     6.457962     0.152889
C      5.242230    10.464741     5.651067    -0.157575
C      4.455694     9.784661     7.773887    -0.160587
C      4.764475     3.697299     0.223749     0.776014
C      3.860260     2.287271    13.669680    -0.410726
C      4.484862     0.906186    13.820710     0.148586
C      5.002849     0.862188     1.064207    -0.154180
C      4.531129     0.034820    12.773284    -0.162872
C      0.869011    18.933472     2.093454     0.746116
C      0.935394    20.065600     1.171887    -0.412274
C      0.542126    21.402267     1.724268     0.154678
C      9.265430    21.733757     2.008149    -0.138918
C      8.897307     1.106419     2.440265    -0.159481
C      9.835718     2.084479     2.658421     0.166321
C      1.106380     1.795732     2.412296    -0.178592
C      1.447346     0.511727     1.936829    -0.160322
C      9.431387     3.450849     3.076552    -0.414844
C      8.707211     4.152121     1.994165     0.726354
C      3.640996    14.839375     2.589897     0.719130
C      4.243470    13.869352     3.582785    -0.407825
C      4.697086    12.579587     2.907342     0.157394
C      6.020719    12.327966     2.662616    -0.164773
C      6.415998    11.154799     2.043110    -0.155980
C      5.519830    10.224328     1.675322     0.158225
C      4.194186    10.507023     1.901868    -0.146008
C      3.793878    11.663208     2.501796    -0.155821
C      5.975458     8.939007     0.997083    -0.418892
C      5.836657     7.672957     1.771814     0.744352
C      0.378181    14.489389     0.907583     0.743129
C      9.347905    13.517429     1.129934    -0.424587
C      9.692895    12.138163     0.534201     0.152889
C      0.213230    11.214483     1.341097    -0.157575
C      9.484694    11.533011    13.202603    -0.160587
C      9.793475    17.981925     6.768414     0.776014
C      8.889260    19.030401     7.306811    -0.410726
C      9.513862    20.411486     7.155780     0.148586
C     -0.026151    20.817036     5.927956    -0.154180
C      9.560129    21.282852     8.203206    -0.162872
O      3.353337    17.806847     8.889837    -0.768859
O      4.959600    18.647445    10.028161    -0.643923
O      5.753176     4.537335     8.063363    -0.645583
O      7.641063     3.957634     8.924797    -0.747284
O      2.359607    15.372169     9.884122    -0.734343
O      0.825762    14.814564     8.453526    -0.640647
O      8.719280     6.429557     8.350042    -0.771044
O      9.871927     7.409366     9.853357    -0.656564
O      4.756428    15.469135     8.501072    -0.810963
O      3.705367    14.113041     7.178155    -0.597558
O      5.500720    17.316544    12.634839    -0.715510
O      4.343044    17.791810     0.509030    -0.693885
O      8.382337     3.510825    12.086654    -0.768859
O      9.988600     2.670227    10.948330    -0.643923
O      0.724176    16.780337    12.913128    -0.645583
O      2.612063    17.360038    12.051693    -0.747284
O      7.388607     5.945503    11.092368    -0.734343
O      5.854762     6.503108    12.522965    -0.640647
O      3.690280    14.888115    12.626449    -0.771044
O      4.842927    13.908306    11.123134    -0.656563
O      9.785428     5.848537    12.475418    -0.810963
O      8.734367     7.204631    13.798335    -0.597558
O      0.471720     4.001128     8.341651    -0.715510
O      9.372044     3.887414     6.483134    -0.693885
O      6.704663     3.691601     5.094490    -0.768859
O      5.098400     2.851003     3.956166    -0.643923
O      4.304824    16.961113     5.920964    -0.645583
O      2.416937    17.540814     5.059530    -0.747284
O      7.698393     6.126279     4.100205    -0.734343
O      9.232238     6.683884     5.530801    -0.640647
O      1.338720    15.068891     5.634285    -0.771044
O      0.186073    14.089082     4.130970    -0.656563
O      5.301572     6.029313     5.483255    -0.810963
O      6.352633     7.385407     6.806172    -0.597558
O      4.557280     4.181904     1.349488    -0.715510
O      5.714956     3.706638    13.475297    -0.693885
O      1.675663    17.987623     1.897673    -0.768859
O      0.069400    18.828221     3.035997    -0.643923
O      9.333824     4.718111     1.071199    -0.645583
O      7.445937     4.138410     1.932634    -0.747284
O      2.669393    15.552945     2.891959    -0.734343
O      4.203238    14.995340     1.461362    -0.640647
O      6.367720     6.610333     1.357878    -0.771044
O      5.215073     7.590142     2.861193    -0.656564
O      0.272572    15.649911     1.508909    -0.810963
O      1.323633    14.293817     0.185992    -0.597558
O      9.586280    17.497320     5.642676    -0.715510
O      0.685956    17.611034     7.501193    -0.693885

The following XYZ coordinates are in angstroms. Other properties are in atomic units.
The sperically averaged electron density of each atom fit to a function of the form exp(a - br)
eigen_1, eigen_2 and eigen_3 are the three eigenvalues of traceless quadrupole moment tensor
  atom number  atomic symbol              X              Y              Z     net charge C6 coefficient C8 coefficient C10 coefficient fluctuating dipole atomic polarizability isotropic forcefield polarizability              a              b squared Pearson coefficient          <r^3>          <r^4>         wp_QDO          m_QDO          q_QDO       dipole_x       dipole_y       dipole_z         dipole            Qxy            Qxz            Qyz     Q(x^2-y^2)  Q(3z^2 - R^2)        eigen_1        eigen_2        eigen_3 static polarizability      alpha(xx)      alpha(xy)      alpha(xz)      alpha(yy)      alpha(yz)      alpha(zz) atomic spin moment
            1             Sm       4.409427      16.329502      10.743319       2.100723     121.929946 0.29108940E+04  0.97928041E+05                                15.878660                           14.290577       2.495956       2.479783                    0.999770      79.301400     186.086379       0.692024       0.263090      -1.341832      -0.009320       0.008075       0.001828       0.012466      -0.000034      -0.010041       0.024412       0.258829      -0.154983      -0.113309      -0.042428       0.155737             17.201734      12.282781       1.071246       0.820495      19.398875       0.493715      19.923545           0.000011
            2             Sm       7.547423       5.316328       6.621299       2.068772     156.826729 0.41395370E+04  0.15080480E+06                                18.483903                           16.867634       2.617943       2.515646                    0.999705      80.119194     190.345909       0.652311       0.257744      -1.360116       0.027842      -0.018820       0.001324       0.033632       0.001502      -0.006746       0.058138      -0.045849       0.114608      -0.046295      -0.035508       0.081803             20.141956      16.149230      -0.109090       0.848254      21.770100      -0.787233      22.506537           0.000016
            3             Sm       9.438427       4.988170      10.233171       2.100722     121.930032 0.29108967E+04  0.97928157E+05                                15.878669                           14.290585       2.495956       2.479783                    0.999770      79.301411     186.086435       0.692023       0.263090      -1.341832      -0.009320      -0.008075      -0.001828       0.012466       0.000034       0.010041       0.024412       0.258829      -0.154984      -0.113309      -0.042428       0.155737             17.201743      12.282787      -1.071247      -0.820494      19.398886       0.493716      19.923557           0.000011
            4             Sm       2.518423      16.362896       0.370864       2.068772     156.826799 0.41395391E+04  0.15080490E+06                                18.483911                           16.867639       2.617943       2.515646                    0.999705      80.119201     190.345949       0.652311       0.257744      -1.360116       0.027842       0.018820      -0.001324       0.033632      -0.001502       0.006746       0.058138      -0.045849       0.114608      -0.046295      -0.035508       0.081803             20.141964      16.149237       0.109085      -0.848255      21.770112      -0.787228      22.506543           0.000016
            5             Sm       5.648573       5.168946       3.241008       2.100723     121.930009 0.29108958E+04  0.97928118E+05                                15.878667                           14.290582       2.495956       2.479783                    0.999770      79.301407     186.086415       0.692024       0.263090      -1.341832       0.009320      -0.008075      -0.001828       0.012466      -0.000034      -0.010041       0.024412       0.258829      -0.154983      -0.113309      -0.042428       0.155737             17.201741      12.282786       1.071247       0.820495      19.398883       0.493716      19.923554           0.000011
            6             Sm       2.510577      16.182120       7.363028       2.068772     156.826777 0.41395386E+04  0.15080488E+06                                18.483908                           16.867638       2.617943       2.515646                    0.999705      80.119200     190.345939       0.652311       0.257744      -1.360116      -0.027842       0.018820      -0.001324       0.033632       0.001502      -0.006746       0.058138      -0.045849       0.114608      -0.046295      -0.035508       0.081803             20.141961      16.149234      -0.109090       0.848254      21.770106      -0.787233      22.506543           0.000016
            7             Sm       0.619573      16.510278       3.751156       2.100722     121.930049 0.29108971E+04  0.97928176E+05                                15.878671                           14.290587       2.495956       2.479783                    0.999770      79.301412     186.086443       0.692023       0.263090      -1.341832       0.009320       0.008075       0.001828       0.012466       0.000034       0.010041       0.024412       0.258829      -0.154983      -0.113309      -0.042428       0.155737             17.201746      12.282788      -1.071247      -0.820494      19.398889       0.493716      19.923560           0.000011
            8             Sm       7.539577       5.135552      13.613463       2.068771     156.826870 0.41395415E+04  0.15080501E+06                                18.483918                           16.867646       2.617943       2.515646                    0.999705      80.119210     190.345993       0.652311       0.257744      -1.360116      -0.027842      -0.018820       0.001324       0.033632      -0.001502       0.006746       0.058138      -0.045849       0.114608      -0.046295      -0.035508       0.081803             20.141972      16.149243       0.109085      -0.848256      21.770120      -0.787228      22.506553           0.000016
            9              H       3.184363      19.950265       7.831223       0.159891       0.841791 0.63938733E+01  0.60294778E+02                                 1.570829                            1.555780      -1.044452       2.409144                    0.996352       3.459893       9.995712       0.457538       1.419592      -0.679959      -0.024637       0.004625      -0.003389       0.025296      -0.001232       0.002355       0.000024       0.006830      -0.014882      -0.005466      -0.001110       0.006577              1.568560       1.867603       0.001080       0.185961       1.407178      -0.003460       1.430899          -0.000012
           10              H       4.664900      19.690228       7.404701       0.165689       0.912740 0.69748096E+01  0.67325440E+02                                 1.662687                            1.626760      -1.249668       2.306356                    0.993534       3.611026      10.609579       0.445978       1.422807      -0.678497       0.015856       0.000014      -0.015145       0.021927      -0.001547      -0.003546       0.002222       0.006983      -0.002628      -0.004497      -0.001936       0.006433              1.673562       1.594323      -0.012486      -0.372402       1.435443       0.093157       1.990919          -0.000008
           11              H       6.478358      20.904482       8.887040       0.107872       0.928561 0.67931788E+01  0.64565058E+02                                 1.616102                            1.558828      -0.931131       2.433471                    0.997925       3.564453      10.094825       0.480427       1.341389      -0.694710       0.024201      -0.025379      -0.002137       0.035133      -0.004314       0.002110       0.009808      -0.003317      -0.041193      -0.017973       0.004387       0.013585              1.623714       1.858066      -0.336131      -0.084097       1.666890       0.092044       1.346185          -0.000012
           12              H       7.087873       1.109771       9.582061       0.118995       0.860072 0.61298887E+01  0.56882432E+02                                 1.549018                            1.491640      -0.906318       2.455895                    0.998256       3.450158       9.709916       0.484924       1.361153      -0.690970       0.034037       0.008515       0.006361       0.035658       0.002366       0.005236       0.008106       0.005274      -0.039931      -0.017134       0.004279       0.012855              1.567317       2.026921       0.133885       0.133024       1.369220       0.053922       1.305811          -0.000011
           13              H       3.264827       2.256102       9.548498       0.119514       1.010376 0.74304607E+01  0.71799918E+02                                 1.678143                            1.607558      -0.875375       2.465068                    0.999131       3.457303       9.684992       0.486015       1.304213      -0.703731      -0.026743       0.022177       0.004168       0.034991      -0.000567       0.002007       0.008140       0.002620      -0.046779      -0.018427       0.009112       0.009315              1.688463       1.939747      -0.326585      -0.022996       1.712754       0.090070       1.412888          -0.000008
           14              H       2.687498       0.147511       8.752790       0.107052       0.939650 0.67570765E+01  0.64422324E+02                                 1.652166                            1.570396      -1.151683       2.323700                    0.996479       3.710679      10.679363       0.469395       1.368644      -0.688157      -0.029295      -0.006174      -0.005084       0.030367       0.000587       0.000946       0.008277      -0.007349      -0.035271      -0.014624       0.002161       0.012463              1.688973       2.291326       0.126236       0.200972       1.392962       0.038290       1.382630          -0.000011
           15              H       4.866060       3.779786      10.307847       0.155097       1.024816 0.79758273E+01  0.78277963E+02                                 1.703590                            1.670446      -0.817400       2.510105                    0.998948       3.316032       9.296212       0.475688       1.311960      -0.704204      -0.018662       0.008378       0.004739       0.020998      -0.004969      -0.003756       0.002869       0.001365      -0.016457      -0.007012      -0.002255       0.009267              1.704655       1.830651      -0.210479      -0.152301       1.753884       0.122107       1.529431          -0.000000
           16              H       6.223890       3.212664      10.851838       0.155203       0.910435 0.68022349E+01  0.65694853E+02                                 1.696907                            1.634133      -1.409457       2.224174                    0.992981       3.825336      11.494753       0.430796       1.472158      -0.668179       0.014718      -0.007095       0.018246       0.024492      -0.004806       0.004361      -0.003565      -0.000021      -0.002847      -0.004785      -0.003799       0.008584              1.727812       1.660415       0.038765       0.391647       1.471497       0.012787       2.051524          -0.000002
           17              H       0.026151      14.105788      11.009861       0.162844       0.972892 0.75015776E+01  0.72398259E+02                                 1.634078                            1.611076      -0.766204       2.535218                    0.999452       3.231534       8.940997       0.489125       1.297510      -0.707185      -0.020405       0.006011       0.008791       0.023017      -0.003777      -0.004672       0.002116       0.008974      -0.008171      -0.005098      -0.004290       0.009388              1.632378       1.717502      -0.139531      -0.226914       1.610437       0.133313       1.569196           0.000008
           18              H       1.443323      13.478601      11.255985       0.153108       0.825176 0.60837128E+01  0.56820212E+02                                 1.562205                            1.525998      -1.066815       2.391616                    0.995152       3.537292      10.263784       0.456880       1.435391      -0.676182       0.019053      -0.007215       0.015083       0.025349      -0.004052       0.006440      -0.002731       0.006098      -0.008000      -0.006509      -0.003689       0.010197              1.579278       1.615052      -0.056419       0.350481       1.386850      -0.094256       1.735933           0.000006
           19              H       8.425587      12.770214       9.907896       0.109205       1.016068 0.74639291E+01  0.71759577E+02                                 1.644694                            1.580101      -0.782342       2.500103                    0.999695       3.393062       9.291572       0.507879       1.254393      -0.715022      -0.023248       0.022243       0.007010       0.032930      -0.002870       0.000141       0.010573      -0.000013      -0.037704      -0.017378       0.005223       0.012155              1.653893       1.907780      -0.304606      -0.081741       1.644097       0.125420       1.409803           0.000010
           20              H       7.767793      10.827492       8.868860       0.104948       0.945388 0.67423721E+01  0.64252066E+02                                 1.659170                            1.568769      -1.138344       2.328732                    0.996135       3.721112      10.709571       0.469564       1.368790      -0.688086      -0.030902      -0.004964      -0.006734       0.032014       0.001134       0.001361       0.010562      -0.003581      -0.032164      -0.015650       0.003307       0.012343              1.705548       2.335132       0.110978       0.174978       1.385901       0.041579       1.395610           0.000008
           21              H       1.477520       9.707884       8.629728       0.104683       1.006874 0.75179932E+01  0.72919230E+02                                 1.674773                            1.616585      -0.937825       2.425993                    0.998200       3.557457      10.011397       0.484439       1.303546      -0.703237       0.021115      -0.023390      -0.009272       0.032847      -0.002613       0.001797       0.013512      -0.006010      -0.034801      -0.018688       0.002968       0.015720              1.679760       1.932984      -0.297636      -0.168187       1.649320       0.159268       1.456977           0.000009
           22              H       2.141348      11.643020       9.624014       0.110210       0.903334 0.64470343E+01  0.60616241E+02                                 1.600450                            1.528592      -0.956354       2.421582                    0.997969       3.566190      10.119822       0.479317       1.359109      -0.690869       0.031063       0.007836       0.003147       0.032191       0.005414       0.002412       0.009976       0.001772      -0.037592      -0.016981       0.002414       0.014567              1.633563       2.192074       0.116281       0.112090       1.353515       0.040634       1.355100           0.000007
           23              H       8.178160       8.860634       7.748716       0.166894       0.837014 0.62926179E+01  0.59408842E+02                                 1.591254                            1.563124      -1.160571       2.352576                    0.995094       3.574956      10.509489       0.445553       1.456085      -0.672186      -0.022539       0.006989      -0.004306       0.023988      -0.004568       0.001572      -0.000171       0.001874      -0.016270      -0.005753      -0.001759       0.007511              1.601334       1.959674       0.025613       0.156096       1.413748       0.023916       1.430578           0.000006
           24              H       9.612431       8.661519       7.164171       0.171089       0.940963 0.71787945E+01  0.69783423E+02                                 1.695520                            1.649207      -1.280918       2.292357                    0.994109       3.619864      10.666915       0.443481       1.420790      -0.678856       0.015344       0.000244      -0.018803       0.024270      -0.001239      -0.004825      -0.001167       0.006476      -0.005194      -0.005347      -0.001506       0.006853              1.716557       1.556869       0.049386      -0.336472       1.465252       0.049639       2.127550           0.000008
           25              H       5.898011      13.244265       9.074430       0.165604       0.967014 0.72481391E+01  0.70611947E+02                                 1.724510                            1.655971      -1.283132       2.291003                    0.994156       3.636265      10.719496       0.443143       1.418764      -0.679244      -0.000290      -0.007034       0.023326       0.024366      -0.000767       0.003605      -0.003284      -0.003617       0.008886      -0.005040      -0.001375       0.006415              1.752531       1.544223      -0.078220       0.115972       1.480643      -0.061541       2.232728           0.000006
           26              H       6.553793      13.666402       7.712356       0.166063       0.923359 0.68164546E+01  0.63865759E+02                                 1.543475                            1.507753      -0.665472       2.581959                    0.999984       3.076423       8.232474       0.522713       1.250642      -0.717786       0.019364       0.005926      -0.012170       0.023626       0.004005      -0.007643      -0.001776       0.002964      -0.006820      -0.007985      -0.001997       0.009981              1.551175       1.855159       0.125551      -0.213276       1.383393      -0.062756       1.414974           0.000010
           27              H       4.658866      11.215980       9.231054       0.110982       0.966481 0.69922495E+01  0.67583258E+02                                 1.711332                            1.619128      -1.338228       2.238517                    0.993311       3.881010      11.436515       0.450720       1.405973      -0.680043      -0.005598       0.009243       0.031613       0.033409       0.004988      -0.003644       0.005238      -0.015399       0.014555      -0.013050       0.002677       0.010372              1.755190       1.456663      -0.015123      -0.171106       1.438570       0.084810       2.370337           0.000008
           28              H       5.982498      12.368205       5.672043       0.107466       1.043344 0.77961366E+01  0.76305472E+02                                 1.716964                            1.647654      -0.965824       2.415487                    0.997650       3.571349      10.095511       0.479232       1.305822      -0.702944       0.011380       0.025467      -0.018537       0.033491       0.008462      -0.005910      -0.000631      -0.021622      -0.002564      -0.015332       0.000734       0.014598              1.733049       1.559665       0.163149      -0.199686       1.740862      -0.329052       1.898619           0.000010
           29              H       7.042612      18.824756      13.823507       0.149070       0.974081 0.71679097E+01  0.68823737E+02                                 1.664047                            1.593269      -0.910432       2.454904                    0.998565       3.416141       9.621682       0.480334       1.328057      -0.698709       0.015632      -0.001458      -0.014012       0.021043      -0.002259      -0.000765      -0.000431       0.003614       0.003670      -0.003613       0.001118       0.002495              1.696551       2.143056       0.057758      -0.362525       1.389752      -0.019613       1.556845          -0.000008
           30              H       6.373755      19.038305       1.251597       0.152203       0.961812 0.71720144E+01  0.68662259E+02                                 1.635718                            1.584567      -0.822901       2.503199                    0.999133       3.308857       9.213217       0.487324       1.312839      -0.702876      -0.000941      -0.002173       0.021238       0.021370      -0.001320      -0.001078      -0.003413      -0.006543       0.008460      -0.005363      -0.000424       0.005787              1.647980       1.428690       0.007682       0.111076       1.431185      -0.106871       2.084066          -0.000006
           31              H       5.065209      20.049430      12.197130       0.118298       0.891997 0.63804895E+01  0.60208176E+02                                 1.623161                            1.549208      -1.100406       2.361015                    0.996532       3.662870      10.626547       0.460159       1.410576      -0.680238       0.001121      -0.022986      -0.029019       0.037037      -0.008034       0.005020       0.002017      -0.010096       0.005485      -0.012428       0.003771       0.008657              1.643619       1.360686       0.010442       0.045607       1.682383       0.368657       1.887788          -0.000009
           32              H       5.856773      21.199578       2.038915       0.105761       0.960952 0.69599514E+01  0.67101305E+02                                 1.697507                            1.609251      -1.296885       2.256386                    0.993830       3.855384      11.296010       0.455312       1.395315      -0.682271       0.009205      -0.004976       0.027552       0.029472      -0.005938       0.005191       0.005651      -0.012377       0.006805      -0.012972       0.003308       0.009664              1.729561       1.502866      -0.076171       0.271135       1.453199      -0.220673       2.232616          -0.000009
           33              H       8.213363       1.367407      13.145267       0.159891       0.841791 0.63938783E+01  0.60294834E+02                                 1.570829                            1.555780      -1.044452       2.409144                    0.996352       3.459894       9.995714       0.457538       1.419591      -0.679959      -0.024637      -0.004625       0.003389       0.025296       0.001232      -0.002355       0.000024       0.006830      -0.014882      -0.005466      -0.001110       0.006577              1.568560       1.867603      -0.001080      -0.185961       1.407179      -0.003460       1.430899          -0.000012
           34              H       9.693900       1.627444      13.571789       0.165689       0.912740 0.69748135E+01  0.67325485E+02                                 1.662687                            1.626760      -1.249668       2.306356                    0.993534       3.611027      10.609581       0.445978       1.422806      -0.678497       0.015856      -0.000014       0.015145       0.021927       0.001547       0.003546       0.002222       0.006983      -0.002628      -0.004497      -0.001936       0.006433              1.673562       1.594323       0.012486       0.372401       1.435443       0.093157       1.990919          -0.000008
           35              H       1.449358       0.413190      12.089451       0.107872       0.928561 0.67931788E+01  0.64565058E+02                                 1.616102                            1.558828      -0.931131       2.433471                    0.997925       3.564453      10.094825       0.480427       1.341389      -0.694710       0.024201       0.025379       0.002137       0.035133       0.004314      -0.002110       0.009808      -0.003317      -0.041193      -0.017973       0.004387       0.013585              1.623714       1.858066       0.336131       0.084097       1.666890       0.092044       1.346185          -0.000012
           36              H       2.058873      20.207901      11.394430       0.118995       0.860073 0.61298942E+01  0.56882492E+02                                 1.549018                            1.491640      -0.906318       2.455895                    0.998256       3.450159       9.709917       0.484924       1.361152      -0.690970       0.034037      -0.008515      -0.006361       0.035658      -0.002366      -0.005236       0.008106       0.005274      -0.039931      -0.017134       0.004279       0.012855              1.567318       2.026922      -0.133885      -0.133024       1.369221       0.053922       1.305811          -0.000011
           37              H       8.293827      19.061570      11.427992       0.119514       1.010376 0.74304658E+01  0.71799978E+02                                 1.678143                            1.607558      -0.875375       2.465068                    0.999131       3.457304       9.684995       0.486015       1.304213      -0.703731      -0.026743      -0.022177      -0.004168       0.034991       0.000567      -0.002007       0.008140       0.002620      -0.046779      -0.018427       0.009112       0.009315              1.688464       1.939747       0.326585       0.022996       1.712754       0.090070       1.412889          -0.000008
           38              H       7.716498      21.170161      12.223700       0.107052       0.939650 0.67570755E+01  0.64422312E+02                                 1.652166                            1.570395      -1.151683       2.323700                    0.996479       3.710679      10.679363       0.469395       1.368644      -0.688157      -0.029295       0.006174       0.005084       0.030367      -0.000587      -0.000946       0.008277      -0.007349      -0.035271      -0.014623       0.002161       0.012463              1.688973       2.291327      -0.126236      -0.200972       1.392962       0.038290       1.382630          -0.000011
           39              H       9.895060      17.537886      10.668643       0.155096       1.024816 0.79758271E+01  0.78277960E+02                                 1.703590                            1.670446      -0.817400       2.510105                    0.998948       3.316032       9.296212       0.475687       1.311960      -0.704204      -0.018662      -0.008378      -0.004739       0.020998       0.004969       0.003756       0.002869       0.001365      -0.016457      -0.007012      -0.002255       0.009267              1.704656       1.830651       0.210479       0.152301       1.753885       0.122107       1.529431          -0.000000
           40              H       1.194890      18.105008      10.124653       0.155203       0.910435 0.68022298E+01  0.65694795E+02                                 1.696906                            1.634132      -1.409457       2.224174                    0.992981       3.825336      11.494754       0.430796       1.472158      -0.668179       0.014718       0.007095      -0.018246       0.024492       0.004806      -0.004361      -0.003565      -0.000021      -0.002847      -0.004785      -0.003799       0.008584              1.727812       1.660415      -0.038765      -0.391647       1.471497       0.012787       2.051523          -0.000002
           41              H       5.055151       7.211884       9.966630       0.162843       0.972892 0.75015788E+01  0.72398276E+02                                 1.634079                            1.611076      -0.766204       2.535218                    0.999452       3.231535       8.941001       0.489125       1.297510      -0.707185      -0.020405      -0.006011      -0.008791       0.023017       0.003777       0.004672       0.002116       0.008974      -0.008171      -0.005098      -0.004290       0.009388              1.632379       1.717503       0.139532       0.226914       1.610437       0.133314       1.569196           0.000008
           42              H       6.472323       7.839071       9.720506       0.153107       0.825176 0.60837119E+01  0.56820204E+02                                 1.562205                            1.525998      -1.066815       2.391616                    0.995152       3.537293      10.263788       0.456879       1.435392      -0.676182       0.019053       0.007215      -0.015083       0.025349       0.004052      -0.006440      -0.002731       0.006099      -0.008000      -0.006509      -0.003689       0.010197              1.579278       1.615053       0.056419      -0.350481       1.386850      -0.094256       1.735933           0.000006
           43              H       3.396587       8.547458      11.068595       0.109205       1.016068 0.74639270E+01  0.71759554E+02                                 1.644694                            1.580101      -0.782342       2.500103                    0.999695       3.393062       9.291573       0.507879       1.254394      -0.715022      -0.023248      -0.022243      -0.007010       0.032930       0.002870      -0.000141       0.010573      -0.000013      -0.037704      -0.017378       0.005223       0.012155              1.653893       1.907780       0.304606       0.081740       1.644097       0.125419       1.409803           0.000010
           44              H       2.738793      10.490180      12.107630       0.104948       0.945388 0.67423719E+01  0.64252062E+02                                 1.659170                            1.568769      -1.138344       2.328732                    0.996135       3.721112      10.709570       0.469564       1.368789      -0.688086      -0.030902       0.004964       0.006734       0.032014      -0.001134      -0.001361       0.010562      -0.003581      -0.032164      -0.015650       0.003307       0.012343              1.705547       2.335132      -0.110978      -0.174977       1.385901       0.041579       1.395609           0.000008
           45              H       6.506520      11.609788      12.346762       0.104683       1.006873 0.75179871E+01  0.72919159E+02                                 1.674772                            1.616585      -0.937825       2.425993                    0.998200       3.557456      10.011394       0.484439       1.303547      -0.703237       0.021115       0.023390       0.009272       0.032847       0.002613      -0.001797       0.013512      -0.006010      -0.034801      -0.018688       0.002968       0.015720              1.679760       1.932983       0.297636       0.168187       1.649320       0.159268       1.456976           0.000009
           46              H       7.170348       9.674652      11.352477       0.110210       0.903333 0.64470303E+01  0.60616197E+02                                 1.600449                            1.528592      -0.956353       2.421582                    0.997969       3.566189      10.119820       0.479317       1.359110      -0.690869       0.031063      -0.007836      -0.003147       0.032191      -0.005414      -0.002412       0.009976       0.001772      -0.037592      -0.016981       0.002414       0.014567              1.633563       2.192074      -0.116281      -0.112090       1.353515       0.040634       1.355100           0.000007
           47              H       3.149160      12.457038      13.227775       0.166894       0.837014 0.62926229E+01  0.59408899E+02                                 1.591254                            1.563124      -1.160571       2.352576                    0.995094       3.574957      10.509491       0.445553       1.456085      -0.672186      -0.022539      -0.006989       0.004306       0.023988       0.004568      -0.001572      -0.000171       0.001874      -0.016270      -0.005753      -0.001759       0.007511              1.601334       1.959674      -0.025613      -0.156097       1.413749       0.023916       1.430579           0.000006
           48              H       4.583431      12.656153      13.812320       0.171089       0.940963 0.71787977E+01  0.69783463E+02                                 1.695520                            1.649208      -1.280918       2.292357                    0.994109       3.619864      10.666917       0.443481       1.420791      -0.678856       0.015344      -0.000244       0.018803       0.024270       0.001239       0.004825      -0.001167       0.006476      -0.005194      -0.005347      -0.001506       0.006853              1.716558       1.556869      -0.049386       0.336472       1.465253       0.049639       2.127551           0.000008
           49              H       0.869011       8.073407      11.902061       0.165604       0.967013 0.72481284E+01  0.70611822E+02                                 1.724509                            1.655970      -1.283132       2.291002                    0.994156       3.636264      10.719494       0.443143       1.418765      -0.679244      -0.000290       0.007034      -0.023326       0.024366       0.000767      -0.003605      -0.003284      -0.003617       0.008886      -0.005040      -0.001375       0.006415              1.752531       1.544222       0.078220      -0.115972       1.480643      -0.061542       2.232727           0.000006
           50              H       1.524793       7.651270      13.264134       0.166063       0.923359 0.68164549E+01  0.63865756E+02                                 1.543474                            1.507752      -0.665472       2.581959                    0.999984       3.076423       8.232471       0.522714       1.250641      -0.717786       0.019364      -0.005926       0.012170       0.023626      -0.004005       0.007643      -0.001776       0.002964      -0.006820      -0.007985      -0.001997       0.009981              1.551174       1.855158      -0.125551       0.213276       1.383392      -0.062756       1.414973           0.000010
           51              H       9.687866      10.101692      11.745436       0.110982       0.966481 0.69922451E+01  0.67583208E+02                                 1.711332                            1.619128      -1.338228       2.238517                    0.993311       3.881009      11.436513       0.450720       1.405973      -0.680042      -0.005598      -0.009243      -0.031613       0.033409      -0.004988       0.003644       0.005238      -0.015399       0.014555      -0.013049       0.002677       0.010372              1.755190       1.456663       0.015123       0.171106       1.438570       0.084810       2.370336           0.000008
           52              H       0.953498       9.311019       1.320120       0.107466       1.043344 0.77961328E+01  0.76305426E+02                                 1.716964                            1.647654      -0.965824       2.415487                    0.997650       3.571349      10.095511       0.479232       1.305822      -0.702944       0.011380      -0.025467       0.018537       0.033491      -0.008462       0.005910      -0.000631      -0.021622      -0.002564      -0.015332       0.000734       0.014598              1.733048       1.559665      -0.163149       0.199686       1.740862      -0.329052       1.898618           0.000010
           53              H       2.013612       2.492916       7.152983       0.149070       0.974081 0.71679101E+01  0.68823740E+02                                 1.664047                            1.593269      -0.910432       2.454904                    0.998565       3.416141       9.621681       0.480334       1.328057      -0.698709       0.015632       0.001458       0.014012       0.021043       0.002259       0.000765      -0.000431       0.003614       0.003670      -0.003613       0.001118       0.002495              1.696551       2.143055      -0.057758       0.362525       1.389752      -0.019613       1.556845          -0.000008
           54              H       1.344755       2.640919       5.740566       0.152203       0.961812 0.71720135E+01  0.68662246E+02                                 1.635718                            1.584567      -0.822900       2.503199                    0.999133       3.308857       9.213216       0.487324       1.312839      -0.702876      -0.000941       0.002173      -0.021238       0.021370       0.001320       0.001078      -0.003413      -0.006543       0.008460      -0.005363      -0.000424       0.005787              1.647980       1.428689      -0.007682      -0.111076       1.431185      -0.106872       2.084066          -0.000006
           55              H       0.036209       1.268242       8.779360       0.118298       0.891997 0.63804855E+01  0.60208130E+02                                 1.623160                            1.549207      -1.100407       2.361015                    0.996532       3.662870      10.626547       0.460159       1.410577      -0.680238       0.001121       0.022986       0.029019       0.037037       0.008034      -0.005020       0.002017      -0.010096       0.005485      -0.012428       0.003771       0.008657              1.643619       1.360686      -0.010442      -0.045607       1.682383       0.368657       1.887788          -0.000009
           56              H       0.827773       0.479646       4.953249       0.105760       0.960952 0.69599500E+01  0.67101289E+02                                 1.697507                            1.609251      -1.296886       2.256386                    0.993830       3.855384      11.296010       0.455312       1.395316      -0.682271       0.009205       0.004976      -0.027552       0.029472       0.005938      -0.005191       0.005651      -0.012377       0.006805      -0.012972       0.003308       0.009664              1.729561       1.502866       0.076172      -0.271135       1.453200      -0.220673       2.232616          -0.000009
           57              H       6.873637       1.548183       6.153104       0.159891       0.841791 0.63938779E+01  0.60294827E+02                                 1.570829                            1.555780      -1.044452       2.409144                    0.996352       3.459894       9.995713       0.457538       1.419591      -0.679959       0.024637      -0.004625       0.003389       0.025296      -0.001232       0.002355       0.000024       0.006830      -0.014882      -0.005466      -0.001110       0.006577              1.568560       1.867603       0.001080       0.185961       1.407179      -0.003460       1.430899          -0.000012
           58              H       5.393100       1.808220       6.579626       0.165689       0.912740 0.69748143E+01  0.67325492E+02                                 1.662687                            1.626760      -1.249668       2.306356                    0.993534       3.611027      10.609580       0.445978       1.422806      -0.678497      -0.015856      -0.000014       0.015145       0.021927      -0.001547      -0.003546       0.002222       0.006983      -0.002628      -0.004497      -0.001936       0.006433              1.673562       1.594323      -0.012486      -0.372402       1.435443       0.093157       1.990919          -0.000008
           59              H       3.579642       0.593966       5.097287       0.107872       0.928561 0.67931764E+01  0.64565029E+02                                 1.616102                            1.558828      -0.931130       2.433471                    0.997925       3.564452      10.094821       0.480427       1.341389      -0.694710      -0.024201       0.025379       0.002137       0.035133      -0.004314       0.002110       0.009808      -0.003317      -0.041193      -0.017973       0.004388       0.013585              1.623713       1.858065      -0.336131      -0.084097       1.666889       0.092044       1.346185          -0.000012
           60              H       2.970127      20.388677       4.402266       0.118995       0.860073 0.61298905E+01  0.56882452E+02                                 1.549018                            1.491640      -0.906317       2.455896                    0.998256       3.450158       9.709915       0.484924       1.361152      -0.690970      -0.034037      -0.008515      -0.006361       0.035658       0.002366       0.005236       0.008106       0.005274      -0.039931      -0.017134       0.004279       0.012855              1.567317       2.026921       0.133885       0.133024       1.369220       0.053922       1.305811          -0.000011
           61              H       6.793173      19.242346       4.435829       0.119514       1.010376 0.74304612E+01  0.71799922E+02                                 1.678143                            1.607557      -0.875375       2.465068                    0.999131       3.457303       9.684991       0.486015       1.304213      -0.703731       0.026743      -0.022177      -0.004168       0.034991      -0.000567       0.002007       0.008140       0.002620      -0.046779      -0.018427       0.009112       0.009315              1.688463       1.939747      -0.326584      -0.022996       1.712754       0.090070       1.412888          -0.000008
           62              H       7.370502      21.350937       5.231537       0.107052       0.939650 0.67570808E+01  0.64422374E+02                                 1.652167                            1.570396      -1.151684       2.323700                    0.996479       3.710680      10.679366       0.469395       1.368644      -0.688157       0.029295       0.006174       0.005084       0.030367       0.000587       0.000946       0.008277      -0.007349      -0.035271      -0.014623       0.002161       0.012463              1.688973       2.291327       0.126236       0.200972       1.392963       0.038290       1.382631          -0.000011
           63              H       5.191940      17.718662       3.676480       0.155096       1.024817 0.79758315E+01  0.78278009E+02                                 1.703590                            1.670446      -0.817400       2.510105                    0.998948       3.316033       9.296213       0.475688       1.311959      -0.704204       0.018662      -0.008378      -0.004739       0.020998      -0.004969      -0.003756       0.002869       0.001365      -0.016457      -0.007012      -0.002255       0.009267              1.704655       1.830651      -0.210479      -0.152301       1.753884       0.122107       1.529431          -0.000000
           64              H       3.834110      18.285784       3.132489       0.155203       0.910435 0.68022297E+01  0.65694795E+02                                 1.696907                            1.634133      -1.409457       2.224174                    0.992981       3.825335      11.494752       0.430796       1.472159      -0.668179      -0.014718       0.007095      -0.018246       0.024492      -0.004806       0.004361      -0.003565      -0.000021      -0.002847      -0.004785      -0.003799       0.008584              1.727812       1.660415       0.038765       0.391647       1.471497       0.012787       2.051524          -0.000003
           65              H      -0.026151       7.392660       2.974466       0.162844       0.972892 0.75015764E+01  0.72398243E+02                                 1.634078                            1.611076      -0.766204       2.535219                    0.999452       3.231534       8.940996       0.489125       1.297510      -0.707185       0.020405      -0.006011      -0.008791       0.023017      -0.003777      -0.004672       0.002116       0.008974      -0.008171      -0.005098      -0.004290       0.009388              1.632378       1.717502      -0.139531      -0.226914       1.610436       0.133313       1.569195           0.000008
           66              H       8.614677       8.019847       2.728342       0.153108       0.825176 0.60837119E+01  0.56820203E+02                                 1.562205                            1.525998      -1.066815       2.391616                    0.995152       3.537292      10.263785       0.456879       1.435391      -0.676182      -0.019053       0.007215      -0.015083       0.025349      -0.004052       0.006440      -0.002731       0.006098      -0.008000      -0.006509      -0.003689       0.010197              1.579278       1.615052      -0.056419       0.350481       1.386850      -0.094256       1.735933           0.000006
           67              H       1.632413       8.728234       4.076431       0.109205       1.016068 0.74639279E+01  0.71759563E+02                                 1.644693                            1.580101      -0.782342       2.500103                    0.999695       3.393062       9.291572       0.507879       1.254393      -0.715022       0.023248      -0.022243      -0.007010       0.032930      -0.002870       0.000141       0.010573      -0.000013      -0.037704      -0.017378       0.005223       0.012155              1.653893       1.907779      -0.304606      -0.081741       1.644097       0.125420       1.409803           0.000010
           68              H       2.290207      10.670956       5.115467       0.104948       0.945389 0.67423782E+01  0.64252134E+02                                 1.659170                            1.568770      -1.138345       2.328732                    0.996135       3.721113      10.709572       0.469564       1.368789      -0.688086       0.030902       0.004964       0.006734       0.032014       0.001134       0.001361       0.010562      -0.003581      -0.032164      -0.015650       0.003307       0.012343              1.705548       2.335133       0.110978       0.174978       1.385901       0.041579       1.395610           0.000008
           69              H       8.580480      11.790564       5.354599       0.104684       1.006873 0.75179853E+01  0.72919134E+02                                 1.674772                            1.616584      -0.937824       2.425993                    0.998200       3.557455      10.011389       0.484440       1.303546      -0.703238      -0.021115       0.023390       0.009272       0.032847      -0.002613       0.001797       0.013512      -0.006010      -0.034801      -0.018688       0.002968       0.015720              1.679759       1.932982      -0.297636      -0.168187       1.649319       0.159268       1.456976           0.000009
           70              H       7.916652       9.855428       4.360313       0.110210       0.903334 0.64470343E+01  0.60616241E+02                                 1.600450                            1.528592      -0.956354       2.421582                    0.997969       3.566190      10.119822       0.479317       1.359109      -0.690869      -0.031063      -0.007836      -0.003147       0.032191       0.005414       0.002412       0.009976       0.001772      -0.037592      -0.016981       0.002414       0.014567              1.633563       2.192074       0.116281       0.112090       1.353515       0.040634       1.355100           0.000007
           71              H       1.879840      12.637814       6.235611       0.166894       0.837013 0.62926167E+01  0.59408828E+02                                 1.591254                            1.563124      -1.160571       2.352576                    0.995094       3.574956      10.509489       0.445553       1.456085      -0.672186       0.022539      -0.006989       0.004306       0.023988      -0.004568       0.001572      -0.000171       0.001874      -0.016270      -0.005753      -0.001759       0.007511              1.601333       1.959674       0.025613       0.156096       1.413748       0.023916       1.430578           0.000006
           72              H       0.445569      12.836929       6.820156       0.171089       0.940963 0.71787945E+01  0.69783422E+02                                 1.695520                            1.649207      -1.280918       2.292357                    0.994109       3.619864      10.666915       0.443481       1.420790      -0.678856      -0.015344      -0.000244       0.018803       0.024270      -0.001239      -0.004825      -0.001167       0.006476      -0.005194      -0.005347      -0.001506       0.006853              1.716557       1.556869       0.049386      -0.336472       1.465252       0.049639       2.127550           0.000008
           73              H       4.159989       8.254183       4.909897       0.165604       0.967014 0.72481323E+01  0.70611872E+02                                 1.724510                            1.655971      -1.283132       2.291003                    0.994156       3.636264      10.719496       0.443143       1.418765      -0.679244       0.000290       0.007034      -0.023326       0.024366      -0.000767       0.003605      -0.003284      -0.003617       0.008886      -0.005040      -0.001375       0.006415              1.752531       1.544223      -0.078220       0.115972       1.480643      -0.061541       2.232728           0.000006
           74              H       3.504207       7.832046       6.271971       0.166063       0.923359 0.68164545E+01  0.63865758E+02                                 1.543475                            1.507753      -0.665472       2.581959                    0.999984       3.076423       8.232474       0.522713       1.250642      -0.717786      -0.019364      -0.005926       0.012170       0.023626       0.004005      -0.007643      -0.001776       0.002964      -0.006820      -0.007985      -0.001997       0.009981              1.551175       1.855159       0.125551      -0.213276       1.383393      -0.062756       1.414974           0.000010
           75              H       5.399134      10.282468       4.753273       0.110982       0.966481 0.69922524E+01  0.67583296E+02                                 1.711333                            1.619129      -1.338229       2.238516                    0.993311       3.881011      11.436521       0.450720       1.405973      -0.680042       0.005598      -0.009243      -0.031613       0.033409       0.004988      -0.003644       0.005238      -0.015399       0.014555      -0.013050       0.002677       0.010372              1.755191       1.456663      -0.015123      -0.171107       1.438570       0.084810       2.370339           0.000008
           76              H       4.075502       9.130243       8.312284       0.107467       1.043345 0.77961399E+01  0.76305512E+02                                 1.716964                            1.647654      -0.965824       2.415487                    0.997650       3.571349      10.095511       0.479232       1.305821      -0.702944      -0.011380      -0.025467       0.018537       0.033491       0.008462      -0.005910      -0.000631      -0.021622      -0.002564      -0.015332       0.000734       0.014598              1.733049       1.559665       0.163149      -0.199686       1.740863      -0.329053       1.898619           0.000010
           77              H       3.015388       2.673692       0.160820       0.149070       0.974080 0.71679043E+01  0.68823677E+02                                 1.664047                            1.593269      -0.910432       2.454904                    0.998565       3.416140       9.621681       0.480334       1.328058      -0.698709      -0.015632       0.001458       0.014012       0.021043      -0.002259      -0.000765      -0.000431       0.003614       0.003670      -0.003613       0.001118       0.002495              1.696551       2.143056       0.057758      -0.362525       1.389752      -0.019613       1.556845          -0.000008
           78              H       3.684245       2.460143      12.732730       0.152203       0.961811 0.71720091E+01  0.68662202E+02                                 1.635718                            1.584568      -0.822901       2.503199                    0.999133       3.308856       9.213217       0.487323       1.312840      -0.702876       0.000941       0.002173      -0.021238       0.021370      -0.001320      -0.001078      -0.003413      -0.006543       0.008460      -0.005363      -0.000424       0.005787              1.647981       1.428690       0.007682       0.111076       1.431185      -0.106871       2.084066          -0.000006
           79              H       4.992791       1.449018       1.787197       0.118298       0.891998 0.63805005E+01  0.60208306E+02                                 1.623162                            1.549209      -1.100407       2.361015                    0.996532       3.662873      10.626558       0.460159       1.410576      -0.680238      -0.001121       0.022986       0.029019       0.037037      -0.008034       0.005020       0.002017      -0.010096       0.005485      -0.012428       0.003771       0.008657              1.643621       1.360687       0.010442       0.045607       1.682384       0.368658       1.887791          -0.000009
           80              H       4.201227       0.298870      11.945412       0.105760       0.960954 0.69599653E+01  0.67101466E+02                                 1.697508                            1.609251      -1.296886       2.256385                    0.993830       3.855387      11.296017       0.455312       1.395314      -0.682271      -0.009205       0.004976      -0.027552       0.029472      -0.005938       0.005191       0.005651      -0.012377       0.006805      -0.012972       0.003308       0.009664              1.729562       1.502867      -0.076172       0.271136       1.453200      -0.220674       2.232619          -0.000009
           81              H       1.844637      20.131041       0.839060       0.159891       0.841791 0.63938771E+01  0.60294820E+02                                 1.570829                            1.555780      -1.044452       2.409144                    0.996352       3.459894       9.995714       0.457538       1.419591      -0.679959       0.024637       0.004625      -0.003389       0.025296       0.001232      -0.002355       0.000024       0.006830      -0.014882      -0.005466      -0.001110       0.006577              1.568560       1.867603      -0.001080      -0.185961       1.407179      -0.003460       1.430899          -0.000012
           82              H       0.364100      19.871004       0.412538       0.165689       0.912740 0.69748135E+01  0.67325485E+02                                 1.662687                            1.626760      -1.249668       2.306356                    0.993534       3.611027      10.609581       0.445978       1.422806      -0.678497      -0.015856       0.000014      -0.015145       0.021927       0.001547       0.003546       0.002222       0.006983      -0.002628      -0.004497      -0.001936       0.006433              1.673562       1.594323       0.012486       0.372401       1.435443       0.093157       1.990919          -0.000008
           83              H       8.608642      21.085258       1.894876       0.107872       0.928561 0.67931753E+01  0.64565016E+02                                 1.616102                            1.558828      -0.931130       2.433471                    0.997925       3.564452      10.094821       0.480427       1.341389      -0.694710      -0.024201      -0.025379      -0.002137       0.035133       0.004314      -0.002110       0.009808      -0.003317      -0.041193      -0.017973       0.004388       0.013585              1.623713       1.858065       0.336131       0.084097       1.666889       0.092044       1.346185          -0.000011
           84              H       7.999127       1.290547       2.589897       0.118995       0.860073 0.61298942E+01  0.56882492E+02                                 1.549018                            1.491640      -0.906318       2.455895                    0.998256       3.450159       9.709917       0.484924       1.361152      -0.690970      -0.034037       0.008515       0.006361       0.035658      -0.002366      -0.005236       0.008106       0.005274      -0.039931      -0.017134       0.004279       0.012855              1.567318       2.026922      -0.133885      -0.133024       1.369221       0.053922       1.305811          -0.000011
           85              H       1.764173       2.436878       2.556335       0.119514       1.010376 0.74304658E+01  0.71799978E+02                                 1.678143                            1.607558      -0.875375       2.465068                    0.999131       3.457304       9.684995       0.486015       1.304213      -0.703731       0.026743       0.022177       0.004168       0.034991       0.000567      -0.002007       0.008140       0.002620      -0.046779      -0.018427       0.009112       0.009315              1.688464       1.939747       0.326584       0.022996       1.712754       0.090070       1.412889          -0.000008
           86              H       2.341502       0.328287       1.760627       0.107052       0.939650 0.67570798E+01  0.64422363E+02                                 1.652167                            1.570396      -1.151684       2.323700                    0.996479       3.710680      10.679366       0.469395       1.368644      -0.688157       0.029295      -0.006174      -0.005084       0.030367      -0.000587      -0.000946       0.008277      -0.007349      -0.035271      -0.014623       0.002161       0.012463              1.688973       2.291327      -0.126236      -0.200972       1.392963       0.038290       1.382630          -0.000011
           87              H       0.162940       3.960562       3.315684       0.155096       1.024817 0.79758325E+01  0.78278027E+02                                 1.703591                            1.670447      -0.817401       2.510105                    0.998948       3.316033       9.296216       0.475687       1.311960      -0.704204       0.018662       0.008378       0.004739       0.020998       0.004969       0.003756       0.002869       0.001365      -0.016457      -0.007012      -0.002255       0.009267              1.704656       1.830652       0.210479       0.152301       1.753885       0.122107       1.529431          -0.000000
           88              H       8.863110       3.393440       3.859674       0.155203       0.910435 0.68022308E+01  0.65694805E+02                                 1.696906                            1.634132      -1.409457       2.224174                    0.992981       3.825336      11.494753       0.430796       1.472158      -0.668179      -0.014718      -0.007095       0.018246       0.024492       0.004806      -0.004361      -0.003565      -0.000021      -0.002847      -0.004785      -0.003799       0.008584              1.727812       1.660415      -0.038765      -0.391647       1.471497       0.012787       2.051523          -0.000002
           89              H       5.002849      14.286564       4.017697       0.162843       0.972892 0.75015792E+01  0.72398275E+02                                 1.634078                            1.611076      -0.766204       2.535218                    0.999452       3.231535       8.940999       0.489125       1.297510      -0.707185       0.020405       0.006011       0.008791       0.023017       0.003777       0.004672       0.002116       0.008974      -0.008171      -0.005098      -0.004290       0.009388              1.632378       1.717503       0.139532       0.226914       1.610437       0.133313       1.569195           0.000008
           90              H       3.585677      13.659377       4.263821       0.153107       0.825176 0.60837128E+01  0.56820213E+02                                 1.562205                            1.525998      -1.066815       2.391616                    0.995152       3.537293      10.263787       0.456879       1.435391      -0.676182      -0.019053      -0.007215       0.015083       0.025349       0.004052      -0.006440      -0.002731       0.006098      -0.008000      -0.006509      -0.003689       0.010197              1.579278       1.615053       0.056419      -0.350481       1.386850      -0.094256       1.735933           0.000006
           91              H       6.661413      12.950990       2.915732       0.109205       1.016068 0.74639276E+01  0.71759557E+02                                 1.644693                            1.580101      -0.782342       2.500103                    0.999695       3.393062       9.291571       0.507879       1.254393      -0.715022       0.023248       0.022243       0.007010       0.032930       0.002870      -0.000141       0.010573      -0.000013      -0.037704      -0.017378       0.005223       0.012155              1.653893       1.907779       0.304606       0.081740       1.644097       0.125419       1.409803           0.000010
           92              H       7.319207      11.008268       1.876697       0.104948       0.945389 0.67423762E+01  0.64252113E+02                                 1.659170                            1.568770      -1.138345       2.328732                    0.996135       3.721113      10.709573       0.469564       1.368789      -0.688086       0.030902      -0.004964      -0.006734       0.032014      -0.001134      -0.001361       0.010562      -0.003581      -0.032164      -0.015650       0.003307       0.012343              1.705548       2.335132      -0.110978      -0.174977       1.385901       0.041579       1.395609           0.000008
           93              H       3.551480       9.888660       1.637565       0.104684       1.006873 0.75179835E+01  0.72919112E+02                                 1.674771                            1.616584      -0.937824       2.425993                    0.998200       3.557455      10.011389       0.484440       1.303546      -0.703238      -0.021115      -0.023390      -0.009272       0.032847       0.002613      -0.001797       0.013512      -0.006010      -0.034801      -0.018688       0.002968       0.015720              1.679759       1.932982       0.297636       0.168186       1.649319       0.159268       1.456975           0.000009
           94              H       2.887652      11.823796       2.631850       0.110210       0.903334 0.64470334E+01  0.60616232E+02                                 1.600450                            1.528592      -0.956354       2.421582                    0.997969       3.566190      10.119823       0.479317       1.359109      -0.690869      -0.031063       0.007836       0.003147       0.032191      -0.005414      -0.002412       0.009976       0.001772      -0.037592      -0.016981       0.002414       0.014567              1.633563       2.192074      -0.116281      -0.112090       1.353515       0.040634       1.355100           0.000007
           95              H       6.908840       9.041410       0.756552       0.166894       0.837014 0.62926221E+01  0.59408891E+02                                 1.591255                            1.563124      -1.160572       2.352576                    0.995094       3.574957      10.509492       0.445553       1.456085      -0.672186       0.022539       0.006989      -0.004306       0.023988       0.004568      -0.001572      -0.000171       0.001874      -0.016270      -0.005753      -0.001759       0.007511              1.601334       1.959674      -0.025613      -0.156097       1.413749       0.023916       1.430579           0.000006
           96              H       5.474569       8.842295       0.172007       0.171089       0.940964 0.71788036E+01  0.69783530E+02                                 1.695520                            1.649208      -1.280918       2.292357                    0.994109       3.619865      10.666918       0.443481       1.420790      -0.678856      -0.015344       0.000244      -0.018803       0.024270       0.001239       0.004825      -0.001167       0.006476      -0.005194      -0.005347      -0.001506       0.006853              1.716558       1.556870      -0.049386       0.336472       1.465253       0.049639       2.127551           0.000008
           97              H       9.188989      13.425041       2.082266       0.165604       0.967013 0.72481277E+01  0.70611815E+02                                 1.724509                            1.655970      -1.283132       2.291003                    0.994156       3.636264      10.719495       0.443143       1.418765      -0.679244       0.000290      -0.007034       0.023326       0.024366       0.000767      -0.003605      -0.003284      -0.003617       0.008886      -0.005040      -0.001375       0.006415              1.752531       1.544223       0.078220      -0.115972       1.480643      -0.061542       2.232727           0.000006
           98              H       8.533207      13.847178       0.720193       0.166063       0.923359 0.68164548E+01  0.63865759E+02                                 1.543475                            1.507753      -0.665472       2.581959                    0.999984       3.076423       8.232473       0.522713       1.250642      -0.717786      -0.019364       0.005926      -0.012170       0.023626      -0.004005       0.007643      -0.001776       0.002963      -0.006820      -0.007985      -0.001997       0.009981              1.551175       1.855158      -0.125551       0.213276       1.383392      -0.062756       1.414974           0.000010
           99              H       0.370134      11.396756       2.238891       0.110982       0.966482 0.69922531E+01  0.67583304E+02                                 1.711333                            1.619129      -1.338229       2.238516                    0.993311       3.881011      11.436520       0.450720       1.405973      -0.680043       0.005598       0.009243       0.031613       0.033409      -0.004988       0.003644       0.005238      -0.015399       0.014555      -0.013050       0.002677       0.010372              1.755191       1.456663       0.015123       0.171107       1.438570       0.084810       2.370338           0.000008
          100              H       9.104502      12.187429      12.664207       0.107467       1.043344 0.77961366E+01  0.76305470E+02                                 1.716964                            1.647653      -0.965824       2.415487                    0.997650       3.571349      10.095510       0.479233       1.305821      -0.702944      -0.011380       0.025467      -0.018537       0.033491      -0.008462       0.005910      -0.000631      -0.021622      -0.002564      -0.015332       0.000734       0.014598              1.733048       1.559665      -0.163149       0.199686       1.740862      -0.329052       1.898618           0.000010
          101              H       8.044388      19.005532       6.831344       0.149070       0.974081 0.71679133E+01  0.68823781E+02                                 1.664047                            1.593269      -0.910433       2.454903                    0.998565       3.416142       9.621686       0.480334       1.328058      -0.698709      -0.015632      -0.001458      -0.014012       0.021043       0.002259       0.000765      -0.000431       0.003614       0.003670      -0.003613       0.001118       0.002495              1.696551       2.143056      -0.057758       0.362525       1.389753      -0.019613       1.556845          -0.000008
          102              H       8.713245      18.857529       8.243761       0.152203       0.961811 0.71720132E+01  0.68662250E+02                                 1.635719                            1.584568      -0.822901       2.503199                    0.999133       3.308857       9.213220       0.487323       1.312840      -0.702876       0.000941      -0.002173       0.021238       0.021370       0.001320       0.001078      -0.003413      -0.006543       0.008460      -0.005363      -0.000424       0.005787              1.647981       1.428690      -0.007682      -0.111076       1.431186      -0.106872       2.084067          -0.000006
          103              H      10.021791      20.230206       5.204967       0.118298       0.891998 0.63804966E+01  0.60208261E+02                                 1.623162                            1.549209      -1.100407       2.361015                    0.996532       3.662873      10.626558       0.460159       1.410576      -0.680238      -0.001121      -0.022986      -0.029019       0.037037       0.008034      -0.005020       0.002017      -0.010096       0.005485      -0.012428       0.003771       0.008657              1.643620       1.360687      -0.010442      -0.045607       1.682384       0.368658       1.887790          -0.000009
          104              H       9.230227      21.018802       9.031078       0.105761       0.960953 0.69599615E+01  0.67101424E+02                                 1.697508                            1.609251      -1.296886       2.256385                    0.993830       3.855386      11.296016       0.455312       1.395315      -0.682271      -0.009205      -0.004976       0.027552       0.029472       0.005938      -0.005191       0.005651      -0.012377       0.006805      -0.012972       0.003308       0.009664              1.729562       1.502867       0.076172      -0.271136       1.453200      -0.220673       2.232618          -0.000009
          105              C       4.159989      18.752696       9.085617       0.746116      18.738623 0.20516559E+03  0.40779539E+04                                 6.720187                            5.230044       0.007970       2.090548                    0.999880      20.711305      58.414515       0.616355       0.499962      -0.996672      -0.019835      -0.014595       0.013403       0.028037      -0.038467      -0.070389       0.059002       0.071106      -0.011564      -0.082008      -0.037398       0.119405              7.541642       5.769958       2.022081       1.263345       9.798436      -1.890364       7.056531          -0.000010
          106              C       4.093606      19.884824       8.164050      -0.412274      32.571382 0.48495567E+03  0.11749767E+05                                 8.849204                            7.258537      -0.256425       1.906063                    0.995577      31.205108      91.902938       0.620514       0.407406      -1.067062       0.014549       0.049664       0.038751       0.064651       0.003111       0.002268       0.020136       0.042555      -0.094483      -0.042474       0.004991       0.037483              9.872038       6.880966       2.283886      -0.153926      14.209598      -0.864412       8.525550          -0.000016
          107              C       4.486874      21.221491       8.716431       0.154678      29.022792 0.38601131E+03  0.88012125E+04                                 8.375276                            6.683166      -0.010788       2.023752                    0.999482      25.544408      72.102551       0.619110       0.433906      -1.054282      -0.010072      -0.062457      -0.017602       0.065667       0.022156       0.012503       0.024511      -0.060174      -0.069535      -0.034194      -0.023882       0.058076              9.283479       9.675524       1.687388       0.786591      12.755727       2.379351       5.419184          -0.000012
          108              C       5.821570      21.552981       9.000313      -0.138918      30.967602 0.45162070E+03  0.10756092E+05                                 8.643325                            7.179368       0.074749       2.002491                    0.998664      29.649110      86.761027       0.600891       0.427986      -1.053304       0.001496       0.025599       0.018935       0.031876      -0.017941      -0.010802       0.000054      -0.023612      -0.001006      -0.025037       0.002130       0.022907              9.279289      11.110855       2.080249       0.934316      11.030826       1.969367       5.696186          -0.000021
          109              C       6.189693       0.925643       9.432429      -0.159481      29.578186 0.43949450E+03  0.10389455E+05                                 8.334506                            7.052900       0.177745       2.038127                    0.999034      29.423190      85.594748       0.610455       0.424437      -1.056195      -0.002847      -0.023483      -0.006099       0.024429       0.027092       0.010449       0.001202       0.013748      -0.010207      -0.027564      -0.004405       0.031968              8.781610       9.340097       0.600511       0.569776      11.484540       2.039949       5.520194          -0.000019
          110              C       5.251282       1.903703       9.650584       0.166321      29.369703 0.38525536E+03  0.87809657E+04                                 8.464058                            6.676809       0.030144       2.035760                    0.999693      25.526604      72.074599       0.619287       0.433931      -1.054112       0.023954       0.050878       0.019369       0.059477       0.022677       0.010167       0.028246      -0.065632      -0.071480      -0.034506      -0.027748       0.062254              9.516896      10.186572       2.554745       0.740675      13.032248       2.058114       5.331869          -0.000008
          111              C       3.922620       1.614956       9.404460      -0.178592      32.215085 0.46415622E+03  0.11096900E+05                                 8.766611                            7.187379       0.289477       2.061190                    0.999564      30.017437      87.139919       0.613847       0.417358      -1.063163      -0.026561      -0.042389      -0.014785       0.052162      -0.012920      -0.001452       0.009205      -0.019896      -0.076968      -0.027377      -0.003172       0.030549              9.471700      11.951302       2.104957       1.180969      10.637753       2.005529       5.826046          -0.000015
          112              C       3.581654       0.330951       8.928993      -0.160322      30.748980 0.45308344E+03  0.10792321E+05                                 8.553645                            7.147299       0.201403       2.037909                    0.999277      29.828742      87.098762       0.608180       0.422802      -1.057236       0.007078       0.048117       0.019529       0.052409       0.018166       0.007208       0.002017       0.017636      -0.010751      -0.018724      -0.005146       0.023869              9.069611      10.484094       0.249554       0.779109      11.073404       2.064752       5.651335          -0.000022
          113              C       5.655613       3.270073      10.068715      -0.414845      32.637875 0.48270425E+03  0.11704534E+05                                 8.905984                            7.262560      -0.367122       1.866274                    0.995754      31.592522      93.678663       0.616458       0.409760      -1.063440      -0.016286      -0.054238      -0.017915       0.059397      -0.021873       0.002717       0.004675       0.011720      -0.078712      -0.027817      -0.007953       0.035771              9.998881       8.046822       3.233278      -0.622061      12.582771      -0.288156       9.367048          -0.000003
          114              C       6.379789       3.971345       8.986329       0.726354      18.175746 0.22292928E+03  0.45302167E+04                                 6.627157                            5.475131      -0.140439       2.028671                    0.999746      21.540213      61.705673       0.597724       0.504258      -0.993173       0.021023      -0.001905      -0.019870       0.028990      -0.018219       0.000351       0.070622      -0.103859      -0.050177      -0.063614      -0.040242       0.103855              7.192603       7.219582       1.376824      -0.769420       6.710508      -2.866773       7.647718           0.000001
          115              C       1.388004      14.658599       9.582061       0.719131      18.784534 0.21884292E+03  0.44117939E+04                                 6.701925                            5.385034       0.076871       2.111799                    0.999832      21.046823      59.395897       0.611431       0.496908      -1.000184       0.012335       0.023047      -0.000737       0.026151      -0.072531      -0.017915       0.048726      -0.026268      -0.123277      -0.071844      -0.038399       0.110243              7.439883       6.381224       2.900662       0.405204       8.056588      -1.617469       7.881837           0.000010
          116              C       0.785530      13.688576      10.574948      -0.407826      32.854129 0.50048808E+03  0.12189193E+05                                 8.889504                            7.366427      -0.258049       1.908537                    0.996780      31.254702      91.480335       0.618548       0.406585      -1.070478      -0.014577      -0.037614      -0.030188       0.050385      -0.007991       0.016045       0.022050       0.021102      -0.069946      -0.041343       0.013992       0.027351              9.954695       7.811813       3.261912      -0.168112      12.875551      -0.370445       9.176720           0.000014
          117              C       0.331914      12.398811       9.899505       0.157394      29.490341 0.39191848E+03  0.89751188E+04                                 8.476718                            6.735191      -0.167902       1.968874                    0.999505      25.771454      73.041771       0.616207       0.434046      -1.053583       0.017293       0.050894       0.017522       0.056536       0.024522       0.011251       0.033213      -0.059907      -0.039947      -0.032163      -0.029584       0.061748              9.504796      10.578296       2.457520       0.836533      11.811292       2.788865       6.124800           0.000014
          118              C       9.066281      12.147190       9.654779      -0.164773      31.292098 0.44264015E+03  0.10477437E+05                                 8.649375                            7.061296       0.205298       2.040348                    0.999109      29.707367      86.341558       0.612565       0.422425      -1.057960      -0.017411      -0.034807      -0.022916       0.045165      -0.018297      -0.012598       0.005404      -0.021047      -0.017706      -0.022838      -0.004964       0.027802              9.407445      12.193557       2.201117       1.250465       9.737047       2.382628       6.291730           0.000020
          119              C       8.671002      10.974023       9.035274      -0.155980      30.199599 0.43921390E+03  0.10387285E+05                                 8.458254                            7.039566       0.203137       2.042484                    0.999166      29.579606      86.234136       0.612115       0.423104      -1.056403       0.007681       0.042020       0.016361       0.045742       0.019138       0.007874      -0.000748       0.015529      -0.005581      -0.021095      -0.002021       0.023116              9.028743      10.782675       0.527068       0.672275      10.063732       2.649381       6.239821           0.000017
          120              C       9.567170      10.043552       8.667486       0.158225      29.187156 0.38363174E+03  0.87356457E+04                                 8.417224                            6.664010      -0.094267       1.996283                    0.999449      25.528426      72.070093       0.619637       0.434098      -1.053900      -0.014114      -0.055267      -0.026428       0.062866       0.022204       0.014109       0.035445      -0.059765      -0.045607      -0.034523      -0.028791       0.063314              9.429575      10.257664       2.092472       0.872979      11.925252       3.117584       6.105808           0.000012
          121              C       0.834814      10.326247       8.894032      -0.146008      30.639274 0.43972396E+03  0.10413438E+05                                 8.579084                            7.077281       0.047953       1.993561                    0.998632      29.675452      86.873492       0.605492       0.427154      -1.052770       0.010346       0.030359       0.015527       0.035634      -0.016880      -0.010481       0.004317      -0.036181      -0.003222      -0.026912      -0.000628       0.027540              9.282548      11.561111       2.336481       0.915704      10.010783       2.498450       6.275750           0.000018
          122              C       1.235122      11.482432       9.493960      -0.155821      29.471441 0.43583110E+03  0.10301550E+05                                 8.360734                            7.054419       0.055660       1.999453                    0.998456      29.550848      86.514483       0.605182       0.428189      -1.051803      -0.005613      -0.026459      -0.023328       0.035718       0.024940       0.011663      -0.006708       0.011133      -0.009258      -0.029947       0.001991       0.027956              8.864817      10.086049       0.741744       0.478828      10.263680       2.603949       6.244722           0.000016
          123              C       9.111542       8.758231       7.989246      -0.418892      33.343415 0.49917408E+03  0.12166262E+05                                 8.969055                            7.348041      -0.392477       1.871738                    0.995523      31.312173      92.103885       0.619553       0.405623      -1.069610       0.023412       0.041808       0.035721       0.059766      -0.004489       0.007707       0.024272       0.022215      -0.060817      -0.038077       0.015447       0.022630             10.070367       7.190872       2.481373       0.380040      14.247312       0.058453       8.772917           0.000014
          124              C       9.250343       7.492181       8.763978       0.744352      19.414532 0.21426496E+03  0.43049003E+04                                 6.889340                            5.356396      -0.099905       2.053622                    0.999778      20.946866      59.380929       0.607112       0.502141      -0.995675      -0.003124      -0.024306      -0.001232       0.024537      -0.021834      -0.073144       0.040013       0.120876      -0.021069      -0.082152      -0.036744       0.118896              7.745763       4.964625       1.518151       1.541057      10.489040      -0.966345       7.783623           0.000010
          125              C       4.650819      14.308613       7.899746       0.743129      18.962549 0.21379758E+03  0.42948180E+04                                 6.815216                            5.359628      -0.157888       2.034130                    0.999745      20.987857      59.567160       0.605155       0.503846      -0.994449       0.000600       0.026792      -0.000140       0.026800       0.053207      -0.072836      -0.050930      -0.011806       0.125145      -0.081533      -0.043401       0.124934              7.630756       7.640261      -2.545649       1.618064       9.434410       1.180376       5.817596           0.000013
          126              C       5.739095      13.336653       8.122097      -0.424587      32.755175 0.49301577E+03  0.11975711E+05                                 8.882580                            7.327404      -0.314439       1.890942                    0.996560      31.377785      92.060438       0.617440       0.408386      -1.068084      -0.017032      -0.042815      -0.022796       0.051409       0.027472      -0.013298      -0.003170      -0.034151       0.033525      -0.039972       0.008651       0.031321              9.818143       9.529749      -2.673086       0.459679      12.289072       1.148243       7.635607           0.000017
          127              C       5.394105      11.957387       7.526365       0.152889      28.469662 0.38526508E+03  0.87728305E+04                                 8.211312                            6.638599      -0.086224       1.992882                    0.998851      25.621014      72.080725       0.627049       0.428968      -1.058162      -0.004224       0.052397       0.018558       0.055747       0.018915       0.011689       0.034707      -0.075865      -0.054168      -0.036677      -0.030380       0.067057              8.944200       5.276409       0.948328      -1.314504      10.966701       1.309966      10.589490           0.000015
          128              C       4.815770      11.033707       8.333260      -0.157578      30.771895 0.46455615E+03  0.11151117E+05                                 8.611654                            7.281225       0.007279       1.978713                    0.998230      30.054375      88.513488       0.596244       0.427959      -1.052512      -0.018448      -0.030275      -0.012357       0.037545      -0.015609       0.004689       0.027929      -0.007745      -0.003726      -0.033194       0.001255       0.031940              9.070524       5.869120       1.623575      -1.282076      10.437254       0.147945      10.905198           0.000019
          129              C       5.602306      11.713787       6.210440      -0.160589      30.956794 0.45645805E+03  0.10899284E+05                                 8.603899                            7.184594       0.053199       1.988424                    0.999020      30.056078      88.038331       0.604887       0.424067      -1.055827      -0.021222      -0.027661      -0.020057       0.040221       0.006489      -0.009077      -0.012754      -0.034230      -0.092476      -0.035111      -0.001631       0.036742              9.130360       5.707541       0.959010      -1.310134       9.721868       1.678192      11.961670           0.000021
          130              C       5.293525      17.801149      13.760578       0.776014      18.701114 0.20578244E+03  0.40852658E+04                                 6.687451                            5.233566      -0.245222       2.011227                    0.999280      20.414837      57.176054       0.618124       0.499135      -0.999042      -0.020055      -0.026760      -0.014564       0.036474      -0.068531       0.033888      -0.052648      -0.029064      -0.074461      -0.062080      -0.048956       0.111036              7.419444       6.953973       2.894850      -0.637127       7.768082       1.548083       7.536275          -0.000001
          131              C       6.197740      19.211177       0.314647      -0.410726      31.408147 0.47594295E+03  0.11444014E+05                                 8.560764                            7.148339      -0.152900       1.938309                    0.998319      31.021473      90.152071       0.632697       0.402612      -1.073351      -0.023542       0.051915      -0.002686       0.057067      -0.025031      -0.009013      -0.007394      -0.030886       0.052510      -0.040437       0.018145       0.022292              9.308415       9.216459       1.428901       0.618261      11.542286       0.696330       7.166499          -0.000013
          132              C       5.573138      20.592262       0.163617       0.148587      28.589411 0.39776916E+03  0.91246750E+04                                 8.236544                            6.761806       0.069695       2.043039                    0.999518      25.765776      72.613010       0.619433       0.431048      -1.057519       0.020775      -0.052766       0.006734       0.057106      -0.037542       0.002916      -0.013136      -0.076330      -0.071959      -0.041862      -0.025591       0.067452              8.798047       5.576544      -1.846945       1.248360      11.391743       0.700273       9.425853          -0.000012
          133              C       5.055151      20.636260      12.920120      -0.154184      30.467241 0.45675181E+03  0.10906747E+05                                 8.528802                            7.207712       0.087987       2.007827                    0.998558      29.726826      87.041640       0.601375       0.426526      -1.054428      -0.014176       0.031432      -0.010897       0.036162      -0.005167      -0.009498       0.021283      -0.013000      -0.017644      -0.022223      -0.005248       0.027471              8.887060       6.205027      -1.961744       1.644507      10.587697      -0.356253       9.868457          -0.000020
          134              C       5.526871      21.463628       1.211043      -0.162876      30.697457 0.44946030E+03  0.10698328E+05                                 8.536140                            7.118551       0.098875       2.003672                    0.998946      29.995991      87.924976       0.608637       0.422788      -1.055883      -0.017605       0.038649       0.001635       0.042501      -0.001227       0.010955      -0.010088       0.005477      -0.000810      -0.014512      -0.001281       0.015793              8.950160       5.898882      -1.786910       1.231212      10.670894       0.885593      10.280706          -0.000022
          135              C       9.188989       2.564976      11.890873       0.746117      18.738615 0.20516549E+03  0.40779514E+04                                 6.720185                            5.230042       0.007970       2.090548                    0.999880      20.711305      58.414514       0.616355       0.499962      -0.996672      -0.019835       0.014595      -0.013403       0.028037       0.038467       0.070389       0.059002       0.071106      -0.011564      -0.082008      -0.037398       0.119405              7.541639       5.769958      -2.022079      -1.263348       9.798429      -1.890360       7.056529          -0.000010
          136              C       9.122606       1.432848      12.812440      -0.412274      32.571383 0.48495569E+03  0.11749768E+05                                 8.849205                            7.258538      -0.256425       1.906063                    0.995577      31.205111      91.902951       0.620514       0.407406      -1.067062       0.014549      -0.049664      -0.038751       0.064651      -0.003111      -0.002268       0.020136       0.042555      -0.094484      -0.042474       0.004992       0.037483              9.872039       6.880966      -2.283886       0.153925      14.209602      -0.864412       8.525549          -0.000016
          137              C       9.515874       0.096181      12.260059       0.154678      29.022789 0.38601121E+03  0.88012099E+04                                 8.375276                            6.683165      -0.010789       2.023752                    0.999482      25.544408      72.102553       0.619110       0.433906      -1.054282      -0.010072       0.062457       0.017602       0.065667      -0.022156      -0.012503       0.024511      -0.060174      -0.069535      -0.034194      -0.023882       0.058076              9.283479       9.675527      -1.687387      -0.786590      12.755727       2.379348       5.419182          -0.000012
          138              C       0.792570      -0.235309      11.976178      -0.138918      30.967603 0.45162069E+03  0.10756092E+05                                 8.643325                            7.179367       0.074749       2.002491                    0.998664      29.649111      86.761027       0.600891       0.427986      -1.053304       0.001496      -0.025599      -0.018935       0.031876       0.017942       0.010802       0.000054      -0.023612      -0.001006      -0.025037       0.002130       0.022907              9.279289      11.110858      -2.080249      -0.934314      11.030825       1.969366       5.696185          -0.000021
          139              C       1.160693      20.392029      11.544062      -0.159481      29.578182 0.43949443E+03  0.10389453E+05                                 8.334506                            7.052900       0.177746       2.038127                    0.999034      29.423187      85.594738       0.610455       0.424437      -1.056195      -0.002847       0.023483       0.006099       0.024429      -0.027092      -0.010449       0.001202       0.013748      -0.010207      -0.027564      -0.004405       0.031968              8.781610       9.340097      -0.600513      -0.569775      11.484539       2.039951       5.520194          -0.000019
          140              C       0.222282      19.413969      11.325906       0.166321      29.369708 0.38525552E+03  0.87809700E+04                                 8.464059                            6.676810       0.030144       2.035760                    0.999693      25.526606      72.074605       0.619287       0.433931      -1.054112       0.023954      -0.050878      -0.019369       0.059477      -0.022677      -0.010167       0.028246      -0.065632      -0.071480      -0.034506      -0.027749       0.062254              9.516897      10.186570      -2.554745      -0.740676      13.032248       2.058117       5.331872          -0.000008
          141              C       8.951620      19.702716      11.572031      -0.178592      32.215089 0.46415634E+03  0.11096904E+05                                 8.766611                            7.187380       0.289476       2.061190                    0.999564      30.017438      87.139922       0.613847       0.417358      -1.063163      -0.026561       0.042389       0.014785       0.052162       0.012920       0.001452       0.009205      -0.019896      -0.076968      -0.027377      -0.003172       0.030549              9.471701      11.951300      -2.104957      -1.180970      10.637755       2.005531       5.826048          -0.000015
          142              C       8.610654      20.986721      12.047498      -0.160322      30.748974 0.45308328E+03  0.10792316E+05                                 8.553644                            7.147298       0.201403       2.037909                    0.999277      29.828741      87.098758       0.608180       0.422802      -1.057236       0.007078      -0.048117      -0.019529       0.052409      -0.018166      -0.007208       0.002017       0.017636      -0.010751      -0.018724      -0.005146       0.023869              9.069609      10.484094      -0.249551      -0.779108      11.073402       2.064750       5.651332          -0.000022
          143              C       0.626613      18.047599      10.907775      -0.414844      32.637847 0.48270394E+03  0.11704524E+05                                 8.905979                            7.262557      -0.367122       1.866274                    0.995754      31.592514      93.678630       0.616458       0.409760      -1.063440      -0.016286       0.054238       0.017915       0.059397       0.021873      -0.002717       0.004675       0.011720      -0.078712      -0.027817      -0.007953       0.035771              9.998873       8.046817      -3.233272       0.622058      12.582760      -0.288151       9.367042          -0.000003
          144              C       1.350789      17.346327      11.990162       0.726354      18.175747 0.22292939E+03  0.45302193E+04                                 6.627157                            5.475132      -0.140439       2.028671                    0.999746      21.540214      61.705675       0.597724       0.504258      -0.993173       0.021023       0.001905       0.019870       0.028990       0.018219      -0.000351       0.070622      -0.103859      -0.050177      -0.063614      -0.040242       0.103855              7.192602       7.219581      -1.376821       0.769416       6.710506      -2.866772       7.647719           0.000001
          145              C       6.417004       6.659073      11.394430       0.719130      18.784540 0.21884307E+03  0.44117976E+04                                 6.701926                            5.385036       0.076872       2.111799                    0.999832      21.046825      59.395902       0.611431       0.496908      -1.000184       0.012335      -0.023047       0.000737       0.026151       0.072531       0.017915       0.048726      -0.026268      -0.123277      -0.071844      -0.038399       0.110243              7.439883       6.381223      -2.900660      -0.405207       8.056585      -1.617467       7.881842           0.000010
          146              C       5.814530       7.629096      10.401542      -0.407825      32.854094 0.50048768E+03  0.12189181E+05                                 8.889497                            7.366423      -0.258049       1.908537                    0.996780      31.254699      91.480322       0.618549       0.406585      -1.070478      -0.014577       0.037614       0.030188       0.050385       0.007991      -0.016045       0.022050       0.021102      -0.069946      -0.041343       0.013992       0.027351              9.954685       7.811809      -3.261905       0.168109      12.875535      -0.370443       9.176712           0.000014
          147              C       5.360914       8.918861      11.076985       0.157394      29.490342 0.39191856E+03  0.89751213E+04                                 8.476718                            6.735192      -0.167902       1.968874                    0.999505      25.771454      73.041774       0.616206       0.434046      -1.053583       0.017293      -0.050894      -0.017522       0.056536      -0.024522      -0.011251       0.033213      -0.059907      -0.039947      -0.032163      -0.029584       0.061747              9.504796      10.578295      -2.457520      -0.836532      11.811291       2.788867       6.124803           0.000014
          148              C       4.037281       9.170482      11.321711      -0.164773      31.292095 0.44264020E+03  0.10477439E+05                                 8.649374                            7.061297       0.205297       2.040348                    0.999109      29.707368      86.341562       0.612565       0.422425      -1.057960      -0.017411       0.034807       0.022916       0.045165       0.018297       0.012598       0.005404      -0.021047      -0.017706      -0.022838      -0.004964       0.027802              9.407444      12.193557      -2.201115      -1.250466       9.737044       2.382627       6.291731           0.000020
          149              C       3.642002      10.343649      11.941217      -0.155980      30.199597 0.43921392E+03  0.10387286E+05                                 8.458253                            7.039567       0.203137       2.042484                    0.999166      29.579604      86.234129       0.612115       0.423104      -1.056403       0.007681      -0.042020      -0.016361       0.045742      -0.019138      -0.007874      -0.000748       0.015529      -0.005581      -0.021095      -0.002021       0.023116              9.028742      10.782674      -0.527065      -0.672272      10.063731       2.649382       6.239821           0.000017
          150              C       4.538170      11.274120      12.309005       0.158225      29.187158 0.38363166E+03  0.87356435E+04                                 8.417224                            6.664009      -0.094267       1.996283                    0.999449      25.528426      72.070094       0.619637       0.434098      -1.053900      -0.014114       0.055267       0.026428       0.062866      -0.022204      -0.014109       0.035445      -0.059765      -0.045607      -0.034523      -0.028790       0.063314              9.429576      10.257664      -2.092475      -0.872978      11.925256       3.117585       6.105808           0.000011
          151              C       5.863814      10.991425      12.082459      -0.146008      30.639274 0.43972393E+03  0.10413437E+05                                 8.579084                            7.077280       0.047953       1.993561                    0.998632      29.675454      86.873498       0.605492       0.427154      -1.052770       0.010346      -0.030359      -0.015527       0.035634       0.016880       0.010481       0.004317      -0.036181      -0.003223      -0.026912      -0.000628       0.027540              9.282548      11.561113      -2.336482      -0.915705      10.010783       2.498448       6.275749           0.000018
          152              C       6.264122       9.835240      11.482531      -0.155821      29.471442 0.43583114E+03  0.10301551E+05                                 8.360734                            7.054420       0.055660       1.999453                    0.998456      29.550845      86.514474       0.605182       0.428189      -1.051803      -0.005613       0.026459       0.023328       0.035718      -0.024940      -0.011663      -0.006708       0.011133      -0.009258      -0.029947       0.001991       0.027956              8.864818      10.086048      -0.741745      -0.478827      10.263681       2.603951       6.244724           0.000016
          153              C       4.082542      12.559441      12.987244      -0.418891      33.343436 0.49917417E+03  0.12166264E+05                                 8.969058                            7.348041      -0.392477       1.871738                    0.995523      31.312170      92.103874       0.619553       0.405623      -1.069610       0.023412      -0.041808      -0.035721       0.059766       0.004489      -0.007707       0.024272       0.022215      -0.060817      -0.038077       0.015447       0.022630             10.070372       7.190873      -2.481376      -0.380042      14.247328       0.058453       8.772917           0.000014
          154              C       4.221343      13.825491      12.212513       0.744352      19.414533 0.21426492E+03  0.43048995E+04                                 6.889340                            5.356395      -0.099905       2.053622                    0.999778      20.946867      59.380933       0.607112       0.502141      -0.995675      -0.003124       0.024306       0.001232       0.024537       0.021834       0.073144       0.040013       0.120876      -0.021069      -0.082152      -0.036744       0.118896              7.745763       4.964625      -1.518151      -1.541057      10.489044      -0.966344       7.783622           0.000011
          155              C       9.679819       7.009059      13.076744       0.743129      18.962549 0.21379760E+03  0.42948183E+04                                 6.815216                            5.359628      -0.157887       2.034130                    0.999745      20.987857      59.567158       0.605155       0.503846      -0.994449       0.000600      -0.026793       0.000140       0.026800      -0.053207       0.072836      -0.050930      -0.011806       0.125145      -0.081533      -0.043401       0.124934              7.630755       7.640262       2.545649      -1.618064       9.434409       1.180376       5.817596           0.000013
          156              C       0.710095       7.981019      12.854393      -0.424586      32.755156 0.49301551E+03  0.11975703E+05                                 8.882576                            7.327402      -0.314439       1.890943                    0.996560      31.377784      92.060430       0.617440       0.408386      -1.068084      -0.017032       0.042815       0.022796       0.051409      -0.027472       0.013298      -0.003170      -0.034151       0.033525      -0.039972       0.008651       0.031321              9.818138       9.529747       2.673085      -0.459679      12.289061       1.148242       7.635606           0.000017
          157              C       0.365105       9.360285      13.450126       0.152889      28.469671 0.38526533E+03  0.87728373E+04                                 8.211314                            6.638602      -0.086224       1.992882                    0.998851      25.621014      72.080724       0.627049       0.428968      -1.058162      -0.004224      -0.052397      -0.018558       0.055747      -0.018915      -0.011689       0.034707      -0.075865      -0.054168      -0.036677      -0.030380       0.067057              8.944202       5.276410      -0.948325       1.314505      10.966697       1.309969      10.589499           0.000015
          158              C       9.844770      10.283965      12.643230      -0.157577      30.771897 0.46455629E+03  0.11151121E+05                                 8.611655                            7.281226       0.007279       1.978713                    0.998230      30.054371      88.513475       0.596244       0.427959      -1.052512      -0.018448       0.030275       0.012357       0.037545       0.015609      -0.004689       0.027929      -0.007745      -0.003726      -0.033194       0.001255       0.031940              9.070524       5.869120      -1.623573       1.282076      10.437251       0.147946      10.905202           0.000019
          159              C       0.573306       9.965437       0.781724      -0.160589      30.956780 0.45645783E+03  0.10899278E+05                                 8.603897                            7.184592       0.053199       1.988424                    0.999020      30.056079      88.038334       0.604887       0.424067      -1.055827      -0.021222       0.027660       0.020057       0.040221      -0.006489       0.009077      -0.012754      -0.034230      -0.092476      -0.035111      -0.001631       0.036742              9.130357       5.707540      -0.959010       1.310133       9.721865       1.678191      11.961665           0.000021
          160              C       0.264525       3.516523       7.215913       0.776014      18.701106 0.20578233E+03  0.40852631E+04                                 6.687449                            5.233565      -0.245222       2.011227                    0.999280      20.414838      57.176057       0.618124       0.499135      -0.999042      -0.020055       0.026760       0.014564       0.036474       0.068531      -0.033888      -0.052648      -0.029064      -0.074460      -0.062080      -0.048956       0.111036              7.419441       6.953969      -2.894847       0.637126       7.768078       1.548085       7.536275          -0.000001
          161              C       1.168740       2.468047       6.677516      -0.410725      31.408140 0.47594291E+03  0.11444012E+05                                 8.560763                            7.148339      -0.152900       1.938309                    0.998319      31.021467      90.152050       0.632697       0.402612      -1.073351      -0.023542      -0.051915       0.002686       0.057067       0.025031       0.009013      -0.007394      -0.030886       0.052510      -0.040438       0.018145       0.022292              9.308413       9.216457      -1.428899      -0.618263      11.542282       0.696330       7.166500          -0.000014
          162              C       0.544138       1.086962       6.828547       0.148587      28.589412 0.39776923E+03  0.91246769E+04                                 8.236544                            6.761806       0.069695       2.043039                    0.999518      25.765777      72.613012       0.619433       0.431048      -1.057520       0.020775       0.052766      -0.006734       0.057106       0.037542      -0.002916      -0.013136      -0.076330      -0.071958      -0.041862      -0.025591       0.067452              8.798046       5.576544       1.846945      -1.248361      11.391741       0.700271       9.425854          -0.000012
          163              C       0.026151       0.681412       8.056371      -0.154184      30.467221 0.45675143E+03  0.10906736E+05                                 8.528799                            7.207708       0.087987       2.007827                    0.998558      29.726824      87.041631       0.601375       0.426526      -1.054428      -0.014176      -0.031432       0.010897       0.036162       0.005167       0.009498       0.021282      -0.013000      -0.017644      -0.022223      -0.005248       0.027471              8.887056       6.205024       1.961743      -1.644505      10.587694      -0.356249       9.868450          -0.000020
          164              C       0.497871       0.215596       5.781121      -0.162876      30.697455 0.44946026E+03  0.10698327E+05                                 8.536140                            7.118550       0.098875       2.003672                    0.998946      29.995990      87.924970       0.608637       0.422788      -1.055883      -0.017605      -0.038649      -0.001635       0.042501       0.001227      -0.010955      -0.010088       0.005477      -0.000810      -0.014512      -0.001281       0.015793              8.950160       5.898881       1.786911      -1.231210      10.670895       0.885596      10.280702          -0.000022
          165              C       5.898011       2.745752       4.898710       0.746117      18.738622 0.20516557E+03  0.40779534E+04                                 6.720187                            5.230044       0.007970       2.090548                    0.999880      20.711304      58.414513       0.616355       0.499962      -0.996672       0.019835       0.014595      -0.013403       0.028037      -0.038467      -0.070389       0.059002       0.071106      -0.011564      -0.082008      -0.037398       0.119405              7.541641       5.769958       2.022081       1.263345       9.798435      -1.890364       7.056531          -0.000010
          166              C       5.964394       1.613624       5.820277      -0.412274      32.571384 0.48495569E+03  0.11749768E+05                                 8.849205                            7.258538      -0.256425       1.906063                    0.995577      31.205111      91.902952       0.620514       0.407406      -1.067062      -0.014549      -0.049664      -0.038751       0.064651       0.003111       0.002268       0.020136       0.042555      -0.094483      -0.042474       0.004992       0.037483              9.872039       6.880966       2.283886      -0.153926      14.209600      -0.864412       8.525551          -0.000016
          167              C       5.571126       0.276957       5.267896       0.154678      29.022790 0.38601128E+03  0.88012117E+04                                 8.375276                            6.683165      -0.010789       2.023752                    0.999482      25.544407      72.102548       0.619110       0.433906      -1.054282       0.010072       0.062457       0.017602       0.065667       0.022156       0.012503       0.024511      -0.060174      -0.069535      -0.034194      -0.023882       0.058076              9.283478       9.675524       1.687387       0.786591      12.755727       2.379351       5.419184          -0.000012
          168              C       4.236430      -0.054533       4.984014      -0.138918      30.967600 0.45162068E+03  0.10756091E+05                                 8.643324                            7.179367       0.074750       2.002491                    0.998664      29.649108      86.761014       0.600891       0.427986      -1.053304      -0.001496      -0.025599      -0.018935       0.031876      -0.017942      -0.010802       0.000054      -0.023611      -0.001006      -0.025037       0.002130       0.022907              9.279288      11.110854       2.080248       0.934316      11.030825       1.969366       5.696185          -0.000021
          169              C       3.868307      20.572805       4.551898      -0.159481      29.578184 0.43949447E+03  0.10389454E+05                                 8.334506                            7.052900       0.177746       2.038128                    0.999034      29.423189      85.594742       0.610455       0.424437      -1.056195       0.002847       0.023483       0.006099       0.024429       0.027092       0.010449       0.001202       0.013748      -0.010207      -0.027564      -0.004405       0.031968              8.781610       9.340097       0.600511       0.569776      11.484538       2.039949       5.520194          -0.000019
          170              C       4.806718      19.594745       4.333743       0.166321      29.369701 0.38525535E+03  0.87809652E+04                                 8.464058                            6.676809       0.030144       2.035760                    0.999693      25.526603      72.074596       0.619287       0.433931      -1.054112      -0.023954      -0.050878      -0.019369       0.059477       0.022677       0.010167       0.028246      -0.065632      -0.071480      -0.034506      -0.027749       0.062254              9.516896      10.186572       2.554745       0.740675      13.032247       2.058114       5.331869          -0.000007
          171              C       6.135380      19.883492       4.579867      -0.178592      32.215086 0.46415624E+03  0.11096901E+05                                 8.766611                            7.187379       0.289477       2.061190                    0.999564      30.017438      87.139921       0.613847       0.417357      -1.063163       0.026561       0.042389       0.014785       0.052162      -0.012920      -0.001452       0.009205      -0.019897      -0.076968      -0.027377      -0.003172       0.030549              9.471700      11.951302       2.104957       1.180969      10.637753       2.005529       5.826047          -0.000015
          172              C       6.476346      21.167497       5.055334      -0.160322      30.748983 0.45308349E+03  0.10792322E+05                                 8.553646                            7.147300       0.201403       2.037909                    0.999277      29.828745      87.098775       0.608180       0.422802      -1.057236      -0.007078      -0.048117      -0.019529       0.052409       0.018166       0.007208       0.002017       0.017636      -0.010751      -0.018724      -0.005146       0.023869              9.069611      10.484095       0.249554       0.779109      11.073405       2.064752       5.651335          -0.000022
          173              C       4.402387      18.228375       3.915612      -0.414844      32.637866 0.48270409E+03  0.11704529E+05                                 8.905982                            7.262558      -0.367122       1.866274                    0.995754      31.592515      93.678635       0.616458       0.409760      -1.063440       0.016286       0.054238       0.017915       0.059397      -0.021873       0.002717       0.004675       0.011720      -0.078712      -0.027817      -0.007953       0.035771              9.998878       8.046820       3.233276      -0.622061      12.582768      -0.288155       9.367046          -0.000003
          174              C       3.678211      17.527103       4.997998       0.726354      18.175746 0.22292929E+03  0.45302170E+04                                 6.627157                            5.475131      -0.140439       2.028671                    0.999746      21.540213      61.705672       0.597724       0.504258      -0.993173      -0.021023       0.001905       0.019870       0.028990      -0.018219       0.000351       0.070622      -0.103859      -0.050177      -0.063614      -0.040242       0.103855              7.192603       7.219583       1.376824      -0.769420       6.710508      -2.866773       7.647718           0.000001
          175              C       8.669996       6.839849       4.402266       0.719131      18.784536 0.21884293E+03  0.44117943E+04                                 6.701925                            5.385034       0.076871       2.111799                    0.999832      21.046824      59.395900       0.611431       0.496908      -1.000184      -0.012335      -0.023047       0.000737       0.026151      -0.072531      -0.017915       0.048726      -0.026268      -0.123277      -0.071844      -0.038399       0.110243              7.439883       6.381224       2.900662       0.405204       8.056588      -1.617469       7.881837           0.000010
          176              C       9.272470       7.809872       3.409379      -0.407826      32.854133 0.50048816E+03  0.12189195E+05                                 8.889504                            7.366427      -0.258049       1.908537                    0.996780      31.254704      91.480342       0.618548       0.406585      -1.070478       0.014577       0.037614       0.030188       0.050385      -0.007991       0.016045       0.022050       0.021102      -0.069945      -0.041343       0.013992       0.027351              9.954696       7.811814       3.261913      -0.168112      12.875552      -0.370446       9.176721           0.000014
          177              C       9.726086       9.099637       4.084822       0.157394      29.490338 0.39191842E+03  0.89751174E+04                                 8.476718                            6.735191      -0.167902       1.968874                    0.999505      25.771453      73.041772       0.616206       0.434046      -1.053583      -0.017293      -0.050895      -0.017522       0.056536       0.024522       0.011251       0.033213      -0.059907      -0.039946      -0.032163      -0.029584       0.061748              9.504796      10.578297       2.457520       0.836533      11.811292       2.788864       6.124800           0.000014
          178              C       0.991719       9.351258       4.329548      -0.164773      31.292103 0.44264023E+03  0.10477440E+05                                 8.649376                            7.061297       0.205297       2.040348                    0.999109      29.707370      86.341571       0.612565       0.422425      -1.057960       0.017411       0.034807       0.022916       0.045165      -0.018297      -0.012598       0.005404      -0.021047      -0.017706      -0.022838      -0.004964       0.027802              9.407446      12.193559       2.201118       1.250465       9.737048       2.382628       6.291731           0.000020
          179              C       1.386998      10.524425       4.949053      -0.155980      30.199597 0.43921386E+03  0.10387284E+05                                 8.458254                            7.039567       0.203137       2.042484                    0.999166      29.579606      86.234141       0.612115       0.423104      -1.056403      -0.007681      -0.042020      -0.016361       0.045742       0.019138       0.007874      -0.000748       0.015529      -0.005581      -0.021095      -0.002021       0.023116              9.028743      10.782676       0.527069       0.672275      10.063732       2.649382       6.239821           0.000017
          180              C       0.490830      11.454896       5.316841       0.158225      29.187154 0.38363171E+03  0.87356448E+04                                 8.417224                            6.664010      -0.094267       1.996283                    0.999449      25.528425      72.070091       0.619637       0.434098      -1.053900       0.014114       0.055267       0.026428       0.062865       0.022204       0.014109       0.035445      -0.059765      -0.045607      -0.034523      -0.028790       0.063314              9.429575      10.257663       2.092473       0.872979      11.925253       3.117584       6.105808           0.000012
          181              C       9.223186      11.172201       5.090295      -0.146008      30.639278 0.43972403E+03  0.10413440E+05                                 8.579085                            7.077281       0.047954       1.993561                    0.998632      29.675453      86.873493       0.605492       0.427154      -1.052770      -0.010346      -0.030359      -0.015527       0.035634      -0.016880      -0.010481       0.004317      -0.036181      -0.003222      -0.026912      -0.000628       0.027540              9.282549      11.561112       2.336482       0.915704      10.010784       2.498450       6.275750           0.000018
          182              C       8.822878      10.016016       4.490367      -0.155821      29.471443 0.43583114E+03  0.10301552E+05                                 8.360734                            7.054420       0.055659       1.999453                    0.998456      29.550850      86.514494       0.605182       0.428189      -1.051803       0.005613       0.026459       0.023328       0.035718       0.024940       0.011663      -0.006708       0.011133      -0.009258      -0.029947       0.001991       0.027956              8.864818      10.086051       0.741744       0.478828      10.263681       2.603949       6.244722           0.000016
          183              C       0.946458      12.740217       5.995081      -0.418892      33.343417 0.49917411E+03  0.12166263E+05                                 8.969056                            7.348041      -0.392477       1.871738                    0.995523      31.312174      92.103889       0.619553       0.405623      -1.069610      -0.023412      -0.041808      -0.035721       0.059766      -0.004489       0.007707       0.024272       0.022215      -0.060817      -0.038077       0.015447       0.022630             10.070368       7.190872       2.481373       0.380040      14.247313       0.058453       8.772918           0.000014
          184              C       0.807657      14.006267       5.220349       0.744352      19.414531 0.21426495E+03  0.43049003E+04                                 6.889340                            5.356396      -0.099905       2.053622                    0.999778      20.946866      59.380931       0.607112       0.502141      -0.995675       0.003124       0.024306       0.001232       0.024537      -0.021834      -0.073144       0.040013       0.120876      -0.021069      -0.082152      -0.036744       0.118896              7.745763       4.964625       1.518151       1.541057      10.489041      -0.966345       7.783623           0.000010
          185              C       5.407181       7.189835       6.084581       0.743129      18.962549 0.21379758E+03  0.42948180E+04                                 6.815216                            5.359628      -0.157888       2.034130                    0.999745      20.987858      59.567165       0.605155       0.503846      -0.994449      -0.000600      -0.026792       0.000140       0.026800       0.053207      -0.072836      -0.050930      -0.011806       0.125145      -0.081533      -0.043401       0.124934              7.630756       7.640262      -2.545650       1.618064       9.434410       1.180376       5.817596           0.000013
          186              C       4.318905       8.161795       5.862230      -0.424587      32.755187 0.49301599E+03  0.11975717E+05                                 8.882582                            7.327405      -0.314439       1.890942                    0.996560      31.377792      92.060466       0.617440       0.408386      -1.068084       0.017032       0.042815       0.022796       0.051409       0.027472      -0.013298      -0.003170      -0.034151       0.033525      -0.039972       0.008651       0.031321              9.818145       9.529752      -2.673087       0.459679      12.289075       1.148243       7.635608           0.000018
          187              C       4.663895       9.541061       6.457962       0.152889      28.469681 0.38526540E+03  0.87728396E+04                                 8.211315                            6.638602      -0.086224       1.992882                    0.998851      25.621023      72.080753       0.627049       0.428968      -1.058162       0.004224      -0.052397      -0.018558       0.055747       0.018916       0.011689       0.034707      -0.075865      -0.054168      -0.036677      -0.030380       0.067057              8.944204       5.276411       0.948328      -1.314504      10.966706       1.309967      10.589494           0.000015
          188              C       5.242230      10.464741       5.651067      -0.157575      30.771848 0.46455521E+03  0.11151088E+05                                 8.611643                            7.281215       0.007282       1.978714                    0.998230      30.054342      88.513351       0.596245       0.427959      -1.052513       0.018448       0.030276       0.012357       0.037545      -0.015609       0.004689       0.027929      -0.007745      -0.003726      -0.033194       0.001254       0.031940              9.070512       5.869112       1.623573      -1.282074      10.437240       0.147946      10.905185           0.000019
          189              C       4.455694       9.784661       7.773887      -0.160587      30.956750 0.45645721E+03  0.10899259E+05                                 8.603889                            7.184585       0.053202       1.988425                    0.999020      30.056049      88.038208       0.604887       0.424067      -1.055827       0.021222       0.027661       0.020057       0.040222       0.006489      -0.009077      -0.012753      -0.034230      -0.092476      -0.035111      -0.001631       0.036742              9.130349       5.707535       0.959010      -1.310133       9.721857       1.678188      11.961655           0.000021
          190              C       4.764475       3.697299       0.223749       0.776014      18.701115 0.20578245E+03  0.40852660E+04                                 6.687452                            5.233566      -0.245222       2.011227                    0.999280      20.414838      57.176059       0.618124       0.499135      -0.999042       0.020054       0.026760       0.014564       0.036474      -0.068531       0.033888      -0.052648      -0.029064      -0.074461      -0.062080      -0.048956       0.111036              7.419444       6.953974       2.894851      -0.637127       7.768082       1.548083       7.536276          -0.000001
          191              C       3.860260       2.287271      13.669680      -0.410726      31.408154 0.47594310E+03  0.11444018E+05                                 8.560765                            7.148340      -0.152901       1.938309                    0.998319      31.021478      90.152094       0.632697       0.402612      -1.073351       0.023542      -0.051915       0.002686       0.057067      -0.025031      -0.009013      -0.007394      -0.030886       0.052509      -0.040438       0.018145       0.022292              9.308416       9.216461       1.428903       0.618261      11.542287       0.696330       7.166500          -0.000014
          192              C       4.484862       0.906186      13.820710       0.148586      28.589449 0.39776985E+03  0.91246944E+04                                 8.236550                            6.761811       0.069695       2.043039                    0.999518      25.765795      72.613069       0.619433       0.431048      -1.057520      -0.020775       0.052766      -0.006734       0.057106      -0.037542       0.002916      -0.013136      -0.076331      -0.071959      -0.041862      -0.025591       0.067453              8.798053       5.576548      -1.846946       1.248361      11.391753       0.700274       9.425859          -0.000011
          193              C       5.002849       0.862188       1.064207      -0.154180      30.467147 0.45674998E+03  0.10906691E+05                                 8.528781                            7.207694       0.087992       2.007829                    0.998558      29.726765      87.041386       0.601376       0.426526      -1.054428       0.014176      -0.031432       0.010897       0.036162      -0.005167      -0.009498       0.021282      -0.013000      -0.017644      -0.022223      -0.005248       0.027471              8.887038       6.205011      -1.961738       1.644502      10.587670      -0.356249       9.868433          -0.000020
          194              C       4.531129       0.034820      12.773284      -0.162872      30.697364 0.44945848E+03  0.10698273E+05                                 8.536119                            7.118533       0.098881       2.003675                    0.998946      29.995929      87.924716       0.608638       0.422788      -1.055883       0.017605      -0.038649      -0.001635       0.042501      -0.001227       0.010955      -0.010088       0.005477      -0.000810      -0.014512      -0.001281       0.015793              8.950139       5.898868      -1.786906       1.231210      10.670866       0.885588      10.280682          -0.000022
          195              C       0.869011      18.933472       2.093454       0.746116      18.738616 0.20516549E+03  0.40779515E+04                                 6.720185                            5.230042       0.007970       2.090548                    0.999880      20.711306      58.414517       0.616355       0.499962      -0.996672       0.019835      -0.014595       0.013403       0.028037       0.038467       0.070389       0.059002       0.071106      -0.011564      -0.082008      -0.037398       0.119405              7.541639       5.769958      -2.022079      -1.263348       9.798430      -1.890361       7.056529          -0.000010
          196              C       0.935394      20.065600       1.171887      -0.412274      32.571384 0.48495570E+03  0.11749768E+05                                 8.849205                            7.258538      -0.256425       1.906063                    0.995577      31.205111      91.902952       0.620514       0.407406      -1.067062      -0.014549       0.049664       0.038751       0.064651      -0.003111      -0.002268       0.020136       0.042555      -0.094483      -0.042474       0.004991       0.037483              9.872039       6.880966      -2.283886       0.153925      14.209602      -0.864412       8.525549          -0.000016
          197              C       0.542126      21.402267       1.724268       0.154678      29.022787 0.38601118E+03  0.88012091E+04                                 8.375276                            6.683165      -0.010789       2.023752                    0.999482      25.544407      72.102551       0.619110       0.433906      -1.054282       0.010072      -0.062457      -0.017602       0.065667      -0.022156      -0.012503       0.024511      -0.060174      -0.069535      -0.034194      -0.023882       0.058076              9.283478       9.675526      -1.687387      -0.786590      12.755727       2.379348       5.419182          -0.000012
          198              C       9.265430      21.733757       2.008149      -0.138918      30.967601 0.45162066E+03  0.10756091E+05                                 8.643324                            7.179367       0.074750       2.002491                    0.998664      29.649109      86.761018       0.600891       0.427986      -1.053304      -0.001496       0.025599       0.018935       0.031876       0.017942       0.010802       0.000054      -0.023611      -0.001006      -0.025037       0.002130       0.022907              9.279288      11.110857      -2.080249      -0.934314      11.030824       1.969366       5.696184          -0.000021
          199              C       8.897307       1.106419       2.440265      -0.159481      29.578182 0.43949444E+03  0.10389454E+05                                 8.334506                            7.052899       0.177746       2.038128                    0.999034      29.423187      85.594735       0.610455       0.424437      -1.056195       0.002847      -0.023483      -0.006099       0.024429      -0.027092      -0.010449       0.001202       0.013748      -0.010207      -0.027564      -0.004405       0.031968              8.781609       9.340097      -0.600512      -0.569775      11.484538       2.039950       5.520194          -0.000019
          200              C       9.835718       2.084479       2.658421       0.166321      29.369705 0.38525547E+03  0.87809687E+04                                 8.464058                            6.676809       0.030145       2.035760                    0.999693      25.526604      72.074597       0.619287       0.433931      -1.054112      -0.023954       0.050878       0.019369       0.059477      -0.022677      -0.010167       0.028246      -0.065632      -0.071480      -0.034506      -0.027749       0.062254              9.516896      10.186570      -2.554745      -0.740676      13.032247       2.058117       5.331871          -0.000008
          201              C       1.106380       1.795732       2.412296      -0.178592      32.215087 0.46415631E+03  0.11096903E+05                                 8.766611                            7.187380       0.289477       2.061190                    0.999564      30.017437      87.139919       0.613847       0.417358      -1.063163       0.026561      -0.042389      -0.014785       0.052162       0.012920       0.001452       0.009205      -0.019896      -0.076968      -0.027377      -0.003172       0.030549              9.471701      11.951299      -2.104957      -1.180970      10.637755       2.005531       5.826048          -0.000015
          202              C       1.447346       0.511727       1.936829      -0.160322      30.748977 0.45308334E+03  0.10792318E+05                                 8.553645                            7.147299       0.201403       2.037909                    0.999277      29.828744      87.098770       0.608180       0.422802      -1.057236      -0.007078       0.048117       0.019529       0.052409      -0.018166      -0.007208       0.002017       0.017636      -0.010751      -0.018724      -0.005146       0.023869              9.069610      10.484095      -0.249551      -0.779108      11.073403       2.064750       5.651333          -0.000022
          203              C       9.431387       3.450849       3.076552      -0.414844      32.637846 0.48270392E+03  0.11704524E+05                                 8.905979                            7.262557      -0.367122       1.866274                    0.995754      31.592515      93.678637       0.616458       0.409760      -1.063440       0.016286      -0.054238      -0.017915       0.059397       0.021873      -0.002717       0.004675       0.011720      -0.078712      -0.027817      -0.007953       0.035770              9.998873       8.046818      -3.233272       0.622059      12.582760      -0.288151       9.367042          -0.000003
          204              C       8.707211       4.152121       1.994165       0.726354      18.175747 0.22292938E+03  0.45302192E+04                                 6.627157                            5.475132      -0.140439       2.028671                    0.999746      21.540214      61.705676       0.597724       0.504258      -0.993173      -0.021023      -0.001905      -0.019870       0.028990       0.018219      -0.000351       0.070622      -0.103859      -0.050177      -0.063614      -0.040242       0.103855              7.192602       7.219582      -1.376821       0.769416       6.710506      -2.866772       7.647719           0.000001
          205              C       3.640996      14.839375       2.589897       0.719130      18.784539 0.21884306E+03  0.44117974E+04                                 6.701926                            5.385036       0.076871       2.111799                    0.999832      21.046825      59.395904       0.611431       0.496908      -1.000184      -0.012335       0.023047      -0.000737       0.026151       0.072531       0.017915       0.048726      -0.026268      -0.123277      -0.071844      -0.038399       0.110243              7.439884       6.381223      -2.900660      -0.405207       8.056585      -1.617467       7.881842           0.000010
          206              C       4.243470      13.869352       3.582785      -0.407825      32.854097 0.50048774E+03  0.12189183E+05                                 8.889498                            7.366424      -0.258049       1.908537                    0.996780      31.254701      91.480330       0.618548       0.406585      -1.070478       0.014577      -0.037614      -0.030188       0.050385       0.007991      -0.016045       0.022050       0.021102      -0.069945      -0.041343       0.013992       0.027351              9.954687       7.811810      -3.261906       0.168109      12.875537      -0.370443       9.176713           0.000014
          207              C       4.697086      12.579587       2.907342       0.157394      29.490338 0.39191849E+03  0.89751193E+04                                 8.476718                            6.735191      -0.167902       1.968874                    0.999505      25.771452      73.041770       0.616206       0.434046      -1.053583      -0.017293       0.050894       0.017522       0.056536      -0.024522      -0.011251       0.033213      -0.059907      -0.039946      -0.032163      -0.029584       0.061747              9.504796      10.578295      -2.457520      -0.836532      11.811291       2.788867       6.124802           0.000014
          208              C       6.020719      12.327966       2.662616      -0.164773      31.292096 0.44264020E+03  0.10477439E+05                                 8.649375                            7.061297       0.205297       2.040348                    0.999109      29.707368      86.341564       0.612565       0.422425      -1.057960       0.017411      -0.034807      -0.022916       0.045165       0.018297       0.012598       0.005404      -0.021047      -0.017706      -0.022838      -0.004964       0.027802              9.407444      12.193558      -2.201116      -1.250466       9.737045       2.382627       6.291731           0.000020
          209              C       6.415998      11.154799       2.043110      -0.155980      30.199601 0.43921400E+03  0.10387288E+05                                 8.458255                            7.039568       0.203137       2.042484                    0.999166      29.579608      86.234147       0.612115       0.423104      -1.056403      -0.007681       0.042020       0.016361       0.045742      -0.019138      -0.007874      -0.000748       0.015529      -0.005581      -0.021095      -0.002021       0.023116              9.028744      10.782676      -0.527066      -0.672273      10.063733       2.649382       6.239822           0.000017
          210              C       5.519830      10.224328       1.675322       0.158225      29.187158 0.38363164E+03  0.87356430E+04                                 8.417224                            6.664010      -0.094267       1.996283                    0.999449      25.528426      72.070097       0.619637       0.434098      -1.053900       0.014114      -0.055267      -0.026428       0.062865      -0.022204      -0.014109       0.035445      -0.059765      -0.045607      -0.034523      -0.028790       0.063314              9.429577      10.257665      -2.092475      -0.872978      11.925257       3.117585       6.105808           0.000012
          211              C       4.194186      10.507023       1.901868      -0.146008      30.639280 0.43972403E+03  0.10413440E+05                                 8.579085                            7.077281       0.047954       1.993561                    0.998632      29.675457      86.873509       0.605492       0.427154      -1.052770      -0.010346       0.030359       0.015527       0.035634       0.016880       0.010481       0.004317      -0.036181      -0.003223      -0.026912      -0.000628       0.027540              9.282549      11.561115      -2.336484      -0.915706      10.010784       2.498449       6.275750           0.000018
          212              C       3.793878      11.663208       2.501796      -0.155821      29.471448 0.43583124E+03  0.10301554E+05                                 8.360735                            7.054421       0.055660       1.999453                    0.998456      29.550850      86.514495       0.605182       0.428189      -1.051803       0.005613      -0.026459      -0.023328       0.035718      -0.024940      -0.011663      -0.006708       0.011133      -0.009258      -0.029947       0.001991       0.027956              8.864819      10.086050      -0.741746      -0.478827      10.263682       2.603951       6.244724           0.000016
          213              C       5.975458       8.939007       0.997083      -0.418892      33.343437 0.49917418E+03  0.12166265E+05                                 8.969059                            7.348041      -0.392478       1.871738                    0.995523      31.312172      92.103882       0.619553       0.405623      -1.069610      -0.023412       0.041808       0.035721       0.059766       0.004489      -0.007707       0.024272       0.022215      -0.060817      -0.038077       0.015447       0.022630             10.070373       7.190873      -2.481377      -0.380042      14.247329       0.058453       8.772918           0.000013
          214              C       5.836657       7.672957       1.771814       0.744352      19.414533 0.21426492E+03  0.43048994E+04                                 6.889340                            5.356395      -0.099905       2.053622                    0.999778      20.946867      59.380933       0.607112       0.502141      -0.995675       0.003124      -0.024306      -0.001232       0.024537       0.021834       0.073144       0.040013       0.120876      -0.021069      -0.082152      -0.036744       0.118896              7.745763       4.964625      -1.518151      -1.541057      10.489044      -0.966344       7.783621           0.000011
          215              C       0.378181      14.489389       0.907583       0.743129      18.962550 0.21379760E+03  0.42948184E+04                                 6.815216                            5.359628      -0.157888       2.034130                    0.999745      20.987858      59.567161       0.605155       0.503846      -0.994449      -0.000600       0.026793      -0.000140       0.026800      -0.053207       0.072836      -0.050930      -0.011806       0.125145      -0.081533      -0.043401       0.124934              7.630755       7.640262       2.545649      -1.618064       9.434409       1.180375       5.817596           0.000013
          216              C       9.347905      13.517429       1.129934      -0.424587      32.755165 0.49301567E+03  0.11975708E+05                                 8.882578                            7.327403      -0.314439       1.890942                    0.996560      31.377791      92.060461       0.617440       0.408386      -1.068084       0.017032      -0.042815      -0.022796       0.051409      -0.027472       0.013298      -0.003170      -0.034151       0.033525      -0.039972       0.008651       0.031321              9.818140       9.529749       2.673086      -0.459679      12.289065       1.148242       7.635607           0.000017
          217              C       9.692895      12.138163       0.534201       0.152889      28.469689 0.38526565E+03  0.87728463E+04                                 8.211318                            6.638604      -0.086224       1.992882                    0.998851      25.621023      72.080754       0.627049       0.428968      -1.058162       0.004224       0.052397       0.018558       0.055747      -0.018916      -0.011689       0.034707      -0.075865      -0.054168      -0.036677      -0.030380       0.067057              8.944206       5.276412      -0.948325       1.314505      10.966702       1.309970      10.589503           0.000015
          218              C       0.213230      11.214483       1.341097      -0.157575      30.771850 0.46455536E+03  0.11151093E+05                                 8.611644                            7.281217       0.007282       1.978714                    0.998230      30.054340      88.513345       0.596245       0.427959      -1.052513       0.018448      -0.030276      -0.012357       0.037545       0.015609      -0.004689       0.027929      -0.007745      -0.003726      -0.033194       0.001254       0.031940              9.070513       5.869113      -1.623571       1.282074      10.437238       0.147947      10.905189           0.000019
          219              C       9.484694      11.533011      13.202603      -0.160587      30.956733 0.45645694E+03  0.10899251E+05                                 8.603886                            7.184583       0.053202       1.988425                    0.999020      30.056048      88.038202       0.604888       0.424067      -1.055827       0.021222      -0.027661      -0.020057       0.040222      -0.006489       0.009077      -0.012753      -0.034230      -0.092476      -0.035111      -0.001631       0.036742              9.130345       5.707533      -0.959010       1.310131       9.721853       1.678188      11.961648           0.000021
          220              C       9.793475      17.981925       6.768414       0.776014      18.701106 0.20578233E+03  0.40852632E+04                                 6.687450                            5.233565      -0.245222       2.011227                    0.999280      20.414839      57.176066       0.618124       0.499135      -0.999042       0.020055      -0.026760      -0.014564       0.036474       0.068531      -0.033887      -0.052648      -0.029064      -0.074460      -0.062080      -0.048956       0.111036              7.419442       6.953971      -2.894847       0.637126       7.768079       1.548086       7.536276          -0.000001
          221              C       8.889260      19.030401       7.306811      -0.410726      31.408149 0.47594309E+03  0.11444018E+05                                 8.560765                            7.148340      -0.152901       1.938309                    0.998319      31.021476      90.152090       0.632697       0.402612      -1.073351       0.023542       0.051915      -0.002686       0.057067       0.025031       0.009013      -0.007394      -0.030886       0.052509      -0.040437       0.018145       0.022292              9.308415       9.216460      -1.428901      -0.618263      11.542284       0.696330       7.166502          -0.000013
          222              C       9.513862      20.411486       7.155780       0.148586      28.589449 0.39776988E+03  0.91246954E+04                                 8.236550                            6.761811       0.069695       2.043039                    0.999518      25.765795      72.613070       0.619433       0.431048      -1.057520      -0.020775      -0.052766       0.006734       0.057106       0.037542      -0.002916      -0.013136      -0.076330      -0.071959      -0.041862      -0.025591       0.067453              8.798053       5.576548       1.846947      -1.248362      11.391752       0.700271       9.425859          -0.000012
          223              C      -0.026151      20.817036       5.927956      -0.154180      30.467126 0.45674957E+03  0.10906679E+05                                 8.528777                            7.207690       0.087992       2.007829                    0.998558      29.726762      87.041374       0.601376       0.426526      -1.054428       0.014176       0.031432      -0.010897       0.036162       0.005167       0.009498       0.021282      -0.013000      -0.017644      -0.022223      -0.005248       0.027471              8.887034       6.205009       1.961737      -1.644499      10.587667      -0.356245       9.868426          -0.000020
          224              C       9.560129      21.282852       8.203206      -0.162872      30.697363 0.44945846E+03  0.10698272E+05                                 8.536119                            7.118533       0.098881       2.003675                    0.998946      29.995928      87.924711       0.608638       0.422788      -1.055883       0.017605       0.038649       0.001635       0.042501       0.001227      -0.010955      -0.010088       0.005477      -0.000810      -0.014512      -0.001281       0.015793              8.950138       5.898868       1.786907      -1.231208      10.670868       0.885591      10.280678          -0.000022
          225              O       3.353337      17.806847       8.889837      -0.768859      52.600870 0.84180487E+03  0.22649281E+05                                11.188507                            9.063384      -0.061781       1.977810                    0.995490      31.628451      88.110529       0.622103       0.365932      -1.132943      -0.007573       0.083689       0.015233       0.085401       0.005504      -0.062200       0.043667       0.040847      -0.126196      -0.093480       0.015177       0.078303             12.822145      10.964795       6.112427       1.467680      17.983511       1.872307       9.518129          -0.000003
          226              O       4.959600      18.647445      10.028161      -0.643923      33.668969 0.54674547E+03  0.13164468E+05                                 8.128615                            7.168651       0.716567       2.269877                    0.997613      28.181508      73.507578       0.721717       0.352469      -1.147219      -0.001724       0.073617      -0.002013       0.073665      -0.037737       0.005327       0.032980       0.090633       0.176505      -0.095390       0.028577       0.066813              8.515988       7.883265       0.904332       3.026452       7.345854      -0.602472      10.318844          -0.000018
          227              O       5.753176       4.537335       8.063363      -0.645583      31.566080 0.53228609E+03  0.12740642E+05                                 7.788775                            7.069741       0.681391       2.263477                    0.996798      28.087468      73.231673       0.726719       0.352122      -1.146608      -0.045895      -0.017777       0.016633       0.051952      -0.034262       0.058007       0.010324      -0.116827       0.095260      -0.108229       0.048785       0.059445              8.108692       6.165955      -0.646134       1.327276       8.079598      -3.254272      10.080524           0.000005
          228              O       7.641063       3.957634       8.924797      -0.747284      42.879270 0.81160191E+03  0.21652188E+05                                 9.738671                            8.924902      -0.133745       1.964996                    0.995606      31.429298      87.370796       0.623810       0.368040      -1.130581      -0.041348      -0.069485      -0.008396       0.081291      -0.009870      -0.025670       0.053535      -0.003814      -0.184146      -0.088867       0.021438       0.067429             10.079642      13.810229       1.893404      -0.196541       8.146878      -0.277660       8.281819          -0.000003
          229              O       2.359607      15.372169       9.884122      -0.734343      46.835586 0.81668223E+03  0.21816574E+05                                10.347443                            8.964744      -0.082915       1.979570                    0.994611      31.120534      86.502814       0.621325       0.369023      -1.130094      -0.071650      -0.030355       0.028306       0.082803      -0.035596      -0.025401       0.042911      -0.020313      -0.181169      -0.077765      -0.006466       0.084231             11.258008      11.932709       4.953197       1.981886      12.148827       1.578148       9.692490           0.000012
          230              O       0.825762      14.814564       8.453526      -0.640647      32.549147 0.55015068E+03  0.13267006E+05                                 7.959378                            7.194504       0.602290       2.234739                    0.997599      28.186532      73.577149       0.719886       0.352818      -1.146937      -0.056929      -0.015897       0.010613       0.060052      -0.073068       0.032374       0.023823       0.000320       0.184365      -0.112863       0.041152       0.071711              8.345502       6.090350       0.562247       1.662844       7.031783      -1.238193      11.914372           0.000018
          231              O       8.719280       6.429557       8.350042      -0.771044      53.536186 0.85298435E+03  0.23094514E+05                                11.408580                            9.192158      -0.253499       1.910106                    0.995914      32.199139      90.861110       0.608994       0.371471      -1.125342       0.019949       0.070739      -0.011152       0.074339       0.017588      -0.064261       0.032471       0.041485      -0.113996      -0.089726       0.013746       0.075980             13.067871       8.992789       4.675074       2.441021      18.281355       3.545145      11.929471           0.000013
          232              O       9.871927       7.409366       9.853357      -0.656564      34.549785 0.56046282E+03  0.13578706E+05                                 8.293956                            7.251795       0.717155       2.264837                    0.997932      28.492074      74.550184       0.718487       0.351865      -1.147703      -0.010623       0.068157       0.002172       0.069014      -0.021202      -0.010097       0.013624       0.131230       0.219143      -0.106272       0.029175       0.077097              8.803507       6.842201       0.873431       2.982415       7.311428      -0.245405      12.256892           0.000022
          233              O       4.756428      15.469135       8.501072      -0.810963      45.984583 0.77359254E+03  0.20367030E+05                                10.135827                            8.578679       0.031775       1.991710                    0.997659      32.324781      88.909066       0.652125       0.356747      -1.140830       0.059919      -0.022541      -0.083749       0.105414       0.034998      -0.070776      -0.002162      -0.133987      -0.020126      -0.115677       0.030916       0.084761             11.208214       7.114756      -1.144189      -0.114364      15.906243       4.481111      10.603643           0.000011
          234              O       3.705367      14.113041       7.178155      -0.597558      33.332420 0.56774748E+03  0.13805248E+05                                 8.130696                            7.372962       0.411673       2.194791                    0.995029      27.412088      71.949563       0.701547       0.359054      -1.141453       0.026454      -0.043269      -0.007671       0.051292       0.048540      -0.008555      -0.037863       0.098233       0.117588      -0.096296       0.026402       0.069895              8.456841       9.602559      -0.477434       3.337832       7.277262       0.695888       8.490701           0.000019
          235              O       5.500720      17.316544      12.634839      -0.715510      38.696112 0.61225541E+03  0.15216425E+05                                 9.021736                            7.654855       0.413501       2.145800                    0.997324      29.854031      79.996305       0.686679       0.358899      -1.138173       0.012310       0.038659       0.073588       0.084031      -0.060869       0.035217      -0.025495      -0.070016       0.054970      -0.082860      -0.002427       0.085286              9.710690       6.916676       0.871929       0.225107       8.779838       3.997892      13.435556           0.000002
          236              O       4.343044      17.791810       0.509030      -0.693885      40.671063 0.66029080E+03  0.16662929E+05                                 9.278176                            7.932010       0.362780       2.145533                    0.996173      29.204351      77.933114       0.679247       0.357324      -1.143537       0.055925       0.033531       0.006706       0.065551      -0.034869      -0.020607      -0.046150       0.022827      -0.039866      -0.072223       0.025118       0.047105              9.941075      11.238882       3.994982      -3.406537       9.096169      -1.679958       9.488175          -0.000002
          237              O       8.382337       3.510825      12.086654      -0.768859      52.600877 0.84180503E+03  0.22649286E+05                                11.188508                            9.063385      -0.061781       1.977810                    0.995490      31.628451      88.110530       0.622103       0.365932      -1.132943      -0.007573      -0.083689      -0.015233       0.085401      -0.005504       0.062200       0.043667       0.040847      -0.126196      -0.093480       0.015177       0.078303             12.822146      10.964796      -6.112428      -1.467684      17.983511       1.872314       9.518132          -0.000003
          238              O       9.988600       2.670227      10.948330      -0.643923      33.668953 0.54674499E+03  0.13164454E+05                                 8.128612                            7.168648       0.716567       2.269877                    0.997613      28.181505      73.507567       0.721717       0.352469      -1.147219      -0.001724      -0.073617       0.002013       0.073665       0.037737      -0.005327       0.032980       0.090633       0.176505      -0.095390       0.028577       0.066813              8.515985       7.883265      -0.904331      -3.026452       7.345851      -0.602473      10.318839          -0.000018
          239              O       0.724176      16.780337      12.913128      -0.645583      31.566075 0.53228598E+03  0.12740639E+05                                 7.788774                            7.069740       0.681391       2.263477                    0.996798      28.087466      73.231665       0.726720       0.352122      -1.146608      -0.045895       0.017777      -0.016633       0.051952       0.034263      -0.058007       0.010324      -0.116828       0.095259      -0.108229       0.048785       0.059445              8.108691       6.165955       0.646134      -1.327276       8.079595      -3.254270      10.080523           0.000005
          240              O       2.612063      17.360038      12.051693      -0.747284      42.879264 0.81160186E+03  0.21652186E+05                                 9.738670                            8.924902      -0.133745       1.964996                    0.995606      31.429298      87.370795       0.623810       0.368040      -1.130581      -0.041348       0.069485       0.008396       0.081291       0.009870       0.025670       0.053535      -0.003814      -0.184146      -0.088867       0.021438       0.067429             10.079640      13.810226      -1.893402       0.196536       8.146877      -0.277660       8.281819          -0.000003
          241              O       7.388607       5.945503      11.092368      -0.734343      46.835579 0.81668230E+03  0.21816576E+05                                10.347442                            8.964744      -0.082915       1.979570                    0.994611      31.120532      86.502808       0.621325       0.369023      -1.130094      -0.071650       0.030355      -0.028306       0.082803       0.035596       0.025401       0.042911      -0.020313      -0.181169      -0.077765      -0.006466       0.084231             11.258006      11.932705      -4.953192      -1.981890      12.148822       1.578152       9.692492           0.000012
          242              O       5.854762       6.503108      12.522965      -0.640647      32.549147 0.55015064E+03  0.13267004E+05                                 7.959378                            7.194503       0.602290       2.234739                    0.997599      28.186532      73.577147       0.719886       0.352818      -1.146937      -0.056929       0.015897      -0.010613       0.060052       0.073068      -0.032374       0.023823       0.000320       0.184365      -0.112863       0.041152       0.071711              8.345502       6.090350      -0.562246      -1.662844       7.031782      -1.238192      11.914373           0.000018
          243              O       3.690280      14.888115      12.626449      -0.771044      53.536200 0.85298439E+03  0.23094515E+05                                11.408581                            9.192158      -0.253499       1.910106                    0.995914      32.199140      90.861113       0.608994       0.371471      -1.125342       0.019949      -0.070739       0.011152       0.074339      -0.017588       0.064261       0.032471       0.041485      -0.113996      -0.089726       0.013746       0.075980             13.067875       8.992790      -4.675077      -2.441022      18.281361       3.545150      11.929473           0.000013
          244              O       4.842927      13.908306      11.123134      -0.656563      34.549786 0.56046284E+03  0.13578707E+05                                 8.293956                            7.251795       0.717155       2.264837                    0.997932      28.492075      74.550187       0.718487       0.351865      -1.147703      -0.010623      -0.068157      -0.002172       0.069014       0.021202       0.010097       0.013624       0.131230       0.219143      -0.106272       0.029175       0.077097              8.803507       6.842201      -0.873430      -2.982415       7.311428      -0.245406      12.256892           0.000022
          245              O       9.785428       5.848537      12.475418      -0.810963      45.984567 0.77359227E+03  0.20367021E+05                                10.135824                            8.578677       0.031775       1.991710                    0.997659      32.324777      88.909048       0.652125       0.356747      -1.140830       0.059919       0.022541       0.083749       0.105414      -0.034998       0.070776      -0.002162      -0.133987      -0.020126      -0.115677       0.030916       0.084761             11.208211       7.114754       1.144188       0.114364      15.906237       4.481109      10.603640           0.000012
          246              O       8.734367       7.204631      13.798335      -0.597558      33.332421 0.56774748E+03  0.13805248E+05                                 8.130696                            7.372963       0.411673       2.194791                    0.995029      27.412088      71.949564       0.701547       0.359054      -1.141453       0.026454       0.043269       0.007671       0.051292      -0.048540       0.008555      -0.037863       0.098233       0.117588      -0.096296       0.026402       0.069895              8.456841       9.602560       0.477434      -3.337832       7.277262       0.695887       8.490701           0.000019
          247              O       0.471720       4.001128       8.341651      -0.715510      38.696096 0.61225488E+03  0.15216409E+05                                 9.021733                            7.654852       0.413501       2.145800                    0.997324      29.854030      79.996300       0.686679       0.358899      -1.138173       0.012310      -0.038659      -0.073588       0.084031       0.060869      -0.035217      -0.025495      -0.070016       0.054970      -0.082860      -0.002427       0.085286              9.710687       6.916674      -0.871928      -0.225105       8.779836       3.997892      13.435552           0.000002
          248              O       9.372044       3.887414       6.483134      -0.693885      40.671063 0.66029081E+03  0.16662930E+05                                 9.278176                            7.932010       0.362780       2.145533                    0.996173      29.204351      77.933114       0.679247       0.357324      -1.143537       0.055925      -0.033531      -0.006706       0.065551       0.034869       0.020607      -0.046150       0.022827      -0.039867      -0.072223       0.025118       0.047105              9.941075      11.238882      -3.994981       3.406537       9.096167      -1.679957       9.488176          -0.000001
          249              O       6.704663       3.691601       5.094490      -0.768859      52.600872 0.84180493E+03  0.22649283E+05                                11.188507                            9.063384      -0.061781       1.977810                    0.995490      31.628452      88.110531       0.622103       0.365932      -1.132943       0.007573      -0.083689      -0.015233       0.085401       0.005504      -0.062200       0.043667       0.040847      -0.126196      -0.093480       0.015177       0.078303             12.822145      10.964794       6.112427       1.467680      17.983511       1.872307       9.518129          -0.000003
          250              O       5.098400       2.851003       3.956166      -0.643923      33.668972 0.54674552E+03  0.13164469E+05                                 8.128616                            7.168652       0.716567       2.269877                    0.997613      28.181508      73.507581       0.721717       0.352469      -1.147219       0.001724      -0.073617       0.002013       0.073665      -0.037737       0.005327       0.032980       0.090633       0.176505      -0.095390       0.028577       0.066813              8.515989       7.883266       0.904332       3.026452       7.345855      -0.602473      10.318845          -0.000018
          251              O       4.304824      16.961113       5.920964      -0.645583      31.566074 0.53228597E+03  0.12740639E+05                                 7.788774                            7.069740       0.681392       2.263477                    0.996798      28.087466      73.231664       0.726720       0.352122      -1.146608       0.045895       0.017777      -0.016633       0.051952      -0.034263       0.058007       0.010324      -0.116827       0.095259      -0.108229       0.048785       0.059445              8.108691       6.165954      -0.646134       1.327276       8.079596      -3.254271      10.080522           0.000005
          252              O       2.416937      17.540814       5.059530      -0.747284      42.879271 0.81160193E+03  0.21652189E+05                                 9.738671                            8.924902      -0.133746       1.964996                    0.995606      31.429299      87.370799       0.623810       0.368040      -1.130581       0.041348       0.069485       0.008396       0.081291      -0.009870      -0.025670       0.053535      -0.003814      -0.184146      -0.088867       0.021438       0.067429             10.079642      13.810230       1.893404      -0.196541       8.146878      -0.277660       8.281819          -0.000003
          253              O       7.698393       6.126279       4.100205      -0.734343      46.835587 0.81668223E+03  0.21816574E+05                                10.347443                            8.964744      -0.082915       1.979570                    0.994611      31.120534      86.502817       0.621325       0.369023      -1.130094       0.071650       0.030355      -0.028306       0.082803      -0.035596      -0.025401       0.042911      -0.020313      -0.181169      -0.077765      -0.006466       0.084231             11.258009      11.932709       4.953197       1.981887      12.148827       1.578149       9.692490           0.000012
          254              O       9.232238       6.683884       5.530801      -0.640647      32.549147 0.55015068E+03  0.13267006E+05                                 7.959378                            7.194504       0.602290       2.234739                    0.997599      28.186532      73.577149       0.719886       0.352818      -1.146937       0.056929       0.015897      -0.010613       0.060052      -0.073068       0.032374       0.023823       0.000320       0.184365      -0.112863       0.041152       0.071712              8.345502       6.090350       0.562247       1.662844       7.031783      -1.238193      11.914372           0.000018
          255              O       1.338720      15.068891       5.634285      -0.771044      53.536187 0.85298435E+03  0.23094514E+05                                11.408580                            9.192158      -0.253499       1.910106                    0.995914      32.199139      90.861110       0.608994       0.371471      -1.125342      -0.019949      -0.070739       0.011152       0.074339       0.017588      -0.064261       0.032471       0.041485      -0.113996      -0.089726       0.013746       0.075980             13.067871       8.992788       4.675074       2.441021      18.281355       3.545146      11.929471           0.000013
          256              O       0.186073      14.089082       4.130970      -0.656563      34.549786 0.56046284E+03  0.13578707E+05                                 8.293956                            7.251795       0.717155       2.264837                    0.997932      28.492075      74.550186       0.718487       0.351865      -1.147703       0.010623      -0.068157      -0.002172       0.069014      -0.021201      -0.010097       0.013624       0.131230       0.219143      -0.106272       0.029175       0.077097              8.803507       6.842201       0.873431       2.982415       7.311428      -0.245405      12.256892           0.000022
          257              O       5.301572       6.029313       5.483255      -0.810963      45.984591 0.77359269E+03  0.20367035E+05                                10.135829                            8.578680       0.031775       1.991710                    0.997659      32.324783      88.909075       0.652125       0.356747      -1.140830      -0.059919       0.022541       0.083749       0.105414       0.034998      -0.070776      -0.002162      -0.133987      -0.020126      -0.115677       0.030916       0.084761             11.208216       7.114757      -1.144190      -0.114364      15.906245       4.481112      10.603645           0.000012
          258              O       6.352633       7.385407       6.806172      -0.597558      33.332428 0.56774765E+03  0.13805254E+05                                 8.130698                            7.372964       0.411673       2.194790                    0.995029      27.412091      71.949578       0.701547       0.359054      -1.141453      -0.026454       0.043269       0.007671       0.051292       0.048540      -0.008555      -0.037863       0.098233       0.117588      -0.096296       0.026402       0.069895              8.456843       9.602562      -0.477434       3.337833       7.277264       0.695888       8.490703           0.000019
          259              O       4.557280       4.181904       1.349488      -0.715510      38.696114 0.61225545E+03  0.15216426E+05                                 9.021736                            7.654856       0.413500       2.145800                    0.997324      29.854030      79.996305       0.686679       0.358899      -1.138173      -0.012310      -0.038659      -0.073588       0.084031      -0.060869       0.035217      -0.025495      -0.070016       0.054970      -0.082859      -0.002427       0.085286              9.710691       6.916677       0.871929       0.225107       8.779839       3.997892      13.435557           0.000002
          260              O       5.714956       3.706638      13.475297      -0.693885      40.671065 0.66029084E+03  0.16662931E+05                                 9.278177                            7.932010       0.362780       2.145533                    0.996173      29.204351      77.933117       0.679247       0.357324      -1.143537      -0.055925      -0.033531      -0.006706       0.065551      -0.034869      -0.020607      -0.046150       0.022828      -0.039867      -0.072223       0.025118       0.047105              9.941076      11.238883       3.994983      -3.406537       9.096170      -1.679958       9.488176          -0.000002
          261              O       1.675663      17.987623       1.897673      -0.768859      52.600878 0.84180504E+03  0.22649287E+05                                11.188509                            9.063386      -0.061781       1.977810                    0.995490      31.628451      88.110531       0.622103       0.365932      -1.132943       0.007573       0.083689       0.015233       0.085401      -0.005504       0.062200       0.043667       0.040847      -0.126196      -0.093480       0.015177       0.078303             12.822147      10.964796      -6.112428      -1.467684      17.983512       1.872313       9.518132          -0.000003
          262              O       0.069400      18.828221       3.035997      -0.643923      33.668961 0.54674515E+03  0.13164459E+05                                 8.128614                            7.168649       0.716567       2.269877                    0.997613      28.181507      73.507578       0.721717       0.352469      -1.147219       0.001724       0.073617      -0.002013       0.073665       0.037737      -0.005327       0.032980       0.090633       0.176505      -0.095390       0.028577       0.066813              8.515987       7.883266      -0.904331      -3.026453       7.345853      -0.602473      10.318841          -0.000018
          263              O       9.333824       4.718111       1.071199      -0.645583      31.566075 0.53228598E+03  0.12740639E+05                                 7.788774                            7.069740       0.681391       2.263477                    0.996798      28.087466      73.231665       0.726720       0.352122      -1.146608       0.045895      -0.017777       0.016633       0.051952       0.034262      -0.058007       0.010324      -0.116828       0.095259      -0.108230       0.048785       0.059445              8.108691       6.165955       0.646134      -1.327276       8.079595      -3.254270      10.080522           0.000005
          264              O       7.445937       4.138410       1.932634      -0.747284      42.879265 0.81160190E+03  0.21652187E+05                                 9.738670                            8.924902      -0.133746       1.964996                    0.995606      31.429299      87.370799       0.623810       0.368040      -1.130581       0.041348      -0.069485      -0.008396       0.081291       0.009870       0.025670       0.053535      -0.003814      -0.184146      -0.088867       0.021438       0.067429             10.079641      13.810226      -1.893403       0.196536       8.146877      -0.277660       8.281819          -0.000003
          265              O       2.669393      15.552945       2.891959      -0.734343      46.835582 0.81668236E+03  0.21816578E+05                                10.347443                            8.964745      -0.082915       1.979570                    0.994611      31.120533      86.502813       0.621325       0.369023      -1.130094       0.071650      -0.030355       0.028306       0.082803       0.035596       0.025401       0.042911      -0.020313      -0.181169      -0.077765      -0.006466       0.084231             11.258007      11.932706      -4.953193      -1.981890      12.148823       1.578152       9.692493           0.000012
          266              O       4.203238      14.995340       1.461362      -0.640647      32.549150 0.55015070E+03  0.13267006E+05                                 7.959379                            7.194504       0.602290       2.234739                    0.997599      28.186533      73.577151       0.719886       0.352818      -1.146937       0.056929      -0.015897       0.010613       0.060052       0.073068      -0.032374       0.023823       0.000320       0.184365      -0.112863       0.041152       0.071711              8.345502       6.090350      -0.562246      -1.662844       7.031783      -1.238192      11.914374           0.000018
          267              O       6.367720       6.610333       1.357878      -0.771044      53.536197 0.85298432E+03  0.23094513E+05                                11.408581                            9.192158      -0.253499       1.910106                    0.995914      32.199139      90.861109       0.608994       0.371471      -1.125342      -0.019949       0.070739      -0.011152       0.074339      -0.017588       0.064261       0.032471       0.041485      -0.113996      -0.089726       0.013746       0.075980             13.067874       8.992790      -4.675077      -2.441022      18.281360       3.545150      11.929472           0.000013
          268              O       5.215073       7.590142       2.861193      -0.656564      34.549789 0.56046291E+03  0.13578709E+05                                 8.293957                            7.251796       0.717155       2.264837                    0.997932      28.492076      74.550191       0.718487       0.351865      -1.147703       0.010623       0.068157       0.002172       0.069014       0.021202       0.010097       0.013624       0.131230       0.219143      -0.106272       0.029175       0.077097              8.803508       6.842202      -0.873431      -2.982415       7.311428      -0.245407      12.256893           0.000022
          269              O       0.272572      15.649911       1.508909      -0.810963      45.984575 0.77359242E+03  0.20367026E+05                                10.135826                            8.578679       0.031775       1.991710                    0.997659      32.324778      88.909056       0.652125       0.356747      -1.140830      -0.059919      -0.022541      -0.083749       0.105414      -0.034998       0.070776      -0.002162      -0.133987      -0.020126      -0.115677       0.030916       0.084761             11.208213       7.114755       1.144189       0.114364      15.906240       4.481110      10.603642           0.000012
          270              O       1.323633      14.293817       0.185992      -0.597558      33.332425 0.56774758E+03  0.13805251E+05                                 8.130697                            7.372963       0.411673       2.194791                    0.995029      27.412090      71.949572       0.701547       0.359054      -1.141453      -0.026454      -0.043269      -0.007671       0.051292      -0.048540       0.008555      -0.037863       0.098233       0.117588      -0.096296       0.026402       0.069895              8.456842       9.602561       0.477434      -3.337832       7.277263       0.695887       8.490702           0.000019
          271              O       9.586280      17.497320       5.642676      -0.715510      38.696100 0.61225495E+03  0.15216411E+05                                 9.021733                            7.654852       0.413500       2.145800                    0.997324      29.854030      79.996303       0.686679       0.358899      -1.138173      -0.012310       0.038659       0.073588       0.084031       0.060869      -0.035217      -0.025495      -0.070016       0.054970      -0.082859      -0.002427       0.085286              9.710688       6.916675      -0.871928      -0.225105       8.779837       3.997893      13.435553           0.000002
          272              O       0.685956      17.611034       7.501193      -0.693885      40.671067 0.66029089E+03  0.16662932E+05                                 9.278177                            7.932010       0.362780       2.145533                    0.996173      29.204352      77.933120       0.679247       0.357324      -1.143537      -0.055925       0.033531       0.006706       0.065551       0.034869       0.020607      -0.046150       0.022828      -0.039866      -0.072223       0.025118       0.047105              9.941076      11.238883      -3.994982       3.406538       9.096168      -1.679958       9.488177          -0.000002

******************************************************
Auxiliary information for the entire system
The total spin magnetic moment of the unit cell is   0.000559
The total net atomic charge of the unit cell is   -0.000009
Accuracy of reproducing the electrostatic potential in the unit cell:
  The inner radius (bohr) =    5.0000
  The outer radius (bohr) =   12.0000
  Valid grid points have density less than (e/(bohr^3)) =    0.0001
  The number of valid grid points were=         8556
  The rms potential error without charges in kcal/mol is=      8.75719
  The rms potential error with partial charges in kcal/mol is=      1.48648
  The RRMSE value at monopole order=      0.16974
  The rms potential error with partial charges and cloud penetration in kcal/mol is=      1.47217
  The RRMSE value at monopole order with cloud penetration is=      0.16811
  The rms potential error with partial charges and atomic dipoles in kcal/mol is=      0.75652
  The RRMSE value at dipole order=      0.08639
  The rms potential error with partial charges, atomic dipoles and cloud penetration in kcal/mol is=      0.73329
  The RRMSE value at dipole order with cloud penetration=      0.08374

******************************************************
The electron densities and ab initio electrostatic potential were computed in VASP using the PBE functional and
projector augmented wave method. See the main text of the journal article for a description of computational details.
The atomic charges, dipoles, and quadrupoles were computed with the DDEC6 method as described in
(a) T. A. Manz and N. Gabaldon Limas, RSC Adv. 6 (2016) 47771-47801 DOI: 10.1039/c6ra04656h
(b) N. Gabaldon Limas and T. A. Manz, RSC Adv. 8 (2018) 2678-2707 DOI: 10.1039/c7ra11829e.
For each atom in the material, the electron cloud parameters were fit to the spherically averaged atom-in-material
electron density using radial positions for which this density was between 10^-4 and 10^-2 electrons per cubic bohr.
The polarizabilities, dispersion coefficients, and quantum Drude oscillator (QDO) parameters were fit using the MCLF method.
The magnetic structure of the system was optimized in VASP from the default ferromagnetic initial guess using spin polarization.
The atomic spin moments (ASMs) were computed on this optimized magnetic structure using the DDEC6 partition as inputs
to the method of T. A. Manz and D. S. Sholl, J. Chem. Theory Comput. 7 (2011) 4146-4164 DOI: 10.1021/ct200539n.
The RMSE and RRMSE were computed using a uniform grid with Ewald summation.
