# Supplementary material for: A collection of forcefield precursors for metal–organic frameworks
Source: RSC Adv. 2019 Nov 13;9(63):36492–507. doi: 10.1039/c9ra07327b (PMC9075174; doi:10.1039/c9ra07327b)
Supplement: RA-009-C9RA07327B-s6326 [file RA-009-C9RA07327B-s6326.xyz]

  234
jmolscript: load "" {1 1 1} spacegroup "x,y,z" unitcell [{     11.690000     0.000000     0.000000 }, {      0.000000    25.290000     0.000000 }, {      0.000000   -12.645000    21.901782 }]
Cd     0.000000    -1.424965    20.532264     0.878195
Cd     0.000000     5.848945    12.869706     0.878195
Cd     0.000000    -4.423980    10.401594     0.878195
Cd     0.000000    14.069965     1.369518     0.878195
Cd     0.000000     6.796055     9.032076     0.878195
Cd     0.000000    17.068980    11.500188     0.878195
H      2.574138    -2.828687    21.654292     0.096847
H      4.851350    -2.779371    21.744089     0.119284
H      4.798745     0.183353    19.266998     0.118997
H      2.528547     0.182088    19.365556     0.088604
H      2.574138     7.522510    13.524350     0.096847
H      4.851350     7.575620    13.436743     0.119284
H      4.798745     3.949034    12.109495     0.118997
H      2.528547     4.035020    12.061311     0.088604
H      2.574138    -4.693824     8.624922     0.096847
H      4.851350    -4.796248     8.622732     0.119284
H      4.798745    -4.132386    12.427071     0.118997
H      2.528547    -4.217108    12.376697     0.088604
H      2.574138    15.473687     0.247490     0.096847
H      4.851350    15.424371     0.157693     0.119284
H      4.798745    12.461647     2.634784     0.118997
H      2.528547    12.462912     2.536226     0.088604
H      2.574138     5.122489     8.377432     0.096847
H      4.851350     5.069381     8.465039     0.119284
H      4.798745     8.695966     9.792287     0.118997
H      2.528547     8.609980     9.840471     0.088604
H      2.574138    17.338824    13.276860     0.096847
H      4.851350    17.441249    13.279050     0.119284
H      4.798745    16.777386     9.474711     0.118997
H      2.528547    16.862108     9.525085     0.088604
H      9.115862    15.473687     0.247490     0.096847
H      6.838650    15.424371     0.157693     0.119284
H      6.891255    12.461647     2.634784     0.118997
H      9.161453    12.462912     2.536226     0.088604
H      9.115862     5.122489     8.377432     0.096847
H      6.838650     5.069381     8.465039     0.119284
H      6.891255     8.695966     9.792287     0.118997
H      9.161453     8.609980     9.840471     0.088604
H      9.115862    17.338824    13.276860     0.096847
H      6.838650    17.441249    13.279050     0.119284
H      6.891255    16.777386     9.474711     0.118998
H      9.161453    16.862108     9.525085     0.088604
H      9.115862    -2.828687    21.654292     0.096847
H      6.838650    -2.779371    21.744089     0.119284
H      6.891255     0.183353    19.266998     0.118997
H      9.161453     0.182088    19.365556     0.088604
H      9.115862     7.522510    13.524350     0.096847
H      6.838650     7.575620    13.436743     0.119284
H      6.891255     3.949034    12.109495     0.118997
H      9.161453     4.035020    12.061311     0.088604
H      9.115862    -4.693824     8.624922     0.096847
H      6.838650    -4.796248     8.622732     0.119284
H      6.891255    -4.132386    12.427071     0.118998
H      9.161453    -4.217108    12.376697     0.088604
H      0.000000    11.697889     3.760536     0.135539
H      0.000000    10.702728     6.995429     0.330596
H      0.000000    11.861010     6.058033     0.327348
H      0.000000     7.112813     4.277418     0.115724
H      0.000000     8.046013     2.196749     0.115554
H      0.000000    10.052775     9.890845     0.135539
H      0.000000    13.351856     9.135233     0.330595
H      0.000000    11.960906     8.600830     0.327348
H      0.000000    12.792947    13.603197     0.115724
H      0.000000    10.524434    13.835356     0.115554
H      0.000000    16.184335     8.250401     0.135540
H      0.000000    13.880416     5.771120     0.330596
H      0.000000    14.113085     7.242919     0.327348
H      0.000000    18.029241     4.021167     0.115723
H      0.000000    19.364553     5.869678     0.115553
H      0.000000     0.947110    18.141246     0.135539
H      0.000000     1.942272    14.906353     0.330596
H      0.000000     0.783990    15.843749     0.327348
H      0.000000     5.532187    17.624364     0.115724
H      0.000000     4.598987    19.705033     0.115554
H      0.000000     2.592225    12.010937     0.135539
H      0.000000    -0.706855    12.766549     0.330595
H      0.000000     0.684095    13.300952     0.327348
H      0.000000    -0.147946     8.298585     0.115724
H      0.000000     2.120567     8.066426     0.115554
H      0.000000    -3.539335    13.651381     0.135540
H      0.000000    -1.235417    16.130662     0.330596
H      0.000000    -1.468084    14.658863     0.327348
H      0.000000    -5.384241    17.880615     0.115723
H      0.000000    -6.719553    16.032104     0.115553
C      3.020696    -2.167353    21.179023     0.099516
C      4.403623    -2.164824    21.205305    -0.192236
C      5.106192    -1.296112    20.475976     0.121556
C      4.375567    -0.450162    19.799211    -0.196242
C      2.989133    -0.462807    19.851775     0.115006
C      3.020696     6.780249    13.189253     0.099516
C      4.403623     6.801745    13.173922    -0.192236
C      5.106192     5.735772    12.786260     0.121556
C      4.375567     4.726701    12.392028    -0.196242
C      2.989133     4.778546    12.376697     0.115006
C      3.020696    -4.612896     9.435288     0.099516
C      4.403623    -4.636921     9.424337    -0.192236
C      5.106192    -4.439659    10.541328     0.121556
C      4.375567    -4.276539    11.612325    -0.196242
C      2.989133    -4.315739    11.575092     0.115006
C      3.020696    14.812353     0.722759     0.099516
C      4.403623    14.809824     0.696477    -0.192236
C      5.106192    13.941113     1.425806     0.121556
C      4.375567    13.095162     2.102571    -0.196242
C      2.989133    13.107807     2.050007     0.115006
C      3.020696     5.864751     8.712529     0.099516
C      4.403623     5.843255     8.727860    -0.192236
C      5.106192     6.909228     9.115522     0.121556
C      4.375567     7.918299     9.509754    -0.196242
C      2.989133     7.866455     9.525085     0.115006
C      3.020696    17.257896    12.466494     0.099516
C      4.403623    17.281921    12.477445    -0.192236
C      5.106192    17.084659    11.360454     0.121556
C      4.375567    16.921539    10.289457    -0.196242
C      2.989133    16.960739    10.326690     0.115006
C      8.669304    14.812353     0.722759     0.099516
C      7.286377    14.809824     0.696477    -0.192236
C      6.583808    13.941113     1.425806     0.121556
C      7.314433    13.095162     2.102571    -0.196242
C      8.700867    13.107807     2.050007     0.115006
C      8.669304     5.864751     8.712529     0.099516
C      7.286377     5.843255     8.727860    -0.192236
C      6.583808     6.909228     9.115522     0.121556
C      7.314433     7.918299     9.509754    -0.196242
C      8.700867     7.866455     9.525085     0.115006
C      8.669304    17.257896    12.466494     0.099516
C      7.286377    17.281921    12.477445    -0.192236
C      6.583808    17.084659    11.360454     0.121556
C      7.314433    16.921539    10.289457    -0.196242
C      8.700867    16.960739    10.326690     0.115006
C      8.669304    -2.167353    21.179023     0.099516
C      7.286377    -2.164824    21.205305    -0.192236
C      6.583808    -1.296112    20.475976     0.121556
C      7.314433    -0.450162    19.799211    -0.196242
C      8.700867    -0.462807    19.851775     0.115006
C      8.669304     6.780249    13.189253     0.099516
C      7.286377     6.801745    13.173922    -0.192236
C      6.583808     5.735772    12.786260     0.121556
C      7.314433     4.726701    12.392028    -0.196242
C      8.700867     4.778546    12.376697     0.115006
C      8.669304    -4.612896     9.435288     0.099516
C      7.286377    -4.636921     9.424337    -0.192236
C      6.583808    -4.439659    10.541328     0.121556
C      7.314433    -4.276539    11.612325    -0.196242
C      8.700867    -4.315739    11.575092     0.115006
C      0.000000    10.547194     1.421426     0.572870
C      0.000000     9.960466     2.792477     0.000051
C      0.000000    10.773540     3.863474    -0.279358
C      0.000000    10.176696     5.160060     0.348536
C      0.000000     8.816094     5.344035    -0.170918
C      0.000000     8.039691     4.196381    -0.086635
C      0.000000     8.596071     2.947980    -0.183340
C      0.000000     8.161083     6.671283     0.586070
C      0.000000     8.602393    12.056931     0.572870
C      0.000000    10.083123    11.879527     0.000051
C      0.000000    10.604097    10.639886    -0.279358
C      0.000000    12.025395    10.508475     0.348536
C      0.000000    12.865023    11.594803    -0.170918
C      0.000000    12.259327    12.841015    -0.086635
C      0.000000    10.899990    12.983376    -0.183340
C      0.000000    14.341959    11.498436     0.586070
C      0.000000    18.785412     8.423425     0.572870
C      0.000000    17.891410     7.229778     0.000051
C      0.000000    16.557363     7.398422    -0.279358
C      0.000000    15.732909     6.233247     0.348536
C      0.000000    16.253883     4.962944    -0.170918
C      0.000000    17.635982     4.864386    -0.086635
C      0.000000    18.438939     5.970426    -0.183339
C      0.000000    15.431958     3.732064     0.586070
C      0.000000     2.097805    20.480356     0.572870
C      0.000000     2.684534    19.109305     0.000051
C      0.000000     1.871460    18.038308    -0.279358
C      0.000000     2.468304    16.741722     0.348536
C      0.000000     3.828906    16.557747    -0.170918
C      0.000000     4.605309    17.705401    -0.086635
C      0.000000     4.048929    18.953802    -0.183340
C      0.000000     4.483917    15.230499     0.586070
C      0.000000     4.042607     9.844851     0.572870
C      0.000000     2.561877    10.022255     0.000051
C      0.000000     2.040903    11.261896    -0.279358
C      0.000000     0.619605    11.393307     0.348536
C      0.000000    -0.220023    10.306979    -0.170918
C      0.000000     0.385672     9.060767    -0.086635
C      0.000000     1.745010     8.918406    -0.183340
C      0.000000    -1.696959    10.403346     0.586070
C      0.000000    -6.140412    13.478357     0.572870
C      0.000000    -5.246411    14.672004     0.000051
C      0.000000    -3.912363    14.503360    -0.279358
C      0.000000    -3.087909    15.668535     0.348536
C      0.000000    -3.608883    16.938838    -0.170918
C      0.000000    -4.990981    17.037396    -0.086635
C      0.000000    -5.793939    15.931356    -0.183340
C      0.000000    -2.786958    18.169718     0.586070
N      2.308775    -1.302435    20.521970    -0.185286
N      2.308775     5.778765    12.768739    -0.185286
N      2.308775    -4.476330    10.512855    -0.185286
N      2.308775    13.947435     1.379812    -0.185286
N      2.308775     6.866235     9.133043    -0.185286
N      2.308775    17.121330    11.388927    -0.185286
N      9.381225    13.947435     1.379812    -0.185286
N      9.381225     6.866235     9.133043    -0.185286
N      9.381225    17.121330    11.388927    -0.185286
N      9.381225    -1.302435    20.521970    -0.185286
N      9.381225     5.778765    12.768739    -0.185286
N      9.381225    -4.476330    10.512855    -0.185286
N      0.000000    11.011266     6.193824    -0.715876
N      0.000000    12.503376     9.268834    -0.715875
N      0.000000    14.420358     6.439124    -0.715876
N      0.000000     1.633734    15.707958    -0.715876
N      0.000000     0.141624    12.632948    -0.715875
N      0.000000    -1.775358    15.462658    -0.715876
O      0.000000     9.807462     0.420514    -0.537253
O      0.000000    11.814223     1.307536    -0.628661
O      0.000000     6.918080     6.747939    -0.571381
O      0.000000     8.870468     7.715998    -0.609155
O      0.000000     8.105445    13.198014    -0.537253
O      0.000000     7.870248    11.016596    -0.628661
O      0.000000    15.029847    12.536580    -0.571381
O      0.000000    14.892016    10.361733    -0.609156
O      0.000000    20.022093     8.283254    -0.537253
O      0.000000    18.250529     9.577649    -0.628661
O      0.000000    15.987073     2.617263    -0.571381
O      0.000000    14.172516     3.824051    -0.609155
O      0.000000     2.837538    21.481268    -0.537253
O      0.000000     0.830777    20.594246    -0.628661
O      0.000000     5.726921    15.153843    -0.571381
O      0.000000     3.774532    14.185784    -0.609155
O      0.000000     4.539555     8.703768    -0.537253
O      0.000000     4.774752    10.885186    -0.628661
O      0.000000    -2.384847     9.365202    -0.571381
O      0.000000    -2.247017    11.540049    -0.609156
O      0.000000    -7.377093    13.618528    -0.537253
O      0.000000    -5.605528    12.324133    -0.628661
O      0.000000    -3.342074    19.284519    -0.571381
O      0.000000    -1.527516    18.077731    -0.609155

The following XYZ coordinates are in angstroms. Other properties are in atomic units.
The sperically averaged electron density of each atom fit to a function of the form exp(a - br)
eigen_1, eigen_2 and eigen_3 are the three eigenvalues of traceless quadrupole moment tensor
  atom number  atomic symbol              X              Y              Z     net charge C6 coefficient C8 coefficient C10 coefficient fluctuating dipole atomic polarizability isotropic forcefield polarizability              a              b squared Pearson coefficient          <r^3>          <r^4>         wp_QDO          m_QDO          q_QDO       dipole_x       dipole_y       dipole_z         dipole            Qxy            Qxz            Qyz     Q(x^2-y^2)  Q(3z^2 - R^2)        eigen_1        eigen_2        eigen_3 static polarizability      alpha(xx)      alpha(xy)      alpha(xz)      alpha(yy)      alpha(yz)      alpha(zz) atomic spin moment
            1             Cd       0.000000      -1.424965      20.532264       0.878195     201.399868 0.44462100E+04  0.17007572E+06                                27.192979                           21.644248       0.958453       2.000704                    0.998065      79.273754     213.499865       0.405254       0.395118      -1.185119      -0.000000       0.020224       0.008008       0.021752      -0.000000      -0.000000      -0.020533      -0.298643       0.129995      -0.170987       0.038598       0.132390             38.864556      45.472102       0.000000      -0.000000      23.170143       8.770414      47.951425           0.000001
            2             Cd       0.000000       5.848945      12.869706       0.878195     201.399877 0.44462087E+04  0.17007567E+06                                27.192982                           21.644248       0.958453       2.000704                    0.998065      79.273755     213.499885       0.405254       0.395118      -1.185119       0.000000      -0.003177      -0.021519       0.021752      -0.000000       0.000000       0.046780      -0.253182       0.266379      -0.170987       0.038598       0.132390             38.864570      45.472120       0.000000      -0.000000      34.160724     -15.115834      36.960867           0.000001
            3             Cd       0.000000      -4.423980      10.401594       0.878195     201.399954 0.44462125E+04  0.17007584E+06                                27.192983                           21.644253       0.958453       2.000704                    0.998065      79.273761     213.499893       0.405254       0.395118      -1.185119       0.000000      -0.017048       0.013510       0.021752      -0.000000       0.000000      -0.026247      -0.217618       0.373070      -0.170987       0.038597       0.132390             38.864551      45.472109      -0.000000      -0.000000      49.351445       6.345465      21.770098           0.000001
            4             Cd       0.000000      14.069965       1.369518       0.878195     201.399867 0.44462101E+04  0.17007573E+06                                27.192979                           21.644248       0.958453       2.000704                    0.998065      79.273755     213.499868       0.405254       0.395118      -1.185119      -0.000000      -0.020224      -0.008008       0.021752       0.000000       0.000000      -0.020533      -0.298643       0.129995      -0.170987       0.038598       0.132390             38.864556      45.472100       0.000000      -0.000000      23.170141       8.770417      47.951426           0.000001
            5             Cd       0.000000       6.796055       9.032076       0.878195     201.399868 0.44462086E+04  0.17007566E+06                                27.192982                           21.644248       0.958453       2.000704                    0.998065      79.273755     213.499888       0.405254       0.395118      -1.185119      -0.000000       0.003177       0.021519       0.021752      -0.000000       0.000000       0.046780      -0.253182       0.266379      -0.170987       0.038598       0.132390             38.864570      45.472119      -0.000000       0.000000      34.160726     -15.115836      36.960866           0.000001
            6             Cd       0.000000      17.068980      11.500188       0.878195     201.399947 0.44462126E+04  0.17007584E+06                                27.192983                           21.644254       0.958453       2.000704                    0.998065      79.273761     213.499894       0.405254       0.395118      -1.185119      -0.000000       0.017048      -0.013510       0.021752      -0.000000       0.000000      -0.026247      -0.217618       0.373070      -0.170987       0.038597       0.132390             38.864550      45.472115      -0.000000      -0.000000      49.351442       6.345461      21.770094           0.000001
            7              H       2.574138      -2.828687      21.654292       0.096847       1.237084 0.89010663E+01  0.88561990E+02                                 1.823700                            1.683931      -0.844667       2.473665                    0.999332       3.361544       9.071512       0.515303       1.194642      -0.730876      -0.021888      -0.037329       0.020798       0.048012       0.001388       0.003067      -0.014870      -0.008818      -0.015714      -0.015968      -0.001028       0.016996              1.901394       2.074808       0.435784      -0.394675       1.832856      -0.367752       1.796518           0.000000
            8              H       4.851350      -2.779371      21.744089       0.119284       1.052601 0.75853774E+01  0.71832418E+02                                 1.566767                            1.501332      -0.830965       2.482855                    0.999516       3.132437       7.996746       0.580437       1.114314      -0.750754       0.015744      -0.023565       0.019997       0.034686      -0.000077       0.001231      -0.015700       0.001348      -0.012649      -0.017383       0.002761       0.014622              1.578163       1.771616      -0.201842       0.185231       1.493506      -0.240582       1.469367           0.000001
            9              H       4.798745       0.183353      19.266998       0.118997       1.050612 0.76821302E+01  0.73036569E+02                                 1.569257                            1.515569      -0.833199       2.481953                    0.999504       3.146833       8.069946       0.574574       1.121247      -0.749005       0.014536       0.020637      -0.019864       0.032121      -0.000138      -0.000944      -0.015418       0.001895      -0.013070      -0.017265       0.003136       0.014129              1.570898       1.732010       0.183595      -0.164640       1.458204      -0.253458       1.522479          -0.000001
           10              H       2.528547       0.182088      19.365556       0.088604       1.210552 0.86210789E+01  0.85782415E+02                                 1.842726                            1.688359      -0.971286       2.411292                    0.997633       3.537023       9.800127       0.496444       1.239936      -0.718294      -0.023915       0.030876      -0.024721       0.046221      -0.001052       0.000032      -0.015998       0.001346      -0.013646      -0.017784       0.002910       0.014875              1.945974       2.160816      -0.510804       0.459216       1.849688      -0.398246       1.827417          -0.000000
           11              H       2.574138       7.522510      13.524350       0.096847       1.237092 0.89011235E+01  0.88562610E+02                                 1.823696                            1.683927      -0.844666       2.473665                    0.999332       3.361567       9.071546       0.515309       1.194629      -0.730879      -0.021888       0.036676       0.021929       0.048012       0.001962      -0.002736       0.012746      -0.012496      -0.026749      -0.015968      -0.001028       0.016996              1.901390       2.074803      -0.559690      -0.180062       2.124081       0.199611       1.505285           0.000000
           12              H       4.851350       7.575620      13.436743       0.119284       1.052601 0.75853833E+01  0.71832477E+02                                 1.566766                            1.501332      -0.830963       2.482856                    0.999516       3.132440       7.996750       0.580438       1.114312      -0.750754       0.015744       0.029101       0.010409       0.034686       0.001105      -0.000549       0.010296      -0.008010      -0.040725      -0.017383       0.002761       0.014622              1.578162       1.771614       0.261335       0.082184       1.683752       0.130743       1.279120           0.000001
           13              H       4.798745       3.949034      12.109495       0.118997       1.050615 0.76821496E+01  0.73036710E+02                                 1.569249                            1.515562      -0.833199       2.481954                    0.999504       3.146850       8.069955       0.574582       1.121232      -0.749008       0.014536      -0.027521      -0.007940       0.032121      -0.000749       0.000591       0.010129      -0.007267      -0.040556      -0.017265       0.003136       0.014129              1.570889       1.732000      -0.234378      -0.076677       1.725903       0.098896       1.254766          -0.000001
           14              H       2.528547       4.035020      12.061311       0.088604       1.210555 0.86211084E+01  0.85782766E+02                                 1.842727                            1.688360      -0.971286       2.411292                    0.997633       3.537030       9.800144       0.496445       1.239934      -0.718294      -0.023915      -0.036847      -0.014379       0.046221       0.000554       0.000895       0.010662      -0.007895      -0.041371      -0.017784       0.002910       0.014874              1.945975       2.160817       0.653096       0.212761       2.177878       0.208767       1.499231          -0.000000
           15              H       2.574138      -4.693824       8.624922       0.096847       1.237084 0.89010521E+01  0.88561659E+02                                 1.823682                            1.683916      -0.844667       2.473665                    0.999332       3.361556       9.071483       0.515313       1.194623      -0.730881      -0.021888       0.000653      -0.042727       0.048012      -0.003350      -0.000332       0.002124       0.013259       0.050517      -0.015968      -0.001028       0.016996              1.901375       2.074785       0.123905       0.574730       1.487107       0.168139       2.142233           0.000000
           16              H       4.851350      -4.796248       8.622732       0.119284       1.052596 0.75853340E+01  0.71831855E+02                                 1.566757                            1.501323      -0.830965       2.482855                    0.999516       3.132434       7.996712       0.580442       1.114307      -0.750755       0.015744      -0.005536      -0.030407       0.034686      -0.001028      -0.000682       0.005403       0.019182       0.040853      -0.017383       0.002761       0.014622              1.578153       1.771603      -0.059493      -0.267413       1.267044       0.109838       1.695811           0.000001
           17              H       4.798745      -4.132386      12.427071       0.118997       1.050611 0.76821011E+01  0.73036098E+02                                 1.569241                            1.515554      -0.833200       2.481953                    0.999504       3.146842       8.069913       0.574585       1.121228      -0.749009       0.014536       0.006884       0.027804       0.032121       0.000887       0.000353       0.005289       0.019438       0.039560      -0.017265       0.003136       0.014129              1.570881       1.731989       0.050784       0.241314       1.286897       0.154559       1.693756          -0.000001
           18              H       2.528547      -4.217108      12.376697       0.088604       1.210555 0.86210982E+01  0.85782606E+02                                 1.842723                            1.688357      -0.971288       2.411291                    0.997633       3.537027       9.800120       0.496446       1.239930      -0.718295      -0.023915       0.005971       0.039100       0.046221       0.000498      -0.000927       0.005336       0.019813       0.041754      -0.017784       0.002910       0.014875              1.945971       2.160812      -0.142291      -0.671976       1.488092       0.189479       2.189008          -0.000000
           19              H       2.574138      15.473687       0.247490       0.096847       1.237085 0.89010684E+01  0.88562021E+02                                 1.823701                            1.683932      -0.844667       2.473665                    0.999332       3.361544       9.071514       0.515303       1.194643      -0.730876      -0.021888       0.037329      -0.020798       0.048012      -0.001388      -0.003067      -0.014870      -0.008818      -0.015714      -0.015968      -0.001028       0.016996              1.901395       2.074809      -0.435784       0.394675       1.832857      -0.367752       1.796519           0.000000
           20              H       4.851350      15.424371       0.157693       0.119284       1.052601 0.75853793E+01  0.71832442E+02                                 1.566767                            1.501333      -0.830965       2.482855                    0.999516       3.132437       7.996747       0.580437       1.114314      -0.750753       0.015744       0.023565      -0.019997       0.034686       0.000077      -0.001231      -0.015700       0.001348      -0.012649      -0.017383       0.002761       0.014622              1.578163       1.771616       0.201842      -0.185231       1.493506      -0.240583       1.469367           0.000001
           21              H       4.798745      12.461647       2.634784       0.118997       1.050612 0.76821276E+01  0.73036534E+02                                 1.569257                            1.515568      -0.833199       2.481953                    0.999504       3.146833       8.069944       0.574575       1.121246      -0.749005       0.014536      -0.020637       0.019864       0.032121       0.000138       0.000944      -0.015418       0.001895      -0.013070      -0.017265       0.003136       0.014129              1.570897       1.732009      -0.183595       0.164640       1.458203      -0.253458       1.522479          -0.000001
           22              H       2.528547      12.462912       2.536226       0.088604       1.210552 0.86210791E+01  0.85782415E+02                                 1.842725                            1.688359      -0.971286       2.411292                    0.997633       3.537023       9.800126       0.496444       1.239936      -0.718294      -0.023915      -0.030876       0.024721       0.046221       0.001052      -0.000032      -0.015998       0.001346      -0.013646      -0.017784       0.002910       0.014875              1.945974       2.160816       0.510804      -0.459216       1.849688      -0.398246       1.827417          -0.000000
           23              H       2.574138       5.122489       8.377432       0.096847       1.237092 0.89011304E+01  0.88562696E+02                                 1.823697                            1.683928      -0.844666       2.473665                    0.999332       3.361567       9.071547       0.515308       1.194629      -0.730879      -0.021888      -0.036676      -0.021929       0.048012      -0.001962       0.002736       0.012746      -0.012496      -0.026749      -0.015968      -0.001028       0.016996              1.901391       2.074804       0.559690       0.180062       2.124082       0.199611       1.505286           0.000000
           24              H       4.851350       5.069381       8.465039       0.119284       1.052601 0.75853792E+01  0.71832430E+02                                 1.566766                            1.501331      -0.830963       2.482856                    0.999516       3.132440       7.996750       0.580438       1.114312      -0.750754       0.015744      -0.029101      -0.010409       0.034686      -0.001105       0.000549       0.010296      -0.008010      -0.040725      -0.017383       0.002761       0.014622              1.578161       1.771614      -0.261335      -0.082185       1.683751       0.130743       1.279120           0.000001
           25              H       4.798745       8.695966       9.792287       0.118997       1.050615 0.76821490E+01  0.73036700E+02                                 1.569249                            1.515561      -0.833199       2.481954                    0.999504       3.146850       8.069954       0.574582       1.121232      -0.749008       0.014536       0.027521       0.007940       0.032121       0.000749      -0.000591       0.010129      -0.007267      -0.040556      -0.017265       0.003136       0.014129              1.570889       1.731999       0.234378       0.076677       1.725902       0.098896       1.254765          -0.000001
           26              H       2.528547       8.609980       9.840471       0.088604       1.210555 0.86211016E+01  0.85782687E+02                                 1.842727                            1.688360      -0.971286       2.411292                    0.997633       3.537030       9.800145       0.496444       1.239934      -0.718294      -0.023915       0.036847       0.014379       0.046221      -0.000554      -0.000895       0.010662      -0.007895      -0.041371      -0.017784       0.002910       0.014874              1.945975       2.160817      -0.653096      -0.212761       2.177877       0.208767       1.499231          -0.000000
           27              H       2.574138      17.338824      13.276860       0.096847       1.237084 0.89010517E+01  0.88561652E+02                                 1.823682                            1.683916      -0.844667       2.473665                    0.999332       3.361556       9.071482       0.515313       1.194623      -0.730881      -0.021888      -0.000653       0.042727       0.048012       0.003350       0.000332       0.002124       0.013259       0.050517      -0.015968      -0.001028       0.016996              1.901375       2.074785      -0.123905      -0.574730       1.487106       0.168139       2.142233           0.000000
           28              H       4.851350      17.441249      13.279050       0.119284       1.052596 0.75853344E+01  0.71831857E+02                                 1.566757                            1.501323      -0.830965       2.482855                    0.999516       3.132434       7.996711       0.580442       1.114307      -0.750755       0.015744       0.005536       0.030407       0.034686       0.001028       0.000682       0.005403       0.019182       0.040853      -0.017383       0.002761       0.014622              1.578152       1.771602       0.059493       0.267413       1.267044       0.109838       1.695811           0.000001
           29              H       4.798745      16.777386       9.474711       0.118997       1.050610 0.76820988E+01  0.73036065E+02                                 1.569240                            1.515553      -0.833200       2.481953                    0.999504       3.146842       8.069911       0.574586       1.121228      -0.749009       0.014536      -0.006884      -0.027804       0.032121      -0.000887      -0.000353       0.005289       0.019438       0.039560      -0.017265       0.003136       0.014129              1.570880       1.731989      -0.050784      -0.241314       1.286897       0.154559       1.693755          -0.000001
           30              H       2.528547      16.862108       9.525085       0.088604       1.210554 0.86210949E+01  0.85782571E+02                                 1.842723                            1.688357      -0.971288       2.411291                    0.997633       3.537026       9.800119       0.496446       1.239931      -0.718295      -0.023915      -0.005971      -0.039100       0.046221      -0.000498       0.000927       0.005336       0.019813       0.041754      -0.017784       0.002910       0.014875              1.945971       2.160812       0.142291       0.671976       1.488093       0.189479       2.189009          -0.000000
           31              H       9.115862      15.473687       0.247490       0.096847       1.237085 0.89010671E+01  0.88562005E+02                                 1.823700                            1.683932      -0.844667       2.473665                    0.999332       3.361544       9.071514       0.515303       1.194643      -0.730876       0.021888       0.037329      -0.020798       0.048012       0.001388       0.003067      -0.014870      -0.008818      -0.015714      -0.015968      -0.001028       0.016996              1.901395       2.074809       0.435784      -0.394675       1.832857      -0.367752       1.796518           0.000000
           32              H       6.838650      15.424371       0.157693       0.119284       1.052601 0.75853800E+01  0.71832452E+02                                 1.566768                            1.501333      -0.830965       2.482855                    0.999516       3.132437       7.996748       0.580437       1.114315      -0.750753      -0.015744       0.023565      -0.019997       0.034686      -0.000077       0.001231      -0.015700       0.001348      -0.012649      -0.017383       0.002761       0.014622              1.578163       1.771616      -0.201842       0.185231       1.493506      -0.240583       1.469368           0.000001
           33              H       6.891255      12.461647       2.634784       0.118997       1.050612 0.76821259E+01  0.73036512E+02                                 1.569256                            1.515568      -0.833199       2.481953                    0.999504       3.146833       8.069943       0.574575       1.121246      -0.749005      -0.014536      -0.020637       0.019864       0.032121      -0.000138      -0.000944      -0.015418       0.001895      -0.013070      -0.017265       0.003136       0.014129              1.570896       1.732008       0.183595      -0.164639       1.458203      -0.253458       1.522478          -0.000001
           34              H       9.161453      12.462912       2.536226       0.088604       1.210552 0.86210791E+01  0.85782415E+02                                 1.842725                            1.688359      -0.971286       2.411292                    0.997633       3.537023       9.800126       0.496444       1.239936      -0.718294       0.023915      -0.030876       0.024721       0.046221      -0.001052       0.000032      -0.015998       0.001346      -0.013646      -0.017784       0.002910       0.014875              1.945974       2.160816      -0.510804       0.459216       1.849688      -0.398246       1.827417          -0.000000
           35              H       9.115862       5.122489       8.377432       0.096847       1.237092 0.89011279E+01  0.88562658E+02                                 1.823696                            1.683927      -0.844666       2.473665                    0.999332       3.361567       9.071544       0.515309       1.194629      -0.730879       0.021888      -0.036676      -0.021929       0.048012       0.001962      -0.002736       0.012746      -0.012496      -0.026749      -0.015968      -0.001028       0.016996              1.901389       2.074803      -0.559690      -0.180062       2.124081       0.199610       1.505285           0.000000
           36              H       6.838650       5.069381       8.465039       0.119284       1.052601 0.75853799E+01  0.71832440E+02                                 1.566766                            1.501331      -0.830963       2.482856                    0.999516       3.132440       7.996751       0.580438       1.114313      -0.750754      -0.015744      -0.029101      -0.010409       0.034686       0.001105      -0.000549       0.010296      -0.008010      -0.040725      -0.017383       0.002761       0.014622              1.578162       1.771614       0.261335       0.082185       1.683751       0.130743       1.279120           0.000001
           37              H       6.891255       8.695966       9.792287       0.118997       1.050615 0.76821472E+01  0.73036677E+02                                 1.569248                            1.515561      -0.833198       2.481954                    0.999504       3.146850       8.069953       0.574582       1.121232      -0.749008      -0.014536       0.027521       0.007940       0.032121      -0.000749       0.000591       0.010129      -0.007267      -0.040556      -0.017265       0.003136       0.014129              1.570889       1.731999      -0.234378      -0.076677       1.725902       0.098896       1.254765          -0.000001
           38              H       9.161453       8.609980       9.840471       0.088604       1.210555 0.86211016E+01  0.85782687E+02                                 1.842727                            1.688360      -0.971286       2.411292                    0.997633       3.537030       9.800145       0.496444       1.239934      -0.718294       0.023915       0.036847       0.014379       0.046221       0.000554       0.000895       0.010662      -0.007895      -0.041371      -0.017784       0.002910       0.014874              1.945975       2.160817       0.653096       0.212761       2.177877       0.208767       1.499231          -0.000000
           39              H       9.115862      17.338824      13.276860       0.096847       1.237084 0.89010521E+01  0.88561659E+02                                 1.823682                            1.683916      -0.844667       2.473665                    0.999332       3.361556       9.071483       0.515313       1.194623      -0.730881       0.021888      -0.000653       0.042727       0.048012      -0.003350      -0.000332       0.002124       0.013259       0.050517      -0.015968      -0.001028       0.016996              1.901375       2.074785       0.123905       0.574730       1.487107       0.168139       2.142233           0.000000
           40              H       6.838650      17.441249      13.279050       0.119284       1.052597 0.75853368E+01  0.71831890E+02                                 1.566758                            1.501324      -0.830965       2.482855                    0.999516       3.132434       7.996713       0.580442       1.114308      -0.750755      -0.015744       0.005536       0.030407       0.034686      -0.001028      -0.000682       0.005403       0.019182       0.040853      -0.017383       0.002761       0.014622              1.578153       1.771603      -0.059493      -0.267413       1.267045       0.109838       1.695811           0.000001
           41              H       6.891255      16.777386       9.474711       0.118998       1.050610 0.76820941E+01  0.73036013E+02                                 1.569240                            1.515553      -0.833199       2.481954                    0.999504       3.146841       8.069909       0.574586       1.121228      -0.749009      -0.014536      -0.006884      -0.027804       0.032121       0.000887       0.000353       0.005289       0.019438       0.039560      -0.017265       0.003136       0.014129              1.570880       1.731988       0.050784       0.241314       1.286897       0.154559       1.693755          -0.000001
           42              H       9.161453      16.862108       9.525085       0.088604       1.210555 0.86210984E+01  0.85782606E+02                                 1.842723                            1.688357      -0.971288       2.411291                    0.997633       3.537027       9.800119       0.496446       1.239930      -0.718295       0.023915      -0.005971      -0.039100       0.046221       0.000498      -0.000927       0.005336       0.019813       0.041754      -0.017784       0.002910       0.014875              1.945971       2.160812      -0.142291      -0.671976       1.488092       0.189479       2.189008          -0.000000
           43              H       9.115862      -2.828687      21.654292       0.096847       1.237084 0.89010667E+01  0.88561998E+02                                 1.823700                            1.683931      -0.844667       2.473665                    0.999332       3.361544       9.071513       0.515303       1.194643      -0.730876       0.021888      -0.037329       0.020798       0.048012      -0.001388      -0.003067      -0.014870      -0.008818      -0.015714      -0.015968      -0.001028       0.016996              1.901394       2.074808      -0.435784       0.394675       1.832857      -0.367752       1.796518           0.000000
           44              H       6.838650      -2.779371      21.744089       0.119284       1.052601 0.75853808E+01  0.71832462E+02                                 1.566768                            1.501333      -0.830965       2.482855                    0.999516       3.132437       7.996748       0.580437       1.114315      -0.750753      -0.015744      -0.023565       0.019997       0.034686       0.000077      -0.001231      -0.015700       0.001348      -0.012649      -0.017383       0.002761       0.014622              1.578164       1.771617       0.201842      -0.185231       1.493506      -0.240583       1.469368           0.000001
           45              H       6.891255       0.183353      19.266998       0.118997       1.050612 0.76821261E+01  0.73036514E+02                                 1.569256                            1.515568      -0.833199       2.481953                    0.999504       3.146833       8.069943       0.574575       1.121246      -0.749005      -0.014536       0.020637      -0.019864       0.032121       0.000138       0.000944      -0.015418       0.001895      -0.013070      -0.017265       0.003136       0.014129              1.570896       1.732008      -0.183595       0.164639       1.458203      -0.253458       1.522478          -0.000001
           46              H       9.161453       0.182088      19.365556       0.088604       1.210552 0.86210801E+01  0.85782431E+02                                 1.842726                            1.688359      -0.971286       2.411292                    0.997633       3.537023       9.800128       0.496444       1.239936      -0.718294       0.023915       0.030876      -0.024721       0.046221       0.001052      -0.000032      -0.015998       0.001346      -0.013646      -0.017784       0.002910       0.014875              1.945974       2.160816       0.510804      -0.459217       1.849689      -0.398246       1.827418          -0.000000
           47              H       9.115862       7.522510      13.524350       0.096847       1.237092 0.89011218E+01  0.88562587E+02                                 1.823695                            1.683927      -0.844666       2.473665                    0.999332       3.361567       9.071545       0.515309       1.194629      -0.730879       0.021888       0.036676       0.021929       0.048012      -0.001962       0.002736       0.012746      -0.012496      -0.026749      -0.015968      -0.001028       0.016996              1.901389       2.074803       0.559689       0.180062       2.124080       0.199611       1.505285           0.000000
           48              H       6.838650       7.575620      13.436743       0.119284       1.052601 0.75853851E+01  0.71832500E+02                                 1.566767                            1.501332      -0.830963       2.482856                    0.999516       3.132440       7.996751       0.580438       1.114313      -0.750754      -0.015744       0.029101       0.010409       0.034686      -0.001105       0.000549       0.010296      -0.008010      -0.040725      -0.017383       0.002761       0.014622              1.578162       1.771614      -0.261335      -0.082184       1.683752       0.130743       1.279120           0.000001
           49              H       6.891255       3.949034      12.109495       0.118997       1.050615 0.76821448E+01  0.73036645E+02                                 1.569248                            1.515560      -0.833198       2.481954                    0.999504       3.146850       8.069951       0.574583       1.121231      -0.749009      -0.014536      -0.027521      -0.007940       0.032121       0.000749      -0.000591       0.010129      -0.007267      -0.040556      -0.017265       0.003136       0.014129              1.570888       1.731998       0.234378       0.076677       1.725901       0.098896       1.254765          -0.000001
           50              H       9.161453       4.035020      12.061311       0.088604       1.210555 0.86211082E+01  0.85782766E+02                                 1.842727                            1.688360      -0.971286       2.411292                    0.997633       3.537030       9.800145       0.496444       1.239934      -0.718294       0.023915      -0.036847      -0.014379       0.046221      -0.000553      -0.000895       0.010662      -0.007895      -0.041371      -0.017784       0.002910       0.014874              1.945976       2.160817      -0.653096      -0.212761       2.177878       0.208767       1.499231          -0.000000
           51              H       9.115862      -4.693824       8.624922       0.096847       1.237084 0.89010481E+01  0.88561609E+02                                 1.823682                            1.683916      -0.844667       2.473665                    0.999332       3.361555       9.071480       0.515313       1.194623      -0.730881       0.021888       0.000653      -0.042727       0.048012       0.003350       0.000332       0.002124       0.013259       0.050517      -0.015968      -0.001028       0.016996              1.901375       2.074785      -0.123905      -0.574730       1.487106       0.168139       2.142233           0.000000
           52              H       6.838650      -4.796248       8.622732       0.119284       1.052596 0.75853351E+01  0.71831867E+02                                 1.566757                            1.501323      -0.830965       2.482855                    0.999516       3.132434       7.996712       0.580442       1.114307      -0.750755      -0.015744      -0.005536      -0.030407       0.034686       0.001028       0.000682       0.005403       0.019182       0.040853      -0.017383       0.002761       0.014622              1.578153       1.771603       0.059493       0.267413       1.267044       0.109838       1.695811           0.000001
           53              H       6.891255      -4.132386      12.427071       0.118998       1.050610 0.76820974E+01  0.73036049E+02                                 1.569240                            1.515553      -0.833199       2.481954                    0.999504       3.146842       8.069911       0.574586       1.121227      -0.749010      -0.014536       0.006884       0.027804       0.032121      -0.000887      -0.000353       0.005289       0.019438       0.039560      -0.017265       0.003136       0.014129              1.570880       1.731988      -0.050784      -0.241314       1.286897       0.154559       1.693755          -0.000001
           54              H       9.161453      -4.217108      12.376697       0.088604       1.210554 0.86210936E+01  0.85782555E+02                                 1.842723                            1.688357      -0.971288       2.411291                    0.997633       3.537026       9.800119       0.496446       1.239931      -0.718295       0.023915       0.005971       0.039100       0.046221      -0.000498       0.000927       0.005336       0.019813       0.041754      -0.017784       0.002910       0.014875              1.945971       2.160812       0.142291       0.671976       1.488093       0.189479       2.189009          -0.000000
           55              H       0.000000      11.697889       3.760536       0.135539       1.009247 0.71064521E+01  0.68835828E+02                                 1.748970                            1.620643      -1.426223       2.206648                    0.993375       3.820715      11.201767       0.456238       1.385968      -0.683772      -0.000000       0.031755      -0.004051       0.032012      -0.000000       0.000000       0.002741      -0.013710       0.017138      -0.009712       0.001984       0.007727              1.827292       1.403419       0.000000       0.000000       2.321398      -0.181733       1.757058          -0.000000
           56              H       0.000000      10.702728       6.995429       0.330596       0.565412 0.33330203E+01  0.26903719E+02                                 1.234794                            1.145153      -1.286860       2.373058                    0.998998       2.660958       7.285161       0.514293       1.475437      -0.668503       0.000000      -0.005514       0.013634       0.014707       0.000000       0.000000       0.011184      -0.027103       0.043375      -0.020781      -0.001511       0.022291              1.304958       0.948193      -0.000000      -0.000000       1.254635      -0.194504       1.712048          -0.000000
           57              H       0.000000      11.861010       6.058033       0.327348       0.526720 0.30781145E+01  0.24470628E+02                                 1.209461                            1.127504      -1.152760       2.461582                    0.999845       2.559041       7.059657       0.497466       1.548754      -0.657375       0.000000       0.021471      -0.009089       0.023316       0.000000      -0.000000       0.000052      -0.037106       0.048433      -0.026625       0.010480       0.016145              1.250647       0.930014       0.000000      -0.000000       1.688671      -0.036410       1.133255          -0.000000
           58              H       0.000000       7.112813       4.277418       0.115724       1.271879 0.92983466E+01  0.93281002E+02                                 1.840171                            1.709644      -0.995661       2.408454                    0.998032       3.340656       8.973845       0.517943       1.178791      -0.735280       0.000000      -0.040855      -0.000889       0.040864      -0.000000      -0.000000       0.010270      -0.030576       0.002723      -0.015742      -0.004537       0.020279              1.901884       1.411710      -0.000000       0.000000       2.492544      -0.306023       1.801396           0.000000
           59              H       0.000000       8.046013       2.196749       0.115554       1.271520 0.93048552E+01  0.93170879E+02                                 1.815761                            1.691104      -1.076522       2.361241                    0.997608       3.381048       9.013079       0.530729       1.152557      -0.740951       0.000000      -0.026786      -0.028433       0.039063      -0.000000       0.000000       0.008046      -0.041345       0.008427      -0.022077      -0.000470       0.022547              1.879611       1.415769      -0.000000       0.000000       1.788747       0.299632       2.434315           0.000000
           60              H       0.000000      10.052775       9.890845       0.135539       1.009260 0.71065589E+01  0.68837032E+02                                 1.748974                            1.620646      -1.426222       2.206648                    0.993375       3.820735      11.201792       0.456242       1.385952      -0.683775       0.000000      -0.019385      -0.025475       0.032012      -0.000000       0.000000      -0.002113      -0.012622       0.020402      -0.009712       0.001984       0.007727              1.827296       1.403421      -0.000000       0.000000       2.055533       0.335235       2.022933          -0.000000
           61              H       0.000000      13.351856       9.135233       0.330595       0.565416 0.33330503E+01  0.26904015E+02                                 1.234799                            1.145157      -1.286860       2.373058                    0.998998       2.660967       7.285186       0.514294       1.475433      -0.668503       0.000000       0.014565      -0.002042       0.014707       0.000000       0.000000      -0.009115      -0.023519       0.054126      -0.020781      -0.001511       0.022291              1.304964       0.948195       0.000000      -0.000000       1.766150      -0.100815       1.200546          -0.000000
           62              H       0.000000      11.960906       8.600830       0.327348       0.526728 0.30781685E+01  0.24471121E+02                                 1.209462                            1.127505      -1.152760       2.461582                    0.999845       2.559056       7.059667       0.497472       1.548731      -0.657379       0.000000      -0.018607      -0.014050       0.023316      -0.000000       0.000000      -0.002478      -0.041309       0.035824      -0.026625       0.010480       0.016145              1.250649       0.930015       0.000000       0.000000       1.303643       0.258709       1.518288          -0.000000
           63              H       0.000000      12.792947      13.603197       0.115724       1.271837 0.92979593E+01  0.93275977E+02                                 1.840117                            1.709598      -0.995656       2.408457                    0.998032       3.340600       8.973587       0.517956       1.178776      -0.735284       0.000000       0.019658       0.035826       0.040865       0.000000      -0.000000       0.000896      -0.011237       0.060743      -0.015742      -0.004538       0.020280              1.901825       1.411675      -0.000000      -0.000000       2.239131       0.452267       2.054669           0.000000
           64              H       0.000000      10.524434      13.835356       0.115554       1.271537 0.93050108E+01  0.93172922E+02                                 1.815785                            1.691125      -1.076515       2.361244                    0.997608       3.381070       9.013191       0.530723       1.152566      -0.740949       0.000000      -0.011231       0.037413       0.039063      -0.000000      -0.000000       0.003105      -0.022033       0.066361      -0.022077      -0.000470       0.022547              1.879636       1.415785      -0.000000       0.000000       2.013462      -0.429364       2.209662           0.000000
           65              H       0.000000      16.184335       8.250401       0.135540       1.009260 0.71065529E+01  0.68836937E+02                                 1.748971                            1.620643      -1.426223       2.206648                    0.993375       3.820730      11.201763       0.456243       1.385949      -0.683776       0.000000      -0.012369       0.029526       0.032012       0.000000      -0.000000      -0.000628      -0.017369       0.006161      -0.009712       0.001984       0.007727              1.827293       1.403419       0.000000       0.000000       1.740758      -0.153503       2.337701          -0.000000
           66              H       0.000000      13.880416       5.771120       0.330596       0.565426 0.33331156E+01  0.26904604E+02                                 1.234798                            1.145156      -1.286860       2.373058                    0.998998       2.660980       7.285169       0.514304       1.475401      -0.668509       0.000000      -0.009051      -0.011592       0.014707      -0.000000      -0.000000      -0.002069      -0.042890      -0.003988      -0.020781      -0.001511       0.022291              1.304962       0.948194       0.000000       0.000000       1.429254       0.295321       1.537439          -0.000000
           67              H       0.000000      14.113085       7.242919       0.327348       0.526728 0.30781688E+01  0.24471126E+02                                 1.209463                            1.127505      -1.152760       2.461582                    0.999845       2.559055       7.059666       0.497472       1.548732      -0.657379      -0.000000      -0.002864       0.023139       0.023316       0.000000       0.000000       0.002427      -0.041398       0.035556      -0.026625       0.010480       0.016145              1.250650       0.930015       0.000000       0.000000       1.240579      -0.222299       1.581355          -0.000000
           68              H       0.000000      18.029241       4.021167       0.115723       1.271915 0.92986871E+01  0.93285555E+02                                 1.840234                            1.709698      -0.995669       2.408451                    0.998032       3.340684       8.974064       0.517922       1.178823      -0.735273       0.000000       0.021197      -0.034936       0.040864      -0.000000      -0.000000      -0.011165      -0.029025       0.007372      -0.015741      -0.004537       0.020278              1.901951       1.411750      -0.000000       0.000000       1.709216      -0.146270       2.584888           0.000000
           69              H       0.000000      19.364553       5.869678       0.115553       1.271567 0.93052928E+01  0.93176573E+02                                 1.815825                            1.691159      -1.076534       2.361235                    0.997608       3.381105       9.013363       0.530712       1.152578      -0.740946       0.000000       0.038016      -0.008980       0.039062      -0.000000       0.000000      -0.011149      -0.035965       0.024560      -0.022076      -0.000470       0.022546              1.879679       1.415811       0.000000       0.000000       2.532517       0.129733       1.690710           0.000000
           70              H       0.000000       0.947110      18.141246       0.135539       1.009248 0.71064629E+01  0.68835952E+02                                 1.748970                            1.620644      -1.426223       2.206648                    0.993375       3.820716      11.201768       0.456238       1.385967      -0.683772       0.000000      -0.031755       0.004051       0.032012      -0.000000       0.000000       0.002741      -0.013710       0.017138      -0.009712       0.001984       0.007727              1.827293       1.403420       0.000000      -0.000000       2.321399      -0.181733       1.757058          -0.000000
           71              H       0.000000       1.942272      14.906353       0.330596       0.565412 0.33330203E+01  0.26903719E+02                                 1.234794                            1.145153      -1.286860       2.373058                    0.998998       2.660958       7.285161       0.514293       1.475437      -0.668503       0.000000       0.005514      -0.013634       0.014707       0.000000      -0.000000       0.011184      -0.027103       0.043375      -0.020781      -0.001511       0.022291              1.304958       0.948193       0.000000      -0.000000       1.254635      -0.194504       1.712048          -0.000000
           72              H       0.000000       0.783990      15.843749       0.327348       0.526720 0.30781145E+01  0.24470628E+02                                 1.209460                            1.127504      -1.152760       2.461582                    0.999845       2.559041       7.059657       0.497466       1.548754      -0.657375       0.000000      -0.021471       0.009089       0.023316      -0.000000       0.000000       0.000052      -0.037106       0.048433      -0.026625       0.010480       0.016145              1.250647       0.930014       0.000000      -0.000000       1.688671      -0.036410       1.133255          -0.000000
           73              H       0.000000       5.532187      17.624364       0.115724       1.271879 0.92983453E+01  0.93280985E+02                                 1.840171                            1.709644      -0.995661       2.408454                    0.998032       3.340656       8.973845       0.517943       1.178791      -0.735280      -0.000000       0.040855       0.000889       0.040864      -0.000000       0.000000       0.010270      -0.030576       0.002723      -0.015742      -0.004537       0.020279              1.901883       1.411710       0.000000      -0.000000       2.492544      -0.306023       1.801396           0.000000
           74              H       0.000000       4.598987      19.705033       0.115554       1.271520 0.93048526E+01  0.93170852E+02                                 1.815761                            1.691105      -1.076522       2.361241                    0.997608       3.381047       9.013078       0.530729       1.152558      -0.740951       0.000000       0.026786       0.028433       0.039063       0.000000       0.000000       0.008046      -0.041345       0.008427      -0.022077      -0.000470       0.022547              1.879611       1.415770       0.000000       0.000000       1.788748       0.299633       2.434315           0.000000
           75              H       0.000000       2.592225      12.010937       0.135539       1.009260 0.71065589E+01  0.68837032E+02                                 1.748974                            1.620646      -1.426222       2.206648                    0.993375       3.820735      11.201792       0.456242       1.385952      -0.683775       0.000000       0.019385       0.025475       0.032012       0.000000       0.000000      -0.002113      -0.012622       0.020402      -0.009712       0.001984       0.007727              1.827296       1.403421      -0.000000      -0.000000       2.055533       0.335235       2.022933          -0.000000
           76              H       0.000000      -0.706855      12.766549       0.330595       0.565416 0.33330513E+01  0.26904024E+02                                 1.234799                            1.145157      -1.286860       2.373058                    0.998998       2.660968       7.285188       0.514294       1.475433      -0.668504      -0.000000      -0.014565       0.002042       0.014707       0.000000      -0.000000      -0.009115      -0.023519       0.054126      -0.020781      -0.001511       0.022291              1.304964       0.948195      -0.000000      -0.000000       1.766150      -0.100815       1.200546          -0.000000
           77              H       0.000000       0.684095      13.300952       0.327348       0.526728 0.30781694E+01  0.24471131E+02                                 1.209463                            1.127505      -1.152760       2.461582                    0.999845       2.559056       7.059668       0.497472       1.548731      -0.657379       0.000000       0.018607       0.014050       0.023316       0.000000      -0.000000      -0.002478      -0.041309       0.035824      -0.026625       0.010480       0.016145              1.250649       0.930015      -0.000000      -0.000000       1.303644       0.258709       1.518288          -0.000000
           78              H       0.000000      -0.147946       8.298585       0.115724       1.271837 0.92979537E+01  0.93275903E+02                                 1.840116                            1.709597      -0.995656       2.408456                    0.998032       3.340601       8.973588       0.517956       1.178776      -0.735284      -0.000000      -0.019658      -0.035826       0.040865       0.000000       0.000000       0.000896      -0.011237       0.060743      -0.015742      -0.004538       0.020280              1.901824       1.411674       0.000000       0.000000       2.239128       0.452266       2.054669           0.000000
           79              H       0.000000       2.120567       8.066426       0.115554       1.271537 0.93050131E+01  0.93172956E+02                                 1.815786                            1.691126      -1.076514       2.361245                    0.997608       3.381069       9.013191       0.530722       1.152567      -0.740949      -0.000000       0.011231      -0.037413       0.039063      -0.000000       0.000000       0.003105      -0.022033       0.066361      -0.022077      -0.000470       0.022547              1.879637       1.415786       0.000000      -0.000000       2.013463      -0.429364       2.209663           0.000000
           80              H       0.000000      -3.539335      13.651381       0.135540       1.009260 0.71065526E+01  0.68836934E+02                                 1.748971                            1.620643      -1.426223       2.206648                    0.993375       3.820730      11.201763       0.456243       1.385949      -0.683776       0.000000       0.012369      -0.029526       0.032012      -0.000000      -0.000000      -0.000628      -0.017369       0.006161      -0.009712       0.001984       0.007727              1.827293       1.403419       0.000000      -0.000000       1.740758      -0.153502       2.337701          -0.000000
           81              H       0.000000      -1.235417      16.130662       0.330596       0.565426 0.33331133E+01  0.26904583E+02                                 1.234797                            1.145156      -1.286860       2.373058                    0.998998       2.660980       7.285170       0.514304       1.475402      -0.668509       0.000000       0.009051       0.011592       0.014707       0.000000       0.000000      -0.002069      -0.042890      -0.003988      -0.020781      -0.001511       0.022291              1.304962       0.948194      -0.000000      -0.000000       1.429253       0.295321       1.537439          -0.000000
           82              H       0.000000      -1.468084      14.658863       0.327348       0.526729 0.30781734E+01  0.24471168E+02                                 1.209463                            1.127506      -1.152760       2.461582                    0.999845       2.559056       7.059666       0.497472       1.548730      -0.657379      -0.000000       0.002864      -0.023139       0.023316      -0.000000       0.000000       0.002427      -0.041398       0.035556      -0.026625       0.010480       0.016145              1.250650       0.930015       0.000000      -0.000000       1.240579      -0.222300       1.581356          -0.000000
           83              H       0.000000      -5.384241      17.880615       0.115723       1.271914 0.92986806E+01  0.93285466E+02                                 1.840233                            1.709697      -0.995669       2.408451                    0.998032       3.340683       8.974058       0.517923       1.178822      -0.735273      -0.000000      -0.021197       0.034936       0.040864      -0.000000      -0.000000      -0.011165      -0.029025       0.007372      -0.015741      -0.004537       0.020278              1.901950       1.411749      -0.000000       0.000000       1.709216      -0.146270       2.584884           0.000000
           84              H       0.000000      -6.719553      16.032104       0.115553       1.271566 0.93052867E+01  0.93176495E+02                                 1.815824                            1.691159      -1.076533       2.361235                    0.997608       3.381104       9.013359       0.530712       1.152578      -0.740946       0.000000      -0.038016       0.008980       0.039062      -0.000000       0.000000      -0.011149      -0.035965       0.024560      -0.022076      -0.000470       0.022546              1.879678       1.415810       0.000000       0.000000       2.532516       0.129733       1.690709           0.000000
           85              C       3.020696      -2.167353      21.179023       0.099516      24.972263 0.30276807E+03  0.65194140E+04                                 7.517942                            5.847345       0.254735       2.108321                    0.999802      25.246640      70.053390       0.671690       0.423486      -1.056982      -0.007221       0.029611      -0.039614       0.049982       0.012507      -0.008167       0.012839      -0.052608       0.074230      -0.043261       0.009992       0.033268              9.001778      14.795370       0.411233      -0.199579       6.133165      -1.772543       6.076799           0.000000
           86              C       4.403623      -2.164824      21.205305      -0.192236      31.847855 0.40907826E+03  0.94567297E+04                                 8.722061                            6.727095       0.232587       2.049199                    0.999800      29.004941      82.245447       0.638692       0.414839      -1.066953      -0.009482      -0.000884      -0.008836       0.012991      -0.018762       0.016995      -0.010556      -0.027199       0.007791      -0.028670      -0.003714       0.032384             10.676751      19.075003       1.046840      -0.799826       6.485480      -1.625449       6.469769           0.000001
           87              C       5.106192      -1.296112      20.475976       0.121556      33.060312 0.34574934E+03  0.76598121E+04                                 9.164801                            6.271883      -0.053887       2.013145                    0.999535      25.104005      69.572337       0.648013       0.426644      -1.060023       0.003729      -0.008698      -0.005370       0.010881       0.003074      -0.001829       0.010869       0.001203       0.009099      -0.011862       0.000216       0.011646             12.979670      25.933863      -0.161652       0.230682       6.458484      -1.466256       6.546663           0.000001
           88              C       4.375567      -0.450162      19.799211      -0.196242      31.671358 0.40175948E+03  0.92596377E+04                                 8.721835                            6.687132       0.235233       2.052157                    0.999819      29.003192      82.521373       0.636698       0.417393      -1.063716      -0.017042      -0.011158      -0.003852       0.020731       0.022009      -0.015969      -0.004146      -0.022781       0.022246      -0.032071       0.003538       0.028533             10.826126      19.533176      -1.262434       1.269241       6.246254      -1.640450       6.698949          -0.000000
           89              C       2.989133      -0.462807      19.851775       0.115006      24.545592 0.29697833E+03  0.63726450E+04                                 7.467357                            5.808853       0.220929       2.102309                    0.999766      25.073850      69.763978       0.669921       0.426076      -1.053932       0.001462      -0.039328       0.022764       0.045465      -0.017102       0.012631       0.019699      -0.049519       0.074979      -0.047259       0.007929       0.039330              9.027568      14.911357      -0.608750       0.757320       6.050145      -1.784433       6.121203          -0.000000
           90              C       3.020696       6.780249      13.189253       0.099516      24.972439 0.30277075E+03  0.65194765E+04                                 7.517914                            5.847323       0.254737       2.108321                    0.999802      25.246831      70.053606       0.671701       0.423479      -1.056988      -0.007221      -0.049113      -0.005837       0.049982      -0.013327      -0.006748      -0.011101      -0.049598       0.083260      -0.043260       0.009992       0.033268              9.001743      14.795309      -0.378458      -0.256347       7.625930       0.910675       4.583989           0.000000
           91              C       4.403623       6.801745      13.173922      -0.192236      31.847959 0.40907961E+03  0.94567674E+04                                 8.722072                            6.727102       0.232589       2.049199                    0.999800      29.005006      82.245622       0.638692       0.414839      -1.066954      -0.009482      -0.007210       0.005183       0.012991       0.024099       0.007751       0.009479      -0.029062       0.002198      -0.028670      -0.003714       0.032384             10.676766      19.075037      -1.216094      -0.506678       7.881384       0.819527       5.073877           0.000001
           92              C       5.106192       5.735772      12.786260       0.121556      33.060483 0.34575098E+03  0.76598580E+04                                 9.164831                            6.271899      -0.053891       2.013144                    0.999535      25.104083      69.572612       0.648012       0.426644      -1.060023       0.003729      -0.000301       0.010218       0.010881      -0.003121      -0.001748      -0.007665       0.006752       0.025749      -0.011862       0.000216       0.011647             12.979719      25.933976       0.280605       0.024654       7.794451       0.694945       5.210730           0.000001
           93              C       4.375567       4.726701      12.392028      -0.196242      31.671546 0.40176263E+03  0.92597163E+04                                 8.721805                            6.687111       0.235228       2.052156                    0.999819      29.003404      82.521653       0.636706       0.417387      -1.063721      -0.017042       0.002243       0.011590       0.020731      -0.024834      -0.011076       0.002189      -0.026171       0.012077      -0.032071       0.003538       0.028533             10.826087      19.533100       1.730406       0.458679       8.006420       0.624200       4.938741          -0.000000
           94              C       2.989133       4.778546      12.376697       0.115006      24.545678 0.29697948E+03  0.63726742E+04                                 7.467360                            5.808855       0.220927       2.102309                    0.999766      25.073921      69.764136       0.669923       0.426075      -1.053933       0.001462       0.039379       0.022677       0.045465       0.019489       0.008495      -0.015361      -0.042006       0.097516      -0.047259       0.007929       0.039330              9.027573      14.911368       0.960234       0.148533       7.648805       0.861447       4.522547          -0.000000
           95              C       3.020696      -4.612896       9.435288       0.099516      24.972439 0.30277083E+03  0.65194769E+04                                 7.517908                            5.847321       0.254735       2.108321                    0.999802      25.246828      70.053535       0.671701       0.423478      -1.056989      -0.007221       0.019501       0.045451       0.049982       0.000819       0.014915      -0.001738      -0.071835       0.016550      -0.043260       0.009992       0.033268              9.001733      14.795290      -0.032773       0.455920       4.555804       0.861861       7.654106           0.000000
           96              C       4.403623      -4.636921       9.424337      -0.192236      31.847951 0.40907972E+03  0.94567674E+04                                 8.722056                            6.727093       0.232587       2.049199                    0.999800      29.005030      82.245587       0.638695       0.414838      -1.066955      -0.009482       0.008094       0.003653       0.012991      -0.005337      -0.024745       0.001076      -0.010779       0.057049      -0.028670      -0.003714       0.032384             10.676741      19.074984       0.169254       1.306503       5.066015       0.805921       7.889225           0.000001
           97              C       5.106192      -4.439659      10.541328       0.121556      33.060506 0.34575125E+03  0.76598655E+04                                 9.164835                            6.271902      -0.053891       2.013144                    0.999535      25.104092      69.572642       0.648012       0.426644      -1.060023       0.003729       0.008999      -0.004848       0.010881       0.000047       0.003577      -0.003204      -0.012075      -0.030729      -0.011862       0.000215       0.011647             12.979723      25.933983      -0.118949      -0.255340       5.254822       0.771312       7.750362           0.000001
           98              C       4.375567      -4.276539      11.612325      -0.196242      31.671522 0.40176231E+03  0.92597062E+04                                 8.721800                            6.687108       0.235229       2.052156                    0.999819      29.003385      82.521560       0.636707       0.417387      -1.063721      -0.017042       0.008915      -0.007737       0.020731       0.002825       0.027045       0.001956      -0.018990       0.033618      -0.032071       0.003539       0.028532             10.826079      19.533083      -0.467973      -1.727922       5.165085       1.016243       7.780068          -0.000000
           99              C       2.989133      -4.315739      11.575092       0.115006      24.545682 0.29697965E+03  0.63726772E+04                                 7.467354                            5.808852       0.220926       2.102308                    0.999766      25.073925      69.764092       0.669924       0.426074      -1.053934       0.001462      -0.000050      -0.045442       0.045465      -0.002388      -0.021126      -0.004338      -0.076126      -0.004842      -0.047259       0.007929       0.039330              9.027564      14.911347      -0.351481      -0.905858       4.558074       0.922985       7.613271          -0.000000
          100              C       3.020696      14.812353       0.722759       0.099516      24.972266 0.30276808E+03  0.65194143E+04                                 7.517943                            5.847346       0.254735       2.108321                    0.999802      25.246640      70.053394       0.671690       0.423486      -1.056982      -0.007221      -0.029611       0.039614       0.049982      -0.012507       0.008167       0.012839      -0.052608       0.074230      -0.043260       0.009992       0.033268              9.001780      14.795376      -0.411233       0.199580       6.133166      -1.772543       6.076799           0.000000
          101              C       4.403623      14.809824       0.696477      -0.192236      31.847852 0.40907806E+03  0.94567242E+04                                 8.722060                            6.727093       0.232587       2.049199                    0.999800      29.004942      82.245450       0.638692       0.414839      -1.066953      -0.009482       0.000884       0.008836       0.012991       0.018762      -0.016995      -0.010556      -0.027199       0.007791      -0.028670      -0.003714       0.032384             10.676751      19.075007      -1.046841       0.799828       6.485478      -1.625449       6.469768           0.000001
          102              C       5.106192      13.941113       1.425806       0.121556      33.060311 0.34574935E+03  0.76598124E+04                                 9.164801                            6.271884      -0.053887       2.013145                    0.999535      25.104005      69.572338       0.648013       0.426644      -1.060023       0.003729       0.008698       0.005370       0.010881      -0.003074       0.001829       0.010869       0.001203       0.009099      -0.011862       0.000216       0.011646             12.979670      25.933862       0.161650      -0.230678       6.458484      -1.466256       6.546663           0.000001
          103              C       4.375567      13.095162       2.102571      -0.196242      31.671361 0.40175970E+03  0.92596436E+04                                 8.721835                            6.687134       0.235233       2.052157                    0.999819      29.003192      82.521369       0.636698       0.417393      -1.063716      -0.017042       0.011158       0.003852       0.020731      -0.022009       0.015969      -0.004146      -0.022781       0.022246      -0.032071       0.003538       0.028533             10.826125      19.533171       1.262434      -1.269239       6.246256      -1.640450       6.698949          -0.000000
          104              C       2.989133      13.107807       2.050007       0.115006      24.545587 0.29697830E+03  0.63726443E+04                                 7.467356                            5.808853       0.220929       2.102309                    0.999766      25.073849      69.763977       0.669921       0.426076      -1.053932       0.001462       0.039328      -0.022764       0.045465       0.017102      -0.012631       0.019699      -0.049519       0.074979      -0.047259       0.007929       0.039330              9.027566      14.911352       0.608750      -0.757319       6.050145      -1.784433       6.121203          -0.000000
          105              C       3.020696       5.864751       8.712529       0.099516      24.972454 0.30277097E+03  0.65194822E+04                                 7.517916                            5.847325       0.254737       2.108321                    0.999802      25.246831      70.053604       0.671701       0.423479      -1.056988      -0.007221       0.049113       0.005837       0.049982       0.013327       0.006748      -0.011101      -0.049598       0.083259      -0.043260       0.009992       0.033268              9.001746      14.795315       0.378458       0.256347       7.625933       0.910675       4.583990           0.000000
          106              C       4.403623       5.843255       8.727860      -0.192236      31.847941 0.40907928E+03  0.94567581E+04                                 8.722069                            6.727099       0.232590       2.049199                    0.999800      29.005005      82.245620       0.638693       0.414839      -1.066953      -0.009482       0.007210      -0.005183       0.012991      -0.024099      -0.007751       0.009479      -0.029062       0.002198      -0.028670      -0.003714       0.032384             10.676763      19.075032       1.216095       0.506677       7.881380       0.819527       5.073876           0.000001
          107              C       5.106192       6.909228       9.115522       0.121556      33.060484 0.34575099E+03  0.76598584E+04                                 9.164831                            6.271899      -0.053891       2.013144                    0.999535      25.104083      69.572612       0.648012       0.426644      -1.060023       0.003729       0.000301      -0.010218       0.010881       0.003121       0.001748      -0.007665       0.006752       0.025749      -0.011862       0.000216       0.011647             12.979719      25.933975      -0.280605      -0.024654       7.794453       0.694945       5.210730           0.000001
          108              C       4.375567       7.918299       9.509754      -0.196242      31.671549 0.40176264E+03  0.92597166E+04                                 8.721806                            6.687110       0.235228       2.052156                    0.999819      29.003405      82.521654       0.636706       0.417387      -1.063721      -0.017042      -0.002243      -0.011590       0.020731       0.024834       0.011076       0.002189      -0.026171       0.012077      -0.032071       0.003538       0.028533             10.826088      19.533102      -1.730412      -0.458680       8.006420       0.624200       4.938741          -0.000000
          109              C       2.989133       7.866455       9.525085       0.115006      24.545674 0.29697946E+03  0.63726737E+04                                 7.467360                            5.808855       0.220927       2.102309                    0.999766      25.073921      69.764138       0.669923       0.426075      -1.053933       0.001462      -0.039379      -0.022677       0.045465      -0.019489      -0.008495      -0.015361      -0.042006       0.097516      -0.047259       0.007929       0.039330              9.027573      14.911368      -0.960240      -0.148535       7.648804       0.861446       4.522547          -0.000000
          110              C       3.020696      17.257896      12.466494       0.099516      24.972440 0.30277084E+03  0.65194774E+04                                 7.517908                            5.847322       0.254735       2.108321                    0.999802      25.246829      70.053537       0.671701       0.423478      -1.056989      -0.007221      -0.019501      -0.045451       0.049982      -0.000819      -0.014915      -0.001738      -0.071835       0.016550      -0.043260       0.009992       0.033268              9.001733      14.795290       0.032773      -0.455920       4.555804       0.861861       7.654106           0.000000
          111              C       4.403623      17.281921      12.477445      -0.192236      31.847954 0.40907977E+03  0.94567686E+04                                 8.722055                            6.727093       0.232587       2.049199                    0.999800      29.005030      82.245583       0.638695       0.414838      -1.066955      -0.009482      -0.008093      -0.003653       0.012991       0.005337       0.024745       0.001076      -0.010779       0.057049      -0.028670      -0.003714       0.032384             10.676741      19.074983      -0.169253      -1.306503       5.066016       0.805923       7.889224           0.000001
          112              C       5.106192      17.084659      11.360454       0.121556      33.060506 0.34575125E+03  0.76598654E+04                                 9.164834                            6.271901      -0.053891       2.013144                    0.999535      25.104092      69.572640       0.648012       0.426644      -1.060023       0.003729      -0.008999       0.004848       0.010881      -0.000047      -0.003577      -0.003204      -0.012075      -0.030729      -0.011862       0.000215       0.011647             12.979722      25.933982       0.118949       0.255340       5.254822       0.771312       7.750362           0.000001
          113              C       4.375567      16.921539      10.289457      -0.196242      31.671519 0.40176227E+03  0.92597050E+04                                 8.721800                            6.687108       0.235229       2.052156                    0.999819      29.003383      82.521551       0.636707       0.417387      -1.063721      -0.017042      -0.008915       0.007737       0.020731      -0.002825      -0.027045       0.001956      -0.018990       0.033618      -0.032071       0.003539       0.028532             10.826078      19.533082       0.467973       1.727922       5.165085       1.016243       7.780067          -0.000000
          114              C       2.989133      16.960739      10.326690       0.115006      24.545680 0.29697962E+03  0.63726763E+04                                 7.467354                            5.808852       0.220926       2.102308                    0.999766      25.073923      69.764086       0.669924       0.426074      -1.053934       0.001462       0.000050       0.045442       0.045465       0.002388       0.021126      -0.004338      -0.076126      -0.004842      -0.047259       0.007929       0.039330              9.027563      14.911345       0.351481       0.905858       4.558073       0.922986       7.613271          -0.000000
          115              C       8.669304      14.812353       0.722759       0.099516      24.972265 0.30276806E+03  0.65194138E+04                                 7.517943                            5.847345       0.254735       2.108321                    0.999802      25.246639      70.053389       0.671690       0.423486      -1.056982       0.007221      -0.029611       0.039614       0.049982       0.012507      -0.008167       0.012839      -0.052608       0.074230      -0.043260       0.009992       0.033268              9.001780      14.795375       0.411233      -0.199579       6.133165      -1.772543       6.076799           0.000000
          116              C       7.286377      14.809824       0.696477      -0.192236      31.847847 0.40907799E+03  0.94567221E+04                                 8.722059                            6.727092       0.232587       2.049199                    0.999800      29.004939      82.245440       0.638692       0.414839      -1.066953       0.009482       0.000884       0.008836       0.012991      -0.018762       0.016995      -0.010556      -0.027199       0.007791      -0.028670      -0.003714       0.032384             10.676750      19.075004       1.046840      -0.799827       6.485478      -1.625449       6.469768           0.000001
          117              C       6.583808      13.941113       1.425806       0.121556      33.060309 0.34574933E+03  0.76598118E+04                                 9.164801                            6.271884      -0.053887       2.013145                    0.999535      25.104004      69.572335       0.648013       0.426644      -1.060023      -0.003729       0.008698       0.005370       0.010881       0.003074      -0.001829       0.010869       0.001203       0.009099      -0.011862       0.000216       0.011646             12.979670      25.933861      -0.161650       0.230678       6.458484      -1.466256       6.546663           0.000001
          118              C       7.314433      13.095162       2.102571      -0.196242      31.671364 0.40175974E+03  0.92596449E+04                                 8.721836                            6.687134       0.235233       2.052157                    0.999819      29.003193      82.521374       0.636698       0.417393      -1.063716       0.017042       0.011158       0.003852       0.020731       0.022009      -0.015969      -0.004146      -0.022781       0.022246      -0.032071       0.003538       0.028533             10.826126      19.533173      -1.262434       1.269240       6.246256      -1.640450       6.698949          -0.000000
          119              C       8.700867      13.107807       2.050007       0.115006      24.545587 0.29697830E+03  0.63726443E+04                                 7.467356                            5.808853       0.220929       2.102309                    0.999766      25.073849      69.763978       0.669921       0.426076      -1.053932      -0.001462       0.039328      -0.022764       0.045465      -0.017102       0.012631       0.019699      -0.049519       0.074979      -0.047259       0.007929       0.039330              9.027567      14.911352      -0.608750       0.757319       6.050145      -1.784433       6.121203          -0.000000
          120              C       8.669304       5.864751       8.712529       0.099516      24.972455 0.30277098E+03  0.65194825E+04                                 7.517916                            5.847326       0.254737       2.108321                    0.999802      25.246831      70.053603       0.671700       0.423479      -1.056988       0.007221       0.049113       0.005837       0.049982      -0.013327      -0.006748      -0.011101      -0.049598       0.083259      -0.043260       0.009992       0.033268              9.001747      14.795316      -0.378458      -0.256346       7.625933       0.910674       4.583991           0.000000
          121              C       7.286377       5.843255       8.727860      -0.192236      31.847938 0.40907924E+03  0.94567569E+04                                 8.722068                            6.727098       0.232590       2.049199                    0.999800      29.005004      82.245614       0.638693       0.414839      -1.066954       0.009482       0.007210      -0.005183       0.012991       0.024099       0.007751       0.009479      -0.029062       0.002198      -0.028670      -0.003714       0.032384             10.676761      19.075028      -1.216094      -0.506677       7.881380       0.819527       5.073875           0.000001
          122              C       6.583808       6.909228       9.115522       0.121556      33.060483 0.34575097E+03  0.76598578E+04                                 9.164831                            6.271899      -0.053891       2.013144                    0.999535      25.104082      69.572610       0.648012       0.426644      -1.060023      -0.003729       0.000301      -0.010218       0.010881      -0.003121      -0.001748      -0.007665       0.006752       0.025749      -0.011862       0.000215       0.011647             12.979719      25.933975       0.280605       0.024654       7.794453       0.694945       5.210730           0.000001
          123              C       7.314433       7.918299       9.509754      -0.196242      31.671551 0.40176268E+03  0.92597177E+04                                 8.721806                            6.687111       0.235228       2.052156                    0.999819      29.003406      82.521658       0.636706       0.417387      -1.063721       0.017042      -0.002243      -0.011590       0.020731      -0.024834      -0.011076       0.002189      -0.026171       0.012077      -0.032071       0.003538       0.028533             10.826089      19.533104       1.730412       0.458680       8.006420       0.624200       4.938742          -0.000000
          124              C       8.700867       7.866455       9.525085       0.115006      24.545674 0.29697946E+03  0.63726737E+04                                 7.467360                            5.808855       0.220927       2.102309                    0.999766      25.073921      69.764138       0.669923       0.426075      -1.053933      -0.001462      -0.039379      -0.022677       0.045465       0.019489       0.008495      -0.015361      -0.042006       0.097516      -0.047259       0.007929       0.039330              9.027573      14.911368       0.960240       0.148535       7.648804       0.861446       4.522547          -0.000000
          125              C       8.669304      17.257896      12.466494       0.099516      24.972439 0.30277083E+03  0.65194769E+04                                 7.517908                            5.847322       0.254735       2.108321                    0.999802      25.246828      70.053536       0.671701       0.423478      -1.056988       0.007221      -0.019501      -0.045451       0.049982       0.000819       0.014915      -0.001738      -0.071835       0.016550      -0.043260       0.009992       0.033268              9.001733      14.795290      -0.032773       0.455920       4.555804       0.861861       7.654106           0.000000
          126              C       7.286377      17.281921      12.477445      -0.192236      31.847952 0.40907973E+03  0.94567677E+04                                 8.722055                            6.727092       0.232588       2.049199                    0.999800      29.005029      82.245581       0.638695       0.414838      -1.066955       0.009482      -0.008094      -0.003653       0.012991      -0.005337      -0.024745       0.001076      -0.010779       0.057049      -0.028670      -0.003714       0.032384             10.676740      19.074982       0.169253       1.306503       5.066015       0.805923       7.889224           0.000001
          127              C       6.583808      17.084659      11.360454       0.121556      33.060504 0.34575123E+03  0.76598648E+04                                 9.164834                            6.271901      -0.053891       2.013144                    0.999535      25.104091      69.572638       0.648012       0.426644      -1.060023      -0.003729      -0.008999       0.004848       0.010881       0.000047       0.003577      -0.003204      -0.012075      -0.030729      -0.011862       0.000215       0.011647             12.979722      25.933982      -0.118949      -0.255340       5.254822       0.771312       7.750362           0.000001
          128              C       7.314433      16.921539      10.289457      -0.196242      31.671522 0.40176232E+03  0.92597064E+04                                 8.721800                            6.687108       0.235229       2.052156                    0.999819      29.003384      82.521555       0.636707       0.417387      -1.063721       0.017042      -0.008915       0.007737       0.020731       0.002825       0.027045       0.001956      -0.018990       0.033618      -0.032071       0.003539       0.028532             10.826079      19.533083      -0.467973      -1.727922       5.165086       1.016243       7.780067          -0.000000
          129              C       8.700867      16.960739      10.326690       0.115006      24.545681 0.29697963E+03  0.63726767E+04                                 7.467354                            5.808852       0.220926       2.102308                    0.999766      25.073924      69.764090       0.669924       0.426074      -1.053934      -0.001462       0.000050       0.045442       0.045465      -0.002388      -0.021126      -0.004338      -0.076126      -0.004842      -0.047259       0.007929       0.039330              9.027564      14.911346      -0.351481      -0.905858       4.558074       0.922986       7.613272          -0.000000
          130              C       8.669304      -2.167353      21.179023       0.099516      24.972262 0.30276806E+03  0.65194137E+04                                 7.517942                            5.847345       0.254735       2.108321                    0.999802      25.246639      70.053390       0.671690       0.423486      -1.056982       0.007221       0.029611      -0.039614       0.049982      -0.012507       0.008167       0.012839      -0.052608       0.074230      -0.043260       0.009992       0.033268              9.001778      14.795371      -0.411233       0.199579       6.133165      -1.772543       6.076799           0.000000
          131              C       7.286377      -2.164824      21.205305      -0.192236      31.847852 0.40907820E+03  0.94567281E+04                                 8.722060                            6.727094       0.232587       2.049199                    0.999800      29.004940      82.245442       0.638692       0.414839      -1.066953       0.009482      -0.000884      -0.008836       0.012991       0.018762      -0.016995      -0.010556      -0.027199       0.007791      -0.028670      -0.003714       0.032384             10.676749      19.075000      -1.046840       0.799826       6.485480      -1.625449       6.469768           0.000001
          132              C       6.583808      -1.296112      20.475976       0.121556      33.060310 0.34574932E+03  0.76598116E+04                                 9.164801                            6.271883      -0.053887       2.013145                    0.999535      25.104004      69.572335       0.648013       0.426644      -1.060023      -0.003729      -0.008698      -0.005370       0.010881      -0.003074       0.001829       0.010869       0.001203       0.009099      -0.011862       0.000216       0.011646             12.979670      25.933863       0.161651      -0.230682       6.458484      -1.466256       6.546663           0.000001
          133              C       7.314433      -0.450162      19.799211      -0.196242      31.671359 0.40175951E+03  0.92596384E+04                                 8.721835                            6.687132       0.235233       2.052157                    0.999819      29.003192      82.521372       0.636698       0.417393      -1.063716       0.017042      -0.011158      -0.003852       0.020731      -0.022009       0.015969      -0.004146      -0.022781       0.022246      -0.032071       0.003538       0.028533             10.826127      19.533178       1.262434      -1.269241       6.246254      -1.640450       6.698949          -0.000000
          134              C       8.700867      -0.462807      19.851775       0.115006      24.545592 0.29697832E+03  0.63726449E+04                                 7.467357                            5.808853       0.220929       2.102309                    0.999766      25.073850      69.763980       0.669921       0.426076      -1.053932      -0.001462      -0.039328       0.022764       0.045465       0.017102      -0.012631       0.019699      -0.049519       0.074979      -0.047259       0.007929       0.039330              9.027569      14.911357       0.608750      -0.757320       6.050145      -1.784433       6.121204          -0.000000
          135              C       8.669304       6.780249      13.189253       0.099516      24.972439 0.30277076E+03  0.65194765E+04                                 7.517913                            5.847323       0.254737       2.108321                    0.999802      25.246831      70.053604       0.671701       0.423479      -1.056988       0.007221      -0.049113      -0.005837       0.049982       0.013327       0.006748      -0.011101      -0.049598       0.083259      -0.043260       0.009992       0.033268              9.001743      14.795309       0.378458       0.256347       7.625930       0.910675       4.583989           0.000000
          136              C       7.286377       6.801745      13.173922      -0.192236      31.847956 0.40907955E+03  0.94567659E+04                                 8.722071                            6.727101       0.232590       2.049199                    0.999800      29.005004      82.245616       0.638693       0.414839      -1.066954       0.009482      -0.007210       0.005183       0.012991      -0.024099      -0.007751       0.009479      -0.029062       0.002198      -0.028670      -0.003714       0.032384             10.676765      19.075036       1.216094       0.506678       7.881383       0.819527       5.073877           0.000001
          137              C       6.583808       5.735772      12.786260       0.121556      33.060482 0.34575096E+03  0.76598575E+04                                 9.164831                            6.271899      -0.053891       2.013144                    0.999535      25.104082      69.572611       0.648012       0.426644      -1.060023      -0.003729      -0.000301       0.010218       0.010881       0.003121       0.001748      -0.007665       0.006752       0.025749      -0.011862       0.000216       0.011647             12.979720      25.933977      -0.280605      -0.024654       7.794451       0.694945       5.210730           0.000001
          138              C       7.314433       4.726701      12.392028      -0.196242      31.671549 0.40176267E+03  0.92597174E+04                                 8.721806                            6.687111       0.235228       2.052156                    0.999819      29.003405      82.521652       0.636706       0.417387      -1.063721       0.017042       0.002243       0.011590       0.020731       0.024834       0.011076       0.002189      -0.026171       0.012077      -0.032071       0.003538       0.028533             10.826087      19.533101      -1.730407      -0.458679       8.006419       0.624200       4.938741          -0.000000
          139              C       8.700867       4.778546      12.376697       0.115006      24.545678 0.29697948E+03  0.63726742E+04                                 7.467360                            5.808855       0.220927       2.102309                    0.999766      25.073921      69.764138       0.669923       0.426075      -1.053933      -0.001462       0.039379       0.022677       0.045465      -0.019489      -0.008495      -0.015361      -0.042006       0.097516      -0.047259       0.007929       0.039330              9.027573      14.911368      -0.960234      -0.148533       7.648805       0.861447       4.522547          -0.000000
          140              C       8.669304      -4.612896       9.435288       0.099516      24.972439 0.30277083E+03  0.65194771E+04                                 7.517908                            5.847321       0.254735       2.108321                    0.999802      25.246828      70.053533       0.671701       0.423478      -1.056989       0.007221       0.019501       0.045451       0.049982      -0.000819      -0.014915      -0.001738      -0.071835       0.016550      -0.043260       0.009992       0.033268              9.001733      14.795290       0.032773      -0.455920       4.555804       0.861861       7.654105           0.000000
          141              C       7.286377      -4.636921       9.424337      -0.192236      31.847948 0.40907967E+03  0.94567658E+04                                 8.722055                            6.727092       0.232588       2.049199                    0.999800      29.005028      82.245580       0.638695       0.414838      -1.066955       0.009482       0.008094       0.003653       0.012991       0.005337       0.024745       0.001076      -0.010779       0.057049      -0.028670      -0.003714       0.032384             10.676740      19.074982      -0.169254      -1.306502       5.066015       0.805921       7.889224           0.000001
          142              C       6.583808      -4.439659      10.541328       0.121556      33.060506 0.34575125E+03  0.76598655E+04                                 9.164835                            6.271901      -0.053891       2.013144                    0.999535      25.104092      69.572641       0.648012       0.426644      -1.060023      -0.003729       0.008999      -0.004848       0.010881      -0.000047      -0.003577      -0.003204      -0.012075      -0.030729      -0.011862       0.000215       0.011647             12.979722      25.933983       0.118949       0.255340       5.254822       0.771312       7.750362           0.000001
          143              C       7.314433      -4.276539      11.612325      -0.196242      31.671524 0.40176233E+03  0.92597067E+04                                 8.721800                            6.687108       0.235229       2.052156                    0.999819      29.003385      82.521558       0.636707       0.417387      -1.063721       0.017042       0.008915      -0.007737       0.020731      -0.002825      -0.027045       0.001956      -0.018990       0.033618      -0.032071       0.003539       0.028532             10.826079      19.533085       0.467973       1.727923       5.165086       1.016243       7.780067          -0.000000
          144              C       8.700867      -4.315739      11.575092       0.115006      24.545681 0.29697964E+03  0.63726770E+04                                 7.467354                            5.808852       0.220926       2.102308                    0.999766      25.073924      69.764090       0.669924       0.426074      -1.053934      -0.001462      -0.000050      -0.045442       0.045465       0.002388       0.021126      -0.004338      -0.076126      -0.004842      -0.047259       0.007929       0.039330              9.027564      14.911347       0.351481       0.905858       4.558074       0.922985       7.613271          -0.000000
          145              C       0.000000      10.547194       1.421426       0.572870      25.816624 0.25824151E+03  0.54062994E+04                                 8.159727                            5.722695       0.016189       2.054669                    0.999640      22.951153      65.223234       0.615213       0.475561      -1.014914      -0.000000       0.031770      -0.058313       0.066406       0.000000      -0.000000       0.011334       0.128474      -0.191851      -0.067587      -0.028625       0.096212             11.202751       5.190463       0.000000       0.000000       9.139338      -2.835169      19.278450          -0.000000
          146              C       0.000000       9.960466       2.792477       0.000051      40.167888 0.42126410E+03  0.97873912E+04                                10.222773                            6.809155      -0.065042       1.974527                    0.999344      27.446099      77.430723       0.638749       0.412727      -1.070801      -0.000000      -0.019379       0.045791       0.049723       0.000000       0.000000       0.000342      -0.002903      -0.016158      -0.005398       0.001241       0.004157             14.749958       5.576039      -0.000000       0.000000      13.064787      -5.847363      25.609048           0.000000
          147              C       0.000000      10.773540       3.863474      -0.279358      43.633310 0.51296574E+03  0.12624453E+05                                10.923834                            7.645585      -0.202138       1.894571                    0.999296      31.973652      95.407440       0.582395       0.427331      -1.052701       0.000000       0.001086      -0.007427       0.007506      -0.000000       0.000000       0.022551      -0.028685      -0.066959      -0.031276      -0.003183       0.034459             14.876989       5.955263      -0.000000       0.000000      12.489451      -3.877758      26.186252          -0.000000
          148              C       0.000000      10.176696       5.160060       0.348536      30.890286 0.31562253E+03  0.68712725E+04                                 8.836453                            6.094363      -0.135234       1.987407                    0.998842      24.032530      67.181123       0.637554       0.441286      -1.045541       0.000000       0.053412       0.056792       0.077963       0.000000       0.000000       0.028867      -0.055040       0.117735      -0.047143      -0.009276       0.056419             11.627195       4.526896      -0.000000       0.000000      12.089569      -2.430826      18.265120           0.000000
          149              C       0.000000       8.816094       5.344035      -0.170918      46.068136 0.48063867E+03  0.11509571E+05                                11.111165                            7.244797      -0.030076       1.981140                    0.998924      28.893037      82.017919       0.624598       0.409510      -1.075837       0.000000      -0.027911      -0.020167       0.034435       0.000000       0.000000       0.029053      -0.009421       0.062324      -0.024373      -0.015098       0.039471             16.334091       5.797303      -0.000000       0.000000      16.274636      -8.512301      26.930336           0.000000
          150              C       0.000000       8.039691       4.196381      -0.086635      36.643990 0.41583262E+03  0.97168364E+04                                 9.708467                            6.866324      -0.068562       1.942721                    0.999643      29.654953      86.402286       0.616508       0.425169      -1.053371      -0.000000       0.022445       0.010019       0.024579      -0.000000      -0.000000       0.007665      -0.036296      -0.061920      -0.021809      -0.007828       0.029637             12.653327       5.134436      -0.000000       0.000000      11.500056      -4.644182      21.325490           0.000001
          151              C       0.000000       8.596071       2.947980      -0.183340      39.076895 0.44732435E+03  0.10638199E+05                                10.076765                            7.095642      -0.105779       1.918391                    0.999611      30.896609      90.619508       0.610195       0.422077      -1.055991      -0.000000       0.014330       0.022995       0.027095      -0.000000       0.000000       0.028759      -0.075639       0.028322      -0.042540      -0.009827       0.052367             13.104065       5.355967      -0.000000       0.000000      13.169001      -5.703693      20.787226           0.000001
          152              C       0.000000       8.161083       6.671283       0.586070      25.414832 0.25456338E+03  0.52956051E+04                                 8.032564                            5.634403      -0.113782       2.009574                    0.999613      22.714262      63.769025       0.629586       0.467661      -1.021986       0.000000      -0.019296       0.039749       0.044185       0.000000      -0.000000       0.013530       0.123293      -0.149686      -0.058350      -0.028244       0.086594             11.186734       4.717953      -0.000000       0.000000      11.436184      -6.098206      17.406065           0.000000
          153              C       0.000000       8.602393      12.056931       0.572870      25.816576 0.25824129E+03  0.54062936E+04                                 8.159714                            5.722692       0.016191       2.054670                    0.999640      22.951146      65.223204       0.615213       0.475561      -1.014914       0.000000      -0.066385       0.001643       0.066406       0.000000      -0.000000       0.008054       0.162057      -0.091105      -0.067587      -0.028625       0.096212             11.202721       5.190456      -0.000000       0.000000      19.198925      -2.972766       9.218782          -0.000000
          154              C       0.000000      10.083123      11.879527       0.000051      40.167874 0.42126433E+03  0.97873976E+04                                10.222769                            6.809157      -0.065041       1.974528                    0.999344      27.446108      77.430742       0.638749       0.412727      -1.070801       0.000000       0.049346      -0.006113       0.049723       0.000000      -0.000000       0.003956       0.004542       0.006175      -0.005399       0.001242       0.004157             14.749941       5.576035      -0.000000       0.000000      27.536891      -2.508150      11.136898           0.000000
          155              C       0.000000      10.604097      10.639886      -0.279358      43.633473 0.51296840E+03  0.12624519E+05                                10.923788                            7.645554      -0.202138       1.894571                    0.999296      31.973809      95.407533       0.582403       0.427325      -1.052706       0.000000      -0.006975       0.002773       0.007506      -0.000000      -0.000000       0.009432       0.026711       0.099230      -0.031276      -0.003183       0.034459             14.876915       5.955238      -0.000000       0.000000      26.120138      -3.991984      12.555369          -0.000000
          156              C       0.000000      12.025395      10.508475       0.348536      30.890374 0.31562334E+03  0.68712953E+04                                 8.836475                            6.094378      -0.135234       1.987407                    0.998842      24.032567      67.181280       0.637552       0.441287      -1.045540       0.000000       0.022477      -0.074652       0.077963      -0.000000      -0.000000      -0.028007      -0.053552       0.122201      -0.047143      -0.009276       0.056419             11.627226       4.526906      -0.000000       0.000000      18.826448      -1.458694      11.528324           0.000000
          157              C       0.000000      12.865023      11.594803      -0.170918      46.068104 0.48063838E+03  0.11509561E+05                                11.111157                            7.244793      -0.030076       1.981140                    0.998924      28.893032      82.017877       0.624599       0.409510      -1.075837      -0.000000      -0.003510       0.034255       0.034435      -0.000000       0.000000      -0.025980      -0.004099       0.078292      -0.024373      -0.015098       0.039471             16.334076       5.797301      -0.000000       0.000000      31.638262      -0.357908      11.566665           0.000001
          158              C       0.000000      12.259327      12.841015      -0.086635      36.643879 0.41583185E+03  0.97168067E+04                                 9.708436                            6.866311      -0.068564       1.942720                    0.999643      29.654851      86.401733       0.616510       0.425168      -1.053372       0.000000      -0.002545      -0.024447       0.024579       0.000000       0.000000       0.017433       0.007173       0.068489      -0.021809      -0.007828       0.029638             12.653280       5.134424      -0.000000       0.000000      22.891022      -1.932485       9.934394           0.000001
          159              C       0.000000      10.899990      12.983376      -0.183340      39.076869 0.44732411E+03  0.10638199E+05                                10.076786                            7.095659      -0.105776       1.918392                    0.999611      30.896595      90.619693       0.610191       0.422080      -1.055989       0.000000       0.012749      -0.023908       0.027095       0.000000       0.000000      -0.004134      -0.032989       0.156268      -0.042539      -0.009826       0.052365             13.104083       5.355977      -0.000000       0.000000      23.822211      -0.446978      10.134061           0.000001
          160              C       0.000000      14.341959      11.498436       0.586070      25.414883 0.25456380E+03  0.52956152E+04                                 8.032576                            5.634409      -0.113782       2.009574                    0.999613      22.714256      63.768987       0.629586       0.467661      -1.021986       0.000000       0.044071      -0.003164       0.044185       0.000000       0.000000      -0.001051       0.144907      -0.084841      -0.058350      -0.028244       0.086594             11.186753       4.717958      -0.000000      -0.000000      21.194836       0.464083       7.647466           0.000000
          161              C       0.000000      18.785412       8.423425       0.572870      25.816583 0.25824134E+03  0.54062949E+04                                 8.159716                            5.722693       0.016190       2.054669                    0.999640      22.951148      65.223209       0.615213       0.475561      -1.014914       0.000000       0.034615       0.056670       0.066406      -0.000000      -0.000000      -0.019389       0.142425      -0.149999      -0.067587      -0.028625       0.096212             11.202727       5.190455       0.000000       0.000000      14.288290       5.807923      14.129434          -0.000000
          162              C       0.000000      17.891410       7.229778       0.000051      40.167839 0.42126375E+03  0.97873800E+04                                10.222763                            6.809151      -0.065041       1.974528                    0.999344      27.446088      77.430650       0.638750       0.412727      -1.070801       0.000000      -0.029967      -0.039678       0.049723      -0.000000       0.000000      -0.004298       0.003949       0.004396      -0.005399       0.001242       0.004157             14.749930       5.576028       0.000000       0.000000      17.408975       8.355445      21.264785           0.000000
          163              C       0.000000      16.557363       7.398422      -0.279358      43.633381 0.51296740E+03  0.12624486E+05                                10.923762                            7.645541      -0.202139       1.894571                    0.999296      31.973784      95.407364       0.582404       0.427325      -1.052706       0.000000       0.005889       0.004654       0.007506       0.000000       0.000000      -0.031983      -0.012348      -0.017949      -0.031276      -0.003182       0.034459             14.876861       5.955222       0.000000       0.000000      19.403641       7.869645      19.271720          -0.000000
          164              C       0.000000      15.732909       6.233247       0.348536      30.890363 0.31562330E+03  0.68712918E+04                                 8.836463                            6.094372      -0.135233       1.987408                    0.998842      24.032553      67.181157       0.637554       0.441286      -1.045541       0.000000      -0.075889       0.017860       0.077962       0.000000      -0.000000      -0.000859      -0.103550      -0.027794      -0.047142      -0.009276       0.056418             11.627200       4.526898       0.000000       0.000000      14.616091       3.889485      15.738610           0.000000
          165              C       0.000000      16.253883       4.962944      -0.170918      46.067919 0.48063639E+03  0.11509500E+05                                11.111121                            7.244773      -0.030073       1.981141                    0.998924      28.892966      82.017599       0.624600       0.409510      -1.075837       0.000000       0.031421      -0.014088       0.034435       0.000000       0.000000      -0.003073      -0.054420      -0.072675      -0.024373      -0.015097       0.039471             16.334006       5.797277       0.000000       0.000000      16.894495       8.870132      26.310247           0.000000
          166              C       0.000000      17.635982       4.864386      -0.086635      36.643838 0.41582936E+03  0.97167562E+04                                 9.708506                            6.866336      -0.068561       1.942721                    0.999643      29.654804      86.402275       0.616501       0.425174      -1.053366       0.000000      -0.019899       0.014428       0.024580      -0.000000      -0.000000      -0.025096      -0.006100       0.028655      -0.021809      -0.007826       0.029635             12.653393       5.134448       0.000000       0.000000      14.847219       6.576659      17.978512           0.000001
          167              C       0.000000      18.438939       5.970426      -0.183339      39.076890 0.44732329E+03  0.10638180E+05                                10.076804                            7.095655      -0.105780       1.918391                    0.999611      30.896600      90.619851       0.610191       0.422080      -1.055988       0.000000      -0.027080       0.000913       0.027095      -0.000000       0.000000      -0.024623      -0.082796       0.006835      -0.042537      -0.009827       0.052364             13.104132       5.355979       0.000000       0.000000      13.943221       6.150674      20.013195           0.000001
          168              C       0.000000      15.431958       3.732064       0.586070      25.414780 0.25456290E+03  0.52955918E+04                                 8.032548                            5.634395      -0.113780       2.009574                    0.999613      22.714236      63.768895       0.629587       0.467661      -1.021986       0.000000      -0.024776      -0.036585       0.044185       0.000000      -0.000000      -0.012479       0.121474      -0.155146      -0.058350      -0.028244       0.086594             11.186706       4.717943       0.000000      -0.000000      10.632388       5.634131      18.209786           0.000000
          169              C       0.000000       2.097805      20.480356       0.572870      25.816612 0.25824146E+03  0.54062982E+04                                 8.159724                            5.722695       0.016189       2.054669                    0.999640      22.951153      65.223235       0.615213       0.475561      -1.014914       0.000000      -0.031770       0.058313       0.066406       0.000000      -0.000000       0.011334       0.128474      -0.191851      -0.067587      -0.028625       0.096212             11.202744       5.190462       0.000000       0.000000       9.139341      -2.835168      19.278429          -0.000000
          170              C       0.000000       2.684534      19.109305       0.000051      40.167883 0.42126415E+03  0.97873929E+04                                10.222773                            6.809156      -0.065042       1.974527                    0.999344      27.446099      77.430725       0.638749       0.412727      -1.070800       0.000000       0.019379      -0.045791       0.049723      -0.000000       0.000000       0.000342      -0.002903      -0.016158      -0.005398       0.001241       0.004157             14.749956       5.576039       0.000000       0.000000      13.064792      -5.847367      25.609038           0.000000
          171              C       0.000000       1.871460      18.038308      -0.279358      43.633342 0.51296622E+03  0.12624467E+05                                10.923839                            7.645588      -0.202139       1.894571                    0.999296      31.973655      95.407452       0.582395       0.427331      -1.052701      -0.000000      -0.001086       0.007427       0.007506      -0.000000       0.000000       0.022551      -0.028685      -0.066959      -0.031276      -0.003183       0.034459             14.876996       5.955266       0.000000      -0.000000      12.489458      -3.877762      26.186264          -0.000000
          172              C       0.000000       2.468304      16.741722       0.348536      30.890284 0.31562252E+03  0.68712721E+04                                 8.836452                            6.094363      -0.135234       1.987407                    0.998842      24.032530      67.181123       0.637554       0.441286      -1.045541      -0.000000      -0.053412      -0.056792       0.077963       0.000000       0.000000       0.028867      -0.055040       0.117735      -0.047143      -0.009276       0.056419             11.627194       4.526896       0.000000      -0.000000      12.089568      -2.430825      18.265117           0.000000
          173              C       0.000000       3.828906      16.557747      -0.170918      46.068135 0.48063869E+03  0.11509571E+05                                11.111164                            7.244797      -0.030076       1.981140                    0.998924      28.893038      82.017921       0.624598       0.409510      -1.075837      -0.000000       0.027911       0.020167       0.034435       0.000000       0.000000       0.029053      -0.009421       0.062324      -0.024373      -0.015098       0.039471             16.334090       5.797302       0.000000      -0.000000      16.274635      -8.512299      26.930332           0.000001
          174              C       0.000000       4.605309      17.705401      -0.086635      36.643995 0.41583268E+03  0.97168381E+04                                 9.708468                            6.866325      -0.068562       1.942721                    0.999643      29.654955      86.402294       0.616508       0.425169      -1.053371       0.000000      -0.022445      -0.010019       0.024579      -0.000000       0.000000       0.007665      -0.036296      -0.061920      -0.021809      -0.007828       0.029637             12.653329       5.134436       0.000000       0.000000      11.500058      -4.644183      21.325491           0.000001
          175              C       0.000000       4.048929      18.953802      -0.183340      39.076895 0.44732435E+03  0.10638199E+05                                10.076764                            7.095642      -0.105780       1.918391                    0.999611      30.896609      90.619509       0.610195       0.422077      -1.055991       0.000000      -0.014330      -0.022995       0.027095       0.000000       0.000000       0.028759      -0.075639       0.028322      -0.042540      -0.009827       0.052367             13.104064       5.355966       0.000000       0.000000      13.169001      -5.703691      20.787223           0.000001
          176              C       0.000000       4.483917      15.230499       0.586070      25.414849 0.25456360E+03  0.52956108E+04                                 8.032567                            5.634406      -0.113782       2.009574                    0.999613      22.714262      63.769024       0.629586       0.467661      -1.021986       0.000000       0.019296      -0.039749       0.044185       0.000000      -0.000000       0.013530       0.123293      -0.149686      -0.058350      -0.028244       0.086594             11.186740       4.717955       0.000000      -0.000000      11.436189      -6.098209      17.406075           0.000000
          177              C       0.000000       4.042607       9.844851       0.572870      25.816573 0.25824129E+03  0.54062938E+04                                 8.159714                            5.722692       0.016190       2.054670                    0.999640      22.951146      65.223204       0.615213       0.475561      -1.014914       0.000000       0.066385      -0.001643       0.066406      -0.000000       0.000000       0.008054       0.162057      -0.091105      -0.067587      -0.028625       0.096212             11.202720       5.190456       0.000000      -0.000000      19.198921      -2.972766       9.218782          -0.000000
          178              C       0.000000       2.561877      10.022255       0.000051      40.167862 0.42126430E+03  0.97873968E+04                                10.222767                            6.809157      -0.065041       1.974528                    0.999344      27.446108      77.430739       0.638749       0.412727      -1.070801       0.000000      -0.049346       0.006113       0.049723      -0.000000      -0.000000       0.003956       0.004542       0.006175      -0.005399       0.001242       0.004157             14.749935       5.576034       0.000000      -0.000000      27.536875      -2.508152      11.136897           0.000000
          179              C       0.000000       2.040903      11.261896      -0.279358      43.633475 0.51296840E+03  0.12624519E+05                                10.923788                            7.645554      -0.202139       1.894571                    0.999296      31.973809      95.407534       0.582403       0.427325      -1.052706      -0.000000       0.006975      -0.002773       0.007506       0.000000      -0.000000       0.009432       0.026711       0.099230      -0.031276      -0.003183       0.034459             14.876916       5.955238       0.000000      -0.000000      26.120140      -3.991985      12.555370          -0.000000
          180              C       0.000000       0.619605      11.393307       0.348536      30.890381 0.31562337E+03  0.68712962E+04                                 8.836476                            6.094378      -0.135234       1.987407                    0.998842      24.032568      67.181285       0.637552       0.441287      -1.045540      -0.000000      -0.022477       0.074652       0.077963      -0.000000       0.000000      -0.028007      -0.053552       0.122201      -0.047143      -0.009276       0.056419             11.627228       4.526906       0.000000      -0.000000      18.826451      -1.458692      11.528328           0.000000
          181              C       0.000000      -0.220023      10.306979      -0.170918      46.068091 0.48063822E+03  0.11509556E+05                                11.111154                            7.244791      -0.030076       1.981140                    0.998924      28.893031      82.017871       0.624599       0.409510      -1.075837       0.000000       0.003510      -0.034255       0.034435       0.000000      -0.000000      -0.025980      -0.004099       0.078292      -0.024373      -0.015098       0.039471             16.334070       5.797299      -0.000000      -0.000000      31.638245      -0.357903      11.566666           0.000000
          182              C       0.000000       0.385672       9.060767      -0.086635      36.643840 0.41583162E+03  0.97168002E+04                                 9.708430                            6.866310      -0.068564       1.942720                    0.999643      29.654853      86.401739       0.616510       0.425168      -1.053372       0.000000       0.002545       0.024447       0.024579       0.000000       0.000000       0.017433       0.007173       0.068489      -0.021809      -0.007828       0.029638             12.653268       5.134422       0.000000      -0.000000      22.890985      -1.932486       9.934397           0.000001
          183              C       0.000000       1.745010       8.918406      -0.183340      39.076884 0.44732454E+03  0.10638211E+05                                10.076788                            7.095662      -0.105776       1.918392                    0.999611      30.896593      90.619682       0.610191       0.422080      -1.055989       0.000000      -0.012749       0.023908       0.027095      -0.000000       0.000000      -0.004134      -0.032989       0.156268      -0.042539      -0.009826       0.052365             13.104085       5.355978       0.000000      -0.000000      23.822216      -0.446981      10.134062           0.000001
          184              C       0.000000      -1.696959      10.403346       0.586070      25.414894 0.25456391E+03  0.52956182E+04                                 8.032578                            5.634410      -0.113782       2.009573                    0.999613      22.714257      63.768989       0.629586       0.467661      -1.021986       0.000000      -0.044071       0.003164       0.044185       0.000000       0.000000      -0.001051       0.144907      -0.084841      -0.058350      -0.028244       0.086594             11.186758       4.717959      -0.000000      -0.000000      21.194849       0.464080       7.647465           0.000000
          185              C       0.000000      -6.140412      13.478357       0.572870      25.816590 0.25824136E+03  0.54062955E+04                                 8.159717                            5.722693       0.016190       2.054669                    0.999640      22.951148      65.223209       0.615213       0.475561      -1.014914       0.000000      -0.034615      -0.056670       0.066406      -0.000000      -0.000000      -0.019389       0.142425      -0.149999      -0.067587      -0.028625       0.096212             11.202728       5.190456       0.000000      -0.000000      14.288291       5.807921      14.129437          -0.000000
          186              C       0.000000      -5.246411      14.672004       0.000051      40.167849 0.42126381E+03  0.97873818E+04                                10.222765                            6.809151      -0.065041       1.974528                    0.999344      27.446088      77.430649       0.638750       0.412727      -1.070801       0.000000       0.029967       0.039678       0.049723       0.000000      -0.000000      -0.004298       0.003949       0.004396      -0.005399       0.001242       0.004157             14.749933       5.576029       0.000000       0.000000      17.408968       8.355453      21.264803           0.000000
          187              C       0.000000      -3.912363      14.503360      -0.279358      43.633396 0.51296779E+03  0.12624497E+05                                10.923764                            7.645544      -0.202138       1.894571                    0.999296      31.973783      95.407360       0.582404       0.427325      -1.052706       0.000000      -0.005889      -0.004654       0.007506      -0.000000      -0.000000      -0.031983      -0.012348      -0.017949      -0.031276      -0.003182       0.034459             14.876865       5.955223       0.000000      -0.000000      19.403642       7.869650      19.271729          -0.000000
          188              C       0.000000      -3.087909      15.668535       0.348536      30.890362 0.31562328E+03  0.68712914E+04                                 8.836463                            6.094372      -0.135232       1.987408                    0.998842      24.032552      67.181155       0.637554       0.441286      -1.045541      -0.000000       0.075889      -0.017860       0.077962      -0.000000      -0.000000      -0.000859      -0.103550      -0.027794      -0.047142      -0.009276       0.056418             11.627199       4.526898      -0.000000      -0.000000      14.616089       3.889482      15.738610          -0.000000
          189              C       0.000000      -3.608883      16.938838      -0.170918      46.067902 0.48063608E+03  0.11509491E+05                                11.111118                            7.244770      -0.030073       1.981141                    0.998924      28.892967      82.017601       0.624600       0.409510      -1.075837      -0.000000      -0.031421       0.014088       0.034435       0.000000      -0.000000      -0.003073      -0.054420      -0.072675      -0.024373      -0.015097       0.039471             16.334001       5.797275      -0.000000       0.000000      16.894493       8.870126      26.310234           0.000001
          190              C       0.000000      -4.990981      17.037396      -0.086635      36.643847 0.41582938E+03  0.97167566E+04                                 9.708507                            6.866336      -0.068561       1.942721                    0.999643      29.654801      86.402260       0.616501       0.425174      -1.053366      -0.000000       0.019899      -0.014428       0.024580       0.000000      -0.000000      -0.025096      -0.006100       0.028655      -0.021809      -0.007826       0.029635             12.653397       5.134449       0.000000       0.000000      14.847234       6.576663      17.978508           0.000001
          191              C       0.000000      -5.793939      15.931356      -0.183340      39.076893 0.44732331E+03  0.10638180E+05                                10.076805                            7.095655      -0.105780       1.918391                    0.999611      30.896598      90.619839       0.610191       0.422080      -1.055988      -0.000000       0.027080      -0.000913       0.027095      -0.000000      -0.000000      -0.024623      -0.082796       0.006835      -0.042537      -0.009827       0.052364             13.104135       5.355980       0.000000       0.000000      13.943226       6.150680      20.013198           0.000001
          192              C       0.000000      -2.786958      18.169718       0.586070      25.414786 0.25456301E+03  0.52955945E+04                                 8.032549                            5.634396      -0.113780       2.009575                    0.999613      22.714236      63.768895       0.629587       0.467661      -1.021986      -0.000000       0.024776       0.036585       0.044185       0.000000      -0.000000      -0.012479       0.121474      -0.155146      -0.058350      -0.028244       0.086594             11.186707       4.717943      -0.000000      -0.000000      10.632394       5.634132      18.209783           0.000000
          193              N       2.308775      -1.302435      20.521970      -0.185286      30.790317 0.44996348E+03  0.10508747E+05                                 8.317133                            6.946613       0.005564       2.052812                    0.997246      26.536968      72.348031       0.652127       0.402161      -1.089981       0.143446      -0.008931      -0.007353       0.143912      -0.004261       0.004306      -0.006516      -0.150290       0.121953      -0.095716       0.038155       0.057561              9.789241      14.881386       0.059656       0.431303       7.019376      -2.025205       7.466960          -0.000000
          194              N       2.308775       5.778765      12.768739      -0.185286      30.790424 0.44996515E+03  0.10508796E+05                                 8.317152                            6.946627       0.005563       2.052811                    0.997246      26.537035      72.348256       0.652126       0.402161      -1.089981       0.143447      -0.001902       0.011410       0.143912       0.005859       0.001537       0.009392      -0.145308       0.136905      -0.095717       0.038156       0.057560              9.789266      14.881437       0.343694      -0.267318       9.108959       0.818792       5.377403          -0.000000
          195              N       2.308775      -4.476330      10.512855      -0.185286      30.790432 0.44996532E+03  0.10508801E+05                                 8.317152                            6.946627       0.005563       2.052811                    0.997246      26.537038      72.348253       0.652126       0.402161      -1.089981       0.143447       0.010833      -0.004058       0.143912      -0.001598      -0.005843      -0.002878      -0.134023       0.170760      -0.095717       0.038156       0.057561              9.789265      14.881434      -0.403348      -0.163991       5.601198       1.206415       8.885165          -0.000000
          196              N       2.308775      13.947435       1.379812      -0.185286      30.790317 0.44996348E+03  0.10508747E+05                                 8.317133                            6.946613       0.005564       2.052812                    0.997246      26.536968      72.348031       0.652127       0.402161      -1.089981       0.143446       0.008931       0.007353       0.143912       0.004261      -0.004306      -0.006516      -0.150290       0.121953      -0.095716       0.038155       0.057561              9.789241      14.881386      -0.059655      -0.431304       7.019376      -2.025205       7.466960           0.000000
          197              N       2.308775       6.866235       9.133043      -0.185286      30.790432 0.44996544E+03  0.10508804E+05                                 8.317154                            6.946629       0.005563       2.052811                    0.997246      26.537035      72.348257       0.652126       0.402161      -1.089981       0.143447       0.001902      -0.011410       0.143912      -0.005859      -0.001537       0.009392      -0.145308       0.136905      -0.095717       0.038156       0.057560              9.789268      14.881439      -0.343697       0.267317       9.108961       0.818791       5.377404          -0.000000
          198              N       2.308775      17.121330      11.388927      -0.185286      30.790431 0.44996532E+03  0.10508801E+05                                 8.317152                            6.946627       0.005563       2.052811                    0.997246      26.537038      72.348253       0.652126       0.402161      -1.089981       0.143447      -0.010833       0.004058       0.143912       0.001598       0.005843      -0.002877      -0.134023       0.170760      -0.095717       0.038156       0.057561              9.789265      14.881433       0.403348       0.163991       5.601198       1.206415       8.885165          -0.000000
          199              N       9.381225      13.947435       1.379812      -0.185286      30.790317 0.44996348E+03  0.10508747E+05                                 8.317133                            6.946613       0.005564       2.052812                    0.997246      26.536968      72.348030       0.652127       0.402161      -1.089981      -0.143446       0.008931       0.007353       0.143912      -0.004261       0.004306      -0.006516      -0.150290       0.121953      -0.095716       0.038155       0.057561              9.789240      14.881386       0.059655       0.431304       7.019376      -2.025205       7.466960           0.000000
          200              N       9.381225       6.866235       9.133043      -0.185286      30.790432 0.44996544E+03  0.10508804E+05                                 8.317153                            6.946629       0.005563       2.052811                    0.997246      26.537035      72.348256       0.652126       0.402161      -1.089981      -0.143447       0.001902      -0.011410       0.143912       0.005859       0.001537       0.009392      -0.145308       0.136905      -0.095717       0.038156       0.057560              9.789268      14.881439       0.343696      -0.267317       9.108961       0.818791       5.377404          -0.000000
          201              N       9.381225      17.121330      11.388927      -0.185286      30.790431 0.44996532E+03  0.10508801E+05                                 8.317152                            6.946627       0.005563       2.052811                    0.997246      26.537038      72.348253       0.652126       0.402161      -1.089981      -0.143447      -0.010833       0.004058       0.143912      -0.001598      -0.005843      -0.002877      -0.134023       0.170760      -0.095717       0.038156       0.057561              9.789265      14.881433      -0.403348      -0.163991       5.601198       1.206415       8.885165          -0.000000
          202              N       9.381225      -1.302435      20.521970      -0.185286      30.790317 0.44996348E+03  0.10508747E+05                                 8.317133                            6.946613       0.005564       2.052812                    0.997246      26.536968      72.348031       0.652127       0.402161      -1.089981      -0.143446      -0.008931      -0.007353       0.143912       0.004261      -0.004306      -0.006516      -0.150290       0.121953      -0.095716       0.038155       0.057561              9.789241      14.881386      -0.059656      -0.431303       7.019376      -2.025206       7.466960           0.000000
          203              N       9.381225       5.778765      12.768739      -0.185286      30.790424 0.44996515E+03  0.10508796E+05                                 8.317152                            6.946627       0.005563       2.052811                    0.997246      26.537035      72.348257       0.652126       0.402161      -1.089981      -0.143447      -0.001902       0.011410       0.143912      -0.005859      -0.001537       0.009392      -0.145308       0.136905      -0.095717       0.038156       0.057560              9.789267      14.881437      -0.343694       0.267317       9.108959       0.818792       5.377403           0.000000
          204              N       9.381225      -4.476330      10.512855      -0.185286      30.790431 0.44996532E+03  0.10508800E+05                                 8.317152                            6.946627       0.005563       2.052811                    0.997246      26.537038      72.348252       0.652126       0.402161      -1.089981      -0.143447       0.010833      -0.004058       0.143912       0.001598       0.005843      -0.002878      -0.134023       0.170760      -0.095717       0.038156       0.057561              9.789265      14.881434       0.403348       0.163992       5.601198       1.206415       8.885164           0.000000
          205              N       0.000000      11.011266       6.193824      -0.715876      36.759056 0.48649757E+03  0.11679801E+05                                 9.330899                            7.160846      -0.078043       1.966622                    0.996666      31.519538      89.453134       0.645464       0.395257      -1.085910       0.000000      -0.061496      -0.078800       0.099956       0.000000       0.000000       0.006509      -0.226376       0.194814      -0.145657       0.062600       0.083057             10.756840       4.903159      -0.000000      -0.000000      11.803138       1.875946      15.564222          -0.000001
          206              N       0.000000      12.503376       9.268834      -0.715875      36.759060 0.48649781E+03  0.11679795E+05                                 9.330831                            7.160794      -0.078042       1.966622                    0.996666      31.519715      89.453261       0.645474       0.395251      -1.085915       0.000000      -0.037495       0.092657       0.099956      -0.000000      -0.000000       0.003579      -0.208903       0.247233      -0.145657       0.062599       0.083057             10.756759       4.903124       0.000000      -0.000000      12.999242      -2.566542      14.367913          -0.000001
          207              N       0.000000      14.420358       6.439124      -0.715876      36.758917 0.48649522E+03  0.11679712E+05                                 9.330786                            7.160760      -0.078041       1.966623                    0.996666      31.519716      89.453057       0.645478       0.395249      -1.085917      -0.000000       0.098991      -0.013857       0.099956       0.000000      -0.000000      -0.010088      -0.220175       0.213409      -0.145656       0.062599       0.083057             10.756703       4.903100       0.000000       0.000000      16.248350       0.690605      11.118659          -0.000001
          208              N       0.000000       1.633734      15.707958      -0.715876      36.759054 0.48649755E+03  0.11679800E+05                                 9.330899                            7.160846      -0.078043       1.966622                    0.996666      31.519537      89.453131       0.645464       0.395257      -1.085910      -0.000000       0.061496       0.078800       0.099956       0.000000       0.000000       0.006509      -0.226376       0.194814      -0.145657       0.062599       0.083057             10.756839       4.903158       0.000000      -0.000000      11.803138       1.875945      15.564222          -0.000001
          209              N       0.000000       0.141624      12.632948      -0.715875      36.759054 0.48649768E+03  0.11679791E+05                                 9.330831                            7.160794      -0.078042       1.966622                    0.996666      31.519716      89.453268       0.645474       0.395251      -1.085915      -0.000000       0.037495      -0.092657       0.099956       0.000000      -0.000000       0.003579      -0.208903       0.247233      -0.145657       0.062599       0.083057             10.756759       4.903123       0.000000      -0.000000      12.999242      -2.566541      14.367911          -0.000001
          210              N       0.000000      -1.775358      15.462658      -0.715876      36.758910 0.48649509E+03  0.11679708E+05                                 9.330785                            7.160759      -0.078041       1.966623                    0.996666      31.519717      89.453060       0.645478       0.395249      -1.085917       0.000000      -0.098991       0.013857       0.099956       0.000000       0.000000      -0.010088      -0.220175       0.213409      -0.145656       0.062599       0.083057             10.756702       4.903099      -0.000000      -0.000000      16.248347       0.690600      11.118658          -0.000001
          211              O       0.000000       9.807462       0.420514      -0.537253      34.253760 0.48745096E+03  0.11455031E+05                                 8.459142                            6.836950       0.407685       2.191453                    0.995902      27.181725      71.057511       0.724796       0.359604      -1.136474      -0.000000       0.018660       0.002040       0.018771       0.000000      -0.000000       0.041815       0.080046       0.112750      -0.074425       0.021231       0.053194             10.857127       6.815732       0.000000       0.000000       6.895109       1.623501      18.860541          -0.000000
          212              O       0.000000      11.814223       1.307536      -0.628661      46.175163 0.74439933E+03  0.19450245E+05                                10.301235                            8.552513      -0.057533       2.004306                    0.993920      29.912644      82.507301       0.636171       0.368479      -1.129347       0.000000      -0.029413       0.018869       0.034945      -0.000000      -0.000000      -0.001708      -0.037577      -0.214242      -0.071437       0.016918       0.054519             11.746023       8.384622       0.000000      -0.000000      15.458194      -2.105309      11.395252           0.000000
          213              O       0.000000       6.918080       6.747939      -0.571381      33.202809 0.48335433E+03  0.11328412E+05                                 8.227177                            6.751746       0.450729       2.184769                    0.998103      27.731224      72.263487       0.738933       0.353670      -1.141857      -0.000000       0.017549       0.008620       0.019552       0.000000       0.000000      -0.047808      -0.038210      -0.139618      -0.067366       0.004165       0.063202             10.439490       5.870624      -0.000000       0.000000      13.831274      -5.911281      11.616572           0.000000
          214              O       0.000000       8.870468       7.715998      -0.609155      37.086472 0.57959088E+03  0.14169925E+05                                 8.844041                            7.432917       0.486602       2.198673                    0.995963      28.208947      74.306772       0.700861       0.357461      -1.142419      -0.000000      -0.016626      -0.029307       0.033694      -0.000000      -0.000000       0.037183       0.005671       0.102274      -0.038839      -0.014210       0.053049             10.334302       5.940285      -0.000000      -0.000000       9.307532      -1.057697      15.755089          -0.000000
          215              O       0.000000       8.105445      13.198014      -0.537253      34.253919 0.48745371E+03  0.11455113E+05                                 8.459175                            6.836975       0.407683       2.191452                    0.995902      27.181760      71.057703       0.724793       0.359605      -1.136473       0.000000      -0.007564      -0.017180       0.018772       0.000000       0.000000      -0.062650       0.043961       0.004492      -0.074426       0.021232       0.053194             10.857171       6.815756      -0.000000       0.000000      14.463252      -5.992956      11.292505          -0.000000
          216              O       0.000000       7.870248      11.016596      -0.628661      46.175127 0.74439877E+03  0.19450227E+05                                10.301230                            8.552511      -0.057534       2.004306                    0.993920      29.912633      82.507267       0.636171       0.368479      -1.129347      -0.000000       0.031048       0.016038       0.034945       0.000000      -0.000000       0.055374       0.055376       0.064617      -0.071437       0.016918       0.054519             11.746011       8.384619      -0.000000       0.000000      14.234201       2.811955      12.619214          -0.000000
          217              O       0.000000      15.029847      12.536580      -0.571381      33.202271 0.48334511E+03  0.11328135E+05                                 8.227059                            6.751658       0.450733       2.184770                    0.998103      27.731128      72.262895       0.738942       0.353667      -1.141860       0.000000      -0.001309      -0.019507       0.019551      -0.000000       0.000000       0.062405      -0.012926      -0.063763      -0.067365       0.004164       0.063201             10.439318       5.870547      -0.000000      -0.000000      17.289228       3.914585       8.158180           0.000000
          218              O       0.000000      14.892016      10.361733      -0.609156      37.086462 0.57959066E+03  0.14169918E+05                                 8.844040                            7.432915       0.486599       2.198672                    0.995963      28.208948      74.306765       0.700861       0.357461      -1.142420      -0.000000      -0.017067       0.029052       0.033695      -0.000000       0.000000      -0.041962      -0.002607       0.077441      -0.038838      -0.014210       0.053049             10.334303       5.940285       0.000000      -0.000000      15.059199      -2.263022      10.003424          -0.000000
          219              O       0.000000      20.022093       8.283254      -0.537253      34.253847 0.48745269E+03  0.11455083E+05                                 8.459160                            6.836967       0.407688       2.191454                    0.995902      27.181744      71.057632       0.724794       0.359605      -1.136473       0.000000      -0.011096       0.015140       0.018771      -0.000000      -0.000000       0.020834      -0.028466      -0.212786      -0.074426       0.021231       0.053194             10.857146       6.815740       0.000000       0.000000      17.275187       4.369449       8.480512           0.000000
          220              O       0.000000      18.250529       9.577649      -0.628661      46.175142 0.74439908E+03  0.19450237E+05                                10.301234                            8.552513      -0.057533       2.004306                    0.993920      29.912640      82.507293       0.636171       0.368479      -1.129347       0.000000      -0.001634      -0.034907       0.034945      -0.000000      -0.000000      -0.053667       0.058334       0.073492      -0.071437       0.016919       0.054519             11.746019       8.384618       0.000000      -0.000000      10.587725      -0.706657      16.265715           0.000000
          221              O       0.000000      15.987073       2.617263      -0.571381      33.203006 0.48335786E+03  0.11328517E+05                                 8.227216                            6.751778       0.450718       2.184765                    0.998103      27.731265      72.263701       0.738930       0.353670      -1.141856       0.000000      -0.016240       0.010888       0.019552       0.000000       0.000000      -0.014596       0.069881       0.184648      -0.067368       0.004166       0.063202             10.439544       5.870650      -0.000000      -0.000000       7.050970       1.996682      18.397012           0.000000
          222              O       0.000000      14.172516       3.824051      -0.609155      37.086389 0.57958939E+03  0.14169878E+05                                 8.844025                            7.432905       0.486601       2.198673                    0.995963      28.208933      74.306686       0.700862       0.357460      -1.142420      -0.000000       0.033694       0.000254       0.033695       0.000000      -0.000000       0.004779      -0.067010      -0.115768      -0.038838      -0.014210       0.053049             10.334277       5.940275       0.000000      -0.000000      13.227190       3.320706      11.835367           0.000000
          223              O       0.000000       2.837538      21.481268      -0.537253      34.253766 0.48745125E+03  0.11455039E+05                                 8.459143                            6.836952       0.407685       2.191453                    0.995902      27.181725      71.057513       0.724796       0.359604      -1.136474      -0.000000      -0.018660      -0.002040       0.018771      -0.000000      -0.000000       0.041815       0.080046       0.112750      -0.074425       0.021231       0.053194             10.857127       6.815734       0.000000       0.000000       6.895112       1.623502      18.860536          -0.000000
          224              O       0.000000       0.830777      20.594246      -0.628661      46.175146 0.74439870E+03  0.19450225E+05                                10.301232                            8.552510      -0.057533       2.004306                    0.993920      29.912644      82.507302       0.636172       0.368479      -1.129347      -0.000000       0.029413      -0.018869       0.034945       0.000000       0.000000      -0.001708      -0.037577      -0.214242      -0.071437       0.016918       0.054519             11.746020       8.384619       0.000000       0.000000      15.458191      -2.105309      11.395250           0.000000
          225              O       0.000000       5.726921      15.153843      -0.571381      33.202822 0.48335473E+03  0.11328423E+05                                 8.227179                            6.751749       0.450729       2.184769                    0.998103      27.731224      72.263487       0.738932       0.353670      -1.141857       0.000000      -0.017549      -0.008620       0.019552       0.000000       0.000000      -0.047808      -0.038210      -0.139618      -0.067366       0.004165       0.063202             10.439493       5.870627       0.000000      -0.000000      13.831277      -5.911282      11.616575           0.000000
          226              O       0.000000       3.774532      14.185784      -0.609155      37.086470 0.57959085E+03  0.14169924E+05                                 8.844041                            7.432917       0.486602       2.198673                    0.995963      28.208947      74.306771       0.700861       0.357461      -1.142419       0.000000       0.016626       0.029307       0.033694       0.000000      -0.000000       0.037183       0.005671       0.102274      -0.038839      -0.014210       0.053049             10.334302       5.940285      -0.000000       0.000000       9.307531      -1.057698      15.755088          -0.000000
          227              O       0.000000       4.539555       8.703768      -0.537253      34.253913 0.48745365E+03  0.11455112E+05                                 8.459174                            6.836975       0.407683       2.191452                    0.995902      27.181760      71.057700       0.724793       0.359605      -1.136473       0.000000       0.007564       0.017180       0.018772      -0.000000       0.000000      -0.062650       0.043961       0.004492      -0.074426       0.021232       0.053194             10.857168       6.815755       0.000000      -0.000000      14.463248      -5.992954      11.292502           0.000000
          228              O       0.000000       4.774752      10.885186      -0.628661      46.175125 0.74439877E+03  0.19450227E+05                                10.301230                            8.552511      -0.057534       2.004306                    0.993920      29.912633      82.507267       0.636171       0.368479      -1.129347       0.000000      -0.031048      -0.016038       0.034945      -0.000000       0.000000       0.055374       0.055376       0.064617      -0.071437       0.016918       0.054519             11.746011       8.384618      -0.000000      -0.000000      14.234200       2.811955      12.619213          -0.000000
          229              O       0.000000      -2.384847       9.365202      -0.571381      33.202264 0.48334510E+03  0.11328134E+05                                 8.227058                            6.751658       0.450733       2.184770                    0.998103      27.731128      72.262895       0.738942       0.353667      -1.141860      -0.000000       0.001309       0.019507       0.019551      -0.000000       0.000000       0.062405      -0.012926      -0.063764      -0.067365       0.004164       0.063201             10.439316       5.870546      -0.000000      -0.000000      17.289223       3.914582       8.158178           0.000000
          230              O       0.000000      -2.247017      11.540049      -0.609156      37.086473 0.57959089E+03  0.14169925E+05                                 8.844042                            7.432917       0.486599       2.198672                    0.995963      28.208948      74.306768       0.700861       0.357461      -1.142419      -0.000000       0.017067      -0.029052       0.033695       0.000000      -0.000000      -0.041962      -0.002607       0.077441      -0.038838      -0.014210       0.053049             10.334306       5.940287      -0.000000      -0.000000      15.059207      -2.263026      10.003423          -0.000000
          231              O       0.000000      -7.377093      13.618528      -0.537253      34.253851 0.48745268E+03  0.11455083E+05                                 8.459161                            6.836967       0.407688       2.191454                    0.995902      27.181745      71.057633       0.724794       0.359605      -1.136473       0.000000       0.011096      -0.015140       0.018771      -0.000000       0.000000       0.020834      -0.028466      -0.212786      -0.074426       0.021231       0.053194             10.857148       6.815740       0.000000       0.000000      17.275191       4.369452       8.480513          -0.000000
          232              O       0.000000      -5.605528      12.324133      -0.628661      46.175162 0.74439934E+03  0.19450245E+05                                10.301237                            8.552514      -0.057533       2.004306                    0.993920      29.912640      82.507293       0.636171       0.368479      -1.129347      -0.000000       0.001634       0.034907       0.034945      -0.000000       0.000000      -0.053667       0.058334       0.073492      -0.071437       0.016919       0.054519             11.746023       8.384620       0.000000      -0.000000      10.587727      -0.706663      16.265720           0.000000
          233              O       0.000000      -3.342074      19.284519      -0.571381      33.203004 0.48335800E+03  0.11328521E+05                                 8.227216                            6.751779       0.450718       2.184765                    0.998103      27.731264      72.263697       0.738930       0.353670      -1.141856      -0.000000       0.016240      -0.010888       0.019552       0.000000       0.000000      -0.014596       0.069881       0.184648      -0.067368       0.004166       0.063202             10.439542       5.870650       0.000000      -0.000000       7.050971       1.996679      18.397006           0.000000
          234              O       0.000000      -1.527516      18.077731      -0.609155      37.086398 0.57958941E+03  0.14169879E+05                                 8.844027                            7.432905       0.486601       2.198673                    0.995963      28.208933      74.306687       0.700862       0.357460      -1.142420       0.000000      -0.033694      -0.000254       0.033695       0.000000      -0.000000       0.004779      -0.067010      -0.115768      -0.038838      -0.014210       0.053049             10.334280       5.940276      -0.000000      -0.000000      13.227196       3.320709      11.835369           0.000000

******************************************************
Auxiliary information for the entire system
The total spin magnetic moment of the unit cell is   0.000035
The total net atomic charge of the unit cell is   -0.000013
Accuracy of reproducing the electrostatic potential in the unit cell:
  The inner radius (bohr) =    5.0000
  The outer radius (bohr) =   12.0000
  Valid grid points have density less than (e/(bohr^3)) =    0.0001
  The number of valid grid points were=       904490
  The rms potential error without charges in kcal/mol is=      5.74371
  The rms potential error with partial charges in kcal/mol is=      0.64386
  The RRMSE value at monopole order=      0.11210
  The rms potential error with partial charges and cloud penetration in kcal/mol is=      0.64921
  The RRMSE value at monopole order with cloud penetration is=      0.11303
  The rms potential error with partial charges and atomic dipoles in kcal/mol is=      0.42035
  The RRMSE value at dipole order=      0.07318
  The rms potential error with partial charges, atomic dipoles and cloud penetration in kcal/mol is=      0.42201
  The RRMSE value at dipole order with cloud penetration=      0.07347

******************************************************
The electron densities and ab initio electrostatic potential were computed in VASP using the PBE functional and
projector augmented wave method. See the main text of the journal article for a description of computational details.
The atomic charges, dipoles, and quadrupoles were computed with the DDEC6 method as described in
(a) T. A. Manz and N. Gabaldon Limas, RSC Adv. 6 (2016) 47771-47801 DOI: 10.1039/c6ra04656h
(b) N. Gabaldon Limas and T. A. Manz, RSC Adv. 8 (2018) 2678-2707 DOI: 10.1039/c7ra11829e.
For each atom in the material, the electron cloud parameters were fit to the spherically averaged atom-in-material
electron density using radial positions for which this density was between 10^-4 and 10^-2 electrons per cubic bohr.
The polarizabilities, dispersion coefficients, and quantum Drude oscillator (QDO) parameters were fit using the MCLF method.
The magnetic structure of the system was optimized in VASP from the default ferromagnetic initial guess using spin polarization.
The atomic spin moments (ASMs) were computed on this optimized magnetic structure using the DDEC6 partition as inputs
to the method of T. A. Manz and D. S. Sholl, J. Chem. Theory Comput. 7 (2011) 4146-4164 DOI: 10.1021/ct200539n.
The RMSE and RRMSE were computed using a uniform grid with Ewald summation.
