# Supplementary material for: A collection of forcefield precursors for metal–organic frameworks
Source: RSC Adv. 2019 Nov 13;9(63):36492–507. doi: 10.1039/c9ra07327b (PMC9075174; doi:10.1039/c9ra07327b)
Supplement: RA-009-C9RA07327B-s6327 [file RA-009-C9RA07327B-s6327.xyz]

  156
jmolscript: load "" {1 1 1} spacegroup "x,y,z" unitcell [{     11.720000     0.000000     0.000000 }, {      0.000000    13.700000     0.000000 }, {      0.000000     0.000000    21.050000 }]
Cd     0.000000     8.202053     9.142647     0.865452
Cd     0.000000     5.497947    11.907354     0.865452
Cd     0.000000    12.347947    19.667647     0.865452
Cd     0.000000     1.352053     1.382354     0.865452
H      9.180276     6.471880     8.005315     0.113322
H      6.859716     6.475990     7.967425     0.127651
H      6.830416     9.779060    10.257665     0.127271
H      9.149804     9.774950    10.293450     0.117560
H      9.180276     7.228120    13.044685     0.113322
H      6.859716     7.224010    13.082575     0.127651
H      6.830416     3.920940    10.792335     0.127271
H      9.149804     3.925050    10.756550     0.117560
H      2.539724     0.378120    18.530315     0.113322
H      4.860284     0.374010    18.492425     0.127651
H      4.889584    10.770940    20.782665     0.127271
H      2.570196    10.775050    20.818450     0.117560
H      2.539724    13.321880     2.519685     0.113322
H      4.860284    13.325990     2.557575     0.127651
H      4.889584     2.929060     0.267335     0.127271
H      2.570196     2.924950     0.231550     0.117560
H      2.539724     7.228120    13.044685     0.113322
H      4.860284     7.224010    13.082575     0.127651
H      4.889584     3.920940    10.792335     0.127271
H      2.570196     3.925050    10.756550     0.117560
H      2.539724     6.471880     8.005315     0.113322
H      4.860284     6.475990     7.967425     0.127651
H      4.889584     9.779060    10.257665     0.127271
H      2.570196     9.774950    10.293450     0.117560
H      9.180276    13.321880     2.519685     0.113322
H      6.859716    13.325990     2.557575     0.127651
H      6.830416     2.929060     0.267335     0.127271
H      9.149804     2.924950     0.231550     0.117560
H      9.180276     0.378120    18.530315     0.113322
H      6.859716     0.374010    18.492425     0.127651
H      6.830416    10.770940    20.782665     0.127271
H      9.149804    10.775050    20.818450     0.117560
H      0.000000     7.907640    14.183490     0.106266
H      0.000000     8.918700    16.187450     0.123854
H      0.000000    11.549100    12.583690     0.126413
H      0.000000    13.362980    13.947730     0.327967
H      0.000000    13.278040    15.505430     0.328094
H      0.000000     5.792360     6.866510     0.106266
H      0.000000     4.781300     4.862550     0.123854
H      0.000000     2.150900     8.466310     0.126413
H      0.000000     0.337020     7.102270     0.327967
H      0.000000     0.421960     5.544570     0.328094
H      0.000000    12.642360     3.658490     0.106266
H      0.000000    11.631300     5.662450     0.123854
H      0.000000     9.000900     2.058690     0.126413
H      0.000000     7.187020     3.422730     0.327967
H      0.000000     7.271960     4.980430     0.328094
H      0.000000     1.057640    17.391510     0.106266
H      0.000000     2.068700    15.387550     0.123854
H      0.000000     4.699100    18.991310     0.126413
H      0.000000     6.512980    17.627270     0.327967
H      0.000000     6.428040    16.069570     0.328094
C      8.709132     7.134960     8.456417     0.099940
C      7.319140     7.137700     8.434525    -0.184257
C      6.615002     8.128210     9.108967     0.100143
C      7.300388     9.115980     9.805301    -0.188111
C      8.690380     9.113240     9.827403     0.095164
C      8.709132     6.565040    12.593583     0.099940
C      7.319140     6.562300    12.615476    -0.184257
C      6.615002     5.571790    11.941034     0.100143
C      7.300388     4.584020    11.244700    -0.188111
C      8.690380     4.586760    11.222597     0.095164
C      3.010868    13.415040    18.981417     0.099940
C      4.400860    13.412300    18.959525    -0.184257
C      5.104998    12.421790    19.633967     0.100143
C      4.419612    11.434020    20.330301    -0.188111
C      3.029620    11.436760    20.352403     0.095164
C      3.010868     0.284960     2.068584     0.099940
C      4.400860     0.287700     2.090476    -0.184257
C      5.104998     1.278210     1.416034     0.100143
C      4.419612     2.265980     0.719700    -0.188111
C      3.029620     2.263240     0.697597     0.095164
C      3.010868     6.565040    12.593583     0.099940
C      4.400860     6.562300    12.615476    -0.184257
C      5.104998     5.571790    11.941034     0.100143
C      4.419612     4.584020    11.244700    -0.188111
C      3.029620     4.586760    11.222597     0.095164
C      3.010868     7.134960     8.456417     0.099940
C      4.400860     7.137700     8.434525    -0.184257
C      5.104998     8.128210     9.108967     0.100143
C      4.419612     9.115980     9.805301    -0.188111
C      3.029620     9.113240     9.827403     0.095164
C      8.709132     0.284960     2.068584     0.099940
C      7.319140     0.287700     2.090476    -0.184257
C      6.615002     1.278210     1.416034     0.100143
C      7.300388     2.265980     0.719700    -0.188111
C      8.690380     2.263240     0.697597     0.095164
C      8.709132    13.415040    18.981417     0.099940
C      7.319140    13.412300    18.959525    -0.184257
C      6.615002    12.421790    19.633967     0.100143
C      7.300388    11.434020    20.330301    -0.188111
C      8.690380    11.436760    20.352403     0.095164
C      0.000000     9.058440    11.792210     0.576922
C      0.000000     9.644800    13.189930    -0.019210
C      0.000000     8.831020    14.286635    -0.176658
C      0.000000     9.400940    15.560160    -0.142923
C      0.000000    10.990140    13.362540    -0.275524
C      0.000000    11.544990    14.627645     0.331385
C      0.000000    10.738060    15.752557    -0.131928
C      0.000000    11.287430    17.150067     0.586924
C      0.000000     4.641560     9.257790     0.576922
C      0.000000     4.055200     7.860070    -0.019210
C      0.000000     4.868980     6.763365    -0.176658
C      0.000000     4.299060     5.489840    -0.142923
C      0.000000     2.709860     7.687460    -0.275524
C      0.000000     2.155010     6.422355     0.331385
C      0.000000     2.961940     5.297443    -0.131928
C      0.000000     2.412570     3.899933     0.586924
C      0.000000    11.491560     1.267210     0.576922
C      0.000000    10.905200     2.664930    -0.019210
C      0.000000    11.718980     3.761635    -0.176658
C      0.000000    11.149060     5.035160    -0.142923
C      0.000000     9.559860     2.837540    -0.275524
C      0.000000     9.005010     4.102645     0.331385
C      0.000000     9.811940     5.227557    -0.131928
C      0.000000     9.262570     6.625067     0.586924
C      0.000000     2.208440    19.782790     0.576922
C      0.000000     2.794800    18.385070    -0.019210
C      0.000000     1.981020    17.288365    -0.176658
C      0.000000     2.550940    16.014840    -0.142923
C      0.000000     4.140140    18.212460    -0.275524
C      0.000000     4.694990    16.947355     0.331385
C      0.000000     3.888060    15.822443    -0.131928
C      0.000000     4.437430    14.424934     0.586924
N      9.394752     8.122730     9.152961    -0.218082
N      9.394752     5.577270    11.897039    -0.218082
N      2.325248    12.427270    19.677961    -0.218083
N      2.325248     1.272730     1.372039    -0.218083
N      2.325248     5.577270    11.897039    -0.218082
N      2.325248     8.122730     9.152961    -0.218083
N      9.394752     1.272730     1.372039    -0.218082
N      9.394752    12.427270    19.677961    -0.218082
N      0.000000    12.871150    14.701320    -0.677816
N      0.000000     0.828850     6.348680    -0.677816
N      0.000000     7.678850     4.176320    -0.677816
N      0.000000     6.021150    16.873680    -0.677816
O      0.000000     9.824270    10.814438    -0.557253
O      0.000000     7.824070    11.660016    -0.600373
O      0.000000    10.505160    18.117525    -0.591436
O      0.000000    12.502620    17.316361    -0.581355
O      0.000000     3.875730    10.235563    -0.557253
O      0.000000     5.875930     9.389984    -0.600373
O      0.000000     3.194840     2.932476    -0.591436
O      0.000000     1.197380     3.733639    -0.581355
O      0.000000    10.725730     0.289438    -0.557253
O      0.000000    12.725930     1.135016    -0.600373
O      0.000000    10.044840     7.592525    -0.591436
O      0.000000     8.047380     6.791361    -0.581355
O      0.000000     2.974270    20.760562    -0.557253
O      0.000000     0.974070    19.914984    -0.600373
O      0.000000     3.655160    13.457476    -0.591436
O      0.000000     5.652620    14.258639    -0.581355

The following XYZ coordinates are in angstroms. Other properties are in atomic units.
The sperically averaged electron density of each atom fit to a function of the form exp(a - br)
eigen_1, eigen_2 and eigen_3 are the three eigenvalues of traceless quadrupole moment tensor
  atom number  atomic symbol              X              Y              Z     net charge C6 coefficient C8 coefficient C10 coefficient fluctuating dipole atomic polarizability isotropic forcefield polarizability              a              b squared Pearson coefficient          <r^3>          <r^4>         wp_QDO          m_QDO          q_QDO       dipole_x       dipole_y       dipole_z         dipole            Qxy            Qxz            Qyz     Q(x^2-y^2)  Q(3z^2 - R^2)        eigen_1        eigen_2        eigen_3 static polarizability      alpha(xx)      alpha(xy)      alpha(xz)      alpha(yy)      alpha(yz)      alpha(zz) atomic spin moment
            1             Cd       0.000000       8.202053       9.142647       0.865452     196.744133 0.44740851E+04  0.17167259E+06                                27.028284                           21.868464       0.923329       1.984903                    0.998061      80.078801     217.086460       0.398241       0.400833      -1.179062       0.000000      -0.022962       0.004114       0.023327      -0.000000       0.000000       0.014559      -0.292404       0.117583      -0.165799       0.036833       0.128966             35.582177      41.204448      -0.000000      -0.000000      23.023936      -6.453904      42.518148          -0.000002
            2             Cd       0.000000       5.497947      11.907354       0.865452     196.744147 0.44740851E+04  0.17167259E+06                                27.028285                           21.868464       0.923329       1.984903                    0.998061      80.078801     217.086461       0.398241       0.400833      -1.179062      -0.000000       0.022962      -0.004114       0.023327      -0.000000       0.000000       0.014559      -0.292404       0.117583      -0.165799       0.036833       0.128966             35.582180      41.204446      -0.000000      -0.000000      23.023940      -6.453912      42.518156          -0.000002
            3             Cd       0.000000      12.347947      19.667647       0.865452     196.744130 0.44740850E+04  0.17167259E+06                                27.028284                           21.868463       0.923329       1.984903                    0.998061      80.078800     217.086458       0.398241       0.400833      -1.179062       0.000000       0.022962       0.004114       0.023327      -0.000000      -0.000000      -0.014559      -0.292404       0.117583      -0.165799       0.036833       0.128966             35.582177      41.204447      -0.000000       0.000000      23.023936       6.453903      42.518148          -0.000002
            4             Cd       0.000000       1.352053       1.382354       0.865452     196.744129 0.44740850E+04  0.17167259E+06                                27.028284                           21.868464       0.923329       1.984903                    0.998061      80.078801     217.086463       0.398241       0.400833      -1.179062       0.000000      -0.022962      -0.004114       0.023327      -0.000000      -0.000000      -0.014559      -0.292404       0.117583      -0.165799       0.036833       0.128966             35.582177      41.204445       0.000000       0.000000      23.023936       6.453914      42.518151          -0.000002
            5              H       9.180276       6.471880       8.005315       0.113322       1.129874 0.80254188E+01  0.78828911E+02                                 1.798386                            1.659661      -1.010924       2.412895                    0.997486       3.445143       9.638951       0.484491       1.287071      -0.708104       0.021553      -0.035501      -0.026574       0.049306       0.000719       0.001325       0.014034      -0.001854      -0.022021      -0.016648       0.002612       0.014036              1.888983       2.084001      -0.505930      -0.395108       1.888780       0.342318       1.694170           0.000000
            6              H       6.859716       6.475990       7.967425       0.127651       1.014352 0.73643035E+01  0.69474400E+02                                 1.553211                            1.500072      -0.843301       2.487397                    0.999421       3.099825       7.991765       0.566616       1.145840      -0.742860      -0.015401      -0.026158      -0.020905       0.036858      -0.000002       0.000736       0.015234      -0.002639      -0.016337      -0.016677       0.001409       0.015268              1.555424       1.750130       0.208662       0.146952       1.503484       0.216424       1.412657          -0.000000
            7              H       6.830416       9.779060      10.257665       0.127271       0.999442 0.71005049E+01  0.66176133E+02                                 1.516711                            1.454970      -0.841911       2.486924                    0.999417       3.062662       7.770540       0.587819       1.118021      -0.749714      -0.015205       0.028267       0.018077       0.036837      -0.000673       0.000300       0.014271      -0.004150      -0.019625      -0.016080       0.001207       0.014872              1.527489       1.720568      -0.220556      -0.141072       1.540676       0.198221       1.321223           0.000001
            8              H       9.149804       9.774950      10.293450       0.117560       1.151039 0.81973124E+01  0.80057610E+02                                 1.752437                            1.627726      -0.874443       2.475867                    0.999285       3.255418       8.760871       0.517431       1.212055      -0.726782       0.020182       0.039451       0.023653       0.050231      -0.001350      -0.002371       0.014013      -0.012398      -0.014664      -0.013851      -0.003857       0.017708              1.819877       1.976917       0.420053       0.355386       1.830299       0.327883       1.652416           0.000000
            9              H       9.180276       7.228120      13.044685       0.113322       1.129873 0.80254154E+01  0.78828875E+02                                 1.798386                            1.659661      -1.010924       2.412895                    0.997486       3.445142       9.638950       0.484491       1.287072      -0.708103       0.021553       0.035501       0.026574       0.049306      -0.000719      -0.001325       0.014034      -0.001854      -0.022021      -0.016648       0.002612       0.014036              1.888984       2.084001       0.505930       0.395108       1.888780       0.342318       1.694170           0.000000
           10              H       6.859716       7.224010      13.082575       0.127651       1.014351 0.73643005E+01  0.69474366E+02                                 1.553211                            1.500072      -0.843301       2.487397                    0.999421       3.099825       7.991765       0.566616       1.145840      -0.742860      -0.015401       0.026158       0.020905       0.036858       0.000002      -0.000736       0.015234      -0.002639      -0.016337      -0.016677       0.001409       0.015268              1.555423       1.750130      -0.208662      -0.146951       1.503484       0.216423       1.412656          -0.000000
           11              H       6.830416       3.920940      10.792335       0.127271       0.999443 0.71005087E+01  0.66176171E+02                                 1.516711                            1.454970      -0.841911       2.486923                    0.999417       3.062663       7.770540       0.587820       1.118020      -0.749715      -0.015205      -0.028267      -0.018077       0.036837       0.000673      -0.000300       0.014271      -0.004150      -0.019625      -0.016080       0.001207       0.014872              1.527488       1.720567       0.220556       0.141072       1.540675       0.198221       1.321223           0.000001
           12              H       9.149804       3.925050      10.756550       0.117560       1.151039 0.81973124E+01  0.80057610E+02                                 1.752437                            1.627726      -0.874443       2.475867                    0.999285       3.255418       8.760871       0.517431       1.212055      -0.726782       0.020182      -0.039451      -0.023653       0.050231       0.001350       0.002371       0.014013      -0.012398      -0.014664      -0.013851      -0.003857       0.017708              1.819877       1.976917      -0.420053      -0.355386       1.830299       0.327883       1.652416           0.000000
           13              H       2.539724       0.378120      18.530315       0.113322       1.129874 0.80254202E+01  0.78828927E+02                                 1.798386                            1.659661      -1.010924       2.412895                    0.997486       3.445143       9.638951       0.484491       1.287071      -0.708104      -0.021553       0.035501      -0.026574       0.049306       0.000719      -0.001325      -0.014034      -0.001854      -0.022021      -0.016648       0.002612       0.014036              1.888984       2.084001      -0.505930       0.395108       1.888780      -0.342318       1.694170           0.000000
           14              H       4.860284       0.374010      18.492425       0.127651       1.014351 0.73643014E+01  0.69474371E+02                                 1.553210                            1.500072      -0.843301       2.487398                    0.999421       3.099825       7.991763       0.566617       1.145839      -0.742860       0.015401       0.026158      -0.020905       0.036858      -0.000002      -0.000736      -0.015234      -0.002639      -0.016337      -0.016677       0.001409       0.015268              1.555423       1.750130       0.208662      -0.146951       1.503483      -0.216424       1.412656          -0.000000
           15              H       4.889584      10.770940      20.782665       0.127271       0.999442 0.71005033E+01  0.66176113E+02                                 1.516711                            1.454970      -0.841911       2.486924                    0.999417       3.062662       7.770539       0.587819       1.118021      -0.749715       0.015205      -0.028267       0.018077       0.036837      -0.000673      -0.000300      -0.014271      -0.004150      -0.019625      -0.016080       0.001207       0.014872              1.527488       1.720567      -0.220556       0.141072       1.540675      -0.198221       1.321222           0.000001
           16              H       2.570196      10.775050      20.818450       0.117560       1.151039 0.81973127E+01  0.80057616E+02                                 1.752437                            1.627726      -0.874443       2.475867                    0.999285       3.255418       8.760872       0.517431       1.212055      -0.726782      -0.020182      -0.039451       0.023653       0.050231      -0.001350       0.002371      -0.014013      -0.012398      -0.014664      -0.013851      -0.003857       0.017708              1.819878       1.976917       0.420053      -0.355386       1.830299      -0.327883       1.652416           0.000000
           17              H       2.539724      13.321880       2.519685       0.113322       1.129873 0.80254152E+01  0.78828868E+02                                 1.798385                            1.659661      -1.010924       2.412895                    0.997486       3.445143       9.638951       0.484491       1.287071      -0.708104      -0.021553      -0.035501       0.026574       0.049306      -0.000719       0.001325      -0.014034      -0.001854      -0.022021      -0.016648       0.002612       0.014036              1.888983       2.084001       0.505930      -0.395107       1.888780      -0.342318       1.694169           0.000000
           18              H       4.860284      13.325990       2.557575       0.127651       1.014351 0.73643010E+01  0.69474374E+02                                 1.553211                            1.500072      -0.843301       2.487397                    0.999421       3.099825       7.991766       0.566616       1.145840      -0.742860       0.015401      -0.026158       0.020905       0.036858       0.000002       0.000736      -0.015234      -0.002639      -0.016337      -0.016677       0.001409       0.015268              1.555424       1.750131      -0.208662       0.146951       1.503484      -0.216424       1.412656          -0.000000
           19              H       4.889584       2.929060       0.267335       0.127271       0.999443 0.71005087E+01  0.66176171E+02                                 1.516711                            1.454970      -0.841911       2.486923                    0.999417       3.062663       7.770540       0.587820       1.118020      -0.749715       0.015205       0.028267      -0.018077       0.036837       0.000673       0.000300      -0.014271      -0.004150      -0.019625      -0.016080       0.001207       0.014872              1.527488       1.720567       0.220556      -0.141072       1.540675      -0.198221       1.321223           0.000001
           20              H       2.570196       2.924950       0.231550       0.117560       1.151039 0.81973124E+01  0.80057610E+02                                 1.752437                            1.627726      -0.874443       2.475867                    0.999285       3.255418       8.760871       0.517431       1.212055      -0.726782      -0.020182       0.039451      -0.023653       0.050231       0.001350      -0.002371      -0.014013      -0.012398      -0.014664      -0.013851      -0.003857       0.017708              1.819877       1.976917      -0.420053       0.355386       1.830299      -0.327883       1.652416           0.000000
           21              H       2.539724       7.228120      13.044685       0.113322       1.129874 0.80254188E+01  0.78828911E+02                                 1.798386                            1.659661      -1.010924       2.412895                    0.997486       3.445143       9.638951       0.484491       1.287071      -0.708104      -0.021553       0.035501       0.026574       0.049306       0.000719       0.001325       0.014034      -0.001854      -0.022021      -0.016648       0.002612       0.014036              1.888983       2.084001      -0.505930      -0.395108       1.888780       0.342318       1.694170           0.000000
           22              H       4.860284       7.224010      13.082575       0.127651       1.014351 0.73642972E+01  0.69474329E+02                                 1.553211                            1.500072      -0.843301       2.487398                    0.999421       3.099824       7.991763       0.566616       1.145840      -0.742860       0.015401       0.026158       0.020905       0.036858      -0.000001       0.000736       0.015234      -0.002639      -0.016337      -0.016677       0.001409       0.015268              1.555423       1.750130       0.208662       0.146951       1.503483       0.216423       1.412656          -0.000000
           23              H       4.889584       3.920940      10.792335       0.127271       0.999443 0.71005109E+01  0.66176200E+02                                 1.516712                            1.454970      -0.841912       2.486923                    0.999417       3.062663       7.770542       0.587819       1.118021      -0.749715       0.015205      -0.028267      -0.018077       0.036837      -0.000673       0.000300       0.014271      -0.004150      -0.019625      -0.016080       0.001207       0.014872              1.527489       1.720568      -0.220556      -0.141072       1.540676       0.198222       1.321223           0.000001
           24              H       2.570196       3.925050      10.756550       0.117560       1.151039 0.81973124E+01  0.80057610E+02                                 1.752437                            1.627726      -0.874443       2.475867                    0.999285       3.255418       8.760871       0.517431       1.212055      -0.726782      -0.020182      -0.039451      -0.023653       0.050231      -0.001350      -0.002371       0.014013      -0.012398      -0.014664      -0.013851      -0.003857       0.017708              1.819877       1.976917       0.420053       0.355386       1.830299       0.327883       1.652416           0.000000
           25              H       2.539724       6.471880       8.005315       0.113322       1.129873 0.80254155E+01  0.78828875E+02                                 1.798386                            1.659661      -1.010924       2.412895                    0.997486       3.445142       9.638950       0.484491       1.287072      -0.708103      -0.021553      -0.035501      -0.026574       0.049306      -0.000719      -0.001325       0.014034      -0.001854      -0.022021      -0.016648       0.002612       0.014036              1.888984       2.084001       0.505930       0.395108       1.888780       0.342318       1.694170           0.000000
           26              H       4.860284       6.475990       7.967425       0.127651       1.014351 0.73643014E+01  0.69474371E+02                                 1.553210                            1.500072      -0.843301       2.487398                    0.999421       3.099825       7.991763       0.566617       1.145839      -0.742860       0.015401      -0.026158      -0.020905       0.036858       0.000001      -0.000736       0.015234      -0.002639      -0.016337      -0.016677       0.001409       0.015268              1.555423       1.750130      -0.208662      -0.146951       1.503483       0.216424       1.412656          -0.000000
           27              H       4.889584       9.779060      10.257665       0.127271       0.999443 0.71005081E+01  0.66176168E+02                                 1.516711                            1.454970      -0.841912       2.486923                    0.999417       3.062663       7.770542       0.587819       1.118021      -0.749715       0.015205       0.028267       0.018077       0.036837       0.000673      -0.000300       0.014271      -0.004150      -0.019625      -0.016080       0.001207       0.014872              1.527489       1.720568       0.220556       0.141072       1.540676       0.198221       1.321223           0.000001
           28              H       2.570196       9.774950      10.293450       0.117560       1.151039 0.81973124E+01  0.80057610E+02                                 1.752437                            1.627726      -0.874443       2.475867                    0.999285       3.255418       8.760871       0.517431       1.212055      -0.726782      -0.020182       0.039451       0.023653       0.050231       0.001350       0.002371       0.014013      -0.012398      -0.014664      -0.013851      -0.003857       0.017708              1.819877       1.976917      -0.420053      -0.355386       1.830299       0.327883       1.652416           0.000000
           29              H       9.180276      13.321880       2.519685       0.113322       1.129873 0.80254152E+01  0.78828868E+02                                 1.798385                            1.659661      -1.010924       2.412895                    0.997486       3.445143       9.638951       0.484491       1.287071      -0.708104       0.021553      -0.035501       0.026574       0.049306       0.000719      -0.001325      -0.014034      -0.001854      -0.022021      -0.016648       0.002612       0.014036              1.888983       2.084001      -0.505930       0.395107       1.888780      -0.342318       1.694169           0.000000
           30              H       6.859716      13.325990       2.557575       0.127651       1.014351 0.73642961E+01  0.69474316E+02                                 1.553210                            1.500072      -0.843301       2.487398                    0.999421       3.099824       7.991763       0.566616       1.145840      -0.742860      -0.015401      -0.026158       0.020905       0.036858      -0.000002      -0.000736      -0.015234      -0.002639      -0.016337      -0.016677       0.001409       0.015268              1.555423       1.750130       0.208662      -0.146951       1.503483      -0.216423       1.412656          -0.000000
           31              H       6.830416       2.929060       0.267335       0.127271       0.999443 0.71005103E+01  0.66176191E+02                                 1.516711                            1.454970      -0.841912       2.486923                    0.999417       3.062663       7.770541       0.587820       1.118021      -0.749715      -0.015205       0.028267      -0.018077       0.036837      -0.000673      -0.000300      -0.014271      -0.004150      -0.019625      -0.016080       0.001207       0.014872              1.527489       1.720568      -0.220556       0.141072       1.540676      -0.198222       1.321223           0.000001
           32              H       9.149804       2.924950       0.231550       0.117560       1.151039 0.81973121E+01  0.80057604E+02                                 1.752436                            1.627726      -0.874443       2.475867                    0.999285       3.255418       8.760870       0.517431       1.212055      -0.726782       0.020182       0.039451      -0.023653       0.050231      -0.001350       0.002371      -0.014013      -0.012398      -0.014664      -0.013851      -0.003857       0.017708              1.819877       1.976917       0.420053      -0.355386       1.830299      -0.327883       1.652416           0.000000
           33              H       9.180276       0.378120      18.530315       0.113322       1.129873 0.80254155E+01  0.78828875E+02                                 1.798386                            1.659661      -1.010924       2.412895                    0.997486       3.445142       9.638950       0.484491       1.287072      -0.708103       0.021553       0.035501      -0.026574       0.049306      -0.000719       0.001325      -0.014034      -0.001854      -0.022021      -0.016648       0.002612       0.014036              1.888984       2.084001       0.505930      -0.395108       1.888780      -0.342318       1.694170           0.000000
           34              H       6.859716       0.374010      18.492425       0.127651       1.014351 0.73643014E+01  0.69474371E+02                                 1.553210                            1.500072      -0.843301       2.487398                    0.999421       3.099825       7.991763       0.566617       1.145839      -0.742860      -0.015401       0.026158      -0.020905       0.036858       0.000001       0.000736      -0.015234      -0.002639      -0.016337      -0.016677       0.001409       0.015268              1.555423       1.750130      -0.208662       0.146951       1.503483      -0.216424       1.412656          -0.000000
           35              H       6.830416      10.770940      20.782665       0.127271       0.999443 0.71005075E+01  0.66176159E+02                                 1.516711                            1.454970      -0.841912       2.486923                    0.999417       3.062663       7.770541       0.587820       1.118021      -0.749715      -0.015205      -0.028267       0.018077       0.036837       0.000673       0.000300      -0.014271      -0.004150      -0.019625      -0.016080       0.001207       0.014872              1.527489       1.720568       0.220556      -0.141072       1.540676      -0.198221       1.321223           0.000001
           36              H       9.149804      10.775050      20.818450       0.117560       1.151039 0.81973124E+01  0.80057610E+02                                 1.752437                            1.627726      -0.874443       2.475867                    0.999285       3.255418       8.760871       0.517431       1.212055      -0.726782       0.020182      -0.039451       0.023653       0.050231       0.001350      -0.002371      -0.014013      -0.012398      -0.014664      -0.013851      -0.003857       0.017708              1.819877       1.976917      -0.420053       0.355386       1.830299      -0.327883       1.652416           0.000000
           37              H       0.000000       7.907640      14.183490       0.106266       1.126222 0.75528419E+01  0.73984142E+02                                 1.848031                            1.642037      -1.423775       2.183627                    0.994102       3.969570      11.550727       0.467080       1.338710      -0.692510      -0.000000      -0.036331      -0.003094       0.036463       0.000000       0.000000       0.000290      -0.021569       0.029995      -0.015784       0.005766       0.010018              2.020024       1.440002       0.000000       0.000000       2.917047       0.172667       1.703023           0.000000
           38              H       0.000000       8.918700      16.187450       0.123854       0.743704 0.48294618E+01  0.41985110E+02                                 1.379984                            1.305948      -0.914026       2.471766                    0.999771       3.088478       8.260085       0.532017       1.324293      -0.699649       0.000000      -0.019305       0.023005       0.030032      -0.000000      -0.000000      -0.005696      -0.016598      -0.005326      -0.007411      -0.004199       0.011611              1.420892       1.078513      -0.000000       0.000000       1.590922      -0.177233       1.593241           0.000000
           39              H       0.000000      11.549100      12.583690       0.126413       1.282851 0.97478215E+01  0.98901247E+02                                 1.828732                            1.731470      -1.242572       2.281799                    0.996059       3.486542       9.403307       0.523429       1.153331      -0.739678      -0.000000       0.018314      -0.027333       0.032901      -0.000000       0.000000      -0.007377      -0.028652       0.006697      -0.015442      -0.001474       0.016916              1.868064       1.405546       0.000000       0.000000       1.950588      -0.219391       2.248057           0.000000
           40              H       0.000000      13.362980      13.947730       0.327967       0.654461 0.41232755E+01  0.34375371E+02                                 1.280160                            1.217228      -1.083694       2.493666                    0.999880       2.367271       6.152281       0.545216       1.347511      -0.698266       0.000000       0.014639      -0.026449       0.030230      -0.000000       0.000000      -0.001847      -0.045012       0.049711      -0.030791       0.013206       0.017585              1.305935       1.009435       0.000000      -0.000000       1.462260      -0.220451       1.446110           0.000000
           41              H       0.000000      13.278040      15.505430       0.328094       0.621923 0.37521885E+01  0.31264848E+02                                 1.327501                            1.222684      -1.368414       2.335501                    0.997554       2.785189       7.802085       0.491994       1.494083      -0.664973       0.000000       0.013567       0.017877       0.022442      -0.000000       0.000000       0.004325      -0.048857      -0.006567      -0.023334      -0.002848       0.026182              1.407192       1.011171       0.000000      -0.000000       1.496263       0.355517       1.714141           0.000000
           42              H       0.000000       5.792360       6.866510       0.106266       1.126222 0.75528419E+01  0.73984142E+02                                 1.848031                            1.642037      -1.423775       2.183627                    0.994102       3.969570      11.550727       0.467080       1.338710      -0.692510       0.000000       0.036331       0.003094       0.036463      -0.000000       0.000000       0.000290      -0.021569       0.029995      -0.015784       0.005766       0.010018              2.020024       1.440002       0.000000       0.000000       2.917047       0.172667       1.703023           0.000000
           43              H       0.000000       4.781300       4.862550       0.123854       0.743704 0.48294585E+01  0.41985077E+02                                 1.379984                            1.305948      -0.914026       2.471766                    0.999771       3.088477       8.260084       0.532017       1.324294      -0.699649      -0.000000       0.019305      -0.023005       0.030032      -0.000000      -0.000000      -0.005696      -0.016598      -0.005326      -0.007411      -0.004199       0.011611              1.420892       1.078513       0.000000       0.000000       1.590922      -0.177233       1.593241           0.000000
           44              H       0.000000       2.150900       8.466310       0.126413       1.282851 0.97478253E+01  0.98901292E+02                                 1.828732                            1.731470      -1.242572       2.281799                    0.996059       3.486543       9.403309       0.523429       1.153330      -0.739678      -0.000000      -0.018314       0.027333       0.032901      -0.000000      -0.000000      -0.007377      -0.028652       0.006697      -0.015442      -0.001474       0.016916              1.868064       1.405546       0.000000      -0.000000       1.950588      -0.219391       2.248057           0.000000
           45              H       0.000000       0.337020       7.102270       0.327967       0.654461 0.41232754E+01  0.34375369E+02                                 1.280159                            1.217227      -1.083694       2.493666                    0.999880       2.367271       6.152280       0.545216       1.347511      -0.698266       0.000000      -0.014639       0.026449       0.030230      -0.000000       0.000000      -0.001847      -0.045012       0.049711      -0.030791       0.013206       0.017585              1.305935       1.009435       0.000000      -0.000000       1.462260      -0.220451       1.446110           0.000000
           46              H       0.000000       0.421960       5.544570       0.328094       0.621923 0.37521856E+01  0.31264820E+02                                 1.327501                            1.222683      -1.368413       2.335502                    0.997554       2.785188       7.802083       0.491994       1.494084      -0.664973      -0.000000      -0.013567      -0.017877       0.022442       0.000000       0.000000       0.004325      -0.048857      -0.006567      -0.023334      -0.002848       0.026182              1.407191       1.011171       0.000000      -0.000000       1.496262       0.355517       1.714141           0.000000
           47              H       0.000000      12.642360       3.658490       0.106266       1.126222 0.75528420E+01  0.73984142E+02                                 1.848031                            1.642037      -1.423775       2.183627                    0.994102       3.969570      11.550727       0.467080       1.338710      -0.692510       0.000000       0.036331      -0.003094       0.036463       0.000000      -0.000000      -0.000290      -0.021569       0.029995      -0.015784       0.005766       0.010018              2.020024       1.440002       0.000000      -0.000000       2.917047      -0.172667       1.703023           0.000000
           48              H       0.000000      11.631300       5.662450       0.123854       0.743704 0.48294590E+01  0.41985081E+02                                 1.379984                            1.305947      -0.914027       2.471766                    0.999771       3.088477       8.260083       0.532017       1.324293      -0.699649      -0.000000       0.019305       0.023005       0.030032      -0.000000      -0.000000       0.005696      -0.016598      -0.005326      -0.007411      -0.004199       0.011611              1.420892       1.078513      -0.000000      -0.000000       1.590922       0.177233       1.593241           0.000000
           49              H       0.000000       9.000900       2.058690       0.126413       1.282851 0.97478220E+01  0.98901257E+02                                 1.828732                            1.731471      -1.242571       2.281799                    0.996059       3.486542       9.403308       0.523429       1.153331      -0.739678       0.000000      -0.018314      -0.027333       0.032901       0.000000       0.000000       0.007377      -0.028652       0.006697      -0.015442      -0.001474       0.016916              1.868064       1.405546       0.000000      -0.000000       1.950589       0.219391       2.248057           0.000000
           50              H       0.000000       7.187020       3.422730       0.327967       0.654461 0.41232754E+01  0.34375369E+02                                 1.280159                            1.217227      -1.083694       2.493666                    0.999880       2.367271       6.152280       0.545216       1.347511      -0.698266       0.000000      -0.014639      -0.026449       0.030230      -0.000000      -0.000000       0.001847      -0.045012       0.049711      -0.030791       0.013206       0.017585              1.305935       1.009435      -0.000000      -0.000000       1.462260       0.220451       1.446110           0.000000
           51              H       0.000000       7.271960       4.980430       0.328094       0.621923 0.37521853E+01  0.31264816E+02                                 1.327500                            1.222683      -1.368413       2.335502                    0.997554       2.785188       7.802082       0.491994       1.494084      -0.664973       0.000000      -0.013567       0.017877       0.022442       0.000000       0.000000      -0.004325      -0.048857      -0.006567      -0.023334      -0.002848       0.026182              1.407191       1.011170      -0.000000       0.000000       1.496262      -0.355517       1.714141           0.000000
           52              H       0.000000       1.057640      17.391510       0.106266       1.126222 0.75528410E+01  0.73984132E+02                                 1.848031                            1.642037      -1.423775       2.183627                    0.994102       3.969570      11.550728       0.467080       1.338711      -0.692510      -0.000000      -0.036331       0.003094       0.036463      -0.000000      -0.000000      -0.000290      -0.021569       0.029995      -0.015784       0.005766       0.010018              2.020024       1.440002       0.000000      -0.000000       2.917047      -0.172667       1.703023           0.000000
           53              H       0.000000       2.068700      15.387550       0.123854       0.743704 0.48294585E+01  0.41985077E+02                                 1.379984                            1.305948      -0.914027       2.471766                    0.999771       3.088477       8.260084       0.532017       1.324294      -0.699649       0.000000      -0.019305      -0.023005       0.030032       0.000000      -0.000000       0.005696      -0.016598      -0.005326      -0.007411      -0.004199       0.011611              1.420892       1.078513       0.000000      -0.000000       1.590922       0.177233       1.593241           0.000000
           54              H       0.000000       4.699100      18.991310       0.126413       1.282851 0.97478247E+01  0.98901283E+02                                 1.828732                            1.731470      -1.242572       2.281799                    0.996059       3.486543       9.403308       0.523430       1.153330      -0.739678      -0.000000       0.018314       0.027333       0.032901       0.000000      -0.000000       0.007377      -0.028652       0.006697      -0.015442      -0.001474       0.016916              1.868063       1.405546      -0.000000       0.000000       1.950588       0.219391       2.248057           0.000000
           55              H       0.000000       6.512980      17.627270       0.327967       0.654461 0.41232754E+01  0.34375369E+02                                 1.280159                            1.217227      -1.083694       2.493666                    0.999880       2.367271       6.152280       0.545216       1.347511      -0.698266       0.000000       0.014639       0.026449       0.030230       0.000000      -0.000000       0.001847      -0.045012       0.049711      -0.030791       0.013206       0.017585              1.305935       1.009435      -0.000000       0.000000       1.462260       0.220451       1.446110           0.000000
           56              H       0.000000       6.428040      16.069570       0.328094       0.621923 0.37521847E+01  0.31264810E+02                                 1.327500                            1.222683      -1.368413       2.335502                    0.997554       2.785188       7.802083       0.491994       1.494084      -0.664973      -0.000000       0.013567      -0.017877       0.022442       0.000000       0.000000      -0.004325      -0.048857      -0.006567      -0.023334      -0.002848       0.026182              1.407191       1.011170      -0.000000       0.000000       1.496262      -0.355517       1.714141           0.000000
           57              C       8.709132       7.134960       8.456417       0.099940      26.741091 0.34467998E+03  0.76622164E+04                                 7.904222                            6.267562       0.194707       2.081376                    0.999512      26.049578      73.311695       0.644696       0.427378      -1.055142       0.015330       0.040231       0.017783       0.046581      -0.000546      -0.001031      -0.006580      -0.047633       0.056276      -0.033226       0.009698       0.023528              9.236784      14.872557      -0.832820      -0.938468       6.877662       1.741071       5.960133           0.000000
           58              C       7.319140       7.137700       8.434525      -0.184257      32.702639 0.43815709E+03  0.10310359E+05                                 8.920211                            6.997652       0.184075       2.030448                    0.999680      29.560917      84.730648       0.621092       0.419089      -1.063617       0.004432       0.005440      -0.006731       0.009723       0.012568       0.010526       0.015253      -0.030820       0.024392      -0.024867      -0.005585       0.030452             10.542139      18.395760      -1.360524      -1.125555       6.996959       1.602779       6.233698           0.000000
           59              C       6.615002       8.128210       9.108967       0.100143      35.329062 0.41463638E+03  0.95893968E+04                                 9.533878                            6.853321      -0.116418       1.974379                    0.999334      26.442402      74.279269       0.623471       0.424782      -1.063775       0.013004       0.004118      -0.004872       0.014484       0.000113      -0.000362       0.001436       0.008571      -0.012151      -0.004860      -0.001464       0.006324             12.507560      23.600399      -0.076908      -0.137637       7.586756       1.686113       6.335526           0.000001
           60              C       7.300388       9.115980       9.805301      -0.188111      32.792115 0.43579227E+03  0.10227384E+05                                 8.888648                            6.953907       0.184387       2.028241                    0.999708      29.496833      84.072178       0.627208       0.416111      -1.066917       0.003339       0.005961      -0.008718       0.011076      -0.014168      -0.010871       0.014260      -0.031506       0.008045      -0.023817      -0.006808       0.030626             10.445113      18.044785       1.132653       0.931702       7.399716       1.566875       5.890838           0.000002
           61              C       8.690380       9.113240       9.827403       0.095164      26.459932 0.33710085E+03  0.74389789E+04                                 7.788069                            6.166578       0.243333       2.095345                    0.999708      25.888898      72.173176       0.656134       0.423019      -1.059729       0.015062      -0.027418      -0.032706       0.045258       0.002358      -0.000831      -0.005301      -0.049717       0.059293      -0.034859       0.011604       0.023255              9.023740      14.428621       0.501224       0.566996       6.849580       1.747175       5.793019           0.000000
           62              C       8.709132       6.565040      12.593583       0.099940      26.741091 0.34468000E+03  0.76622168E+04                                 7.904222                            6.267562       0.194707       2.081376                    0.999512      26.049578      73.311693       0.644697       0.427378      -1.055142       0.015330      -0.040231      -0.017783       0.046581       0.000546       0.001031      -0.006580      -0.047633       0.056276      -0.033226       0.009698       0.023528              9.236784      14.872557       0.832820       0.938465       6.877662       1.741070       5.960132           0.000000
           63              C       7.319140       6.562300      12.615476      -0.184257      32.702625 0.43815688E+03  0.10310353E+05                                 8.920208                            6.997651       0.184075       2.030448                    0.999680      29.560916      84.730644       0.621092       0.419089      -1.063617       0.004431      -0.005440       0.006731       0.009723      -0.012568      -0.010526       0.015253      -0.030820       0.024392      -0.024867      -0.005585       0.030452             10.542136      18.395754       1.360523       1.125551       6.996957       1.602778       6.233695           0.000000
           64              C       6.615002       5.571790      11.941034       0.100143      35.329061 0.41463638E+03  0.95893967E+04                                 9.533877                            6.853320      -0.116418       1.974379                    0.999334      26.442402      74.279266       0.623471       0.424782      -1.063775       0.013004      -0.004118       0.004872       0.014484      -0.000113       0.000362       0.001436       0.008571      -0.012151      -0.004860      -0.001464       0.006324             12.507559      23.600396       0.076909       0.137636       7.586756       1.686113       6.335525           0.000001
           65              C       7.300388       4.584020      11.244700      -0.188111      32.792122 0.43579240E+03  0.10227387E+05                                 8.888649                            6.953908       0.184387       2.028241                    0.999708      29.496831      84.072169       0.627208       0.416111      -1.066917       0.003339      -0.005961       0.008718       0.011076       0.014168       0.010871       0.014260      -0.031506       0.008045      -0.023817      -0.006808       0.030626             10.445114      18.044787      -1.132655      -0.931705       7.399716       1.566875       5.890840           0.000002
           66              C       8.690380       4.586760      11.222597       0.095164      26.459930 0.33710082E+03  0.74389782E+04                                 7.788068                            6.166578       0.243333       2.095345                    0.999708      25.888897      72.173172       0.656134       0.423019      -1.059729       0.015062       0.027418       0.032706       0.045258      -0.002358       0.000831      -0.005301      -0.049717       0.059293      -0.034859       0.011604       0.023255              9.023739      14.428618      -0.501224      -0.566999       6.849580       1.747175       5.793019           0.000000
           67              C       3.010868      13.415040      18.981417       0.099940      26.741089 0.34467995E+03  0.76622156E+04                                 7.904222                            6.267561       0.194707       2.081376                    0.999512      26.049577      73.311691       0.644696       0.427378      -1.055142      -0.015330      -0.040231       0.017783       0.046581      -0.000546       0.001031       0.006580      -0.047633       0.056276      -0.033226       0.009698       0.023528              9.236783      14.872555      -0.832820       0.938469       6.877662      -1.741071       5.960133           0.000000
           68              C       4.400860      13.412300      18.959525      -0.184257      32.702638 0.43815707E+03  0.10310358E+05                                 8.920210                            6.997652       0.184075       2.030449                    0.999680      29.560916      84.730641       0.621092       0.419089      -1.063617      -0.004431      -0.005440      -0.006731       0.009723       0.012568      -0.010526      -0.015253      -0.030820       0.024392      -0.024867      -0.005585       0.030452             10.542138      18.395759      -1.360525       1.125555       6.996958      -1.602779       6.233698           0.000000
           69              C       5.104998      12.421790      19.633967       0.100143      35.329061 0.41463635E+03  0.95893961E+04                                 9.533877                            6.853320      -0.116418       1.974379                    0.999334      26.442401      74.279265       0.623471       0.424782      -1.063775      -0.013004      -0.004118      -0.004872       0.014484       0.000113       0.000362      -0.001436       0.008571      -0.012151      -0.004860      -0.001464       0.006324             12.507560      23.600399      -0.076908       0.137637       7.586756      -1.686113       6.335526           0.000000
           70              C       4.419612      11.434020      20.330301      -0.188111      32.792112 0.43579223E+03  0.10227382E+05                                 8.888648                            6.953907       0.184387       2.028241                    0.999708      29.496831      84.072171       0.627208       0.416111      -1.066917      -0.003339      -0.005961      -0.008718       0.011076      -0.014168       0.010871      -0.014260      -0.031506       0.008045      -0.023817      -0.006808       0.030626             10.445113      18.044784       1.132653      -0.931702       7.399715      -1.566874       5.890838           0.000002
           71              C       3.029620      11.436760      20.352403       0.095164      26.459931 0.33710083E+03  0.74389785E+04                                 7.788069                            6.166578       0.243333       2.095345                    0.999708      25.888897      72.173175       0.656134       0.423019      -1.059729      -0.015062       0.027418      -0.032706       0.045258       0.002358       0.000831       0.005301      -0.049717       0.059293      -0.034859       0.011604       0.023255              9.023740      14.428621       0.501224      -0.566996       6.849580      -1.747175       5.793019           0.000000
           72              C       3.010868       0.284960       2.068584       0.099940      26.741089 0.34467995E+03  0.76622158E+04                                 7.904222                            6.267562       0.194707       2.081376                    0.999512      26.049578      73.311696       0.644696       0.427378      -1.055142      -0.015330       0.040231      -0.017783       0.046581       0.000546      -0.001031       0.006580      -0.047633       0.056276      -0.033226       0.009698       0.023528              9.236784      14.872558       0.832822      -0.938468       6.877661      -1.741070       5.960132           0.000000
           73              C       4.400860       0.287700       2.090476      -0.184257      32.702628 0.43815689E+03  0.10310353E+05                                 8.920209                            6.997650       0.184074       2.030448                    0.999680      29.560917      84.730646       0.621092       0.419089      -1.063617      -0.004431       0.005440       0.006731       0.009723      -0.012568       0.010526      -0.015253      -0.030820       0.024392      -0.024867      -0.005585       0.030452             10.542136      18.395755       1.360524      -1.125555       6.996958      -1.602778       6.233696           0.000001
           74              C       5.104998       1.278210       1.416034       0.100143      35.329063 0.41463638E+03  0.95893968E+04                                 9.533877                            6.853321      -0.116418       1.974379                    0.999334      26.442402      74.279267       0.623471       0.424782      -1.063775      -0.013004       0.004118       0.004872       0.014484      -0.000113      -0.000362      -0.001436       0.008571      -0.012151      -0.004860      -0.001464       0.006324             12.507560      23.600397       0.076909      -0.137636       7.586756      -1.686114       6.335526           0.000001
           75              C       4.419612       2.265980       0.719700      -0.188111      32.792124 0.43579240E+03  0.10227387E+05                                 8.888650                            6.953908       0.184387       2.028241                    0.999708      29.496831      84.072170       0.627208       0.416111      -1.066917      -0.003339       0.005961       0.008718       0.011076       0.014168      -0.010871      -0.014260      -0.031506       0.008045      -0.023817      -0.006808       0.030626             10.445115      18.044787      -1.132655       0.931706       7.399716      -1.566876       5.890841           0.000002
           76              C       3.029620       2.263240       0.697597       0.095164      26.459930 0.33710082E+03  0.74389781E+04                                 7.788068                            6.166578       0.243333       2.095345                    0.999708      25.888897      72.173173       0.656134       0.423019      -1.059729      -0.015062      -0.027418       0.032706       0.045258      -0.002358      -0.000831       0.005301      -0.049717       0.059293      -0.034859       0.011604       0.023255              9.023739      14.428619      -0.501224       0.566999       6.849579      -1.747175       5.793019           0.000000
           77              C       3.010868       6.565040      12.593583       0.099940      26.741091 0.34467999E+03  0.76622168E+04                                 7.904222                            6.267562       0.194707       2.081376                    0.999512      26.049578      73.311696       0.644696       0.427378      -1.055142      -0.015330      -0.040231      -0.017783       0.046581      -0.000546      -0.001031      -0.006580      -0.047633       0.056276      -0.033226       0.009698       0.023528              9.236784      14.872558      -0.832820      -0.938465       6.877662       1.741070       5.960132           0.000000
           78              C       4.400860       6.562300      12.615476      -0.184257      32.702625 0.43815689E+03  0.10310353E+05                                 8.920208                            6.997650       0.184075       2.030449                    0.999680      29.560916      84.730643       0.621092       0.419089      -1.063617      -0.004432      -0.005440       0.006731       0.009723       0.012568       0.010526       0.015253      -0.030820       0.024392      -0.024867      -0.005585       0.030452             10.542135      18.395753      -1.360523      -1.125551       6.996957       1.602778       6.233695           0.000000
           79              C       5.104998       5.571790      11.941034       0.100143      35.329062 0.41463638E+03  0.95893969E+04                                 9.533877                            6.853321      -0.116418       1.974379                    0.999334      26.442402      74.279268       0.623471       0.424782      -1.063775      -0.013004      -0.004118       0.004872       0.014484       0.000113      -0.000362       0.001436       0.008571      -0.012151      -0.004860      -0.001464       0.006324             12.507560      23.600397      -0.076908      -0.137636       7.586756       1.686113       6.335526           0.000001
           80              C       4.419612       4.584020      11.244700      -0.188111      32.792120 0.43579236E+03  0.10227386E+05                                 8.888649                            6.953908       0.184387       2.028241                    0.999708      29.496830      84.072167       0.627208       0.416111      -1.066917      -0.003339      -0.005961       0.008718       0.011076      -0.014168      -0.010871       0.014260      -0.031506       0.008045      -0.023817      -0.006808       0.030626             10.445114      18.044785       1.132654       0.931705       7.399716       1.566876       5.890840           0.000002
           81              C       3.029620       4.586760      11.222597       0.095164      26.459931 0.33710085E+03  0.74389787E+04                                 7.788068                            6.166578       0.243333       2.095345                    0.999708      25.888898      72.173174       0.656134       0.423019      -1.059729      -0.015062       0.027418       0.032706       0.045258       0.002358      -0.000831      -0.005301      -0.049717       0.059293      -0.034859       0.011604       0.023255              9.023739      14.428618       0.501224       0.566999       6.849580       1.747175       5.793019           0.000000
           82              C       3.010868       7.134960       8.456417       0.099940      26.741092 0.34468002E+03  0.76622175E+04                                 7.904223                            6.267562       0.194707       2.081376                    0.999512      26.049579      73.311700       0.644696       0.427378      -1.055142      -0.015330       0.040231       0.017783       0.046581       0.000546       0.001031      -0.006580      -0.047633       0.056276      -0.033226       0.009698       0.023528              9.236784      14.872558       0.832820       0.938469       6.877663       1.741071       5.960133           0.000000
           83              C       4.400860       7.137700       8.434525      -0.184257      32.702638 0.43815707E+03  0.10310358E+05                                 8.920211                            6.997652       0.184075       2.030448                    0.999680      29.560916      84.730643       0.621092       0.419089      -1.063617      -0.004431       0.005440      -0.006731       0.009723      -0.012568      -0.010526       0.015253      -0.030820       0.024392      -0.024867      -0.005585       0.030452             10.542139      18.395760       1.360525       1.125555       6.996958       1.602778       6.233698           0.000000
           84              C       5.104998       8.128210       9.108967       0.100143      35.329063 0.41463638E+03  0.95893970E+04                                 9.533878                            6.853321      -0.116418       1.974379                    0.999334      26.442402      74.279269       0.623471       0.424782      -1.063775      -0.013004       0.004118      -0.004872       0.014484      -0.000113       0.000362       0.001436       0.008571      -0.012151      -0.004860      -0.001464       0.006324             12.507561      23.600400       0.076908       0.137637       7.586756       1.686113       6.335526           0.000001
           85              C       4.419612       9.115980       9.805301      -0.188111      32.792107 0.43579214E+03  0.10227380E+05                                 8.888647                            6.953906       0.184387       2.028241                    0.999708      29.496829      84.072162       0.627208       0.416111      -1.066917      -0.003339       0.005961      -0.008718       0.011076       0.014168       0.010871       0.014260      -0.031506       0.008045      -0.023817      -0.006808       0.030626             10.445111      18.044781      -1.132652      -0.931702       7.399715       1.566874       5.890837           0.000002
           86              C       3.029620       9.113240       9.827403       0.095164      26.459931 0.33710083E+03  0.74389784E+04                                 7.788069                            6.166578       0.243333       2.095345                    0.999708      25.888897      72.173173       0.656134       0.423019      -1.059729      -0.015062      -0.027418      -0.032706       0.045258      -0.002358       0.000831      -0.005301      -0.049717       0.059293      -0.034859       0.011604       0.023255              9.023740      14.428621      -0.501224      -0.566996       6.849580       1.747175       5.793019           0.000000
           87              C       8.709132       0.284960       2.068584       0.099940      26.741089 0.34467996E+03  0.76622158E+04                                 7.904222                            6.267562       0.194707       2.081376                    0.999512      26.049578      73.311696       0.644696       0.427378      -1.055142       0.015330       0.040231      -0.017783       0.046581      -0.000546       0.001031       0.006580      -0.047633       0.056276      -0.033226       0.009698       0.023528              9.236784      14.872558      -0.832823       0.938468       6.877661      -1.741070       5.960132           0.000000
           88              C       7.319140       0.287700       2.090476      -0.184257      32.702627 0.43815688E+03  0.10310353E+05                                 8.920208                            6.997650       0.184075       2.030449                    0.999680      29.560916      84.730641       0.621092       0.419089      -1.063617       0.004431       0.005440       0.006731       0.009723       0.012568      -0.010526      -0.015253      -0.030820       0.024392      -0.024867      -0.005585       0.030452             10.542136      18.395754      -1.360524       1.125555       6.996957      -1.602778       6.233696           0.000001
           89              C       6.615002       1.278210       1.416034       0.100143      35.329064 0.41463638E+03  0.95893968E+04                                 9.533877                            6.853320      -0.116418       1.974379                    0.999334      26.442402      74.279266       0.623471       0.424782      -1.063775       0.013004       0.004118       0.004872       0.014484       0.000113       0.000362      -0.001436       0.008571      -0.012151      -0.004860      -0.001464       0.006324             12.507560      23.600396      -0.076908       0.137636       7.586756      -1.686114       6.335526           0.000000
           90              C       7.300388       2.265980       0.719700      -0.188111      32.792120 0.43579235E+03  0.10227386E+05                                 8.888649                            6.953907       0.184387       2.028241                    0.999708      29.496830      84.072164       0.627208       0.416111      -1.066917       0.003339       0.005961       0.008718       0.011076      -0.014168       0.010871      -0.014260      -0.031506       0.008045      -0.023817      -0.006808       0.030626             10.445114      18.044785       1.132654      -0.931705       7.399716      -1.566876       5.890840           0.000002
           91              C       8.690380       2.263240       0.697597       0.095164      26.459930 0.33710082E+03  0.74389781E+04                                 7.788068                            6.166578       0.243333       2.095345                    0.999708      25.888897      72.173171       0.656134       0.423019      -1.059729       0.015062      -0.027418       0.032706       0.045258       0.002358       0.000831       0.005301      -0.049717       0.059293      -0.034859       0.011604       0.023255              9.023739      14.428619       0.501224      -0.566999       6.849579      -1.747175       5.793019           0.000000
           92              C       8.709132      13.415040      18.981417       0.099940      26.741092 0.34468001E+03  0.76622173E+04                                 7.904222                            6.267562       0.194707       2.081376                    0.999512      26.049579      73.311698       0.644697       0.427378      -1.055142       0.015330      -0.040231       0.017783       0.046581       0.000546      -0.001031       0.006580      -0.047633       0.056276      -0.033226       0.009698       0.023528              9.236784      14.872557       0.832821      -0.938469       6.877663      -1.741071       5.960133           0.000000
           93              C       7.319140      13.412300      18.959525      -0.184257      32.702638 0.43815707E+03  0.10310358E+05                                 8.920210                            6.997652       0.184075       2.030449                    0.999680      29.560916      84.730642       0.621092       0.419089      -1.063617       0.004431      -0.005440      -0.006731       0.009723      -0.012568       0.010526      -0.015253      -0.030820       0.024392      -0.024867      -0.005585       0.030452             10.542139      18.395759       1.360525      -1.125555       6.996958      -1.602779       6.233698           0.000001
           94              C       6.615002      12.421790      19.633967       0.100143      35.329063 0.41463638E+03  0.95893969E+04                                 9.533878                            6.853321      -0.116418       1.974379                    0.999334      26.442402      74.279268       0.623471       0.424782      -1.063775       0.013004      -0.004118      -0.004872       0.014484      -0.000113      -0.000362      -0.001436       0.008571      -0.012151      -0.004860      -0.001464       0.006324             12.507560      23.600400       0.076908      -0.137637       7.586756      -1.686113       6.335526           0.000000
           95              C       7.300388      11.434020      20.330301      -0.188111      32.792109 0.43579218E+03  0.10227381E+05                                 8.888647                            6.953906       0.184387       2.028241                    0.999708      29.496830      84.072166       0.627208       0.416111      -1.066917       0.003339      -0.005961      -0.008718       0.011076       0.014168      -0.010871      -0.014260      -0.031506       0.008045      -0.023817      -0.006808       0.030626             10.445112      18.044783      -1.132653       0.931702       7.399715      -1.566874       5.890838           0.000002
           96              C       8.690380      11.436760      20.352403       0.095164      26.459933 0.33710086E+03  0.74389792E+04                                 7.788069                            6.166579       0.243333       2.095345                    0.999708      25.888898      72.173178       0.656134       0.423019      -1.059729       0.015062       0.027418      -0.032706       0.045258      -0.002358      -0.000831       0.005301      -0.049717       0.059293      -0.034859       0.011604       0.023255              9.023740      14.428622      -0.501224       0.566996       6.849580      -1.747175       5.793019           0.000000
           97              C       0.000000       9.058440      11.792210       0.576922      24.746113 0.25319572E+03  0.52817881E+04                                 7.947303                            5.687086      -0.024124       2.043591                    0.999521      22.955509      65.410428       0.612953       0.479021      -1.011694      -0.000000      -0.030857      -0.057162       0.064959      -0.000000      -0.000000      -0.012390       0.134458      -0.190709      -0.068249      -0.030764       0.099014             10.176477       4.920928      -0.000000      -0.000000      10.399978       3.054888      15.208523           0.000001
           98              C       0.000000       9.644800      13.189930      -0.019210      41.293078 0.43692114E+03  0.10230823E+05                                10.348991                            6.903920      -0.015809       1.983940                    0.999235      27.815473      78.444798       0.639409       0.409091      -1.074575      -0.000000       0.026836       0.041381       0.049321      -0.000000       0.000000       0.001176      -0.005090       0.000809      -0.002680      -0.000250       0.002930             14.179421       5.425530      -0.000000       0.000000      16.273010       6.509668      20.839723           0.000000
           99              C       0.000000       8.831020      14.286635      -0.176658      40.856520 0.47809153E+03  0.11590050E+05                                10.520573                            7.408014      -0.123728       1.917748                    0.999285      31.208096      93.187371       0.586959       0.430451      -1.048144       0.000000       0.036433       0.023305       0.043250       0.000000       0.000000       0.000498      -0.066207       0.035267      -0.038981       0.011740       0.027242             13.454748       5.549046       0.000000       0.000000      16.318397       4.263291      18.496801           0.000001
          100              C       0.000000       9.400940      15.560160      -0.142923      38.144379 0.41850560E+03  0.98913745E+04                                10.428852                            7.190419      -0.351413       1.853330                    0.999297      30.852218      93.343130       0.559387       0.463275      -1.020960      -0.000000       0.012836      -0.020632       0.024299      -0.000000      -0.000000      -0.028168       0.022788      -0.005979      -0.034675       0.012390       0.022284             13.706415       5.370736      -0.000000       0.000000      18.350788       6.952297      17.397720           0.000000
          101              C       0.000000      10.990140      13.362540      -0.275524      43.420118 0.48439846E+03  0.11726709E+05                                10.721667                            7.335892      -0.162263       1.898312                    0.999586      31.790549      93.427943       0.607293       0.416615      -1.061676      -0.000000      -0.012202      -0.006601       0.013873      -0.000000       0.000000      -0.035392      -0.043525      -0.037855      -0.033096      -0.015453       0.048550             14.128547       5.473708       0.000000       0.000000      18.679089       7.807534      18.232843           0.000001
          102              C       0.000000      11.544990      14.627645       0.331385      31.482896 0.31713540E+03  0.69108478E+04                                 8.918970                            6.101643      -0.190307       1.965482                    0.998813      24.250728      67.771791       0.638468       0.440230      -1.046412      -0.000000       0.075736       0.001834       0.075758       0.000000      -0.000000       0.010576      -0.082731      -0.033378      -0.035803      -0.012992       0.048795             11.531911       4.438372       0.000000       0.000000      16.149626       4.133008      14.007735           0.000001
          103              C       0.000000      10.738060      15.752557      -0.131928      43.643068 0.45181667E+03  0.10644830E+05                                10.701512                            7.001569       0.048168       2.017246                    0.999073      27.976020      78.564604       0.638954       0.406874      -1.078444      -0.000000      -0.037756       0.000365       0.037758      -0.000000      -0.000000       0.005558      -0.056639      -0.066839      -0.022776      -0.017180       0.039956             14.939009       5.360754      -0.000000      -0.000000      17.478415       7.361528      21.977859           0.000001
          104              C       0.000000      11.287430      17.150067       0.586924      24.328386 0.24549345E+03  0.50663835E+04                                 7.814615                            5.546028      -0.102024       2.017542                    0.999391      22.565259      63.325759       0.631673       0.469846      -1.019674       0.000000       0.019905       0.041314       0.045859       0.000000      -0.000000      -0.005053       0.120526      -0.176162      -0.059610      -0.030013       0.089623             10.221420       4.409947      -0.000000      -0.000000      10.745613       4.514453      15.508700           0.000001
          105              C       0.000000       4.641560       9.257790       0.576922      24.746127 0.25319588E+03  0.52817922E+04                                 7.947307                            5.687088      -0.024124       2.043591                    0.999521      22.955508      65.410426       0.612953       0.479021      -1.011694      -0.000000       0.030857       0.057162       0.064959       0.000000       0.000000      -0.012390       0.134458      -0.190709      -0.068249      -0.030764       0.099014             10.176482       4.920930       0.000000       0.000000      10.399981       3.054892      15.208535           0.000000
          106              C       0.000000       4.055200       7.860070      -0.019210      41.293080 0.43692116E+03  0.10230824E+05                                10.348992                            6.903920      -0.015809       1.983940                    0.999235      27.815474      78.444801       0.639409       0.409091      -1.074575       0.000000      -0.026836      -0.041381       0.049321       0.000000      -0.000000       0.001176      -0.005090       0.000809      -0.002680      -0.000250       0.002930             14.179422       5.425530       0.000000       0.000000      16.273012       6.509670      20.839724           0.000000
          107              C       0.000000       4.868980       6.763365      -0.176658      40.856523 0.47809156E+03  0.11590051E+05                                10.520574                            7.408014      -0.123728       1.917748                    0.999285      31.208097      93.187375       0.586959       0.430451      -1.048144       0.000000      -0.036433      -0.023305       0.043250       0.000000       0.000000       0.000498      -0.066207       0.035267      -0.038981       0.011740       0.027242             13.454749       5.549047       0.000000       0.000000      16.318398       4.263292      18.496803           0.000000
          108              C       0.000000       4.299060       5.489840      -0.142923      38.144376 0.41850557E+03  0.98913736E+04                                10.428851                            7.190419      -0.351413       1.853330                    0.999297      30.852216      93.343121       0.559387       0.463274      -1.020960      -0.000000      -0.012836       0.020632       0.024299      -0.000000       0.000000      -0.028168       0.022788      -0.005979      -0.034675       0.012390       0.022284             13.706414       5.370735       0.000000       0.000000      18.350786       6.952297      17.397720           0.000000
          109              C       0.000000       2.709860       7.687460      -0.275524      43.420118 0.48439845E+03  0.11726709E+05                                10.721667                            7.335892      -0.162264       1.898312                    0.999586      31.790549      93.427944       0.607293       0.416615      -1.061676       0.000000       0.012202       0.006601       0.013873      -0.000000      -0.000000      -0.035392      -0.043525      -0.037855      -0.033096      -0.015453       0.048550             14.128547       5.473708       0.000000       0.000000      18.679089       7.807534      18.232845           0.000001
          110              C       0.000000       2.155010       6.422355       0.331385      31.482896 0.31713540E+03  0.69108479E+04                                 8.918970                            6.101643      -0.190307       1.965482                    0.998813      24.250728      67.771791       0.638468       0.440230      -1.046412       0.000000      -0.075736      -0.001834       0.075758       0.000000       0.000000       0.010576      -0.082731      -0.033378      -0.035803      -0.012992       0.048795             11.531911       4.438372       0.000000      -0.000000      16.149625       4.133008      14.007735           0.000001
          111              C       0.000000       2.961940       5.297443      -0.131928      43.643066 0.45181665E+03  0.10644830E+05                                10.701512                            7.001569       0.048168       2.017246                    0.999073      27.976019      78.564602       0.638954       0.406874      -1.078444       0.000000       0.037756      -0.000365       0.037758      -0.000000       0.000000       0.005558      -0.056639      -0.066839      -0.022776      -0.017179       0.039956             14.939010       5.360754       0.000000      -0.000000      17.478413       7.361528      21.977861           0.000001
          112              C       0.000000       2.412570       3.899933       0.586924      24.328370 0.24549326E+03  0.50663787E+04                                 7.814612                            5.546026      -0.102023       2.017542                    0.999391      22.565258      63.325757       0.631673       0.469846      -1.019674      -0.000000      -0.019905      -0.041314       0.045859      -0.000000       0.000000      -0.005053       0.120526      -0.176162      -0.059610      -0.030013       0.089623             10.221415       4.409946      -0.000000      -0.000000      10.745611       4.514449      15.508689           0.000001
          113              C       0.000000      11.491560       1.267210       0.576922      24.746113 0.25319572E+03  0.52817881E+04                                 7.947303                            5.687086      -0.024124       2.043591                    0.999521      22.955509      65.410427       0.612953       0.479021      -1.011694      -0.000000       0.030857      -0.057162       0.064959       0.000000       0.000000       0.012390       0.134458      -0.190709      -0.068249      -0.030764       0.099014             10.176476       4.920928      -0.000000      -0.000000      10.399978      -3.054888      15.208523           0.000000
          114              C       0.000000      10.905200       2.664930      -0.019210      41.293080 0.43692116E+03  0.10230824E+05                                10.348992                            6.903920      -0.015809       1.983940                    0.999235      27.815474      78.444801       0.639409       0.409091      -1.074575      -0.000000      -0.026836       0.041381       0.049321       0.000000       0.000000      -0.001176      -0.005090       0.000809      -0.002680      -0.000250       0.002930             14.179421       5.425530       0.000000      -0.000000      16.273010      -6.509669      20.839724           0.000000
          115              C       0.000000      11.718980       3.761635      -0.176658      40.856521 0.47809153E+03  0.11590050E+05                                10.520574                            7.408014      -0.123728       1.917748                    0.999285      31.208096      93.187373       0.586959       0.430451      -1.048144       0.000000      -0.036433       0.023305       0.043250       0.000000      -0.000000      -0.000498      -0.066207       0.035267      -0.038981       0.011740       0.027242             13.454749       5.549047       0.000000      -0.000000      16.318398      -4.263292      18.496802           0.000000
          116              C       0.000000      11.149060       5.035160      -0.142923      38.144381 0.41850563E+03  0.98913752E+04                                10.428852                            7.190419      -0.351413       1.853330                    0.999297      30.852218      93.343130       0.559387       0.463274      -1.020960      -0.000000      -0.012836      -0.020632       0.024299       0.000000      -0.000000       0.028168       0.022788      -0.005979      -0.034675       0.012390       0.022284             13.706415       5.370736       0.000000      -0.000000      18.350788      -6.952298      17.397721           0.000000
          117              C       0.000000       9.559860       2.837540      -0.275524      43.420113 0.48439841E+03  0.11726708E+05                                10.721666                            7.335892      -0.162263       1.898312                    0.999586      31.790547      93.427937       0.607293       0.416615      -1.061676       0.000000       0.012202      -0.006601       0.013873      -0.000000      -0.000000       0.035392      -0.043525      -0.037855      -0.033096      -0.015453       0.048550             14.128546       5.473707       0.000000      -0.000000      18.679087      -7.807533      18.232843           0.000001
          118              C       0.000000       9.005010       4.102645       0.331385      31.482896 0.31713540E+03  0.69108478E+04                                 8.918969                            6.101642      -0.190307       1.965482                    0.998813      24.250728      67.771789       0.638468       0.440230      -1.046412       0.000000      -0.075736       0.001834       0.075758       0.000000      -0.000000      -0.010576      -0.082731      -0.033378      -0.035803      -0.012992       0.048795             11.531910       4.438371      -0.000000      -0.000000      16.149625      -4.133007      14.007734           0.000001
          119              C       0.000000       9.811940       5.227557      -0.131928      43.643069 0.45181667E+03  0.10644831E+05                                10.701513                            7.001569       0.048168       2.017246                    0.999073      27.976020      78.564606       0.638954       0.406874      -1.078443      -0.000000       0.037756       0.000365       0.037758       0.000000      -0.000000      -0.005558      -0.056639      -0.066839      -0.022776      -0.017180       0.039956             14.939010       5.360754      -0.000000      -0.000000      17.478416      -7.361529      21.977861           0.000001
          120              C       0.000000       9.262570       6.625067       0.586924      24.328387 0.24549345E+03  0.50663835E+04                                 7.814615                            5.546028      -0.102023       2.017542                    0.999391      22.565259      63.325758       0.631673       0.469846      -1.019674      -0.000000      -0.019905       0.041314       0.045859      -0.000000       0.000000       0.005053       0.120526      -0.176162      -0.059610      -0.030013       0.089623             10.221420       4.409947      -0.000000       0.000000      10.745613      -4.514453      15.508701           0.000001
          121              C       0.000000       2.208440      19.782790       0.576922      24.746112 0.25319570E+03  0.52817876E+04                                 7.947304                            5.687086      -0.024124       2.043591                    0.999521      22.955508      65.410427       0.612953       0.479021      -1.011694      -0.000000      -0.030857       0.057162       0.064959      -0.000000       0.000000       0.012390       0.134458      -0.190709      -0.068249      -0.030764       0.099014             10.176477       4.920928       0.000000       0.000000      10.399979      -3.054889      15.208524           0.000001
          122              C       0.000000       2.794800      18.385070      -0.019210      41.293078 0.43692113E+03  0.10230823E+05                                10.348991                            6.903920      -0.015809       1.983940                    0.999235      27.815473      78.444796       0.639409       0.409091      -1.074575       0.000000       0.026836      -0.041381       0.049321       0.000000       0.000000      -0.001176      -0.005090       0.000809      -0.002680      -0.000250       0.002930             14.179421       5.425530       0.000000       0.000000      16.273009      -6.509669      20.839725           0.000000
          123              C       0.000000       1.981020      17.288365      -0.176658      40.856524 0.47809153E+03  0.11590050E+05                                10.520574                            7.408014      -0.123728       1.917748                    0.999285      31.208096      93.187371       0.586959       0.430451      -1.048144      -0.000000       0.036433      -0.023305       0.043250       0.000000      -0.000000      -0.000498      -0.066207       0.035267      -0.038981       0.011740       0.027242             13.454750       5.549047       0.000000      -0.000000      16.318399      -4.263294      18.496805           0.000001
          124              C       0.000000       2.550940      16.014840      -0.142923      38.144394 0.41850571E+03  0.98913777E+04                                10.428854                            7.190420      -0.351413       1.853330                    0.999297      30.852221      93.343140       0.559387       0.463274      -1.020960      -0.000000       0.012836       0.020632       0.024299       0.000000      -0.000000       0.028168       0.022788      -0.005979      -0.034675       0.012390       0.022284             13.706420       5.370737       0.000000      -0.000000      18.350795      -6.952304      17.397727           0.000000
          125              C       0.000000       4.140140      18.212460      -0.275524      43.420117 0.48439843E+03  0.11726708E+05                                10.721667                            7.335892      -0.162263       1.898312                    0.999586      31.790548      93.427940       0.607293       0.416615      -1.061676      -0.000000      -0.012202       0.006601       0.013873      -0.000000      -0.000000       0.035392      -0.043525      -0.037855      -0.033096      -0.015453       0.048550             14.128547       5.473708      -0.000000       0.000000      18.679088      -7.807534      18.232846           0.000001
          126              C       0.000000       4.694990      16.947355       0.331385      31.482895 0.31713538E+03  0.69108474E+04                                 8.918969                            6.101642      -0.190307       1.965482                    0.998813      24.250727      67.771786       0.638468       0.440230      -1.046412      -0.000000       0.075736      -0.001834       0.075758       0.000000      -0.000000      -0.010576      -0.082731      -0.033378      -0.035803      -0.012993       0.048795             11.531911       4.438371      -0.000000       0.000000      16.149623      -4.133007      14.007737           0.000001
          127              C       0.000000       3.888060      15.822443      -0.131928      43.643072 0.45181643E+03  0.10644824E+05                                10.701513                            7.001567       0.048168       2.017246                    0.999073      27.976018      78.564598       0.638954       0.406874      -1.078444       0.000000      -0.037756      -0.000365       0.037758       0.000000      -0.000000      -0.005558      -0.056639      -0.066839      -0.022776      -0.017179       0.039956             14.939013       5.360754       0.000000      -0.000000      17.478417      -7.361535      21.977868           0.000001
          128              C       0.000000       4.437430      14.424934       0.586924      24.328396 0.24549339E+03  0.50663820E+04                                 7.814617                            5.546027      -0.102023       2.017542                    0.999391      22.565259      63.325757       0.631673       0.469846      -1.019674       0.000000       0.019905      -0.041314       0.045859      -0.000000       0.000000       0.005053       0.120526      -0.176162      -0.059610      -0.030013       0.089623             10.221426       4.409948       0.000000      -0.000000      10.745619      -4.514464      15.508711           0.000001
          129              N       9.394752       8.122730       9.152961      -0.218082      34.850911 0.55902324E+03  0.13712877E+05                                 8.966825                            7.700939      -0.049183       2.017532                    0.996742      27.791975      76.356610       0.627651       0.397822      -1.098588      -0.156960       0.006769      -0.010909       0.157484       0.000167      -0.002325       0.034573      -0.139818       0.085329      -0.084184       0.004951       0.079234             10.131243      14.587199       0.008595      -0.435358       8.379541       2.191570       7.426990           0.000000
          130              N       9.394752       5.577270      11.897039      -0.218082      34.850911 0.55902324E+03  0.13712877E+05                                 8.966825                            7.700939      -0.049183       2.017532                    0.996742      27.791975      76.356610       0.627651       0.397822      -1.098588      -0.156960      -0.006769       0.010909       0.157484      -0.000167       0.002325       0.034573      -0.139818       0.085329      -0.084184       0.004951       0.079234             10.131243      14.587198      -0.008595       0.435359       8.379541       2.191570       7.426991           0.000000
          131              N       2.325248      12.427270      19.677961      -0.218083      34.850911 0.55902324E+03  0.13712877E+05                                 8.966825                            7.700940      -0.049183       2.017532                    0.996742      27.791975      76.356611       0.627651       0.397822      -1.098588       0.156960      -0.006769      -0.010909       0.157484       0.000167       0.002325      -0.034573      -0.139818       0.085329      -0.084184       0.004951       0.079234             10.131244      14.587199       0.008595       0.435359       8.379541      -2.191570       7.426991           0.000000
          132              N       2.325248       1.272730       1.372039      -0.218083      34.850915 0.55902343E+03  0.13712883E+05                                 8.966826                            7.700941      -0.049183       2.017532                    0.996742      27.791975      76.356612       0.627651       0.397822      -1.098588       0.156960       0.006769       0.010909       0.157484      -0.000167      -0.002325      -0.034573      -0.139818       0.085329      -0.084184       0.004951       0.079234             10.131244      14.587199      -0.008593      -0.435359       8.379541      -2.191570       7.426993           0.000000
          133              N       2.325248       5.577270      11.897039      -0.218082      34.850910 0.55902324E+03  0.13712877E+05                                 8.966825                            7.700939      -0.049183       2.017532                    0.996742      27.791975      76.356610       0.627651       0.397822      -1.098588       0.156960      -0.006769       0.010909       0.157484       0.000167      -0.002325       0.034573      -0.139818       0.085329      -0.084184       0.004951       0.079234             10.131243      14.587198       0.008595      -0.435359       8.379541       2.191570       7.426990           0.000000
          134              N       2.325248       8.122730       9.152961      -0.218083      34.850911 0.55902325E+03  0.13712877E+05                                 8.966826                            7.700940      -0.049183       2.017532                    0.996742      27.791975      76.356613       0.627651       0.397822      -1.098588       0.156960       0.006769      -0.010909       0.157484      -0.000167       0.002325       0.034573      -0.139818       0.085329      -0.084184       0.004951       0.079234             10.131244      14.587200      -0.008595       0.435358       8.379541       2.191570       7.426991           0.000000
          135              N       9.394752       1.272730       1.372039      -0.218082      34.850914 0.55902343E+03  0.13712883E+05                                 8.966826                            7.700941      -0.049183       2.017532                    0.996742      27.791975      76.356611       0.627651       0.397822      -1.098588      -0.156960       0.006769       0.010909       0.157484       0.000167       0.002325      -0.034573      -0.139818       0.085329      -0.084184       0.004951       0.079234             10.131244      14.587199       0.008593       0.435359       8.379541      -2.191570       7.426993           0.000000
          136              N       9.394752      12.427270      19.677961      -0.218082      34.850911 0.55902325E+03  0.13712877E+05                                 8.966825                            7.700940      -0.049183       2.017532                    0.996742      27.791975      76.356613       0.627651       0.397822      -1.098588      -0.156960      -0.006769      -0.010909       0.157484      -0.000167      -0.002325      -0.034573      -0.139818       0.085329      -0.084184       0.004951       0.079234             10.131244      14.587199      -0.008595      -0.435359       8.379541      -2.191570       7.426991           0.000000
          137              N       0.000000      12.871150      14.701320      -0.677816      36.695287 0.46478202E+03  0.10979301E+05                                 9.149957                            6.840361       0.193056       2.055425                    0.997883      30.774811      85.296214       0.686816       0.377520      -1.103698       0.000000      -0.077937      -0.007316       0.078280      -0.000000       0.000000      -0.006425      -0.284070       0.213133      -0.177557       0.069917       0.107641             11.118464       4.849433       0.000000      -0.000000      18.410502       3.042363      10.095456           0.000001
          138              N       0.000000       0.828850       6.348680      -0.677816      36.695286 0.46478202E+03  0.10979301E+05                                 9.149957                            6.840361       0.193056       2.055425                    0.997883      30.774810      85.296210       0.686816       0.377520      -1.103698      -0.000000       0.077937       0.007316       0.078280      -0.000000       0.000000      -0.006425      -0.284070       0.213133      -0.177557       0.069916       0.107641             11.118463       4.849433       0.000000      -0.000000      18.410501       3.042363      10.095456           0.000001
          139              N       0.000000       7.678850       4.176320      -0.677816      36.695288 0.46478204E+03  0.10979302E+05                                 9.149958                            6.840362       0.193056       2.055425                    0.997883      30.774810      85.296212       0.686816       0.377520      -1.103698      -0.000000       0.077937      -0.007316       0.078280       0.000000       0.000000       0.006425      -0.284070       0.213133      -0.177557       0.069916       0.107641             11.118464       4.849433      -0.000000       0.000000      18.410503      -3.042364      10.095456           0.000001
          140              N       0.000000       6.021150      16.873680      -0.677816      36.695286 0.46478206E+03  0.10979302E+05                                 9.149957                            6.840362       0.193056       2.055425                    0.997883      30.774811      85.296214       0.686816       0.377520      -1.103698       0.000000      -0.077937       0.007316       0.078280       0.000000       0.000000       0.006425      -0.284070       0.213133      -0.177557       0.069916       0.107641             11.118463       4.849433      -0.000000       0.000000      18.410500      -3.042362      10.095456           0.000001
          141              O       0.000000       9.824270      10.814438      -0.557253      32.545258 0.48879056E+03  0.11494213E+05                                 8.096969                            6.825417       0.356003       2.166417                    0.995816      27.510549      71.937519       0.728757       0.357410      -1.138232      -0.000000      -0.020297       0.000153       0.020298       0.000000      -0.000000      -0.042297       0.080943       0.093543      -0.073201       0.024881       0.048320              9.283362       6.350786      -0.000000      -0.000000       7.618574      -1.419686      13.880725          -0.000000
          142              O       0.000000       7.824070      11.660016      -0.600373      45.962805 0.70455542E+03  0.18184597E+05                                10.330151                            8.354870      -0.156426       1.983602                    0.993562      29.374473      80.917010       0.638737       0.371531      -1.125355      -0.000000       0.022359       0.014710       0.026764       0.000000      -0.000000       0.003601      -0.024666      -0.159779      -0.053400       0.014297       0.039103             12.312017       8.019720      -0.000000      -0.000000      18.017841       2.380957      10.898489          -0.000000
          143              O       0.000000      10.505160      18.117525      -0.591436      31.840241 0.49468679E+03  0.11648862E+05                                 7.896624                            6.805559       0.521128       2.196410                    0.998602      28.088128      73.109551       0.740840       0.351098      -1.145171       0.000000       0.022200      -0.014063       0.026280       0.000000      -0.000000      -0.038948       0.050520       0.155005      -0.064188      -0.000574       0.064762              8.826670       5.329221      -0.000000       0.000000       7.863577      -0.050381      13.287212          -0.000000
          144              O       0.000000      12.502620      17.316361      -0.581355      39.873963 0.57647893E+03  0.14118597E+05                                 9.427109                            7.498004       0.199995       2.118495                    0.994118      27.901864      74.311233       0.683847       0.365712      -1.132404       0.000000      -0.029080       0.000548       0.029085      -0.000000      -0.000000       0.018387      -0.039318      -0.090048      -0.034877      -0.004651       0.039528             11.628142       6.129942      -0.000000      -0.000000      16.247363       4.791861      12.507121           0.000001
          145              O       0.000000       3.875730      10.235563      -0.557253      32.545270 0.48879088E+03  0.11494223E+05                                 8.096972                            6.825419       0.356003       2.166417                    0.995816      27.510549      71.937519       0.728757       0.357410      -1.138232       0.000000       0.020297      -0.000153       0.020298       0.000000       0.000000      -0.042297       0.080943       0.093543      -0.073201       0.024881       0.048320              9.283364       6.350790       0.000000      -0.000000       7.618573      -1.419687      13.880731          -0.000000
          146              O       0.000000       5.875930       9.389984      -0.600373      45.962801 0.70455542E+03  0.18184597E+05                                10.330151                            8.354870      -0.156426       1.983602                    0.993562      29.374473      80.917010       0.638737       0.371531      -1.125355       0.000000      -0.022359      -0.014710       0.026764       0.000000      -0.000000       0.003601      -0.024666      -0.159779      -0.053400       0.014297       0.039103             12.312016       8.019720       0.000000      -0.000000      18.017839       2.380959      10.898488          -0.000000
          147              O       0.000000       3.194840       2.932476      -0.591436      31.840228 0.49468647E+03  0.11648853E+05                                 7.896622                            6.805557       0.521128       2.196410                    0.998602      28.088127      73.109549       0.740840       0.351098      -1.145171       0.000000      -0.022200       0.014063       0.026280       0.000000      -0.000000      -0.038948       0.050520       0.155005      -0.064188      -0.000574       0.064762              8.826667       5.329219      -0.000000      -0.000000       7.863577      -0.050382      13.287205          -0.000000
          148              O       0.000000       1.197380       3.733639      -0.581355      39.873966 0.57647891E+03  0.14118596E+05                                 9.427110                            7.498004       0.199995       2.118495                    0.994118      27.901864      74.311233       0.683847       0.365712      -1.132404      -0.000000       0.029080      -0.000548       0.029085      -0.000000      -0.000000       0.018387      -0.039318      -0.090048      -0.034877      -0.004651       0.039528             11.628143       6.129942      -0.000000      -0.000000      16.247365       4.791862      12.507122           0.000001
          149              O       0.000000      10.725730       0.289438      -0.557253      32.545258 0.48879056E+03  0.11494214E+05                                 8.096969                            6.825417       0.356003       2.166417                    0.995816      27.510549      71.937519       0.728757       0.357410      -1.138232       0.000000       0.020297       0.000153       0.020298      -0.000000       0.000000       0.042297       0.080943       0.093543      -0.073201       0.024881       0.048320              9.283362       6.350787      -0.000000      -0.000000       7.618574       1.419686      13.880725          -0.000000
          150              O       0.000000      12.725930       1.135016      -0.600373      45.962804 0.70455541E+03  0.18184596E+05                                10.330151                            8.354870      -0.156426       1.983602                    0.993562      29.374473      80.917008       0.638737       0.371531      -1.125355      -0.000000      -0.022359       0.014710       0.026764      -0.000000       0.000000      -0.003601      -0.024666      -0.159779      -0.053400       0.014297       0.039103             12.312016       8.019719       0.000000       0.000000      18.017840      -2.380957      10.898488          -0.000000
          151              O       0.000000      10.044840       7.592525      -0.591436      31.840237 0.49468671E+03  0.11648860E+05                                 7.896624                            6.805559       0.521128       2.196410                    0.998602      28.088126      73.109544       0.740840       0.351098      -1.145171      -0.000000      -0.022200      -0.014063       0.026280      -0.000000      -0.000000       0.038948       0.050520       0.155004      -0.064188      -0.000574       0.064762              8.826669       5.329221      -0.000000      -0.000000       7.863576       0.050381      13.287211          -0.000000
          152              O       0.000000       8.047380       6.791361      -0.581355      39.873962 0.57647891E+03  0.14118596E+05                                 9.427109                            7.498004       0.199995       2.118495                    0.994118      27.901864      74.311231       0.683847       0.365712      -1.132404       0.000000       0.029080       0.000548       0.029085      -0.000000      -0.000000      -0.018387      -0.039318      -0.090048      -0.034877      -0.004651       0.039528             11.628141       6.129942      -0.000000       0.000000      16.247362      -4.791862      12.507120           0.000001
          153              O       0.000000       2.974270      20.760562      -0.557253      32.545259 0.48879058E+03  0.11494214E+05                                 8.096970                            6.825417       0.356003       2.166417                    0.995816      27.510549      71.937519       0.728757       0.357410      -1.138232      -0.000000      -0.020297      -0.000153       0.020298      -0.000000       0.000000       0.042297       0.080943       0.093543      -0.073201       0.024881       0.048320              9.283362       6.350787      -0.000000       0.000000       7.618573       1.419687      13.880725          -0.000000
          154              O       0.000000       0.974070      19.914984      -0.600373      45.962807 0.70455544E+03  0.18184597E+05                                10.330151                            8.354870      -0.156426       1.983602                    0.993562      29.374473      80.917007       0.638737       0.371531      -1.125355       0.000000       0.022359      -0.014710       0.026764      -0.000000       0.000000      -0.003601      -0.024666      -0.159779      -0.053400       0.014297       0.039103             12.312017       8.019720       0.000000       0.000000      18.017842      -2.380960      10.898488          -0.000000
          155              O       0.000000       3.655160      13.457476      -0.591436      31.840235 0.49468666E+03  0.11648859E+05                                 7.896623                            6.805558       0.521128       2.196410                    0.998602      28.088126      73.109542       0.740840       0.351098      -1.145171       0.000000       0.022200       0.014063       0.026280      -0.000000      -0.000000       0.038948       0.050520       0.155004      -0.064188      -0.000574       0.064762              8.826669       5.329220       0.000000      -0.000000       7.863575       0.050380      13.287213          -0.000000
          156              O       0.000000       5.652620      14.258639      -0.581355      39.873974 0.57647895E+03  0.14118597E+05                                 9.427111                            7.498004       0.199995       2.118495                    0.994118      27.901864      74.311231       0.683847       0.365712      -1.132404      -0.000000      -0.029080      -0.000548       0.029085      -0.000000      -0.000000      -0.018387      -0.039318      -0.090048      -0.034877      -0.004651       0.039528             11.628147       6.129943      -0.000000      -0.000000      16.247369      -4.791872      12.507129           0.000001

******************************************************
Auxiliary information for the entire system
The total spin magnetic moment of the unit cell is   0.000064
The total net atomic charge of the unit cell is   0.000009
Accuracy of reproducing the electrostatic potential in the unit cell:
  The inner radius (bohr) =    5.0000
  The outer radius (bohr) =   12.0000
  Valid grid points have density less than (e/(bohr^3)) =    0.0001
  The number of valid grid points were=       299408
  The rms potential error without charges in kcal/mol is=      5.86150
  The rms potential error with partial charges in kcal/mol is=      0.59150
  The RRMSE value at monopole order=      0.10091
  The rms potential error with partial charges and cloud penetration in kcal/mol is=      0.60053
  The RRMSE value at monopole order with cloud penetration is=      0.10245
  The rms potential error with partial charges and atomic dipoles in kcal/mol is=      0.34182
  The RRMSE value at dipole order=      0.05832
  The rms potential error with partial charges, atomic dipoles and cloud penetration in kcal/mol is=      0.33772
  The RRMSE value at dipole order with cloud penetration=      0.05762

******************************************************
The electron densities and ab initio electrostatic potential were computed in VASP using the PBE functional and
projector augmented wave method. See the main text of the journal article for a description of computational details.
The atomic charges, dipoles, and quadrupoles were computed with the DDEC6 method as described in
(a) T. A. Manz and N. Gabaldon Limas, RSC Adv. 6 (2016) 47771-47801 DOI: 10.1039/c6ra04656h
(b) N. Gabaldon Limas and T. A. Manz, RSC Adv. 8 (2018) 2678-2707 DOI: 10.1039/c7ra11829e.
For each atom in the material, the electron cloud parameters were fit to the spherically averaged atom-in-material
electron density using radial positions for which this density was between 10^-4 and 10^-2 electrons per cubic bohr.
The polarizabilities, dispersion coefficients, and quantum Drude oscillator (QDO) parameters were fit using the MCLF method.
The magnetic structure of the system was optimized in VASP from the default ferromagnetic initial guess using spin polarization.
The atomic spin moments (ASMs) were computed on this optimized magnetic structure using the DDEC6 partition as inputs
to the method of T. A. Manz and D. S. Sholl, J. Chem. Theory Comput. 7 (2011) 4146-4164 DOI: 10.1021/ct200539n.
The RMSE and RRMSE were computed using a uniform grid with Ewald summation.
