# Supplementary material for: A collection of forcefield precursors for metal–organic frameworks
Source: RSC Adv. 2019 Nov 13;9(63):36492–507. doi: 10.1039/c9ra07327b (PMC9075174; doi:10.1039/c9ra07327b)
Supplement: RA-009-C9RA07327B-s6328 [file RA-009-C9RA07327B-s6328.xyz]

  182
jmolscript: load "" {1 1 1} spacegroup "x,y,z" unitcell [{      9.340200     0.000000     0.000000 }, {      4.670105    12.921029     0.000000 }, {      3.981625     0.000006    19.691490 }]
Zn    11.217315     3.145243    19.423686     0.762604
Zn     4.095325     3.145240    10.113549     0.763142
Zn     6.774615     9.775792     0.267804     0.762604
Zn    13.896605     9.775795     9.577941     0.763142
H     13.484017     1.666818    18.391852     0.097686
H      9.343768    12.742724    17.169010     0.148738
H     14.781293    11.768478    17.111905     0.140486
H      9.688815     0.785604    18.279610     0.097200
H     15.858904     9.533140    16.477839     0.105700
H     15.500177    10.522891    15.304226     0.097338
H      9.159812     8.845741    16.139145     0.101949
H      9.308376     7.946437    14.855260     0.097596
H     11.424706     5.863569    18.452895     0.092231
H     10.338545     7.470944    17.247776     0.144239
H      7.316194     4.915165    16.749581     0.150723
H      8.422874     3.387899    17.982269     0.104534
H      3.062044     4.594718     1.179520     0.113969
H     13.646866     6.416589    18.582859     0.106000
H      5.901171     4.230346     3.792581     0.113325
H      5.805668     0.191232     3.759105     0.118964
H     11.168821     1.666816    11.145383     0.096548
H     15.309080    12.742723    12.368225     0.148714
H      9.871554    11.768477    12.425330     0.138508
H      5.623823     0.785602    11.257625     0.096108
H      8.793941     9.533139    13.059396     0.105997
H      9.152669    10.522890    14.233009     0.098332
H      6.152833     8.845741    13.398090     0.102045
H      6.004268     7.946437    14.681975     0.095884
H     13.228136     5.863566    11.084340     0.093678
H     14.314298     7.470943    12.289459     0.144630
H      7.996447     4.915163    12.787654     0.149777
H      6.889766     3.387897    11.554966     0.103911
H      8.268972     4.594721     8.666225     0.112915
H     11.005977     6.416586    10.954376     0.107133
H      5.429845     4.230347     6.053164     0.113419
H      5.525344     0.191233     6.086640     0.118566
H      4.507913    11.254217     1.299638     0.097686
H      8.648162     0.178311     2.522480     0.148738
H      3.210637     1.152557     2.579585     0.140486
H      8.303115    12.135431     1.411880     0.097200
H      2.133026     3.387895     3.213651     0.105700
H      2.491753     2.398144     4.387264     0.097338
H      8.832118     4.075294     3.552345     0.101949
H      8.683554     4.974598     4.836230     0.097596
H      6.567224     7.057466     1.238595     0.092231
H      7.653385     5.450091     2.443714     0.144240
H     10.675736     8.005870     2.941909     0.150723
H      9.569056     9.533136     1.709221     0.104534
H     14.929886     8.326317    18.511970     0.113968
H      4.345064     6.504446     1.108631     0.106000
H     12.090759     8.690689    15.898909     0.113325
H     12.186262    12.729803    15.932385     0.118964
H      6.823109    11.254219     8.546107     0.096548
H      2.682850     0.178312     7.323265     0.148714
H      8.120376     1.152558     7.266160     0.138508
H     12.368107    12.135433     8.433865     0.096108
H      9.197989     3.387896     6.632094     0.105997
H      8.839261     2.398145     5.458481     0.098332
H     11.839097     4.075294     6.293400     0.102045
H     11.987662     4.974598     5.009515     0.095884
H      4.763794     7.057469     8.607150     0.093678
H      3.677632     5.450092     7.402031     0.144630
H      9.995483     8.005872     6.903836     0.149777
H     11.102164     9.533138     8.136524     0.103911
H      9.722958     8.326314    11.025265     0.112914
H      6.985953     6.504449     8.737114     0.107133
H     12.562085     8.690688    13.638326     0.113419
H     12.466586    12.729802    13.604850     0.118566
C     12.798803     1.103720    18.111839     0.106807
C      3.786641    -0.004129    17.387586    -0.258153
C     16.798592    12.060752    16.986273     0.338399
C     15.475712    12.342947    17.345052    -0.264853
C     10.567130     0.578609    18.054930     0.113823
C      6.886984    10.063161    15.753980    -0.073784
C      8.673530     8.315204    15.489523    -0.077515
C     10.588889     5.662000    18.097858     0.119242
C      9.941216     6.639864    17.379906    -0.265404
C      8.719216     6.374724    16.870290     0.322647
C      8.155049     5.120092    17.096545    -0.245368
C      8.828418     4.208385    17.816860     0.091677
C     10.027153     4.074000     0.080735     0.574853
C      2.767379     5.338969     0.706137    -0.123152
C     10.880947     5.312869     0.025796    -0.027721
C     14.461512     6.432869    19.031825    -0.120283
C      6.193359     2.197609     2.078043     0.571700
C      5.796325     3.423557     4.244107    -0.128182
C      5.902991     2.219059     3.552148    -0.021021
C      5.764998     0.993887     4.227763    -0.118933
C     11.854035     1.103718    11.425396     0.109778
C     11.525997    -0.004131    12.149649    -0.258522
C      7.854255    12.060751    12.550962     0.337845
C      9.177135    12.342946    12.192183    -0.262573
C      4.745507     0.578607    11.482305     0.117790
C      8.425661    10.063160    13.783255    -0.076990
C      6.639114     8.315203    14.047712    -0.075335
C      4.723753     5.661998    11.439377     0.118098
C      5.371426     6.639862    12.157329    -0.266126
C      6.593427     6.374723    12.666945     0.320910
C      7.157592     5.120091    12.440690    -0.243659
C      6.484223     4.208383    11.720375     0.093011
C     10.644063     4.074003     9.765010     0.574263
C      8.563637     5.338972     9.139608    -0.121547
C      9.790270     5.312872     9.819949    -0.027132
C     10.191330     6.432867    10.505410    -0.121901
C      5.137655     2.197611     7.767702     0.571100
C      5.534690     3.423558     5.601638    -0.128151
C      5.428023     2.219059     6.293597    -0.021229
C      5.566015     0.993887     5.617982    -0.119281
C      5.193127    11.817315     1.579651     0.106807
C      9.535184     0.004135     2.303904    -0.258153
C      1.193338     0.860283     2.705217     0.338399
C      2.516218     0.578088     2.346438    -0.264853
C      7.424800    12.342426     1.636560     0.113823
C     11.104946     2.857874     3.937510    -0.073784
C      9.318400     4.605831     4.201967    -0.077515
C      7.403041     7.259035     1.593632     0.119242
C      8.050714     6.281171     2.311584    -0.265404
C      9.272714     6.546311     2.821200     0.322647
C      9.836881     7.800943     2.594945    -0.245368
C      9.163512     8.712650     1.874630     0.091677
C      7.964777     8.847035    19.610755     0.574853
C     15.224551     7.582066    18.985353    -0.123151
C      3.129358     7.608160    -0.025796    -0.027721
C      3.530418     6.488166     0.659665    -0.120282
C     11.798571    10.723426    17.613447     0.571700
C     12.195605     9.497478    15.447383    -0.128182
C     12.088939    10.701976    16.139342    -0.021021
C     12.226932    11.927148    15.463727    -0.118933
C      6.137895    11.817317     8.266094     0.109778
C      1.795828     0.004137     7.541841    -0.258522
C     10.137675     0.860284     7.140528     0.337845
C      8.814795     0.578089     7.499307    -0.262573
C     13.246423    12.342428     8.209185     0.117790
C      9.566269     2.857875     5.908235    -0.076990
C     11.352816     4.605832     5.643778    -0.075335
C     13.268177     7.259037     8.252113     0.118098
C     12.620504     6.281173     7.534161    -0.266126
C     11.398503     6.546312     7.024545     0.320910
C     10.834338     7.800944     7.250800    -0.243659
C     11.507707     8.712652     7.971115     0.093011
C      7.347867     8.847032     9.926480     0.574263
C      9.428293     7.582063    10.551882    -0.121541
C      8.201660     7.608163     9.871541    -0.027134
C      7.800600     6.488168     9.186080    -0.121895
C     12.854275    10.723424    11.923788     0.571100
C     12.457240     9.497477    14.089852    -0.128151
C     12.563907    10.701976    13.397893    -0.021229
C     12.425915    11.927148    14.073508    -0.119281
C      7.656322     9.174969    14.768618     0.089856
C     10.335608     3.746066     4.922873     0.089856
N     11.540737     1.424937    18.440096    -0.251815
N     10.084836     4.425458    18.321159    -0.244675
N      3.771902     1.424934    11.097139    -0.255779
N      5.227805     4.425456    11.216076    -0.245290
N      6.451193    11.496098     1.251394    -0.251815
N      7.907094     8.495577     1.370331    -0.244675
N     14.220028    11.496101     8.594351    -0.255779
N     12.764125     8.495579     8.475414    -0.245290
O      7.848788    11.005879    16.256310    -0.182372
O      7.961029     7.260848    16.146234    -0.191520
O     12.842868     4.214329    19.290571    -0.589034
O     10.471658     3.025071     0.556088    -0.563517
O      6.638650     3.262043     1.582605    -0.561005
O      5.963311     1.181499     1.411486    -0.568540
O      7.463858    11.005878    13.280925    -0.181331
O      7.351615     7.260847    13.391001    -0.191075
O     11.809973     4.214326    10.246664    -0.588237
O     10.199557     3.025074     9.289657    -0.564308
O      4.692365     3.262045     8.263140    -0.560730
O      5.367702     1.181501     8.434259    -0.568351
O     10.143142     1.915156     3.435180    -0.182372
O     10.030901     5.660187     3.545256    -0.191520
O      5.149062     8.706706     0.400919    -0.589034
O      7.520272     9.895964    19.135402    -0.563517
O     11.353280     9.658992    18.108885    -0.561005
O     12.028619    11.739536    18.280004    -0.568540
O     10.528072     1.915157     6.410565    -0.181331
O     10.640315     5.660188     6.300489    -0.191075
O      6.181957     8.706709     9.444826    -0.588238
O      7.792373     9.895961    10.401833    -0.564308
O     13.299565     9.658990    11.428350    -0.560730
O     12.624228    11.739534    11.257231    -0.568351

The following XYZ coordinates are in angstroms. Other properties are in atomic units.
The sperically averaged electron density of each atom fit to a function of the form exp(a - br)
eigen_1, eigen_2 and eigen_3 are the three eigenvalues of traceless quadrupole moment tensor
  atom number  atomic symbol              X              Y              Z     net charge C6 coefficient C8 coefficient C10 coefficient fluctuating dipole atomic polarizability isotropic forcefield polarizability              a              b squared Pearson coefficient          <r^3>          <r^4>         wp_QDO          m_QDO          q_QDO       dipole_x       dipole_y       dipole_z         dipole            Qxy            Qxz            Qyz     Q(x^2-y^2)  Q(3z^2 - R^2)        eigen_1        eigen_2        eigen_3 static polarizability      alpha(xx)      alpha(xy)      alpha(xz)      alpha(yy)      alpha(yz)      alpha(zz) atomic spin moment
            1             Zn      11.217315       3.145243      19.423686       0.762604      98.262512 0.20201791E+04  0.65488276E+05                                17.336094                           14.658821       0.328918       1.950408                    0.996860      48.370342     133.012268       0.473689       0.398877      -1.145413       0.039165       0.040960       0.084418       0.101676       0.057041      -0.005138      -0.013444       0.048538      -0.071652      -0.052589      -0.022730       0.075319             20.013699      17.789924      -1.479794      -0.847085      22.385766       0.380502      19.865407           0.000002
            2             Zn       4.095325       3.145240      10.113549       0.763142      98.242919 0.20196738E+04  0.65468443E+05                                17.334959                           14.657929       0.327512       1.949958                    0.996893      48.362770     132.992193       0.473653       0.398929      -1.145365      -0.038768       0.040959      -0.083825       0.101031      -0.056566      -0.003696       0.013759       0.049167      -0.072543      -0.052825      -0.022093       0.074918             20.012445      17.784676       1.480558      -0.846960      22.388452      -0.382211      19.864206           0.000002
            3             Zn       6.774615       9.775792       0.267804       0.762604      98.262513 0.20201792E+04  0.65488279E+05                                17.336094                           14.658821       0.328918       1.950408                    0.996860      48.370343     133.012270       0.473689       0.398877      -1.145413      -0.039165      -0.040960      -0.084418       0.101676       0.057041      -0.005138      -0.013444       0.048538      -0.071653      -0.052589      -0.022730       0.075319             20.013699      17.789924      -1.479794      -0.847084      22.385766       0.380502      19.865407           0.000002
            4             Zn      13.896605       9.775795       9.577941       0.763142      98.242914 0.20196737E+04  0.65468437E+05                                17.334958                           14.657928       0.327512       1.949958                    0.996893      48.362769     132.992187       0.473653       0.398929      -1.145365       0.038768      -0.040959       0.083825       0.101031      -0.056566      -0.003696       0.013759       0.049167      -0.072543      -0.052825      -0.022093       0.074918             20.012443      17.784675       1.480558      -0.846960      22.388450      -0.382212      19.864205           0.000002
            5              H      13.484017       1.666818      18.391852       0.097686       1.175743 0.83493800E+01  0.82656939E+02                                 1.819360                            1.669785      -1.119122       2.340984                    0.996771       3.591693      10.021213       0.494064       1.252271      -0.714434       0.040468       0.022247       0.012282       0.047785       0.003166      -0.005817       0.002546       0.017672      -0.050590      -0.018345      -0.000278       0.018622              1.904479       1.955237       0.546991       0.282513       2.149023       0.443180       1.609177          -0.000000
            6              H       9.343768      12.742724      17.169010       0.148738       0.956650 0.68556800E+01  0.65252301E+02                                 1.653326                            1.569947      -1.045483       2.406723                    0.997507       3.383670       9.562776       0.477320       1.348189      -0.694429       0.031680      -0.006571      -0.004146       0.032619       0.003639      -0.002794       0.009445       0.007396      -0.027563      -0.015618       0.005736       0.009882              1.676546       2.150109      -0.193423      -0.213482       1.457601       0.142182       1.421929           0.000000
            7              H      14.781293      11.768478      17.111905       0.140486       0.969218 0.69926468E+01  0.67625520E+02                                 1.724880                            1.627690      -1.371416       2.242573                    0.993261       3.744941      11.058683       0.445763       1.420800      -0.677886      -0.024066      -0.021232      -0.000211       0.032093       0.003293      -0.002417       0.008091       0.001231      -0.028755      -0.013991       0.004844       0.009147              1.770212       1.985220       0.371783       0.165521       1.823787       0.286180       1.501628           0.000000
            8              H       9.688815       0.785604      18.279610       0.097200       1.155372 0.83348234E+01  0.82891013E+02                                 1.834082                            1.698713      -1.069478       2.371084                    0.996410       3.634646      10.331945       0.474373       1.298300      -0.704478      -0.047125       0.002727       0.016035       0.049854      -0.003448      -0.004339       0.005572       0.012611      -0.040017      -0.015633       0.000628       0.015005              1.890060       2.417360      -0.248600      -0.259478       1.682747       0.194165       1.570072           0.000001
            9              H      15.858904       9.533140      16.477839       0.105700       1.003752 0.77015015E+01  0.75832438E+02                                 1.734785                            1.681054      -1.163684       2.323777                    0.993861       3.783262      11.048398       0.452072       1.376002      -0.687555      -0.010943      -0.019777       0.029369       0.037060       0.007184      -0.002826      -0.001808       0.000562       0.008875      -0.008708       0.000799       0.007909              1.770565       1.497069       0.101669      -0.207588       1.772143      -0.352961       2.042482          -0.000001
           10              H      15.500177      10.522891      15.304226       0.097338       1.073267 0.85505664E+01  0.86545764E+02                                 1.815215                            1.771691      -1.287133       2.254651                    0.992381       4.007035      11.919425       0.439585       1.376615      -0.686504      -0.027450       0.016523      -0.016537       0.036055      -0.003192       0.011684       0.002375      -0.006212      -0.025215      -0.016852       0.007014       0.009838              1.839919       1.967726      -0.278584       0.260660       1.714668      -0.080694       1.837365          -0.000000
           11              H       9.159812       8.845741      16.139145       0.101949       0.975651 0.75180575E+01  0.73877477E+02                                 1.723409                            1.677504      -1.261739       2.275675                    0.992867       3.899446      11.526480       0.444065       1.403630      -0.681405       0.014838       0.021298       0.029432       0.039243       0.007172       0.000920      -0.001015      -0.000138       0.033790      -0.012882       0.001540       0.011341              1.752878       1.655724       0.119472       0.312713       1.729564       0.180495       1.873346           0.000000
           12              H       9.308376       7.946437      14.855260       0.097596       1.245957 0.10437431E+02  0.10958468E+03                                 1.926748                            1.899154      -1.141895       2.327953                    0.994417       3.792277      11.003252       0.450186       1.295859      -0.706238       0.022440      -0.012551      -0.026433       0.036875      -0.007223      -0.014081       0.000343      -0.010574      -0.004303      -0.018304       0.003786       0.014518              1.935272       1.940714      -0.162377      -0.275656       1.728099       0.109878       2.137003          -0.000001
           13              H      11.424706       5.863569      18.452895       0.092231       1.075062 0.73783207E+01  0.71542834E+02                                 1.775138                            1.614652      -1.053491       2.367486                    0.997067       3.710145      10.590131       0.476723       1.325047      -0.697302       0.040197       0.015981       0.015304       0.045885       0.012547       0.002624      -0.002714      -0.005348      -0.025520      -0.012292      -0.004798       0.017090              1.871195       2.517744       0.070310       0.533386       1.482271      -0.023914       1.613569          -0.000000
           14              H      10.338545       7.470944      17.247776       0.144239       0.910291 0.64288420E+01  0.60687124E+02                                 1.632556                            1.543558      -1.332008       2.259587                    0.994931       3.624536      10.465428       0.466872       1.389775      -0.683804       0.012641       0.027483       0.001178       0.030274      -0.000387       0.004801      -0.006112       0.007885      -0.016847      -0.010707       0.001643       0.009064              1.670908       1.535677       0.274480       0.026297       2.047962      -0.256990       1.429084          -0.000000
           15              H       7.316194       4.915165      16.749581       0.150723       1.018077 0.74785582E+01  0.71484845E+02                                 1.624891                            1.567126      -0.854790       2.500141                    0.999449       3.106245       8.309239       0.520342       1.231463      -0.722855      -0.032340      -0.008939      -0.011440       0.035449       0.008393       0.011989      -0.004806       0.003542      -0.029482      -0.019220       0.003629       0.015591              1.626924       1.959056       0.148606       0.264482       1.433963       0.008069       1.487753          -0.000000
           16              H       8.422874       3.387899      17.982269       0.104534       1.054909 0.74274890E+01  0.70999007E+02                                 1.671622                            1.563675      -0.726410       2.542453                    0.999709       3.235421       8.704419       0.519055       1.234475      -0.721154      -0.027814      -0.040097       0.010627       0.049943       0.009995       0.009662      -0.007516      -0.000396      -0.036319      -0.020888       0.004744       0.016143              1.715609       1.531359       0.283309      -0.055272       2.247036      -0.191945       1.368431           0.000001
           17              H       3.062044       4.594718       1.179520       0.113969       1.000651 0.72596896E+01  0.70027790E+02                                 1.689707                            1.604462      -1.021334       2.392831                    0.997911       3.561967      10.103011       0.477509       1.329756      -0.697481       0.015508      -0.028738       0.018481       0.037522      -0.005131       0.010783      -0.009577       0.002064      -0.013960      -0.014218      -0.002892       0.017110              1.723092       1.537373      -0.113389       0.090092       1.967192      -0.441478       1.664710          -0.000001
           18              H      13.646866       6.416589      18.582859       0.106000       1.082179 0.78524815E+01  0.76848265E+02                                 1.750530                            1.644729      -0.957136       2.418147                    0.998219       3.541097       9.947065       0.484469       1.291852      -0.706187      -0.031993       0.002527      -0.018603       0.037095      -0.004028       0.012811      -0.006929       0.005570      -0.010731      -0.013889      -0.003107       0.016997              1.801644       2.347667       0.116908       0.373897       1.489141      -0.051408       1.568123          -0.000001
           19              H       5.901171       4.230346       3.792581       0.113325       1.046406 0.76119881E+01  0.73455221E+02                                 1.668893                            1.587894      -0.968857       2.414730                    0.998443       3.399628       9.290410       0.510982       1.242156      -0.717636       0.003018       0.033283      -0.016692       0.037356      -0.001132      -0.000845      -0.002087      -0.031541       0.001174      -0.016059       0.000170       0.015889              1.694846       1.485986       0.136527      -0.130532       1.869001      -0.380826       1.729550          -0.000001
           20              H       5.805668       0.191232       3.759105       0.118964       1.100369 0.81040617E+01  0.79005755E+02                                 1.694883                            1.616223      -1.008967       2.401885                    0.998423       3.329240       8.983046       0.519779       1.208735      -0.726499      -0.000404      -0.036091      -0.016668       0.039757       0.000204      -0.002382       0.000448      -0.032229      -0.012660      -0.014556      -0.003678       0.018234              1.711175       1.436224      -0.015795      -0.027397       1.955802       0.364386       1.741498           0.000000
           21              H      11.168821       1.666816      11.145383       0.096548       1.179821 0.83827740E+01  0.83076004E+02                                 1.824204                            1.673629      -1.119981       2.340475                    0.996666       3.597494      10.044966       0.493238       1.253031      -0.714277      -0.040672       0.022297      -0.012147       0.047947      -0.003284      -0.006084      -0.002932       0.017627      -0.050248      -0.018475      -0.000169       0.018644              1.909878       1.960942      -0.549901       0.284032       2.155624      -0.445329       1.613068          -0.000000
           22              H      15.309080      12.742723      12.368225       0.148714       0.957292 0.68662917E+01  0.65427923E+02                                 1.659598                            1.575527      -1.065764       2.399516                    0.997204       3.390520       9.611262       0.474138       1.355691      -0.692943      -0.031763      -0.006171       0.004046       0.032609      -0.003371      -0.003006      -0.009337       0.006883      -0.027653      -0.015497       0.006008       0.009489              1.683036       2.159620       0.194639      -0.214823       1.462687      -0.143051       1.426801           0.000000
           23              H       9.871554      11.768477      12.425330       0.138508       0.972047 0.70137006E+01  0.67842153E+02                                 1.724262                            1.627056      -1.352608       2.249529                    0.993505       3.744914      11.039467       0.447368       1.415431      -0.678907       0.024511      -0.021701       0.000258       0.032738      -0.003233      -0.002682      -0.008127       0.001322      -0.029224      -0.014208       0.005129       0.009079              1.769581       1.984649      -0.371826       0.165572       1.823085      -0.286018       1.501009           0.000000
           24              H       5.623823       0.785602      11.257625       0.096108       1.161706 0.83882744E+01  0.83537812E+02                                 1.838761                            1.702534      -1.074439       2.367929                    0.996334       3.643746      10.357589       0.474619       1.295836      -0.704966       0.047291       0.002815      -0.016241       0.050082       0.003822      -0.004266      -0.005224       0.012994      -0.039706      -0.015324       0.000074       0.015250              1.895088       2.425175       0.249786      -0.260727       1.686555      -0.194926       1.573532           0.000001
           25              H       8.793941       9.533139      13.059396       0.105997       1.002669 0.76934111E+01  0.75748223E+02                                 1.735032                            1.681403      -1.167413       2.322501                    0.993761       3.783555      11.056238       0.451436       1.378022      -0.687164       0.010575      -0.019766      -0.029505       0.037055      -0.007499      -0.002855       0.001428       0.001038       0.008522      -0.009010       0.001060       0.007949              1.770800       1.497591      -0.101538      -0.207516       1.772285       0.352448       2.042524          -0.000001
           26              H       9.152669      10.522890      14.233009       0.098332       1.069235 0.85091788E+01  0.86011821E+02                                 1.809948                            1.766871      -1.280784       2.258320                    0.992486       3.995812      11.873310       0.440436       1.375793      -0.686691       0.027363       0.016228       0.016900       0.036023       0.003437       0.011563      -0.002305      -0.006509      -0.025555      -0.016865       0.006846       0.010019              1.834493       1.961411       0.276980       0.259031       1.709980       0.080184       1.832087          -0.000000
           27              H       6.152833       8.845741      13.398090       0.102045       0.976435 0.75258690E+01  0.73981118E+02                                 1.724992                            1.678887      -1.266693       2.273560                    0.992754       3.902284      11.540877       0.443633       1.404487      -0.681230      -0.014598       0.021319      -0.029261       0.039036      -0.006979       0.001352       0.001130       0.000124       0.033637      -0.012714       0.001371       0.011344              1.754530       1.657012      -0.119960       0.313372       1.731182      -0.181207       1.875395          -0.000000
           28              H       6.004268       7.946437      14.681975       0.095884       1.252675 0.10505190E+02  0.11044059E+03                                 1.930627                            1.902738      -1.133627       2.329847                    0.994552       3.803760      11.032673       0.450813       1.292365      -0.706933      -0.022580      -0.012783       0.026775       0.037284       0.007568      -0.014739      -0.000138      -0.010627      -0.004047      -0.019095       0.004011       0.015084              1.939207       1.944648       0.163048      -0.276956       1.731241      -0.110412       2.141731          -0.000001
           29              H      13.228136       5.863566      11.084340       0.093678       1.070194 0.73398310E+01  0.71084323E+02                                 1.770763                            1.611200      -1.054642       2.367602                    0.997100       3.701676      10.563359       0.476842       1.326308      -0.697061      -0.039753       0.015980      -0.015237       0.045473      -0.012675       0.002826       0.002668      -0.005390      -0.025648      -0.012493      -0.004743       0.017236              1.866243       2.509708      -0.069992       0.530957       1.479197       0.023863       1.609823          -0.000000
           30              H      14.314298       7.470943      12.289459       0.144630       0.909231 0.64158254E+01  0.60492364E+02                                 1.626617                            1.538376      -1.306848       2.269601                    0.995256       3.613611      10.404521       0.469629       1.383259      -0.685074      -0.012664       0.027323      -0.001292       0.030143       0.000366       0.005061       0.006346       0.007941      -0.016888      -0.011020       0.001707       0.009313              1.664638       1.530301      -0.272701       0.026204       2.039203       0.255433       1.424409          -0.000000
           31              H       7.996447       4.915163      12.787654       0.149777       1.018984 0.74867703E+01  0.71585241E+02                                 1.626451                            1.568499      -0.858424       2.498695                    0.999429       3.106584       8.312275       0.519843       1.232268      -0.722714       0.032697      -0.008788       0.011475       0.035749      -0.008145       0.012017       0.005183       0.003176      -0.029401      -0.019379       0.004164       0.015215              1.628497       1.961407      -0.148940       0.265052       1.435062      -0.008149       1.489021          -0.000000
           32              H       6.889766       3.387897      11.554966       0.103911       1.057230 0.74460353E+01  0.71198028E+02                                 1.671445                            1.563563      -0.726440       2.541069                    0.999713       3.238757       8.705674       0.520267       1.231224      -0.721859       0.027998      -0.040413      -0.010457       0.050264      -0.009940       0.009918       0.007559      -0.000029      -0.036722      -0.021136       0.004944       0.016192              1.715382       1.531180      -0.283144      -0.055244       2.246645       0.191907       1.368323           0.000000
           33              H       8.268972       4.594721       8.666225       0.112915       1.002990 0.72787742E+01  0.70243021E+02                                 1.690810                            1.605360      -1.016598       2.394150                    0.997997       3.564596      10.105678       0.478017       1.327755      -0.697892      -0.015045      -0.029628      -0.018506       0.038034       0.005163       0.010858       0.009463       0.002441      -0.013388      -0.014080      -0.003052       0.017132              1.724273       1.538236       0.113656       0.090268       1.968747       0.442107       1.665837          -0.000001
           34              H      11.005977       6.416586      10.954376       0.107133       1.075904 0.77961414E+01  0.76144374E+02                                 1.742396                            1.637793      -0.949854       2.421585                    0.998190       3.528790       9.896087       0.486047       1.290237      -0.706550       0.031639       0.002484       0.018380       0.036675       0.004053       0.013008       0.006821       0.005797      -0.010716      -0.013973      -0.003196       0.017169              1.792890       2.334309      -0.115970       0.370785       1.483041       0.051069       1.561320          -0.000001
           35              H       5.429845       4.230347       6.053164       0.113419       1.046713 0.76144751E+01  0.73483052E+02                                 1.668966                            1.587955      -0.964055       2.416666                    0.998456       3.399761       9.290120       0.511083       1.241846      -0.717702      -0.002784       0.033307       0.016849       0.037430       0.000849      -0.000767       0.001885      -0.031506       0.001254      -0.016026       0.000233       0.015793              1.694907       1.485981      -0.136511      -0.130494       1.869149       0.380889       1.729590          -0.000001
           36              H       5.525344       0.191233       6.086640       0.118566       1.100367 0.81048875E+01  0.79022946E+02                                 1.695730                            1.616988      -1.013985       2.399740                    0.998320       3.329552       8.987055       0.519280       1.209757      -0.726280       0.000123      -0.036370       0.016839       0.040079      -0.000163      -0.002033      -0.000401      -0.031941      -0.012448      -0.014305      -0.003748       0.018053              1.712046       1.436917       0.015789      -0.027419       1.956825      -0.364645       1.742395           0.000000
           37              H       4.507913      11.254217       1.299638       0.097686       1.175743 0.83493800E+01  0.82656939E+02                                 1.819360                            1.669785      -1.119122       2.340984                    0.996771       3.591693      10.021213       0.494064       1.252271      -0.714434      -0.040468      -0.022247      -0.012282       0.047785       0.003166      -0.005817       0.002546       0.017672      -0.050590      -0.018345      -0.000278       0.018622              1.904479       1.955238       0.546991       0.282513       2.149023       0.443180       1.609177          -0.000000
           38              H       8.648162       0.178311       2.522480       0.148738       0.956649 0.68556760E+01  0.65252253E+02                                 1.653326                            1.569947      -1.045483       2.406723                    0.997507       3.383669       9.562773       0.477320       1.348189      -0.694429      -0.031680       0.006571       0.004146       0.032619       0.003639      -0.002794       0.009445       0.007396      -0.027563      -0.015618       0.005736       0.009882              1.676546       2.150108      -0.193423      -0.213481       1.457601       0.142182       1.421929           0.000000
           39              H       3.210637       1.152557       2.579585       0.140486       0.969218 0.69926480E+01  0.67625534E+02                                 1.724881                            1.627690      -1.371416       2.242573                    0.993261       3.744941      11.058683       0.445763       1.420800      -0.677886       0.024066       0.021232       0.000211       0.032093       0.003293      -0.002417       0.008091       0.001231      -0.028755      -0.013991       0.004844       0.009147              1.770212       1.985220       0.371783       0.165521       1.823787       0.286180       1.501628           0.000000
           40              H       8.303115      12.135431       1.411880       0.097200       1.155372 0.83348234E+01  0.82891013E+02                                 1.834082                            1.698713      -1.069478       2.371084                    0.996410       3.634646      10.331945       0.474373       1.298300      -0.704478       0.047125      -0.002727      -0.016035       0.049854      -0.003448      -0.004339       0.005572       0.012611      -0.040017      -0.015633       0.000628       0.015005              1.890060       2.417360      -0.248600      -0.259478       1.682747       0.194165       1.570072           0.000001
           41              H       2.133026       3.387895       3.213651       0.105700       1.003752 0.77015056E+01  0.75832485E+02                                 1.734785                            1.681054      -1.163684       2.323777                    0.993861       3.783263      11.048400       0.452072       1.376002      -0.687556       0.010943       0.019777      -0.029369       0.037060       0.007184      -0.002826      -0.001808       0.000562       0.008875      -0.008708       0.000799       0.007909              1.770565       1.497069       0.101669      -0.207588       1.772143      -0.352961       2.042482          -0.000001
           42              H       2.491753       2.398144       4.387264       0.097338       1.073267 0.85505662E+01  0.86545762E+02                                 1.815214                            1.771691      -1.287133       2.254651                    0.992381       4.007035      11.919425       0.439585       1.376615      -0.686504       0.027450      -0.016523       0.016537       0.036055      -0.003192       0.011684       0.002375      -0.006212      -0.025215      -0.016852       0.007014       0.009838              1.839919       1.967726      -0.278583       0.260660       1.714667      -0.080694       1.837365          -0.000000
           43              H       8.832118       4.075294       3.552345       0.101949       0.975651 0.75180565E+01  0.73877466E+02                                 1.723409                            1.677504      -1.261739       2.275675                    0.992867       3.899446      11.526481       0.444065       1.403631      -0.681405      -0.014838      -0.021298      -0.029432       0.039243       0.007172       0.000920      -0.001015      -0.000138       0.033790      -0.012882       0.001540       0.011341              1.752878       1.655724       0.119472       0.312713       1.729564       0.180495       1.873346          -0.000000
           44              H       8.683554       4.974598       4.836230       0.097596       1.245957 0.10437431E+02  0.10958468E+03                                 1.926748                            1.899154      -1.141894       2.327954                    0.994417       3.792277      11.003251       0.450186       1.295859      -0.706238      -0.022440       0.012551       0.026433       0.036875      -0.007223      -0.014081       0.000343      -0.010574      -0.004303      -0.018304       0.003786       0.014518              1.935272       1.940713      -0.162376      -0.275656       1.728099       0.109878       2.137003          -0.000001
           45              H       6.567224       7.057466       1.238595       0.092231       1.075062 0.73783207E+01  0.71542834E+02                                 1.775138                            1.614652      -1.053491       2.367486                    0.997067       3.710145      10.590131       0.476723       1.325047      -0.697302      -0.040197      -0.015981      -0.015304       0.045885       0.012547       0.002624      -0.002714      -0.005348      -0.025520      -0.012292      -0.004798       0.017090              1.871195       2.517744       0.070310       0.533386       1.482271      -0.023914       1.613569          -0.000000
           46              H       7.653385       5.450091       2.443714       0.144240       0.910291 0.64288449E+01  0.60687154E+02                                 1.632556                            1.543558      -1.332008       2.259587                    0.994931       3.624536      10.465426       0.466872       1.389774      -0.683804      -0.012641      -0.027483      -0.001178       0.030274      -0.000387       0.004801      -0.006112       0.007885      -0.016847      -0.010707       0.001643       0.009064              1.670908       1.535677       0.274479       0.026297       2.047961      -0.256990       1.429084          -0.000000
           47              H      10.675736       8.005870       2.941909       0.150723       1.018077 0.74785550E+01  0.71484811E+02                                 1.624891                            1.567126      -0.854790       2.500141                    0.999449       3.106244       8.309238       0.520341       1.231464      -0.722855       0.032340       0.008939       0.011440       0.035449       0.008393       0.011989      -0.004806       0.003542      -0.029482      -0.019220       0.003629       0.015591              1.626924       1.959056       0.148606       0.264482       1.433963       0.008069       1.487753          -0.000000
           48              H       9.569056       9.533136       1.709221       0.104534       1.054908 0.74274862E+01  0.70998980E+02                                 1.671622                            1.563675      -0.726410       2.542453                    0.999709       3.235420       8.704419       0.519055       1.234476      -0.721154       0.027814       0.040097      -0.010627       0.049943       0.009995       0.009662      -0.007516      -0.000396      -0.036319      -0.020888       0.004744       0.016143              1.715609       1.531359       0.283309      -0.055272       2.247037      -0.191945       1.368432           0.000001
           49              H      14.929886       8.326317      18.511970       0.113968       1.000652 0.72596972E+01  0.70027880E+02                                 1.689707                            1.604463      -1.021335       2.392830                    0.997911       3.561969      10.103017       0.477509       1.329756      -0.697481      -0.015508       0.028738      -0.018481       0.037522      -0.005131       0.010783      -0.009577       0.002064      -0.013960      -0.014218      -0.002892       0.017110              1.723093       1.537374      -0.113389       0.090092       1.967193      -0.441479       1.664711          -0.000001
           50              H       4.345064       6.504446       1.108631       0.106000       1.082180 0.78524874E+01  0.76848334E+02                                 1.750531                            1.644729      -0.957137       2.418147                    0.998219       3.541098       9.947067       0.484469       1.291852      -0.706187       0.031993      -0.002527       0.018603       0.037095      -0.004028       0.012811      -0.006929       0.005570      -0.010731      -0.013889      -0.003107       0.016997              1.801644       2.347668       0.116908       0.373898       1.489141      -0.051408       1.568123          -0.000001
           51              H      12.090759       8.690689      15.898909       0.113325       1.046406 0.76119838E+01  0.73455171E+02                                 1.668892                            1.587894      -0.968857       2.414731                    0.998443       3.399627       9.290408       0.510982       1.242156      -0.717636      -0.003018      -0.033283       0.016692       0.037356      -0.001132      -0.000845      -0.002087      -0.031541       0.001174      -0.016059       0.000170       0.015889              1.694845       1.485986       0.136527      -0.130532       1.869001      -0.380826       1.729550          -0.000001
           52              H      12.186262      12.729803      15.932385       0.118964       1.100368 0.81040550E+01  0.79005670E+02                                 1.694882                            1.616222      -1.008966       2.401886                    0.998423       3.329239       8.983041       0.519780       1.208734      -0.726499       0.000404       0.036091       0.016668       0.039757       0.000204      -0.002382       0.000448      -0.032229      -0.012660      -0.014556      -0.003678       0.018234              1.711174       1.436223      -0.015795      -0.027397       1.955801       0.364385       1.741497           0.000000
           53              H       6.823109      11.254219       8.546107       0.096548       1.179821 0.83827736E+01  0.83076002E+02                                 1.824204                            1.673629      -1.119981       2.340475                    0.996666       3.597494      10.044967       0.493238       1.253031      -0.714277       0.040672      -0.022297       0.012147       0.047947      -0.003284      -0.006084      -0.002933       0.017627      -0.050248      -0.018475      -0.000169       0.018644              1.909878       1.960942      -0.549901       0.284032       2.155624      -0.445329       1.613069          -0.000000
           54              H       2.682850       0.178312       7.323265       0.148714       0.957291 0.68662871E+01  0.65427871E+02                                 1.659597                            1.575527      -1.065764       2.399516                    0.997204       3.390519       9.611260       0.474138       1.355691      -0.692943       0.031763       0.006171      -0.004046       0.032609      -0.003371      -0.003006      -0.009337       0.006883      -0.027653      -0.015497       0.006008       0.009489              1.683036       2.159620       0.194639      -0.214823       1.462687      -0.143051       1.426801           0.000000
           55              H       8.120376       1.152558       7.266160       0.138508       0.972048 0.70137063E+01  0.67842215E+02                                 1.724262                            1.627056      -1.352608       2.249529                    0.993505       3.744915      11.039467       0.447368       1.415430      -0.678908      -0.024511       0.021701      -0.000258       0.032738      -0.003233      -0.002682      -0.008127       0.001322      -0.029224      -0.014208       0.005129       0.009079              1.769581       1.984649      -0.371826       0.165572       1.823085      -0.286018       1.501009           0.000000
           56              H      12.368107      12.135433       8.433865       0.096108       1.161706 0.83882735E+01  0.83537799E+02                                 1.838760                            1.702534      -1.074439       2.367929                    0.996334       3.643746      10.357588       0.474620       1.295836      -0.704966      -0.047291      -0.002815       0.016241       0.050082       0.003822      -0.004266      -0.005224       0.012994      -0.039706      -0.015324       0.000074       0.015250              1.895087       2.425175       0.249786      -0.260727       1.686555      -0.194926       1.573532           0.000001
           57              H       9.197989       3.387896       6.632094       0.105997       1.002668 0.76934057E+01  0.75748160E+02                                 1.735032                            1.681403      -1.167413       2.322502                    0.993761       3.783554      11.056236       0.451436       1.378022      -0.687164      -0.010575       0.019766       0.029505       0.037055      -0.007499      -0.002855       0.001428       0.001038       0.008522      -0.009010       0.001060       0.007949              1.770800       1.497591      -0.101538      -0.207516       1.772285       0.352448       2.042523          -0.000001
           58              H       8.839261       2.398145       5.458481       0.098332       1.069235 0.85091780E+01  0.86011813E+02                                 1.809948                            1.766871      -1.280784       2.258320                    0.992486       3.995812      11.873311       0.440436       1.375793      -0.686691      -0.027363      -0.016228      -0.016900       0.036023       0.003437       0.011563      -0.002305      -0.006509      -0.025555      -0.016865       0.006846       0.010019              1.834493       1.961411       0.276980       0.259031       1.709980       0.080184       1.832087          -0.000000
           59              H      11.839097       4.075294       6.293400       0.102045       0.976435 0.75258690E+01  0.73981119E+02                                 1.724992                            1.678887      -1.266693       2.273560                    0.992754       3.902284      11.540877       0.443633       1.404487      -0.681230       0.014598      -0.021319       0.029261       0.039036      -0.006979       0.001352       0.001130       0.000124       0.033637      -0.012714       0.001371       0.011344              1.754530       1.657012      -0.119960       0.313372       1.731182      -0.181207       1.875395           0.000000
           60              H      11.987662       4.974598       5.009515       0.095884       1.252675 0.10505190E+02  0.11044060E+03                                 1.930627                            1.902738      -1.133627       2.329847                    0.994552       3.803760      11.032673       0.450813       1.292365      -0.706933       0.022580       0.012783      -0.026775       0.037284       0.007568      -0.014739      -0.000138      -0.010627      -0.004047      -0.019095       0.004011       0.015084              1.939207       1.944648       0.163048      -0.276956       1.731241      -0.110412       2.141731          -0.000001
           61              H       4.763794       7.057469       8.607150       0.093678       1.070194 0.73398306E+01  0.71084322E+02                                 1.770764                            1.611201      -1.054643       2.367602                    0.997100       3.701676      10.563361       0.476841       1.326308      -0.697061       0.039753      -0.015980       0.015237       0.045473      -0.012675       0.002826       0.002668      -0.005390      -0.025648      -0.012493      -0.004743       0.017236              1.866243       2.509709      -0.069992       0.530957       1.479197       0.023863       1.609823          -0.000000
           62              H       3.677632       5.450092       7.402031       0.144630       0.909231 0.64158271E+01  0.60492380E+02                                 1.626617                            1.538375      -1.306848       2.269601                    0.995256       3.613611      10.404519       0.469629       1.383258      -0.685074       0.012664      -0.027323       0.001292       0.030143       0.000366       0.005061       0.006346       0.007941      -0.016888      -0.011020       0.001707       0.009313              1.664638       1.530301      -0.272701       0.026204       2.039203       0.255433       1.424409          -0.000000
           63              H       9.995483       8.005872       6.903836       0.149777       1.018985 0.74867751E+01  0.71585294E+02                                 1.626451                            1.568499      -0.858424       2.498695                    0.999429       3.106585       8.312277       0.519843       1.232268      -0.722714      -0.032697       0.008788      -0.011475       0.035749      -0.008145       0.012017       0.005183       0.003176      -0.029401      -0.019379       0.004164       0.015215              1.628497       1.961407      -0.148940       0.265052       1.435062      -0.008149       1.489021          -0.000000
           64              H      11.102164       9.533138       8.136524       0.103911       1.057231 0.74460381E+01  0.71198058E+02                                 1.671445                            1.563563      -0.726440       2.541069                    0.999713       3.238758       8.705676       0.520267       1.231224      -0.721859      -0.027998       0.040413       0.010457       0.050264      -0.009940       0.009918       0.007559      -0.000029      -0.036722      -0.021136       0.004944       0.016192              1.715382       1.531180      -0.283144      -0.055244       2.246645       0.191906       1.368323           0.000000
           65              H       9.722958       8.326314      11.025265       0.112914       1.002993 0.72788018E+01  0.70243350E+02                                 1.690813                            1.605363      -1.016601       2.394148                    0.997997       3.564602      10.105697       0.478017       1.327754      -0.697892       0.015045       0.029628       0.018506       0.038034       0.005163       0.010859       0.009463       0.002441      -0.013388      -0.014080      -0.003052       0.017132              1.724277       1.538238       0.113657       0.090269       1.968751       0.442109       1.665840          -0.000001
           66              H       6.985953       6.504449       8.737114       0.107133       1.075907 0.77961672E+01  0.76144689E+02                                 1.742399                            1.637795      -0.949857       2.421584                    0.998190       3.528794       9.896102       0.486047       1.290237      -0.706550      -0.031639      -0.002484      -0.018380       0.036675       0.004053       0.013008       0.006821       0.005797      -0.010716      -0.013973      -0.003196       0.017169              1.792894       2.334315      -0.115971       0.370787       1.483043       0.051069       1.561323          -0.000001
           67              H      12.562085       8.690688      13.638326       0.113419       1.046713 0.76144744E+01  0.73483040E+02                                 1.668966                            1.587955      -0.964055       2.416666                    0.998456       3.399761       9.290118       0.511083       1.241845      -0.717702       0.002784      -0.033307      -0.016849       0.037430       0.000849      -0.000767       0.001885      -0.031506       0.001254      -0.016026       0.000233       0.015793              1.694906       1.485981      -0.136511      -0.130494       1.869149       0.380888       1.729589          -0.000001
           68              H      12.466586      12.729802      13.604850       0.118566       1.100366 0.81048784E+01  0.79022839E+02                                 1.695730                            1.616988      -1.013984       2.399740                    0.998320       3.329550       8.987050       0.519280       1.209757      -0.726280      -0.000123       0.036370      -0.016839       0.040079      -0.000163      -0.002033      -0.000401      -0.031941      -0.012448      -0.014305      -0.003748       0.018053              1.712045       1.436917       0.015789      -0.027419       1.956825      -0.364644       1.742394           0.000000
           69              C      12.798803       1.103720      18.111839       0.106807      26.755357 0.32625010E+03  0.71757607E+04                                 7.928753                            6.120929       0.125917       2.054640                    0.999770      26.073759      73.732687       0.646656       0.430641      -1.049880      -0.046541      -0.027698       0.015069       0.056216       0.014014       0.006752      -0.036538       0.033422      -0.004825      -0.049409       0.019484       0.029925              9.117891       8.830707      -0.208610      -0.532186      11.485305       4.600995       7.037661           0.000002
           70              C       3.786641      -0.004129      17.387586      -0.258153      35.392444 0.45759261E+03  0.10911782E+05                                 9.399233                            7.154212       0.082407       1.999375                    0.999142      30.264763      88.025857       0.612369       0.419446      -1.060797       0.021458      -0.000260       0.032767       0.039168      -0.008462      -0.006248      -0.002080       0.030602      -0.002284      -0.017890      -0.001519       0.019409             10.971175       9.963428       0.427575      -0.235968      14.124943       5.932245       8.825154           0.000001
           71              C      16.798592      12.060752      16.986273       0.338399      29.314043 0.32953368E+03  0.72571626E+04                                 8.592263                            6.288095      -0.061412       2.013709                    0.999454      24.279541      68.425167       0.618115       0.449956      -1.039714       0.015725      -0.054064      -0.001089       0.056315       0.005309       0.000854       0.011031      -0.026239       0.026648      -0.018663      -0.001652       0.020315             10.405474       8.753083      -0.005161      -0.598586      13.465056       6.219980       8.998283           0.000001
           72              C      15.475712      12.342947      17.345052      -0.264853      36.595613 0.50111103E+03  0.12245203E+05                                 9.675963                            7.549083      -0.069242       1.947815                    0.997733      31.147317      92.226620       0.587744       0.426467      -1.054577      -0.014658      -0.010679       0.046544       0.049953       0.012138       0.003548       0.001335      -0.007575       0.021563      -0.016492       0.004961       0.011531             11.047626      11.064712      -0.857965      -1.224426      13.493616       5.429441       8.584549           0.000001
           73              C      10.567130       0.578609      18.054930       0.113823      27.861419 0.33722706E+03  0.74860470E+04                                 8.157803                            6.239422       0.055010       2.030280                    0.999667      26.339375      75.065411       0.637351       0.432910      -1.047489       0.052519      -0.014933       0.030386       0.062486       0.002742      -0.002651      -0.041280       0.032204       0.010368      -0.049822       0.013722       0.036100              9.368288       9.296766       0.185960      -0.437153      11.706457       4.526260       7.101641           0.000003
           74              C       6.886984      10.063161      15.753980      -0.073784      26.411801 0.39700166E+03  0.92352386E+04                                 8.046524                            6.805243      -0.431027       1.869979                    0.996048      28.918006      86.036969       0.601900       0.437448      -1.038506       0.085344       0.041008       0.016942       0.096188       0.033298       0.024418       0.042667      -0.005893      -0.039630      -0.046016      -0.022565       0.068581              9.218026       6.794560      -0.281268      -0.329316      10.463095       2.883752      10.396425           0.000000
           75              C       8.673530       8.315204      15.489523      -0.077515      26.347152 0.38710043E+03  0.89530717E+04                                 8.023684                            6.697458      -0.446791       1.863326                    0.996377      28.951044      86.038778       0.609439       0.434538      -1.039678      -0.076800      -0.042718       0.029538       0.092712       0.020763      -0.026037      -0.040551      -0.030739       0.010642      -0.036864      -0.026064       0.062928              9.307224       7.359487      -1.293233       1.726995      10.338466      -3.305968      10.223719           0.000000
           76              C      10.588889       5.662000      18.097858       0.119242      27.544849 0.33641620E+03  0.74593845E+04                                 8.130908                            6.254960       0.116832       2.057834                    0.999548      26.035115      74.020026       0.633398       0.436117      -1.046142      -0.039553      -0.024837      -0.002943       0.046797       0.008083      -0.020906       0.027676       0.014592       0.013739      -0.039711       0.007423       0.032289              9.359957      10.210127      -1.099190       3.422053      10.646958      -3.083910       7.222785           0.000001
           77              C       9.941216       6.639864      17.379906      -0.265404      34.648857 0.47071337E+03  0.11326453E+05                                 9.320767                            7.312077      -0.054025       1.956848                    0.997988      30.647992      90.118950       0.597603       0.425948      -1.054656       0.019818       0.007318       0.035661       0.041449      -0.002492      -0.007234       0.008221      -0.026341      -0.001197      -0.016319      -0.001839       0.018158             10.678513      11.406887      -1.494273       4.128287      11.690495      -3.943264       8.938158          -0.000000
           78              C       8.719216       6.374724      16.870290       0.322647      28.529343 0.33208753E+03  0.73181876E+04                                 8.404463                            6.289523      -0.018894       2.026810                    0.999615      24.305313      68.235144       0.622216       0.446698      -1.042934      -0.034569       0.036351      -0.013657       0.051990      -0.003402      -0.003008      -0.017115      -0.028279       0.023138      -0.019761      -0.006405       0.026165             10.050079       8.931838      -1.085976       3.186402      12.251507      -4.928396       8.966892           0.000000
           79              C       8.155049       5.120092      17.096545      -0.245368      32.453663 0.45410606E+03  0.10800992E+05                                 8.824138                            7.129334      -0.068646       1.948144                    0.998664      30.268587      87.739590       0.613519       0.419732      -1.061300      -0.019797      -0.005823       0.020512       0.029096       0.008715       0.005975       0.010458       0.045939       0.005982      -0.028459       0.002223       0.026236              9.733051       9.003281      -0.292923       2.110213      12.489898      -3.714209       7.705974           0.000000
           80              C       8.828418       4.208385      17.816860       0.091677      25.599921 0.33050655E+03  0.72655349E+04                                 7.569912                            6.100236       0.273018       2.098117                    0.999858      25.999747      72.604408       0.659894       0.422225      -1.059058       0.035979       0.031472       0.022885       0.052997       0.026242      -0.015302       0.013039       0.011868      -0.019288      -0.036668       0.006062       0.030606              8.319629       9.032088      -0.607493       2.310511       9.750225      -2.447041       6.176574           0.000002
           81              C      10.027153       4.074000       0.080735       0.574853      23.707674 0.25622875E+03  0.53343829E+04                                 7.551489                            5.651017       0.056365       2.067355                    0.999638      22.662018      63.469514       0.629496       0.467366      -1.023021      -0.054588      -0.040537      -0.007793       0.068438      -0.013066      -0.037072       0.038321       0.023138       0.248523      -0.063490      -0.040858       0.104348              8.821580      10.442608       2.352780       1.462419      10.860754      -1.245006       5.161378           0.000000
           82              C       2.767379       5.338969       0.706137      -0.123152      32.796865 0.46724432E+03  0.11245290E+05                                 9.056840                            7.337492      -0.094829       1.936238                    0.999464      30.334980      89.808463       0.588975       0.432098      -1.048726       0.000114       0.020369      -0.010848       0.023078      -0.023296       0.007057      -0.008504       0.001285       0.005777      -0.024326      -0.002810       0.027136             10.127081      12.174117       3.514892       1.085629      11.460555      -2.036712       6.746571          -0.000000
           83              C      10.880947       5.312869       0.025796      -0.027721      35.827294 0.46522602E+03  0.11075985E+05                                 9.481447                            7.212968      -0.137345       1.956779                    0.999179      27.882255      79.524919       0.613469       0.419368      -1.066957       0.025962       0.040055      -0.000667       0.047737      -0.004730       0.000214       0.008767       0.012526       0.005517      -0.013459       0.004454       0.009005             11.266728      13.111769       4.946176       1.220859      14.070592      -2.077810       6.617822          -0.000000
           84              C      14.461512       6.432869      19.031825      -0.120283      31.874686 0.44017863E+03  0.10447664E+05                                 8.868830                            7.106116      -0.034171       1.957038                    0.999669      30.079291      88.729505       0.599859       0.430197      -1.048814       0.020927       0.008753       0.014087       0.026701      -0.014229       0.014358       0.004963       0.041130       0.021556      -0.030908       0.002096       0.028812              9.944707      11.041161       3.318780       0.860443      12.318243      -2.387458       6.474718          -0.000001
           85              C       6.193359       2.197609       2.078043       0.571700      23.220234 0.25561260E+03  0.53150828E+04                                 7.463454                            5.643413       0.013320       2.052362                    0.999584      22.605409      63.145446       0.630443       0.467232      -1.023724       0.018387       0.018995      -0.057422       0.063215      -0.049622       0.023174      -0.016834       0.098196      -0.171698      -0.063937      -0.039334       0.103271              8.714048       5.533877       1.584623      -2.042816       7.914302      -0.100445      12.693965           0.000001
           86              C       5.796325       3.423557       4.244107      -0.128182      32.176932 0.44169836E+03  0.10442638E+05                                 8.794100                            7.043522       0.179878       2.024983                    0.999746      29.628191      85.873344       0.615087       0.421197      -1.059434      -0.002938      -0.017610       0.017319       0.024874      -0.000114       0.004994      -0.015704      -0.023432      -0.048553      -0.023176      -0.002640       0.025816              9.876449       6.166536       0.175371      -2.507720       8.513139       0.403221      14.949673          -0.000001
           87              C       5.902991       2.219059       3.552148      -0.021021      35.997353 0.46705204E+03  0.11105312E+05                                 9.466661                            7.209897       0.050576       2.018414                    0.999446      27.580806      78.038814       0.617187       0.417373      -1.070639      -0.009021       0.000446       0.047622       0.048471       0.008886       0.005267      -0.001330       0.006472      -0.016199      -0.010487      -0.002394       0.012881             11.168268       6.213478       0.341386      -2.893574       9.368699      -0.091143      17.922627           0.000001
           88              C       5.764998       0.993887       4.227763      -0.118933      32.020179 0.44894708E+03  0.10655797E+05                                 8.788415                            7.116261       0.080668       1.992074                    0.999669      29.735841      86.315215       0.610064       0.423000      -1.058452      -0.004301       0.009718       0.014941       0.018335      -0.002893       0.002050       0.012642      -0.034796      -0.060954      -0.023887      -0.006944       0.030832              9.684153       5.630107       0.370697      -1.509271       8.822715      -0.482658      14.599639           0.000002
           89              C      11.854035       1.103718      11.425396       0.109778      26.652944 0.32463398E+03  0.71308213E+04                                 7.906394                            6.103321       0.130748       2.056838                    0.999781      26.010497      73.487402       0.648023       0.430298      -1.050168       0.046056      -0.026556      -0.016039       0.055531      -0.014501       0.007221       0.035370       0.034171      -0.004341      -0.048814       0.019950       0.028864              9.092173       8.807801       0.204565      -0.528799      11.451166      -4.586446       7.017553           0.000002
           90              C      11.525997      -0.004131      12.149649      -0.258522      35.404160 0.45780125E+03  0.10917715E+05                                 9.397325                            7.151951       0.089108       2.000968                    0.999137      30.277103      88.058051       0.612982       0.418990      -1.061114      -0.021722      -0.000981      -0.033223       0.039706       0.010023      -0.007087       0.003295       0.030553       0.000047      -0.019708      -0.000326       0.020033             10.969202       9.966114      -0.426215      -0.237320      14.119282      -5.929749       8.822209           0.000001
           91              C       7.854255      12.060751      12.550962       0.337845      29.428894 0.33104280E+03  0.72989366E+04                                 8.613087                            6.301741      -0.056097       2.014171                    0.999452      24.340137      68.642459       0.617536       0.449850      -1.039745      -0.015317      -0.055392       0.001405       0.057488      -0.005354      -0.001535      -0.011089      -0.027031       0.027440      -0.019626      -0.000700       0.020326             10.432490       8.774634       0.003966      -0.599217      13.501417      -6.238512       9.021420           0.000001
           92              C       9.177135      12.342946      12.192183      -0.262573      36.502774 0.49940962E+03  0.12193352E+05                                 9.662736                            7.538724      -0.073125       1.947397                    0.997780      31.092261      92.027223       0.587855       0.426747      -1.054396       0.015983      -0.012445      -0.045027       0.049374      -0.014007       0.004259      -0.001930      -0.006680       0.022834      -0.018387       0.004822       0.013565             11.032738      11.052030       0.857412      -1.223417      13.473591      -5.420878       8.572594           0.000001
           93              C       4.745507       0.578607      11.482305       0.117790      27.775706 0.33589578E+03  0.74490183E+04                                 8.140673                            6.226417       0.060851       2.032669                    0.999660      26.290053      74.883802       0.638129       0.432816      -1.047561      -0.053230      -0.013061      -0.030855       0.062897      -0.004383      -0.002188       0.039757       0.032646       0.006741      -0.048628       0.014246       0.034382              9.348229       9.282401      -0.181842      -0.439005      11.676373      -4.513683       7.085913           0.000003
           94              C       8.425661      10.063160      13.783255      -0.076990      26.505850 0.39872173E+03  0.92859980E+04                                 8.069230                            6.822992      -0.439089       1.867009                    0.996105      28.982546      86.300670       0.600670       0.437836      -1.038196      -0.084457       0.040533      -0.016909       0.095194      -0.032840       0.022036      -0.043243      -0.007167      -0.040375      -0.046595      -0.020912       0.067506              9.246912       6.809472       0.280726      -0.332905      10.498677      -2.902358      10.432586           0.000000
           95              C       6.639114       8.315203      14.047712      -0.075335      26.255700 0.38547652E+03  0.89059259E+04                                 8.004609                            6.683086      -0.440524       1.866153                    0.996298      28.888492      85.799714       0.610151       0.434498      -1.039728       0.075073      -0.043471      -0.028787       0.091402      -0.020337      -0.027825       0.039665      -0.028963       0.012154      -0.037834      -0.024782       0.062616              9.282519       7.343239       1.287125       1.718814      10.307585       3.288967      10.196733           0.000000
           96              C       4.723753       5.661998      11.439377       0.118098      27.619409 0.33759730E+03  0.74921100E+04                                 8.144087                            6.265300       0.118524       2.057577                    0.999580      26.081089      74.182305       0.632972       0.436030      -1.046198       0.040947      -0.024796       0.003540       0.048000      -0.007968      -0.023240      -0.027837       0.011830       0.014024      -0.040653       0.006530       0.034123              9.374907      10.223682       1.103522       3.427281      10.666235       3.090935       7.234804           0.000001
           97              C       5.371426       6.639862      12.157329      -0.266126      34.686050 0.47133495E+03  0.11346169E+05                                 9.332027                            7.321684      -0.060435       1.954775                    0.997909      30.670587      90.230745       0.596572       0.426504      -1.054217      -0.018983       0.007043      -0.035312       0.040705       0.001758      -0.009064      -0.009440      -0.027544      -0.001867      -0.018416      -0.001277       0.019694             10.690775      11.421271       1.499426       4.134968      11.700586       3.948126       8.950469          -0.000000
           98              C       6.593427       6.374723      12.666945       0.320910      28.581326 0.33287787E+03  0.73398613E+04                                 8.412292                            6.295582      -0.020252       2.026047                    0.999602      24.338271      68.344340       0.622136       0.446497      -1.043067       0.033724       0.037879       0.014368       0.052712       0.002839      -0.004463       0.017315      -0.028664       0.023806      -0.020517      -0.006012       0.026529             10.058932       8.939146       1.088160       3.189537      12.262099       4.933782       8.975552           0.000000
           99              C       7.157592       5.120091      12.440690      -0.243659      32.396468 0.45314978E+03  0.10772261E+05                                 8.812126                            7.120397      -0.069479       1.948287                    0.998732      30.238230      87.619104       0.614106       0.419564      -1.061437       0.020738      -0.004544      -0.019635       0.028918      -0.010915       0.005818      -0.011125       0.045837       0.005647      -0.029375       0.002139       0.027237              9.718679       8.993011       0.290609       2.107467      12.468954       3.706184       7.694072           0.000000
          100              C       6.484223       4.208383      11.720375       0.093011      25.593061 0.33040183E+03  0.72630475E+04                                 7.571459                            6.101972       0.274045       2.098407                    0.999854      25.993309      72.598240       0.659326       0.422600      -1.058766      -0.035511       0.031588      -0.023320       0.052940      -0.026127      -0.014863      -0.011536       0.009465      -0.016486      -0.035254       0.005400       0.029854              8.320894       9.033584       0.607951       2.310938       9.751591       2.447531       6.177509           0.000002
          101              C      10.644063       4.074003       9.765010       0.574263      23.717537 0.25634154E+03  0.53375040E+04                                 7.555158                            5.653358       0.049967       2.065310                    0.999641      22.666172      63.492959       0.629161       0.467547      -1.022887       0.054736      -0.040975       0.007845       0.068822       0.014842      -0.037138      -0.036991       0.022099       0.248484      -0.063105      -0.040895       0.104000              8.826238      10.447699      -2.355671       1.463015      10.867447       1.245411       5.163569           0.000000
          102              C       8.563637       5.338972       9.139608      -0.121547      32.761180 0.46660820E+03  0.11226370E+05                                 9.050695                            7.332979      -0.093699       1.936853                    0.999502      30.317864      89.748952       0.589087       0.432155      -1.048671      -0.000384       0.020560       0.009913       0.022828       0.025753       0.007517       0.010428       0.001430       0.004517      -0.026715      -0.003831       0.030546             10.119337      12.160164      -3.508848       1.084305      11.454643       2.037708       6.743204          -0.000001
          103              C       9.790270       5.312872       9.819949      -0.027132      35.828419 0.46525992E+03  0.11077349E+05                                 9.482436                            7.213762      -0.133449       1.957969                    0.999169      27.884774      79.542441       0.613347       0.419430      -1.066884      -0.025458       0.038687       0.000670       0.046317       0.004571      -0.001056      -0.008045       0.010746       0.003396      -0.011850       0.002572       0.009278             11.267944      13.111585      -4.949359       1.219113      14.074585       2.077659       6.617661          -0.000000
          104              C      10.191330       6.432867      10.505410      -0.121901      31.925988 0.44118512E+03  0.10477241E+05                                 8.878648                            7.115253      -0.034344       1.956576                    0.999647      30.105754      88.823573       0.599362       0.430320      -1.048768      -0.021419       0.009301      -0.014054       0.027255       0.014164       0.013044      -0.004916       0.039130       0.022963      -0.030117       0.003167       0.026949              9.955272      11.045958      -3.324431       0.856052      12.338670       2.392644       6.481188          -0.000001
          105              C       5.137655       2.197611       7.767702       0.571100      23.228526 0.25571793E+03  0.53178336E+04                                 7.465167                            5.644623       0.014742       2.052669                    0.999572      22.610156      63.162538       0.630366       0.467240      -1.023717      -0.017584       0.019507       0.057432       0.063152       0.049746       0.025209       0.016954       0.098979      -0.174058      -0.064929      -0.039714       0.104643              8.716171       5.534932      -1.584587      -2.043314       7.915452       0.100561      12.698130           0.000001
          106              C       5.534690       3.423558       5.601638      -0.128151      32.165227 0.44149399E+03  0.10436225E+05                                 8.790342                            7.040591       0.177963       2.024738                    0.999752      29.622271      85.839656       0.615407       0.421041      -1.059570       0.002722      -0.018179      -0.016842       0.024931      -0.000203       0.004867       0.015178      -0.023684      -0.049250      -0.023023      -0.002592       0.025615              9.872032       6.163651      -0.175061      -2.506065       8.510188      -0.403220      14.942257          -0.000001
          107              C       5.428023       2.219059       6.293597      -0.021229      36.003204 0.46712195E+03  0.11107789E+05                                 9.469201                            7.211591       0.051146       2.018659                    0.999436      27.583684      78.058977       0.616944       0.417506      -1.070515       0.010307       0.000039      -0.046777       0.047899      -0.010646       0.005534       0.001083       0.007404      -0.016689      -0.011573      -0.003246       0.014820             11.171528       6.214942      -0.341007      -2.894228       9.371024       0.090363      17.928616           0.000001
          108              C       5.566015       0.993887       5.617982      -0.119281      32.042426 0.44935682E+03  0.10667623E+05                                 8.790033                            7.117470       0.082547       1.992425                    0.999686      29.752616      86.363660       0.610293       0.422757      -1.058637       0.003328       0.009621      -0.014221       0.017490       0.001412       0.001456      -0.013567      -0.036126      -0.062891      -0.024620      -0.007424       0.032044              9.685957       5.631145      -0.370593      -1.509549       8.824377       0.482075      14.602350           0.000002
          109              C       5.193127      11.817315       1.579651       0.106807      26.755357 0.32625010E+03  0.71757607E+04                                 7.928753                            6.120929       0.125917       2.054640                    0.999770      26.073759      73.732687       0.646656       0.430641      -1.049880       0.046541       0.027698      -0.015069       0.056216       0.014014       0.006752      -0.036538       0.033422      -0.004825      -0.049409       0.019484       0.029925              9.117891       8.830707      -0.208610      -0.532186      11.485304       4.600995       7.037660           0.000002
          110              C       9.535184       0.004135       2.303904      -0.258153      35.392444 0.45759262E+03  0.10911783E+05                                 9.399233                            7.154212       0.082407       1.999375                    0.999142      30.264763      88.025853       0.612370       0.419446      -1.060797      -0.021458       0.000260      -0.032767       0.039168      -0.008462      -0.006248      -0.002080       0.030602      -0.002284      -0.017890      -0.001519       0.019409             10.971174       9.963427       0.427575      -0.235968      14.124942       5.932244       8.825154           0.000001
          111              C       1.193338       0.860283       2.705217       0.338399      29.314040 0.32953366E+03  0.72571620E+04                                 8.592263                            6.288094      -0.061412       2.013710                    0.999454      24.279540      68.425162       0.618115       0.449956      -1.039714      -0.015725       0.054064       0.001089       0.056315       0.005309       0.000854       0.011031      -0.026239       0.026648      -0.018663      -0.001652       0.020315             10.405473       8.753082      -0.005161      -0.598586      13.465054       6.219979       8.998282           0.000001
          112              C       2.516218       0.578088       2.346438      -0.264853      36.595610 0.50111100E+03  0.12245202E+05                                 9.675962                            7.549083      -0.069241       1.947816                    0.997733      31.147316      92.226616       0.587744       0.426467      -1.054577       0.014658       0.010679      -0.046544       0.049953       0.012138       0.003548       0.001335      -0.007575       0.021563      -0.016492       0.004961       0.011531             11.047625      11.064712      -0.857964      -1.224426      13.493615       5.429440       8.584548           0.000001
          113              C       7.424800      12.342426       1.636560       0.113823      27.861419 0.33722706E+03  0.74860470E+04                                 8.157803                            6.239422       0.055010       2.030280                    0.999667      26.339375      75.065411       0.637351       0.432910      -1.047489      -0.052519       0.014933      -0.030386       0.062486       0.002742      -0.002651      -0.041280       0.032204       0.010368      -0.049822       0.013722       0.036100              9.368288       9.296766       0.185960      -0.437153      11.706456       4.526260       7.101641           0.000003
          114              C      11.104946       2.857874       3.937510      -0.073784      26.411800 0.39700171E+03  0.92352400E+04                                 8.046524                            6.805244      -0.431027       1.869979                    0.996048      28.918004      86.036963       0.601900       0.437448      -1.038506      -0.085344      -0.041008      -0.016942       0.096188       0.033298       0.024418       0.042667      -0.005893      -0.039630      -0.046016      -0.022565       0.068581              9.218026       6.794559      -0.281267      -0.329315      10.463092       2.883752      10.396427           0.000000
          115              C       9.318400       4.605831       4.201967      -0.077515      26.347155 0.38710053E+03  0.89530745E+04                                 8.023685                            6.697459      -0.446791       1.863326                    0.996377      28.951044      86.038778       0.609439       0.434538      -1.039678       0.076800       0.042718      -0.029538       0.092712       0.020763      -0.026037      -0.040551      -0.030739       0.010642      -0.036864      -0.026064       0.062928              9.307225       7.359486      -1.293231       1.726996      10.338465      -3.305969      10.223724           0.000001
          116              C       7.403041       7.259035       1.593632       0.119242      27.544848 0.33641618E+03  0.74593839E+04                                 8.130908                            6.254959       0.116832       2.057834                    0.999548      26.035114      74.020023       0.633398       0.436117      -1.046142       0.039553       0.024837       0.002943       0.046797       0.008083      -0.020906       0.027676       0.014592       0.013739      -0.039711       0.007423       0.032289              9.359956      10.210127      -1.099189       3.422053      10.646957      -3.083910       7.222784           0.000001
          117              C       8.050714       6.281171       2.311584      -0.265404      34.648854 0.47071331E+03  0.11326451E+05                                 9.320767                            7.312077      -0.054025       1.956848                    0.997988      30.647990      90.118945       0.597603       0.425948      -1.054656      -0.019818      -0.007318      -0.035661       0.041449      -0.002492      -0.007234       0.008221      -0.026341      -0.001196      -0.016319      -0.001839       0.018158             10.678513      11.406887      -1.494273       4.128287      11.690494      -3.943264       8.938158          -0.000000
          118              C       9.272714       6.546311       2.821200       0.322647      28.529339 0.33208749E+03  0.73181864E+04                                 8.404463                            6.289523      -0.018894       2.026810                    0.999615      24.305311      68.235138       0.622216       0.446698      -1.042934       0.034569      -0.036351       0.013657       0.051990      -0.003402      -0.003008      -0.017115      -0.028279       0.023138      -0.019761      -0.006404       0.026165             10.050078       8.931837      -1.085975       3.186401      12.251506      -4.928396       8.966891           0.000000
          119              C       9.836881       7.800943       2.594945      -0.245368      32.453663 0.45410607E+03  0.10800993E+05                                 8.824138                            7.129334      -0.068646       1.948144                    0.998664      30.268587      87.739591       0.613519       0.419732      -1.061300       0.019797       0.005823      -0.020512       0.029096       0.008715       0.005975       0.010458       0.045939       0.005982      -0.028459       0.002223       0.026236              9.733051       9.003281      -0.292923       2.110213      12.489898      -3.714209       7.705974           0.000000
          120              C       9.163512       8.712650       1.874630       0.091677      25.599922 0.33050658E+03  0.72655356E+04                                 7.569912                            6.100235       0.273018       2.098117                    0.999858      25.999748      72.604410       0.659894       0.422225      -1.059058      -0.035979      -0.031472      -0.022885       0.052997       0.026242      -0.015302       0.013039       0.011868      -0.019288      -0.036668       0.006062       0.030606              8.319629       9.032088      -0.607493       2.310511       9.750225      -2.447041       6.176573           0.000002
          121              C       7.964777       8.847035      19.610755       0.574853      23.707675 0.25622876E+03  0.53343832E+04                                 7.551489                            5.651018       0.056365       2.067354                    0.999638      22.662019      63.469517       0.629496       0.467366      -1.023021       0.054588       0.040537       0.007793       0.068438      -0.013066      -0.037072       0.038321       0.023138       0.248523      -0.063490      -0.040858       0.104348              8.821580      10.442608       2.352780       1.462419      10.860753      -1.245006       5.161379           0.000000
          122              C      15.224551       7.582066      18.985353      -0.123151      32.796846 0.46724395E+03  0.11245279E+05                                 9.056835                            7.337488      -0.094829       1.936239                    0.999464      30.334969      89.808418       0.588975       0.432098      -1.048726      -0.000114      -0.020369       0.010848       0.023078      -0.023296       0.007057      -0.008504       0.001285       0.005777      -0.024326      -0.002810       0.027136             10.127076      12.174111       3.514890       1.085628      11.460550      -2.036711       6.746568          -0.000000
          123              C       3.129358       7.608160      -0.025796      -0.027721      35.827303 0.46522618E+03  0.11075990E+05                                 9.481448                            7.212969      -0.137345       1.956779                    0.999179      27.882259      79.524930       0.613469       0.419368      -1.066957      -0.025962      -0.040055       0.000667       0.047737      -0.004730       0.000214       0.008767       0.012526       0.005517      -0.013459       0.004454       0.009005             11.266729      13.111771       4.946177       1.220859      14.070594      -2.077810       6.617823          -0.000000
          124              C       3.530418       6.488166       0.659665      -0.120282      31.874669 0.44017832E+03  0.10447655E+05                                 8.868826                            7.106113      -0.034170       1.957038                    0.999669      30.079281      88.729465       0.599859       0.430197      -1.048814      -0.020927      -0.008753      -0.014087       0.026702      -0.014229       0.014358       0.004963       0.041130       0.021556      -0.030908       0.002096       0.028812              9.944703      11.041157       3.318778       0.860443      12.318237      -2.387456       6.474716          -0.000001
          125              C      11.798571      10.723426      17.613447       0.571700      23.220234 0.25561260E+03  0.53150829E+04                                 7.463454                            5.643413       0.013320       2.052362                    0.999584      22.605409      63.145446       0.630443       0.467232      -1.023724      -0.018387      -0.018995       0.057422       0.063215      -0.049622       0.023174      -0.016834       0.098196      -0.171698      -0.063937      -0.039334       0.103271              8.714048       5.533877       1.584623      -2.042816       7.914302      -0.100445      12.693965           0.000001
          126              C      12.195605       9.497478      15.447383      -0.128182      32.176931 0.44169835E+03  0.10442638E+05                                 8.794100                            7.043522       0.179878       2.024983                    0.999746      29.628190      85.873342       0.615087       0.421197      -1.059434       0.002938       0.017610      -0.017320       0.024874      -0.000114       0.004994      -0.015704      -0.023432      -0.048553      -0.023176      -0.002640       0.025816              9.876449       6.166536       0.175371      -2.507720       8.513139       0.403220      14.949673          -0.000001
          127              C      12.088939      10.701976      16.139342      -0.021021      35.997350 0.46705201E+03  0.11105311E+05                                 9.466660                            7.209897       0.050576       2.018414                    0.999446      27.580805      78.038809       0.617187       0.417373      -1.070639       0.009021      -0.000446      -0.047622       0.048471       0.008886       0.005267      -0.001330       0.006472      -0.016199      -0.010487      -0.002394       0.012881             11.168267       6.213477       0.341386      -2.893574       9.368698      -0.091143      17.922626           0.000001
          128              C      12.226932      11.927148      15.463727      -0.118933      32.020185 0.44894719E+03  0.10655800E+05                                 8.788416                            7.116263       0.080668       1.992074                    0.999669      29.735844      86.315227       0.610064       0.423000      -1.058452       0.004301      -0.009718      -0.014941       0.018335      -0.002893       0.002050       0.012642      -0.034796      -0.060954      -0.023887      -0.006944       0.030832              9.684155       5.630108       0.370698      -1.509272       8.822716      -0.482659      14.599642           0.000002
          129              C       6.137895      11.817317       8.266094       0.109778      26.652947 0.32463402E+03  0.71308226E+04                                 7.906394                            6.103322       0.130748       2.056838                    0.999781      26.010499      73.487411       0.648023       0.430298      -1.050168      -0.046056       0.026556       0.016039       0.055531      -0.014501       0.007221       0.035370       0.034171      -0.004341      -0.048814       0.019950       0.028864              9.092174       8.807802       0.204565      -0.528799      11.451167      -4.586447       7.017554           0.000002
          130              C       1.795828       0.004137       7.541841      -0.258522      35.404163 0.45780130E+03  0.10917717E+05                                 9.397325                            7.151952       0.089108       2.000968                    0.999137      30.277104      88.058056       0.612982       0.418990      -1.061114       0.021722       0.000981       0.033223       0.039706       0.010023      -0.007087       0.003295       0.030553       0.000047      -0.019708      -0.000326       0.020033             10.969203       9.966114      -0.426215      -0.237320      14.119284      -5.929750       8.822210           0.000001
          131              C      10.137675       0.860284       7.140528       0.337845      29.428895 0.33104280E+03  0.72989366E+04                                 8.613087                            6.301741      -0.056097       2.014171                    0.999452      24.340137      68.642459       0.617536       0.449850      -1.039745       0.015317       0.055392      -0.001405       0.057488      -0.005354      -0.001535      -0.011089      -0.027031       0.027440      -0.019626      -0.000700       0.020326             10.432491       8.774633       0.003966      -0.599217      13.501418      -6.238513       9.021421           0.000001
          132              C       8.814795       0.578089       7.499307      -0.262573      36.502772 0.49940956E+03  0.12193350E+05                                 9.662736                            7.538724      -0.073125       1.947397                    0.997780      31.092260      92.027221       0.587854       0.426747      -1.054396      -0.015983       0.012445       0.045027       0.049374      -0.014007       0.004259      -0.001930      -0.006680       0.022834      -0.018387       0.004822       0.013565             11.032738      11.052030       0.857412      -1.223417      13.473591      -5.420878       8.572594           0.000001
          133              C      13.246423      12.342428       8.209185       0.117790      27.775708 0.33589580E+03  0.74490189E+04                                 8.140673                            6.226417       0.060851       2.032669                    0.999660      26.290054      74.883802       0.638129       0.432816      -1.047561       0.053230       0.013061       0.030855       0.062897      -0.004383      -0.002188       0.039757       0.032646       0.006741      -0.048628       0.014246       0.034382              9.348229       9.282401      -0.181842      -0.439005      11.676372      -4.513683       7.085913           0.000003
          134              C       9.566269       2.857875       5.908235      -0.076990      26.505849 0.39872164E+03  0.92859955E+04                                 8.069229                            6.822991      -0.439089       1.867009                    0.996105      28.982546      86.300668       0.600671       0.437836      -1.038196       0.084457      -0.040533       0.016909       0.095194      -0.032840       0.022036      -0.043243      -0.007167      -0.040375      -0.046595      -0.020912       0.067506              9.246911       6.809472       0.280727      -0.332906      10.498679      -2.902359      10.432582           0.000000
          135              C      11.352816       4.605832       5.643778      -0.075335      26.255698 0.38547646E+03  0.89059239E+04                                 8.004608                            6.683085      -0.440524       1.866153                    0.996298      28.888492      85.799710       0.610151       0.434498      -1.039728      -0.075073       0.043471       0.028787       0.091402      -0.020337      -0.027825       0.039665      -0.028962       0.012154      -0.037834      -0.024782       0.062616              9.282518       7.343240       1.287126       1.718813      10.307585       3.288965      10.196728           0.000000
          136              C      13.268177       7.259037       8.252113       0.118098      27.619407 0.33759726E+03  0.74921091E+04                                 8.144087                            6.265300       0.118525       2.057577                    0.999580      26.081087      74.182301       0.632972       0.436030      -1.046198      -0.040947       0.024796      -0.003540       0.048000      -0.007968      -0.023240      -0.027837       0.011830       0.014024      -0.040653       0.006530       0.034123              9.374907      10.223683       1.103522       3.427281      10.666235       3.090935       7.234804           0.000001
          137              C      12.620504       6.281173       7.534161      -0.266126      34.686048 0.47133492E+03  0.11346168E+05                                 9.332026                            7.321683      -0.060435       1.954775                    0.997909      30.670586      90.230739       0.596572       0.426504      -1.054217       0.018983      -0.007043       0.035312       0.040705       0.001758      -0.009064      -0.009440      -0.027544      -0.001867      -0.018416      -0.001277       0.019694             10.690775      11.421271       1.499427       4.134968      11.700585       3.948125       8.950469          -0.000000
          138              C      11.398503       6.546312       7.024545       0.320910      28.581322 0.33287781E+03  0.73398595E+04                                 8.412291                            6.295582      -0.020251       2.026047                    0.999602      24.338268      68.344328       0.622136       0.446497      -1.043067      -0.033724      -0.037879      -0.014368       0.052712       0.002839      -0.004463       0.017315      -0.028664       0.023806      -0.020517      -0.006012       0.026529             10.058931       8.939145       1.088160       3.189537      12.262098       4.933781       8.975550           0.000000
          139              C      10.834338       7.800944       7.250800      -0.243659      32.396471 0.45314982E+03  0.10772263E+05                                 8.812128                            7.120397      -0.069479       1.948287                    0.998732      30.238232      87.619115       0.614106       0.419564      -1.061437      -0.020738       0.004544       0.019635       0.028918      -0.010915       0.005818      -0.011126       0.045837       0.005647      -0.029375       0.002139       0.027237              9.718680       8.993012       0.290609       2.107467      12.468955       3.706184       7.694072           0.000000
          140              C      11.507707       8.712652       7.971115       0.093011      25.593066 0.33040189E+03  0.72630492E+04                                 7.571460                            6.101973       0.274045       2.098407                    0.999854      25.993312      72.598252       0.659326       0.422600      -1.058766       0.035511      -0.031588       0.023320       0.052940      -0.026127      -0.014863      -0.011536       0.009465      -0.016486      -0.035254       0.005400       0.029854              8.320896       9.033585       0.607951       2.310939       9.751592       2.447531       6.177510           0.000002
          141              C       7.347867       8.847032       9.926480       0.574263      23.717543 0.25634163E+03  0.53375065E+04                                 7.555159                            5.653359       0.049965       2.065309                    0.999641      22.666179      63.492987       0.629161       0.467547      -1.022887      -0.054736       0.040975      -0.007845       0.068822       0.014842      -0.037138      -0.036991       0.022098       0.248484      -0.063105      -0.040895       0.104000              8.826239      10.447700      -2.355671       1.463015      10.867448       1.245411       5.163570           0.000000
          142              C       9.428293       7.582063      10.551882      -0.121541      32.761034 0.46660548E+03  0.11226286E+05                                 9.050662                            7.332952      -0.093692       1.936856                    0.999502      30.317776      89.748579       0.589089       0.432155      -1.048672       0.000384      -0.020560      -0.009913       0.022828       0.025753       0.007517       0.010428       0.001430       0.004516      -0.026715      -0.003831       0.030546             10.119299      12.160112      -3.508829       1.084302      11.454605       2.037704       6.743182          -0.000001
          143              C       8.201660       7.608163       9.871541      -0.027134      35.828479 0.46526087E+03  0.11077377E+05                                 9.482447                            7.213770      -0.133449       1.957969                    0.999169      27.884797      79.542518       0.613347       0.419430      -1.066884       0.025458      -0.038687      -0.000670       0.046317       0.004571      -0.001056      -0.008045       0.010746       0.003395      -0.011850       0.002572       0.009277             11.267957      13.111602      -4.949368       1.219113      14.074603       2.077662       6.617668          -0.000000
          144              C       7.800600       6.488168       9.186080      -0.121895      31.925839 0.44118249E+03  0.10477162E+05                                 8.878615                            7.115227      -0.034337       1.956579                    0.999647      30.105666      88.823204       0.599363       0.430319      -1.048769       0.021420      -0.009301       0.014054       0.027255       0.014164       0.013044      -0.004916       0.039130       0.022963      -0.030116       0.003167       0.026949              9.955234      11.045920      -3.324415       0.856054      12.338616       2.392632       6.481165          -0.000001
          145              C      12.854275      10.723424      11.923788       0.571100      23.228526 0.25571793E+03  0.53178336E+04                                 7.465167                            5.644623       0.014742       2.052669                    0.999572      22.610156      63.162539       0.630366       0.467240      -1.023717       0.017584      -0.019507      -0.057432       0.063152       0.049746       0.025209       0.016954       0.098979      -0.174058      -0.064929      -0.039714       0.104643              8.716172       5.534932      -1.584587      -2.043314       7.915452       0.100561      12.698130           0.000001
          146              C      12.457240       9.497477      14.089852      -0.128151      32.165227 0.44149399E+03  0.10436226E+05                                 8.790342                            7.040591       0.177963       2.024738                    0.999752      29.622271      85.839657       0.615407       0.421041      -1.059570      -0.002722       0.018179       0.016842       0.024931      -0.000203       0.004867       0.015178      -0.023684      -0.049250      -0.023023      -0.002592       0.025615              9.872033       6.163652      -0.175061      -2.506065       8.510188      -0.403220      14.942257          -0.000001
          147              C      12.563907      10.701976      13.397893      -0.021229      36.003201 0.46712191E+03  0.11107788E+05                                 9.469201                            7.211591       0.051145       2.018659                    0.999436      27.583683      78.058976       0.616944       0.417506      -1.070515      -0.010307      -0.000039       0.046777       0.047899      -0.010646       0.005534       0.001083       0.007404      -0.016689      -0.011573      -0.003246       0.014820             11.171527       6.214942      -0.341007      -2.894228       9.371024       0.090362      17.928616           0.000001
          148              C      12.425915      11.927148      14.073508      -0.119281      32.042434 0.44935696E+03  0.10667628E+05                                 8.790035                            7.117471       0.082547       1.992425                    0.999686      29.752620      86.363678       0.610293       0.422757      -1.058637      -0.003328      -0.009621       0.014221       0.017490       0.001412       0.001456      -0.013567      -0.036126      -0.062891      -0.024620      -0.007424       0.032044              9.685959       5.631146      -0.370593      -1.509549       8.824378       0.482075      14.602353           0.000002
          149              C       7.656322       9.174969      14.768618       0.089856      28.153050 0.35776555E+03  0.81032135E+04                                 9.384009                            7.295337      -0.730070       1.805292                    0.996507      26.738578      78.321547       0.484757       0.557858      -0.977931       0.000552      -0.002559       0.000120       0.002621       0.000043      -0.001708      -0.000895       0.030096       0.002241      -0.015471       0.000589       0.014882             11.660511       8.424993      -0.000768       1.083305      13.797773      -0.002131      12.758769           0.000001
          150              C      10.335608       3.746066       4.922873       0.089856      28.153050 0.35776556E+03  0.81032138E+04                                 9.384009                            7.295337      -0.730070       1.805292                    0.996507      26.738578      78.321546       0.484757       0.557858      -0.977931      -0.000552       0.002559      -0.000120       0.002621       0.000043      -0.001708      -0.000895       0.030096       0.002241      -0.015471       0.000589       0.014882             11.660511       8.424993      -0.000758       1.083305      13.797773      -0.002134      12.758768           0.000001
          151              N      11.540737       1.424937      18.440096      -0.251815      36.313307 0.51210606E+03  0.12310206E+05                                 9.108679                            7.270381       0.044405       2.035996                    0.999020      27.900645      76.297514       0.658287       0.387067      -1.104298       0.034302      -0.131038      -0.053425       0.145608       0.030095       0.006982      -0.015533       0.078401      -0.083956      -0.049073      -0.014370       0.063442             10.408544      10.978368       0.202075      -0.454861      12.724634       4.512002       7.522631           0.000001
          152              N      10.084836       4.425458      18.321159      -0.244675      35.378846 0.50644590E+03  0.12110784E+05                                 8.906867                            7.216838       0.158066       2.082746                    0.998738      27.420729      74.196116       0.664163       0.385649      -1.108012      -0.070889       0.101249      -0.068195       0.141163       0.056514       0.003149       0.014720       0.048073      -0.075351      -0.052977      -0.022157       0.075134             10.011423      11.492088      -0.728566       3.201761      11.396163      -2.602352       7.146017           0.000001
          153              N       3.771902       1.424934      11.097139      -0.255779      36.465805 0.51472201E+03  0.12389820E+05                                 9.136026                            7.290577       0.036788       2.032792                    0.999000      27.971662      76.562774       0.657100       0.387242      -1.104088      -0.035663      -0.129371       0.052929       0.144257      -0.029092       0.005270       0.016136       0.077264      -0.084007      -0.048450      -0.013912       0.062362             10.442037      11.009605      -0.200286      -0.457616      12.769693      -4.530757       7.546813           0.000001
          154              N       5.227805       4.425456      11.216076      -0.245290      35.345085 0.50589709E+03  0.12092970E+05                                 8.896011                            7.208950       0.164968       2.085181                    0.998685      27.412288      74.130618       0.665154       0.385224      -1.108447       0.070801       0.100902       0.068762       0.141146      -0.056147       0.004123      -0.015995       0.048260      -0.070700      -0.053594      -0.020847       0.074441              9.998181      11.475454       0.726707       3.195896      11.382276       2.598562       7.136813           0.000001
          155              N       6.451193      11.496098       1.251394      -0.251815      36.313307 0.51210606E+03  0.12310206E+05                                 9.108679                            7.270381       0.044405       2.035996                    0.999020      27.900645      76.297514       0.658287       0.387067      -1.104298      -0.034302       0.131038       0.053425       0.145608       0.030095       0.006982      -0.015533       0.078401      -0.083956      -0.049073      -0.014370       0.063442             10.408544      10.978368       0.202075      -0.454861      12.724633       4.512002       7.522631           0.000001
          156              N       7.907094       8.495577       1.370331      -0.244675      35.378846 0.50644590E+03  0.12110784E+05                                 8.906867                            7.216838       0.158066       2.082746                    0.998738      27.420729      74.196116       0.664163       0.385649      -1.108012       0.070889      -0.101249       0.068195       0.141163       0.056514       0.003149       0.014720       0.048073      -0.075351      -0.052977      -0.022157       0.075134             10.011423      11.492088      -0.728565       3.201761      11.396163      -2.602351       7.146017           0.000001
          157              N      14.220028      11.496101       8.594351      -0.255779      36.465805 0.51472199E+03  0.12389819E+05                                 9.136026                            7.290576       0.036788       2.032792                    0.999000      27.971662      76.562771       0.657100       0.387242      -1.104088       0.035663       0.129371      -0.052929       0.144257      -0.029092       0.005270       0.016136       0.077264      -0.084007      -0.048450      -0.013912       0.062362             10.442036      11.009604      -0.200286      -0.457616      12.769692      -4.530757       7.546813           0.000002
          158              N      12.764125       8.495579       8.475414      -0.245290      35.345083 0.50589706E+03  0.12092968E+05                                 8.896010                            7.208950       0.164969       2.085181                    0.998685      27.412287      74.130614       0.665154       0.385224      -1.108447      -0.070801      -0.100902      -0.068762       0.141146      -0.056147       0.004123      -0.015995       0.048260      -0.070700      -0.053594      -0.020847       0.074441              9.998181      11.475454       0.726707       3.195896      11.382275       2.598561       7.136813           0.000001
          159              O       7.848788      11.005879      16.256310      -0.182372      31.677263 0.38082394E+03  0.84113132E+04                                 8.203769                            6.102843       0.150932       2.181873                    0.997785      22.683948      57.435899       0.756128       0.366751      -1.131220      -0.167188      -0.018997       0.018790       0.169309       0.063730       0.025567       0.110456      -0.115238      -0.097570      -0.105224      -0.060193       0.165416             10.190906       5.697412       0.386317       0.121607      14.130872       7.186636      10.744433           0.000001
          160              O       7.961029       7.260848      16.146234      -0.191520      30.475440 0.37257231E+03  0.81659715E+04                                 7.940785                            5.989593       0.204149       2.195128                    0.998186      22.658272      56.737737       0.773916       0.361090      -1.138151       0.161999       0.061175      -0.007754       0.173339       0.010705       0.005574      -0.133308      -0.134140      -0.101998      -0.122292      -0.048697       0.170989              9.807841       6.278718      -1.959829       2.129100      12.173084      -6.769245      10.971719           0.000000
          161              O      12.842868       4.214329      19.290571      -0.589034      40.921096 0.57747436E+03  0.14167717E+05                                 9.498536                            7.477588       0.093250       2.075950                    0.995085      28.288720      75.732394       0.687571       0.363096      -1.132945       0.025915      -0.030660       0.023706       0.046622       0.002479       0.006250       0.005309       0.123219      -0.022059      -0.058511      -0.007378       0.065889             11.063690      18.212726       2.508496       3.377102       8.268975       0.155591       6.709370           0.000000
          162              O      10.471658       3.025071       0.556088      -0.563517      32.120755 0.50216434E+03  0.11823692E+05                                 7.856696                            6.858888       0.947885       2.349316                    0.999029      27.346884      70.285426       0.740468       0.351312      -1.149421      -0.019791       0.012825      -0.003722       0.023875      -0.060982      -0.018233       0.001529      -0.093957       0.208381      -0.113061       0.039444       0.073617              8.389781       6.290418      -1.165883       1.162383      11.921464      -2.548828       6.957461           0.000000
          163              O       6.638650       3.262043       1.582605      -0.561005      36.395967 0.54592253E+03  0.13143478E+05                                 8.628806                            7.159899       0.557098       2.234716                    0.998020      27.263872      71.177610       0.722458       0.352139      -1.147158      -0.008246      -0.044646      -0.011302       0.046787       0.013760      -0.035125      -0.045921       0.007874      -0.027034      -0.055810      -0.007764       0.063573              9.712166       7.435626       2.583854      -2.963536       9.667023      -3.339517      12.033848           0.000001
          164              O       5.963311       1.181499       1.411486      -0.568540      30.507484 0.47290731E+03  0.10956394E+05                                 7.532443                            6.596854       1.122819       2.405321                    0.999322      27.138764      68.930660       0.766100       0.345087      -1.155895       0.002155       0.013406      -0.004702       0.014369      -0.020231       0.039246       0.067742       0.047406      -0.153693      -0.109530       0.046327       0.063203              8.084957       6.134666       1.095869      -0.148860       8.878861       3.102516       9.241345           0.000002
          165              O       7.463858      11.005878      13.280925      -0.181331      31.589929 0.37958394E+03  0.83763509E+04                                 8.185903                            6.090585       0.153588       2.183380                    0.997741      22.653618      57.316617       0.757386       0.366473      -1.131535       0.167716      -0.020630      -0.017793       0.169914      -0.065222       0.027123      -0.109980      -0.114082      -0.099075      -0.104973      -0.061057       0.166030             10.167794       5.685614      -0.386603       0.121904      14.098890      -7.167728      10.718877           0.000001
          166              O       7.351615       7.260847      13.391001      -0.191075      30.437470 0.37206971E+03  0.81518437E+04                                 7.933628                            5.985098       0.202888       2.195302                    0.998196      22.642894      56.680227       0.774328       0.361035      -1.138244      -0.161819       0.060798       0.008123       0.173054      -0.010693       0.005054       0.133556      -0.134480      -0.099241      -0.121859      -0.049441       0.171300              9.797883       6.273610       1.956872       2.125994      12.159548       6.761181      10.960491           0.000000
          167              O      11.809973       4.214326      10.246664      -0.588237      40.871284 0.57665276E+03  0.14142251E+05                                 9.490386                            7.471757       0.086702       2.074127                    0.994941      28.272359      75.669608       0.687923       0.363047      -1.133006      -0.026764      -0.031478      -0.023854       0.047709      -0.000924       0.008122      -0.004598       0.124507      -0.024049      -0.058663      -0.008492       0.067155             11.053376      18.194223      -2.506097       3.374097       8.261678      -0.155933       6.704226           0.000000
          168              O      10.199557       3.025074       9.289657      -0.564308      32.107800 0.50190857E+03  0.11815839E+05                                 7.853211                            6.855925       0.941158       2.347328                    0.998997      27.347059      70.274101       0.740845       0.351187      -1.149555       0.019538       0.012297       0.003458       0.023343       0.060754      -0.019469      -0.001006      -0.094747       0.209601      -0.113565       0.039356       0.074209              8.386078       6.287048       1.164490       1.161599      11.916300       2.547280       6.954884           0.000000
          169              O       4.692365       3.262045       8.263140      -0.560730      36.368188 0.54542003E+03  0.13128015E+05                                 8.623155                            7.155662       0.563436       2.236598                    0.998030      27.257261      71.145177       0.722833       0.352046      -1.147263       0.007934      -0.044924       0.011661       0.047086      -0.013878      -0.034979       0.045418       0.006813      -0.026720      -0.055114      -0.008106       0.063220              9.705343       7.430312      -2.581344      -2.960722       9.660387       3.337047      12.025331           0.000001
          170              O       5.367702       1.181501       8.434259      -0.568351      30.512281 0.47300092E+03  0.10959159E+05                                 7.533274                            6.597594       1.122666       2.405234                    0.999347      27.140595      68.938303       0.766038       0.345096      -1.155882      -0.002958       0.013113       0.004304       0.014115       0.019404       0.039612      -0.068316       0.048314      -0.152153      -0.109805       0.045816       0.063989              8.085908       6.135537      -1.095806      -0.148797       8.878821      -3.102768       9.243367           0.000002
          171              O      10.143142       1.915156       3.435180      -0.182372      31.677260 0.38082395E+03  0.84113135E+04                                 8.203768                            6.102843       0.150932       2.181873                    0.997785      22.683949      57.435899       0.756128       0.366751      -1.131220       0.167188       0.018997      -0.018790       0.169309       0.063730       0.025567       0.110456      -0.115238      -0.097570      -0.105224      -0.060193       0.165416             10.190904       5.697412       0.386317       0.121607      14.130868       7.186634      10.744431           0.000001
          172              O      10.030901       5.660187       3.545256      -0.191520      30.475435 0.37257226E+03  0.81659703E+04                                 7.940784                            5.989592       0.204149       2.195129                    0.998186      22.658271      56.737733       0.773916       0.361090      -1.138151      -0.161999      -0.061175       0.007754       0.173339       0.010705       0.005574      -0.133308      -0.134140      -0.101998      -0.122292      -0.048697       0.170989              9.807839       6.278718      -1.959828       2.129099      12.173081      -6.769244      10.971718           0.000000
          173              O       5.149062       8.706706       0.400919      -0.589034      40.921096 0.57747437E+03  0.14167717E+05                                 9.498536                            7.477588       0.093250       2.075950                    0.995085      28.288721      75.732396       0.687571       0.363096      -1.132945      -0.025915       0.030661      -0.023706       0.046622       0.002479       0.006250       0.005309       0.123219      -0.022059      -0.058511      -0.007378       0.065889             11.063690      18.212726       2.508496       3.377102       8.268974       0.155591       6.709370           0.000000
          174              O       7.520272       9.895964      19.135402      -0.563517      32.120756 0.50216437E+03  0.11823693E+05                                 7.856696                            6.858888       0.947884       2.349316                    0.999029      27.346884      70.285428       0.740468       0.351312      -1.149421       0.019791      -0.012825       0.003722       0.023875      -0.060982      -0.018233       0.001529      -0.093957       0.208381      -0.113061       0.039444       0.073617              8.389781       6.290418      -1.165883       1.162383      11.921464      -2.548828       6.957461           0.000000
          175              O      11.353280       9.658992      18.108885      -0.561005      36.395966 0.54592250E+03  0.13143477E+05                                 8.628806                            7.159899       0.557098       2.234716                    0.998020      27.263871      71.177608       0.722458       0.352139      -1.147158       0.008246       0.044646       0.011302       0.046787       0.013760      -0.035125      -0.045921       0.007874      -0.027034      -0.055810      -0.007764       0.063573              9.712166       7.435626       2.583854      -2.963536       9.667023      -3.339517      12.033847           0.000001
          176              O      12.028619      11.739536      18.280004      -0.568540      30.507484 0.47290731E+03  0.10956394E+05                                 7.532443                            6.596854       1.122819       2.405321                    0.999322      27.138764      68.930660       0.766100       0.345087      -1.155895      -0.002155      -0.013406       0.004702       0.014369      -0.020231       0.039246       0.067742       0.047406      -0.153693      -0.109530       0.046327       0.063203              8.084957       6.134666       1.095869      -0.148860       8.878861       3.102516       9.241345           0.000002
          177              O      10.528072       1.915157       6.410565      -0.181331      31.589932 0.37958395E+03  0.83763510E+04                                 8.185903                            6.090586       0.153588       2.183380                    0.997741      22.653618      57.316618       0.757386       0.366473      -1.131535      -0.167716       0.020630       0.017793       0.169914      -0.065222       0.027123      -0.109980      -0.114082      -0.099075      -0.104973      -0.061057       0.166030             10.167795       5.685615      -0.386603       0.121903      14.098893      -7.167729      10.718878           0.000001
          178              O      10.640315       5.660188       6.300489      -0.191075      30.437465 0.37206962E+03  0.81518411E+04                                 7.933628                            5.985097       0.202889       2.195302                    0.998196      22.642891      56.680217       0.774328       0.361035      -1.138244       0.161818      -0.060798      -0.008123       0.173054      -0.010693       0.005054       0.133556      -0.134480      -0.099241      -0.121859      -0.049441       0.171300              9.797882       6.273609       1.956872       2.125994      12.159548       6.761180      10.960490           0.000000
          179              O       6.181957       8.706709       9.444826      -0.588238      40.871297 0.57665296E+03  0.14142258E+05                                 9.490389                            7.471759       0.086701       2.074127                    0.994941      28.272362      75.669627       0.687922       0.363047      -1.133006       0.026764       0.031478       0.023854       0.047709      -0.000924       0.008122      -0.004598       0.124507      -0.024049      -0.058663      -0.008492       0.067155             11.053379      18.194229      -2.506097       3.374098       8.261680      -0.155933       6.704228           0.000000
          180              O       7.792373       9.895961      10.401833      -0.564308      32.107808 0.50190875E+03  0.11815844E+05                                 7.853212                            6.855926       0.941157       2.347327                    0.998997      27.347063      70.274116       0.740845       0.351187      -1.149555      -0.019538      -0.012297      -0.003458       0.023343       0.060754      -0.019469      -0.001006      -0.094747       0.209601      -0.113565       0.039356       0.074209              8.386079       6.287049       1.164491       1.161600      11.916302       2.547280       6.954885           0.000000
          181              O      13.299565       9.658990      11.428350      -0.560730      36.368187 0.54542002E+03  0.13128015E+05                                 8.623155                            7.155662       0.563436       2.236598                    0.998030      27.257261      71.145177       0.722833       0.352046      -1.147263      -0.007934       0.044924      -0.011661       0.047086      -0.013878      -0.034979       0.045418       0.006813      -0.026720      -0.055114      -0.008106       0.063220              9.705343       7.430312      -2.581344      -2.960722       9.660387       3.337047      12.025331           0.000001
          182              O      12.624228      11.739534      11.257231      -0.568351      30.512281 0.47300092E+03  0.10959159E+05                                 7.533274                            6.597594       1.122666       2.405234                    0.999347      27.140595      68.938303       0.766038       0.345096      -1.155882       0.002958      -0.013113      -0.004304       0.014115       0.019404       0.039612      -0.068316       0.048314      -0.152153      -0.109805       0.045816       0.063989              8.085909       6.135537      -1.095806      -0.148797       8.878821      -3.102768       9.243367           0.000002

******************************************************
Auxiliary information for the entire system
The total spin magnetic moment of the unit cell is   0.000080
The total net atomic charge of the unit cell is   -0.000002
Accuracy of reproducing the electrostatic potential in the unit cell:
  The inner radius (bohr) =    5.0000
  The outer radius (bohr) =   12.0000
  Valid grid points have density less than (e/(bohr^3)) =    0.0001
  The number of valid grid points were=        43772
  The rms potential error without charges in kcal/mol is=      2.99649
  The rms potential error with partial charges in kcal/mol is=      1.23379
  The RRMSE value at monopole order=      0.41174
  The rms potential error with partial charges and cloud penetration in kcal/mol is=      1.24976
  The RRMSE value at monopole order with cloud penetration is=      0.41707
  The rms potential error with partial charges and atomic dipoles in kcal/mol is=      0.30179
  The RRMSE value at dipole order=      0.10071
  The rms potential error with partial charges, atomic dipoles and cloud penetration in kcal/mol is=      0.30426
  The RRMSE value at dipole order with cloud penetration=      0.10154

******************************************************
The electron densities and ab initio electrostatic potential were computed in VASP using the PBE functional and
projector augmented wave method. See the main text of the journal article for a description of computational details.
The atomic charges, dipoles, and quadrupoles were computed with the DDEC6 method as described in
(a) T. A. Manz and N. Gabaldon Limas, RSC Adv. 6 (2016) 47771-47801 DOI: 10.1039/c6ra04656h
(b) N. Gabaldon Limas and T. A. Manz, RSC Adv. 8 (2018) 2678-2707 DOI: 10.1039/c7ra11829e.
For each atom in the material, the electron cloud parameters were fit to the spherically averaged atom-in-material
electron density using radial positions for which this density was between 10^-4 and 10^-2 electrons per cubic bohr.
The polarizabilities, dispersion coefficients, and quantum Drude oscillator (QDO) parameters were fit using the MCLF method.
The magnetic structure of the system was optimized in VASP from the default ferromagnetic initial guess using spin polarization.
The atomic spin moments (ASMs) were computed on this optimized magnetic structure using the DDEC6 partition as inputs
to the method of T. A. Manz and D. S. Sholl, J. Chem. Theory Comput. 7 (2011) 4146-4164 DOI: 10.1021/ct200539n.
The RMSE and RRMSE were computed using a uniform grid with Ewald summation.
