# Supplementary material for: A collection of forcefield precursors for metal–organic frameworks
Source: RSC Adv. 2019 Nov 13;9(63):36492–507. doi: 10.1039/c9ra07327b (PMC9075174; doi:10.1039/c9ra07327b)
Supplement: RA-009-C9RA07327B-s6329 [file RA-009-C9RA07327B-s6329.xyz]

  444
jmolscript: load "" {1 1 1} spacegroup "x,y,z" unitcell [{     20.269000     0.000000     0.000000 }, {      0.000000    20.269000     0.000000 }, {      0.000000     0.000000    39.645000 }]
Zn    16.862186     2.947721    27.786388     1.004476
Zn     3.406814    17.321279     7.963888     1.004476
Zn    17.321279    16.862186    37.697638     1.004476
Zn     2.947721     3.406814    17.875138     1.004476
Zn     3.406814     2.947721    11.858612     1.004476
Zn    16.862186    17.321279    31.681112     1.004476
Zn     2.947721    16.862186     1.947362     1.004476
Zn    17.321279     3.406814    21.769862     1.004476
Zn    16.861578     0.000000    29.733750     1.079263
Zn     3.407422     0.000000     9.911250     1.079263
Zn     0.000000    16.861578     0.000000     1.079263
Zn     0.000000     3.407422    19.822500     1.079263
H     16.987449    17.970495    26.221203     0.120114
H     17.386748    16.695575    24.314279     0.122555
H     18.193454    20.102794    22.272561     0.118456
H     17.802263     1.092499    24.211202     0.110162
H     18.154943    14.263295    20.762087     0.128577
H     18.933273    13.793054    16.797587     0.135369
H     18.732610    17.524577    18.426996     0.135009
H     17.030014     9.996671    21.071317     0.124167
H     16.912454     7.765054    21.562916     0.113889
H     19.223120     6.895514    18.395280     0.122704
H     19.474455     9.092673    17.955221     0.121597
H      0.354708    15.015275    13.376223     0.121508
H      1.309377    15.412548    11.326576     0.114127
H      0.308089    19.287980    11.612020     0.120147
H     19.606204    18.898816    13.665632     0.120498
H      3.281551     2.298505     6.398703     0.120114
H      2.882252     3.573425     4.491779     0.122555
H      2.075546     0.166206     2.450061     0.118456
H      2.466737    19.176501     4.388701     0.110162
H      2.114057     6.005705     0.939587     0.128577
H      1.335727     6.475945    36.620086     0.135369
H      1.536390     2.744423    38.249496     0.135009
H      3.238986    10.272329     1.248818     0.124167
H      3.356546    12.503946     1.740416     0.113889
H      1.045880    13.373486    38.217780     0.122704
H      0.794545    11.176327    37.777721     0.121597
H     19.914292     5.253725    33.198723     0.121508
H     18.959623     4.856452    31.149077     0.114127
H     19.960911     0.981020    31.434521     0.120147
H      0.662796     1.370184    33.488132     0.120498
H      2.298505    16.987449    36.132453     0.120114
H      3.573425    17.386748    34.225529     0.122555
H      0.166206    18.193454    32.183811     0.118456
H     19.176501    17.802263    34.122451     0.110162
H      6.005705    18.154943    30.673337     0.128577
H      6.475945    18.933273    26.708837     0.135369
H      2.744423    18.732610    28.338246     0.135009
H     10.272329    17.030014    30.982568     0.124167
H     12.503946    16.912454    31.474166     0.113889
H     13.373486    19.223120    28.306530     0.122704
H     11.176327    19.474455    27.866471     0.121597
H      5.253725     0.354708    23.287473     0.121508
H      4.856452     1.309377    21.237827     0.114127
H      0.981020     0.308089    21.523271     0.120147
H      1.370184    19.606204    23.576882     0.120498
H     17.970495     3.281551    16.309953     0.120114
H     16.695575     2.882252    14.403028     0.122555
H     20.102794     2.075546    12.361311     0.118456
H      1.092499     2.466737    14.299952     0.110162
H     14.263295     2.114057    10.850837     0.128577
H     13.793054     1.335727     6.886337     0.135369
H     17.524577     1.536390     8.515746     0.135009
H      9.996671     3.238986    11.160067     0.124167
H      7.765054     3.356546    11.651666     0.113889
H      6.895514     1.045880     8.484030     0.122704
H      9.092673     0.794545     8.043971     0.121597
H     15.015275    19.914292     3.464973     0.121508
H     15.412548    18.959623     1.415327     0.114127
H     19.287980    19.960911     1.700771     0.120147
H     18.898816     0.662796     3.754382     0.120498
H      3.281551    17.970495    13.423797     0.120114
H      2.882252    16.695575    15.330721     0.122555
H      2.075546    20.102794    17.372439     0.118456
H      2.466737     1.092499    15.433799     0.110162
H      2.114057    14.263295    18.882914     0.128577
H      1.335727    13.793054    22.847414     0.135369
H      1.536390    17.524577    21.218004     0.135009
H      3.238986     9.996671    18.573683     0.124167
H      3.356546     7.765054    18.082084     0.113889
H      1.045880     6.895514    21.249720     0.122704
H      0.794545     9.092673    21.689780     0.121597
H     19.914292    15.015275    26.268777     0.121508
H     18.959623    15.412548    28.318424     0.114127
H     19.960911    19.287980    28.032979     0.120147
H      0.662796    18.898816    25.979368     0.120498
H     16.987449     2.298505    33.246297     0.120114
H     17.386748     3.573425    35.153222     0.122555
H     18.193454     0.166206    37.194939     0.118456
H     17.802263    19.176501    35.256298     0.110162
H     18.154943     6.005705    38.705413     0.128577
H     18.933273     6.475945     3.024914     0.135369
H     18.732610     2.744423     1.395504     0.135009
H     17.030014    10.272329    38.396183     0.124167
H     16.912454    12.503946    37.904584     0.113889
H     19.223120    13.373486     1.427220     0.122704
H     19.474455    11.176327     1.867279     0.121597
H      0.354708     5.253725     6.446277     0.121508
H      1.309377     4.856452     8.495924     0.114127
H      0.308089     0.981020     8.210480     0.120147
H     19.606204     1.370184     6.156868     0.120498
H     17.970495    16.987449     3.512547     0.120114
H     16.695575    17.386748     5.419471     0.122555
H     20.102794    18.193454     7.461189     0.118456
H      1.092499    17.802263     5.522549     0.110162
H     14.263295    18.154943     8.971664     0.128577
H     13.793054    18.933273    12.936163     0.135369
H     17.524577    18.732610    11.306754     0.135009
H      9.996671    17.030014     8.662432     0.124167
H      7.765054    16.912454     8.170834     0.113889
H      6.895514    19.223120    11.338470     0.122704
H      9.092673    19.474455    11.778529     0.121597
H     15.015275     0.354708    16.357527     0.121508
H     15.412548     1.309377    18.407173     0.114127
H     19.287980     0.308089    18.121729     0.120147
H     18.898816    19.606204    16.068119     0.120498
H      2.298505     3.281551    23.335047     0.120114
H      3.573425     2.882252    25.241972     0.122555
H      0.166206     2.075546    27.283689     0.118456
H     19.176501     2.466737    25.345049     0.110162
H      6.005705     2.114057    28.794163     0.128577
H      6.475945     1.335727    32.758664     0.135369
H      2.744423     1.536390    31.129254     0.135009
H     10.272329     3.238986    28.484932     0.124167
H     12.503946     3.356546    27.993334     0.113889
H     13.373486     1.045880    31.160970     0.122704
H     11.176327     0.794545    31.601030     0.121597
H      5.253725    19.914292    36.180027     0.121508
H      4.856452    18.959623    38.229673     0.114127
H      0.981020    19.960911    37.944229     0.120147
H      1.370184     0.662796    35.890619     0.120498
C     17.104604     0.292684    26.648576     0.621694
C     17.346210    19.746262    25.388658    -0.035922
C     17.232501    18.396144    25.419581    -0.097195
C     17.472891    17.630990    24.288509    -0.139811
C     17.852327    18.294799    23.092816     0.152903
C     17.956915    19.669038    23.070218    -0.141752
C     17.716930     0.156882    24.220320    -0.112628
C     18.095555    17.505322    21.888797    -0.105586
C     18.257302    16.853673    20.929388    -0.102186
C     18.464248    15.998322    19.786027     0.163892
C     18.363714    14.626110    19.919234    -0.187638
C     18.560323    13.774812    18.853180     0.167464
C     18.816523    14.346398    17.550842    -0.198709
C     18.887262    15.722663    17.430717     0.161639
C     18.700990    16.590379    18.528884    -0.196393
C     18.432629    12.469489    18.987180    -0.085461
C     18.394118    11.269564    19.152500    -0.139002
C     18.221831     9.796008    19.477985     0.153868
C     17.490120     9.374413    20.536903    -0.145235
C     17.425259     8.048820    20.828294    -0.102777
C     18.088866     7.114419    20.070678    -0.027796
C     18.815713     7.533987    18.951103    -0.085586
C     18.933273     8.812961    18.672002    -0.141191
C     18.029276     5.628701    20.473074     0.601581
C     19.219066    16.274588    16.117675    -0.100839
C     19.536681    16.590785    15.043692    -0.111668
C     20.040568    16.916507    13.706069     0.161281
C      0.356734    15.884815    13.018229    -0.143839
C      0.945346    16.130070    11.813814    -0.094105
C      1.018720    17.378641    11.300411    -0.037903
C      0.343357    18.429386    11.990630    -0.086996
C     20.020907    18.199535    13.191874    -0.142402
C      1.757322    17.711052    10.016309     0.630377
C      3.164396    19.976316     6.826076     0.621694
C      2.922790     0.522738     5.566158    -0.035922
C      3.036499     1.872856     5.597081    -0.097195
C      2.796109     2.638010     4.466009    -0.139811
C      2.416673     1.974201     3.270316     0.152903
C      2.312085     0.599962     3.247718    -0.141752
C      2.552070    20.112118     4.397820    -0.112628
C      2.173445     2.763678     2.066297    -0.105586
C      2.011698     3.415327     1.106888    -0.102186
C      1.804752     4.270678    -0.036473     0.163892
C      1.905286     5.642890     0.096734    -0.187638
C      1.708677     6.494188    38.675680     0.167464
C      1.452477     5.922602    37.373342    -0.198709
C      1.381738     4.546337    37.253217     0.161639
C      1.568010     3.678621    38.351384    -0.196393
C      1.836371     7.799511    38.809680    -0.085461
C      1.874883     8.999436    38.974999    -0.139002
C      2.047169    10.472992    39.300485     0.153868
C      2.778880    10.894588     0.714403    -0.145235
C      2.843741    12.220180     1.005794    -0.102777
C      2.180134    13.154581     0.248178    -0.027796
C      1.453287    12.735013    38.773603    -0.085586
C      1.335727    11.456039    38.494502    -0.141191
C      2.239724    14.640299     0.650574     0.601581
C      1.049934     3.994412    35.940175    -0.100839
C      0.732319     3.678215    34.866192    -0.111668
C      0.228432     3.352493    33.528569     0.161281
C     19.912266     4.384185    32.840729    -0.143839
C     19.323654     4.138930    31.636314    -0.094105
C     19.250280     2.890359    31.122911    -0.037903
C     19.925643     1.839614    31.813130    -0.086996
C      0.248093     2.069465    33.014374    -0.142402
C     18.511678     2.557948    29.838809     0.630377
C     19.976316    17.104604    36.559826     0.621694
C      0.522738    17.346210    35.299908    -0.035922
C      1.872856    17.232501    35.330831    -0.097195
C      2.638010    17.472891    34.199759    -0.139811
C      1.974201    17.852327    33.004066     0.152902
C      0.599962    17.956915    32.981468    -0.141752
C     20.112118    17.716930    34.131570    -0.112628
C      2.763678    18.095555    31.800047    -0.105586
C      3.415327    18.257302    30.840638    -0.102186
C      4.270678    18.464248    29.697277     0.163892
C      5.642890    18.363714    29.830484    -0.187638
C      6.494188    18.560323    28.764430     0.167464
C      5.922602    18.816523    27.462092    -0.198709
C      4.546337    18.887262    27.341967     0.161639
C      3.678621    18.700990    28.440134    -0.196393
C      7.799511    18.432629    28.898430    -0.085461
C      8.999436    18.394118    29.063750    -0.139002
C     10.472992    18.221831    29.389235     0.153868
C     10.894588    17.490120    30.448153    -0.145235
C     12.220180    17.425259    30.739544    -0.102777
C     13.154581    18.088866    29.981928    -0.027796
C     12.735013    18.815713    28.862353    -0.085586
C     11.456039    18.933273    28.583252    -0.141191
C     14.640299    18.029276    30.384324     0.601581
C      3.994412    19.219066    26.028925    -0.100839
C      3.678215    19.536681    24.954942    -0.111668
C      3.352493    20.040568    23.617319     0.161281
C      4.384185     0.356734    22.929479    -0.143839
C      4.138930     0.945346    21.725064    -0.094105
C      2.890359     1.018720    21.211661    -0.037903
C      1.839614     0.343357    21.901880    -0.086996
C      2.069465    20.020907    23.103124    -0.142402
C      2.557948     1.757322    19.927559     0.630377
C      0.292684     3.164396    16.737326     0.621694
C     19.746262     2.922790    15.477408    -0.035922
C     18.396144     3.036499    15.508331    -0.097195
C     17.630990     2.796109    14.377259    -0.139811
C     18.294799     2.416673    13.181566     0.152902
C     19.669038     2.312085    13.158968    -0.141752
C      0.156882     2.552070    14.309070    -0.112628
C     17.505322     2.173445    11.977547    -0.105586
C     16.853673     2.011698    11.018138    -0.102186
C     15.998322     1.804752     9.874777     0.163892
C     14.626110     1.905286    10.007984    -0.187638
C     13.774812     1.708677     8.941930     0.167464
C     14.346398     1.452477     7.639592    -0.198709
C     15.722663     1.381738     7.519467     0.161639
C     16.590379     1.568010     8.617634    -0.196393
C     12.469489     1.836371     9.075930    -0.085461
C     11.269564     1.874883     9.241250    -0.139002
C      9.796008     2.047169     9.566735     0.153868
C      9.374413     2.778880    10.625653    -0.145235
C      8.048820     2.843741    10.917044    -0.102777
C      7.114419     2.180134    10.159428    -0.027796
C      7.533987     1.453287     9.039853    -0.085586
C      8.812961     1.335727     8.760752    -0.141191
C      5.628701     2.239724    10.561824     0.601581
C     16.274588     1.049934     6.206425    -0.100839
C     16.590785     0.732319     5.132442    -0.111668
C     16.916507     0.228432     3.794819     0.161281
C     15.884815    19.912266     3.106979    -0.143839
C     16.130070    19.323654     1.902564    -0.094105
C     17.378641    19.250280     1.389161    -0.037903
C     18.429386    19.925643     2.079380    -0.086996
C     18.199535     0.248093     3.280624    -0.142402
C     17.711052    18.511678     0.105059     0.630377
C      3.164396     0.292684    12.996424     0.621694
C      2.922790    19.746262    14.256342    -0.035922
C      3.036499    18.396144    14.225419    -0.097195
C      2.796109    17.630990    15.356491    -0.139811
C      2.416673    18.294799    16.552184     0.152903
C      2.312085    19.669038    16.574782    -0.141752
C      2.552070     0.156882    15.424680    -0.112628
C      2.173445    17.505322    17.756203    -0.105586
C      2.011698    16.853673    18.715612    -0.102186
C      1.804752    15.998322    19.858973     0.163892
C      1.905286    14.626110    19.725766    -0.187638
C      1.708677    13.774812    20.791820     0.167464
C      1.452477    14.346398    22.094159    -0.198709
C      1.381738    15.722663    22.214283     0.161639
C      1.568010    16.590379    21.116116    -0.196393
C      1.836371    12.469489    20.657820    -0.085461
C      1.874883    11.269564    20.492501    -0.139002
C      2.047169     9.796008    20.167015     0.153868
C      2.778880     9.374413    19.108097    -0.145235
C      2.843741     8.048820    18.816706    -0.102777
C      2.180134     7.114419    19.574322    -0.027796
C      1.453287     7.533987    20.693897    -0.085586
C      1.335727     8.812961    20.972998    -0.141191
C      2.239724     5.628701    19.171926     0.601581
C      1.049934    16.274588    23.527325    -0.100839
C      0.732319    16.590785    24.601308    -0.111668
C      0.228432    16.916507    25.938931     0.161281
C     19.912266    15.884815    26.626771    -0.143839
C     19.323654    16.130070    27.831186    -0.094105
C     19.250280    17.378641    28.344589    -0.037903
C     19.925643    18.429386    27.654370    -0.086996
C      0.248093    18.199535    26.453126    -0.142402
C     18.511678    17.711052    29.628691     0.630377
C     17.104604    19.976316    32.818924     0.621694
C     17.346210     0.522738    34.078842    -0.035922
C     17.232501     1.872856    34.047919    -0.097195
C     17.472891     2.638010    35.178991    -0.139811
C     17.852327     1.974201    36.374684     0.152903
C     17.956915     0.599962    36.397282    -0.141752
C     17.716930    20.112118    35.247180    -0.112628
C     18.095555     2.763678    37.578703    -0.105586
C     18.257302     3.415327    38.538112    -0.102186
C     18.464248     4.270678     0.036473     0.163892
C     18.363714     5.642890    39.548266    -0.187638
C     18.560323     6.494188     0.969320     0.167464
C     18.816523     5.922602     2.271659    -0.198709
C     18.887262     4.546337     2.391783     0.161639
C     18.700990     3.678621     1.293616    -0.196393
C     18.432629     7.799511     0.835320    -0.085461
C     18.394118     8.999436     0.670000    -0.139002
C     18.221831    10.472992     0.344515     0.153868
C     17.490120    10.894588    38.930597    -0.145235
C     17.425259    12.220180    38.639206    -0.102777
C     18.088866    13.154581    39.396822    -0.027796
C     18.815713    12.735013     0.871397    -0.085586
C     18.933273    11.456039     1.150498    -0.141191
C     18.029276    14.640299    38.994426     0.601581
C     19.219066     3.994412     3.704825    -0.100839
C     19.536681     3.678215     4.778808    -0.111668
C     20.040568     3.352493     6.116431     0.161281
C      0.356734     4.384185     6.804271    -0.143839
C      0.945346     4.138930     8.008686    -0.094105
C      1.018720     2.890359     8.522089    -0.037903
C      0.343357     1.839614     7.831870    -0.086996
C     20.020907     2.069465     6.630626    -0.142402
C      1.757322     2.557948     9.806191     0.630377
C      0.292684    17.104604     3.085174     0.621694
C     19.746262    17.346210     4.345092    -0.035922
C     18.396144    17.232501     4.314169    -0.097195
C     17.630990    17.472891     5.445241    -0.139811
C     18.294799    17.852327     6.640934     0.152903
C     19.669038    17.956915     6.663532    -0.141752
C      0.156882    17.716930     5.513430    -0.112628
C     17.505322    18.095555     7.844953    -0.105586
C     16.853673    18.257302     8.804362    -0.102186
C     15.998322    18.464248     9.947723     0.163892
C     14.626110    18.363714     9.814516    -0.187638
C     13.774812    18.560323    10.880570     0.167464
C     14.346398    18.816523    12.182908    -0.198709
C     15.722663    18.887262    12.303033     0.161639
C     16.590379    18.700990    11.204866    -0.196393
C     12.469489    18.432629    10.746570    -0.085461
C     11.269564    18.394118    10.581251    -0.139002
C      9.796008    18.221831    10.255765     0.153868
C      9.374413    17.490120     9.196847    -0.145235
C      8.048820    17.425259     8.905456    -0.102777
C      7.114419    18.088866     9.663072    -0.027796
C      7.533987    18.815713    10.782647    -0.085586
C      8.812961    18.933273    11.061748    -0.141191
C      5.628701    18.029276     9.260676     0.601581
C     16.274588    19.219066    13.616075    -0.100839
C     16.590785    19.536681    14.690058    -0.111668
C     16.916507    20.040568    16.027681     0.161281
C     15.884815     0.356734    16.715521    -0.143839
C     16.130070     0.945346    17.919936    -0.094105
C     17.378641     1.018720    18.433339    -0.037903
C     18.429386     0.343357    17.743120    -0.086996
C     18.199535    20.020907    16.541876    -0.142402
C     17.711052     1.757322    19.717441     0.630377
C     19.976316     3.164396    22.907674     0.621694
C      0.522738     2.922790    24.167592    -0.035922
C      1.872856     3.036499    24.136669    -0.097195
C      2.638010     2.796109    25.267741    -0.139811
C      1.974201     2.416673    26.463434     0.152903
C      0.599962     2.312085    26.486032    -0.141752
C     20.112118     2.552070    25.335930    -0.112628
C      2.763678     2.173445    27.667453    -0.105586
C      3.415327     2.011698    28.626862    -0.102186
C      4.270678     1.804752    29.770223     0.163892
C      5.642890     1.905286    29.637016    -0.187638
C      6.494188     1.708677    30.703070     0.167464
C      5.922602     1.452477    32.005409    -0.198709
C      4.546337     1.381738    32.125533     0.161639
C      3.678621     1.568010    31.027366    -0.196393
C      7.799511     1.836371    30.569070    -0.085461
C      8.999436     1.874883    30.403751    -0.139002
C     10.472992     2.047169    30.078265     0.153868
C     10.894588     2.778880    29.019347    -0.145235
C     12.220180     2.843741    28.727956    -0.102777
C     13.154581     2.180134    29.485572    -0.027796
C     12.735013     1.453287    30.605147    -0.085586
C     11.456039     1.335727    30.884248    -0.141191
C     14.640299     2.239724    29.083176     0.601581
C      3.994412     1.049934    33.438575    -0.100839
C      3.678215     0.732319    34.512558    -0.111668
C      3.352493     0.228432    35.850181     0.161281
C      4.384185    19.912266    36.538021    -0.143839
C      4.138930    19.323654    37.742436    -0.094105
C      2.890359    19.250280    38.255839    -0.037903
C      1.839614    19.925643    37.565620    -0.086996
C      2.069465     0.248093    36.364376    -0.142402
C      2.557948    18.511678    39.539941     0.630377
O     16.829756    19.948750    27.685689    -0.544504
O     17.221353     1.543282    26.509026    -0.586540
O     17.248514     5.333787    21.364294    -0.535269
O     18.819766     4.851588    19.819328    -0.597940
O      2.213780    16.756585     9.406173    -0.560754
O      1.890287    18.866385     9.632149    -0.600058
O      3.439244     0.320250     7.863189    -0.544504
O      3.047647    18.725718     6.686526    -0.586540
O      3.020486    14.935213     1.541794    -0.535269
O      1.449234    15.417412    -0.003172    -0.597940
O     18.055220     3.512415    29.228673    -0.560754
O     18.378713     1.402615    29.454649    -0.600058
O      0.320250    16.829756    37.596939    -0.544504
O     18.725718    17.221353    36.420276    -0.586540
O     14.935213    17.248514    31.275544    -0.535269
O     15.417412    18.819766    29.730578    -0.597940
O      3.512415     2.213780    19.317423    -0.560754
O      1.402615     1.890287    19.543399    -0.600058
O     19.948750     3.439244    17.774439    -0.544504
O      1.543282     3.047647    16.597776    -0.586540
O      5.333787     3.020486    11.453044    -0.535269
O      4.851588     1.449234     9.908078    -0.597940
O     16.756585    18.055220    39.139923    -0.560754
O     18.866385    18.378713    39.365899    -0.600058
O      3.439244    19.948750    11.959311    -0.544504
O      3.047647     1.543282    13.135974    -0.586540
O      3.020486     5.333787    18.280706    -0.535269
O      1.449234     4.851588    19.825672    -0.597940
O     18.055220    16.756585    30.238827    -0.560754
O     18.378713    18.866385    30.012851    -0.600058
O     16.829756     0.320250    31.781811    -0.544504
O     17.221353    18.725718    32.958474    -0.586540
O     17.248514    14.935213    38.103206    -0.535269
O     18.819766    15.417412     0.003172    -0.597940
O      2.213780     3.512415    10.416327    -0.560754
O      1.890287     1.402615    10.190351    -0.600058
O     19.948750    16.829756     2.048061    -0.544504
O      1.543282    17.221353     3.224724    -0.586540
O      5.333787    17.248514     8.369456    -0.535269
O      4.851588    18.819766     9.914422    -0.597940
O     16.756585     2.213780    20.327577    -0.560754
O     18.866385     1.890287    20.101601    -0.600058
O      0.320250     3.439244    21.870561    -0.544504
O     18.725718     3.047647    23.047224    -0.586540
O     14.935213     3.020486    28.191956    -0.535269
O     15.417412     1.449234    29.736922    -0.597940
O      3.512415    18.055220     0.505077    -0.560754
O      1.402615    18.378713     0.279101    -0.600058

The following XYZ coordinates are in angstroms. Other properties are in atomic units.
The sperically averaged electron density of each atom fit to a function of the form exp(a - br)
eigen_1, eigen_2 and eigen_3 are the three eigenvalues of traceless quadrupole moment tensor
  atom number  atomic symbol              X              Y              Z     net charge C6 coefficient C8 coefficient C10 coefficient fluctuating dipole atomic polarizability isotropic forcefield polarizability              a              b squared Pearson coefficient          <r^3>          <r^4>         wp_QDO          m_QDO          q_QDO       dipole_x       dipole_y       dipole_z         dipole            Qxy            Qxz            Qyz     Q(x^2-y^2)  Q(3z^2 - R^2)        eigen_1        eigen_2        eigen_3 static polarizability      alpha(xx)      alpha(xy)      alpha(xz)      alpha(yy)      alpha(yz)      alpha(zz) atomic spin moment
            1             Zn      16.862186       2.947721      27.786388       1.004476      68.190395 0.13410628E+04  0.39319531E+05                                13.945992                           12.185433       0.343378       2.006999                    0.999019      42.334810     111.441544       0.503133       0.415206      -1.131710       0.004688       0.091563      -0.077670       0.120160       0.004873      -0.020825      -0.125562      -0.161054       0.085545      -0.102725      -0.072747       0.175472             17.175836      20.638071      -0.212918      -1.607970      12.006118       3.119369      18.883318           0.000002
            2             Zn       3.406814      17.321279       7.963888       1.004476      68.190394 0.13410628E+04  0.39319531E+05                                13.945992                           12.185433       0.343378       2.006999                    0.999019      42.334810     111.441544       0.503133       0.415206      -1.131710      -0.004688      -0.091563      -0.077670       0.120160       0.004873       0.020825       0.125562      -0.161054       0.085545      -0.102725      -0.072747       0.175472             17.175835      20.638071      -0.212918       1.607969      12.006118      -3.119369      18.883318           0.000002
            3             Zn      17.321279      16.862186      37.697638       1.004476      68.190394 0.13410628E+04  0.39319531E+05                                13.945992                           12.185433       0.343378       2.006999                    0.999019      42.334810     111.441544       0.503133       0.415206      -1.131710      -0.091563       0.004688      -0.077670       0.120160      -0.004873       0.125562      -0.020825       0.161054       0.085545      -0.102725      -0.072747       0.175472             17.175835      12.006118       0.212918      -3.119369      20.638071      -1.607969      18.883318           0.000002
            4             Zn       2.947721       3.406814      17.875138       1.004476      68.190393 0.13410628E+04  0.39319530E+05                                13.945992                           12.185433       0.343378       2.006999                    0.999019      42.334810     111.441543       0.503133       0.415206      -1.131710       0.091563      -0.004688      -0.077670       0.120160      -0.004873      -0.125562       0.020825       0.161054       0.085545      -0.102725      -0.072747       0.175472             17.175835      12.006118       0.212918       3.119369      20.638070       1.607970      18.883318           0.000002
            5             Zn       3.406814       2.947721      11.858612       1.004476      68.190389 0.13410627E+04  0.39319527E+05                                13.945991                           12.185432       0.343378       2.006999                    0.999019      42.334810     111.441541       0.503133       0.415206      -1.131710      -0.004688       0.091563       0.077670       0.120160      -0.004873      -0.020825       0.125562      -0.161054       0.085545      -0.102725      -0.072747       0.175472             17.175834      20.638069       0.212918      -1.607969      12.006117      -3.119369      18.883316           0.000002
            6             Zn      16.862186      17.321279      31.681112       1.004476      68.190394 0.13410628E+04  0.39319530E+05                                13.945992                           12.185433       0.343378       2.006999                    0.999019      42.334810     111.441543       0.503133       0.415206      -1.131710       0.004688      -0.091563       0.077670       0.120160      -0.004873       0.020825      -0.125562      -0.161054       0.085545      -0.102725      -0.072747       0.175472             17.175836      20.638071       0.212918       1.607969      12.006118       3.119369      18.883318           0.000002
            7             Zn       2.947721      16.862186       1.947362       1.004476      68.190390 0.13410627E+04  0.39319527E+05                                13.945991                           12.185432       0.343378       2.006999                    0.999019      42.334810     111.441541       0.503133       0.415206      -1.131710       0.091563       0.004688       0.077670       0.120160       0.004873       0.125562       0.020825       0.161054       0.085545      -0.102725      -0.072747       0.175472             17.175834      12.006117      -0.212918      -3.119369      20.638070       1.607970      18.883317           0.000002
            8             Zn      17.321279       3.406814      21.769862       1.004476      68.190391 0.13410627E+04  0.39319529E+05                                13.945992                           12.185433       0.343378       2.006999                    0.999019      42.334809     111.441541       0.503133       0.415206      -1.131710      -0.091563      -0.004688       0.077670       0.120160       0.004873      -0.125562      -0.020825       0.161054       0.085545      -0.102725      -0.072747       0.175472             17.175835      12.006118      -0.212918       3.119369      20.638070      -1.607969      18.883317           0.000002
            9             Zn      16.861578       0.000000      29.733750       1.079263      86.863140 0.14140508E+04  0.42450392E+05                                17.794405                           13.727038       0.040546       1.892392                    0.999715      43.971553     121.160382       0.408291       0.499712      -1.069345      -0.002492      -0.000000       0.000000       0.002492      -0.000000       0.000000       0.093934       0.102865      -0.093162      -0.127445       0.060485       0.066959             24.931049      27.105639      -0.000000       0.000000      18.489527       1.562954      29.197981          -0.000000
           10             Zn       3.407422       0.000000       9.911250       1.079263      86.863140 0.14140508E+04  0.42450392E+05                                17.794405                           13.727038       0.040546       1.892392                    0.999715      43.971553     121.160382       0.408291       0.499712      -1.069345       0.002492      -0.000000      -0.000000       0.002492      -0.000000       0.000000      -0.093934       0.102865      -0.093162      -0.127445       0.060485       0.066959             24.931049      27.105639       0.000000      -0.000000      18.489527      -1.562954      29.197981          -0.000000
           11             Zn       0.000000      16.861578       0.000000       1.079263      86.863140 0.14140508E+04  0.42450392E+05                                17.794405                           13.727038       0.040546       1.892392                    0.999715      43.971553     121.160382       0.408291       0.499712      -1.069345      -0.000000      -0.002492      -0.000000       0.002492      -0.000000      -0.093934       0.000000      -0.102865      -0.093162      -0.127445       0.060485       0.066959             24.931049      18.489526       0.000000      -1.562954      27.105639       0.000000      29.197982          -0.000000
           12             Zn       0.000000       3.407422      19.822500       1.079263      86.863140 0.14140508E+04  0.42450392E+05                                17.794405                           13.727038       0.040546       1.892392                    0.999715      43.971553     121.160382       0.408291       0.499712      -1.069345       0.000000       0.002492       0.000000       0.002492      -0.000000       0.093934      -0.000000      -0.102865      -0.093162      -0.127445       0.060485       0.066959             24.931049      18.489527      -0.000000       1.562954      27.105638      -0.000000      29.197982          -0.000000
           13              H      16.987449      17.970495      26.221203       0.120114       1.211238 0.90215793E+01  0.90612387E+02                                 1.833362                            1.723925      -1.065265       2.377550                    0.997035       3.455627       9.557395       0.493646       1.235336      -0.720390      -0.012078      -0.020091       0.032857       0.040362       0.006638      -0.010116      -0.007774      -0.017222       0.007241      -0.015727      -0.002129       0.017856              1.938828       1.623039       0.070103      -0.330834       1.637845      -0.211937       2.555601           0.000000
           14              H      17.386748      16.695575      24.314279       0.122555       1.227383 0.93505013E+01  0.93960473E+02                                 1.803301                            1.724343      -0.851720       2.481484                    0.999204       3.282451       8.832505       0.511154       1.192460      -0.732969      -0.004713      -0.039385       0.003489       0.039820       0.004996      -0.007794      -0.001688      -0.028840       0.008015      -0.019142       0.004371       0.014771              1.813783       1.478174       0.079333      -0.039057       2.305457       0.096697       1.657718           0.000000
           15              H      18.193454      20.102794      22.272561       0.118456       1.003254 0.70331469E+01  0.67434962E+02                                 1.709898                            1.591121      -0.974622       2.423084                    0.997492       3.525298      10.030986       0.473241       1.349858      -0.693551       0.011089       0.018627      -0.033149       0.039608       0.002949      -0.005259      -0.001857      -0.016392       0.026218      -0.014132       0.003262       0.010870              1.828478       1.405849       0.113841      -0.202860       1.743844      -0.364519       2.335741          -0.000000
           16              H      17.802263       1.092499      24.211202       0.110162       1.177259 0.85720776E+01  0.86141829E+02                                 1.860487                            1.721708      -1.466831       2.172026                    0.993341       3.896469      11.257704       0.470018       1.296773      -0.702305       0.006420       0.037320       0.000669       0.037874      -0.000994      -0.002275       0.000016      -0.017702       0.001398      -0.009650       0.000973       0.008676              1.961335       1.540869       0.233874      -0.067028       2.534711      -0.003825       1.808424           0.000000
           17              H      18.154943      14.263295      20.762087       0.128577       1.270078 0.99697156E+01  0.10232249E+03                                 1.884676                            1.811297      -0.982229       2.423671                    0.998143       3.384115       9.357470       0.483604       1.234036      -0.723017      -0.009905      -0.014608       0.033122       0.037531       0.002176      -0.006721      -0.003714      -0.014685       0.028619      -0.014101       0.000990       0.013112              1.914065       1.524198       0.067278      -0.165375       1.986454      -0.137501       2.231543          -0.000000
           18              H      18.933273      13.793054      16.797587       0.135369       1.243387 0.95776953E+01  0.97074469E+02                                 1.838535                            1.760502      -1.011577       2.413390                    0.998078       3.308648       9.017475       0.497988       1.213510      -0.727878       0.003621      -0.022648      -0.031330       0.038828      -0.000020      -0.003233       0.006271      -0.017544       0.028318      -0.013982       0.000140       0.013842              1.857998       1.422873       0.018167      -0.070913       2.019036       0.191381       2.132086          -0.000000
           19              H      18.732610      17.524577      18.426996       0.135009       1.005766 0.72780734E+01  0.70685806E+02                                 1.739250                            1.640481      -1.150223       2.349446                    0.995925       3.593969      10.437582       0.454813       1.386620      -0.685958       0.000781       0.036155      -0.003113       0.036297       0.002988      -0.003375       0.001776      -0.017813       0.010797      -0.012035       0.004046       0.007989              1.824562       1.363329      -0.037502      -0.012200       2.409868      -0.196963       1.700488          -0.000000
           20              H      17.030014       9.996671      21.071317       0.124167       1.179978 0.84354318E+01  0.82040243E+02                                 1.707068                            1.596946      -0.835122       2.488598                    0.999344       3.142669       8.133188       0.555498       1.133716      -0.747445      -0.018568       0.022310       0.021603       0.036183      -0.002965      -0.014835       0.000556      -0.013038       0.003721      -0.018534       0.005370       0.013164              1.759768       1.580956      -0.297320      -0.267845       2.098332       0.287316       1.600017           0.000000
           21              H      16.912454       7.765054      21.562916       0.113889       1.208118 0.87396593E+01  0.85712663E+02                                 1.721703                            1.613096      -0.959329       2.419854                    0.998397       3.252798       8.439746       0.559369       1.116497      -0.750684      -0.023790      -0.009061       0.030284       0.039563      -0.003743      -0.015677       0.000466      -0.004755       0.011518      -0.016844       0.000427       0.016417              1.775700       1.631427       0.166583      -0.405206       1.819553      -0.297259       1.876121           0.000001
           22              H      19.223120       6.895514      18.395280       0.122704       1.109978 0.79532027E+01  0.77361484E+02                                 1.731056                            1.618769      -0.829251       2.493227                    0.999226       3.292664       8.945907       0.509641       1.235547      -0.720753       0.017018      -0.026860      -0.026299       0.041264      -0.003140      -0.013500       0.006809      -0.010456       0.019271      -0.016453      -0.001454       0.017907              1.861712       1.488038      -0.296999      -0.167414       2.429173       0.426020       1.667924          -0.000000
           23              H      19.474455       9.092673      17.955221       0.121597       1.269035 0.97712688E+01  0.99450625E+02                                 1.861170                            1.776697      -0.832879       2.489433                    0.999278       3.321569       9.047075       0.496755       1.211454      -0.728791       0.024828       0.006238      -0.029014       0.038693      -0.001112      -0.015165       0.001339      -0.012906       0.010653      -0.018608       0.004365       0.014243              1.869085       1.695382       0.156312      -0.314147       1.955332      -0.235258       1.956541           0.000000
           24              H       0.354708      15.015275      13.376223       0.121508       1.158117 0.82678380E+01  0.79907765E+02                                 1.672042                            1.569897      -0.868939       2.468328                    0.999077       3.146976       8.085710       0.566927       1.117845      -0.751024       0.001051      -0.034624       0.012461       0.036813      -0.005179      -0.009137      -0.002110      -0.027600       0.000589      -0.019332       0.004673       0.014659              1.723438       1.330322       0.042749      -0.086429       2.171276      -0.365541       1.668715           0.000000
           25              H       1.309377      15.412548      11.326576       0.114127       1.190668 0.86042957E+01  0.84011355E+02                                 1.702053                            1.598976      -0.912037       2.443737                    0.998619       3.222939       8.329123       0.562968       1.114294      -0.751458       0.011837      -0.031417      -0.020084       0.039122      -0.003796      -0.006247       0.001857      -0.026984      -0.007968      -0.015484      -0.000282       0.015766              1.747592       1.490318      -0.226609      -0.272699       1.935215       0.322347       1.817242           0.000002
           26              H       0.308089      19.287980      11.612020       0.120147       0.988644 0.71192044E+01  0.68228262E+02                                 1.673928                            1.587026      -0.859720       2.478503                    0.998891       3.440196       9.675085       0.481732       1.326685      -0.699007      -0.002475       0.040196      -0.016421       0.043491      -0.004950      -0.003126      -0.005418      -0.021486      -0.005593      -0.012677      -0.001479       0.014156              1.766286       1.480684       0.001632      -0.079083       2.022911      -0.438888       1.795263          -0.000000
           27              H      19.606204      18.898816      13.665632       0.120498       0.951995 0.68170809E+01  0.65069389E+02                                 1.668260                            1.580228      -1.030761       2.395815                    0.997044       3.581333      10.277492       0.467149       1.373637      -0.688259      -0.013671       0.028175       0.017877       0.036060      -0.005377      -0.008534      -0.000375      -0.020935       0.016445      -0.017571       0.007222       0.010348              1.728522       1.626316      -0.315221      -0.240329       1.807942       0.235586       1.751307          -0.000000
           28              H       3.281551       2.298505       6.398703       0.120114       1.211238 0.90215793E+01  0.90612387E+02                                 1.833362                            1.723925      -1.065265       2.377550                    0.997035       3.455627       9.557395       0.493646       1.235336      -0.720390       0.012078       0.020091       0.032857       0.040362       0.006638       0.010116       0.007774      -0.017222       0.007241      -0.015727      -0.002129       0.017856              1.938828       1.623039       0.070103       0.330834       1.637845       0.211937       2.555601           0.000000
           29              H       2.882252       3.573425       4.491779       0.122555       1.227383 0.93505013E+01  0.93960473E+02                                 1.803301                            1.724343      -0.851720       2.481484                    0.999204       3.282451       8.832505       0.511154       1.192460      -0.732969       0.004713       0.039385       0.003489       0.039820       0.004996       0.007794       0.001688      -0.028840       0.008015      -0.019142       0.004371       0.014771              1.813783       1.478174       0.079333       0.039057       2.305457      -0.096697       1.657718           0.000000
           30              H       2.075546       0.166206       2.450061       0.118456       1.003255 0.70331519E+01  0.67435015E+02                                 1.709898                            1.591121      -0.974622       2.423084                    0.997492       3.525299      10.030986       0.473242       1.349857      -0.693551      -0.011089      -0.018627      -0.033149       0.039608       0.002949       0.005259       0.001857      -0.016392       0.026218      -0.014132       0.003262       0.010870              1.828478       1.405849       0.113841       0.202860       1.743844       0.364519       2.335741          -0.000000
           31              H       2.466737      19.176501       4.388701       0.110162       1.177259 0.85720777E+01  0.86141830E+02                                 1.860487                            1.721708      -1.466831       2.172026                    0.993341       3.896469      11.257704       0.470018       1.296773      -0.702305      -0.006420      -0.037320       0.000669       0.037874      -0.000994       0.002275      -0.000016      -0.017702       0.001398      -0.009650       0.000973       0.008676              1.961335       1.540869       0.233874       0.067028       2.534712       0.003826       1.808424           0.000000
           32              H       2.114057       6.005705       0.939587       0.128577       1.270078 0.99697134E+01  0.10232246E+03                                 1.884676                            1.811297      -0.982229       2.423671                    0.998143       3.384115       9.357469       0.483604       1.234036      -0.723017       0.009905       0.014608       0.033122       0.037531       0.002176       0.006721       0.003714      -0.014685       0.028619      -0.014101       0.000990       0.013112              1.914064       1.524198       0.067278       0.165375       1.986453       0.137501       2.231542          -0.000000
           33              H       1.335727       6.475945      36.620086       0.135369       1.243388 0.95776963E+01  0.97074478E+02                                 1.838535                            1.760502      -1.011577       2.413390                    0.998078       3.308648       9.017474       0.497988       1.213509      -0.727878      -0.003621       0.022648      -0.031330       0.038828      -0.000020       0.003233      -0.006271      -0.017544       0.028318      -0.013982       0.000140       0.013842              1.857998       1.422873       0.018167       0.070914       2.019035      -0.191381       2.132087          -0.000000
           34              H       1.536390       2.744423      38.249496       0.135009       1.005766 0.72780741E+01  0.70685812E+02                                 1.739250                            1.640481      -1.150223       2.349446                    0.995925       3.593969      10.437581       0.454813       1.386619      -0.685958      -0.000781      -0.036155      -0.003113       0.036297       0.002988       0.003375      -0.001776      -0.017813       0.010797      -0.012035       0.004046       0.007989              1.824562       1.363329      -0.037502       0.012200       2.409868       0.196963       1.700488          -0.000000
           35              H       3.238986      10.272329       1.248818       0.124167       1.179979 0.84354406E+01  0.82040347E+02                                 1.707069                            1.596946      -0.835122       2.488598                    0.999344       3.142669       8.133188       0.555498       1.133716      -0.747445       0.018568      -0.022310       0.021603       0.036183      -0.002965       0.014835      -0.000556      -0.013038       0.003721      -0.018534       0.005370       0.013164              1.759769       1.580957      -0.297320       0.267845       2.098333      -0.287316       1.600018           0.000000
           36              H       3.356546      12.503946       1.740416       0.113889       1.208118 0.87396587E+01  0.85712653E+02                                 1.721703                            1.613096      -0.959329       2.419854                    0.998397       3.252798       8.439745       0.559369       1.116496      -0.750684       0.023790       0.009061       0.030284       0.039563      -0.003743       0.015677      -0.000466      -0.004755       0.011518      -0.016844       0.000427       0.016417              1.775700       1.631427       0.166583       0.405206       1.819553       0.297259       1.876121           0.000001
           37              H       1.045880      13.373486      38.217780       0.122704       1.109978 0.79532001E+01  0.77361456E+02                                 1.731056                            1.618770      -0.829251       2.493227                    0.999226       3.292663       8.945906       0.509640       1.235548      -0.720752      -0.017018       0.026860      -0.026299       0.041264      -0.003140       0.013500      -0.006809      -0.010456       0.019271      -0.016453      -0.001454       0.017907              1.861712       1.488038      -0.296999       0.167414       2.429174      -0.426020       1.667924          -0.000000
           38              H       0.794545      11.176327      37.777721       0.121597       1.269035 0.97712688E+01  0.99450625E+02                                 1.861170                            1.776697      -0.832879       2.489433                    0.999278       3.321569       9.047075       0.496755       1.211454      -0.728791      -0.024828      -0.006238      -0.029014       0.038693      -0.001112       0.015165      -0.001339      -0.012906       0.010653      -0.018608       0.004365       0.014243              1.869085       1.695382       0.156312       0.314147       1.955332       0.235258       1.956541           0.000000
           39              H      19.914292       5.253725      33.198723       0.121508       1.158117 0.82678380E+01  0.79907765E+02                                 1.672042                            1.569897      -0.868939       2.468328                    0.999077       3.146976       8.085710       0.566927       1.117845      -0.751024      -0.001051       0.034624       0.012461       0.036813      -0.005179       0.009137       0.002110      -0.027600       0.000589      -0.019332       0.004673       0.014659              1.723438       1.330322       0.042749       0.086429       2.171276       0.365541       1.668715           0.000000
           40              H      18.959623       4.856452      31.149077       0.114127       1.190667 0.86042909E+01  0.84011298E+02                                 1.702053                            1.598975      -0.912037       2.443737                    0.998619       3.222939       8.329123       0.562968       1.114294      -0.751458      -0.011837       0.031417      -0.020084       0.039122      -0.003796       0.006247      -0.001857      -0.026984      -0.007968      -0.015484      -0.000282       0.015766              1.747591       1.490317      -0.226609       0.272699       1.935215      -0.322347       1.817241           0.000002
           41              H      19.960911       0.981020      31.434521       0.120147       0.988644 0.71192020E+01  0.68228235E+02                                 1.673928                            1.587026      -0.859720       2.478503                    0.998891       3.440196       9.675085       0.481732       1.326685      -0.699007       0.002475      -0.040196      -0.016421       0.043491      -0.004950       0.003126       0.005418      -0.021486      -0.005593      -0.012677      -0.001479       0.014156              1.766286       1.480683       0.001632       0.079083       2.022911       0.438887       1.795263          -0.000000
           42              H       0.662796       1.370184      33.488132       0.120498       0.951995 0.68170817E+01  0.65069396E+02                                 1.668260                            1.580227      -1.030761       2.395815                    0.997044       3.581333      10.277491       0.467149       1.373637      -0.688259       0.013671      -0.028175       0.017877       0.036060      -0.005377       0.008534       0.000375      -0.020935       0.016445      -0.017571       0.007222       0.010348              1.728522       1.626316      -0.315221       0.240329       1.807942      -0.235586       1.751306          -0.000000
           43              H       2.298505      16.987449      36.132453       0.120114       1.211238 0.90215793E+01  0.90612387E+02                                 1.833362                            1.723925      -1.065265       2.377550                    0.997035       3.455627       9.557395       0.493646       1.235336      -0.720390       0.020091      -0.012078       0.032857       0.040362      -0.006638       0.007774      -0.010116       0.017222       0.007241      -0.015727      -0.002129       0.017856              1.938828       1.637845      -0.070103       0.211937       1.623039      -0.330834       2.555601           0.000000
           44              H       3.573425      17.386748      34.225529       0.122555       1.227383 0.93505013E+01  0.93960473E+02                                 1.803301                            1.724343      -0.851720       2.481484                    0.999204       3.282451       8.832505       0.511154       1.192460      -0.732969       0.039385      -0.004713       0.003489       0.039820      -0.004996       0.001688      -0.007794       0.028840       0.008015      -0.019142       0.004371       0.014771              1.813783       2.305457      -0.079333      -0.096697       1.478174      -0.039057       1.657718           0.000000
           45              H       0.166206      18.193454      32.183811       0.118456       1.003255 0.70331519E+01  0.67435015E+02                                 1.709898                            1.591121      -0.974622       2.423084                    0.997492       3.525299      10.030986       0.473242       1.349857      -0.693551      -0.018627       0.011089      -0.033149       0.039608      -0.002949       0.001857      -0.005259       0.016392       0.026218      -0.014132       0.003262       0.010870              1.828478       1.743844      -0.113841       0.364519       1.405849      -0.202860       2.335741          -0.000000
           46              H      19.176501      17.802263      34.122451       0.110162       1.177259 0.85720783E+01  0.86141838E+02                                 1.860488                            1.721708      -1.466831       2.172026                    0.993341       3.896469      11.257705       0.470018       1.296773      -0.702305      -0.037320       0.006420       0.000669       0.037874       0.000994      -0.000016      -0.002275       0.017702       0.001398      -0.009650       0.000973       0.008676              1.961335       2.534712      -0.233874       0.003826       1.540869      -0.067028       1.808424           0.000000
           47              H       6.005705      18.154943      30.673337       0.128577       1.270078 0.99697156E+01  0.10232249E+03                                 1.884676                            1.811297      -0.982229       2.423671                    0.998143       3.384115       9.357470       0.483604       1.234036      -0.723017       0.014608      -0.009905       0.033122       0.037531      -0.002176       0.003714      -0.006721       0.014685       0.028619      -0.014101       0.000990       0.013112              1.914065       1.986454      -0.067278       0.137501       1.524198      -0.165375       2.231543          -0.000000
           48              H       6.475945      18.933273      26.708837       0.135369       1.243387 0.95776928E+01  0.97074433E+02                                 1.838534                            1.760501      -1.011577       2.413390                    0.998078       3.308649       9.017476       0.497988       1.213509      -0.727878       0.022648       0.003621      -0.031330       0.038828       0.000020      -0.006271      -0.003233       0.017544       0.028318      -0.013982       0.000140       0.013842              1.857998       2.019035      -0.018167      -0.191380       1.422872      -0.070914       2.132086          -0.000000
           49              H       2.744423      18.732610      28.338246       0.135009       1.005766 0.72780741E+01  0.70685812E+02                                 1.739250                            1.640481      -1.150223       2.349446                    0.995925       3.593969      10.437581       0.454813       1.386619      -0.685958      -0.036155       0.000781      -0.003113       0.036297      -0.002988      -0.001776      -0.003375       0.017813       0.010797      -0.012035       0.004046       0.007989              1.824562       2.409868       0.037502       0.196963       1.363329      -0.012200       1.700488          -0.000000
           50              H      10.272329      17.030014      30.982568       0.124167       1.179979 0.84354406E+01  0.82040347E+02                                 1.707069                            1.596946      -0.835122       2.488598                    0.999344       3.142669       8.133188       0.555498       1.133716      -0.747445      -0.022310      -0.018568       0.021603       0.036183       0.002965      -0.000556      -0.014835       0.013038       0.003721      -0.018534       0.005370       0.013164              1.759769       2.098333       0.297320      -0.287316       1.580957      -0.267845       1.600018           0.000000
           51              H      12.503946      16.912454      31.474166       0.113889       1.208118 0.87396578E+01  0.85712639E+02                                 1.721702                            1.613096      -0.959329       2.419854                    0.998397       3.252798       8.439744       0.559369       1.116496      -0.750684       0.009061      -0.023790       0.030284       0.039563       0.003743      -0.000466      -0.015677       0.004755       0.011518      -0.016844       0.000427       0.016417              1.775700       1.819553      -0.166583       0.297259       1.631427      -0.405206       1.876120           0.000001
           52              H      13.373486      19.223120      28.306530       0.122704       1.109978 0.79532000E+01  0.77361456E+02                                 1.731056                            1.618770      -0.829251       2.493227                    0.999226       3.292663       8.945906       0.509640       1.235548      -0.720752       0.026860       0.017018      -0.026299       0.041264       0.003140      -0.006809      -0.013500       0.010456       0.019271      -0.016453      -0.001454       0.017907              1.861712       2.429174       0.296999      -0.426020       1.488038      -0.167414       1.667924          -0.000000
           53              H      11.176327      19.474455      27.866471       0.121597       1.269035 0.97712688E+01  0.99450625E+02                                 1.861170                            1.776697      -0.832879       2.489433                    0.999278       3.321569       9.047075       0.496755       1.211454      -0.728791      -0.006238       0.024828      -0.029014       0.038693       0.001112      -0.001339      -0.015165       0.012906       0.010653      -0.018608       0.004365       0.014243              1.869085       1.955332      -0.156312       0.235258       1.695382      -0.314147       1.956541           0.000000
           54              H       5.253725       0.354708      23.287473       0.121508       1.158117 0.82678401E+01  0.79907793E+02                                 1.672043                            1.569897      -0.868939       2.468328                    0.999077       3.146976       8.085711       0.566927       1.117845      -0.751024       0.034624       0.001051       0.012461       0.036813       0.005179       0.002110      -0.009137       0.027600       0.000589      -0.019332       0.004673       0.014659              1.723438       2.171276      -0.042749       0.365541       1.330323      -0.086429       1.668715           0.000000
           55              H       4.856452       1.309377      21.237827       0.114127       1.190667 0.86042909E+01  0.84011298E+02                                 1.702053                            1.598975      -0.912037       2.443737                    0.998619       3.222939       8.329123       0.562968       1.114294      -0.751458       0.031417       0.011837      -0.020084       0.039122       0.003796      -0.001857      -0.006247       0.026984      -0.007968      -0.015484      -0.000282       0.015766              1.747591       1.935215       0.226610      -0.322347       1.490317      -0.272699       1.817241           0.000002
           56              H       0.981020       0.308089      21.523271       0.120147       0.988644 0.71192020E+01  0.68228235E+02                                 1.673928                            1.587026      -0.859720       2.478503                    0.998891       3.440196       9.675085       0.481732       1.326685      -0.699007      -0.040196      -0.002475      -0.016421       0.043491       0.004950       0.005418      -0.003126       0.021486      -0.005593      -0.012677      -0.001479       0.014156              1.766286       2.022911      -0.001632       0.438887       1.480683      -0.079083       1.795263          -0.000000
           57              H       1.370184      19.606204      23.576882       0.120498       0.951995 0.68170809E+01  0.65069389E+02                                 1.668260                            1.580228      -1.030761       2.395815                    0.997044       3.581333      10.277492       0.467149       1.373637      -0.688259      -0.028175      -0.013671       0.017877       0.036060       0.005377       0.000375      -0.008534       0.020935       0.016445      -0.017571       0.007222       0.010348              1.728522       1.807942       0.315221      -0.235586       1.626316      -0.240329       1.751307          -0.000000
           58              H      17.970495       3.281551      16.309953       0.120114       1.211238 0.90215818E+01  0.90612411E+02                                 1.833361                            1.723924      -1.065265       2.377550                    0.997035       3.455628       9.557395       0.493647       1.235335      -0.720390      -0.020091       0.012078       0.032857       0.040362      -0.006638      -0.007774       0.010116       0.017222       0.007241      -0.015727      -0.002129       0.017856              1.938828       1.637844      -0.070103      -0.211937       1.623039       0.330834       2.555600           0.000000
           59              H      16.695575       2.882252      14.403028       0.122555       1.227383 0.93505011E+01  0.93960471E+02                                 1.803301                            1.724343      -0.851720       2.481484                    0.999204       3.282451       8.832505       0.511154       1.192460      -0.732969      -0.039385       0.004713       0.003489       0.039820      -0.004996      -0.001688       0.007794       0.028840       0.008015      -0.019142       0.004371       0.014771              1.813783       2.305457      -0.079333       0.096697       1.478174       0.039057       1.657718           0.000000
           60              H      20.102794       2.075546      12.361311       0.118456       1.003254 0.70331469E+01  0.67434962E+02                                 1.709898                            1.591121      -0.974622       2.423084                    0.997492       3.525298      10.030986       0.473241       1.349858      -0.693551       0.018627      -0.011089      -0.033149       0.039608      -0.002949      -0.001857       0.005259       0.016392       0.026218      -0.014132       0.003262       0.010870              1.828478       1.743844      -0.113841      -0.364519       1.405849       0.202860       2.335741          -0.000000
           61              H       1.092499       2.466737      14.299952       0.110162       1.177259 0.85720782E+01  0.86141837E+02                                 1.860488                            1.721708      -1.466831       2.172026                    0.993341       3.896469      11.257705       0.470018       1.296773      -0.702305       0.037320      -0.006420       0.000669       0.037874       0.000994       0.000016       0.002275       0.017702       0.001398      -0.009650       0.000973       0.008676              1.961335       2.534712      -0.233874      -0.003825       1.540869       0.067028       1.808424           0.000000
           62              H      14.263295       2.114057      10.850837       0.128577       1.270078 0.99697168E+01  0.10232250E+03                                 1.884676                            1.811297      -0.982229       2.423671                    0.998143       3.384116       9.357471       0.483604       1.234035      -0.723017      -0.014608       0.009905       0.033122       0.037531      -0.002176      -0.003714       0.006721       0.014685       0.028619      -0.014101       0.000990       0.013112              1.914064       1.986453      -0.067278      -0.137501       1.524198       0.165375       2.231542          -0.000000
           63              H      13.793054       1.335727       6.886337       0.135369       1.243388 0.95776967E+01  0.97074487E+02                                 1.838535                            1.760502      -1.011577       2.413390                    0.998078       3.308648       9.017475       0.497988       1.213510      -0.727878      -0.022648      -0.003621      -0.031330       0.038828       0.000020       0.006271       0.003233       0.017544       0.028318      -0.013982       0.000140       0.013842              1.857999       2.019036      -0.018167       0.191381       1.422873       0.070913       2.132086          -0.000000
           64              H      17.524577       1.536390       8.515746       0.135009       1.005766 0.72780741E+01  0.70685812E+02                                 1.739250                            1.640481      -1.150223       2.349446                    0.995925       3.593969      10.437581       0.454813       1.386619      -0.685958       0.036155      -0.000781      -0.003113       0.036297      -0.002988       0.001776       0.003375       0.017813       0.010797      -0.012035       0.004046       0.007989              1.824562       2.409868       0.037502      -0.196963       1.363329       0.012200       1.700488          -0.000000
           65              H       9.996671       3.238986      11.160067       0.124167       1.179978 0.84354329E+01  0.82040258E+02                                 1.707068                            1.596946      -0.835122       2.488598                    0.999344       3.142669       8.133189       0.555497       1.133716      -0.747445       0.022310       0.018568       0.021603       0.036183       0.002965       0.000556       0.014835       0.013038       0.003721      -0.018534       0.005370       0.013164              1.759769       2.098332       0.297320       0.287316       1.580957       0.267845       1.600017           0.000000
           66              H       7.765054       3.356546      11.651666       0.113889       1.208118 0.87396584E+01  0.85712649E+02                                 1.721703                            1.613096      -0.959329       2.419854                    0.998397       3.252798       8.439745       0.559369       1.116496      -0.750684      -0.009061       0.023790       0.030284       0.039563       0.003743       0.000466       0.015677       0.004755       0.011518      -0.016844       0.000427       0.016417              1.775700       1.819553      -0.166583      -0.297259       1.631427       0.405206       1.876120           0.000001
           67              H       6.895514       1.045880       8.484030       0.122704       1.109978 0.79532000E+01  0.77361456E+02                                 1.731056                            1.618770      -0.829251       2.493227                    0.999226       3.292663       8.945906       0.509640       1.235548      -0.720752      -0.026860      -0.017018      -0.026299       0.041264       0.003140       0.006809       0.013500       0.010456       0.019271      -0.016453      -0.001454       0.017907              1.861712       2.429174       0.296999       0.426020       1.488038       0.167414       1.667924          -0.000000
           68              H       9.092673       0.794545       8.043971       0.121597       1.269035 0.97712680E+01  0.99450612E+02                                 1.861170                            1.776697      -0.832879       2.489433                    0.999278       3.321569       9.047074       0.496755       1.211454      -0.728791       0.006238      -0.024828      -0.029014       0.038693       0.001112       0.001339       0.015165       0.012906       0.010653      -0.018608       0.004365       0.014243              1.869085       1.955331      -0.156312      -0.235258       1.695382       0.314147       1.956540           0.000000
           69              H      15.015275      19.914292       3.464973       0.121508       1.158117 0.82678380E+01  0.79907765E+02                                 1.672042                            1.569897      -0.868939       2.468328                    0.999077       3.146976       8.085710       0.566927       1.117845      -0.751024      -0.034624      -0.001051       0.012461       0.036813       0.005179      -0.002110       0.009137       0.027600       0.000589      -0.019332       0.004673       0.014659              1.723438       2.171276      -0.042749      -0.365541       1.330322       0.086429       1.668715           0.000000
           70              H      15.412548      18.959623       1.415327       0.114127       1.190667 0.86042920E+01  0.84011311E+02                                 1.702053                            1.598975      -0.912037       2.443737                    0.998619       3.222939       8.329123       0.562968       1.114294      -0.751458      -0.031417      -0.011837      -0.020084       0.039122       0.003796       0.001857       0.006247       0.026984      -0.007968      -0.015484      -0.000282       0.015766              1.747591       1.935215       0.226610       0.322347       1.490317       0.272699       1.817241           0.000002
           71              H      19.287980      19.960911       1.700771       0.120147       0.988644 0.71192078E+01  0.68228297E+02                                 1.673928                            1.587026      -0.859721       2.478503                    0.998891       3.440197       9.675085       0.481732       1.326684      -0.699007       0.040196       0.002475      -0.016421       0.043491       0.004950      -0.005418       0.003126       0.021486      -0.005593      -0.012677      -0.001479       0.014156              1.766286       2.022911      -0.001632      -0.438887       1.480683       0.079083       1.795262          -0.000000
           72              H      18.898816       0.662796       3.754382       0.120498       0.951995 0.68170809E+01  0.65069389E+02                                 1.668260                            1.580228      -1.030761       2.395815                    0.997044       3.581333      10.277492       0.467149       1.373637      -0.688259       0.028175       0.013671       0.017877       0.036060       0.005377      -0.000375       0.008534       0.020935       0.016445      -0.017571       0.007222       0.010348              1.728522       1.807942       0.315221       0.235586       1.626316       0.240329       1.751307          -0.000000
           73              H       3.281551      17.970495      13.423797       0.120114       1.211238 0.90215818E+01  0.90612411E+02                                 1.833361                            1.723924      -1.065265       2.377550                    0.997035       3.455628       9.557395       0.493647       1.235335      -0.720390       0.012078      -0.020091      -0.032857       0.040362      -0.006638      -0.010116       0.007774      -0.017222       0.007241      -0.015727      -0.002129       0.017856              1.938828       1.623038      -0.070103      -0.330834       1.637844       0.211937       2.555600           0.000000
           74              H       2.882252      16.695575      15.330721       0.122555       1.227383 0.93505035E+01  0.93960503E+02                                 1.803301                            1.724343      -0.851720       2.481484                    0.999204       3.282451       8.832506       0.511154       1.192460      -0.732969       0.004713      -0.039385      -0.003489       0.039820      -0.004996      -0.007794       0.001688      -0.028840       0.008015      -0.019142       0.004371       0.014771              1.813783       1.478174      -0.079333      -0.039057       2.305458      -0.096697       1.657718           0.000000
           75              H       2.075546      20.102794      17.372439       0.118456       1.003255 0.70331519E+01  0.67435015E+02                                 1.709898                            1.591121      -0.974622       2.423084                    0.997492       3.525299      10.030986       0.473242       1.349857      -0.693551      -0.011089       0.018627       0.033149       0.039608      -0.002949      -0.005259       0.001857      -0.016392       0.026218      -0.014132       0.003262       0.010870              1.828478       1.405849      -0.113841      -0.202860       1.743844       0.364519       2.335741          -0.000000
           76              H       2.466737       1.092499      15.433799       0.110162       1.177259 0.85720777E+01  0.86141829E+02                                 1.860487                            1.721708      -1.466831       2.172026                    0.993341       3.896469      11.257704       0.470018       1.296773      -0.702305      -0.006420       0.037320      -0.000669       0.037874       0.000994      -0.002275      -0.000016      -0.017702       0.001398      -0.009650       0.000973       0.008676              1.961335       1.540869      -0.233874      -0.067028       2.534712       0.003826       1.808424           0.000000
           77              H       2.114057      14.263295      18.882914       0.128577       1.270078 0.99697083E+01  0.10232240E+03                                 1.884676                            1.811297      -0.982229       2.423671                    0.998143       3.384115       9.357471       0.483604       1.234037      -0.723017       0.009905      -0.014608      -0.033122       0.037531      -0.002176      -0.006721       0.003714      -0.014685       0.028619      -0.014101       0.000990       0.013112              1.914065       1.524198      -0.067278      -0.165375       1.986454       0.137501       2.231542          -0.000000
           78              H       1.335727      13.793054      22.847414       0.135369       1.243388 0.95776965E+01  0.97074484E+02                                 1.838535                            1.760502      -1.011577       2.413390                    0.998078       3.308648       9.017475       0.497988       1.213510      -0.727878      -0.003621      -0.022648       0.031330       0.038828       0.000020      -0.003233      -0.006271      -0.017544       0.028318      -0.013982       0.000140       0.013842              1.857998       1.422873      -0.018167      -0.070913       2.019036      -0.191381       2.132086          -0.000000
           79              H       1.536390      17.524577      21.218004       0.135009       1.005766 0.72780734E+01  0.70685806E+02                                 1.739250                            1.640481      -1.150223       2.349446                    0.995925       3.593969      10.437582       0.454813       1.386620      -0.685958      -0.000781       0.036155       0.003113       0.036297      -0.002988      -0.003375      -0.001776      -0.017813       0.010797      -0.012035       0.004046       0.007989              1.824562       1.363329       0.037502      -0.012200       2.409868       0.196963       1.700488          -0.000000
           80              H       3.238986       9.996671      18.573683       0.124167       1.179978 0.84354318E+01  0.82040243E+02                                 1.707068                            1.596946      -0.835122       2.488598                    0.999344       3.142669       8.133188       0.555498       1.133716      -0.747445       0.018568       0.022310      -0.021603       0.036183       0.002965      -0.014835      -0.000556      -0.013038       0.003721      -0.018534       0.005370       0.013164              1.759768       1.580956       0.297320      -0.267845       2.098332      -0.287316       1.600017           0.000000
           81              H       3.356546       7.765054      18.082084       0.113889       1.208118 0.87396563E+01  0.85712621E+02                                 1.721702                            1.613096      -0.959329       2.419854                    0.998397       3.252798       8.439744       0.559369       1.116496      -0.750684       0.023790      -0.009061      -0.030284       0.039563       0.003743      -0.015677      -0.000466      -0.004755       0.011518      -0.016844       0.000427       0.016417              1.775700       1.631426      -0.166583      -0.405205       1.819552       0.297259       1.876120           0.000001
           82              H       1.045880       6.895514      21.249720       0.122704       1.109978 0.79532001E+01  0.77361456E+02                                 1.731056                            1.618770      -0.829251       2.493227                    0.999226       3.292663       8.945906       0.509640       1.235548      -0.720752      -0.017018      -0.026860       0.026299       0.041264       0.003140      -0.013500      -0.006809      -0.010456       0.019271      -0.016453      -0.001454       0.017907              1.861712       1.488038       0.296999      -0.167414       2.429174      -0.426020       1.667924          -0.000000
           83              H       0.794545       9.092673      21.689780       0.121597       1.269036 0.97712777E+01  0.99450737E+02                                 1.861171                            1.776698      -0.832879       2.489433                    0.999278       3.321569       9.047076       0.496755       1.211454      -0.728790      -0.024828       0.006238       0.029014       0.038693       0.001112      -0.015165      -0.001339      -0.012906       0.010653      -0.018608       0.004365       0.014243              1.869086       1.695383      -0.156312      -0.314147       1.955332       0.235258       1.956542           0.000000
           84              H      19.914292      15.015275      26.268777       0.121508       1.158117 0.82678380E+01  0.79907765E+02                                 1.672042                            1.569897      -0.868939       2.468328                    0.999077       3.146976       8.085710       0.566927       1.117845      -0.751024      -0.001051      -0.034624      -0.012461       0.036813       0.005179      -0.009137       0.002110      -0.027600       0.000589      -0.019332       0.004673       0.014659              1.723438       1.330322      -0.042749      -0.086429       2.171276       0.365541       1.668715           0.000000
           85              H      18.959623      15.412548      28.318424       0.114127       1.190668 0.86042957E+01  0.84011355E+02                                 1.702053                            1.598976      -0.912037       2.443737                    0.998619       3.222939       8.329123       0.562968       1.114294      -0.751458      -0.011837      -0.031417       0.020084       0.039122       0.003796      -0.006247      -0.001857      -0.026984      -0.007968      -0.015484      -0.000282       0.015766              1.747592       1.490318       0.226609      -0.272699       1.935215      -0.322347       1.817242           0.000002
           86              H      19.960911      19.287980      28.032979       0.120147       0.988644 0.71192066E+01  0.68228283E+02                                 1.673928                            1.587025      -0.859720       2.478503                    0.998891       3.440197       9.675085       0.481732       1.326684      -0.699007       0.002475       0.040196       0.016421       0.043491       0.004950      -0.003126       0.005418      -0.021486      -0.005593      -0.012677      -0.001479       0.014156              1.766285       1.480683      -0.001632      -0.079083       2.022911       0.438887       1.795262          -0.000000
           87              H       0.662796      18.898816      25.979368       0.120498       0.951995 0.68170817E+01  0.65069396E+02                                 1.668260                            1.580227      -1.030761       2.395815                    0.997044       3.581333      10.277491       0.467149       1.373637      -0.688259       0.013671       0.028175      -0.017877       0.036060       0.005377      -0.008534       0.000375      -0.020935       0.016445      -0.017571       0.007222       0.010348              1.728522       1.626316       0.315221      -0.240329       1.807942      -0.235586       1.751307          -0.000000
           88              H      16.987449       2.298505      33.246297       0.120114       1.211238 0.90215793E+01  0.90612387E+02                                 1.833362                            1.723925      -1.065265       2.377550                    0.997035       3.455627       9.557395       0.493646       1.235336      -0.720390      -0.012078       0.020091      -0.032857       0.040362      -0.006638       0.010116      -0.007774      -0.017222       0.007241      -0.015727      -0.002129       0.017856              1.938828       1.623039      -0.070103       0.330834       1.637845      -0.211937       2.555601           0.000000
           89              H      17.386748       3.573425      35.153222       0.122555       1.227383 0.93505011E+01  0.93960471E+02                                 1.803301                            1.724343      -0.851720       2.481484                    0.999204       3.282451       8.832505       0.511154       1.192460      -0.732969      -0.004713       0.039385      -0.003489       0.039820      -0.004996       0.007794      -0.001688      -0.028840       0.008015      -0.019142       0.004371       0.014771              1.813783       1.478174      -0.079333       0.039057       2.305457       0.096697       1.657718           0.000000
           90              H      18.193454       0.166206      37.194939       0.118456       1.003255 0.70331519E+01  0.67435015E+02                                 1.709898                            1.591121      -0.974622       2.423084                    0.997492       3.525299      10.030986       0.473242       1.349857      -0.693551       0.011089      -0.018627       0.033149       0.039608      -0.002949       0.005259      -0.001857      -0.016392       0.026218      -0.014132       0.003262       0.010870              1.828478       1.405849      -0.113841       0.202860       1.743844      -0.364519       2.335741          -0.000000
           91              H      17.802263      19.176501      35.256298       0.110162       1.177259 0.85720782E+01  0.86141837E+02                                 1.860488                            1.721708      -1.466831       2.172026                    0.993341       3.896469      11.257705       0.470018       1.296773      -0.702305       0.006420      -0.037320      -0.000669       0.037874       0.000994       0.002275       0.000016      -0.017702       0.001398      -0.009650       0.000973       0.008676              1.961335       1.540869      -0.233874       0.067028       2.534712      -0.003825       1.808424           0.000000
           92              H      18.154943       6.005705      38.705413       0.128577       1.270078 0.99697168E+01  0.10232250E+03                                 1.884676                            1.811297      -0.982229       2.423671                    0.998143       3.384116       9.357471       0.483604       1.234035      -0.723017      -0.009905       0.014608      -0.033122       0.037531      -0.002176       0.006721      -0.003714      -0.014685       0.028619      -0.014101       0.000990       0.013112              1.914064       1.524198      -0.067278       0.165375       1.986453      -0.137501       2.231542          -0.000000
           93              H      18.933273       6.475945       3.024914       0.135369       1.243387 0.95776918E+01  0.97074418E+02                                 1.838534                            1.760501      -1.011577       2.413390                    0.998078       3.308649       9.017475       0.497988       1.213509      -0.727878       0.003621       0.022648       0.031330       0.038828       0.000020       0.003233       0.006271      -0.017544       0.028318      -0.013982       0.000140       0.013842              1.857997       1.422872      -0.018167       0.070913       2.019034       0.191381       2.132085          -0.000000
           94              H      18.732610       2.744423       1.395504       0.135009       1.005766 0.72780741E+01  0.70685812E+02                                 1.739250                            1.640481      -1.150223       2.349446                    0.995925       3.593969      10.437581       0.454813       1.386619      -0.685958       0.000781      -0.036155       0.003113       0.036297      -0.002988       0.003375       0.001776      -0.017813       0.010797      -0.012035       0.004046       0.007989              1.824562       1.363329       0.037502       0.012200       2.409868      -0.196963       1.700488          -0.000000
           95              H      17.030014      10.272329      38.396183       0.124167       1.179979 0.84354367E+01  0.82040300E+02                                 1.707068                            1.596946      -0.835122       2.488598                    0.999344       3.142669       8.133188       0.555498       1.133716      -0.747445      -0.018568      -0.022310      -0.021603       0.036183       0.002965       0.014835       0.000556      -0.013038       0.003721      -0.018534       0.005370       0.013164              1.759769       1.580957       0.297320       0.267845       2.098333       0.287316       1.600017           0.000000
           96              H      16.912454      12.503946      37.904584       0.113889       1.208118 0.87396566E+01  0.85712625E+02                                 1.721702                            1.613096      -0.959329       2.419854                    0.998397       3.252798       8.439744       0.559369       1.116496      -0.750684      -0.023790       0.009061      -0.030284       0.039563       0.003743       0.015677       0.000466      -0.004755       0.011518      -0.016844       0.000427       0.016417              1.775700       1.631427      -0.166583       0.405206       1.819553      -0.297259       1.876120           0.000001
           97              H      19.223120      13.373486       1.427220       0.122704       1.109978 0.79532001E+01  0.77361459E+02                                 1.731056                            1.618770      -0.829251       2.493227                    0.999226       3.292663       8.945907       0.509640       1.235548      -0.720752       0.017018       0.026860       0.026299       0.041264       0.003140       0.013500       0.006809      -0.010456       0.019271      -0.016453      -0.001454       0.017907              1.861712       1.488038       0.296999       0.167414       2.429174       0.426020       1.667925          -0.000000
           98              H      19.474455      11.176327       1.867279       0.121597       1.269035 0.97712711E+01  0.99450656E+02                                 1.861171                            1.776697      -0.832879       2.489433                    0.999278       3.321569       9.047076       0.496755       1.211455      -0.728790       0.024828      -0.006238       0.029014       0.038693       0.001112       0.015165       0.001339      -0.012906       0.010653      -0.018608       0.004365       0.014243              1.869085       1.695382      -0.156312       0.314147       1.955332      -0.235258       1.956541           0.000000
           99              H       0.354708       5.253725       6.446277       0.121508       1.158117 0.82678380E+01  0.79907765E+02                                 1.672042                            1.569897      -0.868939       2.468328                    0.999077       3.146976       8.085710       0.566927       1.117845      -0.751024       0.001051       0.034624      -0.012461       0.036813       0.005179       0.009137      -0.002110      -0.027600       0.000589      -0.019332       0.004673       0.014659              1.723438       1.330322      -0.042749       0.086429       2.171276      -0.365541       1.668715           0.000000
          100              H       1.309377       4.856452       8.495924       0.114127       1.190668 0.86042977E+01  0.84011384E+02                                 1.702054                            1.598976      -0.912037       2.443736                    0.998619       3.222939       8.329125       0.562968       1.114294      -0.751458       0.011837       0.031417       0.020084       0.039122       0.003796       0.006247       0.001857      -0.026984      -0.007968      -0.015484      -0.000282       0.015766              1.747592       1.490318       0.226609       0.272699       1.935216       0.322348       1.817243           0.000002
          101              H       0.308089       0.981020       8.210480       0.120147       0.988644 0.71192089E+01  0.68228310E+02                                 1.673928                            1.587026      -0.859720       2.478503                    0.998891       3.440197       9.675085       0.481732       1.326684      -0.699007      -0.002475      -0.040196       0.016421       0.043491       0.004950       0.003126      -0.005418      -0.021486      -0.005593      -0.012677      -0.001479       0.014156              1.766286       1.480684      -0.001632       0.079083       2.022911      -0.438887       1.795263          -0.000000
          102              H      19.606204       1.370184       6.156868       0.120498       0.951995 0.68170809E+01  0.65069389E+02                                 1.668260                            1.580228      -1.030761       2.395815                    0.997044       3.581333      10.277492       0.467149       1.373637      -0.688259      -0.013671      -0.028175      -0.017877       0.036060       0.005377       0.008534      -0.000375      -0.020935       0.016445      -0.017571       0.007222       0.010348              1.728522       1.626316       0.315221       0.240329       1.807942       0.235586       1.751307          -0.000000
          103              H      17.970495      16.987449       3.512547       0.120114       1.211238 0.90215793E+01  0.90612387E+02                                 1.833362                            1.723925      -1.065265       2.377550                    0.997035       3.455627       9.557395       0.493646       1.235336      -0.720390      -0.020091      -0.012078      -0.032857       0.040362       0.006638       0.007774       0.010116       0.017222       0.007241      -0.015727      -0.002129       0.017856              1.938828       1.637845       0.070103       0.211937       1.623039       0.330834       2.555601           0.000000
          104              H      16.695575      17.386748       5.419471       0.122555       1.227383 0.93505005E+01  0.93960460E+02                                 1.803301                            1.724343      -0.851720       2.481484                    0.999204       3.282451       8.832504       0.511155       1.192459      -0.732969      -0.039385      -0.004713      -0.003489       0.039820       0.004996       0.001688       0.007794       0.028840       0.008015      -0.019142       0.004371       0.014771              1.813783       2.305456       0.079333      -0.096697       1.478174       0.039057       1.657717           0.000000
          105              H      20.102794      18.193454       7.461189       0.118456       1.003255 0.70331512E+01  0.67435009E+02                                 1.709898                            1.591121      -0.974622       2.423084                    0.997492       3.525299      10.030987       0.473241       1.349857      -0.693551       0.018627       0.011089       0.033149       0.039608       0.002949       0.001857       0.005259       0.016392       0.026218      -0.014132       0.003262       0.010870              1.828478       1.743844       0.113841       0.364519       1.405849       0.202860       2.335741          -0.000000
          106              H       1.092499      17.802263       5.522549       0.110162       1.177259 0.85720770E+01  0.86141823E+02                                 1.860488                            1.721708      -1.466831       2.172026                    0.993341       3.896469      11.257705       0.470018       1.296773      -0.702305       0.037320       0.006420      -0.000669       0.037874      -0.000994      -0.000016       0.002275       0.017702       0.001398      -0.009650       0.000973       0.008676              1.961335       2.534712       0.233874       0.003826       1.540869       0.067028       1.808424           0.000000
          107              H      14.263295      18.154943       8.971664       0.128577       1.270078 0.99697077E+01  0.10232239E+03                                 1.884675                            1.811296      -0.982229       2.423671                    0.998143       3.384115       9.357470       0.483604       1.234036      -0.723017      -0.014608      -0.009905      -0.033122       0.037531       0.002176       0.003714       0.006721       0.014685       0.028619      -0.014101       0.000990       0.013112              1.914064       1.986454       0.067278       0.137501       1.524198       0.165375       2.231541          -0.000000
          108              H      13.793054      18.933273      12.936163       0.135369       1.243388 0.95776970E+01  0.97074482E+02                                 1.838535                            1.760501      -1.011577       2.413390                    0.998078       3.308649       9.017475       0.497988       1.213509      -0.727878      -0.022648       0.003621       0.031330       0.038828      -0.000020      -0.006271       0.003233       0.017544       0.028318      -0.013982       0.000140       0.013842              1.857998       2.019035       0.018167      -0.191381       1.422872       0.070913       2.132085          -0.000000
          109              H      17.524577      18.732610      11.306754       0.135009       1.005766 0.72780741E+01  0.70685812E+02                                 1.739250                            1.640481      -1.150223       2.349446                    0.995925       3.593969      10.437581       0.454813       1.386619      -0.685958       0.036155       0.000781       0.003113       0.036297       0.002988      -0.001776       0.003375       0.017813       0.010797      -0.012035       0.004046       0.007989              1.824562       2.409868      -0.037502       0.196963       1.363329       0.012200       1.700488          -0.000000
          110              H       9.996671      17.030014       8.662432       0.124167       1.179978 0.84354346E+01  0.82040276E+02                                 1.707068                            1.596946      -0.835122       2.488598                    0.999344       3.142669       8.133188       0.555498       1.133716      -0.747445       0.022310      -0.018568      -0.021603       0.036183      -0.002965      -0.000556       0.014835       0.013038       0.003721      -0.018534       0.005370       0.013164              1.759768       2.098331      -0.297320      -0.287316       1.580956       0.267845       1.600017           0.000000
          111              H       7.765054      16.912454       8.170834       0.113889       1.208118 0.87396584E+01  0.85712649E+02                                 1.721703                            1.613096      -0.959329       2.419854                    0.998397       3.252798       8.439745       0.559369       1.116496      -0.750684      -0.009061      -0.023790      -0.030284       0.039563      -0.003743      -0.000466       0.015677       0.004755       0.011518      -0.016844       0.000427       0.016417              1.775700       1.819553       0.166583       0.297259       1.631427       0.405206       1.876120           0.000001
          112              H       6.895514      19.223120      11.338470       0.122704       1.109978 0.79532001E+01  0.77361456E+02                                 1.731056                            1.618770      -0.829251       2.493227                    0.999226       3.292663       8.945906       0.509640       1.235548      -0.720752      -0.026860       0.017018       0.026299       0.041264      -0.003140      -0.006809       0.013500       0.010456       0.019271      -0.016453      -0.001454       0.017907              1.861712       2.429174      -0.296999      -0.426020       1.488038       0.167414       1.667924          -0.000000
          113              H       9.092673      19.474455      11.778529       0.121597       1.269035 0.97712688E+01  0.99450625E+02                                 1.861170                            1.776697      -0.832879       2.489433                    0.999278       3.321569       9.047075       0.496755       1.211454      -0.728791       0.006238       0.024828       0.029014       0.038693      -0.001112      -0.001339       0.015165       0.012906       0.010653      -0.018608       0.004365       0.014243              1.869085       1.955332       0.156312       0.235258       1.695382       0.314147       1.956541           0.000000
          114              H      15.015275       0.354708      16.357527       0.121508       1.158117 0.82678380E+01  0.79907765E+02                                 1.672042                            1.569897      -0.868939       2.468328                    0.999077       3.146976       8.085710       0.566927       1.117845      -0.751024      -0.034624       0.001051      -0.012461       0.036813      -0.005179       0.002110       0.009137       0.027600       0.000589      -0.019332       0.004673       0.014659              1.723438       2.171276       0.042749       0.365541       1.330322       0.086429       1.668715           0.000000
          115              H      15.412548       1.309377      18.407173       0.114127       1.190667 0.86042920E+01  0.84011311E+02                                 1.702053                            1.598975      -0.912037       2.443736                    0.998619       3.222939       8.329123       0.562968       1.114294      -0.751458      -0.031417       0.011837       0.020084       0.039122      -0.003796      -0.001857       0.006247       0.026984      -0.007968      -0.015484      -0.000282       0.015766              1.747591       1.935215      -0.226610      -0.322347       1.490317       0.272699       1.817241           0.000002
          116              H      19.287980       0.308089      18.121729       0.120147       0.988644 0.71192066E+01  0.68228283E+02                                 1.673928                            1.587025      -0.859720       2.478503                    0.998891       3.440197       9.675085       0.481732       1.326684      -0.699007       0.040196      -0.002475       0.016421       0.043491      -0.004950       0.005418       0.003126       0.021486      -0.005593      -0.012677      -0.001479       0.014156              1.766285       2.022911       0.001632       0.438887       1.480683       0.079083       1.795262          -0.000000
          117              H      18.898816      19.606204      16.068119       0.120498       0.951995 0.68170789E+01  0.65069365E+02                                 1.668260                            1.580227      -1.030761       2.395815                    0.997044       3.581333      10.277491       0.467149       1.373637      -0.688259       0.028175      -0.013671      -0.017877       0.036060      -0.005377       0.000375       0.008534       0.020935       0.016445      -0.017571       0.007222       0.010348              1.728521       1.807942      -0.315221      -0.235585       1.626316       0.240329       1.751306          -0.000000
          118              H       2.298505       3.281551      23.335047       0.120114       1.211238 0.90215792E+01  0.90612384E+02                                 1.833361                            1.723924      -1.065265       2.377550                    0.997035       3.455627       9.557394       0.493646       1.235336      -0.720390       0.020091       0.012078      -0.032857       0.040362       0.006638      -0.007774      -0.010116       0.017222       0.007241      -0.015727      -0.002129       0.017856              1.938828       1.637844       0.070103      -0.211937       1.623039      -0.330834       2.555601          -0.000000
          119              H       3.573425       2.882252      25.241972       0.122555       1.227383 0.93504988E+01  0.93960441E+02                                 1.803301                            1.724343      -0.851720       2.481484                    0.999204       3.282451       8.832504       0.511155       1.192459      -0.732969       0.039385       0.004713      -0.003489       0.039820       0.004996      -0.001688      -0.007794       0.028840       0.008015      -0.019142       0.004371       0.014771              1.813782       2.305456       0.079333       0.096697       1.478174      -0.039057       1.657717           0.000000
          120              H       0.166206       2.075546      27.283689       0.118456       1.003255 0.70331519E+01  0.67435015E+02                                 1.709898                            1.591121      -0.974622       2.423084                    0.997492       3.525299      10.030986       0.473242       1.349857      -0.693551      -0.018627      -0.011089       0.033149       0.039608       0.002949      -0.001857      -0.005259       0.016392       0.026218      -0.014132       0.003262       0.010870              1.828478       1.743844       0.113841      -0.364519       1.405849      -0.202860       2.335741          -0.000000
          121              H      19.176501       2.466737      25.345049       0.110162       1.177259 0.85720782E+01  0.86141838E+02                                 1.860488                            1.721708      -1.466831       2.172026                    0.993341       3.896469      11.257705       0.470018       1.296773      -0.702305      -0.037320      -0.006420      -0.000669       0.037874      -0.000994       0.000016      -0.002275       0.017702       0.001398      -0.009650       0.000973       0.008676              1.961335       2.534712       0.233874      -0.003826       1.540869      -0.067028       1.808424           0.000000
          122              H       6.005705       2.114057      28.794163       0.128577       1.270078 0.99697162E+01  0.10232250E+03                                 1.884676                            1.811297      -0.982229       2.423671                    0.998143       3.384115       9.357471       0.483604       1.234036      -0.723017       0.014608       0.009905      -0.033122       0.037531       0.002176      -0.003714      -0.006721       0.014685       0.028619      -0.014101       0.000990       0.013112              1.914065       1.986454       0.067278      -0.137501       1.524199      -0.165375       2.231543          -0.000000
          123              H       6.475945       1.335727      32.758664       0.135369       1.243387 0.95776925E+01  0.97074430E+02                                 1.838534                            1.760501      -1.011577       2.413390                    0.998078       3.308649       9.017476       0.497988       1.213509      -0.727878       0.022648      -0.003621       0.031330       0.038828      -0.000020       0.006271      -0.003233       0.017544       0.028318      -0.013982       0.000140       0.013842              1.857998       2.019035       0.018167       0.191381       1.422872      -0.070913       2.132086          -0.000000
          124              H       2.744423       1.536390      31.129254       0.135009       1.005766 0.72780741E+01  0.70685812E+02                                 1.739250                            1.640481      -1.150223       2.349446                    0.995925       3.593969      10.437581       0.454813       1.386619      -0.685958      -0.036155      -0.000781       0.003113       0.036297       0.002988       0.001776      -0.003375       0.017813       0.010797      -0.012035       0.004046       0.007989              1.824562       2.409868      -0.037502      -0.196963       1.363329      -0.012200       1.700488          -0.000000
          125              H      10.272329       3.238986      28.484932       0.124167       1.179979 0.84354394E+01  0.82040333E+02                                 1.707069                            1.596946      -0.835122       2.488598                    0.999344       3.142669       8.133188       0.555498       1.133716      -0.747445      -0.022310       0.018568      -0.021603       0.036183      -0.002965       0.000556      -0.014835       0.013038       0.003721      -0.018534       0.005370       0.013164              1.759769       2.098333      -0.297320       0.287316       1.580957      -0.267845       1.600017           0.000000
          126              H      12.503946       3.356546      27.993334       0.113889       1.208118 0.87396587E+01  0.85712653E+02                                 1.721703                            1.613096      -0.959329       2.419854                    0.998397       3.252798       8.439745       0.559369       1.116496      -0.750684       0.009061       0.023790      -0.030284       0.039563      -0.003743       0.000466      -0.015677       0.004755       0.011518      -0.016844       0.000427       0.016417              1.775700       1.819553       0.166583      -0.297259       1.631427      -0.405206       1.876121           0.000001
          127              H      13.373486       1.045880      31.160970       0.122704       1.109978 0.79532001E+01  0.77361456E+02                                 1.731056                            1.618770      -0.829251       2.493227                    0.999226       3.292663       8.945906       0.509640       1.235548      -0.720752       0.026860      -0.017018       0.026299       0.041264      -0.003140       0.006809      -0.013500       0.010456       0.019271      -0.016453      -0.001454       0.017907              1.861712       2.429174      -0.296999       0.426020       1.488038      -0.167414       1.667924          -0.000000
          128              H      11.176327       0.794545      31.601030       0.121597       1.269035 0.97712769E+01  0.99450724E+02                                 1.861171                            1.776698      -0.832879       2.489433                    0.999278       3.321569       9.047075       0.496755       1.211454      -0.728791      -0.006238      -0.024828       0.029014       0.038693      -0.001112       0.001339      -0.015165       0.012906       0.010653      -0.018608       0.004365       0.014243              1.869085       1.955332       0.156312      -0.235258       1.695382      -0.314147       1.956542           0.000000
          129              H       5.253725      19.914292      36.180027       0.121508       1.158117 0.82678401E+01  0.79907793E+02                                 1.672043                            1.569897      -0.868939       2.468328                    0.999077       3.146976       8.085711       0.566927       1.117845      -0.751024       0.034624      -0.001051      -0.012461       0.036813      -0.005179      -0.002110      -0.009137       0.027600       0.000589      -0.019332       0.004673       0.014659              1.723438       2.171276       0.042749      -0.365541       1.330323      -0.086429       1.668715           0.000000
          130              H       4.856452      18.959623      38.229673       0.114127       1.190667 0.86042920E+01  0.84011311E+02                                 1.702053                            1.598975      -0.912037       2.443736                    0.998619       3.222939       8.329123       0.562968       1.114294      -0.751458       0.031417      -0.011837       0.020084       0.039122      -0.003796       0.001857      -0.006247       0.026984      -0.007968      -0.015484      -0.000282       0.015766              1.747591       1.935215      -0.226610       0.322347       1.490317      -0.272699       1.817241           0.000002
          131              H       0.981020      19.960911      37.944229       0.120147       0.988644 0.71192020E+01  0.68228235E+02                                 1.673928                            1.587026      -0.859720       2.478503                    0.998891       3.440196       9.675085       0.481732       1.326685      -0.699007      -0.040196       0.002475       0.016421       0.043491      -0.004950      -0.005418      -0.003126       0.021486      -0.005593      -0.012677      -0.001479       0.014156              1.766286       2.022911       0.001632      -0.438887       1.480683      -0.079083       1.795263          -0.000000
          132              H       1.370184       0.662796      35.890619       0.120498       0.951995 0.68170789E+01  0.65069364E+02                                 1.668260                            1.580227      -1.030761       2.395815                    0.997044       3.581333      10.277491       0.467149       1.373637      -0.688259      -0.028175       0.013671      -0.017877       0.036060      -0.005377      -0.000375      -0.008534       0.020935       0.016445      -0.017571       0.007222       0.010348              1.728521       1.807942      -0.315221       0.235585       1.626316      -0.240329       1.751306          -0.000000
          133              C      17.104604       0.292684      26.648576       0.621694      23.785246 0.24507938E+03  0.50529947E+04                                 7.703864                            5.587268      -0.014797       2.058070                    0.999413      22.048570      61.737933       0.621929       0.477665      -1.016019      -0.004289       0.052882       0.050274       0.073091       0.005666       0.032358      -0.025314       0.147073      -0.198403      -0.086571      -0.025903       0.112474             10.476177       5.760669      -0.249763      -3.501585       9.064277       2.400240      16.603585           0.000000
          134              C      17.346210      19.746262      25.388658      -0.035922      38.284173 0.44020097E+03  0.10315607E+05                                 9.887067                            6.961793      -0.007704       2.000818                    0.999278      27.442120      77.145325       0.633053       0.412879      -1.073276       0.011305      -0.028525      -0.040343       0.050685       0.004822      -0.003490      -0.000281       0.005659      -0.002535      -0.005720      -0.001556       0.007276             14.409397       6.928434      -0.629950      -4.752386      12.789643       4.836782      23.510115          -0.000000
          135              C      17.232501      18.396144      25.419581      -0.097195      32.878346 0.42379489E+03  0.99592457E+04                                 9.088297                            6.974557      -0.199421       1.909114                    0.999307      29.636758      86.858864       0.605517       0.430436      -1.049154       0.010362       0.003062      -0.022924       0.025343       0.007559      -0.009361      -0.022393       0.027937      -0.014168      -0.030824       0.003350       0.027473             11.710099       6.148267      -0.670577      -2.979397      11.480894       4.440071      17.501136          -0.000000
          136              C      17.472891      17.630990      24.288509      -0.139811      34.733284 0.44109755E+03  0.10428304E+05                                 9.344865                            7.047389       0.074195       1.997484                    0.999192      29.695504      86.160114       0.613584       0.422234      -1.058436       0.003256       0.010998       0.016427       0.020036       0.007371      -0.001645      -0.000474      -0.037155      -0.041000      -0.014966      -0.011868       0.026835             12.414164       6.265360      -0.575107      -3.295424      10.953039       4.438095      20.024094          -0.000000
          137              C      17.852327      18.294799      23.092816       0.152903      43.154357 0.39932695E+03  0.91795713E+04                                10.869205                            6.790524      -0.319182       1.919427                    0.998677      26.114460      73.940786       0.615323       0.433021      -1.055138       0.007817      -0.016386      -0.025571       0.031361      -0.003875      -0.012043       0.025673      -0.023525       0.085710      -0.028736      -0.016460       0.045196             17.324742       6.992130      -1.325283      -4.055589      17.532831      10.194429      27.449264          -0.000000
          138              C      17.956915      19.669038      23.070218      -0.141752      35.575328 0.43658923E+03  0.10293494E+05                                 9.475315                            6.988149       0.262740       2.060772                    0.999650      29.419966      85.196558       0.619347       0.419452      -1.060367       0.000059       0.009024       0.020272       0.022190       0.011761      -0.011048      -0.013432       0.025853       0.065775      -0.030036      -0.002064       0.032101             12.723942       5.812901      -0.049310      -2.232005      14.791985       4.574243      17.566940          -0.000000
          139              C      17.716930       0.156882      24.220320      -0.112628      37.772992 0.46570313E+03  0.11204377E+05                                10.005557                            7.345057      -0.160703       1.915043                    0.999353      30.403159      90.137677       0.586024       0.434423      -1.046813       0.011059      -0.028602      -0.004329       0.030969       0.005185       0.002245      -0.000290      -0.001679      -0.052585      -0.017746       0.003681       0.014065             13.577458       6.737588       0.513832      -3.692661      12.814107       2.864820      21.180678           0.000000
          140              C      18.095555      17.505322      21.888797      -0.105586      80.323764 0.48836277E+03  0.11742182E+05                                15.451513                            7.385227       0.449447       2.092864                    0.999641      29.980817      85.301359       0.608252       0.418809      -1.069728      -0.011129       0.072918       0.108340       0.131067       0.017259       0.006863      -0.065642      -0.005382      -0.134796      -0.086368       0.019087       0.067281             28.231396       9.981789      -4.215241      -6.057949      26.803651      26.058894      47.908749          -0.000000
          141              C      18.257302      16.853673      20.929388      -0.102186      79.201454 0.48096031E+03  0.11530821E+05                                15.345716                            7.344707       0.402177       2.081385                    0.999728      29.864059      85.104050       0.607413       0.420602      -1.067596       0.021772      -0.071908      -0.108016       0.131576       0.016547       0.013460      -0.076522       0.008170      -0.084389      -0.091869       0.021628       0.070241             28.215075       9.777546      -4.013049      -5.331815      28.607105      26.486661      46.260574          -0.000001
          142              C      18.464248      15.998322      19.786027       0.163892      46.369363 0.39414974E+03  0.90486254E+04                                11.412342                            6.761681      -0.393629       1.895605                    0.998448      26.185937      74.566411       0.613346       0.434990      -1.051895      -0.000910       0.017948       0.026484       0.032005      -0.002011      -0.008407       0.014498      -0.035129       0.059372      -0.028918      -0.001665       0.030583             19.353411       6.951204      -0.983353      -2.816738      24.201785       9.232185      26.907246          -0.000000
          143              C      18.363714      14.626110      19.919234      -0.187638      40.234603 0.44669003E+03  0.10625030E+05                                10.429306                            7.127819       0.004041       1.975861                    0.998242      30.255208      88.901570       0.603732       0.426519      -1.052668      -0.001645      -0.004298      -0.000462       0.004625       0.001672       0.002131      -0.015178       0.038608       0.014990      -0.028776       0.011552       0.017224             16.334892       6.240506       0.032649      -0.898497      29.701700       6.182506      13.062470          -0.000001
          144              C      18.560323      13.774812      18.853180       0.167464      48.487979 0.35981166E+03  0.80929072E+04                                11.755953                            6.479452      -0.397896       1.901083                    0.998619      25.692419      72.965093       0.622364       0.437555      -1.047924       0.001178      -0.017633      -0.001175       0.017712      -0.002921      -0.002809      -0.006597      -0.011386       0.015102      -0.010322      -0.000447       0.010769             21.934907       7.161506       2.373316      -1.139710      44.614751      -3.811402      14.028464          -0.000000
          145              C      18.816523      14.346398      17.550842      -0.198709      41.771321 0.47096841E+03  0.11313228E+05                                10.635622                            7.275957       0.118706       2.004772                    0.999083      30.490828      89.041844       0.604911       0.421522      -1.059367      -0.005041      -0.013397       0.000869       0.014341      -0.000352      -0.001096       0.015638       0.021812       0.019191      -0.022553       0.007534       0.015020             16.801074       6.474935       2.639170      -2.076592      26.125925      -9.862631      17.802360          -0.000001
          146              C      18.887262      15.722663      17.430717       0.161639      46.261065 0.39898011E+03  0.91797178E+04                                11.386637                            6.785968      -0.377556       1.897625                    0.998569      26.276949      74.702240       0.615070       0.432816      -1.054101       0.009039       0.018857      -0.027169       0.034285       0.002669      -0.009703      -0.013523      -0.023949       0.087800      -0.028251      -0.007585       0.035836             19.424945       7.390385       2.222627      -4.658333      20.268940      -9.015180      30.615510          -0.000000
          147              C      18.700990      16.590379      18.528884      -0.196393      41.023156 0.49569317E+03  0.12081757E+05                                10.544617                            7.526894      -0.001340       1.968820                    0.998169      30.817327      91.177323       0.586326       0.428598      -1.053105       0.003212       0.007674      -0.003350       0.008968       0.002733       0.005312       0.001089       0.010857      -0.063643      -0.021975       0.004531       0.017445             15.231465       6.376763      -0.225564      -2.786460      13.843640      -0.102557      25.473992          -0.000001
          148              C      18.432629      12.469489      18.987180      -0.085461      92.386646 0.45787937E+03  0.10874011E+05                                16.828502                            7.166456       0.295227       2.048471                    0.999780      29.794523      85.288489       0.613166       0.420619      -1.064572       0.009869       0.106027      -0.016541       0.107762      -0.016535      -0.000881       0.012768       0.139975       0.216282      -0.108836       0.035719       0.073117             34.959370      10.379019       4.502705      -0.410542      82.851379      -8.999445      11.647712          -0.000001
          149              C      18.394118      11.269564      19.152500      -0.139002     108.144149 0.57340065E+03  0.14324100E+05                                18.616954                            7.990929       0.425837       2.067444                    0.999818      31.480406      90.731091       0.587123       0.417607      -1.072536       0.001519      -0.125371       0.020093       0.126980      -0.017830      -0.020742       0.029025       0.111511       0.058148      -0.075457       0.011068       0.064389             40.007061      11.815611       4.588107      -0.494756      95.208170     -11.642285      12.997403          -0.000001
          150              C      18.221831       9.796008      19.477985       0.153868      47.262208 0.42108767E+03  0.98022629E+04                                11.631961                            6.987704      -0.285576       1.927518                    0.998457      26.451484      75.196929       0.605096       0.434838      -1.054765       0.008878       0.031168      -0.009027       0.033641       0.000566      -0.009258      -0.007801      -0.076599      -0.078969      -0.035338      -0.016926       0.052264             21.516614       8.693136       1.146234      -2.136348      45.784925      -5.020765      10.071781          -0.000000
          151              C      17.490120       9.374413      20.536903      -0.145235      34.442071 0.40092782E+03  0.92523364E+04                                 9.246263                            6.683074       0.139750       2.020321                    0.999745      29.098129      83.333556       0.635336       0.417751      -1.061574      -0.004068      -0.031112       0.007308       0.032217      -0.012651      -0.007579       0.018632       0.000595      -0.004882      -0.019868      -0.006519       0.026386             12.985347       7.018537       0.717198      -2.272974      23.712483      -3.327321       8.225020          -0.000000
          152              C      17.425259       8.048820      20.828294      -0.102777      34.701912 0.40103042E+03  0.92518223E+04                                 9.296899                            6.695995       0.032913       1.982620                    0.999668      28.943621      82.776588       0.633245       0.419261      -1.061015       0.005442       0.027942      -0.017648       0.033494       0.002394      -0.015783      -0.006577       0.038558       0.041460      -0.027243      -0.002390       0.029633             13.087807       7.024152      -0.850462      -2.144715      24.282247      -1.865557       7.957022           0.000001
          153              C      18.088866       7.114419      20.070678      -0.027796      39.242356 0.44109270E+03  0.10307290E+05                                10.043024                            6.941338       0.086421       2.033555                    0.999295      27.100063      75.251458       0.639888       0.409626      -1.078994       0.012587       0.042496      -0.019457       0.048404      -0.001941      -0.010848       0.000789       0.004268      -0.017009      -0.012443       0.000337       0.012106             15.849880       7.418904      -1.254362      -2.022213      31.235504      -3.071013       8.895231           0.000000
          154              C      18.815713       7.533987      18.951103      -0.085586      32.434878 0.39902361E+03  0.92265815E+04                                 9.001436                            6.753645      -0.058935       1.961809                    0.999569      28.850450      83.564876       0.617952       0.428656      -1.051425      -0.007246       0.008920       0.016475       0.020087      -0.010141      -0.003341       0.022604       0.031687       0.035620      -0.034452       0.007659       0.026792             12.713993       6.310854       0.015473      -1.590663      23.884300      -1.655704       7.946825          -0.000000
          155              C      18.933273       8.812961      18.672002      -0.141191      35.256070 0.42449599E+03  0.99578614E+04                                 9.486306                            6.923591       0.070005       1.998106                    0.999279      29.601489      86.055683       0.616585       0.423468      -1.055769       0.003842      -0.010837       0.015052       0.018941       0.003874      -0.018468      -0.000090       0.029388       0.056623      -0.024793      -0.007050       0.031843             14.101979       6.834379      -0.843082      -1.456258      27.726304      -1.011897       7.745254          -0.000000
          156              C      18.029276       5.628701      20.473074       0.601581      25.501976 0.25681555E+03  0.53363766E+04                                 8.011412                            5.671991       0.064376       2.077171                    0.999608      22.221294      61.672851       0.627480       0.469765      -1.024255      -0.007151      -0.061995       0.019901       0.065502       0.013994       0.069473       0.040149       0.120066       0.134371      -0.094386      -0.023950       0.118336             11.351345       6.787627      -1.151376      -2.112070      19.893335      -2.023177       7.373072          -0.000000
          157              C      19.219066      16.274588      16.117675      -0.100839      78.863273 0.48718991E+03  0.11727356E+05                                15.387081                            7.425351       0.433920       2.093093                    0.999779      29.948537      85.744702       0.599566       0.424392      -1.064337      -0.036384      -0.031903       0.126530       0.135467      -0.007001       0.019956       0.057402      -0.032240      -0.187091      -0.091108       0.019220       0.071889             28.377905      11.430952       4.572320     -10.535774      18.370314     -20.133860      55.332447          -0.000001
          158              C      19.536681      16.590785      15.043692      -0.111668      77.527866 0.49316298E+03  0.11905547E+05                                15.195986                            7.466006       0.453660       2.097116                    0.999780      30.125161      86.332452       0.598590       0.423855      -1.064836       0.037182       0.040261      -0.119227       0.131219      -0.024911       0.029136       0.025158      -0.057401      -0.207868      -0.086153       0.012091       0.074062             27.289798      12.575772       4.456976     -12.693823      14.959876     -16.419248      54.333746          -0.000000
          159              C      20.040568      16.916507      13.706069       0.161281      40.349543 0.38849516E+03  0.88928454E+04                                10.486574                            6.747223      -0.367289       1.908481                    0.998466      26.013229      74.135282       0.608913       0.439436      -1.048493      -0.011488      -0.000400       0.028822       0.031030       0.006646      -0.026658      -0.009163       0.008498       0.088018      -0.024658      -0.020019       0.044677             16.280493       8.791542       0.991859      -7.029065      12.692222      -6.847198      27.357716          -0.000000
          160              C       0.356734      15.884815      13.018229      -0.143839      33.088666 0.40628239E+03  0.93912319E+04                                 8.946335                            6.713243       0.156846       2.027150                    0.999652      28.950558      82.523628       0.637006       0.415976      -1.064495       0.014124       0.004027      -0.023086       0.027362       0.003187       0.005651      -0.010988      -0.031437      -0.014256      -0.018034      -0.004508       0.022542             11.305372       7.310600       0.121875      -5.192220       9.679262      -1.811429      16.926252          -0.000000
          161              C       0.945346      16.130070      11.813814      -0.094105      32.226176 0.38922277E+03  0.89137905E+04                                 8.808136                            6.591392       0.065605       1.996576                    0.999681      28.634709      81.629522       0.638932       0.418589      -1.061297      -0.016822       0.010715       0.019430       0.027844      -0.007080       0.007012       0.022708      -0.002719      -0.041345      -0.030615       0.007805       0.022810             11.110583       7.103257       0.784281      -4.859711      10.411576      -2.987290      15.816915           0.000001
          162              C       1.018720      17.378641      11.300411      -0.037903      38.927249 0.45077978E+03  0.10614200E+05                                10.015180                            7.065326       0.038410       2.020115                    0.999280      27.319624      76.696425       0.626400       0.415271      -1.072960      -0.014670      -0.008482       0.044044       0.047191      -0.003551      -0.002621       0.015225      -0.011083      -0.000769      -0.012812      -0.006201       0.019012             14.406549      10.424981       1.646763      -8.267844      11.477884      -4.809889      21.316784          -0.000000
          163              C       0.343357      18.429386      11.990630      -0.086996      33.191550 0.44272961E+03  0.10496091E+05                                 9.160542                            7.139740       0.051385       1.996566                    0.999555      29.240057      85.475435       0.598356       0.431775      -1.050581       0.008889      -0.018796       0.015821       0.026127       0.005760       0.016841      -0.008305      -0.022977      -0.070256      -0.033934       0.008878       0.025056             12.030270       9.074070      -0.033019      -5.578202       9.528518      -2.872938      17.488220          -0.000001
          164              C      20.020907      18.199535      13.191874      -0.142402      34.943233 0.44544267E+03  0.10577338E+05                                 9.442463                            7.124850       0.085818       2.008582                    0.998903      29.541883      86.447885       0.603574       0.427357      -1.053208       0.015942       0.001493      -0.011043       0.019451      -0.004430       0.004754       0.012384      -0.001505       0.003521      -0.014843       0.001769       0.013074             12.791554       8.554195       0.029462      -4.787424      11.477035      -4.752095      18.343433          -0.000000
          165              C       1.757322      17.711052      10.016309       0.630377      22.781291 0.23638866E+03  0.48463900E+04                                 7.572674                            5.535095      -0.182694       2.004065                    0.999314      22.109840      62.421291       0.614695       0.486021      -1.008207       0.027765       0.002289      -0.051725       0.058750      -0.009730       0.094036       0.011381       0.079037      -0.072903      -0.091202      -0.023921       0.115123             10.035419       7.782937       1.253753      -5.129979       8.738742      -2.280456      13.584577           0.000000
          166              C       3.164396      19.976316       6.826076       0.621694      23.785246 0.24507938E+03  0.50529947E+04                                 7.703864                            5.587268      -0.014797       2.058070                    0.999413      22.048570      61.737932       0.621929       0.477665      -1.016019       0.004289      -0.052882       0.050274       0.073091       0.005666      -0.032358       0.025314       0.147073      -0.198403      -0.086571      -0.025903       0.112474             10.476177       5.760669      -0.249763       3.501585       9.064277      -2.400240      16.603584          -0.000000
          167              C       2.922790       0.522738       5.566158      -0.035922      38.284176 0.44020097E+03  0.10315607E+05                                 9.887067                            6.961793      -0.007704       2.000818                    0.999278      27.442120      77.145324       0.633053       0.412879      -1.073276      -0.011305       0.028525      -0.040343       0.050685       0.004822       0.003490       0.000281       0.005659      -0.002535      -0.005720      -0.001556       0.007276             14.409398       6.928435      -0.629950       4.752386      12.789643      -4.836782      23.510117          -0.000000
          168              C       3.036499       1.872856       5.597081      -0.097195      32.878347 0.42379489E+03  0.99592457E+04                                 9.088297                            6.974557      -0.199421       1.909114                    0.999307      29.636758      86.858864       0.605517       0.430436      -1.049154      -0.010362      -0.003062      -0.022924       0.025343       0.007559       0.009361       0.022393       0.027937      -0.014168      -0.030824       0.003350       0.027473             11.710099       6.148267      -0.670577       2.979397      11.480894      -4.440071      17.501137           0.000000
          169              C       2.796109       2.638010       4.466009      -0.139811      34.733285 0.44109757E+03  0.10428304E+05                                 9.344865                            7.047389       0.074195       1.997484                    0.999192      29.695505      86.160116       0.613584       0.422234      -1.058436      -0.003256      -0.010998       0.016427       0.020036       0.007371       0.001645       0.000474      -0.037155      -0.041000      -0.014966      -0.011868       0.026835             12.414164       6.265360      -0.575107       3.295424      10.953039      -4.438095      20.024094          -0.000000
          170              C       2.416673       1.974201       3.270316       0.152903      43.154357 0.39932695E+03  0.91795714E+04                                10.869206                            6.790524      -0.319182       1.919427                    0.998677      26.114460      73.940788       0.615323       0.433021      -1.055138      -0.007817       0.016386      -0.025571       0.031361      -0.003875       0.012043      -0.025673      -0.023525       0.085710      -0.028736      -0.016460       0.045196             17.324742       6.992130      -1.325284       4.055589      17.532832     -10.194430      27.449265          -0.000000
          171              C       2.312085       0.599962       3.247718      -0.141752      35.575326 0.43658921E+03  0.10293494E+05                                 9.475316                            6.988149       0.262740       2.060772                    0.999650      29.419966      85.196561       0.619346       0.419452      -1.060367      -0.000059      -0.009024       0.020272       0.022190       0.011761       0.011048       0.013432       0.025853       0.065775      -0.030036      -0.002064       0.032101             12.723942       5.812901      -0.049310       2.232005      14.791986      -4.574243      17.566939          -0.000000
          172              C       2.552070      20.112118       4.397820      -0.112628      37.772990 0.46570311E+03  0.11204377E+05                                10.005557                            7.345057      -0.160703       1.915043                    0.999353      30.403158      90.137675       0.586024       0.434423      -1.046812      -0.011059       0.028602      -0.004329       0.030969       0.005185      -0.002245       0.000290      -0.001679      -0.052585      -0.017746       0.003681       0.014065             13.577457       6.737588       0.513832       3.692661      12.814106      -2.864814      21.180677           0.000000
          173              C       2.173445       2.763678       2.066297      -0.105586      80.323764 0.48836278E+03  0.11742183E+05                                15.451513                            7.385227       0.449447       2.092864                    0.999641      29.980818      85.301360       0.608252       0.418809      -1.069728       0.011129      -0.072918       0.108340       0.131067       0.017259      -0.006863       0.065642      -0.005382      -0.134796      -0.086368       0.019087       0.067281             28.231396       9.981788      -4.215241       6.057948      26.803651     -26.058894      47.908748          -0.000000
          174              C       2.011698       3.415327       1.106888      -0.102186      79.201454 0.48096031E+03  0.11530821E+05                                15.345716                            7.344707       0.402177       2.081385                    0.999728      29.864059      85.104049       0.607413       0.420602      -1.067596      -0.021772       0.071908      -0.108016       0.131576       0.016547      -0.013460       0.076522       0.008170      -0.084389      -0.091869       0.021628       0.070241             28.215076       9.777546      -4.013049       5.331815      28.607106     -26.486661      46.260574          -0.000001
          175              C       1.804752       4.270678      -0.036473       0.163892      46.369364 0.39414974E+03  0.90486254E+04                                11.412342                            6.761681      -0.393629       1.895605                    0.998448      26.185937      74.566411       0.613346       0.434990      -1.051895       0.000910      -0.017948       0.026484       0.032005      -0.002011       0.008407      -0.014498      -0.035129       0.059372      -0.028918      -0.001665       0.030583             19.353412       6.951204      -0.983352       2.816738      24.201787      -9.232186      26.907246          -0.000000
          176              C       1.905286       5.642890       0.096734      -0.187638      40.234605 0.44669003E+03  0.10625030E+05                                10.429307                            7.127819       0.004041       1.975861                    0.998242      30.255207      88.901568       0.603732       0.426519      -1.052668       0.001645       0.004298      -0.000462       0.004625       0.001672      -0.002131       0.015178       0.038608       0.014990      -0.028776       0.011552       0.017224             16.334894       6.240506       0.032649       0.898496      29.701704      -6.182508      13.062472          -0.000001
          177              C       1.708677       6.494188      38.675680       0.167464      48.487987 0.35981166E+03  0.80929073E+04                                11.755954                            6.479452      -0.397896       1.901083                    0.998619      25.692419      72.965093       0.622364       0.437555      -1.047924      -0.001178       0.017633      -0.001175       0.017712      -0.002921       0.002809       0.006597      -0.011386       0.015102      -0.010322      -0.000447       0.010769             21.934911       7.161507       2.373318       1.139710      44.614762       3.811401      14.028464          -0.000000
          178              C       1.452477       5.922602      37.373342      -0.198709      41.771326 0.47096849E+03  0.11313230E+05                                10.635623                            7.275958       0.118707       2.004772                    0.999083      30.490827      89.041841       0.604911       0.421522      -1.059367       0.005041       0.013397       0.000869       0.014341      -0.000352       0.001096      -0.015638       0.021812       0.019191      -0.022553       0.007534       0.015020             16.801076       6.474936       2.639171       2.076593      26.125922       9.862636      17.802369          -0.000001
          179              C       1.381738       4.546337      37.253217       0.161639      46.261059 0.39898010E+03  0.91797176E+04                                11.386636                            6.785968      -0.377556       1.897625                    0.998569      26.276949      74.702239       0.615070       0.432816      -1.054101      -0.009039      -0.018857      -0.027169       0.034285       0.002669       0.009703       0.013523      -0.023949       0.087800      -0.028251      -0.007585       0.035836             19.424943       7.390385       2.222627       4.658333      20.268937       9.015177      30.615506          -0.000000
          180              C       1.568010       3.678621      38.351384      -0.196393      41.023155 0.49569317E+03  0.12081757E+05                                10.544617                            7.526894      -0.001340       1.968820                    0.998169      30.817327      91.177323       0.586326       0.428598      -1.053105      -0.003212      -0.007674      -0.003350       0.008968       0.002733      -0.005312      -0.001089       0.010857      -0.063643      -0.021975       0.004531       0.017445             15.231465       6.376763      -0.225563       2.786460      13.843640       0.102557      25.473991          -0.000001
          181              C       1.836371       7.799511      38.809680      -0.085461      92.386653 0.45787932E+03  0.10874010E+05                                16.828503                            7.166456       0.295227       2.048471                    0.999780      29.794523      85.288491       0.613166       0.420619      -1.064572      -0.009869      -0.106027      -0.016541       0.107762      -0.016535       0.000881      -0.012768       0.139975       0.216282      -0.108836       0.035719       0.073117             34.959373      10.379020       4.502713       0.410542      82.851388       8.999438      11.647710          -0.000001
          182              C       1.874883       8.999436      38.974999      -0.139002     108.144170 0.57340066E+03  0.14324101E+05                                18.616957                            7.990929       0.425837       2.067444                    0.999818      31.480407      90.731096       0.587123       0.417607      -1.072536      -0.001519       0.125371       0.020093       0.126980      -0.017830       0.020742      -0.029025       0.111511       0.058148      -0.075457       0.011068       0.064389             40.007067      11.815612       4.588108       0.494756      95.208185      11.642285      12.997404          -0.000001
          183              C       2.047169      10.472992      39.300485       0.153868      47.262232 0.42108780E+03  0.98022668E+04                                11.631965                            6.987705      -0.285576       1.927518                    0.998457      26.451485      75.196933       0.605096       0.434838      -1.054765      -0.008878      -0.031168      -0.009027       0.033641       0.000566       0.009258       0.007801      -0.076599      -0.078969      -0.035338      -0.016926       0.052264             21.516626       8.693138       1.146234       2.136347      45.784955       5.020776      10.071785          -0.000000
          184              C       2.778880      10.894588       0.714403      -0.145235      34.442103 0.40092805E+03  0.92523428E+04                                 9.246269                            6.683075       0.139750       2.020321                    0.999745      29.098128      83.333554       0.635336       0.417751      -1.061574       0.004068       0.031112       0.007308       0.032217      -0.012651       0.007579      -0.018632       0.000595      -0.004881      -0.019868      -0.006519       0.026386             12.985358       7.018539       0.717200       2.272974      23.712512       3.327325       8.225024          -0.000000
          185              C       2.843741      12.220180       1.005794      -0.102777      34.701903 0.40103012E+03  0.92518136E+04                                 9.296896                            6.695992       0.032913       1.982620                    0.999668      28.943621      82.776584       0.633245       0.419261      -1.061015      -0.005442      -0.027942      -0.017648       0.033494       0.002394       0.015783       0.006577       0.038558       0.041460      -0.027243      -0.002390       0.029633             13.087805       7.024150      -0.850461       2.144715      24.282244       1.865559       7.957020           0.000001
          186              C       2.180134      13.154581       0.248178      -0.027796      39.242361 0.44109271E+03  0.10307290E+05                                10.043025                            6.941338       0.086421       2.033555                    0.999295      27.100063      75.251456       0.639888       0.409626      -1.078994      -0.012587      -0.042496      -0.019457       0.048404      -0.001941       0.010848      -0.000789       0.004268      -0.017009      -0.012443       0.000337       0.012106             15.849883       7.418905      -1.254364       2.022212      31.235514       3.071013       8.895231           0.000000
          187              C       1.453287      12.735013      38.773603      -0.085586      32.434875 0.39902359E+03  0.92265810E+04                                 9.001435                            6.753645      -0.058935       1.961809                    0.999569      28.850449      83.564872       0.617952       0.428656      -1.051425       0.007246      -0.008920       0.016475       0.020087      -0.010141       0.003341      -0.022604       0.031687       0.035620      -0.034452       0.007659       0.026792             12.713992       6.310854       0.015473       1.590663      23.884298       1.655704       7.946824          -0.000000
          188              C       1.335727      11.456039      38.494502      -0.141191      35.256065 0.42449600E+03  0.99578616E+04                                 9.486305                            6.923591       0.070005       1.998106                    0.999279      29.601490      86.055684       0.616585       0.423468      -1.055769      -0.003842       0.010837       0.015052       0.018941       0.003874       0.018468       0.000090       0.029388       0.056623      -0.024793      -0.007050       0.031843             14.101977       6.834379      -0.843082       1.456258      27.726299       1.011899       7.745253           0.000000
          189              C       2.239724      14.640299       0.650574       0.601581      25.501978 0.25681555E+03  0.53363766E+04                                 8.011412                            5.671991       0.064376       2.077171                    0.999608      22.221294      61.672851       0.627480       0.469765      -1.024255       0.007151       0.061995       0.019901       0.065502       0.013994      -0.069473      -0.040149       0.120066       0.134371      -0.094386      -0.023950       0.118336             11.351346       6.787627      -1.151376       2.112070      19.893338       2.023177       7.373073          -0.000000
          190              C       1.049934       3.994412      35.940175      -0.100839      78.863271 0.48718991E+03  0.11727356E+05                                15.387081                            7.425351       0.433920       2.093093                    0.999779      29.948537      85.744703       0.599566       0.424392      -1.064337       0.036384       0.031903       0.126530       0.135467      -0.007001      -0.019956      -0.057402      -0.032240      -0.187091      -0.091108       0.019220       0.071889             28.377904      11.430952       4.572320      10.535775      18.370315      20.133860      55.332445          -0.000001
          191              C       0.732319       3.678215      34.866192      -0.111668      77.527864 0.49316298E+03  0.11905547E+05                                15.195986                            7.466006       0.453660       2.097116                    0.999780      30.125161      86.332452       0.598590       0.423855      -1.064836      -0.037182      -0.040261      -0.119227       0.131219      -0.024911      -0.029136      -0.025158      -0.057401      -0.207868      -0.086153       0.012091       0.074062             27.289797      12.575771       4.456976      12.693823      14.959875      16.419248      54.333743          -0.000000
          192              C       0.228432       3.352493      33.528569       0.161281      40.349542 0.38849516E+03  0.88928454E+04                                10.486574                            6.747223      -0.367289       1.908481                    0.998466      26.013229      74.135282       0.608913       0.439436      -1.048493       0.011488       0.000400       0.028822       0.031030       0.006646       0.026658       0.009163       0.008498       0.088018      -0.024658      -0.020019       0.044677             16.280492       8.791542       0.991859       7.029065      12.692222       6.847197      27.357714          -0.000000
          193              C      19.912266       4.384185      32.840729      -0.143839      33.088665 0.40628240E+03  0.93912322E+04                                 8.946335                            6.713243       0.156846       2.027150                    0.999652      28.950558      82.523629       0.637006       0.415976      -1.064495      -0.014125      -0.004027      -0.023086       0.027362       0.003187      -0.005651       0.010988      -0.031437      -0.014256      -0.018034      -0.004508       0.022542             11.305372       7.310600       0.121875       5.192220       9.679262       1.811429      16.926252          -0.000000
          194              C      19.323654       4.138930      31.636314      -0.094105      32.226163 0.38922259E+03  0.89137858E+04                                 8.808134                            6.591391       0.065605       1.996576                    0.999681      28.634709      81.629523       0.638932       0.418589      -1.061297       0.016822      -0.010715       0.019430       0.027844      -0.007080      -0.007012      -0.022708      -0.002719      -0.041345      -0.030615       0.007805       0.022810             11.110579       7.103255       0.784280       4.859709      10.411576       2.987290      15.816907           0.000001
          195              C      19.250280       2.890359      31.122911      -0.037903      38.927254 0.45077980E+03  0.10614200E+05                                10.015181                            7.065327       0.038410       2.020115                    0.999280      27.319624      76.696425       0.626400       0.415271      -1.072960       0.014670       0.008482       0.044044       0.047191      -0.003551       0.002621      -0.015225      -0.011083      -0.000769      -0.012812      -0.006201       0.019012             14.406551      10.424982       1.646764       8.267845      11.477885       4.809889      21.316787          -0.000000
          196              C      19.925643       1.839614      31.813130      -0.086996      33.191538 0.44272947E+03  0.10496086E+05                                 9.160539                            7.139739       0.051385       1.996566                    0.999555      29.240057      85.475435       0.598356       0.431775      -1.050581      -0.008889       0.018796       0.015821       0.026127       0.005760      -0.016841       0.008305      -0.022977      -0.070256      -0.033934       0.008878       0.025056             12.030265       9.074068      -0.033021       5.578200       9.528517       2.872934      17.488211          -0.000000
          197              C       0.248093       2.069465      33.014374      -0.142402      34.943231 0.44544268E+03  0.10577338E+05                                 9.442462                            7.124850       0.085818       2.008582                    0.998903      29.541883      86.447883       0.603574       0.427357      -1.053208      -0.015942      -0.001493      -0.011043       0.019451      -0.004430      -0.004754      -0.012384      -0.001505       0.003521      -0.014843       0.001769       0.013074             12.791553       8.554194       0.029462       4.787424      11.477035       4.752096      18.343431          -0.000000
          198              C      18.511678       2.557948      29.838809       0.630377      22.781291 0.23638866E+03  0.48463900E+04                                 7.572674                            5.535095      -0.182694       2.004065                    0.999314      22.109840      62.421291       0.614695       0.486021      -1.008207      -0.027765      -0.002289      -0.051725       0.058750      -0.009730      -0.094036      -0.011381       0.079037      -0.072903      -0.091202      -0.023921       0.115123             10.035419       7.782937       1.253753       5.129979       8.738742       2.280456      13.584577           0.000000
          199              C      19.976316      17.104604      36.559826       0.621694      23.785246 0.24507938E+03  0.50529947E+04                                 7.703864                            5.587268      -0.014797       2.058070                    0.999413      22.048570      61.737932       0.621929       0.477665      -1.016019      -0.052882      -0.004289       0.050274       0.073091      -0.005666       0.025314       0.032358      -0.147073      -0.198403      -0.086571      -0.025903       0.112474             10.476177       9.064277       0.249763      -2.400240       5.760669      -3.501585      16.603584           0.000000
          200              C       0.522738      17.346210      35.299908      -0.035922      38.284177 0.44020097E+03  0.10315607E+05                                 9.887068                            6.961793      -0.007704       2.000818                    0.999278      27.442120      77.145326       0.633053       0.412879      -1.073276       0.028525       0.011305      -0.040343       0.050685      -0.004822       0.000281      -0.003490      -0.005659      -0.002535      -0.005720      -0.001556       0.007276             14.409399      12.789643       0.629950      -4.836783       6.928435      -4.752387      23.510118          -0.000000
          201              C       1.872856      17.232501      35.330831      -0.097195      32.878348 0.42379491E+03  0.99592463E+04                                 9.088297                            6.974557      -0.199421       1.909114                    0.999307      29.636759      86.858866       0.605517       0.430436      -1.049154      -0.003062       0.010362      -0.022924       0.025343      -0.007559       0.022393      -0.009361      -0.027937      -0.014168      -0.030824       0.003350       0.027473             11.710099      11.480894       0.670577      -4.440071       6.148267      -2.979397      17.501137           0.000000
          202              C       2.638010      17.472891      34.199759      -0.139811      34.733284 0.44109755E+03  0.10428304E+05                                 9.344866                            7.047389       0.074195       1.997484                    0.999192      29.695504      86.160115       0.613584       0.422234      -1.058436      -0.010998       0.003256       0.016427       0.020036      -0.007371       0.000474      -0.001645       0.037155      -0.041000      -0.014966      -0.011868       0.026835             12.414165      10.953039       0.575107      -4.438095       6.265360      -3.295425      20.024094          -0.000000
          203              C       1.974201      17.852327      33.004066       0.152902      43.154357 0.39932695E+03  0.91795713E+04                                10.869206                            6.790524      -0.319182       1.919427                    0.998677      26.114460      73.940788       0.615323       0.433021      -1.055138       0.016386       0.007817      -0.025571       0.031361       0.003875      -0.025673      -0.012043       0.023525       0.085710      -0.028736      -0.016460       0.045196             17.324743      17.532833       1.325284     -10.194430       6.992130      -4.055589      27.449265          -0.000000
          204              C       0.599962      17.956915      32.981468      -0.141752      35.575325 0.43658921E+03  0.10293494E+05                                 9.475315                            6.988149       0.262740       2.060772                    0.999650      29.419966      85.196559       0.619346       0.419452      -1.060367      -0.009024       0.000059       0.020272       0.022190      -0.011761       0.013432      -0.011048      -0.025853       0.065775      -0.030036      -0.002064       0.032101             12.723942      14.791985       0.049310      -4.574243       5.812901      -2.232005      17.566938          -0.000000
          205              C      20.112118      17.716930      34.131570      -0.112628      37.772991 0.46570311E+03  0.11204377E+05                                10.005557                            7.345057      -0.160703       1.915043                    0.999353      30.403158      90.137676       0.586024       0.434423      -1.046812       0.028602       0.011059      -0.004329       0.030969      -0.005185       0.000290       0.002245       0.001679      -0.052585      -0.017746       0.003681       0.014065             13.577457      12.814106      -0.513833      -2.864814       6.737588      -3.692662      21.180678           0.000000
          206              C       2.763678      18.095555      31.800047      -0.105586      80.323762 0.48836276E+03  0.11742182E+05                                15.451513                            7.385227       0.449447       2.092864                    0.999641      29.980817      85.301359       0.608252       0.418809      -1.069728      -0.072918      -0.011129       0.108340       0.131067      -0.017259       0.065642       0.006863       0.005382      -0.134796      -0.086368       0.019087       0.067281             28.231396      26.803651       4.215241     -26.058894       9.981789      -6.057949      47.908748          -0.000000
          207              C       3.415327      18.257302      30.840638      -0.102186      79.201455 0.48096032E+03  0.11530821E+05                                15.345717                            7.344708       0.402177       2.081385                    0.999728      29.864059      85.104051       0.607413       0.420602      -1.067596       0.071908       0.021772      -0.108016       0.131576      -0.016547       0.076522       0.013460      -0.008170      -0.084389      -0.091869       0.021628       0.070241             28.215076      28.607107       4.013049     -26.486661       9.777547      -5.331815      46.260574          -0.000001
          208              C       4.270678      18.464248      29.697277       0.163892      46.369363 0.39414974E+03  0.90486254E+04                                11.412342                            6.761681      -0.393629       1.895605                    0.998448      26.185937      74.566411       0.613346       0.434990      -1.051895      -0.017948      -0.000910       0.026484       0.032005       0.002011      -0.014498      -0.008407       0.035129       0.059372      -0.028918      -0.001665       0.030583             19.353411      24.201786       0.983353      -9.232185       6.951204      -2.816738      26.907245          -0.000000
          209              C       5.642890      18.363714      29.830484      -0.187638      40.234603 0.44669003E+03  0.10625030E+05                                10.429306                            7.127819       0.004041       1.975861                    0.998242      30.255208      88.901569       0.603732       0.426519      -1.052668       0.004298      -0.001645      -0.000462       0.004625      -0.001672       0.015178       0.002131      -0.038608       0.014990      -0.028776       0.011552       0.017224             16.334892      29.701701      -0.032649      -6.182506       6.240506      -0.898497      13.062470          -0.000001
          210              C       6.494188      18.560323      28.764430       0.167464      48.487980 0.35981165E+03  0.80929068E+04                                11.755953                            6.479452      -0.397896       1.901083                    0.998619      25.692418      72.965089       0.622364       0.437555      -1.047924       0.017633       0.001178      -0.001175       0.017712       0.002921       0.006597      -0.002809       0.011386       0.015102      -0.010322      -0.000447       0.010769             21.934908      44.614754      -2.373316       3.811403       7.161506      -1.139711      14.028464          -0.000000
          211              C       5.922602      18.816523      27.462092      -0.198709      41.771301 0.47096815E+03  0.11313221E+05                                10.635620                            7.275956       0.118706       2.004772                    0.999083      30.490827      89.041843       0.604911       0.421522      -1.059367       0.013397      -0.005041       0.000869       0.014341       0.000352      -0.015638      -0.001096      -0.021812       0.019191      -0.022553       0.007534       0.015020             16.801069      26.125914      -2.639169       9.862631       6.474934      -2.076592      17.802360          -0.000001
          212              C       4.546337      18.887262      27.341967       0.161639      46.261062 0.39898011E+03  0.91797179E+04                                11.386636                            6.785968      -0.377556       1.897625                    0.998569      26.276949      74.702238       0.615070       0.432816      -1.054101      -0.018857       0.009039      -0.027169       0.034285      -0.002669       0.013523      -0.009703       0.023949       0.087800      -0.028251      -0.007585       0.035836             19.424943      20.268939      -2.222627       9.015178       7.390385      -4.658332      30.615506          -0.000000
          213              C       3.678621      18.700990      28.440134      -0.196393      41.023154 0.49569315E+03  0.12081757E+05                                10.544617                            7.526895      -0.001340       1.968820                    0.998169      30.817326      91.177322       0.586326       0.428598      -1.053105      -0.007674       0.003212      -0.003350       0.008968      -0.002733      -0.001089       0.005312      -0.010857      -0.063643      -0.021975       0.004531       0.017445             15.231465      13.843640       0.225564       0.102557       6.376763      -2.786460      25.473992          -0.000001
          214              C       7.799511      18.432629      28.898430      -0.085461      92.386649 0.45787935E+03  0.10874010E+05                                16.828503                            7.166456       0.295227       2.048471                    0.999780      29.794522      85.288487       0.613166       0.420619      -1.064572      -0.106027       0.009869      -0.016541       0.107762       0.016535      -0.012768      -0.000881      -0.139975       0.216282      -0.108836       0.035719       0.073117             34.959373      82.851387      -4.502705       8.999446      10.379019      -0.410542      11.647712          -0.000001
          215              C       8.999436      18.394118      29.063750      -0.139002     108.144158 0.57340061E+03  0.14324099E+05                                18.616955                            7.990929       0.425837       2.067444                    0.999818      31.480405      90.731087       0.587123       0.417607      -1.072536       0.125371       0.001519       0.020093       0.126980       0.017830      -0.029025      -0.020742      -0.111511       0.058148      -0.075457       0.011068       0.064389             40.007065      95.208179      -4.588105      11.642285      11.815611      -0.494756      12.997403          -0.000001
          216              C      10.472992      18.221831      29.389235       0.153868      47.262228 0.42108775E+03  0.98022653E+04                                11.631964                            6.987704      -0.285576       1.927518                    0.998457      26.451484      75.196928       0.605096       0.434838      -1.054765      -0.031168       0.008878      -0.009027       0.033641      -0.000566       0.007801      -0.009258       0.076599      -0.078969      -0.035338      -0.016926       0.052264             21.516624      45.784952      -1.146237       5.020772       8.693137      -2.136347      10.071783          -0.000000
          217              C      10.894588      17.490120      30.448153      -0.145235      34.442103 0.40092804E+03  0.92523426E+04                                 9.246269                            6.683075       0.139750       2.020321                    0.999745      29.098128      83.333553       0.635336       0.417751      -1.061574       0.031112      -0.004068       0.007308       0.032217       0.012651      -0.018632      -0.007579      -0.000595      -0.004882      -0.019868      -0.006519       0.026386             12.985358      23.712513      -0.717200       3.327325       7.018539      -2.272974       8.225023          -0.000000
          218              C      12.220180      17.425259      30.739544      -0.102777      34.701904 0.40103013E+03  0.92518140E+04                                 9.296897                            6.695992       0.032913       1.982620                    0.999668      28.943621      82.776585       0.633245       0.419261      -1.061015      -0.027942       0.005442      -0.017648       0.033494      -0.002394       0.006577      -0.015783      -0.038558       0.041460      -0.027243      -0.002390       0.029633             13.087805      24.282245       0.850461       1.865558       7.024150      -2.144715       7.957020           0.000001
          219              C      13.154581      18.088866      29.981928      -0.027796      39.242362 0.44109271E+03  0.10307291E+05                                10.043025                            6.941338       0.086421       2.033555                    0.999295      27.100063      75.251457       0.639888       0.409626      -1.078994      -0.042496       0.012587      -0.019457       0.048404       0.001941      -0.000789      -0.010848      -0.004268      -0.017009      -0.012443       0.000337       0.012106             15.849884      31.235515       1.254364       3.071012       7.418905      -2.022212       8.895231           0.000000
          220              C      12.735013      18.815713      28.862353      -0.085586      32.434875 0.39902359E+03  0.92265809E+04                                 9.001435                            6.753645      -0.058935       1.961809                    0.999569      28.850449      83.564871       0.617952       0.428656      -1.051425      -0.008920      -0.007246       0.016475       0.020087       0.010141      -0.022604      -0.003341      -0.031687       0.035620      -0.034452       0.007659       0.026792             12.713991      23.884296      -0.015473       1.655703       6.310854      -1.590663       7.946824          -0.000000
          221              C      11.456039      18.933273      28.583252      -0.141191      35.256064 0.42449598E+03  0.99578612E+04                                 9.486305                            6.923591       0.070005       1.998106                    0.999279      29.601489      86.055682       0.616585       0.423468      -1.055769       0.010837       0.003842       0.015052       0.018941      -0.003874       0.000090      -0.018468      -0.029388       0.056623      -0.024793      -0.007050       0.031843             14.101977      27.726298       0.843081       1.011898       6.834378      -1.456258       7.745253           0.000000
          222              C      14.640299      18.029276      30.384324       0.601581      25.501977 0.25681555E+03  0.53363765E+04                                 8.011412                            5.671991       0.064376       2.077171                    0.999608      22.221294      61.672849       0.627480       0.469765      -1.024255       0.061995      -0.007151       0.019901       0.065502      -0.013994      -0.040149       0.069473      -0.120066       0.134371      -0.094386      -0.023950       0.118336             11.351345      19.893336       1.151376       2.023177       6.787627      -2.112070       7.373072          -0.000000
          223              C       3.994412      19.219066      26.028925      -0.100839      78.863271 0.48718993E+03  0.11727356E+05                                15.387081                            7.425351       0.433920       2.093093                    0.999779      29.948538      85.744704       0.599566       0.424392      -1.064337       0.031903      -0.036384       0.126530       0.135467       0.007001      -0.057402       0.019956       0.032240      -0.187091      -0.091108       0.019220       0.071889             28.377903      18.370314      -4.572320      20.133859      11.430952     -10.535774      55.332444          -0.000001
          224              C       3.678215      19.536681      24.954942      -0.111668      77.527862 0.49316296E+03  0.11905546E+05                                15.195986                            7.466006       0.453660       2.097116                    0.999780      30.125160      86.332451       0.598590       0.423855      -1.064836      -0.040261       0.037182      -0.119227       0.131219       0.024911      -0.025158       0.029136       0.057401      -0.207868      -0.086153       0.012091       0.074062             27.289797      14.959875      -4.456976      16.419247      12.575771     -12.693822      54.333744          -0.000001
          225              C       3.352493      20.040568      23.617319       0.161281      40.349541 0.38849516E+03  0.88928454E+04                                10.486574                            6.747223      -0.367289       1.908481                    0.998466      26.013229      74.135282       0.608913       0.439436      -1.048493       0.000400      -0.011488       0.028822       0.031030      -0.006646       0.009163      -0.026658      -0.008498       0.088018      -0.024658      -0.020019       0.044677             16.280492      12.692221      -0.991858       6.847197       8.791542      -7.029064      27.357713          -0.000000
          226              C       4.384185       0.356734      22.929479      -0.143839      33.088666 0.40628240E+03  0.93912323E+04                                 8.946335                            6.713243       0.156846       2.027150                    0.999652      28.950558      82.523632       0.637006       0.415976      -1.064495      -0.004027       0.014125      -0.023086       0.027362      -0.003187       0.010988       0.005651       0.031437      -0.014256      -0.018034      -0.004508       0.022542             11.305372       9.679263      -0.121875       1.811429       7.310600      -5.192220      16.926253          -0.000000
          227              C       4.138930       0.945346      21.725064      -0.094105      32.226163 0.38922259E+03  0.89137856E+04                                 8.808134                            6.591391       0.065605       1.996576                    0.999681      28.634709      81.629522       0.638932       0.418589      -1.061297      -0.010715      -0.016822       0.019430       0.027844       0.007080      -0.022708       0.007012       0.002719      -0.041345      -0.030615       0.007805       0.022810             11.110579      10.411576      -0.784280       2.987290       7.103255      -4.859708      15.816907           0.000001
          228              C       2.890359       1.018720      21.211661      -0.037903      38.927255 0.45077980E+03  0.10614200E+05                                10.015181                            7.065327       0.038410       2.020115                    0.999280      27.319624      76.696425       0.626400       0.415271      -1.072960       0.008482      -0.014670       0.044044       0.047191       0.003551      -0.015225      -0.002621       0.011083      -0.000769      -0.012812      -0.006201       0.019012             14.406551      11.477885      -1.646764       4.809890      10.424982      -8.267845      21.316788          -0.000000
          229              C       1.839614       0.343357      21.901880      -0.086996      33.191538 0.44272947E+03  0.10496086E+05                                 9.160540                            7.139739       0.051385       1.996566                    0.999555      29.240057      85.475437       0.598356       0.431775      -1.050581       0.018796       0.008889       0.015821       0.026127      -0.005760       0.008305       0.016841       0.022977      -0.070256      -0.033934       0.008878       0.025056             12.030266       9.528517       0.033021       2.872934       9.074068      -5.578200      17.488213          -0.000000
          230              C       2.069465      20.020907      23.103124      -0.142402      34.943232 0.44544268E+03  0.10577338E+05                                 9.442463                            7.124850       0.085818       2.008582                    0.998903      29.541883      86.447884       0.603574       0.427357      -1.053208      -0.001493       0.015942      -0.011043       0.019451       0.004430      -0.012384       0.004754       0.001505       0.003521      -0.014843       0.001769       0.013074             12.791554      11.477035      -0.029462       4.752096       8.554194      -4.787424      18.343432          -0.000000
          231              C       2.557948       1.757322      19.927559       0.630377      22.781291 0.23638866E+03  0.48463900E+04                                 7.572674                            5.535095      -0.182694       2.004065                    0.999314      22.109840      62.421291       0.614695       0.486021      -1.008207      -0.002289       0.027765      -0.051725       0.058750       0.009730      -0.011381       0.094036      -0.079037      -0.072903      -0.091202      -0.023921       0.115123             10.035419       8.738742      -1.253753       2.280457       7.782937      -5.129979      13.584578           0.000000
          232              C       0.292684       3.164396      16.737326       0.621694      23.785246 0.24507938E+03  0.50529947E+04                                 7.703864                            5.587268      -0.014797       2.058070                    0.999413      22.048570      61.737933       0.621929       0.477665      -1.016019       0.052882       0.004289       0.050274       0.073091      -0.005666      -0.025314      -0.032358      -0.147073      -0.198403      -0.086571      -0.025903       0.112474             10.476177       9.064277       0.249763       2.400240       5.760669       3.501585      16.603585          -0.000000
          233              C      19.746262       2.922790      15.477408      -0.035922      38.284174 0.44020097E+03  0.10315607E+05                                 9.887067                            6.961793      -0.007704       2.000818                    0.999278      27.442120      77.145326       0.633053       0.412879      -1.073276      -0.028525      -0.011305      -0.040343       0.050685      -0.004822      -0.000281       0.003490      -0.005659      -0.002535      -0.005720      -0.001556       0.007276             14.409398      12.789643       0.629950       4.836783       6.928435       4.752386      23.510117          -0.000000
          234              C      18.396144       3.036499      15.508331      -0.097195      32.878351 0.42379491E+03  0.99592463E+04                                 9.088298                            6.974557      -0.199421       1.909114                    0.999307      29.636759      86.858866       0.605517       0.430436      -1.049154       0.003062      -0.010362      -0.022924       0.025343      -0.007559      -0.022393       0.009361      -0.027937      -0.014168      -0.030824       0.003350       0.027473             11.710100      11.480895       0.670577       4.440072       6.148267       2.979397      17.501139           0.000000
          235              C      17.630990       2.796109      14.377259      -0.139811      34.733286 0.44109754E+03  0.10428303E+05                                 9.344866                            7.047389       0.074195       1.997484                    0.999192      29.695504      86.160114       0.613584       0.422234      -1.058436       0.010998      -0.003256       0.016427       0.020036      -0.007371      -0.000474       0.001645       0.037155      -0.041000      -0.014966      -0.011868       0.026835             12.414165      10.953042       0.575108       4.438100       6.265360       3.295424      20.024094          -0.000000
          236              C      18.294799       2.416673      13.181566       0.152902      43.154354 0.39932694E+03  0.91795712E+04                                10.869205                            6.790524      -0.319182       1.919427                    0.998677      26.114460      73.940786       0.615323       0.433021      -1.055138      -0.016386      -0.007817      -0.025571       0.031361       0.003875       0.025673       0.012043       0.023525       0.085710      -0.028736      -0.016460       0.045196             17.324741      17.532832       1.325283      10.194429       6.992130       4.055589      27.449262          -0.000000
          237              C      19.669038       2.312085      13.158968      -0.141752      35.575328 0.43658923E+03  0.10293494E+05                                 9.475316                            6.988149       0.262740       2.060772                    0.999650      29.419966      85.196559       0.619347       0.419452      -1.060367       0.009024      -0.000059       0.020272       0.022190      -0.011761      -0.013432       0.011048      -0.025853       0.065775      -0.030036      -0.002064       0.032101             12.723942      14.791985       0.049310       4.574243       5.812901       2.232005      17.566940          -0.000000
          238              C       0.156882       2.552070      14.309070      -0.112628      37.772991 0.46570310E+03  0.11204376E+05                                10.005557                            7.345057      -0.160703       1.915043                    0.999353      30.403158      90.137676       0.586024       0.434423      -1.046812      -0.028602      -0.011059      -0.004329       0.030969      -0.005185      -0.000290      -0.002245       0.001679      -0.052585      -0.017746       0.003681       0.014065             13.577458      12.814107      -0.513832       2.864821       6.737588       3.692661      21.180679           0.000000
          239              C      17.505322       2.173445      11.977547      -0.105586      80.323759 0.48836275E+03  0.11742182E+05                                15.451512                            7.385227       0.449447       2.092864                    0.999641      29.980817      85.301357       0.608252       0.418809      -1.069728       0.072918       0.011129       0.108340       0.131067      -0.017259      -0.065642      -0.006863       0.005382      -0.134796      -0.086368       0.019087       0.067281             28.231394      26.803650       4.215241      26.058892       9.981788       6.057948      47.908745          -0.000000
          240              C      16.853673       2.011698      11.018138      -0.102186      79.201454 0.48096031E+03  0.11530821E+05                                15.345716                            7.344707       0.402177       2.081385                    0.999728      29.864059      85.104050       0.607413       0.420602      -1.067596      -0.071908      -0.021772      -0.108016       0.131576      -0.016547      -0.076522      -0.013460      -0.008170      -0.084389      -0.091869       0.021628       0.070241             28.215075      28.607106       4.013049      26.486661       9.777546       5.331815      46.260573          -0.000001
          241              C      15.998322       1.804752       9.874777       0.163892      46.369363 0.39414974E+03  0.90486254E+04                                11.412342                            6.761681      -0.393629       1.895605                    0.998448      26.185937      74.566412       0.613346       0.434990      -1.051895       0.017948       0.000910       0.026484       0.032005       0.002011       0.014498       0.008407       0.035129       0.059372      -0.028918      -0.001665       0.030583             19.353411      24.201786       0.983352       9.232185       6.951204       2.816738      26.907245          -0.000000
          242              C      14.626110       1.905286      10.007984      -0.187638      40.234604 0.44669004E+03  0.10625031E+05                                10.429307                            7.127819       0.004041       1.975861                    0.998242      30.255208      88.901572       0.603731       0.426519      -1.052668      -0.004298       0.001645      -0.000462       0.004625      -0.001672      -0.015178      -0.002131      -0.038608       0.014990      -0.028776       0.011552       0.017224             16.334894      29.701705      -0.032649       6.182507       6.240506       0.898496      13.062470          -0.000001
          243              C      13.774812       1.708677       8.941930       0.167464      48.487979 0.35981166E+03  0.80929072E+04                                11.755953                            6.479452      -0.397896       1.901083                    0.998619      25.692419      72.965092       0.622364       0.437555      -1.047924      -0.017633      -0.001178      -0.001175       0.017712       0.002921      -0.006597       0.002809       0.011386       0.015102      -0.010322      -0.000447       0.010769             21.934907      44.614751      -2.373318      -3.811402       7.161506       1.139711      14.028463          -0.000000
          244              C      14.346398       1.452477       7.639592      -0.198709      41.771321 0.47096841E+03  0.11313228E+05                                10.635622                            7.275957       0.118706       2.004772                    0.999083      30.490828      89.041844       0.604911       0.421522      -1.059367      -0.013397       0.005041       0.000869       0.014341       0.000352       0.015638       0.001096      -0.021812       0.019191      -0.022553       0.007534       0.015020             16.801074      26.125926      -2.639171      -9.862631       6.474935       2.076592      17.802360          -0.000001
          245              C      15.722663       1.381738       7.519467       0.161639      46.261065 0.39898010E+03  0.91797177E+04                                11.386637                            6.785968      -0.377556       1.897625                    0.998569      26.276949      74.702239       0.615070       0.432816      -1.054101       0.018857      -0.009039      -0.027169       0.034285      -0.002669      -0.013523       0.009703       0.023949       0.087800      -0.028251      -0.007585       0.035836             19.424945      20.268940      -2.222627      -9.015180       7.390385       4.658333      30.615508          -0.000000
          246              C      16.590379       1.568010       8.617634      -0.196393      41.023154 0.49569315E+03  0.12081757E+05                                10.544617                            7.526895      -0.001340       1.968820                    0.998169      30.817326      91.177322       0.586326       0.428598      -1.053105       0.007674      -0.003212      -0.003350       0.008968      -0.002733       0.001089      -0.005312      -0.010857      -0.063643      -0.021975       0.004531       0.017445             15.231465      13.843640       0.225563      -0.102557       6.376763       2.786460      25.473991          -0.000001
          247              C      12.469489       1.836371       9.075930      -0.085461      92.386660 0.45787937E+03  0.10874011E+05                                16.828504                            7.166456       0.295227       2.048471                    0.999780      29.794522      85.288489       0.613166       0.420619      -1.064572       0.106027      -0.009869      -0.016541       0.107762       0.016535       0.012768       0.000881      -0.139975       0.216282      -0.108836       0.035719       0.073117             34.959375      82.851391      -4.502714      -8.999447      10.379021       0.410543      11.647713          -0.000001
          248              C      11.269564       1.874883       9.241250      -0.139002     108.144175 0.57340068E+03  0.14324101E+05                                18.616957                            7.990930       0.425837       2.067444                    0.999818      31.480407      90.731096       0.587123       0.417607      -1.072536      -0.125371      -0.001519       0.020093       0.126980       0.017830       0.029025       0.020742      -0.111511       0.058148      -0.075457       0.011068       0.064389             40.007067      95.208185      -4.588110     -11.642288      11.815613       0.494757      12.997405          -0.000001
          249              C       9.796008       2.047169       9.566735       0.153868      47.262215 0.42108767E+03  0.98022630E+04                                11.631962                            6.987704      -0.285576       1.927518                    0.998457      26.451485      75.196932       0.605096       0.434838      -1.054765       0.031168      -0.008878      -0.009027       0.033641      -0.000566      -0.007801       0.009258       0.076599      -0.078969      -0.035338      -0.016926       0.052264             21.516617      45.784933      -1.146230      -5.020764       8.693136       2.136347      10.071781          -0.000000
          250              C       9.374413       2.778880      10.625653      -0.145235      34.442072 0.40092781E+03  0.92523362E+04                                 9.246264                            6.683073       0.139750       2.020321                    0.999745      29.098129      83.333556       0.635336       0.417751      -1.061574      -0.031112       0.004068       0.007308       0.032217       0.012651       0.018632       0.007579      -0.000595      -0.004881      -0.019868      -0.006519       0.026386             12.985348      23.712488      -0.717198      -3.327321       7.018538       2.272974       8.225020          -0.000000
          251              C       8.048820       2.843741      10.917044      -0.102777      34.701912 0.40103042E+03  0.92518221E+04                                 9.296898                            6.695995       0.032913       1.982620                    0.999668      28.943621      82.776585       0.633245       0.419261      -1.061015       0.027942      -0.005442      -0.017648       0.033494      -0.002394      -0.006577       0.015783      -0.038558       0.041460      -0.027243      -0.002390       0.029633             13.087808      24.282250       0.850463      -1.865558       7.024152       2.144715       7.957022           0.000001
          252              C       7.114419       2.180134      10.159428      -0.027796      39.242356 0.44109269E+03  0.10307290E+05                                10.043024                            6.941338       0.086421       2.033555                    0.999295      27.100063      75.251455       0.639888       0.409626      -1.078994       0.042496      -0.012588      -0.019457       0.048404       0.001941       0.000789       0.010848      -0.004268      -0.017009      -0.012443       0.000337       0.012106             15.849879      31.235503       1.254362      -3.071013       7.418904       2.022212       8.895230           0.000000
          253              C       7.533987       1.453287       9.039853      -0.085586      32.434877 0.39902359E+03  0.92265809E+04                                 9.001435                            6.753645      -0.058935       1.961809                    0.999569      28.850449      83.564871       0.617952       0.428656      -1.051425       0.008920       0.007246       0.016475       0.020087       0.010141       0.022604       0.003341      -0.031687       0.035620      -0.034452       0.007659       0.026792             12.713992      23.884298      -0.015473      -1.655703       6.310854       1.590663       7.946824          -0.000000
          254              C       8.812961       1.335727       8.760752      -0.141191      35.256069 0.42449600E+03  0.99578617E+04                                 9.486306                            6.923591       0.070005       1.998106                    0.999279      29.601489      86.055683       0.616585       0.423468      -1.055769      -0.010837      -0.003842       0.015052       0.018941      -0.003874      -0.000090       0.018468      -0.029388       0.056623      -0.024793      -0.007050       0.031843             14.101979      27.726304       0.843083      -1.011897       6.834379       1.456258       7.745254           0.000000
          255              C       5.628701       2.239724      10.561824       0.601581      25.501976 0.25681555E+03  0.53363766E+04                                 8.011411                            5.671991       0.064376       2.077171                    0.999608      22.221294      61.672850       0.627480       0.469765      -1.024255      -0.061995       0.007151       0.019901       0.065502      -0.013994       0.040149      -0.069473      -0.120066       0.134371      -0.094386      -0.023950       0.118336             11.351345      19.893335       1.151376      -2.023177       6.787627       2.112070       7.373072          -0.000000
          256              C      16.274588       1.049934       6.206425      -0.100839      78.863272 0.48718992E+03  0.11727356E+05                                15.387081                            7.425351       0.433920       2.093093                    0.999779      29.948538      85.744703       0.599566       0.424392      -1.064337      -0.031903       0.036384       0.126530       0.135467       0.007001       0.057402      -0.019956       0.032240      -0.187091      -0.091108       0.019220       0.071889             28.377903      18.370314      -4.572320     -20.133859      11.430952      10.535774      55.332442          -0.000001
          257              C      16.590785       0.732319       5.132442      -0.111668      77.527863 0.49316296E+03  0.11905546E+05                                15.195986                            7.466006       0.453660       2.097116                    0.999780      30.125160      86.332451       0.598590       0.423855      -1.064836       0.040261      -0.037182      -0.119227       0.131219       0.024911       0.025158      -0.029136       0.057401      -0.207868      -0.086153       0.012091       0.074062             27.289797      14.959876      -4.456976     -16.419248      12.575772      12.693823      54.333744          -0.000000
          258              C      16.916507       0.228432       3.794819       0.161281      40.349541 0.38849516E+03  0.88928454E+04                                10.486574                            6.747223      -0.367289       1.908481                    0.998466      26.013229      74.135281       0.608913       0.439436      -1.048493      -0.000400       0.011488       0.028822       0.031030      -0.006646      -0.009163       0.026658      -0.008498       0.088018      -0.024658      -0.020019       0.044677             16.280492      12.692221      -0.991859      -6.847197       8.791542       7.029064      27.357712          -0.000000
          259              C      15.884815      19.912266       3.106979      -0.143839      33.088664 0.40628238E+03  0.93912317E+04                                 8.946335                            6.713243       0.156846       2.027150                    0.999652      28.950557      82.523627       0.637006       0.415976      -1.064495       0.004027      -0.014124      -0.023086       0.027362      -0.003187      -0.010988      -0.005651       0.031437      -0.014256      -0.018034      -0.004508       0.022542             11.305372       9.679262      -0.121875      -1.811428       7.310600       5.192220      16.926252          -0.000000
          260              C      16.130070      19.323654       1.902564      -0.094105      32.226163 0.38922258E+03  0.89137854E+04                                 8.808134                            6.591390       0.065605       1.996576                    0.999681      28.634709      81.629521       0.638932       0.418589      -1.061297       0.010715       0.016822       0.019430       0.027844       0.007080       0.022708      -0.007012       0.002719      -0.041345      -0.030615       0.007805       0.022810             11.110579      10.411576      -0.784280      -2.987290       7.103255       4.859708      15.816906           0.000001
          261              C      17.378641      19.250280       1.389161      -0.037903      38.927254 0.45077980E+03  0.10614200E+05                                10.015181                            7.065326       0.038410       2.020115                    0.999280      27.319624      76.696424       0.626400       0.415271      -1.072960      -0.008482       0.014669       0.044044       0.047191       0.003551       0.015225       0.002621       0.011083      -0.000769      -0.012812      -0.006201       0.019012             14.406551      11.477885      -1.646764      -4.809889      10.424982       8.267845      21.316787          -0.000000
          262              C      18.429386      19.925643       2.079380      -0.086996      33.191537 0.44272944E+03  0.10496086E+05                                 9.160540                            7.139739       0.051385       1.996566                    0.999555      29.240057      85.475436       0.598356       0.431775      -1.050581      -0.018796      -0.008889       0.015821       0.026127      -0.005760      -0.008305      -0.016841       0.022977      -0.070256      -0.033934       0.008878       0.025056             12.030266       9.528517       0.033021      -2.872934       9.074068       5.578200      17.488212          -0.000001
          263              C      18.199535       0.248093       3.280624      -0.142402      34.943232 0.44544268E+03  0.10577338E+05                                 9.442463                            7.124850       0.085818       2.008582                    0.998903      29.541883      86.447884       0.603574       0.427357      -1.053208       0.001493      -0.015942      -0.011043       0.019451       0.004430       0.012384      -0.004754       0.001505       0.003521      -0.014843       0.001769       0.013074             12.791554      11.477035      -0.029462      -4.752096       8.554194       4.787424      18.343432          -0.000000
          264              C      17.711052      18.511678       0.105059       0.630377      22.781291 0.23638865E+03  0.48463899E+04                                 7.572674                            5.535095      -0.182694       2.004065                    0.999314      22.109840      62.421291       0.614695       0.486021      -1.008207       0.002289      -0.027765      -0.051725       0.058750       0.009730       0.011381      -0.094036      -0.079037      -0.072903      -0.091202      -0.023921       0.115123             10.035419       8.738742      -1.253753      -2.280456       7.782937       5.129979      13.584577           0.000000
          265              C       3.164396       0.292684      12.996424       0.621694      23.785246 0.24507938E+03  0.50529947E+04                                 7.703864                            5.587268      -0.014797       2.058070                    0.999413      22.048570      61.737932       0.621929       0.477665      -1.016019       0.004289       0.052882      -0.050274       0.073091      -0.005666       0.032358       0.025314       0.147073      -0.198403      -0.086571      -0.025903       0.112474             10.476177       5.760669       0.249763      -3.501585       9.064277      -2.400240      16.603584           0.000000
          266              C       2.922790      19.746262      14.256342      -0.035922      38.284176 0.44020097E+03  0.10315607E+05                                 9.887067                            6.961793      -0.007704       2.000818                    0.999278      27.442120      77.145324       0.633053       0.412879      -1.073276      -0.011305      -0.028525       0.040343       0.050685      -0.004822      -0.003490       0.000281       0.005659      -0.002535      -0.005720      -0.001556       0.007276             14.409398       6.928435       0.629950      -4.752387      12.789642      -4.836783      23.510117          -0.000000
          267              C       3.036499      18.396144      14.225419      -0.097195      32.878349 0.42379491E+03  0.99592463E+04                                 9.088298                            6.974557      -0.199421       1.909114                    0.999307      29.636759      86.858867       0.605517       0.430436      -1.049154      -0.010362       0.003062       0.022924       0.025343      -0.007559      -0.009361       0.022393       0.027937      -0.014168      -0.030824       0.003350       0.027473             11.710100       6.148267       0.670577      -2.979397      11.480895      -4.440072      17.501137           0.000000
          268              C       2.796109      17.630990      15.356491      -0.139811      34.733284 0.44109754E+03  0.10428303E+05                                 9.344866                            7.047389       0.074195       1.997484                    0.999192      29.695504      86.160116       0.613584       0.422234      -1.058436      -0.003256       0.010998      -0.016427       0.020036      -0.007371      -0.001645       0.000474      -0.037155      -0.041000      -0.014966      -0.011868       0.026835             12.414164       6.265360       0.575107      -3.295424      10.953040      -4.438095      20.024093          -0.000000
          269              C       2.416673      18.294799      16.552184       0.152903      43.154357 0.39932695E+03  0.91795714E+04                                10.869205                            6.790524      -0.319182       1.919427                    0.998677      26.114460      73.940786       0.615323       0.433021      -1.055138      -0.007817      -0.016386       0.025571       0.031361       0.003875      -0.012043      -0.025673      -0.023525       0.085710      -0.028736      -0.016460       0.045196             17.324741       6.992130       1.325283      -4.055589      17.532831     -10.194428      27.449263          -0.000000
          270              C       2.312085      19.669038      16.574782      -0.141752      35.575325 0.43658920E+03  0.10293494E+05                                 9.475315                            6.988149       0.262740       2.060772                    0.999650      29.419966      85.196558       0.619346       0.419452      -1.060367      -0.000059       0.009024      -0.020272       0.022190      -0.011761      -0.011048       0.013432       0.025853       0.065775      -0.030036      -0.002064       0.032101             12.723941       5.812901       0.049310      -2.232005      14.791985      -4.574243      17.566938          -0.000000
          271              C       2.552070       0.156882      15.424680      -0.112628      37.772990 0.46570311E+03  0.11204376E+05                                10.005556                            7.345056      -0.160703       1.915043                    0.999353      30.403158      90.137673       0.586024       0.434423      -1.046813      -0.011059      -0.028602       0.004329       0.030969      -0.005185       0.002245       0.000290      -0.001679      -0.052585      -0.017746       0.003681       0.014065             13.577457       6.737588      -0.513833      -3.692661      12.814105      -2.864814      21.180677           0.000000
          272              C       2.173445      17.505322      17.756203      -0.105586      80.323761 0.48836276E+03  0.11742182E+05                                15.451513                            7.385227       0.449447       2.092864                    0.999641      29.980817      85.301358       0.608252       0.418809      -1.069728       0.011129       0.072918      -0.108340       0.131067      -0.017259       0.006863       0.065642      -0.005382      -0.134796      -0.086368       0.019087       0.067281             28.231395       9.981788       4.215241      -6.057948      26.803649     -26.058892      47.908747          -0.000000
          273              C       2.011698      16.853673      18.715612      -0.102186      79.201453 0.48096031E+03  0.11530821E+05                                15.345716                            7.344707       0.402177       2.081385                    0.999728      29.864059      85.104050       0.607413       0.420602      -1.067596      -0.021772      -0.071908       0.108016       0.131576      -0.016547       0.013460       0.076522       0.008170      -0.084389      -0.091869       0.021628       0.070241             28.215075       9.777546       4.013048      -5.331814      28.607105     -26.486660      46.260573          -0.000001
          274              C       1.804752      15.998322      19.858973       0.163892      46.369368 0.39414976E+03  0.90486259E+04                                11.412343                            6.761682      -0.393629       1.895605                    0.998448      26.185937      74.566412       0.613346       0.434990      -1.051895       0.000910       0.017948      -0.026484       0.032005       0.002011      -0.008407      -0.014498      -0.035129       0.059372      -0.028918      -0.001665       0.030583             19.353413       6.951204       0.983352      -2.816738      24.201789      -9.232184      26.907246          -0.000000
          275              C       1.905286      14.626110      19.725766      -0.187638      40.234574 0.44668966E+03  0.10625020E+05                                10.429302                            7.127816       0.004041       1.975861                    0.998242      30.255208      88.901571       0.603732       0.426519      -1.052668       0.001645      -0.004298       0.000462       0.004625      -0.001672       0.002131       0.015178       0.038608       0.014990      -0.028776       0.011552       0.017224             16.334884       6.240503      -0.032650      -0.898495      29.701689      -6.182500      13.062459          -0.000001
          276              C       1.708677      13.774812      20.791820       0.167464      48.487985 0.35981184E+03  0.80929120E+04                                11.755954                            6.479454      -0.397896       1.901083                    0.998619      25.692418      72.965090       0.622363       0.437555      -1.047924      -0.001178      -0.017633       0.001175       0.017712       0.002921      -0.002809       0.006597      -0.011386       0.015102      -0.010322      -0.000447       0.010769             21.934908       7.161507      -2.373316      -1.139709      44.614755       3.811392      14.028462          -0.000000
          277              C       1.452477      14.346398      22.094159      -0.198709      41.771309 0.47096863E+03  0.11313235E+05                                10.635621                            7.275959       0.118706       2.004772                    0.999083      30.490828      89.041844       0.604911       0.421522      -1.059367       0.005041      -0.013397      -0.000869       0.014341       0.000352      -0.001096      -0.015638       0.021812       0.019191      -0.022553       0.007534       0.015020             16.801064       6.474934      -2.639168      -2.076590      26.125909       9.862618      17.802349          -0.000001
          278              C       1.381738      15.722663      22.214283       0.161639      46.261049 0.39898007E+03  0.91797168E+04                                11.386634                            6.785968      -0.377556       1.897625                    0.998569      26.276949      74.702241       0.615070       0.432816      -1.054101      -0.009039       0.018857       0.027169       0.034285      -0.002669      -0.009703       0.013523      -0.023949       0.087800      -0.028251      -0.007585       0.035836             19.424936       7.390383      -2.222625      -4.658331      20.268930       9.015164      30.615495          -0.000000
          279              C       1.568010      16.590379      21.116116      -0.196393      41.023161 0.49569317E+03  0.12081757E+05                                10.544617                            7.526894      -0.001340       1.968820                    0.998169      30.817327      91.177323       0.586326       0.428598      -1.053105      -0.003212       0.007674       0.003350       0.008968      -0.002733       0.005312      -0.001089       0.010857      -0.063643      -0.021975       0.004531       0.017445             15.231466       6.376763       0.225563      -2.786461      13.843639       0.102556      25.473996          -0.000001
          280              C       1.836371      12.469489      20.657820      -0.085461      92.386610 0.45787928E+03  0.10874008E+05                                16.828498                            7.166455       0.295227       2.048471                    0.999780      29.794522      85.288486       0.613166       0.420619      -1.064572      -0.009869       0.106027       0.016541       0.107762       0.016535      -0.000881      -0.012768       0.139975       0.216282      -0.108836       0.035719       0.073117             34.959356      10.379016      -4.502710      -0.410541      82.851346       8.999428      11.647704          -0.000001
          281              C       1.874883      11.269564      20.492501      -0.139002     108.144129 0.57340060E+03  0.14324099E+05                                18.616953                            7.990929       0.425837       2.067444                    0.999818      31.480405      90.731089       0.587123       0.417607      -1.072536      -0.001519      -0.125371      -0.020093       0.126980       0.017830      -0.020742      -0.029025       0.111511       0.058148      -0.075457       0.011068       0.064389             40.007052      11.815609      -4.588107      -0.494756      95.208148      11.642277      12.997400          -0.000001
          282              C       2.047169       9.796008      20.167015       0.153868      47.262208 0.42108770E+03  0.98022639E+04                                11.631961                            6.987704      -0.285576       1.927518                    0.998457      26.451485      75.196930       0.605096       0.434838      -1.054765      -0.008878       0.031168       0.009027       0.033641      -0.000566      -0.009258       0.007801      -0.076599      -0.078969      -0.035338      -0.016926       0.052264             21.516611       8.693135      -1.146231      -2.136348      45.784917       5.020766      10.071781          -0.000000
          283              C       2.778880       9.374413      19.108097      -0.145235      34.442067 0.40092779E+03  0.92523356E+04                                 9.246262                            6.683073       0.139750       2.020321                    0.999745      29.098128      83.333551       0.635336       0.417751      -1.061574       0.004068      -0.031112      -0.007308       0.032217       0.012651      -0.007579      -0.018632       0.000595      -0.004881      -0.019868      -0.006519       0.026386             12.985344       7.018537      -0.717197      -2.272974      23.712476       3.327319       8.225019          -0.000000
          284              C       2.843741       8.048820      18.816706      -0.102777      34.701909 0.40103041E+03  0.92518217E+04                                 9.296898                            6.695995       0.032913       1.982620                    0.999668      28.943620      82.776581       0.633245       0.419261      -1.061015      -0.005442       0.027942       0.017648       0.033494      -0.002394      -0.015783       0.006577       0.038558       0.041460      -0.027243      -0.002390       0.029633             13.087806       7.024151       0.850463      -2.144715      24.282244       1.865557       7.957021           0.000001
          285              C       2.180134       7.114419      19.574322      -0.027796      39.242355 0.44109269E+03  0.10307290E+05                                10.043024                            6.941338       0.086421       2.033555                    0.999295      27.100063      75.251455       0.639888       0.409626      -1.078994      -0.012587       0.042496       0.019457       0.048404       0.001941      -0.010848      -0.000789       0.004268      -0.017009      -0.012443       0.000337       0.012106             15.849878       7.418904       1.254362      -2.022213      31.235500       3.071013       8.895230           0.000000
          286              C       1.453287       7.533987      20.693897      -0.085586      32.434873 0.39902356E+03  0.92265799E+04                                 9.001435                            6.753645      -0.058935       1.961809                    0.999569      28.850448      83.564869       0.617952       0.428656      -1.051425       0.007246       0.008920      -0.016475       0.020087       0.010141      -0.003341      -0.022604       0.031687       0.035620      -0.034452       0.007659       0.026792             12.713991       6.310854      -0.015472      -1.590663      23.884295       1.655704       7.946824          -0.000000
          287              C       1.335727       8.812961      20.972998      -0.141191      35.256088 0.42449627E+03  0.99578693E+04                                 9.486308                            6.923593       0.070005       1.998106                    0.999279      29.601489      86.055681       0.616585       0.423468      -1.055769      -0.003842      -0.010837      -0.015052       0.018941      -0.003874      -0.018468       0.000090       0.029388       0.056623      -0.024793      -0.007049       0.031843             14.101983       6.834380       0.843084      -1.456259      27.726312       1.011898       7.745257           0.000000
          288              C       2.239724       5.628701      19.171926       0.601581      25.501975 0.25681553E+03  0.53363761E+04                                 8.011412                            5.671991       0.064376       2.077171                    0.999608      22.221293      61.672849       0.627480       0.469765      -1.024255       0.007151      -0.061995      -0.019901       0.065502      -0.013994       0.069473      -0.040149       0.120066       0.134371      -0.094386      -0.023950       0.118336             11.351344       6.787627       1.151376      -2.112070      19.893334       2.023177       7.373072           0.000000
          289              C       1.049934      16.274588      23.527325      -0.100839      78.863259 0.48718992E+03  0.11727356E+05                                15.387079                            7.425351       0.433920       2.093093                    0.999779      29.948538      85.744704       0.599566       0.424392      -1.064337       0.036384      -0.031903      -0.126530       0.135467       0.007001       0.019956      -0.057402      -0.032240      -0.187091      -0.091108       0.019220       0.071889             28.377898      11.430950      -4.572319     -10.535772      18.370311      20.133854      55.332432          -0.000001
          290              C       0.732319      16.590785      24.601308      -0.111668      77.527861 0.49316299E+03  0.11905547E+05                                15.195985                            7.466006       0.453660       2.097116                    0.999780      30.125161      86.332453       0.598590       0.423855      -1.064836      -0.037182       0.040261       0.119227       0.131219       0.024911       0.029136      -0.025158      -0.057401      -0.207868      -0.086153       0.012091       0.074062             27.289795      12.575771      -4.456976     -12.693822      14.959874      16.419246      54.333739          -0.000000
          291              C       0.228432      16.916507      25.938931       0.161281      40.349542 0.38849516E+03  0.88928454E+04                                10.486574                            6.747223      -0.367289       1.908481                    0.998466      26.013229      74.135282       0.608913       0.439436      -1.048493       0.011488      -0.000400      -0.028822       0.031030      -0.006646      -0.026658       0.009163       0.008498       0.088018      -0.024658      -0.020019       0.044677             16.280492       8.791542      -0.991859      -7.029064      12.692221       6.847197      27.357713          -0.000000
          292              C      19.912266      15.884815      26.626771      -0.143839      33.088666 0.40628240E+03  0.93912320E+04                                 8.946335                            6.713243       0.156846       2.027150                    0.999652      28.950558      82.523629       0.637006       0.415976      -1.064495      -0.014125       0.004027       0.023086       0.027362      -0.003187       0.005651       0.010988      -0.031437      -0.014256      -0.018034      -0.004508       0.022542             11.305372       7.310600      -0.121875      -5.192220       9.679262       1.811429      16.926252          -0.000000
          293              C      19.323654      16.130070      27.831186      -0.094105      32.226177 0.38922276E+03  0.89137905E+04                                 8.808136                            6.591392       0.065605       1.996576                    0.999681      28.634709      81.629522       0.638932       0.418589      -1.061297       0.016822       0.010715      -0.019430       0.027844       0.007080       0.007012      -0.022708      -0.002719      -0.041345      -0.030615       0.007805       0.022810             11.110583       7.103257      -0.784281      -4.859711      10.411576       2.987290      15.816915           0.000001
          294              C      19.250280      17.378641      28.344589      -0.037903      38.927251 0.45077979E+03  0.10614200E+05                                10.015180                            7.065326       0.038410       2.020115                    0.999280      27.319624      76.696425       0.626400       0.415271      -1.072960       0.014670      -0.008482      -0.044044       0.047191       0.003551      -0.002621      -0.015225      -0.011083      -0.000769      -0.012812      -0.006201       0.019012             14.406550      10.424982      -1.646763      -8.267845      11.477884       4.809888      21.316785          -0.000000
          295              C      19.925643      18.429386      27.654370      -0.086996      33.191537 0.44272945E+03  0.10496086E+05                                 9.160540                            7.139739       0.051385       1.996566                    0.999555      29.240057      85.475436       0.598356       0.431775      -1.050581      -0.008889      -0.018796      -0.015821       0.026127      -0.005760       0.016841       0.008305      -0.022977      -0.070256      -0.033934       0.008878       0.025056             12.030266       9.074068       0.033021      -5.578200       9.528517       2.872934      17.488212          -0.000000
          296              C       0.248093      18.199535      26.453126      -0.142402      34.943232 0.44544268E+03  0.10577338E+05                                 9.442463                            7.124850       0.085818       2.008582                    0.998903      29.541883      86.447884       0.603574       0.427357      -1.053208      -0.015942       0.001493       0.011043       0.019451       0.004430       0.004754      -0.012384      -0.001505       0.003521      -0.014843       0.001769       0.013074             12.791553       8.554194      -0.029462      -4.787424      11.477034       4.752095      18.343431          -0.000000
          297              C      18.511678      17.711052      29.628691       0.630377      22.781291 0.23638865E+03  0.48463899E+04                                 7.572674                            5.535094      -0.182694       2.004065                    0.999314      22.109840      62.421291       0.614695       0.486021      -1.008207      -0.027765       0.002289       0.051725       0.058750       0.009730       0.094036      -0.011381       0.079037      -0.072903      -0.091202      -0.023921       0.115123             10.035419       7.782937      -1.253753      -5.129979       8.738742       2.280457      13.584577           0.000000
          298              C      17.104604      19.976316      32.818924       0.621694      23.785246 0.24507938E+03  0.50529947E+04                                 7.703864                            5.587268      -0.014797       2.058070                    0.999413      22.048570      61.737932       0.621929       0.477665      -1.016019      -0.004289      -0.052882      -0.050274       0.073091      -0.005666      -0.032358      -0.025314       0.147073      -0.198403      -0.086571      -0.025903       0.112474             10.476177       5.760669       0.249763       3.501585       9.064277       2.400240      16.603584          -0.000000
          299              C      17.346210       0.522738      34.078842      -0.035922      38.284174 0.44020097E+03  0.10315607E+05                                 9.887067                            6.961793      -0.007704       2.000818                    0.999278      27.442120      77.145325       0.633053       0.412879      -1.073276       0.011305       0.028525       0.040343       0.050685      -0.004822       0.003490      -0.000281       0.005659      -0.002535      -0.005720      -0.001556       0.007276             14.409398       6.928435       0.629950       4.752386      12.789643       4.836783      23.510115          -0.000000
          300              C      17.232501       1.872856      34.047919      -0.097195      32.878350 0.42379492E+03  0.99592463E+04                                 9.088297                            6.974557      -0.199421       1.909114                    0.999307      29.636759      86.858866       0.605517       0.430436      -1.049154       0.010362      -0.003062       0.022924       0.025343      -0.007559       0.009361      -0.022393       0.027937      -0.014168      -0.030824       0.003350       0.027473             11.710100       6.148267       0.670577       2.979397      11.480895       4.440071      17.501138          -0.000000
          301              C      17.472891       2.638010      35.178991      -0.139811      34.733288 0.44109756E+03  0.10428304E+05                                 9.344866                            7.047389       0.074195       1.997484                    0.999192      29.695505      86.160118       0.613584       0.422234      -1.058436       0.003256      -0.010998      -0.016427       0.020036      -0.007371       0.001645      -0.000474      -0.037155      -0.041000      -0.014966      -0.011868       0.026835             12.414166       6.265360       0.575108       3.295424      10.953042       4.438101      20.024095          -0.000000
          302              C      17.852327       1.974201      36.374684       0.152903      43.154354 0.39932695E+03  0.91795713E+04                                10.869205                            6.790524      -0.319182       1.919427                    0.998677      26.114460      73.940787       0.615323       0.433021      -1.055138       0.007817       0.016386       0.025571       0.031361       0.003875       0.012043       0.025673      -0.023525       0.085710      -0.028736      -0.016460       0.045196             17.324741       6.992130       1.325283       4.055589      17.532832      10.194429      27.449262          -0.000000
          303              C      17.956915       0.599962      36.397282      -0.141752      35.575327 0.43658920E+03  0.10293493E+05                                 9.475315                            6.988149       0.262740       2.060772                    0.999650      29.419966      85.196557       0.619347       0.419452      -1.060367       0.000059      -0.009024      -0.020272       0.022190      -0.011761       0.011048      -0.013432       0.025853       0.065775      -0.030036      -0.002064       0.032101             12.723942       5.812901       0.049310       2.232005      14.791985       4.574243      17.566939          -0.000000
          304              C      17.716930      20.112118      35.247180      -0.112628      37.772991 0.46570311E+03  0.11204377E+05                                10.005557                            7.345057      -0.160703       1.915043                    0.999353      30.403158      90.137676       0.586024       0.434423      -1.046812       0.011059       0.028602       0.004329       0.030969      -0.005185      -0.002245      -0.000290      -0.001679      -0.052585      -0.017746       0.003681       0.014065             13.577458       6.737588      -0.513832       3.692661      12.814107       2.864821      21.180678           0.000000
          305              C      18.095555       2.763678      37.578703      -0.105586      80.323763 0.48836276E+03  0.11742182E+05                                15.451513                            7.385227       0.449447       2.092864                    0.999641      29.980817      85.301359       0.608252       0.418809      -1.069728      -0.011129      -0.072918      -0.108340       0.131067      -0.017259      -0.006863      -0.065642      -0.005382      -0.134796      -0.086368       0.019087       0.067281             28.231396       9.981789       4.215242       6.057949      26.803652      26.058894      47.908748          -0.000000
          306              C      18.257302       3.415327      38.538112      -0.102186      79.201455 0.48096033E+03  0.11530821E+05                                15.345716                            7.344707       0.402177       2.081385                    0.999728      29.864060      85.104051       0.607413       0.420602      -1.067596       0.021772       0.071908       0.108016       0.131576      -0.016547      -0.013460      -0.076522       0.008170      -0.084389      -0.091869       0.021628       0.070241             28.215075       9.777546       4.013049       5.331815      28.607106      26.486661      46.260572          -0.000001
          307              C      18.464248       4.270678       0.036473       0.163892      46.369365 0.39414974E+03  0.90486254E+04                                11.412342                            6.761681      -0.393629       1.895605                    0.998448      26.185937      74.566411       0.613346       0.434990      -1.051895      -0.000910      -0.017948      -0.026484       0.032005       0.002011       0.008407       0.014498      -0.035129       0.059372      -0.028918      -0.001665       0.030583             19.353412       6.951204       0.983352       2.816738      24.201787       9.232184      26.907245          -0.000000
          308              C      18.363714       5.642890      39.548266      -0.187638      40.234605 0.44669003E+03  0.10625030E+05                                10.429307                            7.127819       0.004041       1.975861                    0.998242      30.255208      88.901570       0.603732       0.426519      -1.052668      -0.001645       0.004298       0.000462       0.004625      -0.001672      -0.002131      -0.015178       0.038608       0.014990      -0.028776       0.011552       0.017224             16.334894       6.240506      -0.032649       0.898496      29.701708       6.182506      13.062467          -0.000001
          309              C      18.560323       6.494188       0.969320       0.167464      48.487992 0.35981185E+03  0.80929123E+04                                11.755955                            6.479454      -0.397896       1.901083                    0.998619      25.692419      72.965094       0.622363       0.437555      -1.047924       0.001178       0.017633       0.001175       0.017712       0.002921       0.002809      -0.006597      -0.011386       0.015102      -0.010322      -0.000447       0.010769             21.934912       7.161507      -2.373315       1.139709      44.614765      -3.811398      14.028464          -0.000000
          310              C      18.816523       5.922602       2.271659      -0.198709      41.771294 0.47096841E+03  0.11313228E+05                                10.635619                            7.275958       0.118706       2.004772                    0.999083      30.490829      89.041847       0.604911       0.421522      -1.059367      -0.005041       0.013397      -0.000869       0.014341       0.000352       0.001096       0.015638       0.021811       0.019191      -0.022553       0.007534       0.015020             16.801061       6.474933      -2.639167       2.076590      26.125899      -9.862620      17.802352          -0.000001
          311              C      18.887262       4.546337       2.391783       0.161639      46.261047 0.39898008E+03  0.91797170E+04                                11.386634                            6.785968      -0.377556       1.897625                    0.998569      26.276949      74.702240       0.615070       0.432816      -1.054101       0.009039      -0.018857       0.027169       0.034285      -0.002669       0.009703      -0.013523      -0.023949       0.087800      -0.028251      -0.007585       0.035836             19.424936       7.390383      -2.222624       4.658330      20.268930      -9.015164      30.615495          -0.000000
          312              C      18.700990       3.678621       1.293616      -0.196393      41.023159 0.49569315E+03  0.12081757E+05                                10.544617                            7.526895      -0.001340       1.968820                    0.998169      30.817326      91.177321       0.586326       0.428598      -1.053105       0.003212      -0.007674       0.003350       0.008968      -0.002733      -0.005312       0.001089       0.010857      -0.063643      -0.021975       0.004531       0.017445             15.231467       6.376764       0.225563       2.786461      13.843639      -0.102557      25.473997          -0.000001
          313              C      18.432629       7.799511       0.835320      -0.085461      92.386636 0.45787937E+03  0.10874011E+05                                16.828502                            7.166456       0.295227       2.048471                    0.999780      29.794523      85.288493       0.613166       0.420619      -1.064572       0.009869      -0.106027       0.016541       0.107762       0.016535       0.000881       0.012768       0.139975       0.216282      -0.108836       0.035719       0.073117             34.959368      10.379018      -4.502703       0.410541      82.851375      -8.999438      11.647710          -0.000001
          314              C      18.394118       8.999436       0.670000      -0.139002     108.144158 0.57340065E+03  0.14324100E+05                                18.616955                            7.990929       0.425837       2.067444                    0.999818      31.480406      90.731092       0.587123       0.417607      -1.072536       0.001519       0.125371      -0.020093       0.126980       0.017830       0.020742       0.029025       0.111511       0.058148      -0.075457       0.011068       0.064389             40.007063      11.815611      -4.588105       0.494756      95.208177     -11.642281      12.997402          -0.000001
          315              C      18.221831      10.472992       0.344515       0.153868      47.262228 0.42108779E+03  0.98022664E+04                                11.631964                            6.987705      -0.285576       1.927518                    0.998457      26.451485      75.196932       0.605096       0.434838      -1.054765       0.008878      -0.031168       0.009027       0.033641      -0.000566       0.009258      -0.007801      -0.076599      -0.078969      -0.035338      -0.016926       0.052264             21.516623       8.693138      -1.146237       2.136347      45.784950      -5.020770      10.071783          -0.000000
          316              C      17.490120      10.894588      38.930597      -0.145235      34.442091 0.40092784E+03  0.92523370E+04                                 9.246266                            6.683074       0.139750       2.020321                    0.999745      29.098128      83.333553       0.635336       0.417751      -1.061574      -0.004068       0.031112      -0.007308       0.032217       0.012651       0.007579       0.018632       0.000595      -0.004881      -0.019868      -0.006519       0.026386             12.985355       7.018538      -0.717198       2.272972      23.712509      -3.327324       8.225019          -0.000000
          317              C      17.425259      12.220180      38.639206      -0.102777      34.701908 0.40103017E+03  0.92518150E+04                                 9.296897                            6.695993       0.032913       1.982620                    0.999668      28.943622      82.776588       0.633245       0.419261      -1.061015       0.005442      -0.027942       0.017648       0.033494      -0.002394       0.015783      -0.006577       0.038558       0.041460      -0.027243      -0.002390       0.029633             13.087806       7.024150       0.850462       2.144714      24.282248      -1.865559       7.957021           0.000001
          318              C      18.088866      13.154581      39.396822      -0.027796      39.242363 0.44109273E+03  0.10307291E+05                                10.043025                            6.941338       0.086421       2.033555                    0.999295      27.100064      75.251459       0.639888       0.409626      -1.078994       0.012587      -0.042496       0.019457       0.048404       0.001941       0.010848       0.000789       0.004268      -0.017009      -0.012443       0.000337       0.012106             15.849883       7.418905       1.254364       2.022212      31.235514      -3.071013       8.895231           0.000000
          319              C      18.815713      12.735013       0.871397      -0.085586      32.434875 0.39902359E+03  0.92265810E+04                                 9.001435                            6.753645      -0.058935       1.961809                    0.999569      28.850449      83.564873       0.617952       0.428656      -1.051425      -0.007246      -0.008920      -0.016475       0.020087       0.010141       0.003341       0.022604       0.031687       0.035620      -0.034452       0.007659       0.026792             12.713992       6.310854      -0.015473       1.590663      23.884297      -1.655703       7.946824          -0.000000
          320              C      18.933273      11.456039       1.150498      -0.141191      35.256065 0.42449599E+03  0.99578615E+04                                 9.486304                            6.923590       0.070005       1.998106                    0.999279      29.601490      86.055685       0.616585       0.423468      -1.055769       0.003842       0.010837      -0.015052       0.018941      -0.003874       0.018468      -0.000090       0.029388       0.056623      -0.024793      -0.007050       0.031843             14.101976       6.834378       0.843081       1.456258      27.726298      -1.011898       7.745253           0.000000
          321              C      18.029276      14.640299      38.994426       0.601581      25.501978 0.25681555E+03  0.53363766E+04                                 8.011412                            5.671991       0.064376       2.077171                    0.999608      22.221294      61.672850       0.627480       0.469765      -1.024255      -0.007151       0.061995      -0.019901       0.065502      -0.013994      -0.069473       0.040149       0.120066       0.134371      -0.094386      -0.023950       0.118336             11.351346       6.787627       1.151376       2.112070      19.893337      -2.023177       7.373072           0.000000
          322              C      19.219066       3.994412       3.704825      -0.100839      78.863259 0.48718991E+03  0.11727356E+05                                15.387080                            7.425351       0.433920       2.093093                    0.999779      29.948537      85.744703       0.599566       0.424392      -1.064337      -0.036384       0.031903      -0.126530       0.135467       0.007001      -0.019956       0.057402      -0.032240      -0.187091      -0.091108       0.019220       0.071889             28.377900      11.430951      -4.572319      10.535773      18.370312     -20.133856      55.332436          -0.000001
          323              C      19.536681       3.678215       4.778808      -0.111668      77.527857 0.49316295E+03  0.11905546E+05                                15.195985                            7.466006       0.453660       2.097116                    0.999780      30.125160      86.332449       0.598590       0.423855      -1.064836       0.037182      -0.040261       0.119227       0.131219       0.024911      -0.029136       0.025158      -0.057401      -0.207868      -0.086153       0.012091       0.074062             27.289794      12.575770      -4.456976      12.693821      14.959874     -16.419246      54.333739          -0.000000
          324              C      20.040568       3.352493       6.116431       0.161281      40.349542 0.38849516E+03  0.88928454E+04                                10.486574                            6.747223      -0.367289       1.908481                    0.998466      26.013229      74.135281       0.608913       0.439436      -1.048493      -0.011488       0.000400      -0.028822       0.031030      -0.006646       0.026658      -0.009163       0.008498       0.088018      -0.024658      -0.020019       0.044677             16.280492       8.791542      -0.991859       7.029065      12.692221      -6.847197      27.357714          -0.000000
          325              C       0.356734       4.384185       6.804271      -0.143839      33.088665 0.40628238E+03  0.93912315E+04                                 8.946335                            6.713243       0.156846       2.027150                    0.999652      28.950557      82.523627       0.637006       0.415976      -1.064495       0.014124      -0.004027       0.023086       0.027362      -0.003187      -0.005651      -0.010988      -0.031437      -0.014256      -0.018034      -0.004508       0.022542             11.305372       7.310600      -0.121875       5.192220       9.679262      -1.811429      16.926253          -0.000000
          326              C       0.945346       4.138930       8.008686      -0.094105      32.226178 0.38922278E+03  0.89137911E+04                                 8.808137                            6.591392       0.065605       1.996576                    0.999681      28.634710      81.629528       0.638932       0.418589      -1.061297      -0.016822      -0.010715      -0.019430       0.027844       0.007080      -0.007012       0.022708      -0.002719      -0.041345      -0.030615       0.007805       0.022810             11.110583       7.103257      -0.784281       4.859712      10.411576      -2.987290      15.816916           0.000001
          327              C       1.018720       2.890359       8.522089      -0.037903      38.927249 0.45077978E+03  0.10614200E+05                                10.015180                            7.065326       0.038410       2.020115                    0.999280      27.319624      76.696425       0.626400       0.415271      -1.072960      -0.014670       0.008482      -0.044044       0.047191       0.003551       0.002621       0.015225      -0.011083      -0.000769      -0.012812      -0.006201       0.019012             14.406549      10.424981      -1.646763       8.267844      11.477884      -4.809888      21.316783          -0.000000
          328              C       0.343357       1.839614       7.831870      -0.086996      33.191549 0.44272959E+03  0.10496090E+05                                 9.160542                            7.139741       0.051385       1.996566                    0.999555      29.240057      85.475435       0.598356       0.431775      -1.050581       0.008889       0.018796      -0.015821       0.026127      -0.005760      -0.016841      -0.008305      -0.022977      -0.070256      -0.033934       0.008878       0.025056             12.030270       9.074070       0.033020       5.578202       9.528518      -2.872938      17.488220          -0.000001
          329              C      20.020907       2.069465       6.630626      -0.142402      34.943233 0.44544267E+03  0.10577338E+05                                 9.442463                            7.124850       0.085818       2.008582                    0.998903      29.541883      86.447884       0.603574       0.427357      -1.053208       0.015942      -0.001493       0.011043       0.019451       0.004430      -0.004754       0.012384      -0.001505       0.003521      -0.014843       0.001769       0.013074             12.791554       8.554194      -0.029461       4.787424      11.477034      -4.752095      18.343432          -0.000000
          330              C       1.757322       2.557948       9.806191       0.630377      22.781291 0.23638865E+03  0.48463899E+04                                 7.572674                            5.535095      -0.182694       2.004065                    0.999314      22.109840      62.421291       0.614695       0.486021      -1.008207       0.027765      -0.002289       0.051725       0.058750       0.009730      -0.094036       0.011381       0.079037      -0.072903      -0.091202      -0.023921       0.115123             10.035419       7.782937      -1.253753       5.129979       8.738742      -2.280456      13.584577           0.000000
          331              C       0.292684      17.104604       3.085174       0.621694      23.785246 0.24507937E+03  0.50529947E+04                                 7.703864                            5.587268      -0.014797       2.058070                    0.999413      22.048570      61.737933       0.621929       0.477665      -1.016019       0.052882      -0.004289      -0.050274       0.073091       0.005666       0.025314      -0.032358      -0.147073      -0.198403      -0.086571      -0.025903       0.112474             10.476177       9.064277      -0.249763      -2.400240       5.760669       3.501585      16.603585          -0.000000
          332              C      19.746262      17.346210       4.345092      -0.035922      38.284177 0.44020097E+03  0.10315608E+05                                 9.887068                            6.961794      -0.007704       2.000818                    0.999278      27.442120      77.145327       0.633052       0.412879      -1.073276      -0.028525       0.011306       0.040343       0.050685       0.004822       0.000281       0.003490      -0.005659      -0.002535      -0.005720      -0.001556       0.007276             14.409399      12.789643      -0.629950      -4.836783       6.928435       4.752387      23.510119          -0.000000
          333              C      18.396144      17.232501       4.314169      -0.097195      32.878348 0.42379491E+03  0.99592463E+04                                 9.088297                            6.974557      -0.199421       1.909114                    0.999307      29.636759      86.858867       0.605517       0.430436      -1.049154       0.003062       0.010362       0.022924       0.025343       0.007559       0.022393       0.009361      -0.027937      -0.014168      -0.030824       0.003350       0.027473             11.710099      11.480894      -0.670577      -4.440071       6.148267       2.979397      17.501137          -0.000000
          334              C      17.630990      17.472891       5.445241      -0.139811      34.733286 0.44109758E+03  0.10428304E+05                                 9.344866                            7.047389       0.074195       1.997484                    0.999192      29.695505      86.160117       0.613584       0.422234      -1.058436       0.010998       0.003256      -0.016427       0.020036       0.007371       0.000474       0.001645       0.037155      -0.041000      -0.014966      -0.011868       0.026835             12.414165      10.953039      -0.575107      -4.438095       6.265360       3.295425      20.024095          -0.000000
          335              C      18.294799      17.852327       6.640934       0.152903      43.154356 0.39932695E+03  0.91795713E+04                                10.869206                            6.790524      -0.319182       1.919427                    0.998677      26.114460      73.940787       0.615323       0.433021      -1.055138      -0.016386       0.007817       0.025571       0.031361      -0.003875      -0.025673       0.012043       0.023525       0.085710      -0.028736      -0.016460       0.045196             17.324742      17.532831      -1.325284     -10.194429       6.992130       4.055589      27.449264          -0.000000
          336              C      19.669038      17.956915       6.663532      -0.141752      35.575326 0.43658921E+03  0.10293494E+05                                 9.475316                            6.988149       0.262740       2.060772                    0.999650      29.419966      85.196561       0.619346       0.419452      -1.060367       0.009024       0.000059      -0.020272       0.022190       0.011761       0.013432       0.011048      -0.025853       0.065775      -0.030036      -0.002064       0.032101             12.723942      14.791985      -0.049310      -4.574243       5.812901       2.232005      17.566939          -0.000000
          337              C       0.156882      17.716930       5.513430      -0.112628      37.772991 0.46570313E+03  0.11204377E+05                                10.005557                            7.345056      -0.160703       1.915043                    0.999353      30.403159      90.137677       0.586024       0.434423      -1.046813      -0.028602       0.011059       0.004329       0.030969       0.005185       0.000290      -0.002245       0.001679      -0.052585      -0.017746       0.003681       0.014065             13.577457      12.814105       0.513832      -2.864814       6.737588       3.692661      21.180677           0.000000
          338              C      17.505322      18.095555       7.844953      -0.105586      80.323759 0.48836275E+03  0.11742182E+05                                15.451512                            7.385227       0.449447       2.092864                    0.999641      29.980817      85.301357       0.608252       0.418809      -1.069728       0.072918      -0.011129      -0.108340       0.131067       0.017259       0.065642      -0.006863       0.005382      -0.134796      -0.086368       0.019087       0.067281             28.231394      26.803649      -4.215241     -26.058892       9.981788       6.057948      47.908745          -0.000000
          339              C      16.853673      18.257302       8.804362      -0.102186      79.201451 0.48096031E+03  0.11530821E+05                                15.345716                            7.344707       0.402177       2.081385                    0.999728      29.864059      85.104049       0.607413       0.420602      -1.067596      -0.071908       0.021772       0.108016       0.131576       0.016547       0.076522      -0.013460      -0.008170      -0.084389      -0.091869       0.021628       0.070241             28.215074      28.607104      -4.013049     -26.486659       9.777546       5.331815      46.260571          -0.000001
          340              C      15.998322      18.464248       9.947723       0.163892      46.369365 0.39414976E+03  0.90486259E+04                                11.412342                            6.761682      -0.393629       1.895605                    0.998448      26.185937      74.566411       0.613346       0.434990      -1.051895       0.017948      -0.000910      -0.026484       0.032005      -0.002011      -0.014498       0.008407       0.035129       0.059372      -0.028918      -0.001665       0.030583             19.353412      24.201787      -0.983353      -9.232185       6.951204       2.816738      26.907244          -0.000000
          341              C      14.626110      18.363714       9.814516      -0.187638      40.234575 0.44668967E+03  0.10625020E+05                                10.429302                            7.127816       0.004041       1.975861                    0.998242      30.255208      88.901571       0.603732       0.426519      -1.052668      -0.004298      -0.001645       0.000462       0.004625       0.001672       0.015178      -0.002131      -0.038608       0.014990      -0.028776       0.011552       0.017224             16.334884      29.701685       0.032649      -6.182502       6.240503       0.898496      13.062462          -0.000001
          342              C      13.774812      18.560323      10.880570       0.167464      48.487979 0.35981168E+03  0.80929077E+04                                11.755953                            6.479452      -0.397896       1.901083                    0.998619      25.692419      72.965093       0.622364       0.437555      -1.047924      -0.017633       0.001178       0.001175       0.017712      -0.002921       0.006597       0.002809       0.011386       0.015102      -0.010322      -0.000447       0.010769             21.934906      44.614751       2.373315       3.811398       7.161506       1.139710      14.028462          -0.000000
          343              C      14.346398      18.816523      12.182908      -0.198709      41.771320 0.47096842E+03  0.11313228E+05                                10.635623                            7.275958       0.118706       2.004772                    0.999083      30.490828      89.041845       0.604911       0.421522      -1.059367      -0.013397      -0.005041      -0.000869       0.014341      -0.000352      -0.015638       0.001096      -0.021812       0.019191      -0.022553       0.007534       0.015020             16.801074      26.125928       2.639170       9.862632       6.474936       2.076591      17.802359          -0.000001
          344              C      15.722663      18.887262      12.303033       0.161639      46.261064 0.39898010E+03  0.91797178E+04                                11.386637                            6.785968      -0.377556       1.897625                    0.998569      26.276949      74.702241       0.615070       0.432816      -1.054101       0.018857       0.009039       0.027169       0.034285       0.002669       0.013523       0.009703       0.023949       0.087800      -0.028251      -0.007585       0.035836             19.424945      20.268940       2.222627       9.015179       7.390385       4.658333      30.615508          -0.000000
          345              C      16.590379      18.700990      11.204866      -0.196393      41.023154 0.49569315E+03  0.12081757E+05                                10.544617                            7.526895      -0.001340       1.968820                    0.998169      30.817326      91.177322       0.586326       0.428598      -1.053105       0.007674       0.003212       0.003350       0.008968       0.002733      -0.001089      -0.005312      -0.010857      -0.063643      -0.021975       0.004531       0.017445             15.231465      13.843640      -0.225564       0.102556       6.376763       2.786460      25.473991          -0.000001
          346              C      12.469489      18.432629      10.746570      -0.085461      92.386632 0.45787931E+03  0.10874009E+05                                16.828501                            7.166456       0.295227       2.048471                    0.999780      29.794523      85.288492       0.613166       0.420619      -1.064572       0.106027       0.009869       0.016541       0.107762      -0.016535      -0.012768       0.000881      -0.139975       0.216282      -0.108836       0.035719       0.073117             34.959366      82.851372       4.502705       8.999437      10.379018       0.410541      11.647709          -0.000001
          347              C      11.269564      18.394118      10.581251      -0.139002     108.144135 0.57340067E+03  0.14324101E+05                                18.616953                            7.990929       0.425837       2.067444                    0.999818      31.480407      90.731095       0.587123       0.417607      -1.072536      -0.125371       0.001519      -0.020093       0.126980      -0.017830      -0.029025       0.020742      -0.111511       0.058148      -0.075457       0.011068       0.064389             40.007057      95.208158       4.588105      11.642282      11.815610       0.494756      12.997402          -0.000001
          348              C       9.796008      18.221831      10.255765       0.153868      47.262210 0.42108773E+03  0.98022647E+04                                11.631962                            6.987704      -0.285576       1.927518                    0.998457      26.451485      75.196933       0.605096       0.434838      -1.054765       0.031168       0.008878       0.009027       0.033641       0.000566       0.007801       0.009258       0.076599      -0.078969      -0.035338      -0.016926       0.052264             21.516614      45.784923       1.146235       5.020770       8.693136       2.136348      10.071783          -0.000000
          349              C       9.374413      17.490120       9.196847      -0.145235      34.442079 0.40092800E+03  0.92523416E+04                                 9.246265                            6.683075       0.139750       2.020321                    0.999745      29.098128      83.333554       0.635336       0.417751      -1.061574      -0.031112      -0.004068      -0.007308       0.032217      -0.012651      -0.018632       0.007579      -0.000595      -0.004881      -0.019868      -0.006519       0.026386             12.985347      23.712479       0.717199       3.327320       7.018538       2.272976       8.225023          -0.000000
          350              C       8.048820      17.425259       8.905456      -0.102777      34.701909 0.40103043E+03  0.92518225E+04                                 9.296898                            6.695995       0.032913       1.982620                    0.999668      28.943622      82.776589       0.633245       0.419261      -1.061015       0.027942       0.005442       0.017648       0.033494       0.002394       0.006577       0.015783      -0.038558       0.041460      -0.027243      -0.002390       0.029633             13.087805      24.282242      -0.850462       1.865556       7.024151       2.144715       7.957021           0.000001
          351              C       7.114419      18.088866       9.663072      -0.027796      39.242357 0.44109272E+03  0.10307291E+05                                10.043024                            6.941338       0.086421       2.033555                    0.999295      27.100064      75.251459       0.639888       0.409626      -1.078994       0.042496       0.012588       0.019457       0.048404      -0.001941      -0.000789       0.010848      -0.004268      -0.017009      -0.012443       0.000337       0.012106             15.849879      31.235502      -1.254362       3.071013       7.418904       2.022213       8.895230           0.000000
          352              C       7.533987      18.815713      10.782647      -0.085586      32.434877 0.39902359E+03  0.92265809E+04                                 9.001436                            6.753645      -0.058935       1.961809                    0.999569      28.850449      83.564872       0.617952       0.428656      -1.051425       0.008920      -0.007246      -0.016475       0.020087      -0.010141      -0.022604       0.003341      -0.031687       0.035620      -0.034452       0.007659       0.026792             12.713993      23.884299       0.015473       1.655705       6.310854       1.590663       7.946824           0.000000
          353              C       8.812961      18.933273      11.061748      -0.141191      35.256072 0.42449601E+03  0.99578620E+04                                 9.486306                            6.923591       0.070005       1.998106                    0.999279      29.601490      86.055686       0.616585       0.423468      -1.055769      -0.010837       0.003842      -0.015052       0.018941       0.003874       0.000090       0.018468      -0.029388       0.056623      -0.024793      -0.007050       0.031843             14.101981      27.726309      -0.843082       1.011899       6.834380       1.456258       7.745254           0.000000
          354              C       5.628701      18.029276       9.260676       0.601581      25.501976 0.25681555E+03  0.53363766E+04                                 8.011412                            5.671991       0.064376       2.077171                    0.999608      22.221294      61.672852       0.627480       0.469765      -1.024255      -0.061995      -0.007151      -0.019901       0.065502       0.013994      -0.040149      -0.069473      -0.120066       0.134371      -0.094386      -0.023950       0.118336             11.351345      19.893335      -1.151376       2.023177       6.787627       2.112070       7.373072           0.000000
          355              C      16.274588      19.219066      13.616075      -0.100839      78.863272 0.48718993E+03  0.11727356E+05                                15.387081                            7.425351       0.433920       2.093093                    0.999779      29.948538      85.744704       0.599566       0.424392      -1.064337      -0.031903      -0.036384      -0.126530       0.135467      -0.007001      -0.057402      -0.019956       0.032240      -0.187091      -0.091108       0.019220       0.071889             28.377903      18.370314       4.572320      20.133859      11.430952      10.535773      55.332443          -0.000001
          356              C      16.590785      19.536681      14.690058      -0.111668      77.527863 0.49316298E+03  0.11905547E+05                                15.195985                            7.466006       0.453660       2.097116                    0.999780      30.125161      86.332452       0.598590       0.423855      -1.064836       0.040261       0.037182       0.119227       0.131219      -0.024911      -0.025158      -0.029136       0.057401      -0.207868      -0.086153       0.012091       0.074062             27.289796      14.959875       4.456976      16.419247      12.575771      12.693822      54.333742          -0.000000
          357              C      16.916507      20.040568      16.027681       0.161281      40.349545 0.38849517E+03  0.88928457E+04                                10.486575                            6.747223      -0.367289       1.908481                    0.998466      26.013229      74.135282       0.608913       0.439436      -1.048493      -0.000400      -0.011488      -0.028822       0.031030       0.006646       0.009163       0.026658      -0.008498       0.088018      -0.024658      -0.020019       0.044677             16.280493      12.692222       0.991859       6.847198       8.791542       7.029065      27.357715          -0.000000
          358              C      15.884815       0.356734      16.715521      -0.143839      33.088666 0.40628241E+03  0.93912324E+04                                 8.946335                            6.713243       0.156846       2.027150                    0.999652      28.950558      82.523630       0.637006       0.415976      -1.064495       0.004027       0.014125       0.023086       0.027362       0.003187       0.010988      -0.005651       0.031437      -0.014256      -0.018034      -0.004508       0.022542             11.305372       9.679262       0.121875       1.811429       7.310600       5.192220      16.926252          -0.000000
          359              C      16.130070       0.945346      17.919936      -0.094105      32.226162 0.38922257E+03  0.89137851E+04                                 8.808134                            6.591391       0.065605       1.996576                    0.999681      28.634708      81.629520       0.638932       0.418589      -1.061297       0.010715      -0.016822      -0.019430       0.027844      -0.007080      -0.022708      -0.007012       0.002719      -0.041345      -0.030615       0.007805       0.022810             11.110579      10.411576       0.784280       2.987290       7.103255       4.859708      15.816906           0.000001
          360              C      17.378641       1.018720      18.433339      -0.037903      38.927252 0.45077978E+03  0.10614200E+05                                10.015181                            7.065326       0.038410       2.020115                    0.999280      27.319623      76.696422       0.626400       0.415271      -1.072960      -0.008482      -0.014670      -0.044044       0.047191      -0.003551      -0.015225       0.002621       0.011083      -0.000769      -0.012812      -0.006201       0.019012             14.406551      11.477885       1.646764       4.809889      10.424981       8.267845      21.316786          -0.000000
          361              C      18.429386       0.343357      17.743120      -0.086996      33.191537 0.44272946E+03  0.10496086E+05                                 9.160540                            7.139740       0.051385       1.996566                    0.999555      29.240057      85.475436       0.598356       0.431775      -1.050581      -0.018796       0.008889      -0.015821       0.026127       0.005760       0.008305      -0.016841       0.022977      -0.070256      -0.033934       0.008878       0.025056             12.030266       9.528517      -0.033021       2.872933       9.074069       5.578200      17.488212          -0.000001
          362              C      18.199535      20.020907      16.541876      -0.142402      34.943217 0.44544246E+03  0.10577332E+05                                 9.442460                            7.124849       0.085818       2.008582                    0.998903      29.541882      86.447883       0.603574       0.427357      -1.053207       0.001493       0.015942       0.011043       0.019451      -0.004430      -0.012384      -0.004754       0.001505       0.003521      -0.014843       0.001769       0.013074             12.791550      11.477035       0.029461       4.752096       8.554192       4.787421      18.343423          -0.000000
          363              C      17.711052       1.757322      19.717441       0.630377      22.781289 0.23638863E+03  0.48463894E+04                                 7.572674                            5.535095      -0.182694       2.004065                    0.999314      22.109839      62.421290       0.614695       0.486021      -1.008207       0.002289       0.027765       0.051725       0.058750      -0.009730      -0.011381      -0.094036      -0.079037      -0.072903      -0.091202      -0.023921       0.115123             10.035419       8.738742       1.253753       2.280456       7.782937       5.129979      13.584577           0.000000
          364              C      19.976316       3.164396      22.907674       0.621694      23.785246 0.24507938E+03  0.50529947E+04                                 7.703864                            5.587268      -0.014797       2.058070                    0.999413      22.048570      61.737932       0.621929       0.477665      -1.016019      -0.052882       0.004289      -0.050274       0.073091       0.005666      -0.025314       0.032358      -0.147073      -0.198403      -0.086571      -0.025903       0.112474             10.476177       9.064277      -0.249763       2.400240       5.760669      -3.501585      16.603585           0.000000
          365              C       0.522738       2.922790      24.167592      -0.035922      38.284177 0.44020097E+03  0.10315607E+05                                 9.887067                            6.961793      -0.007704       2.000818                    0.999278      27.442120      77.145324       0.633053       0.412879      -1.073276       0.028525      -0.011305       0.040343       0.050685       0.004822      -0.000281      -0.003490      -0.005659      -0.002535      -0.005720      -0.001556       0.007276             14.409399      12.789643      -0.629950       4.836783       6.928435      -4.752387      23.510118          -0.000000
          366              C       1.872856       3.036499      24.136669      -0.097195      32.878349 0.42379489E+03  0.99592455E+04                                 9.088297                            6.974556      -0.199421       1.909114                    0.999307      29.636758      86.858861       0.605517       0.430436      -1.049154      -0.003062      -0.010362       0.022924       0.025343       0.007559      -0.022393      -0.009361      -0.027937      -0.014168      -0.030824       0.003350       0.027473             11.710100      11.480894      -0.670577       4.440071       6.148267      -2.979397      17.501138           0.000000
          367              C       2.638010       2.796109      25.267741      -0.139811      34.733288 0.44109757E+03  0.10428304E+05                                 9.344866                            7.047389       0.074195       1.997484                    0.999192      29.695505      86.160116       0.613584       0.422234      -1.058436      -0.010998      -0.003256      -0.016427       0.020036       0.007371      -0.000474      -0.001645       0.037155      -0.041000      -0.014966      -0.011868       0.026835             12.414166      10.953042      -0.575108       4.438101       6.265360      -3.295424      20.024095          -0.000000
          368              C       1.974201       2.416673      26.463434       0.152903      43.154354 0.39932695E+03  0.91795713E+04                                10.869205                            6.790524      -0.319182       1.919427                    0.998677      26.114460      73.940788       0.615323       0.433021      -1.055138       0.016386      -0.007817       0.025571       0.031361      -0.003875       0.025673      -0.012043       0.023525       0.085710      -0.028736      -0.016460       0.045196             17.324741      17.532832      -1.325283      10.194429       6.992130      -4.055589      27.449262          -0.000000
          369              C       0.599962       2.312085      26.486032      -0.141752      35.575325 0.43658921E+03  0.10293494E+05                                 9.475315                            6.988149       0.262740       2.060772                    0.999650      29.419966      85.196559       0.619346       0.419452      -1.060367      -0.009024      -0.000059      -0.020272       0.022190       0.011761      -0.013432      -0.011048      -0.025853       0.065775      -0.030036      -0.002064       0.032101             12.723942      14.791986      -0.049310       4.574244       5.812901      -2.232005      17.566938          -0.000000
          370              C      20.112118       2.552070      25.335930      -0.112628      37.772991 0.46570311E+03  0.11204377E+05                                10.005557                            7.345057      -0.160703       1.915043                    0.999353      30.403158      90.137676       0.586024       0.434423      -1.046812       0.028602      -0.011059       0.004329       0.030969       0.005185      -0.000290       0.002245       0.001679      -0.052585      -0.017746       0.003681       0.014065             13.577457      12.814106       0.513833       2.864815       6.737588      -3.692661      21.180678           0.000000
          371              C       2.763678       2.173445      27.667453      -0.105586      80.323769 0.48836280E+03  0.11742183E+05                                15.451514                            7.385228       0.449447       2.092864                    0.999641      29.980818      85.301364       0.608252       0.418809      -1.069728      -0.072918       0.011129      -0.108340       0.131067       0.017259      -0.065642       0.006863       0.005382      -0.134796      -0.086368       0.019087       0.067281             28.231398      26.803654      -4.215242      26.058896       9.981789      -6.057949      47.908751          -0.000000
          372              C       3.415327       2.011698      28.626862      -0.102186      79.201457 0.48096033E+03  0.11530822E+05                                15.345716                            7.344707       0.402177       2.081385                    0.999728      29.864060      85.104052       0.607413       0.420602      -1.067596       0.071908      -0.021772       0.108016       0.131576       0.016547      -0.076522       0.013460      -0.008170      -0.084389      -0.091869       0.021628       0.070241             28.215075      28.607107      -4.013049      26.486661       9.777546      -5.331814      46.260573          -0.000001
          373              C       4.270678       1.804752      29.770223       0.163892      46.369366 0.39414974E+03  0.90486255E+04                                11.412342                            6.761681      -0.393629       1.895605                    0.998448      26.185937      74.566412       0.613346       0.434990      -1.051895      -0.017948       0.000910      -0.026484       0.032005      -0.002011       0.014498      -0.008407       0.035129       0.059372      -0.028918      -0.001665       0.030583             19.353413      24.201788      -0.983352       9.232184       6.951204      -2.816738      26.907246          -0.000000
          374              C       5.642890       1.905286      29.637016      -0.187638      40.234605 0.44669003E+03  0.10625030E+05                                10.429307                            7.127819       0.004041       1.975861                    0.998242      30.255208      88.901571       0.603732       0.426519      -1.052668       0.004298       0.001645       0.000462       0.004625       0.001672      -0.015178       0.002131      -0.038608       0.014990      -0.028776       0.011552       0.017224             16.334893      29.701706       0.032650       6.182506       6.240506      -0.898496      13.062468          -0.000001
          375              C       6.494188       1.708677      30.703070       0.167464      48.487991 0.35981183E+03  0.80929118E+04                                11.755955                            6.479454      -0.397896       1.901083                    0.998619      25.692418      72.965091       0.622363       0.437555      -1.047924       0.017633      -0.001178       0.001175       0.017712      -0.002921      -0.006597      -0.002809       0.011386       0.015102      -0.010322      -0.000447       0.010769             21.934912      44.614764       2.373317      -3.811394       7.161508      -1.139710      14.028463          -0.000000
          376              C       5.922602       1.452477      32.005409      -0.198709      41.771291 0.47096839E+03  0.11313228E+05                                10.635618                            7.275958       0.118706       2.004772                    0.999083      30.490828      89.041845       0.604911       0.421522      -1.059367       0.013397       0.005041      -0.000869       0.014341      -0.000352       0.015638      -0.001096      -0.021812       0.019191      -0.022553       0.007534       0.015020             16.801060      26.125898       2.639168      -9.862618       6.474933      -2.076590      17.802350          -0.000001
          377              C       4.546337       1.381738      32.125533       0.161639      46.261046 0.39898008E+03  0.91797170E+04                                11.386634                            6.785968      -0.377556       1.897625                    0.998569      26.276949      74.702240       0.615070       0.432816      -1.054101      -0.018857      -0.009039       0.027169       0.034285       0.002669      -0.013523      -0.009703       0.023949       0.087800      -0.028251      -0.007585       0.035836             19.424935      20.268929       2.222624      -9.015163       7.390383      -4.658330      30.615493          -0.000000
          378              C       3.678621       1.568010      31.027366      -0.196393      41.023159 0.49569315E+03  0.12081757E+05                                10.544618                            7.526895      -0.001340       1.968820                    0.998169      30.817326      91.177322       0.586326       0.428598      -1.053105      -0.007674      -0.003212       0.003350       0.008968       0.002733       0.001089       0.005312      -0.010857      -0.063643      -0.021975       0.004531       0.017445             15.231467      13.843639      -0.225563      -0.102557       6.376764      -2.786461      25.473997          -0.000001
          379              C       7.799511       1.836371      30.569070      -0.085461      92.386620 0.45787928E+03  0.10874008E+05                                16.828499                            7.166455       0.295227       2.048471                    0.999780      29.794522      85.288486       0.613166       0.420619      -1.064572      -0.106027      -0.009869       0.016541       0.107762      -0.016535       0.012768      -0.000881      -0.139975       0.216282      -0.108836       0.035719       0.073117             34.959361      82.851360       4.502710      -8.999428      10.379017      -0.410541      11.647706          -0.000001
          380              C       8.999436       1.874883      30.403751      -0.139002     108.144146 0.57340060E+03  0.14324099E+05                                18.616954                            7.990929       0.425837       2.067444                    0.999818      31.480406      90.731089       0.587123       0.417607      -1.072536       0.125371      -0.001519      -0.020093       0.126980      -0.017830       0.029025      -0.020742      -0.111511       0.058148      -0.075457       0.011068       0.064389             40.007058      95.208163       4.588106     -11.642278      11.815610      -0.494756      12.997401          -0.000001
          381              C      10.472992       2.047169      30.078265       0.153868      47.262227 0.42108776E+03  0.98022656E+04                                11.631964                            6.987705      -0.285576       1.927518                    0.998457      26.451484      75.196929       0.605096       0.434838      -1.054765      -0.031168      -0.008878       0.009027       0.033641       0.000566      -0.007801      -0.009258       0.076599      -0.078969      -0.035338      -0.016926       0.052264             21.516623      45.784948       1.146234      -5.020774       8.693137      -2.136347      10.071784          -0.000000
          382              C      10.894588       2.778880      29.019347      -0.145235      34.442104 0.40092807E+03  0.92523434E+04                                 9.246269                            6.683075       0.139750       2.020321                    0.999745      29.098129      83.333556       0.635336       0.417751      -1.061574       0.031112       0.004068      -0.007308       0.032217      -0.012651       0.018632      -0.007579      -0.000595      -0.004881      -0.019868      -0.006519       0.026386             12.985358      23.712511       0.717199      -3.327324       7.018539      -2.272974       8.225023          -0.000000
          383              C      12.220180       2.843741      28.727956      -0.102777      34.701903 0.40103012E+03  0.92518139E+04                                 9.296896                            6.695992       0.032913       1.982620                    0.999668      28.943621      82.776586       0.633245       0.419261      -1.061015      -0.027942      -0.005442       0.017648       0.033494       0.002394      -0.006577      -0.015783      -0.038558       0.041460      -0.027243      -0.002390       0.029633             13.087805      24.282243      -0.850462      -1.865558       7.024150      -2.144715       7.957020           0.000001
          384              C      13.154581       2.180134      29.485572      -0.027796      39.242361 0.44109271E+03  0.10307291E+05                                10.043025                            6.941338       0.086421       2.033555                    0.999295      27.100063      75.251457       0.639888       0.409626      -1.078994      -0.042496      -0.012588       0.019457       0.048404      -0.001941       0.000789      -0.010848      -0.004268      -0.017009      -0.012443       0.000337       0.012106             15.849883      31.235514      -1.254364      -3.071013       7.418905      -2.022212       8.895231           0.000000
          385              C      12.735013       1.453287      30.605147      -0.085586      32.434873 0.39902358E+03  0.92265805E+04                                 9.001435                            6.753645      -0.058935       1.961809                    0.999569      28.850449      83.564872       0.617952       0.428656      -1.051425      -0.008920       0.007246      -0.016475       0.020087      -0.010141       0.022604      -0.003341      -0.031687       0.035620      -0.034452       0.007659       0.026792             12.713991      23.884294       0.015472      -1.655704       6.310854      -1.590663       7.946824          -0.000000
          386              C      11.456039       1.335727      30.884248      -0.141191      35.256083 0.42449626E+03  0.99578691E+04                                 9.486307                            6.923593       0.070005       1.998106                    0.999279      29.601489      86.055680       0.616585       0.423468      -1.055769       0.010837      -0.003842      -0.015052       0.018941       0.003874      -0.000090      -0.018468      -0.029388       0.056623      -0.024793      -0.007049       0.031843             14.101981      27.726307      -0.843083      -1.011899       6.834380      -1.456259       7.745257           0.000000
          387              C      14.640299       2.239724      29.083176       0.601581      25.501977 0.25681555E+03  0.53363766E+04                                 8.011412                            5.671991       0.064376       2.077171                    0.999608      22.221294      61.672850       0.627480       0.469765      -1.024255       0.061995       0.007151      -0.019901       0.065502       0.013994       0.040149       0.069473      -0.120066       0.134371      -0.094386      -0.023950       0.118336             11.351345      19.893337      -1.151376      -2.023177       6.787627      -2.112070       7.373072           0.000000
          388              C       3.994412       1.049934      33.438575      -0.100839      78.863256 0.48718991E+03  0.11727356E+05                                15.387079                            7.425351       0.433920       2.093093                    0.999779      29.948537      85.744703       0.599566       0.424392      -1.064337       0.031903       0.036384      -0.126530       0.135467      -0.007001       0.057402       0.019956       0.032240      -0.187091      -0.091108       0.019220       0.071889             28.377898      18.370311       4.572319     -20.133854      11.430950     -10.535772      55.332433          -0.000001
          389              C       3.678215       0.732319      34.512558      -0.111668      77.527857 0.49316296E+03  0.11905546E+05                                15.195985                            7.466006       0.453660       2.097116                    0.999780      30.125160      86.332451       0.598590       0.423855      -1.064836      -0.040261      -0.037182       0.119227       0.131219      -0.024911       0.025158       0.029136       0.057401      -0.207868      -0.086153       0.012091       0.074062             27.289794      14.959874       4.456976     -16.419245      12.575771     -12.693821      54.333738          -0.000001
          390              C       3.352493       0.228432      35.850181       0.161281      40.349544 0.38849517E+03  0.88928457E+04                                10.486575                            6.747223      -0.367289       1.908481                    0.998466      26.013229      74.135282       0.608913       0.439436      -1.048493       0.000400       0.011488      -0.028822       0.031030       0.006646      -0.009163      -0.026658      -0.008498       0.088018      -0.024658      -0.020019       0.044677             16.280493      12.692222       0.991859      -6.847198       8.791542      -7.029064      27.357713          -0.000000
          391              C       4.384185      19.912266      36.538021      -0.143839      33.088665 0.40628239E+03  0.93912319E+04                                 8.946335                            6.713243       0.156846       2.027150                    0.999652      28.950558      82.523629       0.637006       0.415976      -1.064495      -0.004027      -0.014125       0.023086       0.027362       0.003187      -0.010988       0.005651       0.031437      -0.014256      -0.018034      -0.004508       0.022542             11.305371       9.679262       0.121875      -1.811429       7.310600      -5.192220      16.926251          -0.000000
          392              C       4.138930      19.323654      37.742436      -0.094105      32.226163 0.38922259E+03  0.89137855E+04                                 8.808134                            6.591390       0.065605       1.996576                    0.999681      28.634709      81.629521       0.638932       0.418589      -1.061297      -0.010715       0.016822      -0.019430       0.027844      -0.007080       0.022708       0.007012       0.002719      -0.041345      -0.030615       0.007805       0.022810             11.110579      10.411576       0.784280      -2.987290       7.103255      -4.859708      15.816906           0.000001
          393              C       2.890359      19.250280      38.255839      -0.037903      38.927252 0.45077977E+03  0.10614200E+05                                10.015181                            7.065327       0.038410       2.020115                    0.999280      27.319623      76.696423       0.626400       0.415271      -1.072960       0.008482       0.014670      -0.044044       0.047191      -0.003551       0.015225      -0.002621       0.011083      -0.000769      -0.012812      -0.006201       0.019012             14.406551      11.477885       1.646764      -4.809889      10.424982      -8.267845      21.316786          -0.000000
          394              C       1.839614      19.925643      37.565620      -0.086996      33.191537 0.44272947E+03  0.10496087E+05                                 9.160539                            7.139739       0.051385       1.996566                    0.999555      29.240057      85.475435       0.598356       0.431775      -1.050581       0.018796      -0.008889      -0.015821       0.026127       0.005760      -0.008305       0.016841       0.022977      -0.070256      -0.033934       0.008878       0.025056             12.030265       9.528517      -0.033021      -2.872933       9.074068      -5.578200      17.488211          -0.000000
          395              C       2.069465       0.248093      36.364376      -0.142402      34.943218 0.44544249E+03  0.10577332E+05                                 9.442460                            7.124849       0.085818       2.008582                    0.998903      29.541883      86.447883       0.603574       0.427357      -1.053208      -0.001493      -0.015942       0.011043       0.019451      -0.004430       0.012384       0.004754       0.001505       0.003521      -0.014843       0.001769       0.013074             12.791549      11.477034       0.029461      -4.752096       8.554192      -4.787421      18.343422          -0.000000
          396              C       2.557948      18.511678      39.539941       0.630377      22.781291 0.23638865E+03  0.48463899E+04                                 7.572674                            5.535095      -0.182694       2.004065                    0.999314      22.109840      62.421291       0.614695       0.486021      -1.008207      -0.002289      -0.027765       0.051725       0.058750      -0.009730       0.011381       0.094036      -0.079037      -0.072903      -0.091202      -0.023921       0.115123             10.035419       8.738742       1.253753      -2.280456       7.782937      -5.129979      13.584577           0.000000
          397              O      16.829756      19.948750      27.685689      -0.544504      42.580609 0.56386384E+03  0.13733346E+05                                 9.831754                            7.405338       0.088879       2.085093                    0.995594      27.591765      73.280055       0.689536       0.364709      -1.133191      -0.005106      -0.007142      -0.018472       0.020452       0.012589       0.010388      -0.057513       0.125014      -0.040224      -0.097488       0.026650       0.070838             13.979415       9.215846       0.405345      -6.013533       7.485629      -0.778967      25.236770          -0.000000
          398              O      17.221353       1.543282      26.509026      -0.586540      33.999587 0.51516352E+03  0.12235691E+05                                 8.241110                            6.945364       0.481929       2.205802                    0.997565      27.491547      71.501572       0.734423       0.351137      -1.146917       0.016184      -0.050910      -0.001709       0.053448       0.004405       0.000757       0.004195      -0.022675      -0.178767      -0.059767       0.017631       0.042136              9.537686       6.601817      -0.148880      -2.077337      11.767630       2.688788      10.243611           0.000000
          399              O      17.248514       5.333787      21.364294      -0.535269      27.289304 0.38456021E+03  0.84844820E+04                                 7.014381                            5.887397       0.657299       2.270422                    0.999142      26.165903      65.453881       0.821356       0.337998      -1.158644       0.020840       0.030349      -0.023360       0.043601       0.032005       0.010847      -0.016459       0.032524       0.053487      -0.050495       0.023405       0.027090              8.298308       6.255482       1.105784      -2.165439      11.099296      -3.031154       7.540147           0.000001
          400              O      18.819766       4.851588      19.819328      -0.597940      44.603535 0.61702499E+03  0.15350858E+05                                10.062885                            7.703490       0.207246       2.100405                    0.996774      28.690888      76.692597       0.682610       0.360665      -1.137806      -0.009698       0.036135      -0.030828       0.048479      -0.016971       0.022721       0.069907       0.077507       0.071259      -0.098164       0.029357       0.068808             13.617720       9.870636      -6.238026      -2.256793      22.096605       3.499668       8.885918          -0.000000
          401              O       2.213780      16.756585       9.406173      -0.560754      28.136811 0.41815862E+03  0.94402196E+04                                 7.191950                            6.184167       0.578132       2.235716                    0.998873      26.828562      68.340920       0.791065       0.342967      -1.152071      -0.022576       0.025233       0.034678       0.048467      -0.019371       0.000578       0.031362       0.057840       0.024002      -0.053761       0.018171       0.035590              8.202593       7.298112      -0.697668      -3.295919       7.273324       1.347111      10.036343           0.000001
          402              O       1.890287      18.866385       9.632149      -0.600058      41.323553 0.61880532E+03  0.15449881E+05                                 9.587806                            7.777070       0.106053       2.069528                    0.996577      28.751843      77.706645       0.669308       0.366530      -1.130026      -0.043452      -0.004354       0.008825       0.044552       0.002572       0.066444      -0.034753      -0.038321      -0.073384      -0.089302       0.023111       0.066191             11.902617       9.733235       3.559908      -2.309429      14.172139      -4.830572      11.802477          -0.000000
          403              O       3.439244       0.320250       7.863189      -0.544504      42.580609 0.56386384E+03  0.13733346E+05                                 9.831754                            7.405338       0.088879       2.085093                    0.995594      27.591765      73.280055       0.689536       0.364709      -1.133191       0.005106       0.007142      -0.018472       0.020452       0.012589      -0.010388       0.057513       0.125014      -0.040224      -0.097488       0.026650       0.070838             13.979415       9.215845       0.405345       6.013532       7.485629       0.778967      25.236770          -0.000000
          404              O       3.047647      18.725718       6.686526      -0.586540      33.999587 0.51516354E+03  0.12235691E+05                                 8.241110                            6.945365       0.481929       2.205802                    0.997565      27.491547      71.501573       0.734423       0.351137      -1.146917      -0.016184       0.050910      -0.001709       0.053448       0.004405      -0.000757      -0.004195      -0.022675      -0.178767      -0.059767       0.017631       0.042136              9.537686       6.601817      -0.148880       2.077337      11.767630      -2.688788      10.243610           0.000000
          405              O       3.020486      14.935213       1.541794      -0.535269      27.289304 0.38456019E+03  0.84844814E+04                                 7.014381                            5.887397       0.657299       2.270422                    0.999142      26.165903      65.453880       0.821356       0.337998      -1.158644      -0.020840      -0.030349      -0.023360       0.043601       0.032005      -0.010847       0.016459       0.032524       0.053487      -0.050495       0.023405       0.027090              8.298308       6.255482       1.105784       2.165439      11.099296       3.031154       7.540146           0.000001
          406              O       1.449234      15.417412      -0.003172      -0.597940      44.603534 0.61702497E+03  0.15350858E+05                                10.062885                            7.703490       0.207246       2.100405                    0.996774      28.690888      76.692596       0.682610       0.360665      -1.137806       0.009698      -0.036135      -0.030828       0.048479      -0.016971      -0.022721      -0.069907       0.077507       0.071259      -0.098164       0.029357       0.068808             13.617720       9.870636      -6.238026       2.256793      22.096606      -3.499668       8.885918          -0.000000
          407              O      18.055220       3.512415      29.228673      -0.560754      28.136811 0.41815862E+03  0.94402196E+04                                 7.191950                            6.184167       0.578132       2.235716                    0.998873      26.828562      68.340920       0.791065       0.342967      -1.152071       0.022576      -0.025233       0.034678       0.048466      -0.019371      -0.000578      -0.031362       0.057840       0.024002      -0.053761       0.018171       0.035590              8.202593       7.298112      -0.697668       3.295919       7.273324      -1.347112      10.036343           0.000001
          408              O      18.378713       1.402615      29.454649      -0.600058      41.323553 0.61880532E+03  0.15449881E+05                                 9.587806                            7.777070       0.106053       2.069528                    0.996577      28.751843      77.706645       0.669308       0.366530      -1.130026       0.043452       0.004354       0.008825       0.044552       0.002572      -0.066444       0.034753      -0.038321      -0.073384      -0.089302       0.023111       0.066191             11.902617       9.733235       3.559908       2.309429      14.172139       4.830572      11.802477          -0.000000
          409              O       0.320250      16.829756      37.596939      -0.544504      42.580610 0.56386385E+03  0.13733347E+05                                 9.831754                            7.405338       0.088879       2.085093                    0.995594      27.591765      73.280056       0.689536       0.364709      -1.133191       0.007142      -0.005106      -0.018472       0.020452      -0.012589       0.057513       0.010388      -0.125014      -0.040224      -0.097488       0.026650       0.070838             13.979416       7.485629      -0.405345       0.778967       9.215846      -6.013533      25.236772          -0.000000
          410              O      18.725718      17.221353      36.420276      -0.586540      33.999587 0.51516354E+03  0.12235691E+05                                 8.241110                            6.945365       0.481929       2.205802                    0.997565      27.491547      71.501573       0.734423       0.351137      -1.146917       0.050910       0.016184      -0.001709       0.053448      -0.004405      -0.004195       0.000757       0.022675      -0.178767      -0.059767       0.017631       0.042136              9.537686      11.767630       0.148880      -2.688788       6.601817      -2.077337      10.243611           0.000000
          411              O      14.935213      17.248514      31.275544      -0.535269      27.289303 0.38456018E+03  0.84844810E+04                                 7.014381                            5.887397       0.657299       2.270422                    0.999142      26.165902      65.453878       0.821356       0.337998      -1.158644      -0.030349       0.020840      -0.023360       0.043601      -0.032005       0.016459       0.010847      -0.032524       0.053487      -0.050495       0.023405       0.027090              8.298308      11.099296      -1.105784       3.031154       6.255482      -2.165439       7.540146           0.000001
          412              O      15.417412      18.819766      29.730578      -0.597940      44.603535 0.61702498E+03  0.15350858E+05                                10.062885                            7.703490       0.207246       2.100405                    0.996774      28.690888      76.692596       0.682610       0.360665      -1.137806      -0.036135      -0.009698      -0.030828       0.048479       0.016971      -0.069907       0.022721      -0.077507       0.071259      -0.098164       0.029357       0.068808             13.617720      22.096606       6.238026      -3.499668       9.870636      -2.256793       8.885918          -0.000000
          413              O       3.512415       2.213780      19.317423      -0.560754      28.136810 0.41815860E+03  0.94402190E+04                                 7.191950                            6.184167       0.578132       2.235716                    0.998873      26.828562      68.340919       0.791065       0.342967      -1.152071      -0.025233      -0.022576       0.034678       0.048466       0.019371      -0.031362       0.000578      -0.057840       0.024002      -0.053761       0.018171       0.035590              8.202593       7.273324       0.697668      -1.347112       7.298112      -3.295919      10.036343           0.000001
          414              O       1.402615       1.890287      19.543399      -0.600058      41.323552 0.61880531E+03  0.15449881E+05                                 9.587806                            7.777070       0.106053       2.069528                    0.996577      28.751843      77.706644       0.669308       0.366530      -1.130026       0.004354      -0.043452       0.008825       0.044552      -0.002572       0.034753       0.066444       0.038321      -0.073384      -0.089302       0.023111       0.066191             11.902617      14.172139      -3.559908       4.830571       9.733234      -2.309429      11.802477          -0.000000
          415              O      19.948750       3.439244      17.774439      -0.544504      42.580610 0.56386385E+03  0.13733347E+05                                 9.831754                            7.405338       0.088879       2.085093                    0.995594      27.591765      73.280056       0.689536       0.364709      -1.133191      -0.007142       0.005106      -0.018472       0.020452      -0.012589      -0.057513      -0.010388      -0.125014      -0.040224      -0.097488       0.026650       0.070838             13.979416       7.485629      -0.405345      -0.778967       9.215846       6.013533      25.236772          -0.000000
          416              O       1.543282       3.047647      16.597776      -0.586540      33.999587 0.51516353E+03  0.12235691E+05                                 8.241110                            6.945365       0.481929       2.205802                    0.997565      27.491547      71.501573       0.734423       0.351137      -1.146917      -0.050910      -0.016184      -0.001709       0.053448      -0.004405       0.004195      -0.000757       0.022675      -0.178767      -0.059767       0.017631       0.042136              9.537686      11.767630       0.148880       2.688789       6.601817       2.077337      10.243612           0.000000
          417              O       5.333787       3.020486      11.453044      -0.535269      27.289304 0.38456020E+03  0.84844816E+04                                 7.014381                            5.887397       0.657299       2.270422                    0.999142      26.165902      65.453879       0.821356       0.337998      -1.158644       0.030349      -0.020840      -0.023360       0.043601      -0.032005      -0.016459      -0.010847      -0.032524       0.053487      -0.050495       0.023405       0.027090              8.298308      11.099296      -1.105784      -3.031154       6.255482       2.165439       7.540147           0.000001
          418              O       4.851588       1.449234       9.908078      -0.597940      44.603533 0.61702497E+03  0.15350858E+05                                10.062885                            7.703490       0.207246       2.100405                    0.996774      28.690888      76.692596       0.682610       0.360665      -1.137806       0.036135       0.009698      -0.030828       0.048479       0.016971       0.069907      -0.022721      -0.077507       0.071259      -0.098164       0.029357       0.068808             13.617719      22.096605       6.238026       3.499668       9.870636       2.256793       8.885917          -0.000000
          419              O      16.756585      18.055220      39.139923      -0.560754      28.136813 0.41815865E+03  0.94402206E+04                                 7.191950                            6.184167       0.578132       2.235716                    0.998873      26.828562      68.340922       0.791065       0.342967      -1.152071       0.025233       0.022576       0.034678       0.048466       0.019371       0.031362      -0.000578      -0.057840       0.024002      -0.053761       0.018171       0.035590              8.202594       7.273325       0.697668       1.347112       7.298113       3.295920      10.036344           0.000001
          420              O      18.866385      18.378713      39.365899      -0.600058      41.323553 0.61880532E+03  0.15449881E+05                                 9.587806                            7.777070       0.106053       2.069528                    0.996577      28.751843      77.706645       0.669308       0.366530      -1.130026      -0.004354       0.043452       0.008825       0.044552      -0.002572      -0.034753      -0.066444       0.038321      -0.073384      -0.089302       0.023111       0.066191             11.902617      14.172139      -3.559908      -4.830571       9.733235       2.309429      11.802477          -0.000000
          421              O       3.439244      19.948750      11.959311      -0.544504      42.580609 0.56386383E+03  0.13733346E+05                                 9.831754                            7.405339       0.088879       2.085093                    0.995594      27.591764      73.280055       0.689536       0.364709      -1.133191       0.005106      -0.007142       0.018472       0.020452      -0.012589       0.010388       0.057513       0.125014      -0.040224      -0.097488       0.026650       0.070838             13.979416       9.215846      -0.405345      -6.013533       7.485629       0.778967      25.236772          -0.000000
          422              O       3.047647       1.543282      13.135974      -0.586540      33.999586 0.51516353E+03  0.12235691E+05                                 8.241110                            6.945365       0.481929       2.205802                    0.997565      27.491547      71.501573       0.734423       0.351137      -1.146917      -0.016184      -0.050910       0.001709       0.053448      -0.004405       0.000757      -0.004195      -0.022675      -0.178767      -0.059767       0.017631       0.042136              9.537686       6.601817       0.148880      -2.077337      11.767630      -2.688788      10.243610           0.000000
          423              O       3.020486       5.333787      18.280706      -0.535269      27.289305 0.38456021E+03  0.84844821E+04                                 7.014381                            5.887398       0.657299       2.270422                    0.999142      26.165902      65.453880       0.821356       0.337998      -1.158644      -0.020840       0.030349       0.023360       0.043601      -0.032005       0.010847       0.016459       0.032524       0.053487      -0.050495       0.023405       0.027090              8.298309       6.255483      -1.105784      -2.165439      11.099296       3.031154       7.540147           0.000001
          424              O       1.449234       4.851588      19.825672      -0.597940      44.603533 0.61702497E+03  0.15350858E+05                                10.062885                            7.703490       0.207246       2.100405                    0.996774      28.690888      76.692596       0.682610       0.360665      -1.137806       0.009698       0.036135       0.030828       0.048479       0.016971       0.022721      -0.069907       0.077507       0.071259      -0.098164       0.029357       0.068808             13.617719       9.870635       6.238025      -2.256793      22.096603      -3.499667       8.885918          -0.000000
          425              O      18.055220      16.756585      30.238827      -0.560754      28.136814 0.41815867E+03  0.94402211E+04                                 7.191951                            6.184168       0.578132       2.235716                    0.998873      26.828562      68.340923       0.791065       0.342967      -1.152071       0.022576       0.025233      -0.034678       0.048467       0.019371       0.000578      -0.031362       0.057840       0.024002      -0.053761       0.018171       0.035590              8.202594       7.298113       0.697668      -3.295920       7.273325      -1.347111      10.036345           0.000001
          426              O      18.378713      18.866385      30.012851      -0.600058      41.323553 0.61880532E+03  0.15449881E+05                                 9.587806                            7.777070       0.106053       2.069528                    0.996577      28.751843      77.706645       0.669308       0.366530      -1.130026       0.043452      -0.004354      -0.008825       0.044552      -0.002572       0.066444       0.034753      -0.038321      -0.073384      -0.089302       0.023111       0.066191             11.902617       9.733235      -3.559908      -2.309429      14.172139       4.830572      11.802477          -0.000000
          427              O      16.829756       0.320250      31.781811      -0.544504      42.580609 0.56386384E+03  0.13733346E+05                                 9.831754                            7.405338       0.088879       2.085093                    0.995594      27.591765      73.280055       0.689536       0.364709      -1.133191      -0.005106       0.007142       0.018472       0.020452      -0.012589      -0.010388      -0.057513       0.125014      -0.040224      -0.097488       0.026650       0.070838             13.979415       9.215846      -0.405345       6.013533       7.485629      -0.778967      25.236771          -0.000000
          428              O      17.221353      18.725718      32.958474      -0.586540      33.999589 0.51516355E+03  0.12235692E+05                                 8.241110                            6.945365       0.481929       2.205802                    0.997565      27.491547      71.501574       0.734423       0.351137      -1.146917       0.016184       0.050910       0.001709       0.053448      -0.004405      -0.000757       0.004195      -0.022675      -0.178767      -0.059767       0.017631       0.042136              9.537687       6.601818       0.148880       2.077338      11.767631       2.688789      10.243612           0.000000
          429              O      17.248514      14.935213      38.103206      -0.535269      27.289303 0.38456018E+03  0.84844812E+04                                 7.014381                            5.887397       0.657299       2.270422                    0.999142      26.165902      65.453878       0.821356       0.337998      -1.158644       0.020840      -0.030349       0.023360       0.043601      -0.032005      -0.010847      -0.016459       0.032524       0.053487      -0.050495       0.023405       0.027090              8.298308       6.255482      -1.105784       2.165439      11.099296      -3.031154       7.540146           0.000001
          430              O      18.819766      15.417412       0.003172      -0.597940      44.603535 0.61702497E+03  0.15350858E+05                                10.062885                            7.703490       0.207246       2.100405                    0.996774      28.690888      76.692596       0.682610       0.360665      -1.137806      -0.009698      -0.036135       0.030828       0.048479       0.016971      -0.022721       0.069907       0.077507       0.071259      -0.098164       0.029357       0.068808             13.617720       9.870636       6.238026       2.256793      22.096606       3.499668       8.885918          -0.000000
          431              O       2.213780       3.512415      10.416327      -0.560754      28.136813 0.41815865E+03  0.94402207E+04                                 7.191951                            6.184167       0.578132       2.235716                    0.998873      26.828562      68.340922       0.791065       0.342967      -1.152071      -0.022576      -0.025233      -0.034678       0.048467       0.019371      -0.000578       0.031362       0.057840       0.024002      -0.053761       0.018171       0.035590              8.202594       7.298113       0.697668       3.295920       7.273325       1.347111      10.036344           0.000001
          432              O       1.890287       1.402615      10.190351      -0.600058      41.323553 0.61880532E+03  0.15449881E+05                                 9.587806                            7.777070       0.106053       2.069528                    0.996577      28.751843      77.706645       0.669308       0.366530      -1.130026      -0.043452       0.004354      -0.008825       0.044552      -0.002572      -0.066444      -0.034753      -0.038321      -0.073384      -0.089302       0.023111       0.066191             11.902617       9.733235      -3.559908       2.309429      14.172139      -4.830572      11.802477          -0.000000
          433              O      19.948750      16.829756       2.048061      -0.544504      42.580609 0.56386384E+03  0.13733346E+05                                 9.831754                            7.405338       0.088879       2.085093                    0.995594      27.591765      73.280055       0.689536       0.364709      -1.133191      -0.007142      -0.005106       0.018472       0.020452       0.012589       0.057513      -0.010388      -0.125014      -0.040224      -0.097488       0.026650       0.070838             13.979415       7.485629       0.405345       0.778967       9.215846       6.013533      25.236771          -0.000000
          434              O       1.543282      17.221353       3.224724      -0.586540      33.999588 0.51516355E+03  0.12235692E+05                                 8.241110                            6.945365       0.481929       2.205802                    0.997565      27.491547      71.501574       0.734423       0.351137      -1.146917      -0.050910       0.016184       0.001709       0.053448       0.004405      -0.004195      -0.000757       0.022675      -0.178767      -0.059767       0.017631       0.042136              9.537686      11.767630      -0.148880      -2.688788       6.601818       2.077337      10.243611           0.000000
          435              O       5.333787      17.248514       8.369456      -0.535269      27.289307 0.38456025E+03  0.84844830E+04                                 7.014382                            5.887398       0.657299       2.270422                    0.999142      26.165903      65.453883       0.821356       0.337998      -1.158644       0.030349       0.020840       0.023360       0.043601       0.032005       0.016459      -0.010847      -0.032524       0.053487      -0.050495       0.023405       0.027090              8.298309      11.099297       1.105784       3.031154       6.255483       2.165440       7.540147           0.000001
          436              O       4.851588      18.819766       9.914422      -0.597940      44.603534 0.61702498E+03  0.15350858E+05                                10.062885                            7.703490       0.207246       2.100405                    0.996774      28.690888      76.692596       0.682610       0.360665      -1.137806       0.036135      -0.009698       0.030828       0.048479      -0.016971      -0.069907      -0.022721      -0.077507       0.071259      -0.098164       0.029357       0.068808             13.617719      22.096604      -6.238025      -3.499668       9.870636       2.256793       8.885918          -0.000000
          437              O      16.756585       2.213780      20.327577      -0.560754      28.136812 0.41815864E+03  0.94402201E+04                                 7.191950                            6.184167       0.578132       2.235716                    0.998873      26.828562      68.340921       0.791065       0.342967      -1.152071       0.025233      -0.022576      -0.034678       0.048467      -0.019371      -0.031362      -0.000578      -0.057840       0.024002      -0.053761       0.018171       0.035590              8.202594       7.273324      -0.697668      -1.347112       7.298113       3.295919      10.036343           0.000001
          438              O      18.866385       1.890287      20.101601      -0.600058      41.323552 0.61880532E+03  0.15449881E+05                                 9.587806                            7.777070       0.106053       2.069528                    0.996577      28.751843      77.706645       0.669308       0.366530      -1.130026      -0.004354      -0.043452      -0.008825       0.044552       0.002572       0.034753      -0.066444       0.038321      -0.073384      -0.089302       0.023111       0.066191             11.902617      14.172139       3.559908       4.830571       9.733234       2.309429      11.802476          -0.000000
          439              O       0.320250       3.439244      21.870561      -0.544504      42.580610 0.56386385E+03  0.13733347E+05                                 9.831754                            7.405338       0.088879       2.085093                    0.995594      27.591765      73.280056       0.689536       0.364709      -1.133191       0.007142       0.005106       0.018472       0.020452       0.012589      -0.057513       0.010388      -0.125014      -0.040224      -0.097488       0.026650       0.070838             13.979415       7.485629       0.405345      -0.778967       9.215846      -6.013533      25.236772           0.000000
          440              O      18.725718       3.047647      23.047224      -0.586540      33.999587 0.51516354E+03  0.12235691E+05                                 8.241110                            6.945365       0.481929       2.205802                    0.997565      27.491547      71.501573       0.734423       0.351137      -1.146917       0.050910      -0.016184       0.001709       0.053448       0.004405       0.004195       0.000757       0.022675      -0.178767      -0.059767       0.017631       0.042136              9.537686      11.767630      -0.148880       2.688788       6.601817      -2.077337      10.243611           0.000000
          441              O      14.935213       3.020486      28.191956      -0.535269      27.289303 0.38456018E+03  0.84844812E+04                                 7.014381                            5.887397       0.657299       2.270422                    0.999142      26.165902      65.453878       0.821356       0.337998      -1.158644      -0.030349      -0.020840       0.023360       0.043601       0.032005      -0.016459       0.010847      -0.032524       0.053487      -0.050495       0.023405       0.027090              8.298308      11.099296       1.105784      -3.031154       6.255482      -2.165439       7.540146           0.000001
          442              O      15.417412       1.449234      29.736922      -0.597940      44.603534 0.61702497E+03  0.15350858E+05                                10.062885                            7.703490       0.207246       2.100405                    0.996774      28.690888      76.692596       0.682610       0.360665      -1.137806      -0.036135       0.009698       0.030828       0.048479      -0.016971       0.069907       0.022721      -0.077507       0.071259      -0.098164       0.029357       0.068808             13.617720      22.096606      -6.238026       3.499668       9.870636      -2.256793       8.885918          -0.000000
          443              O       3.512415      18.055220       0.505077      -0.560754      28.136813 0.41815865E+03  0.94402207E+04                                 7.191950                            6.184167       0.578132       2.235716                    0.998873      26.828562      68.340922       0.791065       0.342967      -1.152071      -0.025233       0.022576      -0.034678       0.048467      -0.019371       0.031362       0.000578      -0.057840       0.024002      -0.053761       0.018171       0.035590              8.202594       7.273325      -0.697668       1.347112       7.298113      -3.295920      10.036344           0.000001
          444              O       1.402615      18.378713       0.279101      -0.600058      41.323553 0.61880532E+03  0.15449881E+05                                 9.587806                            7.777070       0.106053       2.069528                    0.996577      28.751843      77.706645       0.669308       0.366530      -1.130026       0.004354       0.043452      -0.008825       0.044552       0.002572      -0.034753       0.066444       0.038321      -0.073384      -0.089302       0.023111       0.066191             11.902617      14.172139       3.559908      -4.830571       9.733235      -2.309429      11.802476          -0.000000

******************************************************
Auxiliary information for the entire system
The total spin magnetic moment of the unit cell is   -0.000006
The total net atomic charge of the unit cell is   0.000002
Accuracy of reproducing the electrostatic potential in the unit cell:
  The inner radius (bohr) =    5.0000
  The outer radius (bohr) =   12.0000
  Valid grid points have density less than (e/(bohr^3)) =    0.0001
  The number of valid grid points were=      2539722
  The rms potential error without charges in kcal/mol is=      3.99776
  The rms potential error with partial charges in kcal/mol is=      0.66206
  The RRMSE value at monopole order=      0.16561
  The rms potential error with partial charges and cloud penetration in kcal/mol is=      0.66902
  The RRMSE value at monopole order with cloud penetration is=      0.16735
  The rms potential error with partial charges and atomic dipoles in kcal/mol is=      0.20085
  The RRMSE value at dipole order=      0.05024
  The rms potential error with partial charges, atomic dipoles and cloud penetration in kcal/mol is=      0.19962
  The RRMSE value at dipole order with cloud penetration=      0.04993

******************************************************
The electron densities and ab initio electrostatic potential were computed in VASP using the PBE functional and
projector augmented wave method. See the main text of the journal article for a description of computational details.
The atomic charges, dipoles, and quadrupoles were computed with the DDEC6 method as described in
(a) T. A. Manz and N. Gabaldon Limas, RSC Adv. 6 (2016) 47771-47801 DOI: 10.1039/c6ra04656h
(b) N. Gabaldon Limas and T. A. Manz, RSC Adv. 8 (2018) 2678-2707 DOI: 10.1039/c7ra11829e.
For each atom in the material, the electron cloud parameters were fit to the spherically averaged atom-in-material
electron density using radial positions for which this density was between 10^-4 and 10^-2 electrons per cubic bohr.
The polarizabilities, dispersion coefficients, and quantum Drude oscillator (QDO) parameters were fit using the MCLF method.
The magnetic structure of the system was optimized in VASP from the default ferromagnetic initial guess using spin polarization.
The atomic spin moments (ASMs) were computed on this optimized magnetic structure using the DDEC6 partition as inputs
to the method of T. A. Manz and D. S. Sholl, J. Chem. Theory Comput. 7 (2011) 4146-4164 DOI: 10.1021/ct200539n.
The RMSE and RRMSE were computed using a uniform grid with Ewald summation.
