# Supplementary material for: A collection of forcefield precursors for metal–organic frameworks
Source: RSC Adv. 2019 Nov 13;9(63):36492–507. doi: 10.1039/c9ra07327b (PMC9075174; doi:10.1039/c9ra07327b)
Supplement: RA-009-C9RA07327B-s6330 [file RA-009-C9RA07327B-s6330.xyz]

  338
jmolscript: load "" {1 1 1} spacegroup "x,y,z" unitcell [{     20.258700     0.000000     0.000000 }, {     -5.945955    20.662493     0.000000 }, {     -7.156381   -10.331323    18.527494 }]
Zn     0.859595     8.279635     8.005360     1.060828
Zn    -1.291989    10.286071     6.698245     0.945850
Zn     3.323793    12.382792     8.005360     1.060882
Zn     5.475377    10.376366     6.698245     0.946153
Zn     2.091695    10.331223     5.618277     0.953046
Zn     6.296769     2.051535    10.522134     1.060827
Zn     8.448353     0.045099    11.829249     0.945850
Zn     3.832571    -2.051622    10.522134     1.060882
Zn     1.680987    -0.045196    11.829249     0.946153
Zn     5.064669    -0.000053    12.909217     0.953046
H      2.026180    12.354057    11.527807     0.120826
H      8.485361    -8.360121    18.386685     0.130195
H     -5.601757    -8.841553    17.489954     0.132931
H      2.049058    12.351981    13.862271     0.118044
H    -11.744526     7.766959    17.438077     0.134287
H      2.123939    -0.601288     2.375225     0.124324
H      5.025092    12.006926    11.861302     0.115935
H      7.639493     9.370398    10.290170     0.126092
H      2.483688     3.111752     4.794915     0.114892
H      5.905274    11.616396    13.973436     0.114190
H      2.546468     5.047822     6.054785     0.118183
H     -1.563168     3.305981     4.316906     0.110974
H     -1.193668    14.081470     4.639284     0.110504
H      8.500122     8.963338    12.409715     0.116027
H     -0.623445     5.010631     5.610125     0.112770
H     -3.683554     7.421948     4.657812     0.125287
H      2.035724     7.238060     2.768008     0.120918
H     -1.617843    15.963828     3.316421     0.110946
H     15.561414     5.706966     3.475758     0.122049
H     -4.985739    12.897511     4.242796     0.121122
H     -5.449727    14.763339     2.916228     0.118889
H      2.168881     5.339182     1.474789     0.117635
H      2.157204     8.308341    11.527807     0.119819
H      1.643972     8.359969    18.386685     0.129397
H     -4.527609     8.841409    17.489954     0.134203
H      2.134324     8.310397    13.862271     0.116196
H      1.615160    -7.767103    17.438077     0.132107
H      8.005409     0.601269     2.375225     0.124646
H     -0.841708     8.655469    11.861302     0.115845
H     -3.456108    11.292010    10.290170     0.125753
H      1.699702    17.550702     4.794915     0.116970
H     -1.721892     9.045982    13.973436     0.113871
H      1.636922    15.614621     6.054785     0.118358
H      5.746559    17.356476     4.316906     0.111427
H      5.377059     6.580985     4.639284     0.110855
H     -4.316738    11.699052    12.409715     0.116591
H      4.806835    15.651815     5.610125     0.112347
H      7.866945    13.240506     4.657812     0.126089
H      2.147668    13.424410     2.768008     0.122081
H      5.801235     4.698637     3.316421     0.112428
H      8.880678    14.955498     3.475758     0.122982
H      9.169130     7.764947     4.242796     0.121725
H      9.633119     5.899130     2.916228     0.119121
H      2.014513    15.323299     1.474789     0.117618
H     15.194023    -0.000014     3.375709     0.136856
H      5.130184    -2.022887     6.999687     0.120825
H     -1.328997    18.691291     0.140809     0.130195
H     12.758121    19.172723     1.037540     0.132931
H      5.107306    -2.020811     4.665223     0.118044
H     -1.357810     2.564211     1.089417     0.134287
H      5.032425    10.932458    16.152269     0.124324
H      2.131272    -1.675756     6.666192     0.115935
H     -0.483129     0.960772     8.237324     0.126091
H      4.672676     7.219418    13.732579     0.114892
H      1.251090    -1.285226     4.554058     0.114190
H      4.609896     5.283348    12.472709     0.118183
H      8.719532     7.025189    14.210588     0.110974
H      8.350032    -3.750300    13.888210     0.110504
H     -1.343758     1.367832     6.117779     0.116027
H      7.779809     5.320539    12.917369     0.112770
H     10.839918     2.909222    13.869682     0.125286
H      5.120640     3.093110    15.759486     0.120918
H      8.774207    -5.632658    15.211073     0.110946
H     -8.405050     4.624204    15.051736     0.122049
H     12.142103    -2.566341    14.284698     0.121120
H     12.606091    -4.432169    15.611266     0.118889
H      4.987483     4.991988    17.052705     0.117634
H      4.999160     2.022829     6.999687     0.119819
H      5.512392     1.971201     0.140809     0.129397
H     11.683973     1.489761     1.037540     0.134203
H      5.022040     2.020773     4.665223     0.116196
H      5.541204    18.098273     1.089417     0.132107
H     -0.849045     9.729901    16.152269     0.124646
H      7.998072     1.675701     6.666192     0.115845
H     10.612472    -0.960840     8.237324     0.125752
H      5.456662    -7.219532    13.732579     0.116970
H      8.878256     1.285188     4.554058     0.113871
H      5.519442    -5.283451    12.472709     0.118359
H      1.409805    -7.025306    14.210588     0.111427
H      1.779305     3.750185    13.888210     0.110856
H     11.473102    -1.367882     6.117779     0.116590
H      2.349529    -5.320645    12.917369     0.112347
H     -0.710581    -2.909336    13.869682     0.126089
H      5.008696    -3.093240    15.759486     0.122081
H      1.355129     5.632533    15.211073     0.112428
H     -1.724314    -4.624328    15.051736     0.122982
H     -2.012766     2.566223    14.284698     0.121723
H     -2.476755     4.432040    15.611266     0.119121
H      5.141851    -4.992129    17.052705     0.117618
H     -8.037659    10.331184    15.151785     0.136856
C      2.248678     7.593444     5.352222     0.612279
C      2.056225    11.530861    12.001370    -0.091375
C     15.475240     1.164330     0.334977    -0.187567
C     -5.565009    -9.674667    17.946842    -0.180499
C      8.187284     9.859663    15.861758    -0.092422
C      6.240556    10.706846    10.861558    -0.018035
C      1.855876     0.632269     0.788160     0.157707
C     15.516277     1.156886     1.743437     0.162139
C      2.063218    11.528376    13.389820    -0.141851
C    -11.624210     8.580853    17.913863    -0.182248
C      2.036758     1.848874     1.527036    -0.090752
C      1.938167    -0.582275     1.444774    -0.184569
C     15.973517     2.324107     2.450446    -0.105564
C     -1.417632     7.499427     6.051821     0.617822
C      2.309252     6.331176     4.544794    -0.015845
C      7.290755    10.215481    13.409459     0.147869
C      5.730670    11.381885    11.970984    -0.097186
C     -4.193375    18.888408     0.755181     0.161799
C    -11.720711     9.806761    17.242056     0.159292
C     -4.026858    17.650102     1.475530    -0.114605
C     16.414295     3.244412     3.055925    -0.095761
C     -3.236944     4.326090     3.801842     0.153977
C      2.145673     2.825587     2.196620    -0.097695
C      7.272107     9.822697    11.041275    -0.085786
C      2.394058     3.953337     4.363595    -0.141754
C      6.251676    11.145501    13.225296    -0.138937
C      2.431961     5.110640     5.112847    -0.092510
C     -2.015913     4.135167     4.408802    -0.143783
C     -2.056171     6.379316     5.261808    -0.021187
C      7.821200    10.001206    14.720094    -0.085573
C      2.228112     4.006238     3.000342     0.154983
C     -2.064255    14.219703     4.285409    -0.097278
C     -3.036136    13.334314     4.558505    -0.016059
C      7.786806     9.582180    12.307444    -0.137179
C     -3.550040    15.540455     2.960694     0.145981
C     -1.447097     5.161056     5.161760    -0.097128
C     -3.260755     6.572927     4.612234    -0.088129
C      2.157791     6.393582     3.185988    -0.090482
C     -2.313308    15.340027     3.489098    -0.145291
C     16.400083     5.560674     3.898926    -0.139275
C     -3.821423    16.704584     2.137332    -0.089022
C     -4.299424    13.525651     4.049740    -0.099356
C     -4.573800    14.626965     3.256763    -0.143880
C      2.182204     5.261900     2.423026    -0.136582
C      5.653125    10.962860     9.512757     0.623318
C     -2.748347    12.106132     5.423739     0.573241
C      1.934712    13.069005     5.352222     0.612685
C      2.127159     9.131533    12.001370    -0.088628
C      8.966855    19.498160     0.334977    -0.187869
C     -4.564358     9.674518    17.946842    -0.182754
C     -4.003903    10.802699    15.861758    -0.092207
C     -2.057171     9.955558    10.861558    -0.018786
C      2.327518    20.030217     0.788160     0.158481
C      8.925817    19.505593     1.743437     0.163254
C      2.120164     9.134006    13.389820    -0.140398
C      1.494844    -8.581001    17.913863    -0.179218
C      2.146635    18.813607     1.527036    -0.090313
C      8.191182     0.582263     1.444774    -0.184760
C      8.468575    18.338366     2.450446    -0.106674
C      5.601021    13.163016     6.051821     0.620431
C      1.874139    14.331280     4.544794    -0.018133
C     -3.107372    10.446901    13.409459     0.149062
C     -1.547286     9.280509    11.970984    -0.096755
C      8.376769     1.774079     0.755181     0.162308
C     -4.354610    10.855589    17.242056     0.158885
C      8.210252     3.012379     1.475530    -0.115912
C      8.027797    17.418056     3.055925    -0.095118
C      7.420336    16.336371     3.801842     0.154419
C      2.037720    17.836888     2.196620    -0.098490
C     -3.088722    10.839705    11.041275    -0.086919
C      1.789333    16.709120     4.363595    -0.145050
C     -2.068293     9.516883    13.225296    -0.139347
C      1.751429    15.551811     5.112847    -0.090584
C      6.199304    16.527290     4.408802    -0.144371
C      6.239561    14.283133     5.261808    -0.021168
C     -3.637818    10.661166    14.720094    -0.086088
C      1.955280    16.656230     3.000342     0.155063
C      6.247647     6.442754     4.285409    -0.097444
C      7.219527     7.328141     4.558505    -0.016056
C     -3.603422    11.080211    12.307444    -0.136582
C      7.733432     5.122013     2.960694     0.147472
C      5.630487    15.501394     5.161760    -0.096884
C      7.444146    14.089528     4.612234    -0.089900
C      2.025601    14.268885     3.185988    -0.091423
C      6.496700     5.322437     3.489098    -0.148492
C      8.042008    15.101787     3.898926    -0.139987
C      8.004816     3.957892     2.137332    -0.087985
C      8.482815     7.136808     4.049740    -0.097970
C      8.757192     6.035501     3.256763    -0.146207
C      2.001188    15.400573     2.423026    -0.136416
C     -1.469739     9.699555     9.512757     0.623827
C      6.931737     8.556316     5.423739     0.574932
C      2.091690    10.331182    15.535304    -0.098103
C      2.091689    10.331171    18.169172     0.152871
C      2.091692    10.331200    11.303254    -0.021010
C      2.091690    10.331177    16.726251    -0.079510
C     15.194024    -0.000010     2.424878    -0.185960
C      2.091691    10.331188    14.092012     0.154813
C      2.091693    10.331206     9.805491     0.597133
C      4.907686     2.737726    13.175272     0.612279
C      5.100139    -1.199691     6.526124    -0.091375
C     -8.318876     9.166840    18.192517    -0.187567
C     12.721373    20.005837     0.580652    -0.180499
C     -1.030920     0.471507     2.665736    -0.092422
C      0.915808    -0.375676     7.665936    -0.018035
C      5.300488     9.698901    17.739334     0.157707
C     -8.359913     9.174284    16.784057     0.162139
C      5.093146    -1.197206     5.137674    -0.141851
C     18.780574     1.750317     0.613631    -0.182248
C      5.119606     8.482296    17.000458    -0.090752
C      5.218197    10.913445    17.082720    -0.184569
C     -8.817153     8.007063    16.077048    -0.105564
C      8.573996     2.831743    12.475673     0.617822
C      4.847112     3.999994    13.982700    -0.015844
C     -0.134391     0.115689     5.118035     0.147869
C      1.425694    -1.050715     6.556510    -0.097186
C     11.349739    -8.557238    17.772313     0.161799
C     18.877075     0.524409     1.285438     0.159292
C     11.183222    -7.318932    17.051964    -0.114605
C     -9.257931     7.086758    15.471569    -0.095761
C     10.393308     6.005080    14.725652     0.153978
C      5.010691     7.505583    16.330874    -0.097695
C     -0.115743     0.508473     7.486219    -0.085787
C      4.762306     6.377833    14.163899    -0.141754
C      0.904688    -0.814331     5.302198    -0.138937
C      4.724403     5.220530    13.414647    -0.092510
C      9.172277     6.196003    14.118692    -0.143783
C      9.212535     3.951854    13.265686    -0.021187
C     -0.664836     0.329964     3.807400    -0.085573
C      4.928252     6.324932    15.527152     0.154983
C      9.220619    -3.888533    14.242085    -0.097278
C     10.192500    -3.003144    13.968989    -0.016059
C     -0.630442     0.748990     6.220050    -0.137179
C     10.706404    -5.209285    15.566800     0.145981
C      8.603461     5.170114    13.365734    -0.097128
C     10.417119     3.758243    13.915260    -0.088129
C      4.998573     3.937588    15.341506    -0.090483
C      9.469672    -5.008857    15.038396    -0.145291
C     -9.243719     4.770496    14.628568    -0.139275
C     10.977787    -6.373414    16.390162    -0.089022
C     11.455788    -3.194481    14.477754    -0.099355
C     11.730164    -4.295795    15.270731    -0.143880
C      4.974160     5.069270    16.104468    -0.136582
C      1.503239    -0.631690     9.014737     0.623318
C      9.904711    -1.774962    13.103755     0.573242
C      5.221652    -2.737835    13.175272     0.612685
C      5.029205     1.199637     6.526124    -0.088628
C     -1.810491    -9.166990    18.192517    -0.187869
C     11.720722     0.656652     0.580652    -0.182754
C     11.160267    -0.471529     2.665736    -0.092207
C      9.213535     0.375612     7.665936    -0.018786
C      4.828846    -9.699047    17.739334     0.158481
C     -1.769453    -9.174423    16.784057     0.163254
C      5.036200     1.197164     5.137674    -0.140398
C      5.661520    18.912171     0.613631    -0.179218
C      5.009729    -8.482437    17.000458    -0.090313
C     -1.034818     9.748907    17.082720    -0.184760
C     -1.312211    -8.007196    16.077048    -0.106674
C      1.555343    -2.831846    12.475673     0.620432
C      5.282225    -4.000110    13.982700    -0.018133
C     10.263736    -0.115731     5.118035     0.149062
C      8.703650     1.050661     6.556510    -0.096755
C     -1.220405     8.557091    17.772313     0.162308
C     11.510974    -0.524419     1.285438     0.158885
C     -1.053888     7.318791    17.051964    -0.115912
C     -0.871433    -7.086886    15.471569    -0.095118
C     -0.263972    -6.005201    14.725652     0.154419
C      5.118644    -7.505718    16.330874    -0.098490
C     10.245086    -0.508535     7.486219    -0.086919
C      5.367031    -6.377950    14.163899    -0.145050
C      9.224657     0.814287     5.302198    -0.139347
C      5.404935    -5.220641    13.414647    -0.090585
C      0.957060    -6.196120    14.118692    -0.144371
C      0.916803    -3.951963    13.265686    -0.021168
C     10.794182    -0.329996     3.807400    -0.086088
C      5.201084    -6.325060    15.527152     0.155063
C      0.908717     3.888416    14.242085    -0.097444
C     -0.063163     3.003029    13.968989    -0.016056
C     10.759786    -0.749041     6.220050    -0.136582
C     -0.577068     5.209157    15.566800     0.147472
C      1.525877    -5.170224    13.365734    -0.096884
C     -0.287782    -3.758358    13.915260    -0.089900
C      5.130763    -3.937715    15.341506    -0.091423
C      0.659664     5.008733    15.038396    -0.148492
C     -0.885644    -4.770617    14.628568    -0.139987
C     -0.848452     6.373278    16.390162    -0.087985
C     -1.326451     3.194362    14.477754    -0.097969
C     -1.600828     4.295669    15.270731    -0.146207
C      5.155176    -5.069403    16.104468    -0.136416
C      8.626103     0.631615     9.014737     0.623827
C      0.224627     1.774854    13.103755     0.574932
C      5.064674    -0.000012     2.992190    -0.098104
C      5.064675    -0.000001     0.358322     0.152871
C      5.064672    -0.000030     7.224240    -0.021011
C      5.064674    -0.000007     1.801243    -0.079510
C     -8.037660    10.331180    16.102616    -0.185961
C      5.064673    -0.000018     4.435482     0.154814
C      5.064671    -0.000036     8.722003     0.597133
O      2.382003     9.250560     9.214834    -0.499881
O      0.646056    10.093186     7.020438    -0.650428
O      4.736777    11.791633     9.426418    -0.583658
O     -0.479441     7.221307     6.798849    -0.558030
O      2.132638     8.668310     4.687456    -0.534856
O      6.153883    10.308276     8.545251    -0.548713
O      2.309413     7.526699     6.591341    -0.555989
O     -1.593395    11.973064     5.799476    -0.512869
O     -1.922799     8.644543     5.867657    -0.531468
O     -3.674163    11.328188     5.684235    -0.457822
O      1.801384    11.411857     9.214834    -0.500509
O      3.537332    10.569249     7.020438    -0.651265
O     -0.553391     8.870783     9.426418    -0.584449
O      4.662830    13.441130     6.798849    -0.558838
O      2.050753    11.994145     4.687456    -0.534475
O     -1.970496    10.354147     8.545251    -0.548098
O      1.873976    13.135739     6.591341    -0.556072
O      5.776785     8.689381     5.799476    -0.513422
O      6.106189    12.017902     5.867657    -0.532689
O      7.857553     9.334258     5.684235    -0.458937
O      4.774361     1.080610     9.312660    -0.499879
O      6.510308     0.237984    11.507056    -0.650427
O      2.419587    -1.460463     9.101076    -0.583658
O      7.635805     3.109863    11.728645    -0.558030
O      5.023726     1.662860    13.840038    -0.534856
O      1.002481     0.022894     9.982243    -0.548712
O      4.846951     2.804471    11.936153    -0.555989
O      8.749759    -1.641894    12.728018    -0.512869
O      9.079163     1.686627    12.659837    -0.531468
O     10.830527    -0.997018    12.843259    -0.457824
O      5.354980    -1.080687     9.312660    -0.500510
O      3.619032    -0.238079    11.507056    -0.651265
O      7.709755     1.460387     9.101076    -0.584449
O      2.493534    -3.109960    11.728645    -0.558839
O      5.105611    -1.662975    13.840038    -0.534475
O      9.126860    -0.022977     9.982243    -0.548098
O      5.282388    -2.804569    11.936153    -0.556072
O      1.379579     1.641789    12.728018    -0.513421
O      1.050175    -1.686732    12.659837    -0.532690
O     -0.701189     0.996912    12.843259    -0.458937

The following XYZ coordinates are in angstroms. Other properties are in atomic units.
The sperically averaged electron density of each atom fit to a function of the form exp(a - br)
eigen_1, eigen_2 and eigen_3 are the three eigenvalues of traceless quadrupole moment tensor
  atom number  atomic symbol              X              Y              Z     net charge C6 coefficient C8 coefficient C10 coefficient fluctuating dipole atomic polarizability isotropic forcefield polarizability              a              b squared Pearson coefficient          <r^3>          <r^4>         wp_QDO          m_QDO          q_QDO       dipole_x       dipole_y       dipole_z         dipole            Qxy            Qxz            Qyz     Q(x^2-y^2)  Q(3z^2 - R^2)        eigen_1        eigen_2        eigen_3 static polarizability      alpha(xx)      alpha(xy)      alpha(xz)      alpha(yy)      alpha(yz)      alpha(zz) atomic spin moment
            1             Zn       0.859595       8.279635       8.005360       1.060828      79.317279 0.14767859E+04  0.44415622E+05                                15.589120                           12.896944       0.259668       1.975742                    0.998480      42.660367     114.244944       0.482170       0.422364      -1.125350       0.044806      -0.095005       0.062397       0.122175      -0.021166       0.007995      -0.087978      -0.172084      -0.085651      -0.076094      -0.071150       0.147244             20.633576      17.170992       0.755011      -0.266045      17.740171       9.573380      26.989565           0.016238
            2             Zn      -1.291989      10.286071       6.698245       0.945850      88.620881 0.17562739E+04  0.55182177E+05                                16.603789                           13.950837       0.087974       1.903832                    0.998374      45.410258     124.455722       0.469094       0.415566      -1.129483      -0.017109       0.032961       0.004706       0.037433       0.031299       0.009487       0.039451       0.058676      -0.019667      -0.061087       0.003707       0.057381             20.707653      16.704251      -3.700289       2.948761      24.610629      -3.212043      20.808080           0.061512
            3             Zn       3.323793      12.382792       8.005360       1.060882      79.326471 0.14770557E+04  0.44426090E+05                                15.590516                           12.898377       0.258445       1.975275                    0.998489      42.662760     114.257113       0.482126       0.422381      -1.125331      -0.044962       0.095078       0.062574       0.122380      -0.021302      -0.008393       0.088172      -0.172162      -0.085196      -0.075949      -0.071511       0.147460             20.635441      17.171078       0.752970       0.267940      17.742082      -9.574089      26.993161           0.016215
            4             Zn       5.475377      10.376366       6.698245       0.946153      88.627756 0.17564056E+04  0.55188687E+05                                16.605983                           13.952431       0.086353       1.903367                    0.998369      45.411418     124.471426       0.469002       0.415629      -1.129413       0.016451      -0.032790       0.004455       0.036955       0.031702      -0.009579      -0.039512       0.060311      -0.019612      -0.061759       0.003701       0.058058             20.710182      16.708021      -3.699985      -2.949360      24.611027       3.210234      20.811499           0.061444
            5             Zn       2.091695      10.331223       5.618277       0.953046      89.572859 0.17169241E+04  0.53744947E+05                                16.800610                           13.840218       0.091956       1.904043                    0.998509      45.554537     125.408561       0.467685       0.418375      -1.125403       0.000228       0.000335      -0.011868       0.011875      -0.021759       0.000262      -0.000160       0.071992       0.236893      -0.081544       0.002578       0.078965             22.367564      15.759968       2.496681       0.001167      37.088112       0.000803      14.254613           0.065171
            6             Zn       6.296769       2.051535      10.522134       1.060827      79.317386 0.14767882E+04  0.44415713E+05                                15.589140                           12.896959       0.259665       1.975741                    0.998480      42.660375     114.245020       0.482170       0.422365      -1.125350      -0.044806       0.095005      -0.062397       0.122175      -0.021166       0.007995      -0.087978      -0.172084      -0.085651      -0.076094      -0.071150       0.147244             20.633604      17.171016       0.755010      -0.266046      17.740193       9.573395      26.989603           0.016239
            7             Zn       8.448353       0.045099      11.829249       0.945850      88.620948 0.17562755E+04  0.55182240E+05                                16.603798                           13.950844       0.087974       1.903832                    0.998374      45.410277     124.455796       0.469094       0.415566      -1.129483       0.017108      -0.032960      -0.004706       0.037433       0.031299       0.009487       0.039450       0.058674      -0.019665      -0.061087       0.003707       0.057380             20.707664      16.704262      -3.700295       2.948765      24.610639      -3.212044      20.808092           0.061513
            8             Zn       3.832571      -2.051622      10.522134       1.060882      79.326440 0.14770551E+04  0.44426069E+05                                15.590515                           12.898377       0.258442       1.975275                    0.998489      42.662744     114.257074       0.482126       0.422381      -1.125330       0.044962      -0.095077      -0.062574       0.122380      -0.021302      -0.008393       0.088173      -0.172162      -0.085195      -0.075950      -0.071511       0.147461             20.635437      17.171078       0.752969       0.267939      17.742078      -9.574086      26.993156           0.016216
            9             Zn       1.680987      -0.045196      11.829249       0.946153      88.627781 0.17564062E+04  0.55188714E+05                                16.605987                           13.952435       0.086353       1.903367                    0.998369      45.411424     124.471459       0.469002       0.415629      -1.129413      -0.016451       0.032790      -0.004455       0.036955       0.031703      -0.009580      -0.039511       0.060309      -0.019611      -0.061759       0.003700       0.058059             20.710186      16.708029      -3.699986      -2.949361      24.611024       3.210231      20.811506           0.061444
           10             Zn       5.064669      -0.000053      12.909217       0.953046      89.572849 0.17169237E+04  0.53744935E+05                                16.800614                           13.840220       0.091953       1.904043                    0.998509      45.554523     125.408540       0.467685       0.418376      -1.125403      -0.000228      -0.000335       0.011867       0.011874      -0.021760       0.000262      -0.000161       0.071992       0.236892      -0.081544       0.002578       0.078965             22.367570      15.759972       2.496681       0.001168      37.088123       0.000802      14.254614           0.065173
           11              H       2.026180      12.354057      11.527807       0.120826       1.149473 0.85846308E+01  0.84656390E+02                                 1.730379                            1.652112      -0.979005       2.414908                    0.998453       3.318664       8.920229       0.520930       1.192308      -0.731128      -0.001861       0.038022      -0.018243       0.042213      -0.000540      -0.000521      -0.004011      -0.031184      -0.015497      -0.013066      -0.005786       0.018851              1.776136       1.438472      -0.062861      -0.015180       1.991062      -0.354239       1.898874           0.000391
           12              H       8.485361      -8.360121      18.386685       0.130195       1.197678 0.95943627E+01  0.99238162E+02                                 1.919709                            1.859580      -1.242324       2.304352                    0.993776       3.691008      10.843703       0.438126       1.351589      -0.694590       0.005135       0.034458      -0.019751       0.040048       0.003009       0.000519      -0.003609      -0.026923       0.013827      -0.016139       0.003156       0.012983              1.946237       1.736455       0.178492      -0.044577       2.141733      -0.290806       1.960522          -0.000006
           13              H      -5.601757      -8.841553      17.489954       0.132931       1.210326 0.97602585E+01  0.10042328E+03                                 1.880577                            1.837109      -0.967839       2.435179                    0.997771       3.447320       9.790637       0.459085       1.296701      -0.708566      -0.000006       0.035909      -0.020459       0.041328       0.002324       0.002220      -0.006887      -0.026660       0.010490      -0.015726       0.000174       0.015552              1.892852       1.690534      -0.019922       0.098311       2.090267      -0.224065       1.897754          -0.000007
           14              H       2.049058      12.351981      13.862271       0.118044       1.032076 0.75067302E+01  0.72872167E+02                                 1.715163                            1.623502      -1.000591       2.405844                    0.997647       3.531700       9.983134       0.479192       1.316697      -0.700614       0.001077       0.032525       0.017014       0.036723       0.000958      -0.000324       0.000172      -0.026357       0.021624      -0.016822       0.007202       0.009620              1.754274       1.451692      -0.082726      -0.033724       2.063614       0.377780       1.747515           0.000187
           15              H     -11.744526       7.766959      17.438077       0.134287       1.148652 0.89165024E+01  0.90530389E+02                                 1.868149                            1.794438      -1.087779       2.380993                    0.996077       3.577333      10.404233       0.445464       1.354234      -0.694422      -0.004293      -0.034945      -0.019889       0.040437       0.002267       0.004893       0.004385      -0.027721       0.011964      -0.017048       0.002661       0.014387              1.901797       1.610175       0.079868       0.132380       2.114575       0.379619       1.980642          -0.000003
           16              H       2.123939      -0.601288       2.375225       0.124324       0.993574 0.74628974E+01  0.73352319E+02                                 1.755292                            1.684116      -1.335481       2.254667                    0.992482       3.832094      11.405600       0.437252       1.425173      -0.677410       0.007427       0.000044       0.036936       0.037675      -0.000375       0.004591       0.000129      -0.019195       0.033383      -0.015948       0.004041       0.011907              1.806190       1.555059      -0.003405       0.161452       1.547802       0.007716       2.315710          -0.000009
           17              H       5.025092      12.006926      11.861302       0.115935       1.235641 0.93778722E+01  0.95127738E+02                                 1.851324                            1.752130      -1.145045       2.331202                    0.996296       3.556004       9.890671       0.491862       1.227608      -0.721368      -0.027487       0.029445      -0.003541       0.040437      -0.015354      -0.000528       0.004905      -0.009683      -0.004568      -0.015785      -0.002027       0.017812              1.904489       2.156383      -0.479552       0.191295       1.790986      -0.130279       1.766097          -0.000019
           18              H       7.639493       9.370398      10.290170       0.126092       1.186819 0.86238666E+01  0.84456999E+02                                 1.718725                            1.616726      -0.998368       2.411520                    0.998241       3.205304       8.362735       0.550263       1.136585      -0.745916       0.018548      -0.020367      -0.032979       0.042970      -0.014014      -0.006096       0.007730       0.001286       0.005012      -0.015007      -0.003762       0.018769              1.765579       1.530584      -0.199931      -0.181217       1.531001       0.293986       2.235153           0.000019
           19              H       2.483688       3.111752       4.794915       0.114892       1.109539 0.81063040E+01  0.79835769E+02                                 1.769620                            1.664117      -0.980382       2.410921                    0.997898       3.516905       9.857884       0.485462       1.281079      -0.708819       0.002636      -0.032102       0.018842       0.037316      -0.000385       0.004628      -0.001540      -0.024867       0.033020      -0.018659       0.006457       0.012203              1.817468       1.506140      -0.163777       0.084147       2.342127      -0.263507       1.604138           0.000065
           20              H       5.905274      11.616396      13.973436       0.114190       1.096000 0.80720991E+01  0.79828794E+02                                 1.790278                            1.687254      -1.003244       2.402333                    0.997222       3.598898      10.281727       0.468303       1.322531      -0.699553      -0.014473       0.021244       0.027647       0.037751      -0.013801       0.000609       0.002458       0.001664       0.021029      -0.017530       0.006777       0.010753              1.831289       1.600769      -0.198322      -0.215754       1.594768       0.312893       2.298331           0.000014
           21              H       2.546468       5.047822       6.054785       0.118183       1.157371 0.85802977E+01  0.84117552E+02                                 1.700133                            1.621504      -0.969995       2.415377                    0.998537       3.259535       8.572913       0.543697       1.149119      -0.742161       0.004696      -0.003874       0.039962       0.040423      -0.000580       0.004252      -0.007923      -0.014160       0.039180      -0.014304      -0.003133       0.017437              1.739651       1.430895      -0.040435       0.111112       1.577498       0.106699       2.210561           0.000073
           22              H      -1.563168       3.305981       4.316906       0.110974       1.080475 0.78263417E+01  0.77144311E+02                                 1.790620                            1.672382      -1.203472       2.300796                    0.994978       3.774739      10.923713       0.463679       1.340118      -0.694156       0.019208      -0.030089      -0.003572       0.035876      -0.005213       0.009736       0.003966       0.002837      -0.022205      -0.014839       0.003464       0.011374              1.845920       1.721055      -0.384763       0.031473       2.334432       0.214083       1.482273           0.000139
           23              H      -1.193668      14.081470       4.639284       0.110504       1.169509 0.84243623E+01  0.83883753E+02                                 1.829396                            1.690440      -1.220506       2.291882                    0.995268       3.703134      10.483231       0.483584       1.272019      -0.709118       0.033643      -0.007054       0.015500       0.037708       0.001248       0.007383      -0.004624       0.011645      -0.014033      -0.011017      -0.000553       0.011569              1.918505       2.487628      -0.187153       0.400295       1.679304      -0.251880       1.588585           0.000303
           24              H       8.500122       8.963338      12.409715       0.116027       1.212258 0.88042831E+01  0.87207172E+02                                 1.784097                            1.664330      -0.864438       2.466961                    0.998953       3.320498       8.889711       0.524122       1.179820      -0.734446       0.029857      -0.024483       0.000618       0.038617      -0.013998      -0.000449       0.004896       0.005267       0.018778      -0.017884       0.004874       0.013010              1.828053       2.004291      -0.529247       0.175687       1.851032      -0.134361       1.628835           0.000004
           25              H      -0.623445       5.010631       5.610125       0.112770       1.246129 0.94207277E+01  0.95960288E+02                                 1.881623                            1.770427      -1.197549       2.307025                    0.995795       3.628902      10.214505       0.481944       1.247679      -0.716286       0.031792      -0.007363       0.020643       0.038615      -0.006812       0.011886      -0.000389       0.000007      -0.013823      -0.014450       0.000358       0.014092              1.941923       2.417733      -0.045627       0.445906       1.699208       0.120380       1.708829           0.000081
           26              H      -3.683554       7.421948       4.657812       0.125287       1.178660 0.84457301E+01  0.82479107E+02                                 1.728100                            1.612061      -0.899150       2.458294                    0.998896       3.210442       8.429959       0.543554       1.153870      -0.741330      -0.020623       0.038342       0.000880       0.043545      -0.012816       0.007790       0.001756      -0.001714      -0.028755      -0.016023      -0.002240       0.018264              1.784581       1.599177      -0.280674       0.051612       2.351089       0.215794       1.403477           0.000160
           27              H       2.035724       7.238060       2.768008       0.120918       1.169082 0.85283156E+01  0.83143787E+02                                 1.685188                            1.595049      -0.976230       2.414666                    0.998478       3.212561       8.315205       0.561596       1.118706      -0.750185      -0.007492       0.035849      -0.020246       0.041847      -0.004304       0.002601      -0.011147      -0.018627       0.027922      -0.014915      -0.004136       0.019051              1.722678       1.360771      -0.100364       0.041259       2.275335      -0.152113       1.531928           0.000101
           28              H      -1.617843      15.963828       3.316421       0.110946       1.153546 0.84820486E+01  0.84542355E+02                                 1.817952                            1.703473      -0.993905       2.401737                    0.997494       3.599629      10.171693       0.478995       1.282925      -0.708108       0.027256       0.023399      -0.007172       0.036631       0.005321       0.004353      -0.011097       0.003260      -0.024761      -0.017082       0.006235       0.010847              1.864172       2.100837       0.438782      -0.057166       2.018034      -0.219702       1.473645           0.000184
           29              H      15.561414       5.706966       3.475758       0.122049       1.223643 0.88533876E+01  0.87152941E+02                                 1.748394                            1.635189      -0.853823       2.476473                    0.999136       3.198618       8.328349       0.549384       1.132551      -0.747633      -0.034562       0.009270      -0.016016       0.039204      -0.008234       0.011950       0.004527      -0.000033      -0.036103      -0.020329       0.004709       0.015621              1.784527       2.227173      -0.073159       0.429946       1.544503       0.057003       1.581905           0.000095
           30              H      -4.985739      12.897511       4.242796       0.121122       1.306172 0.95931668E+01  0.96638277E+02                                 1.847336                            1.716957      -1.023360       2.394632                    0.997906       3.320789       8.832759       0.527632       1.152360      -0.742172      -0.031752      -0.026367       0.007230       0.041901       0.009255       0.003873      -0.004764       0.020563      -0.037218      -0.016393      -0.003760       0.020153              1.896981       2.053608       0.463607      -0.083664       2.101791      -0.282956       1.535544           0.000790
           31              H      -5.449727      14.763339       2.916228       0.118889       1.240896 0.90102943E+01  0.89159853E+02                                 1.767805                            1.651787      -0.879371       2.461798                    0.998863       3.243391       8.489251       0.545099       1.135534      -0.746539      -0.037524       0.002679      -0.011613       0.039372       0.006269       0.005608      -0.010790       0.015134      -0.037483      -0.020935       0.004738       0.016196              1.813090       2.298838      -0.140323       0.380447       1.568472      -0.167075       1.571960           0.000015
           32              H       2.168881       5.339182       1.474789       0.117635       1.187934 0.87863746E+01  0.86298157E+02                                 1.706120                            1.623342      -0.865374       2.466500                    0.998996       3.219722       8.364029       0.554463       1.124712      -0.749201       0.002959       0.006635      -0.037898       0.038588      -0.001305      -0.001547      -0.004865      -0.026889       0.036258      -0.019653       0.004499       0.015155              1.713332       1.388168       0.005402       0.031644       1.518801       0.062552       2.233028           0.000061
           33              H       2.157204       8.308341      11.527807       0.119819       1.154359 0.86279211E+01  0.85174037E+02                                 1.733672                            1.654930      -0.976944       2.414584                    0.998453       3.325483       8.937729       0.521219       1.190377      -0.731565       0.001538      -0.038076      -0.018397       0.042315      -0.000801       0.000539       0.004106      -0.031380      -0.015208      -0.013230      -0.005712       0.018942              1.779622       1.440605      -0.063062       0.015202       1.995632       0.355875       1.902629           0.000391
           34              H       1.643972       8.359969      18.386685       0.129397       1.201064 0.96280766E+01  0.99661377E+02                                 1.921952                            1.861720      -1.237785       2.305406                    0.993794       3.697506      10.862273       0.438327       1.349958      -0.694889      -0.004986      -0.034796      -0.019834       0.040360       0.003023      -0.000576       0.003835      -0.026974       0.013882      -0.016184       0.003023       0.013161              1.948551       1.738468       0.178785       0.044610       2.144197       0.291137       1.962989          -0.000006
           35              H      -4.527609       8.841409      17.489954       0.134203       1.204445 0.97036180E+01  0.99724312E+02                                 1.877522                            1.834320      -0.919530       2.459363                    0.998235       3.436707       9.764078       0.458344       1.300312      -0.707868       0.000063      -0.035577      -0.019969       0.040798       0.002413      -0.002170       0.006761      -0.026419       0.010767      -0.015657       0.000309       0.015348              1.889770       1.688148      -0.019845      -0.098062       2.086401       0.223266       1.894760          -0.000007
           36              H       2.134324       8.310397      13.862271       0.116196       1.038776 0.75622361E+01  0.73487203E+02                                 1.716217                            1.624460      -0.977945       2.413194                    0.997883       3.538548       9.981428       0.481665       1.308577      -0.702263      -0.000768      -0.033086       0.017352       0.037368       0.001000       0.000283      -0.000365      -0.026658       0.021378      -0.016933       0.007084       0.009850              1.755315       1.452452      -0.082822       0.033773       2.065034      -0.378141       1.748458           0.000188
           37              H       1.615160      -7.767103      17.438077       0.132107       1.154237 0.89633313E+01  0.91061887E+02                                 1.868211                            1.794325      -1.070885       2.385960                    0.996341       3.584023      10.403289       0.447584       1.346988      -0.695837       0.004608       0.035943      -0.020173       0.041474       0.002181      -0.004760      -0.004456      -0.027528       0.012118      -0.016915       0.002593       0.014321              1.901878       1.609945       0.080041      -0.132423       2.115103      -0.380225       1.980585          -0.000002
           38              H       8.005409       0.601269       2.375225       0.124646       0.991550 0.74465886E+01  0.73175402E+02                                 1.755390                            1.684275      -1.345581       2.251101                    0.992310       3.831918      11.415702       0.436313       1.428564      -0.676792      -0.007390       0.000036       0.036723       0.037459      -0.000260      -0.004525      -0.000194      -0.019025       0.033562      -0.015867       0.003920       0.011947              1.806270       1.555224      -0.003412      -0.161386       1.548037      -0.007685       2.315549          -0.000009
           39              H      -0.841708       8.655469      11.861302       0.115845       1.237182 0.93913467E+01  0.95290974E+02                                 1.852063                            1.752729      -1.145769       2.330609                    0.996319       3.558173       9.895488       0.492096       1.226684      -0.721561       0.027272      -0.029613      -0.003362       0.040398      -0.015569       0.000466      -0.004890      -0.009681      -0.004324      -0.016037      -0.001913       0.017950              1.905289       2.157459      -0.480038      -0.191502       1.791729       0.130418       1.766678          -0.000019
           40              H      -3.456108      11.292010      10.290170       0.125753       1.184028 0.85976419E+01  0.84110394E+02                                 1.713387                            1.612178      -0.943634       2.435928                    0.998561       3.203303       8.344729       0.552278       1.133648      -0.746626      -0.018635       0.020436      -0.033142       0.043166      -0.014035       0.006173      -0.007765       0.001304       0.005043      -0.015029      -0.003823       0.018851              1.759852       1.526236      -0.198860       0.180133       1.526608      -0.292261       2.226712           0.000019
           41              H       1.699702      17.550702       4.794915       0.116970       1.104084 0.80616746E+01  0.79327165E+02                                 1.767897                            1.662755      -0.991362       2.408070                    0.997865       3.510020       9.850699       0.484002       1.286064      -0.707770      -0.002752       0.031449       0.018322       0.036501      -0.000324      -0.004591       0.001457      -0.024675       0.033412      -0.018615       0.006365       0.012250              1.815624       1.505008      -0.163427      -0.083995       2.339088       0.262740       1.602775           0.000064
           42              H      -1.721892       9.045982      13.973436       0.113871       1.097384 0.80839830E+01  0.79961580E+02                                 1.790245                            1.687280      -0.993588       2.405932                    0.997272       3.600785      10.282156       0.468889       1.320627      -0.699928       0.014182      -0.021193       0.028075       0.037927      -0.013868      -0.000441      -0.002470       0.001639       0.020550      -0.017499       0.006553       0.010946              1.831221       1.600784      -0.198296       0.215680       1.594732      -0.312778       2.298146           0.000014
           43              H       1.636922      15.614621       6.054785       0.118358       1.159448 0.86004806E+01  0.84386512E+02                                 1.704430                            1.625255      -0.983664       2.409805                    0.998463       3.260528       8.586302       0.542006       1.151732      -0.741551      -0.004650       0.003914       0.039676       0.040139      -0.000459      -0.004261       0.007909      -0.014317       0.039231      -0.014404      -0.003036       0.017440              1.744206       1.433911      -0.040592      -0.111656       1.581204      -0.107194       2.217503           0.000073
           44              H       5.746559      17.356476       4.316906       0.111427       1.081810 0.78395981E+01  0.77327648E+02                                 1.793839                            1.675088      -1.213833       2.296668                    0.994846       3.780513      10.953386       0.462650       1.342186      -0.693709      -0.019221       0.029777      -0.003517       0.035615      -0.005130      -0.009779      -0.003967       0.002740      -0.022192      -0.014851       0.003527       0.011323              1.849395       1.724143      -0.386017      -0.031538       2.339466      -0.214758       1.484576           0.000139
           45              H       5.377059       6.580985       4.639284       0.110855       1.170650 0.84361338E+01  0.84064562E+02                                 1.833848                            1.694119      -1.236133       2.285829                    0.995112       3.707294      10.512972       0.481794       1.275779      -0.708306      -0.033247       0.007156       0.015387       0.037327       0.001211      -0.007431       0.004735       0.011680      -0.013840      -0.011097      -0.000519       0.011616              1.923470       2.494987      -0.188013      -0.402003       1.683236       0.252920       1.592187           0.000303
           46              H      -4.316738      11.699052      12.409715       0.116591       1.212637 0.88065236E+01  0.87235677E+02                                 1.784544                            1.664557      -0.865410       2.466540                    0.998984       3.320055       8.889101       0.524074       1.179842      -0.734436      -0.029789       0.024424       0.000576       0.038526      -0.013949       0.000447      -0.004761       0.005312       0.019089      -0.017861       0.004982       0.012879              1.828594       2.005124      -0.529842      -0.175830       1.851703       0.134500       1.628956           0.000004
           47              H       4.806835      15.651815       5.610125       0.112347       1.244569 0.94046909E+01  0.95730650E+02                                 1.877750                            1.767139      -1.188151       2.310594                    0.995801       3.626574      10.195549       0.483250       1.245168      -0.716838      -0.031983       0.007272       0.020749       0.038811      -0.006871      -0.012015       0.000439      -0.000043      -0.013944      -0.014592       0.000347       0.014244              1.937736       2.411703      -0.045416      -0.444221       1.696011      -0.120028       1.705494           0.000081
           48              H       7.866945      13.240506       4.657812       0.126089       1.175166 0.84151793E+01  0.82106244E+02                                 1.724587                            1.609050      -0.900773       2.458138                    0.998901       3.206154       8.414852       0.544110       1.153737      -0.741352       0.020357      -0.038369       0.000879       0.043444      -0.012820      -0.007846      -0.001741      -0.001421      -0.028391      -0.015998      -0.002232       0.018230              1.780829       1.596061      -0.279681      -0.051452       2.345388      -0.215072       1.401037           0.000160
           49              H       2.147668      13.424410       2.768008       0.122081       1.170903 0.85478101E+01  0.83417636E+02                                 1.691066                            1.600234      -1.000125       2.405891                    0.998291       3.209491       8.323231       0.558676       1.123423      -0.749071       0.007261      -0.035371      -0.019928       0.041242      -0.004253      -0.002753       0.011165      -0.018350       0.028022      -0.014788      -0.004266       0.019053              1.728875       1.364820      -0.100927      -0.041483       2.284776       0.152903       1.537029           0.000100
           50              H       5.801235       4.698637       3.316421       0.112428       1.148443 0.84388605E+01  0.84028573E+02                                 1.815017                            1.701066      -0.997361       2.401451                    0.997499       3.592360      10.155578       0.478380       1.285848      -0.707504      -0.026796      -0.023000      -0.007004       0.036001       0.005299      -0.004241       0.011049       0.003404      -0.024655      -0.016983       0.006175       0.010809              1.861036       2.096857       0.437226       0.056907       2.014497       0.219133       1.471755           0.000183
           51              H       8.880678      14.955498       3.475758       0.122982       1.221138 0.88316151E+01  0.86890926E+02                                 1.746862                            1.633899      -0.854954       2.476733                    0.999127       3.192883       8.312953       0.549200       1.133552      -0.747418       0.034144      -0.008995      -0.015748       0.038661      -0.008306      -0.011943      -0.004453       0.000082      -0.036069      -0.020293       0.004578       0.015715              1.782921       2.224783      -0.073054      -0.429211       1.543369      -0.056942       1.580612           0.000095
           52              H       9.169130       7.764947       4.242796       0.121725       1.307081 0.96013151E+01  0.96757017E+02                                 1.849921                            1.719050      -1.033135       2.391031                    0.997736       3.319357       8.835432       0.526595       1.154190      -0.741754       0.031559       0.026298       0.007113       0.041691       0.009086      -0.004023       0.004706       0.020361      -0.036934      -0.016293      -0.003648       0.019941              1.899773       2.056826       0.464998       0.083987       2.105150       0.283684       1.537344           0.000788
           53              H       9.633119       5.899130       2.916228       0.119121       1.239227 0.89975641E+01  0.89016150E+02                                 1.767458                            1.651608      -0.879627       2.462274                    0.998875       3.242002       8.489047       0.544555       1.136894      -0.746201       0.037488      -0.002859      -0.011656       0.039362       0.006270      -0.005557       0.010796       0.015283      -0.037166      -0.020885       0.004686       0.016199              1.812674       2.297902      -0.140155      -0.380093       1.568380       0.167032       1.571740           0.000015
           54              H       2.014513      15.323299       1.474789       0.117618       1.187608 0.87832415E+01  0.86256725E+02                                 1.705311                            1.622644      -0.861868       2.467920                    0.999056       3.220557       8.364741       0.554811       1.124147      -0.749321      -0.002955      -0.006537      -0.037792       0.038467      -0.001353       0.001557       0.005006      -0.026838       0.036594      -0.019691       0.004353       0.015338              1.712514       1.387618       0.005402      -0.031607       1.518191      -0.062591       2.231734           0.000061
           55              H      15.194023      -0.000014       3.375709       0.136856       1.273477 0.10011717E+02  0.10314365E+03                                 1.916696                            1.839907      -0.912984       2.463398                    0.998792       3.348013       9.358531       0.468875       1.267987      -0.716165      -0.000126      -0.000175       0.039416       0.039416       0.003578       0.000045      -0.000023      -0.013877       0.045314      -0.015359       0.000255       0.015105              1.920234       1.662226       0.142963       0.000007       1.689767       0.000024       2.408709          -0.000006
           56              H       5.130184      -2.022887       6.999687       0.120825       1.149472 0.85846273E+01  0.84656349E+02                                 1.730379                            1.652112      -0.979004       2.414908                    0.998453       3.318663       8.920227       0.520930       1.192309      -0.731128       0.001861      -0.038022       0.018243       0.042213      -0.000540      -0.000521      -0.004011      -0.031184      -0.015497      -0.013066      -0.005786       0.018851              1.776136       1.438472      -0.062861      -0.015180       1.991062      -0.354240       1.898874           0.000391
           57              H      -1.328997      18.691291       0.140809       0.130195       1.197679 0.95943678E+01  0.99238222E+02                                 1.919709                            1.859579      -1.242324       2.304352                    0.993776       3.691009      10.843704       0.438126       1.351588      -0.694590      -0.005135      -0.034458       0.019751       0.040048       0.003009       0.000519      -0.003609      -0.026923       0.013827      -0.016139       0.003156       0.012983              1.946237       1.736455       0.178492      -0.044577       2.141733      -0.290806       1.960522          -0.000005
           58              H      12.758121      19.172723       1.037540       0.132931       1.210327 0.97602657E+01  0.10042336E+03                                 1.880577                            1.837109      -0.967839       2.435179                    0.997771       3.447321       9.790639       0.459085       1.296700      -0.708567       0.000006      -0.035909       0.020459       0.041328       0.002324       0.002220      -0.006887      -0.026660       0.010490      -0.015726       0.000174       0.015552              1.892852       1.690535      -0.019922       0.098311       2.090268      -0.224065       1.897754          -0.000007
           59              H       5.107306      -2.020811       4.665223       0.118044       1.032075 0.75067247E+01  0.72872107E+02                                 1.715163                            1.623502      -1.000590       2.405844                    0.997647       3.531699       9.983133       0.479191       1.316698      -0.700614      -0.001077      -0.032525      -0.017014       0.036723       0.000958      -0.000324       0.000172      -0.026357       0.021624      -0.016822       0.007202       0.009620              1.754274       1.451692      -0.082726      -0.033724       2.063614       0.377780       1.747515           0.000187
           60              H      -1.357810       2.564211       1.089417       0.134287       1.148652 0.89165020E+01  0.90530387E+02                                 1.868149                            1.794438      -1.087779       2.380993                    0.996077       3.577333      10.404234       0.445464       1.354234      -0.694422       0.004293       0.034945       0.019889       0.040437       0.002267       0.004893       0.004385      -0.027721       0.011964      -0.017048       0.002661       0.014387              1.901798       1.610175       0.079868       0.132380       2.114575       0.379619       1.980643          -0.000003
           61              H       5.032425      10.932458      16.152269       0.124324       0.993574 0.74628974E+01  0.73352319E+02                                 1.755292                            1.684116      -1.335481       2.254667                    0.992482       3.832094      11.405600       0.437252       1.425173      -0.677410      -0.007427      -0.000044      -0.036936       0.037675      -0.000375       0.004591       0.000129      -0.019195       0.033383      -0.015948       0.004041       0.011907              1.806190       1.555059      -0.003405       0.161452       1.547802       0.007716       2.315710          -0.000009
           62              H       2.131272      -1.675756       6.666192       0.115935       1.235641 0.93778707E+01  0.95127714E+02                                 1.851324                            1.752130      -1.145045       2.331201                    0.996296       3.556003       9.890666       0.491863       1.227607      -0.721368       0.027487      -0.029445       0.003541       0.040437      -0.015354      -0.000528       0.004905      -0.009683      -0.004568      -0.015785      -0.002027       0.017812              1.904488       2.156383      -0.479552       0.191295       1.790986      -0.130279       1.766096          -0.000019
           63              H      -0.483129       0.960772       8.237324       0.126091       1.186826 0.86239356E+01  0.84457903E+02                                 1.718739                            1.616737      -0.998368       2.411520                    0.998241       3.205310       8.362781       0.550258       1.136592      -0.745914      -0.018548       0.020367       0.032979       0.042970      -0.014014      -0.006096       0.007730       0.001286       0.005012      -0.015007      -0.003761       0.018769              1.765593       1.530595      -0.199934      -0.181219       1.531012       0.293989       2.235173           0.000020
           64              H       4.672676       7.219418      13.732579       0.114892       1.109540 0.81063091E+01  0.79835825E+02                                 1.769620                            1.664117      -0.980382       2.410921                    0.997898       3.516906       9.857885       0.485463       1.281078      -0.708819      -0.002636       0.032102      -0.018842       0.037316      -0.000385       0.004628      -0.001540      -0.024867       0.033020      -0.018659       0.006457       0.012203              1.817468       1.506140      -0.163777       0.084147       2.342127      -0.263507       1.604138           0.000064
           65              H       1.251090      -1.285226       4.554058       0.114190       1.096000 0.80720996E+01  0.79828798E+02                                 1.790278                            1.687254      -1.003244       2.402333                    0.997222       3.598898      10.281726       0.468303       1.322531      -0.699553       0.014473      -0.021244      -0.027647       0.037751      -0.013801       0.000609       0.002458       0.001664       0.021029      -0.017530       0.006777       0.010753              1.831289       1.600769      -0.198322      -0.215755       1.594768       0.312893       2.298331           0.000015
           66              H       4.609896       5.283348      12.472709       0.118183       1.157371 0.85802943E+01  0.84117513E+02                                 1.700133                            1.621504      -0.969994       2.415377                    0.998537       3.259534       8.572911       0.543696       1.149120      -0.742161      -0.004696       0.003874      -0.039962       0.040423      -0.000580       0.004252      -0.007923      -0.014160       0.039180      -0.014304      -0.003133       0.017437              1.739651       1.430895      -0.040435       0.111112       1.577498       0.106699       2.210561           0.000073
           67              H       8.719532       7.025189      14.210588       0.110974       1.080475 0.78263425E+01  0.77144318E+02                                 1.790620                            1.672381      -1.203472       2.300796                    0.994978       3.774739      10.923712       0.463680       1.340118      -0.694156      -0.019208       0.030089       0.003572       0.035876      -0.005213       0.009736       0.003966       0.002837      -0.022205      -0.014839       0.003464       0.011374              1.845920       1.721055      -0.384763       0.031473       2.334432       0.214083       1.482273           0.000139
           68              H       8.350032      -3.750300      13.888210       0.110504       1.169510 0.84243684E+01  0.83883822E+02                                 1.829396                            1.690440      -1.220508       2.291882                    0.995268       3.703135      10.483231       0.483584       1.272018      -0.709118      -0.033643       0.007054      -0.015500       0.037708       0.001248       0.007383      -0.004624       0.011645      -0.014033      -0.011017      -0.000553       0.011569              1.918505       2.487628      -0.187153       0.400295       1.679303      -0.251880       1.588585           0.000303
           69              H      -1.343758       1.367832       6.117779       0.116027       1.212263 0.88043330E+01  0.87207842E+02                                 1.784107                            1.664338      -0.864437       2.466962                    0.998953       3.320504       8.889753       0.524118       1.179826      -0.734444      -0.029857       0.024483      -0.000618       0.038617      -0.013998      -0.000448       0.004896       0.005267       0.018778      -0.017884       0.004874       0.013010              1.828063       2.004304      -0.529252       0.175689       1.851043      -0.134363       1.628844           0.000004
           70              H       7.779809       5.320539      12.917369       0.112770       1.246130 0.94207348E+01  0.95960379E+02                                 1.881624                            1.770427      -1.197549       2.307025                    0.995795       3.628903      10.214509       0.481944       1.247679      -0.716286      -0.031792       0.007363      -0.020643       0.038615      -0.006812       0.011886      -0.000389       0.000007      -0.013823      -0.014450       0.000358       0.014092              1.941924       2.417734      -0.045627       0.445906       1.699208       0.120380       1.708830           0.000081
           71              H      10.839918       2.909222      13.869682       0.125286       1.178664 0.84457699E+01  0.82479633E+02                                 1.728109                            1.612068      -0.899151       2.458294                    0.998896       3.210447       8.429993       0.543550       1.153875      -0.741329       0.020623      -0.038342      -0.000880       0.043545      -0.012816       0.007790       0.001756      -0.001715      -0.028755      -0.016023      -0.002240       0.018264              1.784590       1.599184      -0.280676       0.051613       2.351103       0.215796       1.403483           0.000161
           72              H       5.120640       3.093110      15.759486       0.120918       1.169082 0.85283122E+01  0.83143740E+02                                 1.685187                            1.595048      -0.976232       2.414665                    0.998478       3.212562       8.315205       0.561596       1.118705      -0.750186       0.007492      -0.035849       0.020246       0.041847      -0.004304       0.002601      -0.011147      -0.018627       0.027922      -0.014915      -0.004136       0.019051              1.722677       1.360770      -0.100364       0.041258       2.275333      -0.152113       1.531927           0.000102
           73              H       8.774207      -5.632658      15.211073       0.110946       1.153547 0.84820534E+01  0.84542411E+02                                 1.817952                            1.703473      -0.993906       2.401737                    0.997494       3.599630      10.171695       0.478996       1.282924      -0.708108      -0.027256      -0.023399       0.007172       0.036631       0.005321       0.004353      -0.011097       0.003260      -0.024761      -0.017082       0.006235       0.010847              1.864172       2.100838       0.438783      -0.057166       2.018034      -0.219703       1.473645           0.000184
           74              H      -8.405050       4.624204      15.051736       0.122049       1.223645 0.88534056E+01  0.87153179E+02                                 1.748397                            1.635192      -0.853822       2.476473                    0.999136       3.198620       8.328362       0.549383       1.132552      -0.747633       0.034562      -0.009270       0.016016       0.039204      -0.008234       0.011950       0.004527      -0.000033      -0.036103      -0.020329       0.004709       0.015621              1.784530       2.227178      -0.073160       0.429947       1.544505       0.057003       1.581908           0.000095
           75              H      12.142103      -2.566341      14.284698       0.121120       1.306200 0.95934237E+01  0.96641661E+02                                 1.847376                            1.716991      -1.023369       2.394628                    0.997906       3.320815       8.832909       0.527620       1.152375      -0.742168       0.031752       0.026366      -0.007229       0.041901       0.009254       0.003873      -0.004764       0.020564      -0.037218      -0.016393      -0.003760       0.020153              1.897024       2.053656       0.463623      -0.083667       2.101842      -0.282966       1.535574           0.000791
           76              H      12.606091      -4.432169      15.611266       0.118889       1.240896 0.90102979E+01  0.89159919E+02                                 1.767807                            1.651788      -0.879369       2.461799                    0.998863       3.243392       8.489262       0.545098       1.135536      -0.746539       0.037524      -0.002679       0.011613       0.039372       0.006269       0.005608      -0.010790       0.015134      -0.037483      -0.020935       0.004738       0.016196              1.813092       2.298840      -0.140323       0.380448       1.568474      -0.167076       1.571962           0.000015
           77              H       4.987483       4.991988      17.052705       0.117634       1.187936 0.87863956E+01  0.86298414E+02                                 1.706122                            1.623344      -0.865375       2.466499                    0.998996       3.219725       8.364039       0.554463       1.124712      -0.749201      -0.002959      -0.006635       0.037898       0.038588      -0.001305      -0.001547      -0.004865      -0.026889       0.036257      -0.019653       0.004499       0.015155              1.713335       1.388170       0.005402       0.031644       1.518803       0.062552       2.233032           0.000062
           78              H       4.999160       2.022829       6.999687       0.119819       1.154360 0.86279319E+01  0.85174179E+02                                 1.733673                            1.654932      -0.976945       2.414584                    0.998453       3.325485       8.937739       0.521219       1.190378      -0.731564      -0.001538       0.038076       0.018397       0.042315      -0.000801       0.000539       0.004106      -0.031380      -0.015208      -0.013230      -0.005712       0.018942              1.779624       1.440606      -0.063062       0.015202       1.995634       0.355875       1.902631           0.000392
           79              H       5.512392       1.971201       0.140809       0.129397       1.201064 0.96280765E+01  0.99661377E+02                                 1.921952                            1.861720      -1.237785       2.305406                    0.993794       3.697506      10.862273       0.438327       1.349958      -0.694889       0.004986       0.034796       0.019834       0.040360       0.003023      -0.000576       0.003835      -0.026974       0.013882      -0.016184       0.003023       0.013161              1.948551       1.738468       0.178785       0.044610       2.144197       0.291137       1.962989          -0.000005
           80              H      11.683973       1.489761       1.037540       0.134203       1.204446 0.97036200E+01  0.99724342E+02                                 1.877523                            1.834320      -0.919531       2.459363                    0.998235       3.436707       9.764080       0.458343       1.300313      -0.707868      -0.000063       0.035577       0.019969       0.040798       0.002413      -0.002170       0.006761      -0.026419       0.010767      -0.015657       0.000309       0.015348              1.889770       1.688149      -0.019845      -0.098062       2.086401       0.223266       1.894760          -0.000007
           81              H       5.022040       2.020773       4.665223       0.116196       1.038776 0.75622325E+01  0.73487163E+02                                 1.716217                            1.624460      -0.977945       2.413194                    0.997883       3.538547       9.981426       0.481665       1.308577      -0.702262       0.000768       0.033086      -0.017352       0.037368       0.001000       0.000283      -0.000365      -0.026658       0.021378      -0.016933       0.007084       0.009850              1.755315       1.452452      -0.082822       0.033773       2.065034      -0.378141       1.748458           0.000188
           82              H       5.541204      18.098273       1.089417       0.132107       1.154237 0.89633322E+01  0.91061902E+02                                 1.868212                            1.794325      -1.070886       2.385960                    0.996341       3.584023      10.403291       0.447584       1.346989      -0.695837      -0.004608      -0.035943       0.020173       0.041474       0.002181      -0.004760      -0.004456      -0.027528       0.012118      -0.016915       0.002593       0.014321              1.901878       1.609946       0.080041      -0.132423       2.115103      -0.380225       1.980586          -0.000003
           83              H      -0.849045       9.729901      16.152269       0.124646       0.991550 0.74465886E+01  0.73175402E+02                                 1.755390                            1.684275      -1.345581       2.251101                    0.992310       3.831918      11.415702       0.436313       1.428564      -0.676792       0.007390      -0.000036      -0.036723       0.037459      -0.000260      -0.004525      -0.000194      -0.019025       0.033562      -0.015867       0.003920       0.011947              1.806270       1.555224      -0.003412      -0.161386       1.548037      -0.007685       2.315549          -0.000009
           84              H       7.998072       1.675701       6.666192       0.115845       1.237182 0.93913482E+01  0.95290994E+02                                 1.852064                            1.752729      -1.145769       2.330608                    0.996319       3.558173       9.895489       0.492095       1.226685      -0.721561      -0.027272       0.029613       0.003362       0.040398      -0.015569       0.000466      -0.004890      -0.009681      -0.004324      -0.016037      -0.001913       0.017950              1.905289       2.157460      -0.480038      -0.191502       1.791730       0.130418       1.766679          -0.000019
           85              H      10.612472      -0.960840       8.237324       0.125752       1.184036 0.85977132E+01  0.84111319E+02                                 1.713400                            1.612190      -0.943634       2.435928                    0.998561       3.203310       8.344776       0.552273       1.133654      -0.746625       0.018635      -0.020436       0.033142       0.043166      -0.014035       0.006173      -0.007765       0.001304       0.005044      -0.015029      -0.003823       0.018851              1.759866       1.526247      -0.198863       0.180135       1.526619      -0.292265       2.226732           0.000020
           86              H       5.456662      -7.219532      13.732579       0.116970       1.104084 0.80616783E+01  0.79327206E+02                                 1.767897                            1.662755      -0.991362       2.408070                    0.997865       3.510021       9.850700       0.484002       1.286063      -0.707770       0.002752      -0.031449      -0.018322       0.036501      -0.000324      -0.004591       0.001457      -0.024675       0.033412      -0.018615       0.006365       0.012250              1.815624       1.505008      -0.163427      -0.083995       2.339088       0.262740       1.602775           0.000064
           87              H       8.878256       1.285188       4.554058       0.113871       1.097384 0.80839835E+01  0.79961584E+02                                 1.790245                            1.687280      -0.993588       2.405932                    0.997272       3.600785      10.282155       0.468889       1.320627      -0.699928      -0.014182       0.021193      -0.028075       0.037927      -0.013868      -0.000441      -0.002470       0.001639       0.020550      -0.017499       0.006553       0.010946              1.831221       1.600784      -0.198296       0.215680       1.594732      -0.312778       2.298146           0.000015
           88              H       5.519442      -5.283451      12.472709       0.118359       1.159448 0.86004771E+01  0.84386463E+02                                 1.704429                            1.625254      -0.983663       2.409805                    0.998463       3.260528       8.586299       0.542007       1.151731      -0.741551       0.004650      -0.003914      -0.039676       0.040139      -0.000459      -0.004261       0.007909      -0.014317       0.039231      -0.014404      -0.003036       0.017440              1.744204       1.433910      -0.040592      -0.111656       1.581203      -0.107194       2.217501           0.000073
           89              H       1.409805      -7.025306      14.210588       0.111427       1.081810 0.78395988E+01  0.77327654E+02                                 1.793839                            1.675088      -1.213834       2.296667                    0.994846       3.780513      10.953385       0.462650       1.342186      -0.693709       0.019221      -0.029777       0.003517       0.035615      -0.005130      -0.009779      -0.003967       0.002740      -0.022192      -0.014851       0.003527       0.011323              1.849395       1.724143      -0.386017      -0.031538       2.339466      -0.214758       1.484576           0.000139
           90              H       1.779305       3.750185      13.888210       0.110856       1.170650 0.84361319E+01  0.84064537E+02                                 1.833847                            1.694118      -1.236134       2.285828                    0.995112       3.707293      10.512968       0.481794       1.275779      -0.708306       0.033247      -0.007156      -0.015387       0.037327       0.001211      -0.007431       0.004735       0.011680      -0.013840      -0.011097      -0.000519       0.011616              1.923469       2.494987      -0.188013      -0.402003       1.683235       0.252920       1.592186           0.000303
           91              H      11.473102      -1.367882       6.117779       0.116590       1.212642 0.88065719E+01  0.87236332E+02                                 1.784555                            1.664566      -0.865409       2.466541                    0.998984       3.320060       8.889142       0.524070       1.179849      -0.734434       0.029789      -0.024424      -0.000576       0.038526      -0.013949       0.000447      -0.004761       0.005312       0.019089      -0.017861       0.004982       0.012879              1.828605       2.005137      -0.529848      -0.175832       1.851714       0.134501       1.628965           0.000004
           92              H       2.349529      -5.320645      12.917369       0.112347       1.244570 0.94047002E+01  0.95730754E+02                                 1.877750                            1.767139      -1.188152       2.310594                    0.995801       3.626575      10.195547       0.483250       1.245167      -0.716838       0.031983      -0.007272      -0.020749       0.038811      -0.006871      -0.012015       0.000439      -0.000043      -0.013944      -0.014592       0.000347       0.014244              1.937736       2.411703      -0.045417      -0.444221       1.696010      -0.120028       1.705494           0.000081
           93              H      -0.710581      -2.909336      13.869682       0.126089       1.175171 0.84152317E+01  0.82106942E+02                                 1.724598                            1.609059      -0.900773       2.458138                    0.998901       3.206160       8.414897       0.544105       1.153744      -0.741351      -0.020357       0.038369      -0.000879       0.043444      -0.012820      -0.007846      -0.001741      -0.001421      -0.028391      -0.015998      -0.002232       0.018230              1.780841       1.596071      -0.279683      -0.051453       2.345406      -0.215075       1.401045           0.000161
           94              H       5.008696      -3.093240      15.759486       0.122081       1.170901 0.85477957E+01  0.83417450E+02                                 1.691064                            1.600231      -1.000125       2.405891                    0.998291       3.209490       8.323223       0.558677       1.123422      -0.749072      -0.007261       0.035371       0.019928       0.041242      -0.004253      -0.002753       0.011165      -0.018350       0.028022      -0.014788      -0.004266       0.019053              1.728872       1.364818      -0.100927      -0.041482       2.284771       0.152903       1.537026           0.000101
           95              H       1.355129       5.632533      15.211073       0.112428       1.148442 0.84388562E+01  0.84028527E+02                                 1.815018                            1.701066      -0.997361       2.401451                    0.997499       3.592359      10.155578       0.478380       1.285849      -0.707503       0.026796       0.023000       0.007004       0.036001       0.005299      -0.004241       0.011049       0.003404      -0.024655      -0.016983       0.006175       0.010809              1.861037       2.096857       0.437227       0.056907       2.014498       0.219133       1.471755           0.000183
           96              H      -1.724314      -4.624328      15.051736       0.122982       1.221144 0.88316668E+01  0.86891603E+02                                 1.746872                            1.633907      -0.854954       2.476733                    0.999127       3.192888       8.312987       0.549197       1.133556      -0.747417      -0.034144       0.008995       0.015748       0.038662      -0.008306      -0.011943      -0.004453       0.000082      -0.036069      -0.020293       0.004578       0.015715              1.782931       2.224797      -0.073054      -0.429215       1.543377      -0.056943       1.580620           0.000095
           97              H      -2.012766       2.566223      14.284698       0.121723       1.307103 0.96015192E+01  0.96759710E+02                                 1.849954                            1.719078      -1.033139       2.391029                    0.997736       3.319376       8.835548       0.526586       1.154204      -0.741751      -0.031559      -0.026298      -0.007113       0.041691       0.009086      -0.004023       0.004706       0.020361      -0.036934      -0.016293      -0.003648       0.019941              1.899808       2.056866       0.465012       0.083990       2.105192       0.283692       1.537368           0.000790
           98              H      -2.476755       4.432040      15.611266       0.119121       1.239225 0.89975537E+01  0.89016036E+02                                 1.767458                            1.651608      -0.879626       2.462274                    0.998875       3.242000       8.489046       0.544555       1.136896      -0.746200      -0.037488       0.002859       0.011656       0.039362       0.006270      -0.005557       0.010796       0.015283      -0.037166      -0.020885       0.004686       0.016199              1.812674       2.297901      -0.140155      -0.380093       1.568380       0.167032       1.571740           0.000015
           99              H       5.141851      -4.992129      17.052705       0.117618       1.187610 0.87832629E+01  0.86256999E+02                                 1.705315                            1.622647      -0.861869       2.467920                    0.999056       3.220559       8.364753       0.554810       1.124148      -0.749321       0.002955       0.006537       0.037792       0.038467      -0.001353       0.001557       0.005006      -0.026838       0.036594      -0.019691       0.004353       0.015338              1.712518       1.387620       0.005402      -0.031607       1.518193      -0.062591       2.231739           0.000062
          100              H      -8.037659      10.331184      15.151785       0.136856       1.273477 0.10011719E+02  0.10314365E+03                                 1.916694                            1.839906      -0.912984       2.463397                    0.998792       3.348012       9.358521       0.468876       1.267985      -0.716165       0.000126       0.000175      -0.039416       0.039416       0.003578       0.000045      -0.000023      -0.013877       0.045314      -0.015360       0.000255       0.015105              1.920233       1.662225       0.142962       0.000007       1.689766       0.000024       2.408707          -0.000006
          101              C       2.248678       7.593444       5.352222       0.612279      24.917502 0.26065856E+03  0.54626847E+04                                 8.084796                            5.813055      -0.180160       2.001292                    0.999325      22.437881      63.534346       0.601179       0.486148      -1.010625       0.009207       0.060713       0.028468       0.067685       0.014330       0.013802      -0.018834       0.157046      -0.125483      -0.072373      -0.029389       0.101762             11.281448       5.238174      -0.788805      -0.651444      17.383576       5.672889      11.222594          -0.000861
          102              C       2.056225      11.530861      12.001370      -0.091375      32.805865 0.43079838E+03  0.10128559E+05                                 8.998348                            6.989835       0.037630       1.987613                    0.999678      29.188035      84.555043       0.612550       0.425296      -1.056137       0.002226      -0.015561       0.017262       0.023347       0.001027       0.005260      -0.013990      -0.002740      -0.096363      -0.036358       0.015231       0.021127             11.119768       5.496577      -0.266878      -0.422328       8.876468       1.041890      18.986261           0.000332
          103              C      15.475240       1.164330       0.334977      -0.187567      36.835951 0.49141466E+03  0.11995541E+05                                 9.863798                            7.517026      -0.200548       1.905936                    0.997593      31.124182      93.267364       0.581914       0.431197      -1.047658       0.001907      -0.000258       0.002373       0.003055      -0.009988      -0.001361      -0.018484       0.008963      -0.066447      -0.031876       0.007620       0.024257             12.796798       7.994045       2.869268       2.514115      11.741228       4.132232      18.655119           0.000749
          104              C      -5.565009      -9.674667      17.946842      -0.180499      36.373154 0.47872956E+03  0.11609355E+05                                 9.789488                            7.420798      -0.211322       1.906926                    0.997043      30.811632      92.017895       0.585526       0.431362      -1.047593       0.000982       0.001223      -0.002253       0.002745       0.000221      -0.010127      -0.022851       0.014061      -0.059284      -0.035344       0.012179       0.023165             13.285328       8.181282       1.658725       4.419158      11.744535       4.992315      19.930166           0.000842
          105              C       8.187284       9.859663      15.861758      -0.092422      76.016745 0.52119444E+03  0.12759801E+05                                15.007274                            7.692133       0.371530       2.072677                    0.999913      30.247861      87.347969       0.587675       0.425721      -1.063464       0.036655      -0.016390       0.117438       0.124113       0.012654      -0.022401      -0.000341      -0.053484      -0.276090      -0.096395       0.020623       0.075772             24.612892      15.258972      -0.774622      15.665280       8.496730      -1.479579      50.082973           0.000784
          106              C       6.240556      10.706846      10.861558      -0.018035      38.875806 0.42304349E+03  0.97945000E+04                                 9.974100                            6.805684       0.018828       2.015746                    0.999226      26.824512      74.432482       0.644346       0.410572      -1.077085       0.017261      -0.003362       0.039410       0.043155       0.009008      -0.006776       0.000880      -0.008027      -0.028525      -0.014056      -0.000945       0.015001             14.155912      10.911725      -3.506688       6.085432       7.559744      -2.003189      23.996266           0.001711
          107              C       1.855876       0.632269       0.788160       0.157707      40.201115 0.40822919E+03  0.95273294E+04                                10.599963                            7.028515      -0.658641       1.811423                    0.997020      27.053524      79.646318       0.578342       0.453789      -1.032865       0.004132       0.025749       0.016731       0.030984       0.005009       0.005125       0.010436      -0.040021       0.020484      -0.024551       0.000293       0.024258             15.237950       7.781821       1.680535       3.282489      19.978168       7.165717      17.953860           0.000148
          108              C      15.516277       1.156886       1.743437       0.162139      42.676033 0.39762043E+03  0.91704726E+04                                10.889219                            6.845190      -0.416822       1.889597                    0.998228      26.358599      75.827616       0.600965       0.441910      -1.045223       0.012030       0.025620       0.017679       0.033371       0.008233       0.003202       0.011976      -0.039166       0.025015      -0.025432      -0.000399       0.025831             16.052423      10.744597       7.942337       3.636213      20.740900       6.312567      16.671772           0.000103
          109              C       2.063218      11.528376      13.389820      -0.141851      34.557585 0.44901425E+03  0.10643797E+05                                 9.235023                            7.068018       0.254993       2.056647                    0.999740      29.422842      84.986687       0.619303       0.417221      -1.063494       0.003944      -0.007008      -0.024085       0.025392       0.004298      -0.000562       0.015209      -0.011834      -0.015454      -0.015656      -0.003181       0.018837             11.449326       5.619614      -0.437973      -0.300581       9.598038      -0.899158      19.130327           0.001620
          110              C     -11.624210       8.580853      17.913863      -0.182248      37.120316 0.49388868E+03  0.12063185E+05                                 9.908571                            7.540724      -0.136009       1.927801                    0.997650      30.974875      92.649704       0.580824       0.431746      -1.048010       0.002114      -0.000988      -0.002535       0.003446       0.001494      -0.003627       0.013591       0.021240      -0.071632      -0.030103       0.007252       0.022851             12.852046       7.729918      -1.239892       4.244677      11.692580      -3.129580      19.133639           0.001138
          111              C       2.036758       1.848874       1.527036      -0.090752      74.058263 0.51115776E+03  0.12461847E+05                                14.754103                            7.631475       0.306925       2.053652                    0.999901      30.159292      87.102999       0.588011       0.427261      -1.061784      -0.011201      -0.108497      -0.065608       0.127285      -0.015639      -0.006054      -0.065733       0.083392       0.065682      -0.093152       0.032713       0.060439             23.302072       9.925180       4.284086       3.224424      37.515293      20.738002      22.465741           0.000432
          112              C       1.938167      -0.582275       1.444774      -0.184569      35.870291 0.50544739E+03  0.12440806E+05                                 9.734975                            7.677407      -0.303722       1.871997                    0.997457      31.370791      94.783808       0.569048       0.437305      -1.042674       0.002127      -0.001354       0.001288       0.002831      -0.006475      -0.007175      -0.001018       0.053849       0.009471      -0.029379       0.001292       0.028087             11.886743       6.803008      -0.037872       1.430255      17.747672       0.774238      11.109548           0.000917
          113              C      15.973517       2.324107       2.450446      -0.105564      80.157678 0.50187924E+03  0.12170057E+05                                15.468249                            7.523787       0.330051       2.056121                    0.999884      30.276571      86.980950       0.597183       0.422966      -1.065316      -0.044775      -0.104649      -0.066978       0.132069      -0.012880      -0.025305      -0.066804       0.053302       0.117535      -0.088661       0.009189       0.079472             25.468369      17.417658      15.381320      10.335499      37.157817      19.678925      21.829633           0.000546
          114              C      -1.417632       7.499427       6.051821       0.617822      24.124218 0.24543782E+03  0.50517637E+04                                 7.779449                            5.577072       0.020483       2.071774                    0.999603      21.866749      60.764281       0.626184       0.475228      -1.019428       0.020474       0.044648       0.036604       0.061257      -0.005211      -0.084510      -0.029979       0.082391       0.098987      -0.082081      -0.033312       0.115394             10.403807       8.278889       2.090533       3.654369      14.401918       4.746797       8.530614           0.000920
          115              C       2.309252       6.331176       4.544794      -0.015845      38.676077 0.42740029E+03  0.99484410E+04                                10.037932                            6.903820       0.064148       2.037404                    0.999334      26.825414      75.316943       0.629232       0.418192      -1.069161       0.002400      -0.034871      -0.022375       0.041502       0.003564       0.000228      -0.006045       0.028837      -0.006736      -0.016314       0.000324       0.015990             14.737328       6.180924      -1.069179      -0.186800      23.891427       8.608204      14.139634           0.007641
          116              C       7.290755      10.215481      13.409459       0.147869      41.728939 0.38193349E+03  0.86859913E+04                                10.589743                            6.629609      -0.301626       1.926529                    0.998837      25.911179      73.067544       0.624101       0.431538      -1.055623       0.011635       0.001291       0.027995       0.030344      -0.006272       0.019040      -0.011123       0.006941       0.086298      -0.021552      -0.017683       0.039235             15.674434      11.660327      -3.335965       7.346331       7.894787      -1.625930      27.468189           0.000249
          117              C       5.730670      11.381885      11.970984      -0.097186      34.534280 0.43154269E+03  0.10164642E+05                                 9.357076                            7.008814      -0.054701       1.955103                    0.999629      29.503849      85.939789       0.609174       0.426871      -1.053687       0.021664      -0.011050       0.003551       0.024577      -0.004130      -0.005269      -0.000784      -0.020082      -0.075242      -0.026101       0.002703       0.023399             11.917897       9.507674      -2.646419       3.779488       6.772033      -0.711141      19.473984           0.000021
          118              C      -4.193375      18.888408       0.755181       0.161799      41.337936 0.39802708E+03  0.91977848E+04                                10.694062                            6.883310      -0.374806       1.906808                    0.998340      26.398926      76.440102       0.593775       0.446389      -1.040824       0.005578      -0.032033       0.017230       0.036798      -0.000652       0.003214      -0.010723      -0.036218       0.005423      -0.019527      -0.003281       0.022808             15.106241       7.371907      -2.063557       3.632979      20.204050      -5.879656      17.742767           0.000155
          119              C     -11.720711       9.806761      17.242056       0.159292      40.844694 0.40906335E+03  0.95415033E+04                                10.700457                            7.015188      -0.631443       1.820860                    0.996908      26.948968      79.041053       0.582050       0.451148      -1.035476      -0.006455      -0.000029      -0.028863       0.029576       0.001145       0.007295      -0.000083      -0.025912       0.055043      -0.023452       0.003829       0.019623             15.957331       9.515463       0.095300       7.373915      11.411796       0.603887      26.944734           0.000252
          120              C      -4.026858      17.650102       1.475530      -0.114605      75.295701 0.48572087E+03  0.11666076E+05                                14.782216                            7.361831       0.479796       2.104953                    0.999582      29.903234      85.112003       0.609469       0.418424      -1.069678      -0.021841       0.111119      -0.077578       0.137270       0.010793      -0.000135       0.067810       0.057727       0.107332      -0.085796       0.011478       0.074317             22.939482       9.665301      -6.682468       4.721806      37.478912     -19.892616      21.674233           0.000435
          121              C      16.414295       3.244412       3.055925      -0.095761      83.581119 0.49526869E+03  0.11956624E+05                                15.856272                            7.455108       0.420501       2.084927                    0.999789      30.047969      85.818704       0.602893       0.420822      -1.067865       0.051906       0.098308       0.067571       0.130094      -0.065050      -0.021193      -0.039530       0.056589      -0.044767      -0.090071       0.011477       0.078595             26.910038      18.291099      16.307753      11.556871      39.096925      21.493739      23.342090           0.000553
          122              C      -3.236944       4.326090       3.801842       0.153977      43.876952 0.38092907E+03  0.86573508E+04                                10.970108                            6.619684      -0.314229       1.923878                    0.998781      25.856279      72.885676       0.624746       0.431382      -1.055730      -0.015653      -0.024316      -0.015185       0.032663       0.019788       0.012057       0.027353      -0.024627      -0.011467      -0.024303      -0.019546       0.043849             16.811280      13.955982       5.847497       6.621186      23.097444      10.401363      13.380415          -0.000031
          123              C       2.145673       2.825587       2.196620      -0.097695      77.411537 0.49018212E+03  0.11789907E+05                                15.014587                            7.380656       0.541662       2.124397                    0.999277      29.774702      84.565541       0.611068       0.416739      -1.071689       0.008530       0.100905       0.073950       0.125392      -0.006595      -0.005284      -0.071845       0.066315       0.023555      -0.090488       0.029823       0.060664             24.512217       9.378602       3.664881       2.681997      40.814406      22.491770      23.343642           0.000577
          124              C       7.272107       9.822697      11.041275      -0.085786      33.749058 0.39942420E+03  0.91817126E+04                                 9.061580                            6.644895       0.036324       1.988734                    0.999654      28.479851      80.619035       0.642752       0.414546      -1.066778       0.001647       0.010286       0.025141       0.027213       0.003797      -0.017896       0.015014      -0.005351      -0.014248      -0.026749       0.006482       0.020268             11.481429       9.711964      -3.289348       4.417003       7.090236      -1.596506      17.642087          -0.000069
          125              C       2.394058       3.953337       4.363595      -0.141754      34.463624 0.42926804E+03  0.10051024E+05                                 9.173404                            6.871002       0.341840       2.085843                    0.999825      29.023640      83.023223       0.634281       0.412423      -1.067734      -0.006594       0.025041       0.010479       0.027935       0.000960       0.002002      -0.014754      -0.020773      -0.033758      -0.018078      -0.004390       0.022469             11.810701       5.762938      -0.304326       0.926241      16.872377       5.411221      12.796789           0.000776
          126              C       6.251676      11.145501      13.225296      -0.138937      35.989135 0.44278797E+03  0.10473075E+05                                 9.544088                            7.033590       0.217381       2.042709                    0.999712      29.567932      85.670423       0.618071       0.418976      -1.061015       0.004375       0.000644      -0.021889       0.022331      -0.005062      -0.013329       0.015843      -0.008659       0.026433      -0.016983      -0.009255       0.026238             12.303155      10.810507      -3.503200       5.057835       7.429327      -1.696820      18.669632           0.000367
          127              C       2.431961       5.110640       5.112847      -0.092510      32.880026 0.40457908E+03  0.93510880E+04                                 8.964399                            6.734644       0.159406       2.029624                    0.999696      28.601256      81.782705       0.630362       0.420395      -1.060660      -0.005747      -0.008538      -0.027023       0.028917       0.003862      -0.000263      -0.010823       0.047648       0.051039      -0.034877       0.015317       0.019559             11.550451       5.653975      -0.691070       0.354503      18.319599       4.824424      10.677779          -0.000133
          128              C      -2.015913       4.135167       4.408802      -0.143783      37.854641 0.44845952E+03  0.10651319E+05                                 9.913304                            7.104843       0.144898       2.020442                    0.999509      29.726367      86.581331       0.610955       0.422102      -1.058022       0.008360       0.023154       0.010685       0.026836      -0.010882      -0.006407       0.003616      -0.025887      -0.017067      -0.016390      -0.004568       0.020958             13.215819      13.054837       3.220179       5.314690      16.030594       6.479115      10.562027           0.000932
          129              C      -2.056171       6.379316       5.261808      -0.021187      39.496722 0.42061540E+03  0.97205582E+04                                10.062873                            6.770830       0.039190       2.021193                    0.999283      26.825145      74.273525       0.648441       0.408724      -1.078713      -0.021727      -0.027152      -0.018808       0.039535      -0.001224       0.000740      -0.007154      -0.005086       0.026265      -0.007305      -0.005131       0.012436             14.599541      12.031894       3.994610       5.264726      20.345142       8.488788      11.421587           0.013586
          130              C       7.821200      10.001206      14.720094      -0.085573      75.881437 0.49215838E+03  0.11848843E+05                                14.868952                            7.402993       0.558446       2.131063                    0.999562      29.733466      84.477214       0.609248       0.417581      -1.071194      -0.037107       0.015867      -0.114289       0.121205      -0.018754      -0.062512       0.028965       0.011567      -0.191622      -0.096417       0.013285       0.083132             24.547485      15.536061      -1.857042      16.527569       8.550708      -3.861379      49.555684           0.000925
          131              C       2.228112       4.006238       3.000342       0.154983      40.867637 0.37954143E+03  0.86223840E+04                                10.480205                            6.628554      -0.271103       1.939077                    0.998930      25.753670      72.704109       0.621052       0.434120      -1.053519      -0.009455      -0.027820      -0.017374       0.034135       0.002189      -0.002005       0.024992      -0.043112      -0.006338      -0.022271      -0.015872       0.038143             15.551451       6.281663       1.271554       1.432771      24.612407      10.078719      15.760282          -0.000128
          132              C      -2.064255      14.219703       4.285409      -0.097278      35.878456 0.42369628E+03  0.99418375E+04                                 9.598305                            6.952742      -0.057499       1.956320                    0.999650      29.398802      85.686927       0.610106       0.427847      -1.052271      -0.021537       0.013225      -0.017538       0.030762      -0.014377       0.009074       0.014041       0.018152       0.032091      -0.029308       0.011470       0.017838             12.342285      11.058706      -0.762060       2.112913      16.418400      -7.078941       9.549748           0.002145
          133              C      -3.036136      13.334314       4.558505      -0.016059      38.326699 0.41397023E+03  0.95392134E+04                                 9.860160                            6.731475       0.001448       2.009266                    0.999372      26.822168      74.418026       0.647560       0.410471      -1.076407      -0.011378       0.030622      -0.022976       0.039938      -0.007669      -0.001082       0.009075       0.005657       0.025512      -0.014630       0.000677       0.013953             13.691059      11.635044      -2.221881       3.264538      18.410754      -8.617755      11.027379           0.010332
          134              C       7.786806       9.582180      12.307444      -0.137179      35.339650 0.41152811E+03  0.95343637E+04                                 9.336511                            6.727637       0.248198       2.054555                    0.999837      28.937594      82.336352       0.640998       0.412436      -1.067743      -0.006479       0.011559      -0.026099       0.029270      -0.019058       0.002383      -0.002388       0.001564      -0.057970      -0.019559      -0.009412       0.028971             11.994208       9.064529      -2.809056       3.689737       7.221976      -0.515245      19.696118           0.000326
          135              C      -3.550040      15.540455       2.960694       0.145981      43.731388 0.38496645E+03  0.87657178E+04                                10.909116                            6.639021      -0.342016       1.912225                    0.998672      25.974221      73.110881       0.626506       0.429355      -1.057755      -0.009751       0.022189      -0.020875       0.031987      -0.008430       0.005643      -0.034902      -0.044627      -0.009228      -0.027024      -0.022242       0.049266             16.133686      11.947553      -3.029724       3.819282      22.830319     -11.334045      13.623187          -0.000562
          136              C      -1.447097       5.161056       5.161760      -0.097128      35.598728 0.42583382E+03  0.99994345E+04                                 9.541698                            6.949325      -0.016850       1.967954                    0.999685      29.439593      85.693848       0.613330       0.425281      -1.054396      -0.026160      -0.007812      -0.013668       0.030532      -0.003918       0.004795      -0.014360       0.033155       0.040107      -0.028342       0.007033       0.021309             12.521612      10.738449       2.120040       3.715299      17.284045       6.503700       9.542343           0.000535
          137              C      -3.260755       6.572927       4.612234      -0.088129      34.546646 0.40458231E+03  0.93400208E+04                                 9.241804                            6.714150       0.038126       1.988688                    0.999659      28.649137      81.552055       0.634978       0.417837      -1.063549       0.007843      -0.023835      -0.005138       0.025613      -0.022559      -0.010923      -0.009697      -0.014496      -0.019895      -0.029598       0.002520       0.027078             11.821255      11.134957       2.868613       4.533622      15.066109       5.591460       9.262698          -0.000245
          138              C       2.157791       6.393582       3.185988      -0.090482      32.420467 0.40045999E+03  0.92325287E+04                                 8.888347                            6.707446       0.102885       2.011466                    0.999695      28.594335      81.668227       0.630606       0.421295      -1.060059      -0.001088      -0.023795       0.004625       0.024264      -0.002613      -0.005008      -0.028394       0.012317      -0.032100      -0.035227       0.012026       0.023202             11.218288       5.244757      -0.263871       0.344859      16.300989       5.607937      12.109116          -0.000018
          139              C      -2.313308      15.340027       3.489098      -0.145291      37.066164 0.43521170E+03  0.10255715E+05                                 9.715707                            6.968146       0.158288       2.022035                    0.999670      29.648611      85.913170       0.621263       0.418374      -1.060759       0.003014      -0.027619       0.014737       0.031449       0.019944      -0.011965      -0.006277      -0.015641      -0.020441      -0.021489      -0.007421       0.028910             12.720995      12.083264      -2.498143       3.594526      15.861356      -7.110033      10.218364           0.002232
          140              C      16.400083       5.560674       3.898926      -0.139275      36.236448 0.41466246E+03  0.96242544E+04                                 9.509853                            6.765467       0.214632       2.043007                    0.999781      29.039161      82.672444       0.637531       0.413935      -1.066882       0.012006       0.012995       0.012815       0.021846      -0.008800       0.016944      -0.004383       0.027293      -0.026229      -0.016955      -0.011813       0.028768             12.314672      10.437973       2.118530       3.645496      17.287558       6.214692       9.218484           0.001057
          141              C      -3.821423      16.704584       2.137332      -0.089022      79.228956 0.47608514E+03  0.11364963E+05                                15.252547                            7.270302       0.427336       2.087036                    0.999457      29.642848      83.810852       0.616270       0.416343      -1.072193       0.023657      -0.108224       0.071451       0.131823       0.032791      -0.013081       0.044832       0.114491      -0.081268      -0.088137       0.008607       0.079531             24.660620      10.518163      -8.003698       5.704915      40.209607     -22.051058      23.254090           0.000684
          142              C      -4.299424      13.525651       4.049740      -0.099356      34.857113 0.41436026E+03  0.96412218E+04                                 9.318906                            6.816478      -0.011057       1.968501                    0.999653      29.164506      83.861712       0.626006       0.420507      -1.059853       0.013364       0.018168      -0.007047       0.023629       0.020213      -0.011351       0.012033       0.021184      -0.026887      -0.030564       0.002871       0.027693             11.553453      11.161757      -1.531381       2.859907      14.226208      -6.140421       9.272394           0.000069
          143              C      -4.573800      14.626965       3.256763      -0.143880      36.131907 0.43128754E+03  0.10110005E+05                                 9.493632                            6.908142       0.191980       2.030609                    0.999731      29.440742      84.260761       0.629702       0.414941      -1.066127       0.010510      -0.014660       0.014789       0.023325      -0.001005       0.015747      -0.006031       0.045067      -0.048727      -0.024157      -0.011444       0.035601             11.845300      10.323116      -0.121137       1.760148      15.822989      -6.630982       9.389794           0.000044
          144              C       2.182204       5.261900       2.423026      -0.136582      33.958026 0.41232382E+03  0.95569653E+04                                 9.093498                            6.745068       0.212881       2.043336                    0.999793      28.929072      82.317451       0.638644       0.413776      -1.066927       0.003608       0.015201       0.018675       0.024349       0.000104       0.001789      -0.007293       0.007494       0.077580      -0.017911      -0.009249       0.027160             11.539494       5.298246       0.075948       0.208676      18.275247       5.054095      11.044988           0.000508
          145              C       5.653125      10.962860       9.512757       0.623318      23.988935 0.24529793E+03  0.50497948E+04                                 7.758759                            5.578672      -0.025219       2.057788                    0.999544      21.850564      60.788848       0.625356       0.475772      -1.018808      -0.027479       0.013462      -0.059254       0.066689       0.075380      -0.027894      -0.007394      -0.017265      -0.191223      -0.075051      -0.036041       0.111092             10.299875       8.013940      -2.401717       3.276937       6.041945      -0.887693      16.843741          -0.000385
          146              C      -2.748347      12.106132       5.423739       0.573241      24.725252 0.24870674E+03  0.51212426E+04                                 7.827027                            5.567520       0.030539       2.069507                    0.999642      22.026460      60.648210       0.636431       0.467377      -1.026634       0.031086      -0.034463       0.036608       0.059112      -0.010704      -0.023410       0.076962      -0.021466       0.171400      -0.066432      -0.043199       0.109631             10.288011       9.234296      -1.932032       2.380850      13.311301      -5.873410       8.318436          -0.003234
          147              C       1.934712      13.069005       5.352222       0.612685      24.911906 0.26058818E+03  0.54609628E+04                                 8.083993                            5.812733      -0.182354       2.000594                    0.999323      22.436193      63.532766       0.601110       0.486225      -1.010562      -0.008494      -0.059052       0.027897       0.065860       0.014132      -0.013465       0.018005       0.156183      -0.126487      -0.071236      -0.030190       0.101427             11.279964       5.237425      -0.788622       0.651306      17.380262      -5.672335      11.222205          -0.000862
          148              C       2.127159       9.131533      12.001370      -0.088628      32.677470 0.42879017E+03  0.10068488E+05                                 8.971703                            6.970992       0.039706       1.989327                    0.999696      29.117521      84.267254       0.613778       0.424987      -1.056443      -0.001418       0.015562       0.017019       0.023105       0.000578      -0.005165       0.014206      -0.004138      -0.095780      -0.036211       0.014344       0.021867             11.082755       5.479996      -0.265997       0.419972       8.855652      -1.033549      18.912616           0.000329
          149              C       8.966855      19.498160       0.334977      -0.187869      36.868146 0.49186624E+03  0.12010782E+05                                 9.874283                            7.524043      -0.210399       1.902941                    0.997594      31.145795      93.385592       0.581159       0.431605      -1.047283      -0.002264      -0.001117       0.001433       0.002903      -0.009402       0.001780       0.018707       0.008528      -0.068904      -0.032592       0.008634       0.023958             12.811834       8.002686       2.872677      -2.517076      11.753455      -4.137273      18.679361           0.000749
          150              C      -4.564358       9.674518      17.946842      -0.182754      36.472075 0.48028757E+03  0.11656197E+05                                 9.804009                            7.430426      -0.208920       1.907013                    0.997016      30.860099      92.188022       0.585455       0.431079      -1.047801      -0.000834      -0.000094      -0.002900       0.003019       0.000066       0.010261       0.022796       0.015377      -0.056839      -0.035054       0.011893       0.023161             13.309324       8.196357       1.663010      -4.430519      11.759872      -5.005801      19.971743           0.000842
          151              C      -4.003903      10.802699      15.861758      -0.092207      76.031164 0.52130608E+03  0.12763480E+05                                15.010560                            7.693833       0.372731       2.073020                    0.999909      30.250160      87.363725       0.587497       0.425818      -1.063382      -0.036975       0.016167       0.117360       0.124104       0.012481       0.022340       0.000866      -0.053653      -0.276514      -0.096497       0.020622       0.075874             24.618932      15.263705      -0.773548     -15.670126       8.498403       1.476198      50.094688           0.000783
          152              C      -2.057171       9.955558      10.861558      -0.018786      38.904058 0.42344077E+03  0.98056773E+04                                 9.976397                            6.807161       0.024288       2.017174                    0.999238      26.840890      74.477466       0.644541       0.410365      -1.077256      -0.017756       0.004368       0.039519       0.043544       0.008468       0.007606      -0.001646      -0.006976      -0.028268      -0.014777       0.000514       0.014262             14.159378      10.913720      -3.506730      -6.087624       7.560853       2.003643      24.003559           0.001710
          153              C       2.327518      20.030217       0.788160       0.158481      40.176179 0.40770610E+03  0.95144282E+04                                10.606313                            7.031226      -0.665193       1.809775                    0.996994      27.052069      79.703594       0.577198       0.454722      -1.032079      -0.003965      -0.026326       0.015863       0.030991       0.004452      -0.004998      -0.010147      -0.039735       0.020819      -0.024350       0.000603       0.023747             15.250078       7.786861       1.682613      -3.285600      19.995733      -7.174096      17.967640           0.000148
          154              C       8.925817      19.505593       1.743437       0.163254      42.657534 0.39742190E+03  0.91649223E+04                                10.886778                            6.843765      -0.414672       1.890255                    0.998267      26.352428      75.810515       0.600979       0.441946      -1.045182      -0.011544      -0.025410       0.017258       0.032814       0.008197      -0.003003      -0.012292      -0.039363       0.024738      -0.025453      -0.000682       0.026134             16.047869      10.740851       7.938838      -3.633859      20.733777      -6.308225      16.668977           0.000103
          155              C       2.120164       9.134006      13.389820      -0.140398      34.500443 0.44810987E+03  0.10617438E+05                                 9.228948                            7.064683       0.250634       2.055777                    0.999704      29.392867      84.891715       0.618926       0.417669      -1.063166      -0.004761       0.005142      -0.022757       0.023811       0.004622       0.000941      -0.015989      -0.013948      -0.017099      -0.016582      -0.003737       0.020319             11.439861       5.615798      -0.437762       0.300114       9.593279       0.898290      19.110507           0.001621
          156              C       1.494844      -8.581001      17.913863      -0.179218      36.966150 0.49138911E+03  0.11986007E+05                                 9.881195                            7.521769      -0.129211       1.930693                    0.997683      30.892403      92.317967       0.581583       0.431763      -1.048080      -0.002076       0.001707      -0.004314       0.005083       0.001213       0.003208      -0.014918       0.019821      -0.072469      -0.031110       0.008897       0.022213             12.812347       7.706303      -1.233883      -4.228238      11.661223       3.114152      19.069515           0.001137
          157              C       2.146635      18.813607       1.527036      -0.090313      74.085470 0.51124731E+03  0.12464601E+05                                14.756992                            7.631394       0.311415       2.054934                    0.999907      30.163109      87.116579       0.588099       0.427177      -1.061834       0.011028       0.107608      -0.064954       0.126175      -0.015993       0.006349       0.065237       0.083377       0.066965      -0.092902       0.032651       0.060252             23.310097       9.926887       4.286227      -3.226001      37.529520     -20.746607      22.473884           0.000432
          158              C       8.191182       0.582263       1.444774      -0.184760      35.902035 0.50601079E+03  0.12459353E+05                                 9.743498                            7.683462      -0.307952       1.870452                    0.997427      31.390902      94.892485       0.568571       0.437507      -1.042452      -0.001799       0.000958       0.000988       0.002265      -0.006660       0.006954       0.001570       0.051586       0.007337      -0.028061       0.000826       0.027235             11.898497       6.809257      -0.038865      -1.431144      17.769295      -0.773218      11.116938           0.000917
          159              C       8.468575      18.338366       2.450446      -0.106674      80.197650 0.50221525E+03  0.12180004E+05                                15.471911                            7.525486       0.330218       2.056134                    0.999889      30.288576      87.016292       0.597225       0.422874      -1.065395       0.044725       0.105061      -0.067183       0.132483      -0.013177       0.025624       0.067506       0.053815       0.118597      -0.089648       0.009385       0.080263             25.474094      17.421137      15.384392     -10.338283      37.165206     -19.683969      21.835939           0.000546
          160              C       5.601021      13.163016       6.051821       0.620431      24.087864 0.24501114E+03  0.50408793E+04                                 7.773248                            5.573168       0.026499       2.073758                    0.999612      21.844408      60.693127       0.626233       0.475390      -1.019323      -0.020144      -0.044759       0.036450       0.061137      -0.005936       0.084014       0.029958       0.082203       0.098746      -0.082270      -0.032463       0.114733             10.394616       8.272012       2.087390      -3.650551      14.388769      -4.741304       8.523067           0.000921
          161              C       1.874139      14.331280       4.544794      -0.018133      38.737825 0.42822777E+03  0.99717375E+04                                10.044097                            6.907605       0.065514       2.037482                    0.999324      26.854141      75.393460       0.629504       0.417841      -1.069469      -0.002327       0.035425      -0.022611       0.042091       0.003926      -0.000483       0.006192       0.031029      -0.007115      -0.017383       0.000189       0.017194             14.747273       6.183781      -1.070197       0.186777      23.907565      -8.613743      14.150472           0.007642
          162              C      -3.107372      10.446901      13.409459       0.149062      41.726650 0.38186082E+03  0.86847196E+04                                10.594049                            6.632173      -0.307321       1.924640                    0.998845      25.904801      73.072984       0.623473       0.431954      -1.055272      -0.010759      -0.002169       0.028300       0.030354      -0.006858      -0.019589       0.010415       0.007135       0.086238      -0.022185      -0.017237       0.039423             15.681799      11.665869      -3.337347      -7.351343       7.897762       1.627039      27.481766           0.000249
          163              C      -1.547286       9.280509      11.970984      -0.096755      34.490330 0.43086891E+03  0.10144692E+05                                 9.349170                            7.003291      -0.053461       1.955650                    0.999624      29.481248      85.853504       0.609427       0.426865      -1.053703      -0.021740       0.011135       0.002848       0.024591      -0.003802       0.005424       0.001656      -0.018447      -0.073710      -0.025713       0.003444       0.022268             11.906779       9.500138      -2.644905      -3.775243       6.767252       0.710302      19.452946           0.000021
          164              C       8.376769       1.774079       0.755181       0.162308      41.334390 0.39799915E+03  0.91976450E+04                                10.696837                            6.885328      -0.376648       1.906117                    0.998368      26.397877      76.457279       0.593353       0.446682      -1.040578      -0.005586       0.032468       0.016739       0.036954      -0.000298      -0.003294       0.009998      -0.036641       0.006528      -0.019942      -0.002350       0.022292             15.109661       7.373651      -2.064036      -3.632975      20.211360       5.880723      17.743973           0.000155
          165              C      -4.354610      10.855589      17.242056       0.158885      40.854778 0.40918331E+03  0.95447891E+04                                10.701632                            7.015834      -0.632613       1.820429                    0.996976      26.950987      79.043268       0.582084       0.451099      -1.035527       0.006452       0.000366      -0.028913       0.029626       0.000897      -0.007253       0.000209      -0.025402       0.056525      -0.023400       0.003312       0.020088             15.959988       9.517524       0.095864      -7.376188      11.411619      -0.605501      26.950820           0.000252
          166              C       8.210252       3.012379       1.475530      -0.115912      75.397994 0.48651303E+03  0.11690075E+05                                14.795435                            7.368029       0.476811       2.103838                    0.999609      29.928486      85.207037       0.609177       0.418446      -1.069644       0.021736      -0.110939      -0.077773       0.137217       0.010710      -0.000262      -0.067960       0.058207       0.107205      -0.086044       0.011630       0.074414             22.960526       9.673409      -6.688310      -4.724959      37.518395      19.910248      21.689775           0.000435
          167              C       8.027797      17.418056       3.055925      -0.095118      83.547664 0.49510109E+03  0.11951460E+05                                15.851840                            7.453536       0.421440       2.085264                    0.999788      30.044330      85.801798       0.603000       0.420787      -1.067897      -0.051293      -0.097692       0.067131       0.129156      -0.064956       0.021407       0.039306       0.056437      -0.045705      -0.089887       0.011281       0.078606             26.901335      18.285397      16.301987     -11.553166      39.083433     -21.486435      23.335174           0.000553
          168              C       7.420336      16.336371       3.801842       0.154419      43.842429 0.38061714E+03  0.86484526E+04                                10.964812                            6.617194      -0.314240       1.923987                    0.998798      25.844506      72.843837       0.624835       0.431410      -1.055717       0.015868       0.023870      -0.015421       0.032548       0.020010      -0.012324      -0.026835      -0.025711      -0.010594      -0.023680      -0.020199       0.043878             16.801571      13.949126       5.842413      -6.617052      23.083055     -10.393810      13.372533          -0.000031
          169              C       2.037720      17.836888       2.196620      -0.098490      77.499424 0.49062883E+03  0.11803652E+05                                15.027096                            7.384889       0.541453       2.124135                    0.999276      29.787957      84.621282       0.610768       0.416837      -1.071597      -0.008646      -0.101572       0.074545       0.126288      -0.006959       0.005752       0.072538       0.066959       0.024100      -0.091429       0.030126       0.061303             24.537561       9.386341       3.669241      -2.685192      40.858155     -22.517393      23.368187           0.000577
          170              C      -3.088722      10.839705      11.041275      -0.086919      33.803910 0.40021042E+03  0.92049022E+04                                 9.075237                            6.655052       0.033870       1.987566                    0.999609      28.503445      80.725231       0.641696       0.414998      -1.066420      -0.001841      -0.010208       0.023713       0.025882       0.004137       0.018413      -0.015613      -0.004669      -0.017938      -0.028007       0.007377       0.020630             11.499823       9.728914      -3.294889      -4.429758       7.100497       1.603448      17.670058          -0.000069
          171              C       1.789333      16.709120       4.363595      -0.145050      34.566804 0.43088598E+03  0.10098215E+05                                 9.189951                            6.882457       0.339120       2.084354                    0.999841      29.076435      83.207629       0.633969       0.412246      -1.067868       0.006830      -0.026210       0.009179       0.028598       0.001731      -0.001895       0.014165      -0.018308      -0.032698      -0.017633      -0.003305       0.020938             11.835205       5.773346      -0.303955      -0.928448      16.907214      -5.429689      12.825055           0.000777
          172              C      -2.068293       9.516883      13.225296      -0.139347      35.999114 0.44292432E+03  0.10477555E+05                                 9.547968                            7.036512       0.214742       2.042149                    0.999706      29.571339      85.697403       0.617674       0.419195      -1.060831      -0.003390      -0.001730      -0.022385       0.022706      -0.005143       0.013505      -0.015807      -0.008670       0.026660      -0.017086      -0.009283       0.026369             12.308517      10.815183      -3.504450      -5.061169       7.431887       1.698190      18.678481           0.000367
          173              C       1.751429      15.551811       5.112847      -0.090584      32.812829 0.40354677E+03  0.93214253E+04                                 8.952303                            6.725492       0.164044       2.031488                    0.999726      28.567928      81.666365       0.630859       0.420325      -1.060686       0.006216       0.008581      -0.028497       0.030403       0.004056      -0.000287       0.010663       0.047700       0.052504      -0.035099       0.015358       0.019741             11.533549       5.645522      -0.689502      -0.355054      18.286800      -4.815055      10.668325          -0.000133
          174              C       6.199304      16.527290       4.408802      -0.144371      37.846178 0.44837595E+03  0.10648648E+05                                 9.909521                            7.102177       0.149730       2.021871                    0.999521      29.727888      86.577925       0.611339       0.421863      -1.058190      -0.007883      -0.023476       0.010703       0.026978      -0.010440       0.006607      -0.003643      -0.026050      -0.014833      -0.016572      -0.003877       0.020449             13.209236      13.047343       3.213678      -5.309276      16.025304      -6.474334      10.555063           0.000931
          175              C       6.239561      14.283133       5.261808      -0.021168      39.465718 0.42031308E+03  0.97112446E+04                                10.055255                            6.766526       0.042028       2.022179                    0.999263      26.817985      74.230308       0.648954       0.408498      -1.078927       0.022114       0.028001      -0.019494       0.040659      -0.002528      -0.000545       0.007614      -0.003462       0.026754      -0.008428      -0.004390       0.012818             14.587082      12.021048       3.990746      -5.259127      20.328239      -8.481028      11.411959           0.013587
          176              C      -3.637818      10.661166      14.720094      -0.086088      75.852596 0.49207031E+03  0.11845630E+05                                14.862386                            7.400424       0.558870       2.131108                    0.999596      29.733662      84.460751       0.609618       0.417366      -1.071383       0.037466      -0.015217      -0.114498       0.121429      -0.018574       0.063083      -0.029108       0.011230      -0.191591      -0.096908       0.013542       0.083366             24.535525      15.530229      -1.855973     -16.520173       8.547197       3.858508      49.529148           0.000925
          177              C       1.955280      16.656230       3.000342       0.155063      40.849098 0.37931402E+03  0.86155058E+04                                10.474861                            6.624826      -0.269280       1.939697                    0.998919      25.748332      72.670232       0.621503       0.433892      -1.053709       0.009241       0.027416      -0.017603       0.033866       0.002052       0.002155      -0.025224      -0.042186      -0.007811      -0.022040      -0.016014       0.038053             15.544125       6.278739       1.270892      -1.432044      24.601337     -10.073406      15.752301          -0.000128
          178              C       6.247647       6.442754       4.285409      -0.097444      35.868024 0.42353455E+03  0.99371989E+04                                 9.595336                            6.949979      -0.053712       1.957495                    0.999676      29.397296      85.681849       0.610410       0.427671      -1.052369       0.021527      -0.014202      -0.018457       0.031714      -0.014686      -0.009227      -0.014435       0.019287       0.033700      -0.030232       0.011748       0.018483             12.337990      11.059526      -0.764175      -2.114870      16.408350       7.074633       9.546095           0.002147
          179              C       7.219527       7.328141       4.558505      -0.016056      38.320688 0.41393598E+03  0.95379491E+04                                 9.858772                            6.730979       0.003846       2.010023                    0.999351      26.818094      74.397798       0.647634       0.410445      -1.076456       0.009955      -0.030709      -0.023175       0.039740      -0.008063       0.000955      -0.009219       0.004934       0.024871      -0.014802       0.000752       0.014050             13.687932      11.634565      -2.219462      -3.263225      18.405178       8.614415      11.024052           0.010333
          180              C      -3.603422      11.080211      12.307444      -0.136582      35.278199 0.41071616E+03  0.95100352E+04                                 9.321844                            6.717947       0.251427       2.055758                    0.999838      28.912129      82.216886       0.641953       0.412062      -1.068077       0.007999      -0.012325      -0.027352       0.031049      -0.018341      -0.003529       0.001938       0.001543      -0.055431      -0.018914      -0.009008       0.027922             11.973194       9.052225      -2.806414      -3.682085       7.212791       0.514793      19.654566           0.000326
          181              C       7.733432       5.122013       2.960694       0.147472      43.651403 0.38417437E+03  0.87433460E+04                                10.898286                            6.633275      -0.342790       1.912485                    0.998691      25.945994      73.017891       0.626611       0.429496      -1.057649       0.009391      -0.021680      -0.020449       0.031247      -0.008318      -0.005325       0.035190      -0.044219      -0.007958      -0.027167      -0.022144       0.049311             16.116362      11.936746      -3.025691      -3.814845      22.804328      11.319901      13.608012          -0.000562
          182              C       5.630487      15.501394       5.161760      -0.096884      35.626480 0.42623030E+03  0.10011709E+05                                 9.550882                            6.956204      -0.021679       1.966517                    0.999695      29.448332      85.749747       0.612506       0.425727      -1.054053       0.025818       0.008311      -0.013536       0.030313      -0.004857      -0.004863       0.014065       0.034071       0.039656      -0.028641       0.007171       0.021470             12.534549      10.744881       2.123155      -3.716977      17.306957      -6.513370       9.551810           0.000535
          183              C       7.444146      14.089528       4.612234      -0.089900      34.578973 0.40508671E+03  0.93542921E+04                                 9.246344                            6.717715       0.036357       1.987871                    0.999654      28.667622      81.607975       0.634917       0.417760      -1.063630      -0.007800       0.024394      -0.005248       0.026143      -0.022552       0.011726       0.010028      -0.013209      -0.017425      -0.030287       0.003847       0.026439             11.827302      11.140751       2.872301      -4.536701      15.072931      -5.595301       9.268222          -0.000245
          184              C       2.025601      14.268885       3.185988      -0.091423      32.438131 0.40071315E+03  0.92398590E+04                                 8.889193                            6.707148       0.107057       2.012329                    0.999672      28.612422      81.727470       0.630959       0.420992      -1.060246       0.000965       0.024585       0.005474       0.025205      -0.002741       0.004498       0.027711       0.013855      -0.032673      -0.034868       0.012875       0.021993             11.219771       5.244530      -0.264712      -0.344844      16.306848      -5.605353      12.107936          -0.000018
          185              C       6.496700       5.322437       3.489098      -0.148492      37.178446 0.43685479E+03  0.10303818E+05                                 9.732833                            6.979618       0.162389       2.022362                    0.999643      29.704580      86.105872       0.620994       0.418174      -1.060919      -0.002448       0.028162       0.015051       0.032025       0.019491       0.011814       0.005806      -0.016022      -0.017199      -0.021549      -0.006364       0.027913             12.745708      12.105027      -2.509581      -3.604973      15.892802       7.126740      10.239296           0.002234
          186              C       8.042008      15.101787       3.898926      -0.139987      36.273079 0.41517680E+03  0.96396998E+04                                 9.518028                            6.771153       0.208728       2.040914                    0.999769      29.057146      82.753304       0.637019       0.414117      -1.066707      -0.013087      -0.013546       0.014002       0.023469      -0.008711      -0.017243       0.004768       0.026338      -0.025399      -0.017110      -0.011533       0.028643             12.325712      10.446040       2.121111      -3.648422      17.304343      -6.221390       9.226754           0.001056
          187              C       8.004816       3.957892       2.137332      -0.087985      79.106910 0.47531776E+03  0.11341717E+05                                15.237539                            7.263847       0.428322       2.087522                    0.999454      29.618270      83.714687       0.616639       0.416275      -1.072271      -0.023321       0.107544       0.071468       0.131215       0.032708       0.013160      -0.044096       0.113674      -0.082006      -0.087237       0.007973       0.079264             24.636036      10.507932      -7.994662      -5.697893      40.171292      22.027588      23.228883           0.000684
          188              C       8.482815       7.136808       4.049740      -0.097970      34.799694 0.41357543E+03  0.96178084E+04                                 9.305700                            6.807232      -0.006813       1.969950                    0.999647      29.139620      83.750868       0.626855       0.420163      -1.060135      -0.014184      -0.019902      -0.007446       0.025548       0.019671       0.011284      -0.011149       0.020788      -0.026659      -0.029451       0.002264       0.027187             11.535495      11.146541      -1.524450      -2.853094      14.203075       6.128598       9.256867           0.000069
          189              C       8.757192       6.035501       3.256763      -0.146207      36.216999 0.43256773E+03  0.10147736E+05                                 9.508577                            6.918637       0.189933       2.029521                    0.999730      29.484031      84.422358       0.629177       0.414971      -1.066086      -0.010062       0.014074       0.013975       0.022240      -0.000354      -0.015654       0.005122       0.046522      -0.048793      -0.023668      -0.012471       0.036139             11.864645      10.337961      -0.120461      -1.762206      15.851208       6.643401       9.404767           0.000045
          190              C       2.001188      15.400573       2.423026      -0.136416      33.960036 0.41228184E+03  0.95559368E+04                                 9.095767                            6.745947       0.212464       2.043122                    0.999790      28.925289      82.311727       0.638417       0.413926      -1.066810      -0.003786      -0.015210       0.018502       0.024248       0.000474      -0.001687       0.007290       0.007737       0.077293      -0.018028      -0.009022       0.027049             11.544190       5.299325       0.075713      -0.208569      18.286898      -5.057278      11.046347           0.000508
          191              C      -1.469739       9.699555       9.512757       0.623827      23.963783 0.24499748E+03  0.50420139E+04                                 7.753857                            5.575502      -0.023420       2.058577                    0.999535      21.835121      60.734281       0.625498       0.475814      -1.018795       0.027974      -0.014504      -0.058469       0.066419       0.075552       0.027219       0.007723      -0.017524      -0.191586      -0.074563      -0.036708       0.111271             10.292663       8.008865      -2.400159      -3.273793       6.038607       0.886478      16.830517          -0.000385
          192              C       6.931737       8.556316       5.423739       0.574932      24.709981 0.24853926E+03  0.51171094E+04                                 7.825209                            5.566755       0.031183       2.069672                    0.999624      22.016879      60.624634       0.636262       0.467563      -1.026496      -0.030401       0.034779       0.037399       0.059435      -0.010377       0.023414      -0.077121      -0.021007       0.168806      -0.066757      -0.042424       0.109181             10.284724       9.231807      -1.930509      -2.379523      13.306674       5.870881       8.315691          -0.003248
          193              C       2.091690      10.331182      15.535304      -0.098103      71.099982 0.50394802E+03  0.12210559E+05                                14.281319                            7.514149       0.599098       2.148712                    0.999747      29.766511      84.975251       0.601660       0.420151      -1.069039      -0.000149      -0.000179      -0.124944       0.124944      -0.000094      -0.000063       0.000332      -0.016341      -0.286468      -0.095490       0.039574       0.055916             22.297502       9.028837      -0.181700      -0.000478       7.627433      -0.000829      50.236238           0.001429
          194              C       2.091689      10.331171      18.169172       0.152871      39.322319 0.40638242E+03  0.94715722E+04                                10.446990                            7.014822      -0.616479       1.823819                    0.997224      27.072420      79.596242       0.578748       0.454077      -1.032910      -0.000262      -0.000316      -0.030176       0.030179       0.006478      -0.000128       0.000191      -0.025640       0.087083      -0.028878      -0.000151       0.029029             14.818198       8.056766       2.447165       0.000142      11.176891      -0.000039      25.220937           0.000210
          195              C       2.091692      10.331200      11.303254      -0.021010      38.787961 0.46292006E+03  0.11013615E+05                                10.108450                            7.229279      -0.127845       1.968168                    0.998666      27.692245      79.101860       0.608089       0.423365      -1.063830      -0.000204       0.000991       0.048047       0.048057      -0.007035       0.000059       0.000849       0.026149      -0.043612      -0.014637      -0.007479       0.022116             14.132519       6.038440       0.040661      -0.000084       9.618027       0.001134      26.741090           0.022122
          196              C       2.091690      10.331177      16.726251      -0.079510      69.030160 0.52214849E+03  0.12810197E+05                                14.194504                            7.759844       0.284038       2.050482                    0.999878      30.162042      87.665083       0.577299       0.432457      -1.057546       0.000200      -0.000143       0.125233       0.125233       0.014162       0.000210      -0.000237      -0.018760      -0.281546      -0.093849       0.029939       0.063911             21.822112       9.813079      -0.032929      -0.000554       7.632134      -0.001282      48.021122           0.001120
          197              C      15.194024      -0.000010       2.424878      -0.185960      35.643251 0.45076388E+03  0.10740873E+05                                 9.550050                            7.129369       0.064510       1.996000                    0.998414      30.200855      88.673927       0.607899       0.422848      -1.055478       0.000004       0.000551       0.002700       0.002756      -0.011183       0.000251      -0.000113       0.052597       0.038558      -0.035004       0.012845       0.022159             12.174359       9.166334       6.473906       0.000579      17.494758       0.001157       9.861986           0.000720
          198              C       2.091691      10.331188      14.092012       0.154813      39.218177 0.39187917E+03  0.89822372E+04                                10.215528                            6.753842      -0.258789       1.940814                    0.998900      26.031598      74.033742       0.612199       0.436497      -1.051136       0.000133      -0.000007       0.030111       0.030112       0.002873      -0.000008       0.000086      -0.008417       0.127296      -0.026311      -0.016121       0.042432             14.435361       5.995429      -0.272199      -0.000119       9.746237      -0.001328      27.564416          -0.000424
          199              C       2.091693      10.331206       9.805491       0.597133      24.075019 0.27248660E+03  0.57888012E+04                                 7.933012                            5.971089      -0.301338       1.954081                    0.999010      23.051243      66.258211       0.587583       0.490674      -1.005756      -0.000068       0.000527      -0.077224       0.077226       0.012400       0.000139      -0.000227       0.146132      -0.142286      -0.050415      -0.047410       0.097825             10.592239       5.313005      -0.166499      -0.000143       7.832803       0.000920      18.630909          -0.001553
          200              C       4.907686       2.737726      13.175272       0.612279      24.917504 0.26065858E+03  0.54626851E+04                                 8.084796                            5.813055      -0.180160       2.001292                    0.999325      22.437883      63.534355       0.601179       0.486148      -1.010625      -0.009207      -0.060713      -0.028468       0.067685       0.014330       0.013801      -0.018834       0.157046      -0.125483      -0.072373      -0.029389       0.101762             11.281449       5.238175      -0.788805      -0.651444      17.383578       5.672890      11.222595          -0.000861
          201              C       5.100139      -1.199691       6.526124      -0.091375      32.805849 0.43079812E+03  0.10128552E+05                                 8.998344                            6.989833       0.037630       1.987613                    0.999678      29.188026      84.555006       0.612550       0.425296      -1.056137      -0.002226       0.015561      -0.017262       0.023347       0.001027       0.005260      -0.013990      -0.002740      -0.096362      -0.036358       0.015231       0.021127             11.119764       5.496575      -0.266879      -0.422328       8.876464       1.041890      18.986252           0.000333
          202              C      -8.318876       9.166840      18.192517      -0.187567      36.835951 0.49141466E+03  0.11995541E+05                                 9.863798                            7.517027      -0.200548       1.905936                    0.997593      31.124183      93.267367       0.581914       0.431197      -1.047658      -0.001907       0.000258      -0.002373       0.003055      -0.009988      -0.001361      -0.018484       0.008963      -0.066446      -0.031876       0.007620       0.024257             12.796797       7.994045       2.869268       2.514115      11.741228       4.132233      18.655119           0.000749
          203              C      12.721373      20.005837       0.580652      -0.180499      36.373150 0.47872950E+03  0.11609353E+05                                 9.789487                            7.420798      -0.211322       1.906926                    0.997043      30.811631      92.017889       0.585526       0.431362      -1.047593      -0.000982      -0.001223       0.002253       0.002745       0.000221      -0.010127      -0.022851       0.014061      -0.059284      -0.035344       0.012179       0.023165             13.285327       8.181282       1.658725       4.419157      11.744535       4.992315      19.930166           0.000842
          204              C      -1.030920       0.471507       2.665736      -0.092422      76.016750 0.52119444E+03  0.12759801E+05                                15.007275                            7.692133       0.371530       2.072677                    0.999913      30.247861      87.347970       0.587675       0.425721      -1.063464      -0.036655       0.016390      -0.117438       0.124113       0.012654      -0.022401      -0.000341      -0.053484      -0.276090      -0.096395       0.020623       0.075772             24.612895      15.258972      -0.774622      15.665281       8.496730      -1.479578      50.082984           0.000784
          205              C       0.915808      -0.375676       7.665936      -0.018035      38.875803 0.42304346E+03  0.97944989E+04                                 9.974099                            6.805684       0.018829       2.015746                    0.999226      26.824511      74.432476       0.644346       0.410572      -1.077085      -0.017261       0.003361      -0.039410       0.043155       0.009008      -0.006776       0.000880      -0.008027      -0.028525      -0.014056      -0.000945       0.015001             14.155909      10.911727      -3.506691       6.085430       7.559745      -2.003189      23.996256           0.001712
          206              C       5.300488       9.698901      17.739334       0.157707      40.201117 0.40822921E+03  0.95273300E+04                                10.599963                            7.028515      -0.658641       1.811423                    0.997020      27.053524      79.646315       0.578342       0.453789      -1.032865      -0.004132      -0.025749      -0.016731       0.030984       0.005009       0.005125       0.010436      -0.040021       0.020484      -0.024551       0.000293       0.024258             15.237950       7.781821       1.680535       3.282489      19.978170       7.165718      17.953860           0.000148
          207              C      -8.359913       9.174284      16.784057       0.162139      42.676033 0.39762043E+03  0.91704725E+04                                10.889219                            6.845190      -0.416823       1.889597                    0.998228      26.358599      75.827616       0.600965       0.441910      -1.045223      -0.012030      -0.025620      -0.017679       0.033371       0.008233       0.003202       0.011976      -0.039166       0.025015      -0.025432      -0.000399       0.025831             16.052423      10.744596       7.942336       3.636213      20.740902       6.312568      16.671771           0.000103
          208              C       5.093146      -1.197206       5.137674      -0.141851      34.557581 0.44901421E+03  0.10643796E+05                                 9.235021                            7.068017       0.254994       2.056648                    0.999740      29.422839      84.986670       0.619303       0.417221      -1.063495      -0.003944       0.007008       0.024085       0.025392       0.004298      -0.000562       0.015209      -0.011834      -0.015454      -0.015656      -0.003181       0.018837             11.449324       5.619613      -0.437973      -0.300581       9.598036      -0.899158      19.130323           0.001621
          209              C      18.780574       1.750317       0.613631      -0.182248      37.120320 0.49388873E+03  0.12063187E+05                                 9.908572                            7.540725      -0.136009       1.927801                    0.997650      30.974877      92.649712       0.580824       0.431746      -1.048010      -0.002114       0.000988       0.002535       0.003446       0.001494      -0.003626       0.013591       0.021240      -0.071632      -0.030103       0.007252       0.022851             12.852047       7.729918      -1.239893       4.244678      11.692581      -3.129582      19.133643           0.001137
          210              C       5.119606       8.482296      17.000458      -0.090752      74.058260 0.51115773E+03  0.12461846E+05                                14.754102                            7.631474       0.306925       2.053652                    0.999901      30.159291      87.102992       0.588011       0.427261      -1.061784       0.011201       0.108497       0.065608       0.127285      -0.015639      -0.006054      -0.065734       0.083392       0.065682      -0.093152       0.032713       0.060439             23.302072       9.925180       4.284086       3.224424      37.515296      20.738002      22.465741           0.000432
          211              C       5.218197      10.913445      17.082720      -0.184569      35.870293 0.50544740E+03  0.12440807E+05                                 9.734975                            7.677407      -0.303722       1.871997                    0.997457      31.370791      94.783804       0.569048       0.437305      -1.042674      -0.002127       0.001354      -0.001288       0.002831      -0.006475      -0.007175      -0.001018       0.053849       0.009471      -0.029379       0.001293       0.028087             11.886743       6.803008      -0.037871       1.430255      17.747674       0.774237      11.109548           0.000916
          212              C      -8.817153       8.007063      16.077048      -0.105564      80.157671 0.50187920E+03  0.12170055E+05                                15.468248                            7.523787       0.330050       2.056121                    0.999884      30.276571      86.980942       0.597183       0.422966      -1.065316       0.044775       0.104649       0.066978       0.132069      -0.012880      -0.025305      -0.066804       0.053302       0.117534      -0.088661       0.009189       0.079472             25.468367      17.417654      15.381318      10.335496      37.157818      19.678925      21.829630           0.000546
          213              C       8.573996       2.831743      12.475673       0.617822      24.124211 0.24543775E+03  0.50517618E+04                                 7.779448                            5.577071       0.020483       2.071774                    0.999603      21.866747      60.764273       0.626185       0.475228      -1.019428      -0.020474      -0.044648      -0.036604       0.061257      -0.005211      -0.084510      -0.029979       0.082391       0.098987      -0.082081      -0.033313       0.115394             10.403804       8.278888       2.090532       3.654369      14.401912       4.746795       8.530612           0.000920
          214              C       4.847112       3.999994      13.982700      -0.015844      38.676078 0.42740027E+03  0.99484406E+04                                10.037932                            6.903820       0.064148       2.037404                    0.999334      26.825414      75.316945       0.629232       0.418192      -1.069161      -0.002400       0.034871       0.022375       0.041502       0.003564       0.000228      -0.006045       0.028837      -0.006736      -0.016314       0.000324       0.015990             14.737330       6.180924      -1.069180      -0.186801      23.891430       8.608206      14.139635           0.007641
          215              C      -0.134391       0.115689       5.118035       0.147869      41.728943 0.38193351E+03  0.86859919E+04                                10.589744                            6.629609      -0.301626       1.926529                    0.998837      25.911180      73.067549       0.624101       0.431538      -1.055623      -0.011635      -0.001291      -0.027995       0.030344      -0.006272       0.019040      -0.011123       0.006941       0.086298      -0.021552      -0.017683       0.039235             15.674435      11.660325      -3.335964       7.346326       7.894787      -1.625926      27.468194           0.000249
          216              C       1.425694      -1.050715       6.556510      -0.097186      34.534268 0.43154253E+03  0.10164637E+05                                 9.357073                            7.008812      -0.054700       1.955103                    0.999629      29.503844      85.939760       0.609174       0.426871      -1.053687      -0.021664       0.011050      -0.003551       0.024577      -0.004130      -0.005270      -0.000784      -0.020082      -0.075242      -0.026101       0.002703       0.023399             11.917891       9.507671      -2.646419       3.779483       6.772031      -0.711140      19.473972           0.000021
          217              C      11.349739      -8.557238      17.772313       0.161799      41.337941 0.39802710E+03  0.91977854E+04                                10.694063                            6.883311      -0.374806       1.906808                    0.998340      26.398927      76.440106       0.593775       0.446389      -1.040824      -0.005578       0.032033      -0.017230       0.036798      -0.000652       0.003214      -0.010723      -0.036218       0.005423      -0.019527      -0.003281       0.022808             15.106244       7.371907      -2.063557       3.632979      20.204055      -5.879660      17.742770           0.000155
          218              C      18.877075       0.524409       1.285438       0.159292      40.844697 0.40906337E+03  0.95415039E+04                                10.700457                            7.015188      -0.631443       1.820860                    0.996908      26.948969      79.041058       0.582050       0.451148      -1.035476       0.006455       0.000029       0.028863       0.029576       0.001145       0.007295      -0.000083      -0.025912       0.055043      -0.023452       0.003829       0.019623             15.957333       9.515464       0.095300       7.373916      11.411797       0.603887      26.944739           0.000252
          219              C      11.183222      -7.318932      17.051964      -0.114605      75.295715 0.48572089E+03  0.11666076E+05                                14.782217                            7.361831       0.479796       2.104953                    0.999582      29.903235      85.112005       0.609469       0.418424      -1.069678       0.021841      -0.111119       0.077578       0.137270       0.010793      -0.000135       0.067810       0.057727       0.107332      -0.085796       0.011478       0.074317             22.939489       9.665301      -6.682467       4.721805      37.478927     -19.892625      21.674240           0.000435
          220              C      -9.257931       7.086758      15.471569      -0.095761      83.581107 0.49526866E+03  0.11956622E+05                                15.856268                            7.455106       0.420501       2.084927                    0.999789      30.047971      85.818695       0.602893       0.420822      -1.067865      -0.051906      -0.098308      -0.067571       0.130094      -0.065050      -0.021193      -0.039530       0.056590      -0.044767      -0.090071       0.011477       0.078595             26.910033      18.291092      16.307747      11.556866      39.096922      21.493736      23.342084           0.000553
          221              C      10.393308       6.005080      14.725652       0.153978      43.876951 0.38092906E+03  0.86573503E+04                                10.970106                            6.619682      -0.314229       1.923878                    0.998781      25.856279      72.885666       0.624746       0.431381      -1.055730       0.015653       0.024316       0.015185       0.032663       0.019788       0.012057       0.027353      -0.024627      -0.011467      -0.024303      -0.019546       0.043849             16.811278      13.955978       5.847494       6.621183      23.097444      10.401362      13.380411          -0.000032
          222              C       5.010691       7.505583      16.330874      -0.097695      77.411534 0.49018209E+03  0.11789906E+05                                15.014586                            7.380656       0.541662       2.124397                    0.999277      29.774701      84.565535       0.611068       0.416739      -1.071689      -0.008530      -0.100905      -0.073950       0.125392      -0.006595      -0.005284      -0.071845       0.066315       0.023555      -0.090488       0.029823       0.060664             24.512218       9.378602       3.664881       2.681997      40.814410      22.491771      23.343642           0.000577
          223              C      -0.115743       0.508473       7.486219      -0.085787      33.749070 0.39942419E+03  0.91817140E+04                                 9.061586                            6.644897       0.036324       1.988734                    0.999654      28.479856      80.619104       0.642752       0.414547      -1.066778      -0.001647      -0.010286      -0.025140       0.027213       0.003796      -0.017896       0.015014      -0.005352      -0.014248      -0.026749       0.006482       0.020268             11.481440       9.711970      -3.289351       4.417005       7.090240      -1.596504      17.642110          -0.000068
          224              C       4.762306       6.377833      14.163899      -0.141754      34.463625 0.42926803E+03  0.10051023E+05                                 9.173404                            6.871002       0.341840       2.085843                    0.999825      29.023641      83.023224       0.634281       0.412423      -1.067734       0.006594      -0.025041      -0.010479       0.027935       0.000960       0.002002      -0.014754      -0.020773      -0.033758      -0.018078      -0.004390       0.022469             11.810702       5.762938      -0.304326       0.926241      16.872379       5.411221      12.796789           0.000776
          225              C       0.904688      -0.814331       5.302198      -0.138937      35.989132 0.44278795E+03  0.10473074E+05                                 9.544087                            7.033589       0.217381       2.042709                    0.999712      29.567932      85.670417       0.618071       0.418976      -1.061015      -0.004375      -0.000644       0.021889       0.022331      -0.005062      -0.013329       0.015843      -0.008659       0.026433      -0.016983      -0.009255       0.026238             12.303152      10.810505      -3.503199       5.057831       7.429326      -1.696818      18.669626           0.000367
          226              C       4.724403       5.220530      13.414647      -0.092510      32.880035 0.40457921E+03  0.93510918E+04                                 8.964400                            6.734645       0.159406       2.029624                    0.999696      28.601261      81.782723       0.630362       0.420395      -1.060660       0.005747       0.008538       0.027023       0.028917       0.003862      -0.000264      -0.010823       0.047648       0.051039      -0.034877       0.015317       0.019559             11.550454       5.653977      -0.691070       0.354503      18.319603       4.824426      10.677781          -0.000133
          227              C       9.172277       6.196003      14.118692      -0.143783      37.854637 0.44845948E+03  0.10651317E+05                                 9.913302                            7.104842       0.144898       2.020441                    0.999509      29.726367      86.581318       0.610955       0.422102      -1.058022      -0.008360      -0.023154      -0.010685       0.026836      -0.010882      -0.006407       0.003616      -0.025887      -0.017067      -0.016390      -0.004568       0.020958             13.215815      13.054833       3.220177       5.314688      16.030589       6.479113      10.562024           0.000931
          228              C       9.212535       3.951854      13.265686      -0.021187      39.496731 0.42061552E+03  0.97205612E+04                                10.062873                            6.770830       0.039190       2.021193                    0.999283      26.825150      74.273535       0.648441       0.408724      -1.078713       0.021727       0.027152       0.018807       0.039535      -0.001224       0.000741      -0.007153      -0.005086       0.026264      -0.007305      -0.005131       0.012436             14.599540      12.031897       3.994607       5.264727      20.345138       8.488786      11.421586           0.013587
          229              C      -0.664836       0.329964       3.807400      -0.085573      75.881435 0.49215834E+03  0.11848842E+05                                14.868952                            7.402993       0.558446       2.131063                    0.999562      29.733465      84.477209       0.609248       0.417581      -1.071194       0.037107      -0.015867       0.114289       0.121205      -0.018754      -0.062512       0.028965       0.011567      -0.191622      -0.096417       0.013284       0.083132             24.547486      15.536058      -1.857041      16.527566       8.550707      -3.861376      49.555692           0.000925
          230              C       4.928252       6.324932      15.527152       0.154983      40.867635 0.37954141E+03  0.86223833E+04                                10.480205                            6.628554      -0.271103       1.939077                    0.998930      25.753669      72.704105       0.621052       0.434120      -1.053519       0.009455       0.027820       0.017374       0.034135       0.002189      -0.002005       0.024992      -0.043112      -0.006338      -0.022271      -0.015872       0.038143             15.551451       6.281663       1.271554       1.432771      24.612409      10.078720      15.760282          -0.000128
          231              C       9.220619      -3.888533      14.242085      -0.097278      35.878455 0.42369618E+03  0.99418341E+04                                 9.598303                            6.952740      -0.057498       1.956320                    0.999650      29.398801      85.686904       0.610106       0.427847      -1.052271       0.021537      -0.013225       0.017538       0.030762      -0.014377       0.009074       0.014041       0.018152       0.032091      -0.029308       0.011470       0.017838             12.342281      11.058707      -0.762053       2.112910      16.418393      -7.078936       9.549742           0.002145
          232              C      10.192500      -3.003144      13.968989      -0.016059      38.326710 0.41397035E+03  0.95392159E+04                                 9.860157                            6.731473       0.001449       2.009266                    0.999372      26.822175      74.418025       0.647561       0.410471      -1.076407       0.011378      -0.030622       0.022976       0.039938      -0.007669      -0.001082       0.009076       0.005657       0.025513      -0.014630       0.000677       0.013953             13.691053      11.635054      -2.221874       3.264537      18.410736      -8.617744      11.027369           0.010333
          233              C      -0.630442       0.748990       6.220050      -0.137179      35.339664 0.41152810E+03  0.95343651E+04                                 9.336518                            6.727639       0.248199       2.054555                    0.999837      28.937596      82.336407       0.640998       0.412437      -1.067743       0.006479      -0.011559       0.026099       0.029270      -0.019058       0.002383      -0.002388       0.001564      -0.057970      -0.019559      -0.009412       0.028971             11.994220       9.064538      -2.809060       3.689742       7.221981      -0.515246      19.696140           0.000327
          234              C      10.706404      -5.209285      15.566800       0.145981      43.731400 0.38496648E+03  0.87657184E+04                                10.909118                            6.639021      -0.342016       1.912225                    0.998672      25.974222      73.110884       0.626506       0.429355      -1.057755       0.009751      -0.022189       0.020875       0.031988      -0.008430       0.005643      -0.034902      -0.044627      -0.009228      -0.027024      -0.022242       0.049266             16.133692      11.947552      -3.029717       3.819277      22.830334     -11.334051      13.623190          -0.000562
          235              C       8.603461       5.170114      13.365734      -0.097128      35.598729 0.42583383E+03  0.99994346E+04                                 9.541696                            6.949324      -0.016851       1.967954                    0.999685      29.439596      85.693850       0.613331       0.425281      -1.054397       0.026160       0.007812       0.013668       0.030532      -0.003918       0.004794      -0.014360       0.033155       0.040107      -0.028342       0.007033       0.021309             12.521610      10.738448       2.120038       3.715299      17.284041       6.503698       9.542341           0.000534
          236              C      10.417119       3.758243      13.915260      -0.088129      34.546656 0.40458234E+03  0.93400226E+04                                 9.241808                            6.714151       0.038126       1.988688                    0.999659      28.649142      81.552102       0.634978       0.417837      -1.063549      -0.007843       0.023835       0.005138       0.025613      -0.022559      -0.010923      -0.009697      -0.014496      -0.019895      -0.029597       0.002520       0.027078             11.821261      11.134961       2.868612       4.533622      15.066123       5.591464       9.262701          -0.000244
          237              C       4.998573       3.937588      15.341506      -0.090483      32.420485 0.40046023E+03  0.92325359E+04                                 8.888351                            6.707449       0.102884       2.011466                    0.999695      28.594343      81.668262       0.630606       0.421295      -1.060059       0.001088       0.023795      -0.004625       0.024264      -0.002613      -0.005008      -0.028394       0.012317      -0.032100      -0.035227       0.012026       0.023201             11.218295       5.244760      -0.263871       0.344859      16.300999       5.607944      12.109125          -0.000017
          238              C       9.469672      -5.008857      15.038396      -0.145291      37.066162 0.43521167E+03  0.10255714E+05                                 9.715707                            6.968146       0.158288       2.022035                    0.999670      29.648610      85.913164       0.621263       0.418374      -1.060759      -0.003014       0.027619      -0.014737       0.031449       0.019944      -0.011965      -0.006277      -0.015641      -0.020441      -0.021489      -0.007421       0.028909             12.720992      12.083263      -2.498137       3.594523      15.861354      -7.110030      10.218360           0.002232
          239              C      -9.243719       4.770496      14.628568      -0.139275      36.236460 0.41466252E+03  0.96242566E+04                                 9.509857                            6.765468       0.214632       2.043007                    0.999781      29.039164      82.672471       0.637531       0.413935      -1.066882      -0.012006      -0.012995      -0.012815       0.021846      -0.008800       0.016944      -0.004384       0.027293      -0.026228      -0.016955      -0.011813       0.028768             12.314679      10.437978       2.118532       3.645498      17.287571       6.214698       9.218489           0.001058
          240              C      10.977787      -6.373414      16.390162      -0.089022      79.228963 0.47608509E+03  0.11364961E+05                                15.252548                            7.270301       0.427336       2.087036                    0.999457      29.642847      83.810844       0.616270       0.416343      -1.072194      -0.023657       0.108224      -0.071451       0.131823       0.032791      -0.013081       0.044832       0.114491      -0.081268      -0.088137       0.008607       0.079531             24.660626      10.518161      -8.003694       5.704912      40.209623     -22.051067      23.254095           0.000683
          241              C      11.455788      -3.194481      14.477754      -0.099355      34.857113 0.41435982E+03  0.96412127E+04                                 9.318912                            6.816476      -0.011057       1.968501                    0.999653      29.164518      83.861859       0.626006       0.420507      -1.059852      -0.013364      -0.018168       0.007047       0.023629       0.020212      -0.011351       0.012034       0.021185      -0.026887      -0.030564       0.002871       0.027693             11.553464      11.161768      -1.531356       2.859895      14.226230      -6.140427       9.272394           0.000069
          242              C      11.730164      -4.295795      15.270731      -0.143880      36.131925 0.43128751E+03  0.10110005E+05                                 9.493641                            6.908144       0.191982       2.030610                    0.999731      29.440734      84.260769       0.629701       0.414942      -1.066126      -0.010509       0.014660      -0.014789       0.023325      -0.001005       0.015747      -0.006031       0.045067      -0.048727      -0.024157      -0.011444       0.035601             11.845317      10.323115      -0.121131       1.760143      15.823028      -6.631002       9.389809           0.000044
          243              C       4.974160       5.069270      16.104468      -0.136582      33.958028 0.41232379E+03  0.95569649E+04                                 9.093499                            6.745068       0.212880       2.043336                    0.999793      28.929074      82.317467       0.638644       0.413776      -1.066927      -0.003608      -0.015201      -0.018675       0.024349       0.000104       0.001789      -0.007293       0.007494       0.077580      -0.017911      -0.009249       0.027160             11.539496       5.298247       0.075948       0.208676      18.275248       5.054096      11.044992           0.000508
          244              C       1.503239      -0.631690       9.014737       0.623318      23.988934 0.24529792E+03  0.50497945E+04                                 7.758759                            5.578672      -0.025219       2.057788                    0.999544      21.850563      60.788844       0.625356       0.475772      -1.018808       0.027479      -0.013462       0.059254       0.066689       0.075380      -0.027894      -0.007394      -0.017265      -0.191223      -0.075051      -0.036041       0.111092             10.299874       8.013941      -2.401718       3.276937       6.041944      -0.887694      16.843737          -0.000385
          245              C       9.904711      -1.774962      13.103755       0.573242      24.725290 0.24870721E+03  0.51212545E+04                                 7.827031                            5.567523       0.030544       2.069508                    0.999642      22.026494      60.648315       0.636431       0.467377      -1.026634      -0.031086       0.034464      -0.036608       0.059112      -0.010704      -0.023410       0.076964      -0.021466       0.171404      -0.066434      -0.043200       0.109634             10.288017       9.234303      -1.932037       2.380854      13.311306      -5.873413       8.318441          -0.003233
          246              C       5.221652      -2.737835      13.175272       0.612685      24.911911 0.26058822E+03  0.54609640E+04                                 8.083995                            5.812734      -0.182354       2.000594                    0.999323      22.436196      63.532781       0.601110       0.486225      -1.010562       0.008494       0.059052      -0.027897       0.065860       0.014132      -0.013465       0.018005       0.156183      -0.126487      -0.071236      -0.030191       0.101427             11.279967       5.237426      -0.788622       0.651306      17.380267      -5.672338      11.222208          -0.000862
          247              C       5.029205       1.199637       6.526124      -0.088628      32.677467 0.42879011E+03  0.10068486E+05                                 8.971703                            6.970992       0.039706       1.989327                    0.999696      29.117521      84.267260       0.613778       0.424987      -1.056443       0.001418      -0.015562      -0.017019       0.023105       0.000578      -0.005165       0.014206      -0.004138      -0.095780      -0.036211       0.014344       0.021867             11.082754       5.479996      -0.265997       0.419972       8.855652      -1.033548      18.912615           0.000329
          248              C      -1.810491      -9.166990      18.192517      -0.187869      36.868147 0.49186626E+03  0.12010782E+05                                 9.874282                            7.524043      -0.210399       1.902941                    0.997594      31.145796      93.385590       0.581159       0.431605      -1.047283       0.002264       0.001117      -0.001433       0.002903      -0.009402       0.001780       0.018707       0.008528      -0.068903      -0.032592       0.008634       0.023958             12.811832       8.002685       2.872676      -2.517075      11.753453      -4.137272      18.679358           0.000749
          249              C      11.720722       0.656652       0.580652      -0.182754      36.472072 0.48028753E+03  0.11656196E+05                                 9.804007                            7.430425      -0.208920       1.907013                    0.997016      30.860098      92.188015       0.585455       0.431079      -1.047801       0.000834       0.000094       0.002900       0.003019       0.000066       0.010261       0.022796       0.015377      -0.056839      -0.035054       0.011893       0.023161             13.309323       8.196356       1.663009      -4.430518      11.759871      -5.005800      19.971740           0.000842
          250              C      11.160267      -0.471529       2.665736      -0.092207      76.031169 0.52130610E+03  0.12763481E+05                                15.010560                            7.693833       0.372731       2.073020                    0.999909      30.250161      87.363725       0.587497       0.425818      -1.063382       0.036975      -0.016167      -0.117360       0.124104       0.012481       0.022340       0.000866      -0.053653      -0.276514      -0.096497       0.020622       0.075874             24.618933      15.263704      -0.773547     -15.670125       8.498402       1.476197      50.094693           0.000784
          251              C       9.213535       0.375612       7.665936      -0.018786      38.904056 0.42344076E+03  0.98056768E+04                                 9.976396                            6.807160       0.024289       2.017175                    0.999238      26.840890      74.477457       0.644541       0.410365      -1.077256       0.017756      -0.004368      -0.039519       0.043544       0.008468       0.007606      -0.001646      -0.006976      -0.028268      -0.014777       0.000515       0.014262             14.159374      10.913721      -3.506732      -6.087620       7.560854       2.003642      24.003548           0.001710
          252              C       4.828846      -9.699047      17.739334       0.158481      40.176178 0.40770609E+03  0.95144279E+04                                10.606312                            7.031225      -0.665193       1.809775                    0.996994      27.052068      79.703589       0.577198       0.454722      -1.032079       0.003965       0.026326      -0.015863       0.030991       0.004452      -0.004998      -0.010147      -0.039735       0.020819      -0.024350       0.000603       0.023747             15.250078       7.786861       1.682613      -3.285600      19.995734      -7.174096      17.967639           0.000148
          253              C      -1.769453      -9.174423      16.784057       0.163254      42.657533 0.39742191E+03  0.91649223E+04                                10.886777                            6.843764      -0.414672       1.890255                    0.998267      26.352428      75.810512       0.600979       0.441946      -1.045182       0.011544       0.025410      -0.017258       0.032814       0.008197      -0.003003      -0.012292      -0.039363       0.024738      -0.025453      -0.000682       0.026134             16.047867      10.740850       7.938836      -3.633859      20.733777      -6.308225      16.668975           0.000103
          254              C       5.036200       1.197164       5.137674      -0.140398      34.500436 0.44810975E+03  0.10617434E+05                                 9.228947                            7.064681       0.250635       2.055777                    0.999704      29.392862      84.891693       0.618926       0.417669      -1.063166       0.004761      -0.005142       0.022757       0.023811       0.004622       0.000942      -0.015989      -0.013948      -0.017099      -0.016582      -0.003737       0.020319             11.439859       5.615797      -0.437762       0.300114       9.593276       0.898290      19.110504           0.001621
          255              C       5.661520      18.912171       0.613631      -0.179218      36.966155 0.49138918E+03  0.11986009E+05                                 9.881195                            7.521769      -0.129211       1.930693                    0.997683      30.892406      92.317979       0.581583       0.431763      -1.048080       0.002076      -0.001707       0.004314       0.005083       0.001213       0.003208      -0.014918       0.019821      -0.072469      -0.031110       0.008897       0.022213             12.812349       7.706304      -1.233883      -4.228238      11.661224       3.114153      19.069518           0.001137
          256              C       5.009729      -8.482437      17.000458      -0.090313      74.085462 0.51124723E+03  0.12464599E+05                                14.756991                            7.631394       0.311415       2.054934                    0.999907      30.163106      87.116570       0.588099       0.427177      -1.061834      -0.011028      -0.107608       0.064954       0.126175      -0.015993       0.006349       0.065237       0.083377       0.066965      -0.092903       0.032651       0.060252             23.310098       9.926887       4.286228      -3.226001      37.529522     -20.746607      22.473883           0.000432
          257              C      -1.034818       9.748907      17.082720      -0.184760      35.902034 0.50601076E+03  0.12459352E+05                                 9.743498                            7.683462      -0.307952       1.870452                    0.997427      31.390901      94.892480       0.568571       0.437507      -1.042452       0.001799      -0.000958      -0.000988       0.002265      -0.006660       0.006954       0.001570       0.051586       0.007337      -0.028061       0.000826       0.027235             11.898497       6.809257      -0.038865      -1.431144      17.769296      -0.773218      11.116938           0.000917
          258              C      -1.312211      -8.007196      16.077048      -0.106674      80.197641 0.50221520E+03  0.12180002E+05                                15.471909                            7.525485       0.330218       2.056134                    0.999889      30.288575      87.016281       0.597225       0.422873      -1.065395      -0.044725      -0.105061       0.067183       0.132483      -0.013177       0.025624       0.067506       0.053815       0.118597      -0.089648       0.009385       0.080263             25.474091      17.421131      15.384388     -10.338279      37.165205     -19.683967      21.835935           0.000546
          259              C       1.555343      -2.831846      12.475673       0.620432      24.087858 0.24501109E+03  0.50408780E+04                                 7.773245                            5.573167       0.026499       2.073758                    0.999612      21.844405      60.693106       0.626233       0.475390      -1.019323       0.020144       0.044759      -0.036450       0.061137      -0.005936       0.084014       0.029958       0.082203       0.098745      -0.082270      -0.032463       0.114733             10.394611       8.272011       2.087389      -3.650551      14.388758      -4.741300       8.523064           0.000921
          260              C       5.282225      -4.000110      13.982700      -0.018133      38.737830 0.42822780E+03  0.99717384E+04                                10.044098                            6.907605       0.065514       2.037482                    0.999324      26.854143      75.393468       0.629504       0.417841      -1.069469       0.002327      -0.035425       0.022611       0.042090       0.003926      -0.000483       0.006192       0.031029      -0.007115      -0.017383       0.000189       0.017194             14.747276       6.183782      -1.070197       0.186777      23.907571      -8.613747      14.150474           0.007642
          261              C      10.263736      -0.115731       5.118035       0.149062      41.726653 0.38186085E+03  0.86847202E+04                                10.594049                            6.632173      -0.307321       1.924640                    0.998845      25.904802      73.072984       0.623473       0.431954      -1.055272       0.010759       0.002169      -0.028300       0.030354      -0.006858      -0.019589       0.010415       0.007135       0.086238      -0.022185      -0.017237       0.039423             15.681799      11.665866      -3.337346      -7.351337       7.897763       1.627034      27.481767           0.000249
          262              C       8.703650       1.050661       6.556510      -0.096755      34.490322 0.43086879E+03  0.10144688E+05                                 9.349168                            7.003289      -0.053461       1.955650                    0.999624      29.481245      85.853482       0.609428       0.426865      -1.053703       0.021740      -0.011135      -0.002848       0.024591      -0.003802       0.005424       0.001656      -0.018447      -0.073710      -0.025713       0.003445       0.022268             11.906774       9.500135      -2.644905      -3.775240       6.767251       0.710301      19.452936           0.000021
          263              C      -1.220405       8.557091      17.772313       0.162308      41.334393 0.39799915E+03  0.91976454E+04                                10.696838                            6.885329      -0.376648       1.906117                    0.998368      26.397878      76.457287       0.593353       0.446682      -1.040578       0.005586      -0.032468      -0.016739       0.036954      -0.000298      -0.003294       0.009998      -0.036641       0.006528      -0.019942      -0.002350       0.022292             15.109664       7.373652      -2.064036      -3.632975      20.211365       5.880726      17.743977           0.000155
          264              C      11.510974      -0.524419       1.285438       0.158885      40.854780 0.40918333E+03  0.95447898E+04                                10.701632                            7.015835      -0.632613       1.820429                    0.996976      26.950988      79.043272       0.582084       0.451099      -1.035527      -0.006452      -0.000366       0.028913       0.029626       0.000897      -0.007253       0.000209      -0.025402       0.056525      -0.023400       0.003312       0.020088             15.959989       9.517524       0.095865      -7.376189      11.411620      -0.605500      26.950823           0.000252
          265              C      -1.053888       7.318791      17.051964      -0.115912      75.398005 0.48651307E+03  0.11690076E+05                                14.795436                            7.368030       0.476811       2.103838                    0.999609      29.928487      85.207042       0.609177       0.418446      -1.069644      -0.021736       0.110939       0.077773       0.137217       0.010710      -0.000262      -0.067960       0.058207       0.107206      -0.086044       0.011630       0.074414             22.960531       9.673409      -6.688309      -4.724958      37.518404      19.910254      21.689780           0.000435
          266              C      -0.871433      -7.086886      15.471569      -0.095118      83.547635 0.49510095E+03  0.11951455E+05                                15.851834                            7.453533       0.421440       2.085264                    0.999788      30.044328      85.801777       0.603000       0.420787      -1.067897       0.051293       0.097692      -0.067131       0.129156      -0.064956       0.021407       0.039306       0.056437      -0.045705      -0.089887       0.011281       0.078606             26.901325      18.285385      16.301978     -11.553157      39.083426     -21.486428      23.335163           0.000552
          267              C      -0.263972      -6.005201      14.725652       0.154419      43.842427 0.38061715E+03  0.86484526E+04                                10.964810                            6.617193      -0.314240       1.923987                    0.998798      25.844507      72.843832       0.624835       0.431410      -1.055717      -0.015868      -0.023870       0.015422       0.032548       0.020010      -0.012324      -0.026835      -0.025711      -0.010594      -0.023680      -0.020199       0.043878             16.801567      13.949121       5.842406      -6.617046      23.083053     -10.393805      13.372527          -0.000032
          268              C       5.118644      -7.505718      16.330874      -0.098490      77.499405 0.49062871E+03  0.11803648E+05                                15.027094                            7.384888       0.541454       2.124135                    0.999276      29.787953      84.621266       0.610768       0.416837      -1.071597       0.008646       0.101572      -0.074545       0.126288      -0.006959       0.005752       0.072538       0.066959       0.024100      -0.091429       0.030126       0.061303             24.537559       9.386341       3.669242      -2.685192      40.858152     -22.517390      23.368184           0.000577
          269              C      10.245086      -0.508535       7.486219      -0.086919      33.803904 0.40021018E+03  0.92048966E+04                                 9.075239                            6.655051       0.033871       1.987566                    0.999609      28.503443      80.725260       0.641696       0.414998      -1.066419       0.001841       0.010208      -0.023712       0.025882       0.004137       0.018413      -0.015613      -0.004670      -0.017938      -0.028007       0.007377       0.020630             11.499827       9.728914      -3.294891      -4.429756       7.100498       1.603445      17.670069          -0.000068
          270              C       5.367031      -6.377950      14.163899      -0.145050      34.566805 0.43088599E+03  0.10098215E+05                                 9.189952                            6.882457       0.339120       2.084354                    0.999841      29.076436      83.207634       0.633969       0.412246      -1.067868      -0.006830       0.026210      -0.009179       0.028598       0.001731      -0.001895       0.014165      -0.018308      -0.032698      -0.017634      -0.003305       0.020938             11.835206       5.773347      -0.303955      -0.928448      16.907216      -5.429690      12.825055           0.000776
          271              C       9.224657       0.814287       5.302198      -0.139347      35.999109 0.44292427E+03  0.10477553E+05                                 9.547966                            7.036511       0.214743       2.042149                    0.999706      29.571338      85.697389       0.617674       0.419195      -1.060831       0.003390       0.001730       0.022385       0.022706      -0.005143       0.013505      -0.015807      -0.008670       0.026660      -0.017086      -0.009283       0.026369             12.308513      10.815180      -3.504450      -5.061165       7.431886       1.698188      18.678474           0.000368
          272              C       5.404935      -5.220641      13.414647      -0.090585      32.812837 0.40354688E+03  0.93214285E+04                                 8.952305                            6.725493       0.164044       2.031488                    0.999726      28.567932      81.666378       0.630859       0.420325      -1.060686      -0.006216      -0.008581       0.028497       0.030403       0.004056      -0.000287       0.010663       0.047700       0.052504      -0.035099       0.015358       0.019741             11.533552       5.645524      -0.689502      -0.355054      18.286806      -4.815056      10.668326          -0.000133
          273              C       0.957060      -6.196120      14.118692      -0.144371      37.846178 0.44837599E+03  0.10648649E+05                                 9.909519                            7.102176       0.149730       2.021871                    0.999521      29.727891      86.577921       0.611339       0.421863      -1.058190       0.007883       0.023476      -0.010702       0.026978      -0.010440       0.006607      -0.003643      -0.026050      -0.014833      -0.016572      -0.003877       0.020449             13.209232      13.047340       3.213674      -5.309272      16.025297      -6.474330      10.555057           0.000931
          274              C       0.916803      -3.951963      13.265686      -0.021168      39.465717 0.42031312E+03  0.97112454E+04                                10.055252                            6.766525       0.042029       2.022179                    0.999263      26.817988      74.230301       0.648955       0.408498      -1.078927      -0.022114      -0.028001       0.019494       0.040658      -0.002528      -0.000545       0.007614      -0.003462       0.026753      -0.008428      -0.004390       0.012818             14.587075      12.021048       3.990740      -5.259125      20.328225      -8.481020      11.411953           0.013588
          275              C      10.794182      -0.329996       3.807400      -0.086088      75.852589 0.49207028E+03  0.11845629E+05                                14.862384                            7.400424       0.558870       2.131108                    0.999596      29.733662      84.460745       0.609618       0.417366      -1.071383      -0.037466       0.015217       0.114498       0.121429      -0.018574       0.063083      -0.029108       0.011230      -0.191591      -0.096908       0.013542       0.083366             24.535523      15.530224      -1.855971     -16.520168       8.547195       3.858504      49.529148           0.000926
          276              C       5.201084      -6.325060      15.527152       0.155063      40.849095 0.37931400E+03  0.86155053E+04                                10.474861                            6.624826      -0.269280       1.939697                    0.998919      25.748331      72.670229       0.621503       0.433892      -1.053709      -0.009241      -0.027416       0.017603       0.033866       0.002052       0.002155      -0.025224      -0.042186      -0.007811      -0.022040      -0.016013       0.038053             15.544125       6.278739       1.270893      -1.432044      24.601337     -10.073405      15.752301          -0.000128
          277              C       0.908717       3.888416      14.242085      -0.097444      35.868020 0.42353445E+03  0.99371953E+04                                 9.595334                            6.949977      -0.053711       1.957495                    0.999676      29.397293      85.681818       0.610410       0.427670      -1.052369      -0.021527       0.014202       0.018457       0.031714      -0.014686      -0.009227      -0.014435       0.019287       0.033700      -0.030232       0.011748       0.018484             12.337986      11.059526      -0.764169      -2.114867      16.408343       7.074629       9.546089           0.002147
          278              C      -0.063163       3.003029      13.968989      -0.016056      38.320672 0.41393583E+03  0.95379441E+04                                 9.858766                            6.730976       0.003847       2.010023                    0.999351      26.818090      74.397758       0.647635       0.410444      -1.076456      -0.009955       0.030709       0.023175       0.039740      -0.008063       0.000955      -0.009219       0.004934       0.024872      -0.014803       0.000752       0.014051             13.687919      11.634568      -2.219453      -3.263221      18.405152       8.614400      11.024038           0.010333
          279              C      10.759786      -0.749041       6.220050      -0.136582      35.278202 0.41071604E+03  0.95100329E+04                                 9.321847                            6.717947       0.251429       2.055759                    0.999838      28.912128      82.216917       0.641953       0.412062      -1.068077      -0.007999       0.012325       0.027352       0.031049      -0.018341      -0.003530       0.001938       0.001543      -0.055431      -0.018913      -0.009008       0.027922             11.973200       9.052230      -2.806418      -3.682087       7.212795       0.514794      19.654576           0.000327
          280              C      -0.577068       5.209157      15.566800       0.147472      43.651408 0.38417436E+03  0.87433457E+04                                10.898286                            6.633274      -0.342790       1.912485                    0.998691      25.945994      73.017882       0.626611       0.429496      -1.057649      -0.009391       0.021680       0.020449       0.031247      -0.008318      -0.005325       0.035190      -0.044219      -0.007958      -0.027167      -0.022144       0.049311             16.116363      11.936744      -3.025685      -3.814841      22.804334      11.319903      13.608012          -0.000562
          281              C       1.525877      -5.170224      13.365734      -0.096884      35.626470 0.42623017E+03  0.10011704E+05                                 9.550878                            6.956202      -0.021679       1.966517                    0.999695      29.448331      85.749723       0.612507       0.425727      -1.054053      -0.025818      -0.008311       0.013536       0.030313      -0.004857      -0.004863       0.014065       0.034071       0.039657      -0.028641       0.007171       0.021470             12.534541      10.744877       2.123150      -3.716975      17.306944      -6.513363       9.551803           0.000535
          282              C      -0.287782      -3.758358      13.915260      -0.089900      34.578972 0.40508654E+03  0.93542883E+04                                 9.246346                            6.717714       0.036357       1.987872                    0.999654      28.667621      81.608004       0.634917       0.417760      -1.063630       0.007799      -0.024394       0.005248       0.026143      -0.022552       0.011726       0.010028      -0.013209      -0.017424      -0.030287       0.003847       0.026439             11.827306      11.140753       2.872298      -4.536701      15.072942      -5.595304       9.268223          -0.000243
          283              C       5.130763      -3.937715      15.341506      -0.091423      32.438147 0.40071339E+03  0.92398657E+04                                 8.889197                            6.707151       0.107056       2.012328                    0.999672      28.612428      81.727495       0.630958       0.420992      -1.060246      -0.000965      -0.024585      -0.005474       0.025205      -0.002741       0.004498       0.027711       0.013855      -0.032673      -0.034868       0.012875       0.021993             11.219777       5.244533      -0.264711      -0.344844      16.306855      -5.605361      12.107945          -0.000017
          284              C       0.659664       5.008733      15.038396      -0.148492      37.178442 0.43685475E+03  0.10303817E+05                                 9.732830                            6.979617       0.162390       2.022362                    0.999643      29.704579      86.105856       0.620994       0.418174      -1.060919       0.002448      -0.028162      -0.015051       0.032025       0.019491       0.011814       0.005806      -0.016022      -0.017199      -0.021549      -0.006364       0.027913             12.745703      12.105023      -2.509576      -3.604970      15.892797       7.126736      10.239291           0.002234
          285              C      -0.885644      -4.770617      14.628568      -0.139987      36.273096 0.41517687E+03  0.96397029E+04                                 9.518035                            6.771155       0.208728       2.040914                    0.999769      29.057151      82.753364       0.637018       0.414118      -1.066707       0.013087       0.013546      -0.014002       0.023469      -0.008711      -0.017243       0.004768       0.026338      -0.025399      -0.017110      -0.011533       0.028643             12.325724      10.446051       2.121113      -3.648427      17.304359      -6.221397       9.226762           0.001057
          286              C      -0.848452       6.373278      16.390162      -0.087985      79.106920 0.47531776E+03  0.11341717E+05                                15.237541                            7.263848       0.428322       2.087522                    0.999454      29.618270      83.714688       0.616639       0.416275      -1.072271       0.023321      -0.107544      -0.071468       0.131215       0.032708       0.013160      -0.044096       0.113674      -0.082007      -0.087237       0.007973       0.079264             24.636041      10.507931      -7.994659      -5.697891      40.171304      22.027595      23.228887           0.000683
          287              C      -1.326451       3.194362      14.477754      -0.097969      34.799657 0.41357464E+03  0.96177873E+04                                 9.305695                            6.807224      -0.006812       1.969951                    0.999647      29.139616      83.750904       0.626855       0.420163      -1.060135       0.014184       0.019902       0.007446       0.025549       0.019671       0.011284      -0.011149       0.020789      -0.026659      -0.029451       0.002264       0.027187             11.535489      11.146537      -1.524424      -2.853079      14.203075       6.128594       9.256855           0.000069
          288              C      -1.600828       4.295669      15.270731      -0.146207      36.216999 0.43256759E+03  0.10147732E+05                                 9.508579                            6.918635       0.189934       2.029522                    0.999730      29.484022      84.422325       0.629177       0.414971      -1.066086       0.010062      -0.014074      -0.013975       0.022240      -0.000354      -0.015654       0.005122       0.046521      -0.048793      -0.023668      -0.012471       0.036139             11.864651      10.337953      -0.120455      -1.762200      15.851228       6.643412       9.404772           0.000044
          289              C       5.155176      -5.069403      16.104468      -0.136416      33.960031 0.41228174E+03  0.95559344E+04                                 9.095767                            6.745947       0.212463       2.043122                    0.999790      28.925288      82.311735       0.638416       0.413926      -1.066810       0.003786       0.015210      -0.018502       0.024248       0.000474      -0.001687       0.007289       0.007737       0.077293      -0.018028      -0.009022       0.027049             11.544190       5.299325       0.075713      -0.208569      18.286894      -5.057279      11.046351           0.000508
          290              C       8.626103       0.631615       9.014737       0.623827      23.963779 0.24499744E+03  0.50420128E+04                                 7.753856                            5.575501      -0.023419       2.058577                    0.999535      21.835120      60.734274       0.625498       0.475814      -1.018795      -0.027973       0.014504       0.058469       0.066420       0.075552       0.027219       0.007723      -0.017524      -0.191586      -0.074563      -0.036708       0.111271             10.292660       8.008864      -2.400160      -3.273792       6.038606       0.886478      16.830510          -0.000384
          291              C       0.224627       1.774854      13.103755       0.574932      24.709990 0.24853942E+03  0.51171134E+04                                 7.825208                            5.566755       0.031185       2.069672                    0.999624      22.016895      60.624679       0.636262       0.467563      -1.026496       0.030401      -0.034779      -0.037399       0.059435      -0.010377       0.023414      -0.077122      -0.021007       0.168808      -0.066758      -0.042425       0.109183             10.284721       9.231808      -1.930510      -2.379524      13.306666       5.870877       8.315689          -0.003248
          292              C       5.064674      -0.000012       2.992190      -0.098104      71.099986 0.50394805E+03  0.12210560E+05                                14.281319                            7.514149       0.599098       2.148712                    0.999747      29.766512      84.975252       0.601660       0.420151      -1.069039       0.000149       0.000179       0.124944       0.124944      -0.000094      -0.000063       0.000332      -0.016341      -0.286468      -0.095490       0.039574       0.055917             22.297502       9.028837      -0.181701      -0.000478       7.627432      -0.000829      50.236238           0.001429
          293              C       5.064675      -0.000001       0.358322       0.152871      39.322318 0.40638242E+03  0.94715723E+04                                10.446989                            7.014822      -0.616479       1.823819                    0.997224      27.072420      79.596242       0.578748       0.454077      -1.032910       0.000262       0.000316       0.030177       0.030179       0.006478      -0.000128       0.000191      -0.025640       0.087083      -0.028878      -0.000151       0.029029             14.818197       8.056766       2.447165       0.000142      11.176890      -0.000039      25.220936           0.000210
          294              C       5.064672      -0.000030       7.224240      -0.021011      38.787996 0.46292056E+03  0.11013630E+05                                10.108453                            7.229281      -0.127844       1.968169                    0.998666      27.692262      79.101905       0.608089       0.423365      -1.063830       0.000204      -0.000991      -0.048047       0.048058      -0.007035       0.000059       0.000849       0.026149      -0.043612      -0.014637      -0.007479       0.022116             14.132523       6.038442       0.040661      -0.000083       9.618029       0.001133      26.741098           0.022122
          295              C       5.064674      -0.000007       1.801243      -0.079510      69.030148 0.52214839E+03  0.12810194E+05                                14.194502                            7.759843       0.284038       2.050482                    0.999878      30.162039      87.665072       0.577299       0.432457      -1.057546      -0.000200       0.000143      -0.125233       0.125233       0.014162       0.000210      -0.000237      -0.018760      -0.281546      -0.093849       0.029939       0.063911             21.822109       9.813078      -0.032929      -0.000554       7.632133      -0.001281      48.021116           0.001121
          296              C      -8.037660      10.331180      16.102616      -0.185961      35.643257 0.45076397E+03  0.10740876E+05                                 9.550052                            7.129370       0.064509       1.996000                    0.998414      30.200859      88.673938       0.607899       0.422848      -1.055477      -0.000004      -0.000551      -0.002700       0.002756      -0.011183       0.000251      -0.000113       0.052597       0.038558      -0.035004       0.012845       0.022159             12.174361       9.166335       6.473907       0.000579      17.494763       0.001157       9.861986           0.000720
          297              C       5.064673      -0.000018       4.435482       0.154814      39.218178 0.39187919E+03  0.89822377E+04                                10.215528                            6.753842      -0.258789       1.940815                    0.998900      26.031598      74.033738       0.612199       0.436497      -1.051136      -0.000133       0.000007      -0.030111       0.030112       0.002873      -0.000008       0.000086      -0.008417       0.127296      -0.026311      -0.016121       0.042432             14.435360       5.995429      -0.272199      -0.000119       9.746236      -0.001328      27.564414          -0.000424
          298              C       5.064671      -0.000036       8.722003       0.597133      24.075048 0.27248699E+03  0.57888111E+04                                 7.933014                            5.971091      -0.301335       1.954082                    0.999010      23.051257      66.258237       0.587584       0.490674      -1.005757       0.000068      -0.000527       0.077224       0.077225       0.012400       0.000139      -0.000227       0.146131      -0.142286      -0.050415      -0.047410       0.097825             10.592242       5.313006      -0.166499      -0.000143       7.832805       0.000919      18.630915          -0.001553
          299              O       2.382003       9.250560       9.214834      -0.499881      31.179781 0.48606270E+03  0.11410423E+05                                 7.943385                            6.854589       0.382307       2.189166                    0.996066      26.857578      70.096173       0.719772       0.362495      -1.134583       0.035183       0.050852      -0.021602       0.065501       0.001081      -0.031392       0.040133       0.019870      -0.089031      -0.064411       0.016554       0.047857              9.553905       6.756727       0.302169       0.526560       8.806495       4.209853      13.098494           0.108192
          300              O       0.646056      10.093186       7.020438      -0.650428      47.767886 0.10014100E+04  0.27931280E+05                                10.468144                            9.784011      -0.078007       1.972419                    0.996157      31.706679      87.784840       0.612596       0.358470      -1.147253       0.028112       0.084960       0.061605       0.108645       0.042488       0.044364       0.151389      -0.116042       0.088375      -0.115418      -0.086230       0.201648             11.718756      15.100592       0.812481      -0.928375       9.414879      -1.053448      10.640796           0.628524
          301              O       4.736777      11.791633       9.426418      -0.583658      34.266007 0.51300205E+03  0.12197257E+05                                 8.392855                            6.984946       0.334701       2.150894                    0.997403      27.813887      72.878691       0.722312       0.356647      -1.140054       0.031874      -0.026185      -0.000758       0.041257       0.016283      -0.001083      -0.019354      -0.004691      -0.238674      -0.082579       0.024588       0.057992             10.077759      10.927286      -3.486773       3.883884       7.755610      -2.906438      11.550381          -0.000008
          302              O      -0.479441       7.221307       6.798849      -0.558030      33.265941 0.49025872E+03  0.11527432E+05                                 8.230202                            6.829763       0.428685       2.187151                    0.998017      27.412713      71.475830       0.730099       0.356794      -1.139707      -0.027449      -0.000658      -0.018332       0.033014      -0.002925      -0.014638      -0.026687       0.113475       0.116263      -0.082318       0.027074       0.055244              9.865936      10.965940       1.986750       4.793391       8.283365       3.242789      10.348504           0.023383
          303              O       2.132638       8.668310       4.687456      -0.534856      31.376001 0.44351222E+03  0.10149798E+05                                 7.861347                            6.399819       0.604634       2.260798                    0.998213      26.471145      67.646052       0.772846       0.346307      -1.150556       0.006733      -0.020356       0.013558       0.025368      -0.001385       0.007218      -0.034309      -0.040334      -0.140998      -0.059175       0.003737       0.055438              9.992478       5.346190      -0.419440      -0.126437      18.219536       1.627558       6.411709           0.022944
          304              O       6.153883      10.308276       8.545251      -0.548713      33.039870 0.47197054E+03  0.10965585E+05                                 8.129232                            6.629684       0.467388       2.209387                    0.997811      26.868730      69.085638       0.754896       0.349222      -1.148642      -0.013681       0.013206       0.012918       0.022988       0.036680      -0.032586       0.037425      -0.017796       0.046557      -0.072700       0.026164       0.046536              9.932954       6.036981      -0.934369      -0.179089       6.034580       2.218784      17.727300           0.005167
          305              O       2.309413       7.526699       6.591341      -0.555989      32.909645 0.48905351E+03  0.11495911E+05                                 8.195047                            6.830944       0.433837       2.191320                    0.997261      27.427192      71.582784       0.728254       0.357797      -1.138522       0.039801       0.010628      -0.017629       0.044810       0.023164       0.007673       0.004763       0.140054       0.129425      -0.095418       0.038251       0.057167             10.076362       6.877895      -0.991884      -1.550436       8.951039       4.498516      14.400151           0.018353
          306              O      -1.593395      11.973064       5.799476      -0.512869      33.019228 0.43484504E+03  0.99147773E+04                                 8.184917                            6.392206       0.583184       2.264305                    0.997515      26.083463      66.802882       0.762359       0.352369      -1.144152      -0.029077       0.016821       0.002615       0.033693      -0.025743       0.023931       0.016893       0.037865       0.026584      -0.048570       0.011293       0.037277             10.290764      11.457826      -4.024276       3.818445      11.168812      -4.533729       8.245655           0.029302
          307              O      -1.922799       8.644543       5.867657      -0.531468      33.671308 0.47292626E+03  0.11001266E+05                                 8.254717                            6.652390       0.430879       2.197007                    0.998213      26.818395      69.160973       0.750349       0.350908      -1.146434      -0.007318      -0.025221       0.010785       0.028390      -0.013582      -0.037873      -0.014324      -0.056838      -0.054544      -0.060599       0.019103       0.041496             10.226274       6.090106      -0.420702       0.853340      18.151848       3.215683       6.436868           0.040564
          308              O      -3.674163      11.328188       5.684235      -0.457822      24.852219 0.36304715E+03  0.79045288E+04                                 6.618122                            5.781540       0.825705       2.324807                    0.999226      25.837155      64.448245       0.814775       0.345267      -1.151164       0.018643       0.015496      -0.003765       0.024533       0.018509      -0.009817       0.004908      -0.006603      -0.020688      -0.022655       0.000161       0.022494              7.159762       7.197093       1.801162      -0.369595       8.861054      -2.030621       5.421140           0.188942
          309              O       1.801384      11.411857       9.214834      -0.500509      31.180569 0.48606791E+03  0.11410292E+05                                 7.942124                            6.853491       0.380231       2.188381                    0.996067      26.863327      70.104687       0.720026       0.362375      -1.134706      -0.035404      -0.050283      -0.021491       0.065143       0.000939       0.031467      -0.040048       0.020006      -0.088092      -0.064187       0.016229       0.047958              9.552539       6.755487       0.301972      -0.526611       8.804847      -4.209005      13.097283           0.108147
          310              O       3.537332      10.569249       7.020438      -0.651265      47.833077 0.10031629E+04  0.27993493E+05                                10.478721                            9.793357      -0.076509       1.972588                    0.996078      31.731141      87.884615       0.612206       0.358528      -1.147162      -0.028480      -0.084653       0.062084       0.108773       0.042447      -0.044232      -0.151592      -0.117494       0.089398      -0.115178      -0.087001       0.202178             11.731167      15.117627       0.813532       0.930121       9.423950       1.054812      10.651925           0.629864
          311              O      -0.553391       8.870783       9.426418      -0.584449      34.285353 0.51336683E+03  0.12208004E+05                                 8.395578                            6.987077       0.332679       2.150072                    0.997427      27.823961      72.909425       0.722262       0.356611      -1.140092      -0.031469       0.026032      -0.000402       0.040843       0.016632       0.001355       0.019486      -0.005863      -0.238556      -0.082563       0.024057       0.058506             10.081312      10.930811      -3.487842      -3.885696       7.757944       2.907752      11.555182          -0.000007
          312              O       4.662830      13.441130       6.798849      -0.558838      33.263406 0.49025354E+03  0.11526931E+05                                 8.228558                            6.828761       0.431322       2.187863                    0.998022      27.415322      71.474386       0.730329       0.356693      -1.139822       0.026901       0.001102      -0.018064       0.032422      -0.002918       0.014795       0.026933       0.112628       0.115714      -0.081949       0.026722       0.055227              9.863376      10.963209       1.985320      -4.791437       8.281516      -3.241255      10.345403           0.023406
          313              O       2.050753      11.994145       4.687456      -0.534475      31.366283 0.44335004E+03  0.10144990E+05                                 7.859185                            6.398302       0.602954       2.260526                    0.998211      26.466152      67.625969       0.773014       0.346269      -1.150606      -0.006929       0.020952       0.013739       0.025995      -0.001754      -0.007323       0.035210      -0.039714      -0.140638      -0.059639       0.003907       0.055731              9.989453       5.344590      -0.419475       0.126459      18.213535      -1.627095       6.410235           0.022953
          314              O      -1.970496      10.354147       8.545251      -0.548098      33.028817 0.47178298E+03  0.10960089E+05                                 8.127564                            6.628393       0.469661       2.210125                    0.997900      26.863880      69.068572       0.754968       0.349225      -1.148645       0.013837      -0.013546       0.013954       0.023868       0.036181       0.032669      -0.038053      -0.017612       0.047893      -0.072782       0.025432       0.047350              9.930894       6.035748      -0.934139       0.179506       6.033775      -2.218963      17.723157           0.005166
          315              O       1.873976      13.135739       6.591341      -0.556072      32.932951 0.48945679E+03  0.11507978E+05                                 8.199351                            6.834188       0.434999       2.191408                    0.997277      27.435446      71.616767       0.727999       0.357841      -1.138465      -0.040262      -0.010869      -0.017579       0.045257       0.023431      -0.007246      -0.004557       0.140461       0.129751      -0.095741       0.038776       0.056966             10.082511       6.881181      -0.992942       1.551701       8.957093      -4.502841      14.409257           0.018340
          316              O       5.776785       8.689381       5.799476      -0.513422      33.012449 0.43477475E+03  0.99123037E+04                                 8.181796                            6.390203       0.583974       2.264488                    0.997506      26.084659      66.792656       0.762780       0.352206      -1.144340       0.028649      -0.016172       0.003046       0.033039      -0.025373      -0.023927      -0.016876       0.038264       0.027964      -0.048467       0.011177       0.037290             10.286161      11.452814      -4.021863      -3.816256      11.163623       4.531153       8.242048           0.029373
          317              O       6.106189      12.017902       5.867657      -0.532689      33.710244 0.47358107E+03  0.11020488E+05                                 8.261615                            6.657438       0.425433       2.195203                    0.998213      26.832182      69.212695       0.749978       0.350955      -1.146377       0.007472       0.024210       0.010635       0.027478      -0.013384       0.037663       0.014137      -0.054898      -0.052237      -0.059696       0.019569       0.040127             10.235762       6.095172      -0.420145      -0.854626      18.169267      -3.220266       6.442846           0.040560
          318              O       7.857553       9.334258       5.684235      -0.458937      24.863666 0.36326265E+03  0.79102685E+04                                 6.619552                            5.782807       0.823195       2.324032                    0.999239      25.844312      64.467023       0.814794       0.345214      -1.151227      -0.017882      -0.014435      -0.003565       0.023256       0.018186       0.009989      -0.004850      -0.006614      -0.020028      -0.022541       0.000440       0.022101              7.161242       7.198662       1.801263       0.369517       8.862755       2.031136       5.422309           0.189191
          319              O       4.774361       1.080610       9.312660      -0.499879      31.179741 0.48606192E+03  0.11410399E+05                                 7.943375                            6.854581       0.382309       2.189167                    0.996066      26.857568      70.096115       0.719773       0.362495      -1.134584      -0.035183      -0.050851       0.021602       0.065501       0.001081      -0.031392       0.040134       0.019870      -0.089034      -0.064412       0.016555       0.047857              9.553892       6.756719       0.302168       0.526558       8.806483       4.209846      13.098474           0.108184
          320              O       6.510308       0.237984      11.507056      -0.650427      47.767842 0.10014088E+04  0.27931236E+05                                10.468134                            9.784002      -0.078007       1.972419                    0.996157      31.706666      87.784766       0.612596       0.358470      -1.147253      -0.028112      -0.084959      -0.061605       0.108644       0.042488       0.044363       0.151388      -0.116040       0.088378      -0.115417      -0.086229       0.201646             11.718744      15.100577       0.812479      -0.928373       9.414870      -1.053446      10.640785           0.628524
          321              O       2.419587      -1.460463       9.101076      -0.583658      34.265977 0.51300152E+03  0.12197240E+05                                 8.392849                            6.984941       0.334702       2.150895                    0.997403      27.813880      72.878653       0.722312       0.356647      -1.140054      -0.031874       0.026185       0.000758       0.041257       0.016283      -0.001083      -0.019354      -0.004691      -0.238674      -0.082579       0.024588       0.057992             10.077750      10.927279      -3.486771       3.883879       7.755605      -2.906435      11.550368          -0.000007
          322              O       7.635805       3.109863      11.728645      -0.558030      33.265959 0.49025902E+03  0.11527441E+05                                 8.230206                            6.829766       0.428685       2.187151                    0.998017      27.412716      71.475850       0.730099       0.356794      -1.139707       0.027449       0.000658       0.018332       0.033014      -0.002925      -0.014638      -0.026687       0.113475       0.116263      -0.082318       0.027074       0.055244              9.865941      10.965946       1.986751       4.793394       8.283369       3.242791      10.348509           0.023383
          323              O       5.023726       1.662860      13.840038      -0.534856      31.376017 0.44351249E+03  0.10149806E+05                                 7.861350                            6.399821       0.604634       2.260798                    0.998213      26.471151      67.646075       0.772846       0.346307      -1.150556      -0.006733       0.020356      -0.013558       0.025368      -0.001385       0.007218      -0.034308      -0.040334      -0.140998      -0.059175       0.003737       0.055438              9.992482       5.346192      -0.419440      -0.126437      18.219544       1.627560       6.411711           0.022945
          324              O       1.002481       0.022894       9.982243      -0.548712      33.039889 0.47197085E+03  0.10965594E+05                                 8.129236                            6.629687       0.467388       2.209388                    0.997811      26.868729      69.085648       0.754896       0.349222      -1.148642       0.013681      -0.013206      -0.012918       0.022988       0.036680      -0.032585       0.037425      -0.017796       0.046557      -0.072700       0.026164       0.046536              9.932960       6.036984      -0.934370      -0.179087       6.034582       2.218784      17.727314           0.005168
          325              O       4.846951       2.804471      11.936153      -0.555989      32.909653 0.48905364E+03  0.11495915E+05                                 8.195049                            6.830946       0.433837       2.191320                    0.997261      27.427191      71.582790       0.728254       0.357797      -1.138522      -0.039801      -0.010628       0.017629       0.044809       0.023164       0.007673       0.004763       0.140054       0.129425      -0.095417       0.038251       0.057167             10.076365       6.877898      -0.991885      -1.550437       8.951042       4.498518      14.400155           0.018354
          326              O       8.749759      -1.641894      12.728018      -0.512869      33.019241 0.43484523E+03  0.99147819E+04                                 8.184915                            6.392204       0.583185       2.264305                    0.997515      26.083483      66.802918       0.762360       0.352369      -1.144153       0.029077      -0.016821      -0.002616       0.033693      -0.025744       0.023931       0.016894       0.037864       0.026588      -0.048572       0.011295       0.037277             10.290760      11.457826      -4.024274       3.818444      11.168803      -4.533725       8.245651           0.029301
          327              O       9.079163       1.686627      12.659837      -0.531468      33.671338 0.47292673E+03  0.11001280E+05                                 8.254722                            6.652394       0.430876       2.197006                    0.998213      26.818403      69.161007       0.750349       0.350908      -1.146434       0.007318       0.025222      -0.010785       0.028390      -0.013582      -0.037873      -0.014324      -0.056838      -0.054543      -0.060599       0.019103       0.041496             10.226281       6.090109      -0.420702       0.853341      18.151861       3.215686       6.436873           0.040565
          328              O      10.830527      -0.997018      12.843259      -0.457824      24.852409 0.36305064E+03  0.79046230E+04                                 6.618147                            5.781561       0.825720       2.324811                    0.999226      25.837298      64.448652       0.814775       0.345266      -1.151165      -0.018642      -0.015495       0.003764       0.024531       0.018517      -0.009825       0.004914      -0.006608      -0.020680      -0.022670       0.000169       0.022500              7.159790       7.197119       1.801165      -0.369594       8.861092      -2.030634       5.421161           0.188944
          329              O       5.354980      -1.080687       9.312660      -0.500510      31.180579 0.48606808E+03  0.11410296E+05                                 7.942125                            6.853491       0.380231       2.188380                    0.996067      26.863336      70.104709       0.720026       0.362375      -1.134706       0.035404       0.050282       0.021491       0.065143       0.000939       0.031468      -0.040048       0.020005      -0.088093      -0.064187       0.016229       0.047958              9.552539       6.755488       0.301972      -0.526611       8.804846      -4.209005      13.097284           0.108144
          330              O       3.619032      -0.238079      11.507056      -0.651265      47.833063 0.10031625E+04  0.27993477E+05                                10.478718                            9.793354      -0.076513       1.972587                    0.996078      31.731136      87.884587       0.612206       0.358528      -1.147162       0.028480       0.084653      -0.062083       0.108772       0.042446      -0.044230      -0.151590      -0.117497       0.089388      -0.115176      -0.087000       0.202176             11.731163      15.117624       0.813531       0.930122       9.423946       1.054811      10.651921           0.629864
          331              O       7.709755       1.460387       9.101076      -0.584449      34.285355 0.51336686E+03  0.12208005E+05                                 8.395579                            6.987077       0.332680       2.150072                    0.997427      27.823959      72.909423       0.722262       0.356611      -1.140092       0.031469      -0.026032       0.000403       0.040843       0.016632       0.001355       0.019486      -0.005863      -0.238556      -0.082563       0.024057       0.058506             10.081314      10.930813      -3.487843      -3.885696       7.757945       2.907753      11.555183          -0.000007
          332              O       2.493534      -3.109960      11.728645      -0.558839      33.263383 0.49025314E+03  0.11526919E+05                                 8.228553                            6.828757       0.431322       2.187863                    0.998022      27.415319      71.474361       0.730330       0.356693      -1.139822      -0.026901      -0.001102       0.018064       0.032422      -0.002918       0.014795       0.026933       0.112627       0.115713      -0.081948       0.026722       0.055227              9.863369      10.963203       1.985317      -4.791433       8.281508      -3.241250      10.345395           0.023407
          333              O       5.105611      -1.662975      13.840038      -0.534475      31.366301 0.44335033E+03  0.10144999E+05                                 7.859189                            6.398304       0.602953       2.260525                    0.998211      26.466159      67.625996       0.773014       0.346269      -1.150606       0.006929      -0.020952      -0.013739       0.025996      -0.001754      -0.007323       0.035210      -0.039714      -0.140638      -0.059639       0.003907       0.055731              9.989458       5.344593      -0.419475       0.126460      18.213544      -1.627096       6.410237           0.022953
          334              O       9.126860      -0.022977       9.982243      -0.548098      33.028844 0.47178341E+03  0.10960102E+05                                 8.127569                            6.628397       0.469660       2.210125                    0.997900      26.863884      69.068596       0.754968       0.349225      -1.148644      -0.013837       0.013546      -0.013954       0.023868       0.036181       0.032669      -0.038053      -0.017612       0.047892      -0.072782       0.025432       0.047350              9.930901       6.035752      -0.934140       0.179505       6.033778      -2.218963      17.723172           0.005166
          335              O       5.282388      -2.804569      11.936153      -0.556072      32.932944 0.48945666E+03  0.11507974E+05                                 8.199349                            6.834186       0.435000       2.191408                    0.997277      27.435444      71.616757       0.727999       0.357841      -1.138465       0.040262       0.010870       0.017579       0.045257       0.023431      -0.007246      -0.004557       0.140460       0.129751      -0.095741       0.038776       0.056965             10.082508       6.881180      -0.992941       1.551700       8.957091      -4.502840      14.409254           0.018341
          336              O       1.379579       1.641789      12.728018      -0.513421      33.012441 0.43477466E+03  0.99123007E+04                                 8.181792                            6.390200       0.583975       2.264488                    0.997506      26.084665      66.792658       0.762781       0.352205      -1.144340      -0.028649       0.016172      -0.003046       0.033039      -0.025373      -0.023927      -0.016877       0.038264       0.027965      -0.048468       0.011178       0.037291             10.286154      11.452811      -4.021859      -3.816253      11.163610       4.531147       8.242041           0.029373
          337              O       1.050175      -1.686732      12.659837      -0.532690      33.710254 0.47358124E+03  0.11020493E+05                                 8.261617                            6.657440       0.425431       2.195203                    0.998213      26.832184      69.212704       0.749978       0.350955      -1.146377      -0.007472      -0.024210      -0.010636       0.027478      -0.013384       0.037663       0.014137      -0.054898      -0.052236      -0.059695       0.019569       0.040127             10.235764       6.095174      -0.420144      -0.854627      18.169270      -3.220268       6.442848           0.040561
          338              O      -0.701189       0.996912      12.843259      -0.458937      24.863804 0.36326517E+03  0.79103375E+04                                 6.619577                            5.782828       0.823202       2.324034                    0.999239      25.844376      64.467251       0.814792       0.345214      -1.151227       0.017882       0.014435       0.003564       0.023255       0.018189       0.009991      -0.004853      -0.006616      -0.020024      -0.022547       0.000443       0.022103              7.161271       7.198688       1.801266       0.369516       8.862793       2.031148       5.422331           0.189192

******************************************************
Auxiliary information for the entire system
The total spin magnetic moment of the unit cell is   4.959581
The total net atomic charge of the unit cell is   -0.000002
Accuracy of reproducing the electrostatic potential in the unit cell:
  The inner radius (bohr) =    5.0000
  The outer radius (bohr) =   12.0000
  Valid grid points have density less than (e/(bohr^3)) =    0.0001
  The number of valid grid points were=       843892
  The rms potential error without charges in kcal/mol is=      4.14105
  The rms potential error with partial charges in kcal/mol is=      0.93812
  The RRMSE value at monopole order=      0.22654
  The rms potential error with partial charges and cloud penetration in kcal/mol is=      0.94166
  The RRMSE value at monopole order with cloud penetration is=      0.22740
  The rms potential error with partial charges and atomic dipoles in kcal/mol is=      0.29409
  The RRMSE value at dipole order=      0.07102
  The rms potential error with partial charges, atomic dipoles and cloud penetration in kcal/mol is=      0.28889
  The RRMSE value at dipole order with cloud penetration=      0.06976

******************************************************
The electron densities and ab initio electrostatic potential were computed in VASP using the PBE functional and
projector augmented wave method. See the main text of the journal article for a description of computational details.
The atomic charges, dipoles, and quadrupoles were computed with the DDEC6 method as described in
(a) T. A. Manz and N. Gabaldon Limas, RSC Adv. 6 (2016) 47771-47801 DOI: 10.1039/c6ra04656h
(b) N. Gabaldon Limas and T. A. Manz, RSC Adv. 8 (2018) 2678-2707 DOI: 10.1039/c7ra11829e.
For each atom in the material, the electron cloud parameters were fit to the spherically averaged atom-in-material
electron density using radial positions for which this density was between 10^-4 and 10^-2 electrons per cubic bohr.
The polarizabilities, dispersion coefficients, and quantum Drude oscillator (QDO) parameters were fit using the MCLF method.
The magnetic structure of the system was optimized in VASP from the default ferromagnetic initial guess using spin polarization.
The atomic spin moments (ASMs) were computed on this optimized magnetic structure using the DDEC6 partition as inputs
to the method of T. A. Manz and D. S. Sholl, J. Chem. Theory Comput. 7 (2011) 4146-4164 DOI: 10.1021/ct200539n.
The RMSE and RRMSE were computed using a uniform grid with Ewald summation.
