# Supplementary material for: A collection of forcefield precursors for metal–organic frameworks
Source: RSC Adv. 2019 Nov 13;9(63):36492–507. doi: 10.1039/c9ra07327b (PMC9075174; doi:10.1039/c9ra07327b)
Supplement: RA-009-C9RA07327B-s6331 [file RA-009-C9RA07327B-s6331.xyz]

  276
jmolscript: load "" {1 1 1} spacegroup "x,y,z" unitcell [{     19.345500     0.000000     0.000000 }, {     -6.836252    18.097348     0.000000 }, {     -6.836252    -8.646847    15.897989 }]
Zn    -6.707194    13.589407     7.021188     0.862650
Zn     8.903545    -1.735833    12.919342     0.862719
Zn     4.262614     5.464521     4.647936     0.862664
Zn    -2.066263     6.389054    15.292594     0.862635
Zn    12.380190    -4.138906     8.876801     0.862649
Zn    -3.230549    11.186334     2.978647     0.862720
Zn     1.410382     3.985980    11.250053     0.862665
Zn     7.739259     3.061447     0.605395     0.862636
Zn     1.463259     6.448353    14.062248     1.000898
Zn     4.209737     3.002148     1.835741     1.000898
Zn    -5.515401    14.096175     3.514409     1.000864
Zn    11.188397    -4.645674    12.383580     1.000864
H      5.722715    14.398701     3.383092     0.122899
H      9.589182    14.272166     2.171665     0.129641
H      8.676381    14.055276     6.120726     0.134308
H     -4.400777     4.464508    13.635705     0.135073
H     -5.263354     3.196705    11.913953     0.117870
H      1.016736     7.686758     3.325859     0.122878
H      0.940288     5.193614     0.130364     0.129635
H     -1.931461     8.026403     0.581866     0.134833
H      7.249034     6.938466     5.546808     0.135086
H      9.536285     7.221527     5.611990     0.117856
H      1.061769    -0.685885     8.341675     0.122897
H      2.546475    -0.043270     4.624725     0.129641
H      2.426761     2.981283     7.328973     0.134277
H     -5.731761    10.765465     8.745484     0.135071
H     -4.850549     8.653338     9.025288     0.117878
H      5.677682    -3.972851    14.265266     0.122884
H      7.982994    -7.235144    13.575293     0.129644
H      4.318159    -7.643798    15.271608     0.134279
H      8.580018     0.637510    10.437030     0.135065
H      9.123480     1.764895     8.500655     0.117865
H     -0.049719    -4.948200    12.514897     0.122899
H     -3.916186    -4.821665    13.726324     0.129640
H     -3.003385    -4.604775     9.777263     0.134308
H     10.073773     4.985993     2.262284     0.135073
H     10.936350     6.253796     3.984036     0.117870
H      4.656260     1.763743    12.572130     0.122878
H      4.732708     4.256887    15.767625     0.129635
H      7.604457     1.424098    15.316123     0.134833
H     -1.576038     2.512035    10.351181     0.135085
H     -3.863289     2.228974    10.285999     0.117855
H      4.611227    10.136386     7.556314     0.122897
H      3.126521     9.493771    11.273264     0.129641
H      3.246235     6.469218     8.569016     0.134278
H     11.404757    -1.314964     7.152505     0.135071
H     10.523545     0.797163     6.872701     0.117879
H     -0.004686    13.423352     1.632723     0.122884
H     -2.309998    16.685645     2.322696     0.129644
H      1.354837    17.094299     0.626381     0.134280
H     -2.907022     8.812991     5.460959     0.135065
H     -3.450484     7.685606     7.397334     0.117865
H      1.404070    -2.123387    15.443307     0.184033
H     -0.061181    -1.567898    15.403562     0.162956
H      7.934941     7.967436     0.074721     0.159097
H      0.782942    -1.477380    12.039547     0.177355
H     -0.246231    -2.031000    13.084045     0.167948
H      1.210903    -2.607621    13.039531     0.177976
H      0.443360     0.846041    12.851934     0.184056
H      0.634333     1.171338    14.373372     0.162938
H     -0.607572     0.339554    13.899612     0.159123
H      3.107160    -1.211871    13.880534     0.177349
H      2.821037     0.250887    14.365423     0.167942
H      2.712013    -0.104311    12.842396     0.177973
H      2.482367    13.835679     6.883829     0.184024
H      1.444932    13.239632     7.896531     0.162946
H      7.859886    -3.689291     6.939472     0.159091
H      1.658589    10.676996     5.567476     0.177318
H      1.812792    11.041082     7.084144     0.167943
H      2.867127    11.555914     6.044415     0.177973
H     -0.634938    11.631170     5.513423     0.184040
H     -0.871780    13.108004     5.982413     0.162961
H     -0.532517    11.996282     7.034860     0.159106
H      2.231513    13.377948     4.454617     0.177349
H      0.762015    13.923000     4.467335     0.167956
H      1.055788    12.476349     3.939522     0.178009
H      4.268926    11.573888     0.454682     0.184033
H      5.734177    11.018399     0.494427     0.162956
H     -2.261945     1.483065    15.823268     0.159097
H      4.890054    10.927881     3.858442     0.177355
H      5.919227    11.481501     2.813944     0.167948
H      4.462093    12.058122     2.858458     0.177976
H      5.229636     8.604460     3.046055     0.184056
H      5.038663     8.279163     1.524617     0.162938
H      6.280568     9.110947     1.998377     0.159123
H      2.565836    10.662372     2.017455     0.177349
H      2.851959     9.199614     1.532566     0.167942
H      2.960983     9.554812     3.055593     0.177973
H      3.190629    -4.385178     9.014160     0.184024
H      4.228064    -3.789131     8.001458     0.162946
H     -2.186890    13.139792     8.958517     0.159090
H      4.014407    -1.226495    10.330513     0.177318
H      3.860204    -1.590581     8.813845     0.167943
H      2.805869    -2.105413     9.853574     0.177973
H      6.307934    -2.180669    10.384566     0.184040
H      6.544776    -3.657503     9.915576     0.162961
H      6.205513    -2.545781     8.863129     0.159106
H      3.441483    -3.927447    11.443372     0.177349
H      4.910981    -4.472499    11.430654     0.167956
H      4.617208    -3.025848    11.958467     0.178009
C      5.989236    14.217117     6.036784     0.574130
C      7.092990    14.486562     1.095371     0.605552
C      7.043099    14.237512     4.935531    -0.019264
C      6.628933    14.339275     3.584520    -0.137005
C      7.593135    14.349436     2.533027    -0.041945
C      9.397946    14.134211     4.213762    -0.025228
C      8.958468    14.255611     2.855597    -0.120487
C      8.409368    14.130202     5.232982    -0.105040
C     -2.441072     4.439107    12.917116     0.125190
C     10.882733    13.985095     4.611371     0.603041
C     -3.853528     4.139736    12.958451    -0.160684
C     -4.347277     3.352442    11.953698    -0.090091
C     -1.153544     9.184230     2.885803     0.574287
C      2.452059     5.659655     2.351313     0.605566
C     -0.567527     8.030342     2.080252    -0.019048
C      0.614487     7.397839     2.538432    -0.136871
C      1.190902     6.322795     1.798539    -0.041935
C     -0.614456     6.538398     0.118440    -0.024948
C      0.571268     5.901190     0.608893    -0.120381
C     -1.160206     7.602943     0.883292    -0.106545
C      7.277311     5.589765     3.953830     0.125127
C     -8.140028    -2.509162    14.693875     0.603052
C      7.803788     6.501529     4.942685    -0.160682
C      9.158906     6.693441     4.945864    -0.090079
C      1.325789     1.733796     9.446903     0.574203
C      1.463828    -2.068294     6.095289     0.605562
C      1.679134     1.240855     8.048357    -0.019320
C      1.437595    -0.113917     7.711638    -0.137005
C      1.768829    -0.604947     6.413726    -0.041953
C      2.607927     1.641900     5.800381    -0.025245
C      2.339075     0.272844     5.474949    -0.120479
C      2.262324     2.094722     7.100996    -0.104975
C     -5.015475    11.005839     6.799570     0.125186
C      3.272107     2.629668     4.816455     0.603063
C     -5.234549    10.360279     8.072999    -0.160680
C     -4.672518     9.124006     8.243107    -0.090080
C      3.509903    -5.076643    15.373673     0.574138
C      8.081221    -4.529685    13.249384     0.605570
C      4.796438    -5.717196    14.865415    -0.019322
C      5.805825    -4.893164    14.309303    -0.136966
C      7.015208    -5.467016    13.815829    -0.041946
C      6.175564    -7.713485    14.429810    -0.025243
C      7.190661    -6.860238    13.887529    -0.120490
C      4.986838    -7.105773    14.913268    -0.104972
C      9.851714    -0.976967    10.071376     0.125140
C     -0.529402     8.846264    14.488791     0.603041
C      9.184809     0.280985     9.828137    -0.160676
C      9.484146     0.921877     8.656455    -0.090081
C     -0.316240    -4.766616     9.861205     0.574130
C     -1.419994    -5.036061    14.802618     0.605552
C     -1.370103    -4.787011    10.962458    -0.019264
C     -0.955937    -4.888774    12.313469    -0.137005
C     -1.920139    -4.898935    13.364962    -0.041945
C     -3.724950    -4.683710    11.684227    -0.025228
C     -3.285472    -4.805110    13.042392    -0.120487
C     -2.736372    -4.679701    10.665007    -0.105039
C      8.114068     5.011394     2.980873     0.125190
C     -5.209737    -4.534594    11.286618     0.603041
C      9.526524     5.310765     2.939538    -0.160684
C     10.020273     6.098059     3.944291    -0.090091
C      6.826540     0.266271    13.012186     0.574287
C      3.220937     3.790846    13.546676     0.605566
C      6.240523     1.420159    13.817737    -0.019048
C      5.058509     2.052662    13.359557    -0.136871
C      4.482094     3.127706    14.099450    -0.041936
C      6.287452     2.912103    15.779549    -0.024948
C      5.101728     3.549311    15.289096    -0.120381
C      6.833202     1.847558    15.014697    -0.106545
C     -1.604315     3.860736    11.944159     0.125127
C     13.813024    11.959663     1.204114     0.603052
C     -2.130792     2.948972    10.955304    -0.160682
C     -3.485910     2.757060    10.952125    -0.090079
C      4.347207     7.716705     6.451086     0.574203
C      4.209168    11.518795     9.802700     0.605562
C      3.993862     8.209646     7.849632    -0.019319
C      4.235401     9.564418     8.186351    -0.137005
C      3.904167    10.055448     9.484263    -0.041953
C      3.065069     7.808601    10.097608    -0.025246
C      3.333921     9.177657    10.423040    -0.120479
C      3.410672     7.355779     8.796993    -0.104975
C     10.688471    -1.555338     9.098419     0.125186
C      2.400889     6.820833    11.081534     0.603063
C     10.907545    -0.909778     7.824990    -0.160680
C     10.345514     0.326495     7.654882    -0.090080
C      2.163093    14.527144     0.524316     0.574138
C     -2.408225    13.980186     2.648605     0.605570
C      0.876558    15.167697     1.032574    -0.019322
C     -0.132829    14.343665     1.588686    -0.136966
C     -1.342212    14.917517     2.082160    -0.041946
C     -0.502568    17.163986     1.468179    -0.025243
C     -1.517665    16.310739     2.010460    -0.120490
C      0.686158    16.556274     0.984721    -0.104972
C     -4.178718    10.427468     5.826613     0.125140
C      6.202398     0.604237     1.409198     0.603041
C     -3.511813     9.169516     6.069852    -0.160676
C     -3.811150     8.528624     7.241534    -0.090081
C      0.868276    -1.338502    15.314533    -0.380576
C      0.676797    -1.815880    12.931424    -0.373351
C      0.322873     0.514780    13.743811    -0.380602
C      2.570697    -0.429198    13.735862    -0.373315
C      1.558787    13.615592     7.018962    -0.380567
C      1.937729    11.355895     6.185908    -0.373285
C     -0.367638    12.304880     6.141393    -0.380606
C      1.309765    13.143223     4.583390    -0.373392
C      4.804720    10.789003     0.583456    -0.380576
C      4.996199    11.266381     2.966565    -0.373351
C      5.350123     8.935721     2.154178    -0.380602
C      3.102299     9.879699     2.162127    -0.373315
C      4.114209    -4.165091     8.879027    -0.380567
C      3.735267    -1.905394     9.712081    -0.373285
C      6.040634    -2.854379     9.756596    -0.380606
C      4.363231    -3.692722    11.314599    -0.373392
N     -1.645320     5.251128    13.693733    -0.239005
N      6.009037     5.104353     3.726648    -0.238995
N     -5.493915    12.180861     6.264603    -0.239037
N      9.857632    -1.825380    11.155778    -0.239031
N      7.318316     4.199373     2.204256    -0.239005
N     -0.336041     4.346148    12.171341    -0.238996
N     11.166911    -2.730360     9.633386    -0.239037
N     -4.184636    11.275881     4.742211    -0.239031
N     -0.367720     5.177572    13.243025    -0.060645
N      6.040716     4.272929     2.654964    -0.060645
N     -4.973625    12.343552     5.022175    -0.060593
N     10.646621    -2.893051    10.875814    -0.060593
N      1.119231    -0.773815    13.920279     0.339111
N      1.119231    12.598282     5.971285     0.339129
N      4.553765    10.224316     1.977710     0.339111
N      4.553765    -3.147781     9.926704     0.339129
O     -8.272816    13.449947     5.799586    -0.566595
O      5.815647    14.438798     0.941956    -0.565276
O      7.928551    14.602222     0.175991    -0.564624
O     -7.593154    14.047798     3.748428    -0.536246
O     13.319896    -3.749425     7.231041    -0.552022
O      4.771713    14.047773     5.770175    -0.601944
O     10.434713    -1.572557    14.181006    -0.566585
O      2.976047     6.228141     3.380707    -0.565309
O      2.906088     4.652624     1.771195    -0.564625
O     11.629005    -3.465694    14.053186    -0.536159
O     -2.343882     9.534454     2.500754    -0.552055
O     -0.494680     9.739721     3.802004    -0.601957
O      3.839837     3.668037     5.394188    -0.566609
O      1.057129    -2.782064     7.086529    -0.565303
O      1.650910    -2.482952     4.933464    -0.564597
O      3.520760     2.270868     3.670051    -0.536235
O      1.378119     3.025996     9.570589    -0.552061
O      1.053965     0.926797    10.372643    -0.601964
O     -1.677940     8.209352    14.586405    -0.566601
O      7.734565    -3.295192    13.134124    -0.565309
O      9.183729    -5.006398    12.911711    -0.564627
O      0.515090     8.311236    14.131563    -0.536225
O      9.597894     2.759034     0.161206    -0.552030
O      3.223068    -3.883497    15.097525    -0.601936
O     13.945812    -3.999446    10.098403    -0.566595
O     -0.142651    -4.988297    14.956033    -0.565277
O     -2.255555    -5.151721    15.721998    -0.564624
O     13.266150    -4.597297    12.149561    -0.536246
O     -7.646900    13.199926     8.666948    -0.552023
O      0.901283    -4.597272    10.127814    -0.601944
O     -4.761717    11.023058     1.716983    -0.566586
O      2.696949     3.222360    12.517282    -0.565309
O      2.766908     4.797877    14.126794    -0.564625
O     -5.956009    12.916195     1.844803    -0.536160
O      8.016878    -0.083953    13.397235    -0.552055
O      6.167676    -0.289220    12.095985    -0.601957
O      1.833159     5.782464    10.503801    -0.566609
O      4.615867    12.232565     8.811460    -0.565303
O      4.022086    11.933453    10.964525    -0.564597
O      2.152236     7.179633    12.227938    -0.536235
O      4.294877     6.424505     6.327400    -0.552060
O      4.619031     8.523704     5.525346    -0.601964
O      7.350936     1.241149     1.311584    -0.566601
O     -2.061569    12.745693     2.763865    -0.565310
O     -3.510733    14.456899     2.986278    -0.564627
O      5.157906     1.139265     1.766426    -0.536225
O     -3.924898     6.691467    15.736783    -0.552030
O      2.449928    13.333998     0.800464    -0.601936

The following XYZ coordinates are in angstroms. Other properties are in atomic units.
The sperically averaged electron density of each atom fit to a function of the form exp(a - br)
eigen_1, eigen_2 and eigen_3 are the three eigenvalues of traceless quadrupole moment tensor
  atom number  atomic symbol              X              Y              Z     net charge C6 coefficient C8 coefficient C10 coefficient fluctuating dipole atomic polarizability isotropic forcefield polarizability              a              b squared Pearson coefficient          <r^3>          <r^4>         wp_QDO          m_QDO          q_QDO       dipole_x       dipole_y       dipole_z         dipole            Qxy            Qxz            Qyz     Q(x^2-y^2)    Q(3z^2-R^2)        eigen_1        eigen_2        eigen_3 static polarizability      alpha(xx)      alpha(xy)      alpha(xz)      alpha(yy)      alpha(yz)      alpha(zz) atomic spin moment
            1             Zn      -6.707194      13.589407       7.021188       0.862650      97.411885 0.19117827E+04  0.61278731E+05                                17.471207                           14.488447       0.130223       1.897707                    0.997608      47.113408     129.882674       0.464086       0.411753      -1.133516      -0.084292       0.042357       0.041451       0.103041       0.036206       0.009865       0.006089      -0.021920      -0.117996      -0.041302      -0.017378       0.058681             20.712114      19.988738      -0.078713      -1.496446      18.431134       1.873982      23.716472           0.000007
            2             Zn       8.903545      -1.735833      12.919342       0.862719      97.394717 0.19114004E+04  0.61262865E+05                                17.468663                           14.486624       0.130491       1.897807                    0.997608      47.109330     129.863813       0.464137       0.411731      -1.133541      -0.030058       0.036688       0.091509       0.103070       0.049196       0.004791       0.000518      -0.015028      -0.052474      -0.041477      -0.017198       0.058675             20.708754      22.891449      -2.128973      -1.314055      19.874218       1.796664      19.360594           0.000007
            3             Zn       4.262614       5.464521       4.647936       0.862664      97.412012 0.19117755E+04  0.61278587E+05                                17.471436                           14.488577       0.130253       1.897724                    0.997607      47.112966     129.882545       0.464075       0.411762      -1.133507      -0.069424       0.005896       0.075931       0.103053      -0.018232       0.029299      -0.037368       0.017026       0.026915      -0.041252      -0.017370       0.058622             20.712589      18.677881      -1.730673      -1.594046      22.190776       2.069244      21.269111           0.000007
            4             Zn      -2.066263       6.389054      15.292594       0.862635      97.417955 0.19119337E+04  0.61285086E+05                                17.472330                           14.489343       0.130216       1.897697                    0.997607      47.114245     129.888690       0.464054       0.411771      -1.133498      -0.044931       0.073135       0.057028       0.103052      -0.018731       0.037470      -0.024658      -0.016351       0.059397      -0.041445      -0.017164       0.058609             20.713555      21.664558      -0.644774      -3.305869      19.263569      -0.410283      21.212539           0.000007
            5             Zn      12.380190      -4.138906       8.876801       0.862649      97.411916 0.19117835E+04  0.61278765E+05                                17.471213                           14.488452       0.130222       1.897707                    0.997608      47.113415     129.882711       0.464086       0.411753      -1.133516       0.084292      -0.042357      -0.041451       0.103041       0.036206       0.009865       0.006089      -0.021920      -0.117996      -0.041302      -0.017378       0.058681             20.712120      19.988743      -0.078712      -1.496447      18.431139       1.873981      23.716480           0.000006
            6             Zn      -3.230549      11.186334       2.978647       0.862720      97.394705 0.19113999E+04  0.61262843E+05                                17.468657                           14.486618       0.130493       1.897808                    0.997608      47.109333     129.863792       0.464138       0.411731      -1.133541       0.030058      -0.036688      -0.091509       0.103070       0.049196       0.004791       0.000518      -0.015028      -0.052474      -0.041477      -0.017198       0.058675             20.708747      22.891441      -2.128970      -1.314054      19.874210       1.796664      19.360590           0.000007
            7             Zn       1.410382       3.985980      11.250053       0.862665      97.412017 0.19117754E+04  0.61278579E+05                                17.471432                           14.488573       0.130256       1.897725                    0.997607      47.112973     129.882541       0.464076       0.411761      -1.133507       0.069424      -0.005895      -0.075931       0.103053      -0.018233       0.029299      -0.037367       0.017025       0.026916      -0.041252      -0.017370       0.058622             20.712586      18.677878      -1.730672      -1.594044      22.190773       2.069243      21.269107           0.000006
            8             Zn       7.739259       3.061447       0.605395       0.862636      97.417926 0.19119329E+04  0.61285046E+05                                17.472320                           14.489334       0.130219       1.897698                    0.997606      47.114246     129.888648       0.464054       0.411771      -1.133498       0.044931      -0.073135      -0.057028       0.103052      -0.018731       0.037470      -0.024658      -0.016351       0.059397      -0.041445      -0.017164       0.058610             20.713544      21.664544      -0.644774      -3.305864      19.263560      -0.410284      21.212527           0.000007
            9             Zn       1.463259       6.448353      14.062248       1.000898     103.097899 0.17150262E+04  0.53506762E+05                                18.322796                           13.902971       0.367004       1.974642                    0.999062      44.862031     122.070421       0.464507       0.422645      -1.125989       0.133677       0.081280       0.066653       0.170055       0.048192       0.086282      -0.020539       0.029093      -0.064807      -0.108112       0.009512       0.098600             23.846839      19.167948      -6.018225      -4.967586      25.675818      -3.138049      26.696751           0.000011
           10             Zn       4.209737       3.002148       1.835741       1.000898     103.097885 0.17150260E+04  0.53506754E+05                                18.322794                           13.902970       0.367004       1.974642                    0.999062      44.862028     122.070411       0.464507       0.422645      -1.125989      -0.133677      -0.081280      -0.066653       0.170055       0.048192       0.086282      -0.020539       0.029093      -0.064807      -0.108112       0.009512       0.098601             23.846836      19.167946      -6.018223      -4.967586      25.675813      -3.138050      26.696750           0.000011
           11             Zn      -5.515401      14.096175       3.514409       1.000864     103.124904 0.17155144E+04  0.53526110E+05                                18.326428                           13.905379       0.366747       1.974553                    0.999060      44.864478     122.084071       0.464443       0.422671      -1.125965      -0.028786       0.132023      -0.103233       0.170046       0.031125       0.047112      -0.071311      -0.088920      -0.075258      -0.108070       0.009730       0.098340             23.851900      28.847551       2.166487      -1.513399      19.427973       7.619618      23.280175           0.000011
           12             Zn      11.188397      -4.645674      12.383580       1.000864     103.124961 0.17155154E+04  0.53526148E+05                                18.326435                           13.905384       0.366747       1.974553                    0.999060      44.864488     122.084112       0.464443       0.422671      -1.125965       0.028786      -0.132023       0.103233       0.170046       0.031125       0.047112      -0.071311      -0.088920      -0.075258      -0.108070       0.009730       0.098340             23.851910      28.847565       2.166488      -1.513400      19.427980       7.619622      23.280184           0.000011
           13              H       5.722715      14.398701       3.383092       0.122899       1.244375 0.95498389E+01  0.97807073E+02                                 1.889225                            1.790225      -1.411584       2.214373                    0.993712       3.681539      10.460674       0.475205       1.258492      -0.713281      -0.038781       0.008171      -0.008165       0.040465      -0.005115       0.005952      -0.001224       0.014928      -0.022701      -0.009306      -0.005186       0.014491              1.940129       2.420343       0.015041       0.156001       1.522269      -0.009715       1.877776          -0.000003
           14              H       9.589182      14.272166       2.171665       0.129641       1.126308 0.83209701E+01  0.82145675E+02                                 1.761709                            1.667727      -1.133071       2.356278                    0.996676       3.417088       9.460460       0.494980       1.253451      -0.715656       0.029161       0.001577      -0.031192       0.042729      -0.001383      -0.010620      -0.000527       0.010658       0.012151      -0.008537      -0.005783       0.014320              1.802052       2.006046      -0.025738      -0.311997       1.366680       0.006539       2.033432          -0.000003
           15              H       8.676381      14.055276       6.120726       0.134308       1.096296 0.79639566E+01  0.77833859E+02                                 1.730626                            1.630514      -1.223908       2.313559                    0.996274       3.422724       9.456208       0.500628       1.251848      -0.715242       0.011337      -0.003995       0.041665       0.043364       0.003046       0.007772      -0.002085      -0.005316       0.038146      -0.012878      -0.002391       0.015269              1.783515       1.797546      -0.018479       0.207032       1.307621      -0.020456       2.245378          -0.000003
           16              H      -4.400777       4.464508      13.635705       0.135073       1.121758 0.80350980E+01  0.78617829E+02                                 1.758650                            1.639680      -1.043198       2.401211                    0.997365       3.355202       9.241790       0.498905       1.254753      -0.715610      -0.028979       0.012753       0.027315       0.041815       0.002796      -0.006894       0.010546       0.028499      -0.015189      -0.020542       0.001765       0.018777              1.805889       1.806842      -0.202114      -0.441255       1.537495       0.326545       2.073329          -0.000003
           17              H      -5.263354       3.196705      11.913953       0.117870       1.095657 0.76188767E+01  0.72085308E+02                                 1.610264                            1.505326      -0.721544       2.541211                    0.999821       3.044251       7.717723       0.580428       1.115325      -0.752081      -0.041980      -0.004533      -0.001258       0.042243       0.002723      -0.003694       0.015897       0.026394       0.001004      -0.024322       0.010074       0.014248              1.650370       2.262138       0.211854       0.097804       1.344625       0.058098       1.344348          -0.000001
           18              H       1.016736       7.686758       3.325859       0.122878       1.243932 0.95455335E+01  0.97752497E+02                                 1.888778                            1.789812      -1.411446       2.214415                    0.993720       3.681502      10.460197       0.475261       1.258479      -0.713279       0.014092       0.008895       0.036870       0.040461       0.002817       0.006906       0.001660       0.002446       0.035059      -0.009320      -0.005196       0.014517              1.939671       1.910872       0.003268       0.344564       1.781331       0.282603       2.126808          -0.000003
           19              H       0.940288       5.193614       0.130364       0.129635       1.126397 0.83218109E+01  0.82157268E+02                                 1.761917                            1.667902      -1.133097       2.356256                    0.996677       3.417293       9.461675       0.494907       1.253587      -0.715626       0.016308      -0.033006      -0.021673       0.042721      -0.007032      -0.004414       0.008178      -0.008948       0.001251      -0.008544      -0.005788       0.014332              1.802277       1.719697      -0.302437      -0.045320       1.886233       0.374224       1.800901          -0.000003
           20              H      -1.931461       8.026403       0.581866       0.134833       1.101651 0.80144562E+01  0.78478298E+02                                 1.738548                            1.637394      -1.238255       2.307205                    0.996105       3.433099       9.504688       0.498617       1.254480      -0.714620      -0.035551       0.020744      -0.013412       0.043291      -0.005743       0.006268      -0.006008       0.010263      -0.028420      -0.012960      -0.002240       0.015199              1.791999       2.071793      -0.335020       0.301923       1.622838       0.069260       1.681366          -0.000003
           21              H       7.249034       6.938466       5.546808       0.135086       1.123496 0.80501480E+01  0.78800876E+02                                 1.760579                            1.641332      -1.043116       2.401256                    0.997368       3.355366       9.243934       0.498607       1.254932      -0.715595      -0.020157       0.021236       0.029850       0.041812       0.003375      -0.001672       0.018797       0.006236       0.011705      -0.020535       0.001758       0.018777              1.807935       1.916383      -0.316122      -0.412853       1.644816       0.352726       1.862607          -0.000003
           22              H       9.536285       7.221527       5.611990       0.117856       1.096409 0.76245795E+01  0.72144084E+02                                 1.610224                            1.505302      -0.721570       2.541188                    0.999821       3.044010       7.714339       0.580843       1.114455      -0.752319       0.015563       0.022795       0.031983       0.042246       0.001943      -0.002111       0.018235       0.020712       0.002718      -0.024336       0.010059       0.014277              1.650317       1.577810       0.261743       0.312321       1.602531       0.401758       1.770609          -0.000001
           23              H       1.061769      -0.685885       8.341675       0.122897       1.244078 0.95473072E+01  0.97777434E+02                                 1.889140                            1.790157      -1.411392       2.214464                    0.993712       3.681610      10.461646       0.475134       1.258729      -0.713227      -0.021348      -0.023133       0.025434       0.040469       0.007058      -0.006151      -0.008476       0.001748      -0.004173      -0.009299      -0.005192       0.014490              1.940039       1.624407       0.192830      -0.220185       2.097822      -0.262223       2.097886          -0.000003
           24              H       2.546475      -0.043270       4.624725       0.129641       1.127332 0.83300373E+01  0.82255139E+02                                 1.762675                            1.668575      -1.133095       2.356268                    0.996676       3.417014       9.460485       0.494896       1.253359      -0.715690       0.008828      -0.014096      -0.039354       0.042724      -0.000679      -0.005557       0.006768       0.000030       0.030752      -0.008549      -0.005782       0.014331              1.803070       1.464239       0.007989      -0.258486       1.762991       0.209701       2.181979          -0.000003
           25              H       2.426761       2.981283       7.328973       0.134277       1.095786 0.79593629E+01  0.77777149E+02                                 1.729975                            1.629944      -1.223923       2.313545                    0.996274       3.422627       9.454986       0.500765       1.251695      -0.715269       0.007747       0.040998       0.011825       0.043367       0.002207       0.005805       0.004460      -0.020209      -0.022377      -0.012879      -0.002386       0.015265              1.782823       1.380576       0.164970      -0.110289       2.281903       0.117375       1.685988          -0.000003
           26              H      -5.731761      10.765465       8.745484       0.135071       1.121596 0.80337725E+01  0.78602147E+02                                 1.758526                            1.639583      -1.043092       2.401262                    0.997367       3.355111       9.241583       0.498899       1.254812      -0.715597      -0.022164       0.013189       0.032921       0.041821      -0.007300      -0.012307      -0.006955      -0.007226       0.038298      -0.020524       0.001747       0.018776              1.805753       1.704645      -0.290277      -0.431814       1.724532       0.343594       1.988081          -0.000003
           27              H      -4.850549       8.653338       9.025288       0.117878       1.094738 0.76111059E+01  0.71993377E+02                                 1.609262                            1.504463      -0.721469       2.541244                    0.999822       3.043868       7.715752       0.580650       1.115184      -0.752106      -0.010592      -0.020639       0.035305       0.042245      -0.011006      -0.013596      -0.005876      -0.016571       0.021498      -0.024312       0.010063       0.014249              1.649310       1.318423       0.051544      -0.136134       1.652671      -0.456316       1.976835          -0.000001
           28              H       5.677682      -3.972851      14.265266       0.122884       1.243807 0.95447174E+01  0.97744313E+02                                 1.888845                            1.789894      -1.411406       2.214451                    0.993714       3.681514      10.461031       0.475176       1.258702      -0.713230      -0.003343       0.040200       0.003269       0.040471       0.000171       0.001580       0.002379      -0.022830      -0.016789      -0.009320      -0.005181       0.014500              1.939724       1.795436      -0.106028      -0.103605       2.428742      -0.132901       1.594995          -0.000003
           29              H       7.982994      -7.235144      13.575293       0.129644       1.127433 0.83308791E+01  0.82264748E+02                                 1.762715                            1.668608      -1.133018       2.356302                    0.996677       3.416989       9.460197       0.494919       1.253283      -0.715708       0.036642      -0.017326      -0.013523       0.042728      -0.006969      -0.006421       0.004310       0.010410      -0.015588      -0.008550      -0.005769       0.014319              1.803112       2.066408      -0.239709      -0.326117       1.817761       0.060516       1.525166          -0.000003
           30              H       4.318159      -7.643798      15.271608       0.134279       1.096337 0.79643702E+01  0.77839724E+02                                 1.730769                            1.630638      -1.223903       2.313566                    0.996272       3.422743       9.456694       0.500566       1.251973      -0.715217      -0.032027      -0.024228       0.016387       0.043373       0.010552      -0.003119      -0.008004       0.007722      -0.005128      -0.012879      -0.002384       0.015263              1.783671       1.891226       0.226058      -0.328637       1.955146      -0.212541       1.504641          -0.000003
           31              H       8.580018       0.637510      10.437030       0.135065       1.123071 0.80464271E+01  0.78754554E+02                                 1.760007                            1.640848      -1.043115       2.401254                    0.997369       3.355242       9.242706       0.498734       1.254772      -0.715625      -0.026982       0.020794       0.024255       0.041818      -0.016195      -0.008267      -0.002210      -0.014385      -0.004016      -0.020532       0.001758       0.018774              1.807322       1.887082      -0.261673      -0.514280       1.599363       0.221412       1.935523          -0.000003
           32              H       9.123480       1.764895       8.500655       0.117865       1.096024 0.76211401E+01  0.72102151E+02                                 1.609715                            1.504854      -0.721489       2.541230                    0.999821       3.043570       7.712283       0.581002       1.114295      -0.752359      -0.015828       0.038906      -0.004591       0.042252      -0.013063      -0.013232      -0.005649      -0.015902       0.009311      -0.024321       0.010051       0.014269              1.649784       1.425975      -0.330771       0.052828       2.130474      -0.228822       1.392902          -0.000001
           33              H      -0.049719      -4.948200      12.514897       0.122899       1.244376 0.95498409E+01  0.97807090E+02                                 1.889225                            1.790225      -1.411584       2.214373                    0.993712       3.681540      10.460674       0.475206       1.258491      -0.713281       0.038781      -0.008171       0.008165       0.040465      -0.005115       0.005952      -0.001224       0.014928      -0.022701      -0.009306      -0.005186       0.014491              1.940129       2.420342       0.015041       0.156001       1.522268      -0.009715       1.877776          -0.000003
           34              H      -3.916186      -4.821665      13.726324       0.129640       1.126309 0.83209831E+01  0.82145841E+02                                 1.761711                            1.667729      -1.133072       2.356278                    0.996676       3.417091       9.460472       0.494980       1.253452      -0.715656      -0.029160      -0.001577       0.031192       0.042729      -0.001383      -0.010620      -0.000527       0.010658       0.012151      -0.008537      -0.005783       0.014320              1.802054       2.006048      -0.025739      -0.311997       1.366681       0.006539       2.033434          -0.000003
           35              H      -3.003385      -4.604775       9.777263       0.134308       1.096296 0.79639527E+01  0.77833810E+02                                 1.730626                            1.630514      -1.223907       2.313559                    0.996274       3.422723       9.456204       0.500628       1.251847      -0.715242      -0.011337       0.003995      -0.041665       0.043364       0.003046       0.007772      -0.002085      -0.005316       0.038146      -0.012878      -0.002391       0.015269              1.783514       1.797545      -0.018479       0.207032       1.307621      -0.020456       2.245378          -0.000003
           36              H      10.073773       4.985993       2.262284       0.135073       1.121759 0.80351019E+01  0.78617881E+02                                 1.758651                            1.639681      -1.043198       2.401211                    0.997365       3.355203       9.241795       0.498905       1.254753      -0.715610       0.028979      -0.012753      -0.027315       0.041815       0.002796      -0.006894       0.010546       0.028499      -0.015189      -0.020542       0.001765       0.018777              1.805890       1.806843      -0.202114      -0.441255       1.537496       0.326545       2.073330          -0.000003
           37              H      10.936350       6.253796       3.984036       0.117870       1.095658 0.76188853E+01  0.72085410E+02                                 1.610265                            1.505327      -0.721544       2.541211                    0.999821       3.044253       7.717729       0.580428       1.115325      -0.752081       0.041980       0.004533       0.001258       0.042243       0.002723      -0.003694       0.015897       0.026394       0.001004      -0.024322       0.010074       0.014248              1.650371       2.262139       0.211854       0.097804       1.344626       0.058098       1.344348          -0.000001
           38              H       4.656260       1.763743      12.572130       0.122878       1.243933 0.95455433E+01  0.97752625E+02                                 1.888779                            1.789813      -1.411447       2.214414                    0.993720       3.681504      10.460205       0.475261       1.258480      -0.713278      -0.014092      -0.008895      -0.036870       0.040461       0.002817       0.006906       0.001660       0.002446       0.035059      -0.009320      -0.005196       0.014517              1.939672       1.910873       0.003268       0.344565       1.781332       0.282603       2.126809          -0.000003
           39              H       4.732708       4.256887      15.767625       0.129635       1.126396 0.83218069E+01  0.82157217E+02                                 1.761917                            1.667901      -1.133097       2.356256                    0.996677       3.417292       9.461671       0.494907       1.253587      -0.715626      -0.016308       0.033006       0.021673       0.042721      -0.007032      -0.004414       0.008178      -0.008948       0.001251      -0.008544      -0.005788       0.014332              1.802277       1.719696      -0.302437      -0.045320       1.886232       0.374224       1.800901          -0.000003
           40              H       7.604457       1.424098      15.316123       0.134833       1.101651 0.80144573E+01  0.78478313E+02                                 1.738548                            1.637395      -1.238256       2.307205                    0.996105       3.433099       9.504689       0.498617       1.254480      -0.714620       0.035551      -0.020744       0.013412       0.043291      -0.005743       0.006268      -0.006008       0.010263      -0.028420      -0.012960      -0.002240       0.015199              1.791999       2.071793      -0.335020       0.301923       1.622838       0.069260       1.681366          -0.000003
           41              H      -1.576038       2.512035      10.351181       0.135085       1.123497 0.80501569E+01  0.78800992E+02                                 1.760581                            1.641334      -1.043116       2.401256                    0.997368       3.355368       9.243944       0.498607       1.254933      -0.715594       0.020157      -0.021236      -0.029850       0.041812       0.003375      -0.001672       0.018797       0.006236       0.011705      -0.020535       0.001758       0.018777              1.807937       1.916385      -0.316122      -0.412853       1.644817       0.352727       1.862609          -0.000003
           42              H      -3.863289       2.228974      10.285999       0.117855       1.096413 0.76246198E+01  0.72144572E+02                                 1.610230                            1.505307      -0.721571       2.541187                    0.999821       3.044016       7.714364       0.580841       1.114456      -0.752318      -0.015563      -0.022795      -0.031983       0.042246       0.001943      -0.002111       0.018235       0.020712       0.002717      -0.024336       0.010059       0.014277              1.650323       1.577816       0.261745       0.312323       1.602537       0.401760       1.770616          -0.000001
           43              H       4.611227      10.136386       7.556314       0.122897       1.244079 0.95473126E+01  0.97777507E+02                                 1.889141                            1.790157      -1.411392       2.214464                    0.993712       3.681611      10.461651       0.475134       1.258730      -0.713227       0.021348       0.023133      -0.025434       0.040469       0.007058      -0.006151      -0.008476       0.001748      -0.004173      -0.009299      -0.005192       0.014490              1.940039       1.624408       0.192830      -0.220185       2.097823      -0.262224       2.097887          -0.000003
           44              H       3.126521       9.493771      11.273264       0.129641       1.127333 0.83300425E+01  0.82255207E+02                                 1.762676                            1.668576      -1.133096       2.356268                    0.996676       3.417015       9.460490       0.494896       1.253360      -0.715690      -0.008828       0.014096       0.039354       0.042724      -0.000679      -0.005557       0.006768       0.000030       0.030752      -0.008549      -0.005782       0.014331              1.803071       1.464240       0.007989      -0.258487       1.762992       0.209701       2.181980          -0.000003
           45              H       3.246235       6.469218       8.569016       0.134278       1.095785 0.79593541E+01  0.77777041E+02                                 1.729974                            1.629943      -1.223922       2.313546                    0.996274       3.422625       9.454979       0.500765       1.251695      -0.715269      -0.007747      -0.040998      -0.011825       0.043367       0.002207       0.005805       0.004460      -0.020209      -0.022377      -0.012879      -0.002386       0.015265              1.782821       1.380576       0.164970      -0.110289       2.281901       0.117375       1.685987          -0.000003
           46              H      11.404757      -1.314964       7.152505       0.135071       1.121597 0.80337819E+01  0.78602258E+02                                 1.758527                            1.639584      -1.043093       2.401261                    0.997367       3.355113       9.241588       0.498899       1.254812      -0.715597       0.022164      -0.013189      -0.032921       0.041821      -0.007300      -0.012307      -0.006955      -0.007226       0.038298      -0.020524       0.001747       0.018776              1.805753       1.704646      -0.290277      -0.431814       1.724533       0.343594       1.988082          -0.000003
           47              H      10.523545       0.797163       6.872701       0.117879       1.094737 0.76110994E+01  0.71993298E+02                                 1.609261                            1.504462      -0.721469       2.541244                    0.999822       3.043867       7.715748       0.580651       1.115184      -0.752106       0.010592       0.020639      -0.035305       0.042245      -0.011006      -0.013596      -0.005876      -0.016571       0.021498      -0.024312       0.010063       0.014248              1.649308       1.318422       0.051544      -0.136134       1.652670      -0.456315       1.976833          -0.000001
           48              H      -0.004686      13.423352       1.632723       0.122884       1.243808 0.95447241E+01  0.97744404E+02                                 1.888847                            1.789895      -1.411407       2.214451                    0.993714       3.681515      10.461037       0.475176       1.258702      -0.713230       0.003343      -0.040200      -0.003269       0.040471       0.000170       0.001580       0.002379      -0.022830      -0.016789      -0.009320      -0.005181       0.014500              1.939726       1.795437      -0.106028      -0.103605       2.428744      -0.132901       1.594996          -0.000003
           49              H      -2.309998      16.685645       2.322696       0.129644       1.127433 0.83308751E+01  0.82264697E+02                                 1.762715                            1.668607      -1.133018       2.356302                    0.996677       3.416988       9.460193       0.494919       1.253283      -0.715708      -0.036642       0.017326       0.013523       0.042728      -0.006969      -0.006421       0.004310       0.010410      -0.015587      -0.008550      -0.005769       0.014319              1.803111       2.066407      -0.239709      -0.326117       1.817760       0.060516       1.525166          -0.000003
           50              H       1.354837      17.094299       0.626381       0.134280       1.096336 0.79643646E+01  0.77839664E+02                                 1.730769                            1.630638      -1.223903       2.313566                    0.996272       3.422742       9.456694       0.500566       1.251973      -0.715216       0.032027       0.024228      -0.016387       0.043373       0.010553      -0.003119      -0.008004       0.007722      -0.005128      -0.012879      -0.002384       0.015263              1.783671       1.891226       0.226058      -0.328637       1.955146      -0.212541       1.504641          -0.000003
           51              H      -2.907022       8.812991       5.460959       0.135065       1.123071 0.80464206E+01  0.78754473E+02                                 1.760007                            1.640847      -1.043115       2.401254                    0.997369       3.355241       9.242702       0.498734       1.254771      -0.715625       0.026982      -0.020794      -0.024255       0.041818      -0.016195      -0.008267      -0.002210      -0.014385      -0.004016      -0.020532       0.001758       0.018774              1.807322       1.887081      -0.261673      -0.514280       1.599362       0.221411       1.935522          -0.000003
           52              H      -3.450484       7.685606       7.397334       0.117865       1.096025 0.76211544E+01  0.72102332E+02                                 1.609718                            1.504856      -0.721490       2.541230                    0.999821       3.043571       7.712292       0.581001       1.114296      -0.752358       0.015828      -0.038906       0.004591       0.042252      -0.013063      -0.013232      -0.005649      -0.015901       0.009311      -0.024321       0.010051       0.014269              1.649787       1.425978      -0.330772       0.052828       2.130478      -0.228823       1.392905          -0.000001
           53              H       1.404070      -2.123387      15.443307       0.184033       0.888228 0.64333356E+01  0.60727974E+02                                 1.621701                            1.554270      -1.238626       2.328443                    0.996301       3.420339       9.869239       0.460793       1.408146      -0.681699       0.011096      -0.016193       0.005095       0.020280      -0.000706      -0.004678      -0.002432       0.004211       0.019247      -0.006463      -0.002450       0.008913              1.654953       1.552696      -0.439190       0.029517       2.004914      -0.150944       1.407247          -0.000004
           54              H      -0.061181      -1.567898      15.403562       0.162956       0.924306 0.69560892E+01  0.65570067E+02                                 1.550359                            1.529019      -0.736833       2.551022                    0.999980       3.095930       8.336682       0.515554       1.260352      -0.715692      -0.015449      -0.013813       0.005893       0.021545       0.008011      -0.000351      -0.007798       0.018041       0.012599      -0.016667       0.004964       0.011703              1.551261       1.907660       0.137714      -0.195228       1.354395      -0.026638       1.391726          -0.000005
           55              H       7.934941       7.967436       0.074721       0.159097       0.957814 0.71736369E+01  0.67682329E+02                                 1.549490                            1.522612      -0.720425       2.554015                    0.999985       3.031978       7.989063       0.535673       1.211910      -0.727662       0.008923       0.005379       0.015292       0.018505       0.008635       0.001553       0.000415      -0.010173       0.022491      -0.013831       0.005616       0.008215              1.548237       1.288223       0.039143       0.009641       1.628536       0.346061       1.727953          -0.000005
           56              H       0.782942      -1.477380      12.039547       0.177355       0.915107 0.66494132E+01  0.62479998E+02                                 1.589729                            1.533023      -0.846235       2.512705                    0.999731       3.134960       8.653996       0.491816       1.325396      -0.701052      -0.002143       0.004512      -0.021114       0.021696       0.004823       0.003058       0.001423      -0.007787       0.018435      -0.009574       0.001726       0.007848              1.614285       1.304230       0.058949      -0.151505       1.445741      -0.231425       2.092882          -0.000005
           57              H      -0.246231      -2.031000      13.084045       0.167948       0.991319 0.75104553E+01  0.72404800E+02                                 1.648674                            1.607725      -0.859373       2.497489                    0.999529       3.179302       8.751906       0.492285       1.290590      -0.709115      -0.017294      -0.008039      -0.002912       0.019292       0.000841      -0.000318       0.005239       0.011500      -0.002365      -0.008839       0.002633       0.006206              1.660263       2.087311       0.296082      -0.124472       1.497606       0.022081       1.395872          -0.000004
           58              H       1.210903      -2.607621      13.039531       0.177976       0.847619 0.62160739E+01  0.58015058E+02                                 1.562507                            1.522868      -0.970242       2.457194                    0.998342       3.283549       9.336428       0.469074       1.399071      -0.684688       0.007520      -0.020371       0.000362       0.021718      -0.004185       0.006337       0.004233      -0.009651      -0.012889      -0.011761       0.002885       0.008876              1.576696       1.510475      -0.304684       0.005809       1.888536       0.000906       1.331076          -0.000005
           59              H       0.443360       0.846041      12.851934       0.184056       0.888268 0.64336041E+01  0.60730531E+02                                 1.621674                            1.554240      -1.238986       2.328298                    0.996301       3.420293       9.868784       0.460829       1.408034      -0.681720       0.000487       0.008178      -0.018531       0.020261      -0.006934      -0.000852       0.002431      -0.004922      -0.005976      -0.006484      -0.002434       0.008918              1.654928       1.329564      -0.009229      -0.146464       1.517097      -0.349932       2.118123          -0.000004
           60              H       0.634333       1.171338      14.373372       0.162938       0.924446 0.69574703E+01  0.65586676E+02                                 1.550550                            1.529197      -0.736847       2.551003                    0.999980       3.096185       8.337736       0.515507       1.260396      -0.715682       0.006443       0.020046       0.004593       0.021551      -0.003267       0.010020       0.006412      -0.012756      -0.018013      -0.016673       0.004959       0.011714              1.551452       1.351313       0.068508       0.044527       1.716214       0.335505       1.586828          -0.000006
           61              H      -0.607572       0.339554      13.899612       0.159123       0.957954 0.71750270E+01  0.67699248E+02                                 1.549734                            1.522840      -0.720473       2.554047                    0.999985       3.031881       7.989234       0.535587       1.212038      -0.727637      -0.017797       0.000776      -0.004962       0.018492      -0.000126       0.000685      -0.002470       0.002837      -0.040419      -0.013812       0.005620       0.008193              1.548484       1.960510       0.016389      -0.216645       1.339168      -0.011142       1.345774          -0.000005
           62              H       3.107160      -1.211871      13.880534       0.177349       0.915081 0.66490934E+01  0.62475703E+02                                 1.589647                            1.532945      -0.846296       2.512676                    0.999730       3.134819       8.653274       0.491853       1.325324      -0.701067       0.015778      -0.013940       0.005266       0.021702      -0.000413       0.000926      -0.002821       0.006691      -0.026279      -0.009550       0.001721       0.007829              1.614199       1.628590      -0.394161       0.002093       1.917046      -0.071463       1.296962          -0.000005
           63              H       2.821037       0.250887      14.365423       0.167942       0.991325 0.75104010E+01  0.72403500E+02                                 1.648619                            1.607668      -0.859237       2.497555                    0.999531       3.179243       8.751442       0.492322       1.290508      -0.709133       0.011391       0.012120       0.009774       0.019292       0.001207       0.000589       0.006719       0.007343       0.004123      -0.008837       0.002608       0.006229              1.660208       1.522132       0.236781       0.112437       1.849501       0.381483       1.608991          -0.000004
           64              H       2.712013      -0.104311      12.842396       0.177973       0.847689 0.62167505E+01  0.58023359E+02                                 1.562633                            1.522982      -0.970424       2.457105                    0.998341       3.283772       9.337436       0.469039       1.399128      -0.684676       0.007451       0.010026      -0.017766       0.021718       0.004690      -0.001236      -0.006026       0.012130       0.013832      -0.011752       0.002881       0.008871              1.576826       1.395881       0.075802      -0.179459       1.417463      -0.221307       1.917134          -0.000005
           65              H       2.482367      13.835679       6.883829       0.184024       0.888336 0.64342330E+01  0.60738117E+02                                 1.621777                            1.554332      -1.238879       2.328322                    0.996300       3.420482       9.869551       0.460808       1.408062      -0.681714       0.019070       0.006698      -0.001662       0.020281       0.001479      -0.001386       0.006435      -0.004373       0.012757      -0.006481      -0.002449       0.008930              1.655036       2.238980       0.219225      -0.085699       1.365499       0.051110       1.360629          -0.000004
           66              H       1.444932      13.239632       7.896531       0.162946       0.924519 0.69582249E+01  0.65595787E+02                                 1.550663                            1.529308      -0.736909       2.550981                    0.999980       3.096219       8.338046       0.515473       1.260442      -0.715673       0.007463      -0.004064       0.019801       0.021547       0.006290       0.003473      -0.000727      -0.017062       0.033747      -0.016669       0.004952       0.011717              1.551563       1.332661      -0.000692      -0.090975       1.353553      -0.121456       1.968476          -0.000005
           67              H       7.859886      -3.689291       6.939472       0.159091       0.958333 0.71785751E+01  0.67740181E+02                                 1.550059                            1.523150      -0.720443       2.554003                    0.999985       3.032249       7.990290       0.535574       1.211932      -0.727663      -0.001871       0.018333      -0.001697       0.018506      -0.004547       0.008728       0.003079      -0.012325      -0.003131      -0.013832       0.005642       0.008191              1.548809       1.560738      -0.349392      -0.028433       1.754107       0.084563       1.331583          -0.000005
           68              H       1.658589      10.676996       5.567476       0.177318       0.915208 0.66501897E+01  0.62488365E+02                                 1.589772                            1.533055      -0.846358       2.512626                    0.999731       3.134974       8.653768       0.491845       1.325295      -0.701073      -0.004978      -0.018750      -0.009749       0.021711      -0.003166       0.005324       0.001937      -0.010247      -0.010756      -0.009572       0.001737       0.007835              1.614335       1.389124       0.099684       0.157824       1.738204       0.428752       1.715676          -0.000005
           69              H       1.812792      11.041082       7.084144       0.167943       0.991534 0.75124096E+01  0.72427529E+02                                 1.648849                            1.607885      -0.859284       2.497527                    0.999531       3.179343       8.751929       0.492288       1.290512      -0.709134       0.001411      -0.011648       0.015313       0.019292      -0.002874      -0.005167      -0.003370      -0.006340       0.007775      -0.008808       0.002610       0.006198              1.660441       1.375612      -0.069789      -0.006995       1.490539      -0.282482       2.115172          -0.000004
           70              H       2.867127      11.555914       6.044415       0.177973       0.847649 0.62162890E+01  0.58017249E+02                                 1.562507                            1.522863      -0.970260       2.457184                    0.998342       3.283548       9.336272       0.469092       1.399014      -0.684699       0.021715       0.000241       0.000319       0.021719      -0.001522      -0.000766      -0.004040       0.006622      -0.031393      -0.011733       0.002857       0.008877              1.576697       2.042793       0.050580      -0.090453       1.341644      -0.013690       1.345654          -0.000005
           71              H      -0.634938      11.631170       5.513423       0.184040       0.888209 0.64332113E+01  0.60727393E+02                                 1.621782                            1.554338      -1.238639       2.328425                    0.996306       3.420418       9.869986       0.460739       1.408297      -0.681671      -0.007481      -0.014688      -0.011792       0.020267      -0.000543      -0.004361       0.001424       0.010178      -0.014045      -0.006474      -0.002441       0.008915              1.655043       1.499879       0.215815       0.180078       1.723356       0.465422       1.741894          -0.000004
           72              H      -0.871780      13.108004       5.982413       0.162961       0.924399 0.69570510E+01  0.65581728E+02                                 1.550506                            1.529163      -0.736855       2.551013                    0.999980       3.095999       8.337169       0.515508       1.260415      -0.715679      -0.016469       0.010285      -0.009324       0.021540      -0.002991       0.000387      -0.007176       0.005735      -0.042512      -0.016654       0.004948       0.011705              1.551404       1.625304      -0.344054       0.008683       1.688233      -0.026343       1.340675          -0.000005
           73              H      -0.532517      11.996282       7.034860       0.159106       0.958197 0.71772794E+01  0.67724782E+02                                 1.549892                            1.522995      -0.720411       2.554022                    0.999985       3.032104       7.989676       0.535611       1.211905      -0.727668      -0.007014      -0.012185       0.012026       0.018502       0.002749       0.000325      -0.008755       0.014608       0.009259      -0.013817       0.005632       0.008185              1.548640       1.406070       0.034173      -0.201265       1.297555      -0.117724       1.942296          -0.000005
           74              H       2.231513      13.377948       4.454617       0.177349       0.915249 0.66506919E+01  0.62494967E+02                                 1.589888                            1.533166      -0.846296       2.512672                    0.999731       3.135131       8.654650       0.491796       1.325388      -0.701053       0.018614       0.009325      -0.006127       0.021701       0.003823      -0.000793      -0.006371       0.007523       0.009694      -0.009559       0.001733       0.007826              1.614451       2.142003       0.155144      -0.143762       1.302015      -0.032278       1.399335          -0.000005
           75              H       0.762015      13.923000       4.467335       0.167956       0.991437 0.75113143E+01  0.72412767E+02                                 1.648578                            1.607635      -0.859337       2.497521                    0.999530       3.179107       8.750409       0.492399       1.290298      -0.709178      -0.007308       0.015716      -0.008456       0.019285      -0.004599      -0.004229      -0.002211      -0.008374       0.000248      -0.008812       0.002611       0.006201              1.660162       1.652054      -0.415159       0.099605       1.835603      -0.176813       1.492829          -0.000004
           76              H       1.055788      12.476349       3.939522       0.178009       0.847588 0.62156810E+01  0.58009748E+02                                 1.562383                            1.522750      -0.970004       2.457304                    0.998344       3.283319       9.335260       0.469131       1.398943      -0.684712      -0.006732      -0.010583      -0.017726       0.021715       0.004821       0.002061       0.001489      -0.011934       0.023854      -0.011754       0.002860       0.008894              1.576570       1.364462       0.095562       0.124814       1.603361       0.330268       1.761887          -0.000005
           77              H       4.268926      11.573888       0.454682       0.184033       0.888228 0.64333371E+01  0.60727987E+02                                 1.621701                            1.554269      -1.238626       2.328443                    0.996301       3.420339       9.869237       0.460793       1.408146      -0.681699      -0.011096       0.016193      -0.005095       0.020280      -0.000706      -0.004678      -0.002432       0.004211       0.019247      -0.006463      -0.002450       0.008913              1.654952       1.552696      -0.439190       0.029517       2.004913      -0.150944       1.407247          -0.000004
           78              H       5.734177      11.018399       0.494427       0.162956       0.924307 0.69560933E+01  0.65570110E+02                                 1.550359                            1.529019      -0.736833       2.551022                    0.999980       3.095931       8.336683       0.515554       1.260351      -0.715692       0.015449       0.013813      -0.005893       0.021545       0.008011      -0.000351      -0.007798       0.018041       0.012599      -0.016667       0.004964       0.011703              1.551260       1.907660       0.137714      -0.195228       1.354395      -0.026638       1.391726          -0.000005
           79              H      -2.261945       1.483065      15.823268       0.159097       0.957813 0.71736316E+01  0.67682265E+02                                 1.549490                            1.522611      -0.720425       2.554015                    0.999985       3.031977       7.989059       0.535673       1.211910      -0.727662      -0.008923      -0.005379      -0.015293       0.018505       0.008635       0.001553       0.000415      -0.010173       0.022491      -0.013831       0.005616       0.008215              1.548237       1.288223       0.039143       0.009641       1.628535       0.346060       1.727952          -0.000005
           80              H       4.890054      10.927881       3.858442       0.177355       0.915108 0.66494165E+01  0.62480033E+02                                 1.589729                            1.533023      -0.846235       2.512705                    0.999731       3.134961       8.653997       0.491817       1.325395      -0.701052       0.002143      -0.004512       0.021114       0.021696       0.004823       0.003058       0.001423      -0.007787       0.018435      -0.009574       0.001726       0.007848              1.614284       1.304230       0.058949      -0.151505       1.445741      -0.231425       2.092882          -0.000005
           81              H       5.919227      11.481501       2.813944       0.167948       0.991320 0.75104605E+01  0.72404866E+02                                 1.648675                            1.607726      -0.859374       2.497489                    0.999529       3.179303       8.751911       0.492285       1.290591      -0.709115       0.017294       0.008039       0.002912       0.019292       0.000841      -0.000318       0.005239       0.011500      -0.002365      -0.008839       0.002633       0.006206              1.660264       2.087312       0.296082      -0.124472       1.497606       0.022081       1.395873          -0.000004
           82              H       4.462093      12.058122       2.858458       0.177976       0.847619 0.62160739E+01  0.58015059E+02                                 1.562507                            1.522868      -0.970242       2.457194                    0.998342       3.283549       9.336428       0.469074       1.399071      -0.684688      -0.007520       0.020371      -0.000362       0.021718      -0.004185       0.006337       0.004233      -0.009651      -0.012889      -0.011761       0.002885       0.008876              1.576696       1.510475      -0.304684       0.005809       1.888536       0.000906       1.331076          -0.000005
           83              H       5.229636       8.604460       3.046055       0.184056       0.888268 0.64335984E+01  0.60730469E+02                                 1.621674                            1.554240      -1.238986       2.328298                    0.996301       3.420292       9.868783       0.460829       1.408035      -0.681720      -0.000487      -0.008178       0.018531       0.020261      -0.006934      -0.000852       0.002431      -0.004922      -0.005976      -0.006484      -0.002434       0.008918              1.654928       1.329564      -0.009229      -0.146464       1.517097      -0.349932       2.118123          -0.000004
           84              H       5.038663       8.279163       1.524617       0.162938       0.924446 0.69574662E+01  0.65586633E+02                                 1.550550                            1.529198      -0.736847       2.551003                    0.999980       3.096184       8.337735       0.515507       1.260397      -0.715682      -0.006443      -0.020046      -0.004593       0.021551      -0.003267       0.010020       0.006412      -0.012756      -0.018013      -0.016673       0.004959       0.011714              1.551452       1.351313       0.068508       0.044527       1.716214       0.335505       1.586828          -0.000006
           85              H       6.280568       9.110947       1.998377       0.159123       0.957954 0.71750293E+01  0.67699284E+02                                 1.549735                            1.522841      -0.720474       2.554046                    0.999985       3.031881       7.989238       0.535586       1.212039      -0.727637       0.017797      -0.000777       0.004962       0.018492      -0.000126       0.000685      -0.002470       0.002837      -0.040419      -0.013812       0.005620       0.008193              1.548485       1.960512       0.016389      -0.216645       1.339169      -0.011142       1.345775          -0.000005
           86              H       2.565836      10.662372       2.017455       0.177349       0.915082 0.66490980E+01  0.62475752E+02                                 1.589647                            1.532945      -0.846296       2.512676                    0.999730       3.134820       8.653275       0.491853       1.325323      -0.701067      -0.015778       0.013940      -0.005266       0.021702      -0.000413       0.000926      -0.002821       0.006691      -0.026279      -0.009550       0.001721       0.007829              1.614199       1.628590      -0.394161       0.002093       1.917046      -0.071463       1.296962          -0.000005
           87              H       2.851959       9.199614       1.532566       0.167942       0.991325 0.75104011E+01  0.72403498E+02                                 1.648618                            1.607667      -0.859236       2.497555                    0.999531       3.179243       8.751440       0.492322       1.290507      -0.709133      -0.011391      -0.012120      -0.009774       0.019292       0.001207       0.000589       0.006719       0.007343       0.004123      -0.008837       0.002608       0.006229              1.660208       1.522131       0.236781       0.112437       1.849500       0.381483       1.608991          -0.000004
           88              H       2.960983       9.554812       3.055593       0.177973       0.847688 0.62167464E+01  0.58023313E+02                                 1.562632                            1.522982      -0.970424       2.457105                    0.998341       3.283771       9.337433       0.469039       1.399128      -0.684676      -0.007451      -0.010026       0.017766       0.021718       0.004690      -0.001236      -0.006026       0.012130       0.013832      -0.011752       0.002881       0.008871              1.576826       1.395880       0.075802      -0.179459       1.417463      -0.221307       1.917133          -0.000005
           89              H       3.190629      -4.385178       9.014160       0.184024       0.888336 0.64342300E+01  0.60738083E+02                                 1.621776                            1.554331      -1.238879       2.328322                    0.996300       3.420481       9.869548       0.460808       1.408062      -0.681714      -0.019070      -0.006699       0.001662       0.020281       0.001479      -0.001386       0.006435      -0.004373       0.012757      -0.006481      -0.002449       0.008930              1.655036       2.238980       0.219225      -0.085699       1.365499       0.051110       1.360629          -0.000004
           90              H       4.228064      -3.789131       8.001458       0.162946       0.924519 0.69582212E+01  0.65595738E+02                                 1.550662                            1.529307      -0.736909       2.550981                    0.999980       3.096218       8.338040       0.515473       1.260441      -0.715673      -0.007463       0.004064      -0.019801       0.021547       0.006290       0.003473      -0.000727      -0.017062       0.033747      -0.016669       0.004952       0.011717              1.551563       1.332661      -0.000692      -0.090975       1.353553      -0.121456       1.968474          -0.000006
           91              H      -2.186890      13.139792       8.958517       0.159090       0.958332 0.71785728E+01  0.67740156E+02                                 1.550060                            1.523150      -0.720443       2.554003                    0.999985       3.032248       7.990288       0.535574       1.211933      -0.727663       0.001871      -0.018333       0.001697       0.018506      -0.004547       0.008728       0.003079      -0.012325      -0.003131      -0.013832       0.005642       0.008191              1.548809       1.560738      -0.349392      -0.028433       1.754108       0.084563       1.331583          -0.000005
           92              H       4.014407      -1.226495      10.330513       0.177318       0.915208 0.66501903E+01  0.62488376E+02                                 1.589773                            1.533055      -0.846358       2.512626                    0.999731       3.134974       8.653770       0.491845       1.325296      -0.701073       0.004978       0.018750       0.009749       0.021711      -0.003166       0.005324       0.001937      -0.010247      -0.010756      -0.009572       0.001737       0.007835              1.614335       1.389124       0.099684       0.157825       1.738205       0.428752       1.715676          -0.000005
           93              H       3.860204      -1.590581       8.813845       0.167943       0.991533 0.75124005E+01  0.72427414E+02                                 1.648848                            1.607884      -0.859283       2.497528                    0.999531       3.179341       8.751920       0.492289       1.290511      -0.709134      -0.001411       0.011648      -0.015313       0.019292      -0.002874      -0.005167      -0.003370      -0.006340       0.007775      -0.008808       0.002610       0.006198              1.660440       1.375611      -0.069789      -0.006996       1.490538      -0.282481       2.115170          -0.000004
           94              H       2.805869      -2.105413       9.853574       0.177973       0.847649 0.62162896E+01  0.58017254E+02                                 1.562506                            1.522863      -0.970260       2.457184                    0.998342       3.283548       9.336271       0.469092       1.399013      -0.684699      -0.021715      -0.000241      -0.000319       0.021719      -0.001522      -0.000766      -0.004040       0.006622      -0.031393      -0.011733       0.002857       0.008877              1.576697       2.042793       0.050580      -0.090453       1.341644      -0.013690       1.345654          -0.000005
           95              H       6.307934      -2.180669      10.384566       0.184040       0.888209 0.64332120E+01  0.60727400E+02                                 1.621782                            1.554338      -1.238638       2.328425                    0.996306       3.420418       9.869985       0.460739       1.408296      -0.681671       0.007481       0.014688       0.011792       0.020267      -0.000543      -0.004361       0.001424       0.010178      -0.014045      -0.006474      -0.002441       0.008915              1.655043       1.499879       0.215815       0.180078       1.723356       0.465422       1.741894          -0.000004
           96              H       6.544776      -3.657503       9.915576       0.162961       0.924399 0.69570561E+01  0.65581791E+02                                 1.550507                            1.529163      -0.736854       2.551013                    0.999980       3.096000       8.337174       0.515507       1.260415      -0.715679       0.016469      -0.010285       0.009324       0.021540      -0.002991       0.000387      -0.007176       0.005735      -0.042512      -0.016654       0.004948       0.011705              1.551405       1.625305      -0.344055       0.008683       1.688234      -0.026343       1.340676          -0.000005
           97              H       6.205513      -2.545781       8.863129       0.159106       0.958196 0.71772741E+01  0.67724717E+02                                 1.549892                            1.522995      -0.720411       2.554022                    0.999985       3.032103       7.989672       0.535612       1.211905      -0.727668       0.007014       0.012185      -0.012026       0.018502       0.002749       0.000325      -0.008755       0.014608       0.009259      -0.013817       0.005632       0.008185              1.548640       1.406069       0.034172      -0.201265       1.297554      -0.117724       1.942296          -0.000006
           98              H       3.441483      -3.927447      11.443372       0.177349       0.915249 0.66506910E+01  0.62494954E+02                                 1.589888                            1.533166      -0.846296       2.512673                    0.999731       3.135131       8.654649       0.491796       1.325387      -0.701053      -0.018614      -0.009325       0.006127       0.021702       0.003823      -0.000793      -0.006371       0.007523       0.009694      -0.009559       0.001733       0.007826              1.614450       2.142002       0.155144      -0.143762       1.302015      -0.032278       1.399334          -0.000005
           99              H       4.910981      -4.472499      11.430654       0.167956       0.991437 0.75113144E+01  0.72412766E+02                                 1.648578                            1.607635      -0.859337       2.497521                    0.999530       3.179107       8.750408       0.492399       1.290298      -0.709179       0.007308      -0.015716       0.008456       0.019285      -0.004599      -0.004229      -0.002211      -0.008374       0.000248      -0.008812       0.002611       0.006201              1.660162       1.652054      -0.415159       0.099605       1.835602      -0.176813       1.492829          -0.000004
          100              H       4.617208      -3.025848      11.958467       0.178009       0.847589 0.62156844E+01  0.58009789E+02                                 1.562384                            1.522751      -0.970004       2.457304                    0.998344       3.283320       9.335264       0.469131       1.398943      -0.684712       0.006732       0.010583       0.017726       0.021715       0.004821       0.002061       0.001489      -0.011934       0.023854      -0.011754       0.002860       0.008894              1.576571       1.364463       0.095562       0.124814       1.603362       0.330269       1.761887          -0.000005
          101              C       5.989236      14.217117       6.036784       0.574130      27.168693 0.27957846E+03  0.59175715E+04                                 8.230528                            5.861202      -0.037392       2.027766                    0.999520      22.854757      63.440916       0.628008       0.460788      -1.032070      -0.025193       0.002611       0.054466       0.060067      -0.021256       0.020184      -0.017848      -0.153614      -0.135561      -0.070576      -0.034517       0.105093             10.338198      12.311854       0.762756      -2.917513       4.596754       0.586406      14.105985           0.000004
          102              C       7.092990      14.486562       1.095371       0.605552      25.477208 0.25992531E+03  0.54189819E+04                                 7.947427                            5.689898       0.036881       2.063830                    0.999423      22.376955      62.272416       0.628992       0.467080      -1.025400      -0.023477       0.013544      -0.058829       0.064772      -0.009200      -0.017384       0.028062      -0.128665      -0.216981      -0.081478      -0.024510       0.105988              9.887835       9.825591       0.011724       0.999795       4.600529      -1.396559      15.237385          -0.000002
          103              C       7.043099      14.237512       4.935531      -0.019264      41.873144 0.44894534E+03  0.10534853E+05                                10.348091                            6.968557       0.048539       2.015304                    0.999177      27.322134      75.972662       0.643499       0.405624      -1.081884       0.031936       0.008694      -0.024043       0.040909       0.001370       0.018677      -0.003454      -0.009609       0.011822      -0.021267       0.003007       0.018260             13.737339      17.319950       0.009323      -3.834514       5.194211      -0.246803      18.697855          -0.000175
          104              C       6.628933      14.339275       3.584520      -0.137005      38.261071 0.48790630E+03  0.11869000E+05                                10.053312                            7.507486      -0.219353       1.886054                    0.999273      31.149961      92.683628       0.581225       0.433195      -1.048175       0.021675       0.023030       0.004496       0.031944      -0.008195       0.012643      -0.005349      -0.031949      -0.150600      -0.052922       0.009132       0.043790             12.224486      11.718935       0.234669      -1.068583       5.363212      -0.677308      19.591310           0.000203
          105              C       7.593135      14.349436       2.533027      -0.041945      42.843849 0.46932772E+03  0.11133461E+05                                10.500899                            7.116277       0.042684       2.005645                    0.999314      27.855093      77.817020       0.638104       0.404632      -1.082800       0.020389       0.016591       0.042883       0.050298      -0.002658      -0.013841      -0.002527       0.036292       0.007094      -0.020227      -0.005106       0.025334             13.941392      14.729782      -0.472323       3.161048       5.487935      -1.488186      21.606461          -0.000169
          106              C       9.397946      14.134211       4.213762      -0.025228      43.756739 0.46387875E+03  0.10952154E+05                                10.641393                            7.065007       0.055288       2.015380                    0.999213      27.467616      76.098805       0.642923       0.403508      -1.085529      -0.036056      -0.004548      -0.014878       0.039269      -0.011513      -0.015391      -0.013170      -0.001348       0.048170      -0.028711       0.003473       0.025239             14.568487      24.154058      -1.194231       3.308522       5.423291      -0.549843      14.128112          -0.000190
          107              C       8.958468      14.255611       2.855597      -0.120487      37.854343 0.46786186E+03  0.11237579E+05                                 9.918633                            7.316495      -0.170002       1.907509                    0.999224      30.419704      89.284808       0.594335       0.429062      -1.053035      -0.012349       0.008839       0.017452       0.023134      -0.007015      -0.038907      -0.002644      -0.040207      -0.027593      -0.052016       0.023126       0.028889             12.135573      16.175441      -0.733722       4.471136       5.135906      -0.674172      15.095374           0.000200
          108              C       8.409368      14.130202       5.232982      -0.105040      37.813567 0.46042719E+03  0.11026259E+05                                 9.968195                            7.300783      -0.243333       1.889639                    0.999198      30.147436      88.654983       0.589155       0.434119      -1.048864      -0.007081       0.000224      -0.014469       0.016111       0.001787       0.016693      -0.001163      -0.110277       0.010851      -0.061279       0.007903       0.053376             12.223215      19.741842      -0.323955      -1.758394       4.980905      -0.057475      11.946899           0.000195
          109              C      -2.441072       4.439107      12.917116       0.125190      32.245933 0.39452468E+03  0.90399983E+04                                 8.897178                            6.714400       0.021993       2.017142                    0.999370      26.327802      74.376703       0.623793       0.428520      -1.058107      -0.014344       0.051936       0.033191       0.063283       0.014905       0.009991       0.013866       0.009385      -0.010608      -0.017900      -0.008525       0.026424             10.039419      14.625305       2.529957       0.144073       7.366172       2.828044       8.126779           0.000003
          110              C      10.882733      13.985095       4.611371       0.603041      26.351363 0.26447111E+03  0.55247936E+04                                 8.129135                            5.730707       0.039793       2.065364                    0.999420      22.284362      61.605284       0.629650       0.465660      -1.028579       0.056687      -0.024126       0.014161       0.063214       0.020027      -0.006236       0.046826      -0.174416      -0.052831      -0.083113      -0.031174       0.114286             10.428068      17.090234      -0.798700       1.352997       4.628387      -0.937148       9.565581           0.000000
          111              C      -3.853528       4.139736      12.958451      -0.160684      34.119425 0.45475135E+03  0.10821932E+05                                 9.119833                            7.149643       0.060033       1.987120                    0.999312      30.052313      87.181271       0.610590       0.421528      -1.059997       0.007753       0.010618      -0.008748       0.015792      -0.001616      -0.025462       0.018363       0.047542      -0.037297      -0.037694      -0.005718       0.043412              9.931561      12.583454       1.714878      -0.057814       7.337688       3.258939       9.873541           0.000002
          112              C      -4.347277       3.352442      11.953698      -0.090091      30.322514 0.41430143E+03  0.95961006E+04                                 8.348292                            6.752806       0.104131       2.004100                    0.999760      28.794304      81.400102       0.640685       0.412747      -1.069617       0.023982       0.002595      -0.017230       0.029644       0.010841      -0.013748       0.032563       0.080719      -0.021635      -0.060379       0.012852       0.047527              8.890371      10.676823       1.168958       0.295609       7.001404       3.268053       8.992887          -0.000001
          113              C      -1.153544       9.184230       2.885803       0.574287      27.162900 0.27952295E+03  0.59161049E+04                                 8.229286                            5.860664      -0.037985       2.027618                    0.999519      22.852293      63.432586       0.628030       0.460795      -1.032066      -0.038627       0.041428       0.019670       0.059960       0.036298      -0.025416      -0.078867      -0.026846       0.053158      -0.070471      -0.034582       0.105053             10.336138      10.963165      -3.530735       0.116817      11.175037       4.565061       8.870212           0.000004
          114              C       2.452059       5.659655       2.351313       0.605566      25.477158 0.25991929E+03  0.54188567E+04                                 7.947623                            5.689938       0.036919       2.063844                    0.999423      22.376922      62.273512       0.628969       0.467098      -1.025385       0.048629      -0.030919       0.029612       0.064789       0.061659      -0.063896      -0.032096      -0.012453       0.057658      -0.081496      -0.024440       0.105935              9.888313      11.598389      -4.349980       2.960571       9.783434       0.895389       8.283117          -0.000001
          115              C      -0.567527       8.030342       2.080252      -0.019048      41.875521 0.44896013E+03  0.10535394E+05                                10.349160                            6.969249       0.047355       2.014944                    0.999176      27.322159      75.975959       0.643380       0.405691      -1.081828       0.005970      -0.035129      -0.020570       0.041143       0.002335       0.012343      -0.013179       0.015243      -0.010032      -0.021380       0.003265       0.018116             13.738558      13.315599      -5.528339       0.890756      14.763914       6.148846      13.136159          -0.000174
          116              C       0.614487       7.397839       2.538432      -0.136871      38.261437 0.48789539E+03  0.11868589E+05                                10.053517                            7.507449      -0.219344       1.886110                    0.999273      31.146608      92.671071       0.581225       0.433201      -1.048178      -0.021416      -0.023269      -0.004994       0.032016       0.036089      -0.001718      -0.020153      -0.019706       0.085016      -0.053100       0.009340       0.043760             12.224971      14.528648      -6.062169       1.672646      12.725578       2.491726       9.420688           0.000203
          117              C       1.190902       6.322795       1.798539      -0.041935      42.842926 0.46930268E+03  0.11132752E+05                                10.501063                            7.116204       0.042672       2.005663                    0.999314      27.854094      77.814596       0.638090       0.404646      -1.082788      -0.049336       0.003443      -0.009251       0.050314      -0.010042       0.000597       0.018629      -0.015253       0.020546      -0.020339      -0.005039       0.025379             13.942026      17.363500      -6.060105       5.543968      11.954258       1.245805      12.508319          -0.000169
          118              C      -0.614456       6.538398       0.118440      -0.024948      43.764064 0.46394832E+03  0.10954386E+05                                10.643498                            7.066335       0.053945       2.014983                    0.999212      27.467376      76.104235       0.642743       0.403599      -1.085450       0.024852       0.012446       0.027873       0.039363      -0.023094      -0.007046      -0.002073      -0.023976       0.006145      -0.028686       0.003530       0.025156             14.571089      13.727420      -1.269502       7.073012      10.510154       5.315790      19.475694          -0.000190
          119              C       0.571268       5.901190       0.608893      -0.120381      37.852338 0.46781048E+03  0.11236151E+05                                 9.918864                            7.316397      -0.169901       1.907586                    0.999223      30.417474      89.280482       0.594296       0.429097      -1.053002      -0.015121       0.010212       0.014428       0.023261      -0.002942      -0.038165      -0.000634      -0.047983       0.004205      -0.052080       0.023135       0.028945             12.136123      14.216368      -2.515861       6.229978       8.535481       1.756879      13.656519           0.000200
          120              C      -1.160206       7.602943       0.883292      -0.106545      37.814618 0.46043818E+03  0.11025886E+05                                 9.961765                            7.295563      -0.232351       1.892591                    0.999244      30.163814      88.682165       0.590047       0.433488      -1.049312       0.014154      -0.005079       0.006725       0.016473       0.012435      -0.016390      -0.050639       0.013566      -0.064524      -0.061357       0.007076       0.054280             12.214628       9.967805      -1.708266       2.550982      11.550819       6.416092      15.125259           0.000194
          121              C       7.277311       5.589765       3.953830       0.125127      32.247124 0.39453799E+03  0.90403315E+04                                 8.897144                            6.714327       0.022221       2.017199                    0.999368      26.328431      74.377306       0.623825       0.428497      -1.058128      -0.048462      -0.008545       0.039855       0.063324       0.014155       0.006468       0.008248       0.024782      -0.031368      -0.017919      -0.008503       0.026422             10.039425      11.568329       2.568337       1.211911       8.773563       4.502185       9.776384           0.000004
          122              C      -8.140028      -2.509162      14.693875       0.603052      26.351369 0.26447753E+03  0.55250028E+04                                 8.129246                            5.730957       0.039069       2.065133                    0.999417      22.284475      61.607524       0.629601       0.465690      -1.028555      -0.016483      -0.003572      -0.060775       0.063072       0.047785      -0.066664      -0.042431       0.045533      -0.130410      -0.083062      -0.031195       0.114257             10.427925       8.704715      -0.797632       4.343657       8.633273       3.733473      13.945788          -0.000001
          123              C       7.803788       6.501529       4.942685      -0.160682      34.120499 0.45473350E+03  0.10821502E+05                                 9.120032                            7.149411       0.060099       1.987143                    0.999312      30.052734      87.185132       0.610605       0.421517      -1.059993      -0.000287      -0.015826       0.000019       0.015829       0.002684      -0.014403       0.036386      -0.002844       0.040343      -0.037722      -0.005818       0.043540              9.931962      12.581888       1.165154       0.268139       8.097649       3.673231       9.116350          -0.000001
          124              C       9.158906       6.693441       4.945864      -0.090079      30.321511 0.41426848E+03  0.95951194E+04                                 8.348032                            6.752566       0.104033       2.004071                    0.999760      28.794236      81.398231       0.640694       0.412750      -1.069617       0.005853      -0.023215      -0.017464       0.029634       0.007950      -0.000867       0.052204       0.030438       0.015571      -0.060391       0.012713       0.047679              8.890106      11.764343       1.044032      -0.018535       6.653864       2.755793       8.252111           0.000002
          125              C       1.325789       1.733796       9.446903       0.574203      27.166472 0.27954768E+03  0.59167710E+04                                 8.230170                            5.860907      -0.037273       2.027823                    0.999520      22.853680      63.437613       0.628018       0.460792      -1.032065      -0.011349       0.037001       0.045882       0.060025       0.004342       0.042006      -0.005103       0.129841      -0.176042      -0.070499      -0.034602       0.105100             10.337835       5.055790      -0.442554      -2.492438      11.474136       2.316405      14.483580           0.000003
          126              C       1.463828      -2.068294       6.095289       0.605562      25.476918 0.25991890E+03  0.54188737E+04                                 7.947681                            5.690032       0.036882       2.063832                    0.999423      22.377132      62.275258       0.628944       0.467114      -1.025371      -0.020969      -0.059896      -0.013019       0.064782      -0.045406       0.015883      -0.019183       0.155898      -0.075443      -0.081460      -0.024505       0.105964              9.888240       5.245374       2.279106      -0.716659      14.226412       2.302281      10.192934          -0.000002
          127              C       1.679134       1.240855       8.048357      -0.019320      41.874566 0.44895246E+03  0.10535101E+05                                10.348410                            6.968649       0.048578       2.015305                    0.999175      27.322989      75.976251       0.643487       0.405628      -1.081877       0.003164      -0.005410      -0.040469       0.040951       0.006645       0.008435      -0.005146      -0.014764      -0.048885      -0.021233       0.003046       0.018187             13.737996       6.702486       0.924032      -4.052646      14.955170       3.208758      19.556333          -0.000172
          128              C       1.437595      -0.113917       7.711638      -0.137005      38.264958 0.48795769E+03  0.11870650E+05                                10.054326                            7.508105      -0.219467       1.886018                    0.999274      31.150855      92.690082       0.581171       0.433221      -1.048151      -0.013914       0.017532      -0.022815       0.031961       0.006313       0.008477      -0.029580       0.071386      -0.041131      -0.052894       0.009031       0.043863             12.225978       6.002267       1.144464      -1.568985      16.610507       4.246695      14.065161           0.000200
          129              C       1.768829      -0.604947       6.413726      -0.041953      42.844182 0.46932149E+03  0.11133404E+05                                10.501406                            7.116507       0.042856       2.005696                    0.999313      27.855722      77.822030       0.638049       0.404664      -1.082766      -0.008297       0.049579      -0.001424       0.050288       0.004538      -0.013451       0.004104      -0.005607       0.061404      -0.020273      -0.005102       0.025374             13.942283       6.954522       3.833248      -1.796512      21.744165       2.181044      13.128161          -0.000167
          130              C       2.607927       1.641900       5.800381      -0.025245      43.759465 0.46391321E+03  0.10953076E+05                                10.641547                            7.065094       0.055264       2.015375                    0.999213      27.467074      76.095507       0.642949       0.403488      -1.085552      -0.008504      -0.029957       0.023924       0.039270       0.010001      -0.003859       0.023922       0.007531       0.021843      -0.028800       0.003488       0.025312             14.568747       8.551887       4.865481      -5.422186      18.138459      -4.471400      17.015894          -0.000187
          131              C       2.339075       0.272844       5.474949      -0.120479      37.847625 0.46775664E+03  0.11234561E+05                                 9.917662                            7.315744      -0.170022       1.907506                    0.999224      30.419748      89.286674       0.594349       0.429070      -1.053016      -0.012609       0.011296       0.015764       0.023132      -0.013596       0.001730       0.022930       0.066432       0.053142      -0.052213       0.023349       0.028864             12.134319       6.998697       3.947722      -2.633106      18.225186      -1.813815      11.179075           0.000198
          132              C       2.262324       2.094722       7.100996      -0.104975      37.816669 0.46046918E+03  0.11027441E+05                                 9.968760                            7.301192      -0.243267       1.889668                    0.999200      30.146264      88.650294       0.589133       0.434128      -1.048865      -0.002715      -0.015795      -0.001138       0.016067      -0.011827       0.036624       0.011014       0.032577      -0.132612      -0.061258       0.007849       0.053409             12.223987       7.038857       1.948922      -4.771889      11.859035      -1.503512      17.774068           0.000192
          133              C      -5.015475      11.005839       6.799570       0.125186      32.247694 0.39455123E+03  0.90408862E+04                                 8.897940                            6.714933       0.022282       2.017223                    0.999369      26.328606      74.383552       0.623716       0.428560      -1.058068      -0.053662       0.031511       0.011525       0.063288      -0.012107       0.002647      -0.015490      -0.024183      -0.003013      -0.017804      -0.008498       0.026302             10.040253       6.600539      -2.039868      -1.680539      10.738156      -3.665840      12.782066           0.000003
          134              C       3.272107       2.629668       4.816455       0.603063      26.349689 0.26445152E+03  0.55242687E+04                                 8.128752                            5.730472       0.039735       2.065352                    0.999421      22.283513      61.601803       0.629668       0.465657      -1.028584       0.042572       0.033669      -0.032296       0.063159      -0.075124       0.041946       0.005082       0.075574      -0.139261      -0.083212      -0.031056       0.114268             10.427536       6.712249       3.444579      -3.497741      11.591802      -2.791153      12.978556          -0.000001
          135              C      -5.234549      10.360279       8.072999      -0.160680      34.123547 0.45482722E+03  0.10824370E+05                                 9.121299                            7.150838       0.060115       1.987149                    0.999311      30.053433      87.191829       0.610452       0.421598      -1.059934      -0.007216      -0.002411      -0.013876       0.015825      -0.014825      -0.027329      -0.005315       0.008579       0.088581      -0.037564      -0.005895       0.043459              9.933086       6.860042      -2.482512      -1.859879      11.524369      -1.935244      11.414846           0.000003
          136              C      -4.672518       9.124006       8.243107      -0.090080      30.323742 0.41434476E+03  0.95973318E+04                                 8.348601                            6.753292       0.104035       2.004069                    0.999760      28.794333      81.400506       0.640644       0.412763      -1.069609       0.006064      -0.003972      -0.028753       0.029653      -0.022133      -0.033156      -0.019454      -0.036361       0.093643      -0.060299       0.012771       0.047528              8.890553       6.687894      -2.432647      -1.707545      10.651028      -1.616185       9.332737          -0.000001
          137              C       3.509903      -5.076643      15.373673       0.574138      27.168344 0.27957360E+03  0.59174580E+04                                 8.230493                            5.861150      -0.037416       2.027761                    0.999519      22.854801      63.441505       0.628010       0.460788      -1.032067      -0.052469       0.007088       0.028299       0.060034       0.039785       0.062693       0.033435       0.005988       0.154251      -0.070560      -0.034640       0.105200             10.338193      13.486895      -2.483456      -4.287735      10.267835      -0.845837       7.259849           0.000003
          138              C       8.081221      -4.529685      13.249384       0.605570      25.476288 0.25991712E+03  0.54187821E+04                                 7.947306                            5.689852       0.037003       2.063865                    0.999424      22.376772      62.272255       0.628986       0.467088      -1.025394       0.046111       0.042513      -0.016219       0.064782      -0.017467       0.047858       0.035676      -0.006759       0.253763      -0.081505      -0.024544       0.106049              9.887632      12.885297       2.028557      -3.294063      10.921255      -1.765911       5.856344          -0.000001
          139              C       4.796438      -5.717196      14.865415      -0.019322      41.875440 0.44896891E+03  0.10535638E+05                                10.348750                            6.968910       0.048493       2.015273                    0.999176      27.323609      75.979819       0.643453       0.405644      -1.081861       0.034951      -0.020976      -0.003881       0.040946       0.016233       0.004948      -0.008879      -0.010738       0.000727      -0.021256       0.003089       0.018167             13.738356      18.241100      -3.025893      -5.821857      14.903656      -0.249206       8.070312          -0.000173
          140              C       5.805825      -4.893164      14.309303      -0.136966      38.261939 0.48791988E+03  0.11869541E+05                                10.054001                            7.507954      -0.219359       1.886054                    0.999274      31.150383      92.688987       0.581159       0.433237      -1.048138       0.014258      -0.017747       0.022426       0.031956       0.000024       0.038269       0.015859      -0.045270       0.047286      -0.053017       0.008999       0.044018             12.225468      16.960104       0.928528      -5.350651      11.672852      -1.695593       8.043450           0.000202
          141              C       7.015208      -5.467016      13.815829      -0.041946      42.843780 0.46932875E+03  0.11133568E+05                                10.501199                            7.116487       0.042748       2.005661                    0.999314      27.855247      77.819483       0.638063       0.404655      -1.082777      -0.020623      -0.029602       0.035046       0.050297      -0.013903      -0.010313       0.005729       0.001352      -0.049523      -0.020191      -0.005122       0.025313             13.941796      16.636572       3.722462      -5.185588      17.270271      -3.129603       7.918547          -0.000168
          142              C       6.175564      -7.713485      14.429810      -0.025243      43.751584 0.46383031E+03  0.10950751E+05                                10.640663                            7.064689       0.055243       2.015366                    0.999213      27.467531      76.098259       0.642929       0.403514      -1.085522      -0.002538       0.037589      -0.011109       0.039278       0.004041      -0.008605       0.015489       0.033559      -0.039167      -0.028795       0.003544       0.025251             14.567228      11.745882      -1.209711      -2.950630      25.007230      -1.682701       6.948573          -0.000189
          143              C       7.190661      -6.860238      13.887529      -0.120490      37.846024 0.46773918E+03  0.11234019E+05                                 9.917310                            7.315560      -0.169913       1.907539                    0.999223      30.419505      89.284996       0.594363       0.429065      -1.053021      -0.014766       0.007626       0.016090       0.023131      -0.017730       0.006046       0.028899       0.053085       0.044176      -0.052220       0.023275       0.028945             12.133751      10.906496       2.287208      -3.040588      18.652052      -2.742310       6.842704           0.000200
          144              C       4.986838      -7.105773      14.913268      -0.104972      37.812764 0.46041263E+03  0.11025905E+05                                 9.968395                            7.300899      -0.243251       1.889680                    0.999199      30.146572      88.654570       0.589118       0.434147      -1.048839       0.009456       0.011140      -0.006685       0.016069       0.034470       0.023565      -0.001164       0.036531       0.123013      -0.061286       0.007785       0.053501             12.223455      12.490208      -4.129240      -3.103615      17.657084       0.029956       6.523073           0.000194
          145              C       9.851714      -0.976967      10.071376       0.125140      32.249431 0.39457416E+03  0.90415249E+04                                 8.898164                            6.715084       0.022250       2.017208                    0.999369      26.329343      74.385615       0.623717       0.428554      -1.058074      -0.009138       0.011917       0.061531       0.063337      -0.005855      -0.000413      -0.019194      -0.018233       0.025784      -0.017797      -0.008532       0.026329             10.040528       7.425287      -3.803214      -0.926754      12.781903      -2.799412       9.914395           0.000002
          146              C      -0.529402       8.846264      14.488791       0.603041      26.349380 0.26445552E+03  0.55243435E+04                                 8.128512                            5.730399       0.039964       2.065421                    0.999420      22.283635      61.601009       0.629694       0.465638      -1.028600      -0.002399      -0.061453      -0.014424       0.063168       0.004392       0.026038      -0.005715       0.055567       0.328237      -0.083165      -0.031169       0.114335             10.427092       9.168612      -1.421660      -1.481612      17.144211      -0.500631       4.968452           0.000000
          147              C       9.184809       0.280985       9.828137      -0.160676      34.121382 0.45476413E+03  0.10822412E+05                                 9.120316                            7.149817       0.060128       1.987159                    0.999311      30.052577      87.185354       0.610567       0.421536      -1.059981       0.014669      -0.002767       0.005182       0.015802      -0.035715      -0.016046       0.008655      -0.015654      -0.002809      -0.037617      -0.005862       0.043478              9.932132       7.887414      -2.644886      -2.130560      11.256204      -2.384729      10.652777           0.000002
          148              C       9.484146       0.921877       8.656455      -0.090081      30.321137 0.41427565E+03  0.95952793E+04                                 8.347859                            6.752600       0.104199       2.004116                    0.999760      28.793800      81.395649       0.640699       0.412747      -1.069625       0.023760      -0.016636      -0.005925       0.029605      -0.041156      -0.027034      -0.013256      -0.041164      -0.007999      -0.060287       0.012726       0.047561              8.889814       6.601647      -1.837489      -2.030555       9.868629      -2.015806      10.199167          -0.000000
          149              C      -0.316240      -4.766616       9.861205       0.574130      27.168685 0.27957837E+03  0.59175692E+04                                 8.230526                            5.861201      -0.037391       2.027766                    0.999520      22.854753      63.440900       0.628008       0.460788      -1.032070       0.025193      -0.002612      -0.054466       0.060067      -0.021256       0.020184      -0.017848      -0.153614      -0.135562      -0.070576      -0.034517       0.105093             10.338195      12.311851       0.762756      -2.917512       4.596753       0.586406      14.105982           0.000003
          150              C      -1.419994      -5.036061      14.802618       0.605552      25.477207 0.25992530E+03  0.54189818E+04                                 7.947428                            5.689899       0.036880       2.063829                    0.999423      22.376956      62.272427       0.628992       0.467081      -1.025400       0.023477      -0.013544       0.058829       0.064772      -0.009200      -0.017384       0.028062      -0.128665      -0.216981      -0.081478      -0.024510       0.105988              9.887836       9.825592       0.011724       0.999796       4.600530      -1.396559      15.237387          -0.000001
          151              C      -1.370103      -4.787011      10.962458      -0.019264      41.873146 0.44894538E+03  0.10534854E+05                                10.348091                            6.968557       0.048539       2.015304                    0.999177      27.322135      75.972664       0.643499       0.405624      -1.081884      -0.031936      -0.008694       0.024042       0.040909       0.001370       0.018677      -0.003454      -0.009609       0.011822      -0.021267       0.003007       0.018260             13.737339      17.319950       0.009323      -3.834515       5.194211      -0.246803      18.697855          -0.000172
          152              C      -0.955937      -4.888774      12.313469      -0.137005      38.261072 0.48790631E+03  0.11869000E+05                                10.053313                            7.507487      -0.219354       1.886054                    0.999273      31.149961      92.683631       0.581225       0.433196      -1.048175      -0.021675      -0.023030      -0.004496       0.031944      -0.008196       0.012643      -0.005349      -0.031949      -0.150600      -0.052922       0.009132       0.043790             12.224487      11.718936       0.234669      -1.068584       5.363213      -0.677308      19.591313           0.000201
          153              C      -1.920139      -4.898935      13.364962      -0.041945      42.843855 0.46932776E+03  0.11133462E+05                                10.500900                            7.116278       0.042684       2.005645                    0.999314      27.855094      77.817028       0.638104       0.404633      -1.082800      -0.020389      -0.016591      -0.042883       0.050298      -0.002658      -0.013841      -0.002527       0.036292       0.007094      -0.020227      -0.005106       0.025334             13.941395      14.729786      -0.472323       3.161050       5.487935      -1.488187      21.606464          -0.000167
          154              C      -3.724950      -4.683710      11.684227      -0.025228      43.756739 0.46387873E+03  0.10952154E+05                                10.641393                            7.065008       0.055288       2.015380                    0.999213      27.467615      76.098803       0.642923       0.403508      -1.085529       0.036056       0.004548       0.014878       0.039269      -0.011513      -0.015391      -0.013170      -0.001348       0.048170      -0.028711       0.003472       0.025239             14.568488      24.154058      -1.194231       3.308523       5.423291      -0.549843      14.128113          -0.000188
          155              C      -3.285472      -4.805110      13.042392      -0.120487      37.854359 0.46786207E+03  0.11237585E+05                                 9.918636                            7.316497      -0.170003       1.907508                    0.999224      30.419713      89.284848       0.594335       0.429062      -1.053035       0.012349      -0.008838      -0.017452       0.023134      -0.007015      -0.038907      -0.002644      -0.040206      -0.027593      -0.052015       0.023126       0.028889             12.135578      16.175447      -0.733723       4.471137       5.135907      -0.674173      15.095379           0.000198
          156              C      -2.736372      -4.679701      10.665007      -0.105039      37.813556 0.46042705E+03  0.11026254E+05                                 9.968192                            7.300781      -0.243332       1.889640                    0.999198      30.147431      88.654959       0.589155       0.434119      -1.048864       0.007081      -0.000224       0.014469       0.016111       0.001787       0.016693      -0.001163      -0.110277       0.010851      -0.061279       0.007903       0.053376             12.223211      19.741835      -0.323955      -1.758393       4.980904      -0.057475      11.946896           0.000192
          157              C       8.114068       5.011394       2.980873       0.125190      32.245936 0.39452469E+03  0.90399988E+04                                 8.897180                            6.714401       0.021992       2.017141                    0.999370      26.327803      74.376714       0.623793       0.428521      -1.058107       0.014344      -0.051936      -0.033191       0.063283       0.014905       0.009991       0.013866       0.009385      -0.010609      -0.017899      -0.008525       0.026424             10.039421      14.625309       2.529958       0.144073       7.366173       2.828044       8.126779           0.000001
          158              C      -5.209737      -4.534594      11.286618       0.603041      26.351362 0.26447110E+03  0.55247933E+04                                 8.129134                            5.730706       0.039793       2.065364                    0.999420      22.284362      61.605283       0.629650       0.465660      -1.028579      -0.056687       0.024126      -0.014161       0.063214       0.020027      -0.006236       0.046826      -0.174416      -0.052831      -0.083113      -0.031174       0.114286             10.428067      17.090233      -0.798699       1.352997       4.628387      -0.937148       9.565581           0.000000
          159              C       9.526524       5.310765       2.939538      -0.160684      34.119438 0.45475154E+03  0.10821938E+05                                 9.119836                            7.149645       0.060032       1.987120                    0.999312      30.052320      87.181307       0.610589       0.421528      -1.059997      -0.007753      -0.010618       0.008748       0.015792      -0.001616      -0.025462       0.018363       0.047542      -0.037298      -0.037695      -0.005718       0.043413              9.931565      12.583460       1.714880      -0.057813       7.337690       3.258939       9.873543           0.000004
          160              C      10.020273       6.098059       3.944291      -0.090091      30.322531 0.41430173E+03  0.95961095E+04                                 8.348295                            6.752809       0.104130       2.004099                    0.999760      28.794316      81.400150       0.640684       0.412747      -1.069617      -0.023982      -0.002595       0.017230       0.029644       0.010841      -0.013748       0.032564       0.080719      -0.021635      -0.060379       0.012852       0.047527              8.890375      10.676829       1.168960       0.295611       7.001406       3.268054       8.992890          -0.000003
          161              C       6.826540       0.266271      13.012186       0.574287      27.162908 0.27952303E+03  0.59161071E+04                                 8.229288                            5.860665      -0.037985       2.027618                    0.999519      22.852297      63.432604       0.628030       0.460795      -1.032066       0.038626      -0.041428      -0.019670       0.059960       0.036298      -0.025416      -0.078866      -0.026846       0.053158      -0.070471      -0.034582       0.105053             10.336141      10.963168      -3.530737       0.116816      11.175041       4.565063       8.870214           0.000003
          162              C       3.220937       3.790846      13.546676       0.605566      25.477159 0.25991929E+03  0.54188567E+04                                 7.947623                            5.689938       0.036918       2.063844                    0.999423      22.376923      62.273520       0.628969       0.467098      -1.025385      -0.048629       0.030919      -0.029612       0.064789       0.061659      -0.063896      -0.032096      -0.012452       0.057658      -0.081496      -0.024440       0.105935              9.888315      11.598391      -4.349981       2.960572       9.783435       0.895389       8.283118          -0.000003
          163              C       6.240523       1.420159      13.817737      -0.019048      41.875537 0.44896030E+03  0.10535399E+05                                10.349163                            6.969250       0.047354       2.014944                    0.999176      27.322165      75.975984       0.643380       0.405691      -1.081828      -0.005970       0.035129       0.020570       0.041143       0.002335       0.012343      -0.013179       0.015243      -0.010032      -0.021380       0.003265       0.018116             13.738562      13.315604      -5.528341       0.890757      14.763919       6.148848      13.136163          -0.000167
          164              C       5.058509       2.052662      13.359557      -0.136871      38.261448 0.48789553E+03  0.11868594E+05                                10.053519                            7.507450      -0.219345       1.886110                    0.999273      31.146615      92.671103       0.581225       0.433201      -1.048178       0.021416       0.023269       0.004994       0.032016       0.036088      -0.001718      -0.020153      -0.019706       0.085016      -0.053099       0.009340       0.043760             12.224975      14.528652      -6.062171       1.672647      12.725581       2.491727       9.420690           0.000196
          165              C       4.482094       3.127706      14.099450      -0.041936      42.842945 0.46930288E+03  0.11132758E+05                                10.501066                            7.116205       0.042671       2.005663                    0.999314      27.854101      77.814623       0.638089       0.404646      -1.082788       0.049336      -0.003443       0.009251       0.050313      -0.010042       0.000598       0.018629      -0.015253       0.020546      -0.020339      -0.005039       0.025379             13.942031      17.363507      -6.060108       5.543971      11.954263       1.245805      12.508323          -0.000163
          166              C       6.287452       2.912103      15.779549      -0.024948      43.764062 0.46394828E+03  0.10954385E+05                                10.643498                            7.066334       0.053945       2.014983                    0.999212      27.467375      76.104230       0.642743       0.403599      -1.085450      -0.024852      -0.012446      -0.027873       0.039363      -0.023094      -0.007046      -0.002073      -0.023976       0.006145      -0.028686       0.003530       0.025156             14.571089      13.727420      -1.269501       7.073013      10.510153       5.315790      19.475694          -0.000183
          167              C       5.101728       3.549311      15.289096      -0.120381      37.852341 0.46781051E+03  0.11236152E+05                                 9.918865                            7.316397      -0.169902       1.907586                    0.999223      30.417474      89.280486       0.594296       0.429097      -1.053002       0.015121      -0.010212      -0.014428       0.023261      -0.002942      -0.038165      -0.000634      -0.047983       0.004205      -0.052080       0.023135       0.028945             12.136124      14.216370      -2.515861       6.229980       8.535482       1.756879      13.656521           0.000193
          168              C       6.833202       1.847558      15.014697      -0.106545      37.814625 0.46043827E+03  0.11025889E+05                                 9.961767                            7.295563      -0.232351       1.892591                    0.999244      30.163818      88.682181       0.590047       0.433488      -1.049312      -0.014154       0.005079      -0.006725       0.016473       0.012435      -0.016390      -0.050639       0.013566      -0.064524      -0.061357       0.007076       0.054280             12.214629       9.967806      -1.708265       2.550983      11.550820       6.416093      15.125262           0.000187
          169              C      -1.604315       3.860736      11.944159       0.125127      32.247128 0.39453800E+03  0.90403320E+04                                 8.897145                            6.714328       0.022221       2.017199                    0.999368      26.328432      74.377314       0.623825       0.428497      -1.058128       0.048462       0.008545      -0.039855       0.063324       0.014155       0.006468       0.008248       0.024782      -0.031368      -0.017919      -0.008503       0.026422             10.039427      11.568331       2.568338       1.211913       8.773565       4.502187       9.776386           0.000002
          170              C      13.813024      11.959663       1.204114       0.603052      26.351365 0.26447749E+03  0.55250016E+04                                 8.129245                            5.730957       0.039069       2.065133                    0.999417      22.284473      61.607518       0.629601       0.465690      -1.028555       0.016483       0.003572       0.060775       0.063072       0.047785      -0.066664      -0.042431       0.045533      -0.130410      -0.083062      -0.031195       0.114257             10.427925       8.704715      -0.797632       4.343657       8.633272       3.733472      13.945787          -0.000001
          171              C      -2.130792       2.948972      10.955304      -0.160682      34.120515 0.45473370E+03  0.10821509E+05                                 9.120036                            7.149413       0.060098       1.987143                    0.999312      30.052742      87.185175       0.610605       0.421517      -1.059993       0.000287       0.015826      -0.000019       0.015829       0.002684      -0.014403       0.036386      -0.002844       0.040343      -0.037722      -0.005818       0.043540              9.931967      12.581896       1.165156       0.268141       8.097652       3.673233       9.116353           0.000002
          172              C      -3.485910       2.757060      10.952125      -0.090079      30.321532 0.41426873E+03  0.95951275E+04                                 8.348037                            6.752569       0.104032       2.004071                    0.999760      28.794250      81.398302       0.640693       0.412750      -1.069617      -0.005853       0.023214       0.017464       0.029634       0.007950      -0.000867       0.052204       0.030438       0.015570      -0.060392       0.012713       0.047679              8.890113      11.764351       1.044035      -0.018533       6.653869       2.755797       8.252118          -0.000000
          173              C       4.347207       7.716705       6.451086       0.574203      27.166472 0.27954768E+03  0.59167710E+04                                 8.230169                            5.860907      -0.037272       2.027823                    0.999520      22.853679      63.437605       0.628018       0.460792      -1.032065       0.011349      -0.037001      -0.045882       0.060025       0.004342       0.042006      -0.005103       0.129841      -0.176042      -0.070499      -0.034602       0.105100             10.337835       5.055790      -0.442554      -2.492437      11.474135       2.316404      14.483579           0.000004
          174              C       4.209168      11.518795       9.802700       0.605562      25.476917 0.25991888E+03  0.54188731E+04                                 7.947681                            5.690033       0.036882       2.063832                    0.999423      22.377131      62.275258       0.628944       0.467114      -1.025371       0.020969       0.059896       0.013019       0.064782      -0.045406       0.015883      -0.019183       0.155898      -0.075443      -0.081460      -0.024505       0.105965              9.888240       5.245374       2.279106      -0.716659      14.226412       2.302281      10.192934          -0.000001
          175              C       3.993862       8.209646       7.849632      -0.019319      41.874560 0.44895240E+03  0.10535099E+05                                10.348409                            6.968649       0.048578       2.015305                    0.999175      27.322987      75.976245       0.643487       0.405628      -1.081877      -0.003164       0.005410       0.040469       0.040951       0.006645       0.008435      -0.005146      -0.014764      -0.048884      -0.021232       0.003046       0.018187             13.737995       6.702485       0.924032      -4.052645      14.955168       3.208756      19.556330          -0.000173
          176              C       4.235401       9.564418       8.186351      -0.137005      38.264964 0.48795779E+03  0.11870653E+05                                10.054326                            7.508105      -0.219467       1.886018                    0.999274      31.150860      92.690100       0.581171       0.433221      -1.048151       0.013914      -0.017532       0.022815       0.031961       0.006313       0.008477      -0.029580       0.071386      -0.041131      -0.052894       0.009031       0.043863             12.225979       6.002267       1.144465      -1.568986      16.610507       4.246694      14.065162           0.000203
          177              C       3.904167      10.055448       9.484263      -0.041953      42.844196 0.46932164E+03  0.11133409E+05                                10.501409                            7.116508       0.042856       2.005696                    0.999313      27.855727      77.822051       0.638049       0.404664      -1.082766       0.008297      -0.049579       0.001424       0.050288       0.004538      -0.013451       0.004104      -0.005607       0.061404      -0.020273      -0.005102       0.025374             13.942286       6.954524       3.833250      -1.796512      21.744170       2.181044      13.128164          -0.000168
          178              C       3.065069       7.808601      10.097608      -0.025246      43.759467 0.46391320E+03  0.10953076E+05                                10.641548                            7.065094       0.055264       2.015376                    0.999213      27.467074      76.095508       0.642949       0.403488      -1.085552       0.008504       0.029957      -0.023924       0.039270       0.010001      -0.003859       0.023922       0.007531       0.021843      -0.028800       0.003488       0.025311             14.568748       8.551888       4.865482      -5.422187      18.138463      -4.471401      17.015894          -0.000188
          179              C       3.333921       9.177657      10.423040      -0.120479      37.847635 0.46775677E+03  0.11234566E+05                                 9.917663                            7.315745      -0.170022       1.907506                    0.999224      30.419754      89.286698       0.594349       0.429070      -1.053016       0.012609      -0.011296      -0.015764       0.023132      -0.013596       0.001730       0.022930       0.066433       0.053141      -0.052213       0.023349       0.028865             12.134322       6.998698       3.947723      -2.633107      18.225190      -1.813816      11.179077           0.000199
          180              C       3.410672       7.355779       8.796993      -0.104975      37.816670 0.46046919E+03  0.11027442E+05                                 9.968761                            7.301193      -0.243267       1.889668                    0.999200      30.146262      88.650289       0.589133       0.434129      -1.048865       0.002715       0.015795       0.001138       0.016067      -0.011827       0.036625       0.011014       0.032577      -0.132612      -0.061258       0.007849       0.053409             12.223987       7.038857       1.948923      -4.771890      11.859036      -1.503513      17.774069           0.000194
          181              C      10.688471      -1.555338       9.098419       0.125186      32.247693 0.39455123E+03  0.90408862E+04                                 8.897940                            6.714933       0.022282       2.017223                    0.999369      26.328606      74.383551       0.623716       0.428560      -1.058068       0.053662      -0.031511      -0.011525       0.063288      -0.012107       0.002647      -0.015490      -0.024183      -0.003014      -0.017804      -0.008498       0.026302             10.040253       6.600539      -2.039868      -1.680539      10.738155      -3.665840      12.782065           0.000003
          182              C       2.400889       6.820833      11.081534       0.603063      26.349689 0.26445150E+03  0.55242682E+04                                 8.128752                            5.730472       0.039735       2.065351                    0.999421      22.283513      61.601808       0.629668       0.465657      -1.028583      -0.042572      -0.033669       0.032296       0.063159      -0.075124       0.041946       0.005082       0.075574      -0.139261      -0.083212      -0.031056       0.114268             10.427537       6.712250       3.444580      -3.497741      11.591804      -2.791153      12.978556          -0.000001
          183              C      10.907545      -0.909778       7.824990      -0.160680      34.123551 0.45482730E+03  0.10824373E+05                                 9.121300                            7.150839       0.060114       1.987148                    0.999311      30.053437      87.191845       0.610451       0.421598      -1.059934       0.007216       0.002411       0.013876       0.015825      -0.014825      -0.027329      -0.005315       0.008579       0.088582      -0.037564      -0.005895       0.043459              9.933086       6.860043      -2.482512      -1.859880      11.524369      -1.935244      11.414848           0.000001
          184              C      10.345514       0.326495       7.654882      -0.090080      30.323735 0.41434465E+03  0.95973287E+04                                 8.348599                            6.753291       0.104035       2.004069                    0.999760      28.794328      81.400485       0.640644       0.412763      -1.069609      -0.006064       0.003972       0.028753       0.029653      -0.022133      -0.033156      -0.019454      -0.036361       0.093644      -0.060299       0.012771       0.047528              8.890551       6.687892      -2.432646      -1.707544      10.651026      -1.616185       9.332735           0.000001
          185              C       2.163093      14.527144       0.524316       0.574138      27.168351 0.27957369E+03  0.59174603E+04                                 8.230494                            5.861151      -0.037416       2.027761                    0.999519      22.854805      63.441518       0.628010       0.460788      -1.032067       0.052470      -0.007088      -0.028299       0.060034       0.039785       0.062693       0.033435       0.005988       0.154250      -0.070560      -0.034640       0.105200             10.338195      13.486897      -2.483456      -4.287735      10.267837      -0.845837       7.259850           0.000003
          186              C      -2.408225      13.980186       2.648605       0.605570      25.476287 0.25991711E+03  0.54187820E+04                                 7.947306                            5.689853       0.037002       2.063864                    0.999424      22.376772      62.272258       0.628986       0.467088      -1.025394      -0.046111      -0.042513       0.016219       0.064782      -0.017467       0.047858       0.035676      -0.006759       0.253763      -0.081505      -0.024544       0.106049              9.887632      12.885297       2.028557      -3.294063      10.921255      -1.765911       5.856344          -0.000002
          187              C       0.876558      15.167697       1.032574      -0.019322      41.875440 0.44896890E+03  0.10535638E+05                                10.348750                            6.968910       0.048493       2.015273                    0.999176      27.323609      75.979818       0.643453       0.405644      -1.081861      -0.034951       0.020976       0.003881       0.040946       0.016233       0.004948      -0.008879      -0.010738       0.000727      -0.021256       0.003089       0.018167             13.738356      18.241099      -3.025892      -5.821857      14.903656      -0.249206       8.070312          -0.000174
          188              C      -0.132829      14.343665       1.588686      -0.136966      38.261934 0.48791980E+03  0.11869539E+05                                10.053999                            7.507953      -0.219358       1.886054                    0.999274      31.150382      92.688980       0.581159       0.433237      -1.048138      -0.014258       0.017747      -0.022426       0.031956       0.000023       0.038269       0.015859      -0.045270       0.047285      -0.053017       0.008999       0.044018             12.225466      16.960099       0.928528      -5.350649      11.672851      -1.695593       8.043448           0.000203
          189              C      -1.342212      14.917517       2.082160      -0.041946      42.843780 0.46932876E+03  0.11133568E+05                                10.501199                            7.116487       0.042747       2.005661                    0.999314      27.855247      77.819480       0.638063       0.404655      -1.082777       0.020623       0.029602      -0.035046       0.050297      -0.013903      -0.010313       0.005729       0.001352      -0.049523      -0.020191      -0.005122       0.025313             13.941796      16.636570       3.722462      -5.185588      17.270270      -3.129603       7.918547          -0.000169
          190              C      -0.502568      17.163986       1.468179      -0.025243      43.751584 0.46383031E+03  0.10950751E+05                                10.640663                            7.064689       0.055243       2.015366                    0.999213      27.467531      76.098258       0.642929       0.403514      -1.085522       0.002538      -0.037589       0.011109       0.039278       0.004041      -0.008605       0.015489       0.033559      -0.039167      -0.028795       0.003544       0.025251             14.567228      11.745881      -1.209710      -2.950630      25.007231      -1.682702       6.948573          -0.000189
          191              C      -1.517665      16.310739       2.010460      -0.120490      37.846012 0.46773901E+03  0.11234014E+05                                 9.917308                            7.315559      -0.169913       1.907539                    0.999223      30.419498      89.284970       0.594363       0.429065      -1.053021       0.014766      -0.007626      -0.016090       0.023131      -0.017730       0.006046       0.028899       0.053085       0.044177      -0.052220       0.023275       0.028945             12.133749      10.906494       2.287208      -3.040588      18.652049      -2.742309       6.842703           0.000200
          192              C       0.686158      16.556274       0.984721      -0.104972      37.812775 0.46041278E+03  0.11025909E+05                                 9.968396                            7.300900      -0.243252       1.889680                    0.999199      30.146576      88.654587       0.589118       0.434147      -1.048839      -0.009456      -0.011140       0.006685       0.016069       0.034470       0.023565      -0.001164       0.036531       0.123013      -0.061286       0.007785       0.053501             12.223457      12.490209      -4.129241      -3.103616      17.657089       0.029956       6.523074           0.000194
          193              C      -4.178718      10.427468       5.826613       0.125140      32.249431 0.39457414E+03  0.90415245E+04                                 8.898165                            6.715084       0.022250       2.017208                    0.999369      26.329343      74.385617       0.623717       0.428554      -1.058074       0.009138      -0.011917      -0.061531       0.063337      -0.005855      -0.000413      -0.019194      -0.018233       0.025784      -0.017797      -0.008532       0.026329             10.040529       7.425287      -3.803214      -0.926753      12.781904      -2.799414       9.914396           0.000003
          194              C       6.202398       0.604237       1.409198       0.603041      26.349376 0.26445548E+03  0.55243424E+04                                 8.128512                            5.730399       0.039964       2.065421                    0.999420      22.283633      61.601005       0.629694       0.465638      -1.028600       0.002399       0.061453       0.014424       0.063168       0.004392       0.026038      -0.005715       0.055567       0.328238      -0.083165      -0.031169       0.114335             10.427091       9.168611      -1.421660      -1.481612      17.144210      -0.500631       4.968452          -0.000001
          195              C      -3.511813       9.169516       6.069852      -0.160676      34.121386 0.45476419E+03  0.10822413E+05                                 9.120317                            7.149818       0.060128       1.987159                    0.999311      30.052578      87.185357       0.610567       0.421536      -1.059981      -0.014669       0.002767      -0.005183       0.015802      -0.035715      -0.016046       0.008655      -0.015654      -0.002809      -0.037617      -0.005862       0.043478              9.932133       7.887413      -2.644886      -2.130559      11.256206      -2.384731      10.652779           0.000001
          196              C      -3.811150       8.528624       7.241534      -0.090081      30.321143 0.41427573E+03  0.95952820E+04                                 8.347861                            6.752601       0.104198       2.004116                    0.999760      28.793805      81.395677       0.640699       0.412747      -1.069625      -0.023761       0.016636       0.005925       0.029605      -0.041156      -0.027034      -0.013256      -0.041164      -0.007999      -0.060287       0.012726       0.047561              8.889817       6.601649      -1.837491      -2.030554       9.868633      -2.015808      10.199168           0.000001
          197              C       0.868276      -1.338502      15.314533      -0.380576      23.315648 0.39408612E+03  0.90471981E+04                                 6.998316                            6.509408       0.041387       2.021314                    0.994417      29.552784      84.166018       0.661698       0.403202      -1.071994       0.020492       0.011816      -0.062778       0.067087       0.037812      -0.020444      -0.052156       0.008009       0.272253      -0.087678      -0.026837       0.114515              7.234910       6.068979      -0.119053      -1.030893       7.218284      -0.987866       8.417466           0.000017
          198              C       0.676797      -1.815880      12.931424      -0.373351      22.788634 0.37702111E+03  0.85569942E+04                                 6.837759                            6.314537       0.058260       2.037993                    0.993552      28.988233      81.988025       0.680459       0.396596      -1.076830       0.014190       0.045184       0.043281       0.064158       0.032307       0.044780       0.066091      -0.060622       0.050628      -0.064082      -0.041914       0.105996              7.087268       6.174532       0.858184       0.068216       7.785064       1.045159       7.302208           0.000018
          199              C       0.322873       0.514780      13.743811      -0.380602      23.314098 0.39404821E+03  0.90461127E+04                                 6.997916                            6.508991       0.041494       2.021355                    0.994421      29.552103      84.163152       0.661735       0.403190      -1.072002       0.039810      -0.053485      -0.007302       0.067074      -0.066547       0.025135       0.000589      -0.068091      -0.233106      -0.087636      -0.026807       0.114443              7.234497       6.604914      -1.281424      -0.531094       8.568745      -0.412291       6.529832           0.000018
          200              C       2.570697      -0.429198      13.735862      -0.373315      22.786960 0.37698136E+03  0.85558084E+04                                 6.837200                            6.314007       0.058605       2.038109                    0.993555      28.986730      81.980606       0.680524       0.396572      -1.076854      -0.061815      -0.012290       0.012102       0.064177       0.035825      -0.005763      -0.012166       0.144855      -0.147416      -0.063945      -0.041883       0.105828              7.086698       8.437683       0.661007      -0.622372       6.975324      -0.067826       5.847088           0.000018
          201              C       1.558787      13.615592       7.018962      -0.380567      23.313473 0.39403346E+03  0.90457560E+04                                 6.997947                            6.508992       0.041477       2.021345                    0.994419      29.552274      84.165579       0.661712       0.403205      -1.071984      -0.003812      -0.043997      -0.050495       0.067082       0.024357       0.042549       0.065974      -0.107579       0.117034      -0.087644      -0.027099       0.114743              7.234531       7.153168       0.352732       0.522694       6.793282       1.672002       7.757144           0.000018
          202              C       1.937729      11.355895       6.185908      -0.373285      22.786300 0.37696546E+03  0.85553709E+04                                 6.837086                            6.313897       0.058426       2.038064                    0.993558      28.986508      81.980035       0.680525       0.396574      -1.076850      -0.037295       0.051975      -0.005017       0.064168      -0.061464       0.017001      -0.024101      -0.072352      -0.175129      -0.063975      -0.041786       0.105762              7.086561       7.015853      -1.399410       0.577563       7.582924      -0.084541       6.660906           0.000018
          203              C      -0.367638      12.304880       6.141393      -0.380606      23.315194 0.39407756E+03  0.90470433E+04                                 6.998457                            6.509506       0.041465       2.021341                    0.994416      29.553233      84.170253       0.661661       0.403223      -1.071969       0.064096       0.002323      -0.019613       0.067070       0.020579      -0.020020      -0.032439       0.155752      -0.183590      -0.087452      -0.027084       0.114537              7.235054       9.171495       0.323326      -0.179609       5.870580       0.570447       6.663087           0.000017
          204              C       1.309765      13.143223       4.583390      -0.373392      22.788319 0.37701019E+03  0.85566170E+04                                 6.837448                            6.314262       0.058287       2.037996                    0.993555      28.988188      81.985177       0.680509       0.396573      -1.076854      -0.010344      -0.019046       0.060409       0.064179       0.018372      -0.013887      -0.058321      -0.030544       0.228611      -0.064082      -0.041718       0.105800              7.086929       6.721373      -0.143367      -0.063924       5.987727      -0.864752       8.551688           0.000018
          205              C       4.804720      10.789003       0.583456      -0.380576      23.315647 0.39408609E+03  0.90471974E+04                                 6.998316                            6.509408       0.041387       2.021314                    0.994417      29.552783      84.166014       0.661698       0.403202      -1.071994      -0.020492      -0.011816       0.062778       0.067087       0.037812      -0.020444      -0.052156       0.008009       0.272253      -0.087678      -0.026837       0.114515              7.234910       6.068979      -0.119054      -1.030893       7.218284      -0.987866       8.417466           0.000017
          206              C       4.996199      11.266381       2.966565      -0.373351      22.788632 0.37702106E+03  0.85569927E+04                                 6.837759                            6.314537       0.058260       2.037993                    0.993552      28.988232      81.988025       0.680459       0.396596      -1.076830      -0.014190      -0.045184      -0.043281       0.064158       0.032307       0.044780       0.066091      -0.060622       0.050628      -0.064082      -0.041914       0.105996              7.087268       6.174532       0.858184       0.068216       7.785064       1.045159       7.302208           0.000018
          207              C       5.350123       8.935721       2.154178      -0.380602      23.314101 0.39404828E+03  0.90461147E+04                                 6.997916                            6.508991       0.041494       2.021355                    0.994421      29.552105      84.163162       0.661735       0.403189      -1.072002      -0.039810       0.053485       0.007302       0.067074      -0.066547       0.025135       0.000589      -0.068091      -0.233106      -0.087636      -0.026807       0.114443              7.234497       6.604915      -1.281424      -0.531094       8.568745      -0.412290       6.529832           0.000018
          208              C       3.102299       9.879699       2.162127      -0.373315      22.786958 0.37698128E+03  0.85558064E+04                                 6.837199                            6.314007       0.058605       2.038109                    0.993555      28.986727      81.980594       0.680524       0.396572      -1.076854       0.061815       0.012290      -0.012102       0.064177       0.035825      -0.005763      -0.012166       0.144855      -0.147416      -0.063945      -0.041883       0.105828              7.086698       8.437683       0.661007      -0.622372       6.975323      -0.067826       5.847088           0.000018
          209              C       4.114209      -4.165091       8.879027      -0.380567      23.313469 0.39403337E+03  0.90457532E+04                                 6.997945                            6.508990       0.041478       2.021346                    0.994419      29.552269      84.165554       0.661712       0.403205      -1.071984       0.003812       0.043996       0.050495       0.067082       0.024357       0.042549       0.065974      -0.107579       0.117034      -0.087644      -0.027099       0.114743              7.234530       7.153166       0.352731       0.522693       6.793281       1.672002       7.757141           0.000018
          210              C       3.735267      -1.905394       9.712081      -0.373285      22.786301 0.37696548E+03  0.85553716E+04                                 6.837086                            6.313898       0.058426       2.038064                    0.993558      28.986508      81.980032       0.680525       0.396574      -1.076850       0.037295      -0.051975       0.005017       0.064167      -0.061464       0.017001      -0.024101      -0.072352      -0.175129      -0.063975      -0.041786       0.105762              7.086561       7.015853      -1.399410       0.577563       7.582925      -0.084541       6.660905           0.000018
          211              C       6.040634      -2.854379       9.756596      -0.380606      23.315192 0.39407750E+03  0.90470416E+04                                 6.998456                            6.509505       0.041465       2.021341                    0.994416      29.553231      84.170245       0.661661       0.403223      -1.071969      -0.064096      -0.002323       0.019613       0.067070       0.020579      -0.020020      -0.032439       0.155752      -0.183590      -0.087452      -0.027084       0.114537              7.235054       9.171495       0.323326      -0.179609       5.870580       0.570448       6.663086           0.000018
          212              C       4.363231      -3.692722      11.314599      -0.373392      22.788319 0.37701020E+03  0.85566173E+04                                 6.837448                            6.314263       0.058287       2.037996                    0.993555      28.988189      81.985180       0.680509       0.396573      -1.076854       0.010344       0.019046      -0.060409       0.064179       0.018372      -0.013887      -0.058321      -0.030544       0.228611      -0.064082      -0.041718       0.105800              7.086929       6.721373      -0.143367      -0.063924       5.987728      -0.864751       8.551688           0.000018
          213              N      -1.645320       5.251128      13.693733      -0.239005      37.391682 0.51436820E+03  0.12346562E+05                                 9.182876                            7.211407       0.277927       2.099679                    0.999540      28.074820      76.078845       0.673034       0.379138      -1.112873       0.049773      -0.061807      -0.133853       0.155609       0.004781       0.001893      -0.035979       0.075476      -0.120651      -0.066786       0.008636       0.058150             10.532181      10.497742       0.974506      -0.737780       9.508645       4.911008      11.590155           0.000000
          214              N       6.009037       5.104353       3.726648      -0.238995      37.390393 0.51435591E+03  0.12346180E+05                                 9.182626                            7.211321       0.277776       2.099635                    0.999540      28.074476      76.077392       0.673039       0.379138      -1.112874       0.125609      -0.059405      -0.070071       0.155616       0.014296       0.035835       0.018696      -0.075394       0.092698      -0.066922       0.008636       0.058286             10.531807      14.865563       0.728931      -2.150265       7.760949       2.662040       8.968908          -0.000001
          215              N      -5.493915      12.180861       6.264603      -0.239037      37.393224 0.51439695E+03  0.12347425E+05                                 9.183132                            7.211607       0.277709       2.099604                    0.999540      28.075364      76.080874       0.673025       0.379138      -1.112873       0.075410      -0.105757      -0.085651       0.155587       0.040476      -0.002302      -0.032530       0.017280       0.119645      -0.066945       0.008810       0.058134             10.532438       8.988171      -4.458211      -1.964524      12.337556      -0.328178      10.271588          -0.000000
          216              N       9.857632      -1.825380      11.155778      -0.239031      37.392433 0.51438954E+03  0.12347242E+05                                 9.183130                            7.211676       0.277736       2.099624                    0.999540      28.075203      76.081209       0.673002       0.379150      -1.112860       0.099959      -0.015450      -0.118236       0.155596      -0.021189       0.029095       0.005654      -0.046196      -0.158961      -0.066915       0.008791       0.058124             10.532353       8.166498      -1.994334      -3.135875       9.323919      -1.723071      14.106643           0.000001
          217              N       7.318316       4.199373       2.204256      -0.239005      37.391707 0.51436860E+03  0.12346574E+05                                 9.182880                            7.211410       0.277926       2.099679                    0.999540      28.074832      76.078889       0.673034       0.379138      -1.112873      -0.049773       0.061807       0.133853       0.155609       0.004781       0.001893      -0.035980       0.075476      -0.120650      -0.066786       0.008636       0.058150             10.532186      10.497747       0.974507      -0.737780       9.508650       4.911011      11.590161           0.000001
          218              N      -0.336041       4.346148      12.171341      -0.238996      37.390409 0.51435616E+03  0.12346188E+05                                 9.182629                            7.211323       0.277776       2.099635                    0.999540      28.074483      76.077419       0.673039       0.379138      -1.112874      -0.125609       0.059405       0.070071       0.155616       0.014296       0.035835       0.018696      -0.075394       0.092698      -0.066922       0.008636       0.058286             10.531811      14.865570       0.728932      -2.150265       7.760951       2.662041       8.968911           0.000001
          219              N      11.166911      -2.730360       9.633386      -0.239037      37.393219 0.51439687E+03  0.12347423E+05                                 9.183131                            7.211606       0.277709       2.099604                    0.999540      28.075362      76.080864       0.673025       0.379138      -1.112873      -0.075409       0.105757       0.085651       0.155587       0.040476      -0.002302      -0.032530       0.017280       0.119645      -0.066945       0.008810       0.058134             10.532436       8.988169      -4.458210      -1.964523      12.337554      -0.328178      10.271586          -0.000000
          220              N      -4.184636      11.275881       4.742211      -0.239031      37.392458 0.51438992E+03  0.12347254E+05                                 9.183134                            7.211679       0.277735       2.099624                    0.999540      28.075214      76.081251       0.673002       0.379150      -1.112860      -0.099959       0.015450       0.118236       0.155596      -0.021188       0.029095       0.005654      -0.046196      -0.158961      -0.066915       0.008791       0.058124             10.532359       8.166502      -1.994335      -3.135877       9.323923      -1.723072      14.106652           0.000000
          221              N      -0.367720       5.177572      13.243025      -0.060645      30.616229 0.44457601E+03  0.10254858E+05                                 7.970493                            6.674438       0.510658       2.181276                    0.999799      26.410825      69.394938       0.706656       0.375764      -1.119109      -0.200581      -0.109370      -0.107478       0.252480      -0.074526      -0.060140      -0.025259      -0.056210       0.113469      -0.123907       0.049415       0.074492              8.857323      10.454250       0.782728      -1.095851       7.556080       2.831831       8.561640          -0.000012
          222              N       6.040716       4.272929       2.654964      -0.060645      30.616236 0.44457615E+03  0.10254862E+05                                 7.970494                            6.674439       0.510657       2.181276                    0.999799      26.410829      69.394953       0.706656       0.375764      -1.119109       0.200581       0.109370       0.107478       0.252480      -0.074526      -0.060140      -0.025259      -0.056210       0.113469      -0.123907       0.049415       0.074492              8.857325      10.454252       0.782728      -1.095851       7.556081       2.831831       8.561641          -0.000012
          223              N      -4.973625      12.343552       5.022175      -0.060593      30.613192 0.44452757E+03  0.10253424E+05                                 7.969823                            6.673970       0.510817       2.181347                    0.999799      26.409599      69.389838       0.706700       0.375752      -1.119122       0.031420      -0.202583       0.147449       0.252524       0.019989      -0.031626       0.088786       0.097407      -0.016468      -0.123943       0.049485       0.074458              8.856463       7.399765      -2.489880      -1.776236       9.007924      -0.846359      10.161699          -0.000011
          224              N      10.646621      -2.893051      10.875814      -0.060593      30.613191 0.44452757E+03  0.10253424E+05                                 7.969823                            6.673969       0.510818       2.181347                    0.999799      26.409599      69.389835       0.706700       0.375752      -1.119122      -0.031420       0.202583      -0.147449       0.252524       0.019989      -0.031626       0.088786       0.097407      -0.016468      -0.123943       0.049485       0.074458              8.856462       7.399765      -2.489880      -1.776236       9.007924      -0.846359      10.161699          -0.000012
          225              N       1.119231      -0.773815      13.920279       0.339111      20.248059 0.30773475E+03  0.64597831E+04                                 6.190012                            5.648028      -0.107641       2.085464                    0.996258      20.168899      50.175411       0.750613       0.388730      -1.112215       0.006971      -0.004817      -0.008122       0.011737       0.000472       0.003561      -0.009648      -0.012511      -0.003725      -0.010060      -0.003358       0.013418              6.580547       6.270195       0.230076      -0.440622       7.156254      -0.118804       6.315192          -0.000005
          226              N       1.119231      12.598282       5.971285       0.339129      20.250545 0.30779061E+03  0.64611449E+04                                 6.189577                            5.647668      -0.107030       2.085688                    0.996256      20.167762      50.170684       0.750823       0.388610      -1.112319       0.006977      -0.004812      -0.008122       0.011739       0.006913       0.008881       0.001139       0.006946      -0.009203      -0.010053      -0.003417       0.013470              6.580063       6.892968      -0.261419       0.387551       5.983261       0.155506       6.863959          -0.000005
          227              N       4.553765      10.224316       1.977710       0.339111      20.248060 0.30773478E+03  0.64597838E+04                                 6.190013                            5.648028      -0.107641       2.085464                    0.996258      20.168900      50.175415       0.750613       0.388730      -1.112215      -0.006971       0.004817       0.008122       0.011737       0.000472       0.003561      -0.009648      -0.012511      -0.003725      -0.010061      -0.003358       0.013418              6.580547       6.270195       0.230076      -0.440622       7.156254      -0.118803       6.315192          -0.000005
          228              N       4.553765      -3.147781       9.926704       0.339129      20.250545 0.30779061E+03  0.64611450E+04                                 6.189577                            5.647669      -0.107031       2.085688                    0.996256      20.167762      50.170684       0.750823       0.388610      -1.112319      -0.006977       0.004812       0.008122       0.011739       0.006913       0.008881       0.001139       0.006946      -0.009203      -0.010053      -0.003417       0.013470              6.580063       6.892968      -0.261419       0.387551       5.983261       0.155507       6.863959          -0.000004
          229              O      -8.272816      13.449947       5.799586      -0.566595      34.468675 0.49135307E+03  0.11520612E+05                                 8.331800                            6.747532       0.476473       2.201140                    0.997970      27.371354      70.485119       0.751790       0.347478      -1.151153      -0.008224      -0.025221      -0.017708       0.031895      -0.000327       0.040169      -0.020534      -0.086734       0.180065      -0.084820       0.007452       0.077368              9.829812      10.936103      -0.752722       4.939824       5.315473      -1.455408      13.237859          -0.000011
          230              O       5.815647      14.438798       0.941956      -0.565276      36.456503 0.54962127E+03  0.13267598E+05                                 8.671485                            7.206488       0.360958       2.165928                    0.996593      27.653880      72.518145       0.716081       0.354336      -1.144278       0.021130       0.015114       0.005382       0.026531      -0.014500       0.027828       0.009740       0.044241      -0.159369      -0.062800       0.004429       0.058372              9.815165      13.496919      -0.582059       3.766812       5.901076      -1.350275      10.047501          -0.000011
          231              O       7.928551      14.602222       0.175991      -0.564624      39.924044 0.53147846E+03  0.12727521E+05                                 9.270231                            7.095085       0.299576       2.139121                    0.997657      27.711750      72.474826       0.720091       0.355190      -1.143132      -0.005059      -0.013432       0.023012       0.027121      -0.000308      -0.064985       0.008811      -0.077447      -0.080466      -0.091312       0.036362       0.054951             11.342824       9.068363       0.157371      -4.570086       6.165461      -1.736094      18.794647          -0.000012
          232              O      -7.593154      14.047798       3.748428      -0.536246      36.311283 0.47734870E+03  0.11131351E+05                                 8.684241                            6.704155       0.385755       2.177834                    0.997974      26.975432      69.678541       0.743893       0.353089      -1.144522      -0.024762      -0.041814       0.005371       0.048892       0.031385      -0.049029       0.042981      -0.076407      -0.071918      -0.093410       0.022567       0.070844             10.546096      17.624667      -0.148145      -3.794749       5.271408       0.339898       8.742212          -0.000011
          233              O      13.319896      -3.749425       7.231041      -0.552022      36.124386 0.47898070E+03  0.11164544E+05                                 8.613845                            6.664122       0.540647       2.231172                    0.997803      27.002766      69.440981       0.755760       0.347696      -1.150416      -0.006744      -0.011174      -0.018951       0.023010      -0.003310       0.024614       0.001192      -0.046155       0.197896      -0.061074      -0.009673       0.070747             10.450556       7.459712       0.288532      -1.042525       5.194482       0.625269      18.697474          -0.000010
          234              O       4.771713      14.047773       5.770175      -0.601944      33.202943 0.49743279E+03  0.11671908E+05                                 7.999254                            6.748287       1.162277       2.396812                    0.999367      28.027379      71.655336       0.760352       0.343308      -1.157320       0.035208       0.007704       0.006873       0.036691       0.002903       0.030269      -0.017807      -0.012697      -0.294129      -0.106288       0.048843       0.057445              8.964144      14.343951       1.560231      -0.067744       5.447364       0.435440       7.101117          -0.000014
          235              O      10.434713      -1.572557      14.181006      -0.566585      34.466082 0.49132238E+03  0.11519660E+05                                 8.331086                            6.747133       0.475897       2.200906                    0.997983      27.371565      70.483903       0.751847       0.347459      -1.151174       0.029267       0.010749      -0.006675       0.031886      -0.030387       0.017531      -0.061060       0.039352      -0.122142      -0.084592       0.007333       0.077259              9.828861      12.144177      -2.446539       5.514538       7.078979      -0.855076      10.263427          -0.000011
          236              O       2.976047       6.228141       3.380707      -0.565309      36.460320 0.54968381E+03  0.13269585E+05                                 8.672395                            7.207106       0.360802       2.165869                    0.996590      27.655055      72.524321       0.716014       0.354356      -1.144253      -0.018007      -0.017262      -0.009014       0.026523       0.036097       0.020000       0.006448       0.022010       0.148148      -0.062851       0.004370       0.058481              9.816408       9.920636      -0.575082       5.040185       7.601298       0.637368      11.927290          -0.000011
          237              O       2.906088       4.652624       1.771195      -0.564625      39.926234 0.53151067E+03  0.12728495E+05                                 9.270653                            7.095351       0.299585       2.139125                    0.997657      27.711805      72.475728       0.720069       0.355195      -1.143127      -0.010872       0.024443      -0.004497       0.027127       0.012730      -0.070250       0.002900      -0.069772      -0.015412      -0.091338       0.036431       0.054907             11.343479      11.393701      -6.948820      -1.175560      14.878591       2.311568       7.758145          -0.000012
          238              O      11.629005      -3.465694      14.053186      -0.536159      36.307698 0.47728160E+03  0.11129407E+05                                 8.683719                            6.703705       0.386050       2.177964                    0.997976      26.973852      69.673505       0.743913       0.353091      -1.144519       0.023240       0.042893      -0.003658       0.048921       0.037171      -0.066594       0.016587      -0.009968      -0.109539      -0.093375       0.022665       0.070710             10.545465       7.078594      -0.715387       0.305135      11.093405       6.640840      13.464397          -0.000011
          239              O      -2.343882       9.534454       2.500754      -0.552055      36.122191 0.47896815E+03  0.11164051E+05                                 8.612998                            6.663721       0.540794       2.231154                    0.997820      27.003004      69.438395       0.755845       0.347663      -1.150456       0.022975      -0.000161      -0.000092       0.022976      -0.037322       0.007319      -0.031732       0.062165      -0.107778      -0.060829      -0.009740       0.070569             10.449285      14.588612      -5.930849       0.110676      10.385485       1.330007       6.373759          -0.000010
          240              O      -0.494680       9.739721       3.802004      -0.601957      33.208905 0.49753410E+03  0.11674915E+05                                 8.000468                            6.749205       1.162531       2.396900                    0.999368      28.027636      71.658646       0.760259       0.343331      -1.157297      -0.019723      -0.018375      -0.024848       0.036661       0.073419       0.020802      -0.020160      -0.049640       0.140940      -0.106349       0.048911       0.057438              8.965589       8.094594       1.278524       2.330973       8.825008       4.130510       9.977166          -0.000014
          241              O       3.839837       3.668037       5.394188      -0.566609      34.468037 0.49133877E+03  0.11520215E+05                                 8.331751                            6.747454       0.476458       2.201132                    0.997969      27.371557      70.485885       0.751790       0.347480      -1.151149       0.020692      -0.023496       0.006117       0.031900       0.015845       0.040965       0.035150      -0.054588      -0.180286      -0.084789       0.007373       0.077415              9.829847       6.514884       3.887012      -0.643723      15.886412      -0.762147       7.088246          -0.000011
          242              O       1.057129      -2.782064       7.086529      -0.565303      36.457952 0.54964902E+03  0.13268484E+05                                 8.671807                            7.206732       0.361039       2.165938                    0.996594      27.654797      72.522006       0.716057       0.354342      -1.144269      -0.006668       0.016740      -0.019484       0.026539       0.012904      -0.022009      -0.052305       0.028308      -0.032541      -0.062689       0.004365       0.058324              9.815532       7.234659       3.687484      -1.349994      13.088590      -2.543867       9.123347          -0.000010
          243              O       1.650910      -2.482952       4.933464      -0.564597      39.935408 0.53164205E+03  0.12732338E+05                                 9.271969                            7.096202       0.299416       2.139087                    0.997653      27.711305      72.474720       0.720035       0.355193      -1.143137       0.010792       0.015683       0.019321       0.027124      -0.039445       0.007441       0.026854       0.115545       0.090522      -0.091422       0.036520       0.054902             11.345243       6.425002       0.410151      -0.735178      12.414559       6.849483      15.196169          -0.000012
          244              O       3.520760       2.270868       3.670051      -0.536235      36.317587 0.47744760E+03  0.11133908E+05                                 8.684444                            6.704322       0.385843       2.177870                    0.997977      26.973953      69.668826       0.743993       0.353033      -1.144601       0.030372      -0.013373       0.035889       0.048880      -0.073750       0.015458       0.005023       0.063394       0.070409      -0.093395       0.022633       0.070762             10.546322       6.912151       0.546987      -4.477825       7.516603      -1.175860      17.210213          -0.000010
          245              O       1.378119       3.025996       9.570589      -0.552061      36.128532 0.47903947E+03  0.11166307E+05                                 8.614686                            6.664653       0.540843       2.231214                    0.997805      27.003878      69.446100       0.755706       0.347708      -1.150401       0.008075      -0.021536      -0.000052       0.023000       0.000629       0.014890       0.037048      -0.071967      -0.135095      -0.061051      -0.009661       0.070712             10.451760       5.287139      -0.583274      -0.923315      15.479705       5.166123      10.588436          -0.000010
          246              O       1.053965       0.926797      10.372643      -0.601964      33.209800 0.49755794E+03  0.11675580E+05                                 8.000495                            6.749278       1.162316       2.396817                    0.999368      28.028142      71.659561       0.760272       0.343322      -1.157308       0.005243       0.023067      -0.028014       0.036665       0.021059       0.018707      -0.072422       0.098628      -0.015508      -0.106278       0.048780       0.057498              8.965600       5.527633       0.467014      -1.761651       8.813819      -3.056226      12.555348          -0.000014
          247              O      -1.677940       8.209352      14.586405      -0.566601      34.463940 0.49127820E+03  0.11518461E+05                                 8.331070                            6.747016       0.476481       2.201138                    0.997969      27.371399      70.484880       0.751817       0.347478      -1.151149       0.000370       0.008917      -0.030610       0.031884       0.072873      -0.001141      -0.020543       0.058203       0.020282      -0.084806       0.007462       0.077344              9.828899       9.329327       4.092072      -1.770317      14.255542      -2.484621       5.901830          -0.000011
          248              O       7.734565      -3.295192      13.134124      -0.565309      36.454690 0.54959465E+03  0.13266763E+05                                 8.671088                            7.206233       0.361124       2.165963                    0.996593      27.653928      72.517179       0.716107       0.354328      -1.144287       0.009778      -0.018893       0.015861       0.026536      -0.008468       0.017963       0.006313      -0.114031      -0.001509      -0.062827       0.004492       0.058334              9.814604       8.269726       1.612540      -0.486219      15.460210      -1.560756       5.713877          -0.000011
          249              O       9.183729      -5.006398      12.911711      -0.564627      39.934793 0.53164430E+03  0.12732394E+05                                 9.271803                            7.096179       0.299349       2.139056                    0.997656      27.711874      72.476015       0.720042       0.355189      -1.143141      -0.026699      -0.004699      -0.000801       0.027121      -0.039702       0.015558       0.039465       0.082204       0.124526      -0.091435       0.036385       0.055050             11.344866      19.040045      -0.324213      -4.800159       7.402050       0.373571       7.592504          -0.000012
          250              O       0.515090       8.311236      14.131563      -0.536225      36.316981 0.47744186E+03  0.11133764E+05                                 8.684429                            6.704335       0.385796       2.177852                    0.997977      26.974104      69.669667       0.743982       0.353039      -1.144594      -0.031873       0.014424      -0.034152       0.048891      -0.049109       0.008838      -0.000987       0.064197       0.207970      -0.093399       0.022557       0.070842             10.546281      11.065725      -5.740449      -2.222402      14.223911       1.237813       6.349205          -0.000011
          251              O       9.597894       2.759034       0.161206      -0.552030      36.125575 0.47899747E+03  0.11165160E+05                                 8.614402                            6.664485       0.540806       2.231214                    0.997808      27.003793      69.446920       0.755689       0.347721      -1.150382       0.008205       0.010303      -0.018874       0.023015       0.051704      -0.027200      -0.019629       0.047147       0.025207      -0.061080      -0.009573       0.070653             10.451374      14.835108       1.732063      -5.706804       7.716450      -1.894167       8.802563          -0.000010
          252              O       3.223068      -3.883497      15.097525      -0.601936      33.210452 0.49756937E+03  0.11675919E+05                                 8.000657                            6.749404       1.162481       2.396873                    0.999367      28.027773      71.658905       0.760256       0.343327      -1.157303       0.010246      -0.033768       0.010039       0.036688      -0.011086       0.075373       0.010401      -0.101340       0.016209      -0.106346       0.048769       0.057577              8.965761       7.889023      -3.244511      -0.397956      12.816796      -1.581114       6.191463          -0.000014
          253              O      13.945812      -3.999446      10.098403      -0.566595      34.468666 0.49135290E+03  0.11520607E+05                                 8.331798                            6.747530       0.476473       2.201140                    0.997970      27.371351      70.485106       0.751790       0.347478      -1.151153       0.008224       0.025221       0.017708       0.031895      -0.000327       0.040169      -0.020534      -0.086734       0.180065      -0.084820       0.007452       0.077368              9.829809      10.936099      -0.752722       4.939822       5.315472      -1.455408      13.237857          -0.000011
          254              O      -0.142651      -4.988297      14.956033      -0.565277      36.456532 0.54962178E+03  0.13267614E+05                                 8.671490                            7.206492       0.360957       2.165927                    0.996593      27.653890      72.518187       0.716081       0.354336      -1.144278      -0.021130      -0.015114      -0.005383       0.026531      -0.014500       0.027828       0.009740       0.044241      -0.159369      -0.062800       0.004429       0.058372              9.815172      13.496929      -0.582060       3.766815       5.901080      -1.350277      10.047508          -0.000011
          255              O      -2.255555      -5.151721      15.721998      -0.564624      39.924067 0.53147881E+03  0.12727532E+05                                 9.270236                            7.095088       0.299575       2.139121                    0.997657      27.711756      72.474853       0.720090       0.355190      -1.143132       0.005059       0.013432      -0.023012       0.027121      -0.000308      -0.064985       0.008811      -0.077446      -0.080466      -0.091312       0.036362       0.054951             11.342829       9.068367       0.157371      -4.570088       6.165463      -1.736095      18.794657          -0.000012
          256              O      13.266150      -4.597297      12.149561      -0.536246      36.311304 0.47734902E+03  0.11131361E+05                                 8.684245                            6.704157       0.385755       2.177833                    0.997974      26.975438      69.678567       0.743893       0.353089      -1.144522       0.024762       0.041815      -0.005371       0.048892       0.031385      -0.049029       0.042981      -0.076406      -0.071918      -0.093410       0.022567       0.070844             10.546101      17.624678      -0.148145      -3.794750       5.271410       0.339898       8.742216          -0.000011
          257              O      -7.646900      13.199926       8.666948      -0.552023      36.124381 0.47898062E+03  0.11164541E+05                                 8.613845                            6.664122       0.540647       2.231172                    0.997803      27.002762      69.440971       0.755760       0.347696      -1.150416       0.006744       0.011173       0.018951       0.023010      -0.003310       0.024614       0.001192      -0.046155       0.197895      -0.061074      -0.009673       0.070746             10.450556       7.459712       0.288532      -1.042525       5.194482       0.625269      18.697474          -0.000010
          258              O       0.901283      -4.597272      10.127814      -0.601944      33.202944 0.49743283E+03  0.11671909E+05                                 7.999254                            6.748287       1.162278       2.396813                    0.999367      28.027382      71.655342       0.760352       0.343308      -1.157320      -0.035208      -0.007704      -0.006873       0.036691       0.002903       0.030269      -0.017807      -0.012697      -0.294129      -0.106288       0.048843       0.057445              8.964143      14.343950       1.560231      -0.067744       5.447363       0.435440       7.101117          -0.000013
          259              O      -4.761717      11.023058       1.716983      -0.566586      34.466105 0.49132277E+03  0.11519672E+05                                 8.331090                            6.747135       0.475896       2.200905                    0.997983      27.371574      70.483935       0.751847       0.347459      -1.151174      -0.029267      -0.010749       0.006675       0.031886      -0.030387       0.017531      -0.061060       0.039352      -0.122142      -0.084592       0.007333       0.077259              9.828866      12.144184      -2.446540       5.514542       7.078982      -0.855076      10.263434          -0.000010
          260              O       2.696949       3.222360      12.517282      -0.565309      36.460356 0.54968443E+03  0.13269604E+05                                 8.672401                            7.207111       0.360801       2.165868                    0.996590      27.655068      72.524372       0.716014       0.354356      -1.144253       0.018006       0.017262       0.009014       0.026523       0.036097       0.020000       0.006448       0.022010       0.148148      -0.062851       0.004370       0.058481              9.816416       9.920645      -0.575084       5.040191       7.601303       0.637367      11.927300          -0.000010
          261              O       2.766908       4.797877      14.126794      -0.564625      39.926233 0.53151064E+03  0.12728494E+05                                 9.270653                            7.095351       0.299585       2.139125                    0.997657      27.711804      72.475725       0.720069       0.355195      -1.143127       0.010872      -0.024443       0.004497       0.027127       0.012730      -0.070250       0.002900      -0.069772      -0.015412      -0.091338       0.036431       0.054907             11.343479      11.393701      -6.948821      -1.175560      14.878592       2.311568       7.758145          -0.000012
          262              O      -5.956009      12.916195       1.844803      -0.536160      36.307693 0.47728153E+03  0.11129405E+05                                 8.683717                            6.703704       0.386050       2.177964                    0.997976      26.973852      69.673500       0.743913       0.353091      -1.144519      -0.023240      -0.042893       0.003658       0.048921       0.037171      -0.066594       0.016587      -0.009968      -0.109539      -0.093375       0.022665       0.070710             10.545463       7.078593      -0.715387       0.305135      11.093403       6.640838      13.464394          -0.000010
          263              O       8.016878      -0.083953      13.397235      -0.552055      36.122179 0.47896796E+03  0.11164045E+05                                 8.612996                            6.663720       0.540794       2.231155                    0.997820      27.002999      69.438378       0.755845       0.347663      -1.150456      -0.022975       0.000161       0.000092       0.022976      -0.037322       0.007318      -0.031732       0.062165      -0.107778      -0.060829      -0.009740       0.070569             10.449283      14.588609      -5.930848       0.110676      10.385482       1.330007       6.373757          -0.000009
          264              O       6.167676      -0.289220      12.095985      -0.601957      33.208916 0.49753430E+03  0.11674921E+05                                 8.000469                            6.749206       1.162530       2.396900                    0.999368      28.027641      71.658663       0.760259       0.343331      -1.157297       0.019723       0.018375       0.024848       0.036661       0.073419       0.020802      -0.020160      -0.049640       0.140940      -0.106350       0.048911       0.057438              8.965591       8.094596       1.278524       2.330973       8.825010       4.130512       9.977168          -0.000014
          265              O       1.833159       5.782464      10.503801      -0.566609      34.468069 0.49133926E+03  0.11520229E+05                                 8.331757                            6.747458       0.476458       2.201131                    0.997969      27.371568      70.485926       0.751790       0.347480      -1.151149      -0.020692       0.023496      -0.006117       0.031901       0.015845       0.040965       0.035150      -0.054588      -0.180286      -0.084789       0.007373       0.077415              9.829855       6.514888       3.887016      -0.643723      15.886426      -0.762148       7.088251          -0.000010
          266              O       4.615867      12.232565       8.811460      -0.565303      36.457945 0.54964888E+03  0.13268480E+05                                 8.671807                            7.206732       0.361038       2.165938                    0.996594      27.654791      72.521992       0.716057       0.354342      -1.144269       0.006668      -0.016740       0.019483       0.026539       0.012904      -0.022009      -0.052305       0.028308      -0.032541      -0.062689       0.004365       0.058324              9.815532       7.234659       3.687484      -1.349994      13.088590      -2.543867       9.123347          -0.000011
          267              O       4.022086      11.933453      10.964525      -0.564597      39.935422 0.53164225E+03  0.12732344E+05                                 9.271971                            7.096204       0.299417       2.139087                    0.997653      27.711310      72.474736       0.720035       0.355193      -1.143137      -0.010792      -0.015683      -0.019321       0.027124      -0.039445       0.007441       0.026855       0.115545       0.090522      -0.091422       0.036520       0.054902             11.345246       6.425003       0.410151      -0.735178      12.414562       6.849485      15.196172          -0.000012
          268              O       2.152236       7.179633      12.227938      -0.536235      36.317606 0.47744791E+03  0.11133917E+05                                 8.684446                            6.704324       0.385844       2.177870                    0.997977      26.973962      69.668854       0.743993       0.353033      -1.144601      -0.030372       0.013373      -0.035889       0.048880      -0.073750       0.015458       0.005023       0.063394       0.070410      -0.093395       0.022633       0.070762             10.546326       6.912153       0.546988      -4.477826       7.516605      -1.175861      17.210218          -0.000011
          269              O       4.294877       6.424505       6.327400      -0.552060      36.128492 0.47903889E+03  0.11166289E+05                                 8.614679                            6.664649       0.540844       2.231214                    0.997805      27.003866      69.446052       0.755706       0.347708      -1.150401      -0.008075       0.021536       0.000052       0.023000       0.000629       0.014890       0.037048      -0.071967      -0.135095      -0.061051      -0.009661       0.070712             10.451751       5.287135      -0.583273      -0.923314      15.479691       5.166117      10.588426          -0.000010
          270              O       4.619031       8.523704       5.525346      -0.601964      33.209797 0.49755788E+03  0.11675578E+05                                 8.000495                            6.749277       1.162316       2.396817                    0.999368      28.028141      71.659557       0.760272       0.343322      -1.157308      -0.005243      -0.023067       0.028014       0.036665       0.021059       0.018707      -0.072422       0.098628      -0.015508      -0.106278       0.048780       0.057498              8.965599       5.527632       0.467014      -1.761651       8.813818      -3.056226      12.555348          -0.000014
          271              O       7.350936       1.241149       1.311584      -0.566601      34.463971 0.49127871E+03  0.11518476E+05                                 8.331076                            6.747020       0.476480       2.201137                    0.997969      27.371409      70.484921       0.751816       0.347478      -1.151148      -0.000370      -0.008917       0.030610       0.031884       0.072873      -0.001142      -0.020543       0.058203       0.020282      -0.084806       0.007462       0.077344              9.828907       9.329332       4.092075      -1.770318      14.255555      -2.484624       5.901833          -0.000011
          272              O      -2.061569      12.745693       2.763865      -0.565310      36.454716 0.54959512E+03  0.13266777E+05                                 8.671093                            7.206237       0.361123       2.165963                    0.996593      27.653939      72.517219       0.716107       0.354328      -1.144287      -0.009778       0.018893      -0.015861       0.026536      -0.008468       0.017963       0.006313      -0.114031      -0.001509      -0.062827       0.004492       0.058334              9.814610       8.269731       1.612542      -0.486220      15.460218      -1.560757       5.713880          -0.000011
          273              O      -3.510733      14.456899       2.986278      -0.564627      39.934781 0.53164414E+03  0.12732389E+05                                 9.271801                            7.096178       0.299349       2.139056                    0.997656      27.711872      72.476003       0.720042       0.355189      -1.143141       0.026699       0.004699       0.000801       0.027121      -0.039702       0.015558       0.039465       0.082204       0.124526      -0.091435       0.036385       0.055050             11.344863      19.040038      -0.324214      -4.800157       7.402048       0.373571       7.592502          -0.000012
          274              O       5.157906       1.139265       1.766426      -0.536225      36.316962 0.47744158E+03  0.11133756E+05                                 8.684425                            6.704333       0.385797       2.177853                    0.997977      26.974097      69.669641       0.743982       0.353039      -1.144594       0.031873      -0.014424       0.034152       0.048891      -0.049109       0.008838      -0.000987       0.064197       0.207971      -0.093399       0.022557       0.070842             10.546276      11.065721      -5.740446      -2.222401      14.223904       1.237812       6.349203          -0.000011
          275              O      -3.924898       6.691467      15.736783      -0.552030      36.125562 0.47899726E+03  0.11165154E+05                                 8.614400                            6.664483       0.540806       2.231215                    0.997808      27.003786      69.446899       0.755689       0.347721      -1.150382      -0.008205      -0.010303       0.018874       0.023015       0.051704      -0.027200      -0.019629       0.047147       0.025207      -0.061080      -0.009573       0.070653             10.451371      14.835103       1.732063      -5.706803       7.716448      -1.894166       8.802562          -0.000010
          276              O       2.449928      13.333998       0.800464      -0.601936      33.210452 0.49756938E+03  0.11675919E+05                                 8.000656                            6.749404       1.162481       2.396873                    0.999367      28.027775      71.658909       0.760257       0.343327      -1.157303      -0.010246       0.033768      -0.010039       0.036688      -0.011086       0.075372       0.010401      -0.101340       0.016210      -0.106346       0.048769       0.057576              8.965760       7.889023      -3.244511      -0.397956      12.816795      -1.581114       6.191463          -0.000014

******************************************************
Auxiliary information for the entire system
The total spin magnetic moment of the unit cell is   -0.000000
The total net atomic charge of the unit cell is   -0.000004
Accuracy of reproducing the electrostatic potential in the unit cell:
  The inner radius (bohr) =    5.0000
  The outer radius (bohr) =   12.0000
  Valid grid points have density less than (e/(bohr^3)) =    0.0001
  The number of valid grid points were=       476666
  The rms potential error without charges in kcal/mol is=      4.95998
  The rms potential error with partial charges in kcal/mol is=      1.34516
  The RRMSE value at monopole order=      0.27120
  The rms potential error with partial charges and cloud penetration in kcal/mol is=      1.34628
  The RRMSE value at monopole order with cloud penetration is=      0.27143
  The rms potential error with partial charges and atomic dipoles in kcal/mol is=      0.44616
  The RRMSE value at dipole order=      0.08995
  The rms potential error with partial charges, atomic dipoles and cloud penetration in kcal/mol is=      0.43823
  The RRMSE value at dipole order with cloud penetration=      0.08835

******************************************************
The electron densities and ab initio electrostatic potential were computed in VASP using the PBE functional and
projector augmented wave method. See the main text of the journal article for a description of computational details.
The atomic charges, dipoles, and quadrupoles were computed with the DDEC6 method as described in
(a) T. A. Manz and N. Gabaldon Limas, RSC Adv. 6 (2016) 47771-47801 DOI: 10.1039/c6ra04656h
(b) N. Gabaldon Limas and T. A. Manz, RSC Adv. 8 (2018) 2678-2707 DOI: 10.1039/c7ra11829e.
For each atom in the material, the electron cloud parameters were fit to the spherically averaged atom-in-material
electron density using radial positions for which this density was between 10^-4 and 10^-2 electrons per cubic bohr.
The polarizabilities, dispersion coefficients, and quantum Drude oscillator (QDO) parameters were fit using the MCLF method.
The magnetic structure of the system was optimized in VASP from the default ferromagnetic initial guess using spin polarization.
The atomic spin moments (ASMs) were computed on this optimized magnetic structure using the DDEC6 partition as inputs
to the method of T. A. Manz and D. S. Sholl, J. Chem. Theory Comput. 7 (2011) 4146-4164 DOI: 10.1021/ct200539n.
The RMSE and RRMSE were computed using a uniform grid with Ewald summation.
