# Supplementary material for: A collection of forcefield precursors for metal–organic frameworks
Source: RSC Adv. 2019 Nov 13;9(63):36492–507. doi: 10.1039/c9ra07327b (PMC9075174; doi:10.1039/c9ra07327b)
Supplement: RA-009-C9RA07327B-s6332 [file RA-009-C9RA07327B-s6332.xyz]

  172
jmolscript: load "" {1 1 1} spacegroup "x,y,z" unitcell [{     11.752700     0.000000     0.000000 }, {      0.000000    12.482900     0.000000 }, {     -0.138271     0.000000    16.608324 }]
Zn     7.519759     9.386766    12.447441     0.750626
Zn     4.094670     3.096134     4.160883     0.750626
Zn     9.901885     3.145316    12.465045     0.750626
Zn     1.712544     9.337584     4.143279     0.750626
H      8.566638     9.229856     9.587985     0.085624
H      9.526667    11.532951    12.572501     0.091527
H     10.256690    10.077445     8.315788     0.136542
H     11.178654     0.034952    11.355111     0.138935
H      0.827816     0.063663     9.406955     0.124190
H      0.760868    11.331977     8.413777     0.126528
H      0.752321     6.051710    15.510514     0.123918
H      0.784523     7.316228    16.442241     0.123773
H     11.211437     6.242698    13.487620     0.138481
H     10.284466     8.638167    16.555177     0.133010
H      9.573926     7.278779    12.260265     0.092148
H      8.641646     9.573136    15.259728     0.083163
H      3.047791     3.253044     7.020339     0.085624
H      2.087762     0.949949     4.035823     0.091527
H      1.357739     2.405455     8.292536     0.136542
H      0.435775    -0.034952     5.253213     0.138935
H     10.786613    12.419237     7.201369     0.124190
H     10.853561     1.150923     8.194547     0.126528
H     10.862108     6.431190     1.097810     0.123918
H     10.829906     5.166672     0.166083     0.123773
H      0.402992     6.240202     3.120704     0.138481
H      1.329963     3.844733     0.053147     0.133010
H      2.040503     5.204121     4.348059     0.092148
H      2.972783     2.909764     1.348596     0.083163
H      8.855006     2.988406    15.324501     0.085624
H      7.894977     5.291501    12.339985     0.091527
H      7.303225     3.835995    -0.011626     0.136542
H      6.242990     6.276402    13.557375     0.138935
H      4.841127     6.305113    15.505531     0.124190
H      4.908076     5.090527    16.498709     0.126528
H      4.916622    12.293160     9.401972     0.123919
H      4.884420     1.074778     8.470245     0.123774
H      6.210207     0.001248    11.424866     0.138481
H      7.137178     2.396717     8.357309     0.133009
H      7.847717     1.037329    12.652221     0.092148
H      8.779997     3.331686     9.652758     0.083163
H      2.759423     9.494494     1.283823     0.085624
H      3.719452     7.191399     4.268339     0.091527
H      4.449475     8.646905     0.011626     0.136542
H      5.371439     6.206498     3.050949     0.138935
H      6.773302     6.177787     1.102793     0.124190
H      6.706353     7.392373     0.109615     0.126528
H      6.697807     0.189740     7.206352     0.123918
H      6.730009    11.408122     8.138079     0.123774
H      5.404222    -0.001248     5.183458     0.138481
H      4.477251    10.086183     8.251015     0.133010
H      3.766712    11.445571     3.956103     0.092148
H      2.834432     9.151214     6.955566     0.083163
C      6.180950     8.249949    10.421723     0.606089
C      5.971144     7.178916     9.365434    -0.213896
C      4.780471     7.051590     8.674528     0.158226
C      4.617427     6.144083     7.648133     0.155371
C      6.152317    12.180814     1.297110     0.158865
C      6.365013    11.249589     0.312236     0.148296
C      5.953499    11.522965    15.578608    -0.219901
C      6.191692    10.481891    14.495745     0.617874
C      9.114783     9.886457     9.955029     0.084073
C      9.669082    11.247093    11.700564     0.087035
C     10.119059    10.400752     9.177760    -0.197881
C     10.671712    11.835037    10.979763    -0.189347
C     10.925833    11.401881     9.677670     0.207583
C      0.235494    12.027274     8.840611    -0.234965
C      0.204853     6.644648    16.050284    -0.230042
C     10.932911     7.311235    15.180008     0.202702
C     10.701701     6.919271    13.871272    -0.193640
C     10.148301     8.331087    15.688223    -0.203589
C      9.704091     7.540920    13.142167     0.089375
C      9.161765     8.891570    14.899327     0.081634
C      5.433479     4.232951     6.186601     0.606089
C      5.643285     5.303984     7.242890    -0.213896
C      6.833958     5.431310     7.933796     0.158226
C      6.997002     6.338817     8.960191     0.155372
C      5.462112     0.302086    15.311214     0.158866
C      5.249416     1.233311    16.296088     0.148296
C      5.660930     0.959935     1.029716    -0.219900
C      5.422737     2.001009     2.112579     0.617873
C      2.499646     2.596443     6.653295     0.084073
C      1.945347     1.235807     4.907760     0.087035
C      1.495370     2.082148     7.430564    -0.197881
C      0.942717     0.647863     5.628561    -0.189347
C      0.688596     1.081019     6.930654     0.207583
C     11.378935     0.455626     7.767713    -0.234965
C     11.409576     5.838252     0.558040    -0.230042
C      0.681518     5.171665     1.428316     0.202702
C      0.912728     5.563629     2.737052    -0.193640
C      1.466128     4.151813     0.920101    -0.203589
C      1.910338     4.941980     3.466157     0.089375
C      2.452664     3.591330     1.708997     0.081634
C     11.240694     2.008499    14.490763     0.606089
C     11.450500     0.937466    15.547052    -0.213896
C      0.888473     0.810140    16.237958     0.158226
C      1.189788    12.385533     0.656029     0.155371
C     11.407598     5.939364     7.007052     0.158865
C     11.194901     5.008139     7.991926     0.148296
C     11.468144     5.281515     9.333878    -0.219901
C     11.229951     4.240441    10.416741     0.617874
C      8.306860     3.645007    14.957457     0.084073
C      7.752562     5.005643    13.211922     0.087035
C      7.302585     4.159302    15.734726    -0.197882
C      6.749932     5.593587    13.932723    -0.189347
C      6.495810     5.160431    15.234816     0.207583
C      5.433449     5.785824    16.071875    -0.234965
C      5.464091     0.403198     8.862202    -0.230042
C      6.488732     1.069785     9.732478     0.202702
C      6.719942     0.677821    11.041214    -0.193640
C      7.273343     2.089637     9.224263    -0.203589
C      7.717553     1.299470    11.770319     0.089376
C      8.259878     2.650120    10.013159     0.081634
C      0.373735    10.474401     2.117561     0.606089
C      0.163929    11.545434     1.061272    -0.213896
C     10.725956    11.672760     0.370366     0.158226
C     10.424641     0.097367    15.952295     0.155372
C      0.206831     6.543536     9.601272     0.158866
C      0.419528     7.474761     8.616398     0.148296
C      0.146285     7.201385     7.274446    -0.219900
C      0.384478     8.242459     6.191583     0.617874
C      3.307569     8.837893     1.650867     0.084073
C      3.861867     7.477257     3.396402     0.087035
C      4.311844     8.323598     0.873598    -0.197882
C      4.864497     6.889313     2.675601    -0.189347
C      5.118619     7.322469     1.373508     0.207583
C      6.180980     6.697076     0.536449    -0.234965
C      6.150338    12.079702     7.746122    -0.230042
C      5.125697    11.413115     6.875846     0.202702
C      4.894487    11.805079     5.567110    -0.193640
C      4.341086    10.393263     7.384061    -0.203589
C      3.896876    11.183430     4.838005     0.089376
C      3.354551     9.832780     6.595165     0.081634
N      8.881015    10.279668    11.212280    -0.232925
N      8.918402     8.499607    13.638756    -0.233123
N      2.733414     2.203232     5.396044    -0.232925
N      2.696027     3.983293     2.969568    -0.233123
N      8.540629     4.038218    13.700206    -0.232925
N      8.503242     2.258157    11.273730    -0.233123
N      3.073800     8.444682     2.908118    -0.232925
N      3.111187    10.224743     5.334594    -0.233123
O      6.808032     7.855489    11.471369    -0.546276
O      5.805472     9.399624    10.207476    -0.531247
O      6.859361    10.895075    13.493765    -0.544791
O      5.804791     9.330968    14.665482    -0.542852
O      4.806397     4.627411     5.136955    -0.546276
O      5.808957     3.083276     6.400848    -0.531247
O      4.755068     1.587825     3.114559    -0.544791
O      5.809638     3.151932     1.942842    -0.542852
O     10.613611     1.614039    13.441117    -0.546275
O     -0.136528     3.158174    14.705010    -0.531247
O     10.562283     4.653625    11.418721    -0.544791
O     11.616853     3.089518    10.247004    -0.542852
O      1.000818    10.868861     3.167207    -0.546275
O     -0.001743     9.324726     1.903314    -0.531247
O      1.052146     7.829275     5.189603    -0.544791
O     -0.002424     9.393382     6.361320    -0.542852
F      3.711412     7.773102     9.045558    -0.100435
F      3.402325     6.071683     7.068171    -0.112459
F      6.459105    11.828796     2.562498    -0.112948
F      6.888741    10.062466     0.647725    -0.105272
F      7.903017     4.709798     7.562766    -0.100435
F      8.212104     6.411217     9.540153    -0.112459
F      5.155324     0.654104    14.045826    -0.112948
F      4.725688     2.420434    15.960599    -0.105272
F      1.957531     1.531652    15.866928    -0.100436
F      2.404890    12.313133     1.235991    -0.112459
F     11.100810     5.587346     5.741664    -0.112948
F     10.671173     3.821016     7.656437    -0.105272
F      9.656898    10.951248     0.741396    -0.100436
F      9.209539     0.169767    15.372333    -0.112459
F      0.513619     6.895554    10.866660    -0.112948
F      0.943256     8.661884     8.951887    -0.105272

The following XYZ coordinates are in angstroms. Other properties are in atomic units.
The sperically averaged electron density of each atom fit to a function of the form exp(a - br)
eigen_1, eigen_2 and eigen_3 are the three eigenvalues of traceless quadrupole moment tensor
  atom number  atomic symbol              X              Y              Z     net charge C6 coefficient C8 coefficient C10 coefficient fluctuating dipole atomic polarizability isotropic forcefield polarizability              a              b squared Pearson coefficient          <r^3>          <r^4>         wp_QDO          m_QDO          q_QDO       dipole_x       dipole_y       dipole_z         dipole            Qxy            Qxz            Qyz     Q(x^2-y^2)  Q(3z^2 - R^2)        eigen_1        eigen_2        eigen_3 static polarizability      alpha(xx)      alpha(xy)      alpha(xz)      alpha(yy)      alpha(yz)      alpha(zz) atomic spin moment
            1             Zn       7.519759       9.386766      12.447441       0.750626      98.124719 0.21325377E+04  0.70176659E+05                                17.435028                           15.109622       0.212497       1.908930                    0.997476      49.208331     137.000155       0.463627       0.401459      -1.141868      -0.091713      -0.000568       0.004085       0.091806       0.001737       0.000852       0.056294      -0.072585      -0.052947      -0.050718      -0.027503       0.078220             20.021258      17.588184       0.223752       0.000545      17.814526       2.465414      24.661064           0.000000
            2             Zn       4.094670       3.096134       4.160883       0.750626      98.124712 0.21325375E+04  0.70176651E+05                                17.435028                           15.109621       0.212497       1.908930                    0.997476      49.208328     137.000149       0.463627       0.401460      -1.141868       0.091713       0.000568      -0.004085       0.091806       0.001737       0.000852       0.056294      -0.072585      -0.052947      -0.050718      -0.027502       0.078220             20.021258      17.588184       0.223753       0.000545      17.814525       2.465414      24.661064           0.000000
            3             Zn       9.901885       3.145316      12.465045       0.750626      98.124729 0.21325375E+04  0.70176650E+05                                17.435030                           15.109621       0.212497       1.908930                    0.997476      49.208330     137.000154       0.463627       0.401459      -1.141868       0.091713      -0.000568      -0.004085       0.091806      -0.001737       0.000852      -0.056294      -0.072585      -0.052947      -0.050718      -0.027502       0.078220             20.021261      17.588184      -0.223753       0.000543      17.814530      -2.465418      24.661071           0.000000
            4             Zn       1.712544       9.337584       4.143279       0.750626      98.124726 0.21325374E+04  0.70176647E+05                                17.435029                           15.109621       0.212497       1.908930                    0.997476      49.208329     137.000151       0.463627       0.401459      -1.141868      -0.091713       0.000568       0.004085       0.091806      -0.001737       0.000852      -0.056294      -0.072585      -0.052947      -0.050718      -0.027502       0.078220             20.021261      17.588184      -0.223753       0.000543      17.814529      -2.465418      24.661070           0.000000
            5              H       8.566638       9.229856       9.587985       0.085624       1.193387 0.86914360E+01  0.87441706E+02                                 1.881779                            1.738480      -1.183696       2.309249                    0.994807       3.740102      10.730939       0.466874       1.304005      -0.702950      -0.024787      -0.031004      -0.025504       0.047181       0.011603       0.000402       0.012390       0.002683       0.040907      -0.021032       0.000626       0.020406              1.957950       2.070400       0.638475       0.194557       2.181863       0.266904       1.621588           0.000000
            6              H       9.526667      11.532951      12.572501       0.091527       1.103965 0.79865580E+01  0.79222791E+02                                 1.828525                            1.699442      -1.219824       2.296600                    0.994403       3.803058      11.085871       0.455335       1.356077      -0.691236      -0.004087       0.017429       0.042799       0.046392       0.006870      -0.002216       0.005087       0.003280       0.027251      -0.012921       0.002296       0.010625              1.898123       1.506677      -0.017661      -0.206981       1.660224       0.291383       2.527469           0.000001
            7              H      10.256690      10.077445       8.315788       0.136542       1.055608 0.77222497E+01  0.75217138E+02                                 1.713507                            1.626591      -1.144103       2.346395                    0.996577       3.463611       9.689032       0.489428       1.284825      -0.707539       0.005536      -0.011944      -0.031407       0.034054       0.014093       0.001233       0.003743      -0.001323       0.008893      -0.015748       0.001942       0.013805              1.742815       1.538305      -0.059323      -0.303925       1.595952       0.296865       2.094187           0.000001
            8              H      11.178654       0.034952      11.355111       0.138935       1.080047 0.79520462E+01  0.77750030E+02                                 1.720764                            1.637140      -1.134995       2.356529                    0.996765       3.392643       9.399388       0.495633       1.263934      -0.712960       0.019609       0.027879       0.012841       0.036423       0.011225      -0.000403       0.002324       0.008897      -0.000254      -0.012407       0.000213       0.012195              1.743544       1.621634       0.345095       0.097120       1.929541       0.311877       1.679458           0.000001
            9              H       0.827816       0.063663       9.406955       0.124190       1.064371 0.83111097E+01  0.81549123E+02                                 1.673398                            1.646439      -0.702739       2.543924                    0.999620       3.293556       8.919875       0.510367       1.223105      -0.724247       0.012675       0.019093       0.017848       0.029047       0.003050       0.007973       0.002127      -0.002022       0.010168      -0.008436      -0.001584       0.010020              1.674613       1.709032       0.272437       0.110143       1.693376       0.145339       1.621431           0.000001
           10              H       0.760868      11.331977       8.413777       0.126528       1.037651 0.77974115E+01  0.76652426E+02                                 1.746046                            1.669603      -0.997714       2.403732                    0.996283       3.627906      10.424311       0.464754       1.340625      -0.695318       0.011833      -0.020892      -0.015614       0.028640      -0.007394       0.000523       0.001671       0.001074       0.004912      -0.008480       0.001769       0.006711              1.790727       1.777796      -0.345390      -0.335103       1.990981       0.257438       1.603406           0.000000
           11              H       0.752321       6.051710      15.510514       0.123918       1.068173 0.82949150E+01  0.81355036E+02                                 1.673959                            1.641793      -0.725406       2.532049                    0.999451       3.316183       8.980834       0.512481       1.218585      -0.724878       0.011721      -0.022576      -0.017958       0.031138      -0.004661      -0.007869       0.002641      -0.003502       0.010574      -0.009370      -0.001411       0.010780              1.677479       1.655242      -0.295298      -0.088684       1.748497       0.156194       1.628698           0.000000
           12              H       0.784523       7.316228      16.442241       0.123773       1.041952 0.79380130E+01  0.77715222E+02                                 1.697432                            1.644160      -0.856318       2.467610                    0.998189       3.474004       9.686678       0.489897       1.277049      -0.709872       0.011551       0.020271       0.013977       0.027197       0.007895      -0.000843      -0.000265      -0.006361      -0.000575      -0.008452      -0.000209       0.008661              1.719977       1.796497       0.324501       0.331101       1.788976       0.231339       1.574459           0.000000
           13              H      11.211437       6.242698      13.487620       0.138481       1.120046 0.83334451E+01  0.83127437E+02                                 1.820478                            1.719763      -1.276144       2.293514                    0.994683       3.565201      10.251610       0.461362       1.330896      -0.697989       0.021507      -0.026672      -0.013135       0.036694      -0.012022       0.002634       0.003155       0.008786      -0.007882      -0.013090      -0.001032       0.014121              1.853853       1.712116      -0.374762      -0.144988       1.996919       0.333277       1.852524           0.000001
           14              H      10.284466       8.638167      16.555177       0.133010       1.079073 0.78814551E+01  0.77627169E+02                                 1.767988                            1.663463      -1.387940       2.224787                    0.994379       3.690201      10.586990       0.472333       1.316591      -0.699004       0.005241       0.007348       0.032210       0.033450      -0.007532      -0.000778      -0.001013       0.005495       0.016394      -0.010850       0.005274       0.005576              1.808389       1.523928       0.004681       0.306713       1.704287       0.350278       2.196952           0.000000
           15              H       9.573926       7.278779      12.260265       0.092148       1.048584 0.75119517E+01  0.73539873E+02                                 1.780678                            1.658718      -1.213765       2.301810                    0.994201       3.790928      11.055142       0.455525       1.373484      -0.687560      -0.004122      -0.015883      -0.044606       0.047528      -0.006970       0.003167       0.005887      -0.000663       0.038355      -0.014847       0.000307       0.014541              1.851515       1.499733       0.006837       0.175378       1.597837       0.244107       2.456975           0.000000
           16              H       8.641646       9.573136      15.259728       0.083163       1.071998 0.76621549E+01  0.75786091E+02                                 1.834784                            1.692994      -1.434212       2.186427                    0.992020       4.058708      12.106417       0.441445       1.402785      -0.680299      -0.024368       0.031723       0.019930       0.044692      -0.012295       0.000962       0.004897      -0.003004       0.005726      -0.014331       0.001967       0.012364              1.917266       1.943748      -0.549189      -0.180691       2.163308       0.337907       1.644744           0.000000
           17              H       3.047791       3.253044       7.020339       0.085624       1.193387 0.86914360E+01  0.87441706E+02                                 1.881779                            1.738480      -1.183696       2.309249                    0.994807       3.740102      10.730939       0.466874       1.304005      -0.702950       0.024787       0.031004       0.025504       0.047181       0.011603       0.000402       0.012390       0.002683       0.040907      -0.021032       0.000626       0.020406              1.957950       2.070400       0.638475       0.194557       2.181863       0.266904       1.621588           0.000001
           18              H       2.087762       0.949949       4.035823       0.091527       1.103965 0.79865573E+01  0.79222784E+02                                 1.828525                            1.699442      -1.219824       2.296600                    0.994403       3.803058      11.085872       0.455335       1.356077      -0.691236       0.004087      -0.017429      -0.042799       0.046392       0.006870      -0.002216       0.005087       0.003280       0.027251      -0.012921       0.002296       0.010625              1.898124       1.506677      -0.017661      -0.206981       1.660224       0.291383       2.527470           0.000001
           19              H       1.357739       2.405455       8.292536       0.136542       1.055608 0.77222504E+01  0.75217143E+02                                 1.713506                            1.626590      -1.144103       2.346395                    0.996577       3.463611       9.689030       0.489429       1.284824      -0.707539      -0.005536       0.011944       0.031407       0.034054       0.014093       0.001233       0.003743      -0.001323       0.008893      -0.015748       0.001942       0.013805              1.742814       1.538305      -0.059323      -0.303925       1.595951       0.296865       2.094187           0.000001
           20              H       0.435775      -0.034952       5.253213       0.138935       1.080047 0.79520443E+01  0.77749999E+02                                 1.720763                            1.637139      -1.134995       2.356529                    0.996765       3.392643       9.399384       0.495634       1.263932      -0.712960      -0.019609      -0.027879      -0.012841       0.036423       0.011225      -0.000403       0.002324       0.008897      -0.000254      -0.012407       0.000213       0.012195              1.743543       1.621633       0.345095       0.097120       1.929540       0.311876       1.679457           0.000001
           21              H      10.786613      12.419237       7.201369       0.124190       1.064371 0.83111096E+01  0.81549119E+02                                 1.673398                            1.646439      -0.702739       2.543925                    0.999620       3.293556       8.919874       0.510367       1.223104      -0.724247      -0.012675      -0.019093      -0.017848       0.029047       0.003050       0.007973       0.002127      -0.002022       0.010168      -0.008436      -0.001584       0.010020              1.674613       1.709032       0.272437       0.110143       1.693375       0.145338       1.621431           0.000001
           22              H      10.853561       1.150923       8.194547       0.126528       1.037651 0.77974115E+01  0.76652426E+02                                 1.746046                            1.669603      -0.997714       2.403732                    0.996283       3.627906      10.424311       0.464754       1.340625      -0.695318      -0.011833       0.020892       0.015614       0.028640      -0.007394       0.000523       0.001671       0.001074       0.004912      -0.008480       0.001769       0.006711              1.790727       1.777796      -0.345390      -0.335103       1.990981       0.257438       1.603406           0.000000
           23              H      10.862108       6.431190       1.097810       0.123918       1.068173 0.82949151E+01  0.81355039E+02                                 1.673959                            1.641793      -0.725406       2.532049                    0.999451       3.316183       8.980835       0.512481       1.218586      -0.724878      -0.011721       0.022576       0.017958       0.031138      -0.004661      -0.007869       0.002641      -0.003502       0.010574      -0.009370      -0.001411       0.010780              1.677479       1.655242      -0.295298      -0.088685       1.748497       0.156194       1.628698           0.000000
           24              H      10.829906       5.166672       0.166083       0.123773       1.041952 0.79380126E+01  0.77715219E+02                                 1.697432                            1.644160      -0.856318       2.467610                    0.998189       3.474004       9.686679       0.489896       1.277049      -0.709872      -0.011551      -0.020271      -0.013977       0.027197       0.007895      -0.000843      -0.000265      -0.006361      -0.000575      -0.008452      -0.000209       0.008661              1.719977       1.796497       0.324501       0.331101       1.788976       0.231339       1.574459           0.000000
           25              H       0.402992       6.240202       3.120704       0.138481       1.120046 0.83334447E+01  0.83127434E+02                                 1.820478                            1.719764      -1.276144       2.293514                    0.994683       3.565201      10.251611       0.461362       1.330896      -0.697989      -0.021507       0.026672       0.013135       0.036694      -0.012022       0.002634       0.003155       0.008786      -0.007882      -0.013090      -0.001032       0.014121              1.853853       1.712116      -0.374762      -0.144988       1.996919       0.333277       1.852524           0.000001
           26              H       1.329963       3.844733       0.053147       0.133010       1.079073 0.78814551E+01  0.77627169E+02                                 1.767988                            1.663463      -1.387940       2.224787                    0.994379       3.690201      10.586990       0.472333       1.316591      -0.699004      -0.005241      -0.007348      -0.032210       0.033450      -0.007532      -0.000778      -0.001013       0.005495       0.016394      -0.010850       0.005274       0.005576              1.808389       1.523928       0.004681       0.306713       1.704287       0.350278       2.196952           0.000000
           27              H       2.040503       5.204121       4.348059       0.092148       1.048584 0.75119509E+01  0.73539865E+02                                 1.780678                            1.658718      -1.213765       2.301810                    0.994201       3.790928      11.055143       0.455525       1.373485      -0.687560       0.004122       0.015883       0.044606       0.047528      -0.006970       0.003167       0.005887      -0.000663       0.038355      -0.014847       0.000307       0.014541              1.851515       1.499733       0.006837       0.175378       1.597837       0.244107       2.456976           0.000001
           28              H       2.972783       2.909764       1.348596       0.083163       1.071998 0.76621559E+01  0.75786101E+02                                 1.834784                            1.692994      -1.434212       2.186427                    0.992020       4.058708      12.106416       0.441445       1.402785      -0.680299       0.024368      -0.031723      -0.019930       0.044692      -0.012295       0.000962       0.004897      -0.003004       0.005726      -0.014331       0.001967       0.012364              1.917266       1.943747      -0.549189      -0.180691       2.163308       0.337907       1.644743           0.000000
           29              H       8.855006       2.988406      15.324501       0.085624       1.193388 0.86914399E+01  0.87441752E+02                                 1.881779                            1.738480      -1.183696       2.309249                    0.994807       3.740102      10.730938       0.466874       1.304004      -0.702950       0.024787      -0.031004       0.025504       0.047181      -0.011603       0.000402      -0.012390       0.002683       0.040907      -0.021032       0.000626       0.020406              1.957950       2.070400      -0.638476       0.194557       2.181863      -0.266904       1.621588           0.000001
           30              H       7.894977       5.291501      12.339985       0.091527       1.103965 0.79865632E+01  0.79222853E+02                                 1.828525                            1.699442      -1.219824       2.296599                    0.994403       3.803059      11.085873       0.455335       1.356076      -0.691237       0.004087       0.017429      -0.042799       0.046392      -0.006870      -0.002216      -0.005087       0.003280       0.027251      -0.012921       0.002296       0.010625              1.898124       1.506677       0.017661      -0.206981       1.660224      -0.291383       2.527470           0.000001
           31              H       7.303225       3.835995      -0.011626       0.136542       1.055608 0.77222501E+01  0.75217141E+02                                 1.713507                            1.626590      -1.144103       2.346395                    0.996577       3.463611       9.689031       0.489429       1.284825      -0.707539      -0.005536      -0.011944       0.031407       0.034054      -0.014093       0.001233      -0.003743      -0.001323       0.008893      -0.015748       0.001942       0.013805              1.742814       1.538305       0.059323      -0.303925       1.595951      -0.296865       2.094187           0.000001
           32              H       6.242990       6.276402      13.557375       0.138935       1.080047 0.79520452E+01  0.77750014E+02                                 1.720764                            1.637140      -1.134995       2.356529                    0.996765       3.392643       9.399386       0.495633       1.263933      -0.712960      -0.019609       0.027879      -0.012841       0.036423      -0.011225      -0.000403      -0.002324       0.008897      -0.000254      -0.012407       0.000213       0.012195              1.743544       1.621634      -0.345095       0.097120       1.929540      -0.311876       1.679457           0.000001
           33              H       4.841127       6.305113      15.505531       0.124190       1.064370 0.83111057E+01  0.81549075E+02                                 1.673398                            1.646439      -0.702739       2.543925                    0.999620       3.293555       8.919872       0.510367       1.223105      -0.724247      -0.012675       0.019093      -0.017848       0.029047      -0.003050       0.007973      -0.002127      -0.002022       0.010168      -0.008436      -0.001584       0.010020              1.674613       1.709032      -0.272437       0.110143       1.693375      -0.145339       1.621431           0.000001
           34              H       4.908076       5.090527      16.498709       0.126528       1.037651 0.77974081E+01  0.76652386E+02                                 1.746046                            1.669603      -0.997714       2.403732                    0.996283       3.627906      10.424311       0.464754       1.340625      -0.695318      -0.011833      -0.020892       0.015614       0.028640       0.007394       0.000523      -0.001671       0.001074       0.004912      -0.008480       0.001769       0.006711              1.790727       1.777795       0.345390      -0.335103       1.990981      -0.257438       1.603406           0.000000
           35              H       4.916622      12.293160       9.401972       0.123919       1.068173 0.82949172E+01  0.81355060E+02                                 1.673958                            1.641792      -0.725406       2.532049                    0.999451       3.316183       8.980833       0.512481       1.218585      -0.724878      -0.011721      -0.022576       0.017958       0.031138       0.004661      -0.007869      -0.002641      -0.003502       0.010574      -0.009370      -0.001411       0.010780              1.677479       1.655242       0.295298      -0.088685       1.748497      -0.156194       1.628697           0.000000
           36              H       4.884420       1.074778       8.470245       0.123774       1.041951 0.79380125E+01  0.77715217E+02                                 1.697432                            1.644160      -0.856318       2.467611                    0.998189       3.474003       9.686676       0.489897       1.277049      -0.709872      -0.011551       0.020271      -0.013977       0.027197      -0.007895      -0.000843       0.000266      -0.006361      -0.000575      -0.008452      -0.000209       0.008661              1.719977       1.796497      -0.324501       0.331101       1.788975      -0.231339       1.574459           0.000000
           37              H       6.210207       0.001248      11.424866       0.138481       1.120046 0.83334451E+01  0.83127437E+02                                 1.820478                            1.719763      -1.276144       2.293514                    0.994683       3.565202      10.251613       0.461362       1.330896      -0.697989      -0.021507      -0.026672       0.013135       0.036694       0.012022       0.002634      -0.003155       0.008786      -0.007882      -0.013090      -0.001032       0.014121              1.853853       1.712115       0.374761      -0.144988       1.996919      -0.333277       1.852524           0.000001
           38              H       7.137178       2.396717       8.357309       0.133009       1.079073 0.78814542E+01  0.77627162E+02                                 1.767988                            1.663463      -1.387941       2.224787                    0.994378       3.690201      10.586992       0.472332       1.316592      -0.699004      -0.005241       0.007348      -0.032210       0.033450       0.007532      -0.000778       0.001013       0.005495       0.016394      -0.010850       0.005274       0.005576              1.808390       1.523929      -0.004681       0.306713       1.704288      -0.350278       2.196953           0.000000
           39              H       7.847717       1.037329      12.652221       0.092148       1.048584 0.75119558E+01  0.73539921E+02                                 1.780678                            1.658718      -1.213765       2.301810                    0.994201       3.790929      11.055144       0.455525       1.373484      -0.687560       0.004122      -0.015883       0.044606       0.047528       0.006970       0.003167      -0.005887      -0.000663       0.038355      -0.014847       0.000307       0.014541              1.851515       1.499733      -0.006837       0.175377       1.597837      -0.244107       2.456976           0.000000
           40              H       8.779997       3.331686       9.652758       0.083163       1.071998 0.76621550E+01  0.75786092E+02                                 1.834784                            1.692994      -1.434212       2.186427                    0.992020       4.058708      12.106417       0.441445       1.402785      -0.680299       0.024368       0.031723      -0.019930       0.044692       0.012295       0.000962      -0.004897      -0.003004       0.005726      -0.014331       0.001967       0.012364              1.917266       1.943747       0.549189      -0.180691       2.163308      -0.337907       1.644743           0.000000
           41              H       2.759423       9.494494       1.283823       0.085624       1.193388 0.86914399E+01  0.87441752E+02                                 1.881779                            1.738480      -1.183696       2.309249                    0.994807       3.740102      10.730938       0.466874       1.304004      -0.702950      -0.024787       0.031004      -0.025504       0.047181      -0.011603       0.000402      -0.012390       0.002683       0.040907      -0.021032       0.000626       0.020406              1.957950       2.070400      -0.638476       0.194557       2.181863      -0.266904       1.621588           0.000001
           42              H       3.719452       7.191399       4.268339       0.091527       1.103965 0.79865625E+01  0.79222846E+02                                 1.828526                            1.699442      -1.219824       2.296599                    0.994403       3.803059      11.085874       0.455335       1.356076      -0.691236      -0.004087      -0.017429       0.042799       0.046392      -0.006870      -0.002216      -0.005087       0.003280       0.027251      -0.012921       0.002296       0.010625              1.898124       1.506678       0.017661      -0.206981       1.660224      -0.291383       2.527470           0.000001
           43              H       4.449475       8.646905       0.011626       0.136542       1.055608 0.77222496E+01  0.75217131E+02                                 1.713506                            1.626590      -1.144103       2.346395                    0.996577       3.463611       9.689029       0.489429       1.284824      -0.707539       0.005536       0.011944      -0.031407       0.034054      -0.014093       0.001233      -0.003743      -0.001323       0.008893      -0.015748       0.001942       0.013805              1.742814       1.538305       0.059323      -0.303925       1.595951      -0.296865       2.094186           0.000001
           44              H       5.371439       6.206498       3.050949       0.138935       1.080047 0.79520463E+01  0.77750029E+02                                 1.720764                            1.637140      -1.134995       2.356528                    0.996765       3.392643       9.399387       0.495633       1.263933      -0.712960       0.019609      -0.027879       0.012841       0.036423      -0.011225      -0.000403      -0.002324       0.008897      -0.000254      -0.012407       0.000213       0.012195              1.743544       1.621634      -0.345095       0.097120       1.929541      -0.311876       1.679458           0.000001
           45              H       6.773302       6.177787       1.102793       0.124190       1.064370 0.83111042E+01  0.81549055E+02                                 1.673398                            1.646439      -0.702739       2.543925                    0.999620       3.293555       8.919871       0.510367       1.223105      -0.724247       0.012675      -0.019093       0.017848       0.029047      -0.003050       0.007973      -0.002127      -0.002022       0.010168      -0.008436      -0.001584       0.010020              1.674612       1.709032      -0.272437       0.110143       1.693375      -0.145338       1.621431           0.000001
           46              H       6.706353       7.392373       0.109615       0.126528       1.037651 0.77974081E+01  0.76652382E+02                                 1.746046                            1.669602      -0.997714       2.403732                    0.996283       3.627906      10.424309       0.464755       1.340624      -0.695318       0.011833       0.020892      -0.015614       0.028640       0.007394       0.000523      -0.001671       0.001074       0.004912      -0.008480       0.001769       0.006711              1.790727       1.777795       0.345390      -0.335103       1.990980      -0.257438       1.603405           0.000000
           47              H       6.697807       0.189740       7.206352       0.123918       1.068173 0.82949171E+01  0.81355059E+02                                 1.673959                            1.641793      -0.725406       2.532049                    0.999451       3.316183       8.980833       0.512481       1.218585      -0.724878       0.011721       0.022576      -0.017958       0.031138       0.004661      -0.007869      -0.002641      -0.003502       0.010574      -0.009370      -0.001411       0.010780              1.677479       1.655242       0.295298      -0.088685       1.748497      -0.156194       1.628698           0.000000
           48              H       6.730009      11.408122       8.138079       0.123774       1.041951 0.79380125E+01  0.77715217E+02                                 1.697432                            1.644160      -0.856318       2.467611                    0.998189       3.474003       9.686676       0.489897       1.277049      -0.709872       0.011551      -0.020271       0.013977       0.027197      -0.007895      -0.000843       0.000266      -0.006361      -0.000575      -0.008452      -0.000209       0.008661              1.719977       1.796497      -0.324501       0.331101       1.788975      -0.231339       1.574459           0.000000
           49              H       5.404222      -0.001248       5.183458       0.138481       1.120046 0.83334412E+01  0.83127388E+02                                 1.820478                            1.719763      -1.276144       2.293514                    0.994683       3.565201      10.251609       0.461363       1.330896      -0.697989       0.021507       0.026672      -0.013135       0.036694       0.012022       0.002634      -0.003155       0.008786      -0.007882      -0.013090      -0.001032       0.014121              1.853852       1.712115       0.374761      -0.144987       1.996919      -0.333277       1.852524           0.000001
           50              H       4.477251      10.086183       8.251015       0.133010       1.079073 0.78814552E+01  0.77627169E+02                                 1.767988                            1.663463      -1.387940       2.224787                    0.994379       3.690201      10.586990       0.472333       1.316591      -0.699004       0.005241      -0.007348       0.032210       0.033450       0.007532      -0.000778       0.001013       0.005495       0.016394      -0.010850       0.005274       0.005576              1.808389       1.523929      -0.004681       0.306713       1.704287      -0.350278       2.196952           0.000000
           51              H       3.766712      11.445571       3.956103       0.092148       1.048584 0.75119510E+01  0.73539867E+02                                 1.780678                            1.658718      -1.213765       2.301810                    0.994201       3.790928      11.055143       0.455525       1.373485      -0.687560      -0.004122       0.015883      -0.044606       0.047528       0.006970       0.003167      -0.005887      -0.000663       0.038355      -0.014847       0.000307       0.014541              1.851515       1.499733      -0.006837       0.175377       1.597837      -0.244107       2.456976           0.000000
           52              H       2.834432       9.151214       6.955566       0.083163       1.071998 0.76621550E+01  0.75786092E+02                                 1.834784                            1.692994      -1.434212       2.186427                    0.992020       4.058708      12.106417       0.441445       1.402785      -0.680299      -0.024368      -0.031723       0.019930       0.044692       0.012295       0.000962      -0.004897      -0.003004       0.005726      -0.014331       0.001967       0.012364              1.917266       1.943747       0.549189      -0.180691       2.163308      -0.337907       1.644743           0.000000
           53              C       6.180950       8.249949      10.421723       0.606089      24.617956 0.26003258E+03  0.54435170E+04                                 7.857866                            5.750861      -0.246557       1.972436                    0.998745      22.658459      64.016689       0.613458       0.476946      -1.015982      -0.003890      -0.002273       0.036308       0.036586       0.031085      -0.057231      -0.005879       0.124802      -0.051291      -0.063493      -0.041505       0.104998              9.363286       6.445470       0.088494       3.686392      10.451174       1.832143      11.193215           0.000001
           54              C       5.971144       7.178916       9.365434      -0.213896      46.642943 0.55090492E+03  0.13687590E+05                                11.139770                            7.808567      -0.256209       1.883461                    0.998754      30.892259      90.131180       0.593962       0.415047      -1.069283      -0.000413       0.006042       0.019890       0.020792       0.009222      -0.019085      -0.043267      -0.012752       0.049430      -0.038172      -0.019291       0.057463             13.774738      13.659645       0.865214       5.162768      13.325426       7.063544      14.339141           0.000001
           55              C       4.780471       7.051590       8.674528       0.158226      34.017465 0.40575916E+03  0.93627204E+04                                 9.166455                            6.841127      -0.033360       1.982770                    0.999683      26.872165      76.175507       0.613697       0.432532      -1.055667      -0.058725       0.081661       0.070964       0.123097      -0.038182      -0.017900      -0.003324       0.021099      -0.079933      -0.040787      -0.014036       0.054823             10.698589      12.363852      -0.081787       3.722712       9.414654       4.139866      10.317263           0.000001
           56              C       4.617427       6.144083       7.648133       0.155371      32.978697 0.40413634E+03  0.93124631E+04                                 8.954700                            6.809706       0.046740       2.007274                    0.999690      26.847920      75.961901       0.617745       0.430289      -1.057435      -0.083055      -0.046049      -0.080157       0.124273       0.002538       0.028914      -0.014503       0.075301      -0.026208      -0.043016      -0.012253       0.055269             10.262629      11.121006      -0.659212       2.659209       9.928235       4.356070       9.738646           0.000001
           57              C       6.152317      12.180814       1.297110       0.158865      34.131079 0.41749474E+03  0.97339422E+04                                 9.301490                            7.009247      -0.053452       1.978520                    0.999707      27.223858      78.399765       0.595313       0.441289      -1.046990       0.012073       0.021008       0.120302       0.122718       0.005394       0.014182      -0.028423       0.014370       0.117278      -0.040984      -0.010751       0.051735             10.829636       6.667561      -3.701214      -1.120423      13.543739       2.666287      12.277607           0.000001
           58              C       6.365013      11.249589       0.312236       0.148296      34.346702 0.43821364E+03  0.10356574E+05                                 9.385618                            7.210203      -0.215401       1.920939                    0.999502      27.826759      81.067006       0.582553       0.444877      -1.043349       0.041725      -0.109536      -0.020807       0.119047      -0.024571       0.011042      -0.028907      -0.059057      -0.056140      -0.031019      -0.028923       0.059941             10.822891       6.627220      -3.185047      -1.145933      13.060668       2.614083      12.780784           0.000000
           59              C       5.953499      11.522965      15.578608      -0.219901      46.939391 0.58015049E+03  0.14667942E+05                                11.396634                            8.120011      -0.361748       1.849239                    0.998495      31.700866      94.688022       0.568426       0.426191      -1.057436       0.000664      -0.011265      -0.014570       0.018429       0.029698      -0.007267      -0.012717       0.049595      -0.053477      -0.034536      -0.015215       0.049751             14.114011       8.100340      -4.760554      -2.542985      17.320965       5.460283      16.920728           0.000000
           60              C       6.191692      10.481891      14.495745       0.617874      24.484039 0.25593473E+03  0.53510842E+04                                 7.910558                            5.751245      -0.289981       1.961523                    0.998445      22.669153      64.580364       0.604460       0.484647      -1.009164       0.002176       0.002593      -0.032687       0.032862      -0.043139       0.062212      -0.016508       0.103327      -0.025666      -0.064298      -0.042865       0.107163              9.516463       6.605618      -0.057706      -3.653608      10.814099       2.118409      11.129671           0.000001
           61              C       9.114783       9.886457       9.955029       0.084073      26.377121 0.33774755E+03  0.74924502E+04                                 7.815539                            6.202820       0.249228       2.091952                    0.999827      26.371948      74.869589       0.646334       0.427186      -1.052108       0.010419       0.024916       0.037327       0.046073      -0.018908       0.030236       0.015384      -0.025027      -0.002399      -0.047115       0.022778       0.024337              8.743370       9.061386       3.183676      -2.419775       7.577060       0.542039       9.591664           0.000001
           62              C       9.669082      11.247093      11.700564       0.087035      26.149690 0.34855022E+03  0.78206692E+04                                 7.880108                            6.401433      -0.055875       1.995770                    0.999050      26.785445      77.362182       0.619166       0.440880      -1.040174      -0.012977      -0.028123      -0.036098       0.047564      -0.022676       0.020897       0.007352      -0.021755       0.016656      -0.038593       0.013878       0.024715              8.664059       7.927785       2.893616      -2.157526       8.285760       0.554943       9.778631           0.000001
           63              C      10.119059      10.400752       9.177760      -0.197881      32.013636 0.44462310E+03  0.10530776E+05                                 8.821939                            7.090447       0.064183       2.001885                    0.998879      29.604528      85.925745       0.609890       0.424020      -1.057502      -0.002153      -0.013642      -0.002702       0.014073      -0.006444      -0.000308      -0.005674      -0.015363       0.037604      -0.016474       0.001372       0.015102              9.849605      10.627352       3.660839      -3.610431       9.271029       0.197980       9.650435           0.000002
           64              C      10.671712      11.835037      10.979763      -0.189347      30.849600 0.42513746E+03  0.99509560E+04                                 8.570301                            6.905412       0.185434       2.045921                    0.998588      29.193873      84.065437       0.622142       0.420611      -1.060291      -0.007771       0.009192       0.009602       0.015397      -0.001525       0.014208      -0.009894      -0.001570      -0.053652      -0.026161       0.007671       0.018490              9.478859       8.639954       2.492814      -3.454786       8.050941       0.723327      11.745683           0.000003
           65              C      10.925833      11.401881       9.677670       0.207583      29.992234 0.36733157E+03  0.82534339E+04                                 8.617276                            6.520408      -0.047938       2.022701                    0.999392      24.646998      68.553976       0.628069       0.434033      -1.056588       0.024550       0.016805      -0.022934       0.037565      -0.006266      -0.002627      -0.018748       0.001875      -0.019899      -0.022730       0.004731       0.018000             10.283886      10.267203       3.918182      -4.792744       8.903989      -0.870246      11.680467           0.000001
           66              C       0.235494      12.027274       8.840611      -0.234965      28.699233 0.42078240E+03  0.98601562E+04                                 8.294690                            6.851670      -0.173058       1.942727                    0.997118      29.517715      86.081296       0.624760       0.418376      -1.057779      -0.071665       0.040425      -0.043039       0.092856      -0.005911       0.023923      -0.019084      -0.027080       0.068751      -0.035005      -0.007590       0.042595              9.603090       9.373447       1.843999      -3.384496       9.638872      -2.977397       9.796952           0.000001
           67              C       0.204853       6.644648      16.050284      -0.230042      28.042100 0.41972899E+03  0.98129534E+04                                 8.136083                            6.829317      -0.145398       1.951107                    0.997422      29.335424      84.988091       0.628722       0.416694      -1.060610      -0.073961      -0.032483       0.043886       0.091931       0.005646      -0.026057      -0.016910      -0.030236       0.068556      -0.037808      -0.004440       0.042248              9.301315       9.028591      -1.876220       3.212364       8.763631      -2.848022      10.111725           0.000001
           68              C      10.932911       7.311235      15.180008       0.202702      29.664788 0.35743275E+03  0.79579700E+04                                 8.465789                            6.368489       0.070197       2.059738                    0.999131      24.412383      67.084157       0.646530       0.425510      -1.064294       0.020075      -0.020011       0.024667       0.037575       0.006870       0.002322      -0.016255       0.007010      -0.022381      -0.021623       0.006321       0.015302             10.106535       9.419138      -3.901961       4.387540       8.770225      -0.886232      12.130241           0.000001
           69              C      10.701701       6.919271      13.871272      -0.193640      32.206891 0.44279548E+03  0.10486119E+05                                 8.851190                            7.065288       0.038324       1.995220                    0.997963      29.699453      86.449154       0.611796       0.422754      -1.057342      -0.009522      -0.005306      -0.013085       0.017030       0.001996      -0.009641      -0.013080       0.001592      -0.081517      -0.032684       0.011738       0.020946              9.863375       8.626314      -2.711347       3.166300       8.233199       0.733586      12.730611           0.000002
           70              C      10.148301       8.331087      15.688223      -0.203589      33.146461 0.45760839E+03  0.10931783E+05                                 9.060695                            7.214781      -0.037879       1.965541                    0.998621      30.075063      88.065616       0.601071       0.426563      -1.054457      -0.007164       0.001610       0.003649       0.008200       0.019032       0.000347      -0.017068       0.015183       0.027774      -0.030529       0.006513       0.024015             10.117981       9.983169      -4.055984       3.299570      10.213850       0.437353      10.156925           0.000001
           71              C       9.704091       7.540920      13.142167       0.089375      26.928748 0.35955701E+03  0.81424053E+04                                 8.104344                            6.555980      -0.141433       1.968487                    0.998339      27.049669      78.859763       0.603368       0.448269      -1.034357      -0.011885       0.027307       0.036723       0.047281       0.026685      -0.016834       0.008270      -0.020990       0.010972      -0.038669       0.011427       0.027242              8.952394       8.063090      -3.117589       1.919117       8.640397       0.586283      10.153696           0.000001
           72              C       9.161765       8.891570      14.899327       0.081634      27.974740 0.36248956E+03  0.82142694E+04                                 8.259961                            6.525847      -0.028182       2.000000                    0.999097      27.128793      78.764356       0.613512       0.440565      -1.040271       0.005253      -0.032144      -0.039377       0.051102       0.019713      -0.028940       0.001232      -0.016302      -0.015528      -0.039001       0.006334       0.032667              9.263552       8.824066      -3.223219       2.412115       8.525444       1.005271      10.441144           0.000000
           73              C       5.433479       4.232951       6.186601       0.606089      24.617958 0.26003260E+03  0.54435175E+04                                 7.857867                            5.750862      -0.246557       1.972436                    0.998745      22.658460      64.016695       0.613458       0.476946      -1.015982       0.003890       0.002273      -0.036308       0.036586       0.031085      -0.057231      -0.005879       0.124802      -0.051291      -0.063493      -0.041505       0.104998              9.363287       6.445471       0.088494       3.686392      10.451175       1.832143      11.193216           0.000001
           74              C       5.643285       5.303984       7.242890      -0.213896      46.642922 0.55090465E+03  0.13687581E+05                                11.139767                            7.808565      -0.256209       1.883461                    0.998754      30.892251      90.131145       0.593962       0.415047      -1.069283       0.000413      -0.006042      -0.019890       0.020792       0.009222      -0.019085      -0.043267      -0.012752       0.049430      -0.038172      -0.019291       0.057463             13.774733      13.659641       0.865213       5.162765      13.325422       7.063541      14.339136           0.000001
           75              C       6.833958       5.431310       7.933796       0.158226      34.017466 0.40575918E+03  0.93627209E+04                                 9.166455                            6.841127      -0.033360       1.982770                    0.999683      26.872165      76.175509       0.613697       0.432532      -1.055667       0.058725      -0.081661      -0.070964       0.123097      -0.038182      -0.017900      -0.003324       0.021099      -0.079934      -0.040787      -0.014036       0.054823             10.698590      12.363852      -0.081787       3.722712       9.414654       4.139867      10.317263           0.000001
           76              C       6.997002       6.338817       8.960191       0.155372      32.978688 0.40413623E+03  0.93124599E+04                                 8.954698                            6.809705       0.046740       2.007274                    0.999690      26.847916      75.961886       0.617745       0.430289      -1.057435       0.083055       0.046049       0.080157       0.124273       0.002538       0.028914      -0.014503       0.075301      -0.026208      -0.043016      -0.012253       0.055269             10.262627      11.121004      -0.659212       2.659208       9.928233       4.356068       9.738644           0.000001
           77              C       5.462112       0.302086      15.311214       0.158866      34.131074 0.41749467E+03  0.97339401E+04                                 9.301488                            7.009246      -0.053452       1.978520                    0.999707      27.223856      78.399758       0.595313       0.441289      -1.046990      -0.012073      -0.021008      -0.120302       0.122718       0.005394       0.014182      -0.028423       0.014369       0.117278      -0.040984      -0.010751       0.051735             10.829634       6.667560      -3.701214      -1.120422      13.543737       2.666286      12.277605           0.000001
           78              C       5.249416       1.233311      16.296088       0.148296      34.346709 0.43821375E+03  0.10356577E+05                                 9.385619                            7.210204      -0.215400       1.920939                    0.999502      27.826762      81.067015       0.582553       0.444877      -1.043349      -0.041725       0.109536       0.020807       0.119047      -0.024571       0.011042      -0.028907      -0.059057      -0.056140      -0.031019      -0.028923       0.059941             10.822892       6.627221      -3.185048      -1.145933      13.060670       2.614084      12.780786           0.000000
           79              C       5.660930       0.959935       1.029716      -0.219900      46.939366 0.58015013E+03  0.14667931E+05                                11.396629                            8.120008      -0.361747       1.849240                    0.998495      31.700855      94.687973       0.568426       0.426191      -1.057436      -0.000664       0.011265       0.014570       0.018429       0.029698      -0.007267      -0.012717       0.049595      -0.053477      -0.034536      -0.015215       0.049751             14.114005       8.100337      -4.760552      -2.542984      17.320957       5.460280      16.920720           0.000000
           80              C       5.422737       2.001009       2.112579       0.617873      24.484042 0.25593477E+03  0.53510851E+04                                 7.910559                            5.751246      -0.289981       1.961523                    0.998445      22.669155      64.580372       0.604460       0.484647      -1.009164      -0.002176      -0.002593       0.032687       0.032862      -0.043139       0.062212      -0.016508       0.103327      -0.025666      -0.064298      -0.042865       0.107163              9.516464       6.605619      -0.057706      -3.653608      10.814100       2.118410      11.129673           0.000001
           81              C       2.499646       2.596443       6.653295       0.084073      26.377120 0.33774753E+03  0.74924497E+04                                 7.815539                            6.202820       0.249228       2.091952                    0.999827      26.371947      74.869587       0.646334       0.427186      -1.052108      -0.010419      -0.024916      -0.037327       0.046073      -0.018908       0.030236       0.015384      -0.025027      -0.002399      -0.047115       0.022778       0.024337              8.743370       9.061386       3.183676      -2.419775       7.577060       0.542039       9.591664           0.000001
           82              C       1.945347       1.235807       4.907760       0.087035      26.149690 0.34855022E+03  0.78206693E+04                                 7.880108                            6.401433      -0.055875       1.995769                    0.999050      26.785445      77.362182       0.619166       0.440880      -1.040174       0.012977       0.028123       0.036098       0.047564      -0.022676       0.020897       0.007352      -0.021755       0.016655      -0.038593       0.013878       0.024715              8.664058       7.927784       2.893616      -2.157525       8.285760       0.554943       9.778631           0.000001
           83              C       1.495370       2.082148       7.430564      -0.197881      32.013633 0.44462305E+03  0.10530774E+05                                 8.821939                            7.090447       0.064183       2.001885                    0.998879      29.604526      85.925739       0.609890       0.424020      -1.057502       0.002153       0.013642       0.002702       0.014073      -0.006444      -0.000308      -0.005674      -0.015363       0.037604      -0.016474       0.001372       0.015102              9.849605      10.627352       3.660839      -3.610431       9.271028       0.197979       9.650435           0.000002
           84              C       0.942717       0.647863       5.628561      -0.189347      30.849599 0.42513744E+03  0.99509554E+04                                 8.570301                            6.905412       0.185434       2.045921                    0.998588      29.193872      84.065431       0.622142       0.420611      -1.060291       0.007771      -0.009192      -0.009602       0.015397      -0.001525       0.014208      -0.009894      -0.001570      -0.053652      -0.026161       0.007671       0.018490              9.478859       8.639954       2.492814      -3.454787       8.050941       0.723326      11.745683           0.000003
           85              C       0.688596       1.081019       6.930654       0.207583      29.992232 0.36733154E+03  0.82534332E+04                                 8.617275                            6.520407      -0.047938       2.022702                    0.999392      24.646997      68.553970       0.628069       0.434033      -1.056588      -0.024550      -0.016805       0.022934       0.037565      -0.006266      -0.002627      -0.018748       0.001875      -0.019899      -0.022730       0.004731       0.018000             10.283885      10.267203       3.918182      -4.792744       8.903988      -0.870246      11.680466           0.000001
           86              C      11.378935       0.455626       7.767713      -0.234965      28.699232 0.42078238E+03  0.98601555E+04                                 8.294690                            6.851670      -0.173058       1.942727                    0.997118      29.517714      86.081291       0.624760       0.418376      -1.057779       0.071665      -0.040425       0.043039       0.092856      -0.005911       0.023923      -0.019084      -0.027080       0.068752      -0.035005      -0.007590       0.042595              9.603090       9.373446       1.843999      -3.384496       9.638872      -2.977397       9.796952           0.000001
           87              C      11.409576       5.838252       0.558040      -0.230042      28.042100 0.41972898E+03  0.98129534E+04                                 8.136083                            6.829317      -0.145398       1.951107                    0.997422      29.335424      84.988093       0.628722       0.416694      -1.060610       0.073961       0.032483      -0.043886       0.091931       0.005646      -0.026057      -0.016910      -0.030236       0.068556      -0.037808      -0.004440       0.042248              9.301315       9.028591      -1.876220       3.212364       8.763631      -2.848022      10.111725           0.000001
           88              C       0.681518       5.171665       1.428316       0.202702      29.664790 0.35743277E+03  0.79579707E+04                                 8.465789                            6.368489       0.070197       2.059738                    0.999131      24.412384      67.084162       0.646530       0.425510      -1.064294      -0.020075       0.020011      -0.024667       0.037575       0.006870       0.002322      -0.016255       0.007009      -0.022381      -0.021623       0.006321       0.015302             10.106536       9.419139      -3.901962       4.387540       8.770226      -0.886232      12.130242           0.000001
           89              C       0.912728       5.563629       2.737052      -0.193640      32.206894 0.44279553E+03  0.10486121E+05                                 8.851190                            7.065289       0.038324       1.995220                    0.997963      29.699455      86.449162       0.611796       0.422754      -1.057342       0.009522       0.005306       0.013085       0.017030       0.001996      -0.009641      -0.013080       0.001592      -0.081517      -0.032684       0.011738       0.020946              9.863375       8.626315      -2.711348       3.166300       8.233199       0.733586      12.730612           0.000002
           90              C       1.466128       4.151813       0.920101      -0.203589      33.146463 0.45760841E+03  0.10931784E+05                                 9.060695                            7.214781      -0.037879       1.965541                    0.998621      30.075064      88.065620       0.601071       0.426563      -1.054457       0.007164      -0.001610      -0.003649       0.008200       0.019032       0.000347      -0.017068       0.015183       0.027774      -0.030529       0.006513       0.024015             10.117981       9.983169      -4.055984       3.299570      10.213850       0.437353      10.156925           0.000001
           91              C       1.910338       4.941980       3.466157       0.089375      26.928748 0.35955701E+03  0.81424053E+04                                 8.104344                            6.555980      -0.141433       1.968487                    0.998339      27.049669      78.859762       0.603368       0.448269      -1.034357       0.011885      -0.027307      -0.036723       0.047281       0.026685      -0.016834       0.008270      -0.020990       0.010972      -0.038669       0.011427       0.027242              8.952394       8.063090      -3.117589       1.919117       8.640397       0.586283      10.153695           0.000001
           92              C       2.452664       3.591330       1.708997       0.081634      27.974741 0.36248958E+03  0.82142699E+04                                 8.259962                            6.525847      -0.028182       2.000000                    0.999097      27.128794      78.764361       0.613512       0.440565      -1.040271      -0.005253       0.032144       0.039377       0.051102       0.019713      -0.028940       0.001232      -0.016302      -0.015528      -0.039001       0.006334       0.032667              9.263552       8.824067      -3.223219       2.412115       8.525444       1.005271      10.441145           0.000001
           93              C      11.240694       2.008499      14.490763       0.606089      24.617961 0.26003268E+03  0.54435197E+04                                 7.857868                            5.750863      -0.246557       1.972436                    0.998745      22.658459      64.016692       0.613458       0.476946      -1.015982       0.003890      -0.002273      -0.036308       0.036586      -0.031085      -0.057231       0.005879       0.124802      -0.051291      -0.063493      -0.041505       0.104998              9.363288       6.445474      -0.088494       3.686394      10.451175      -1.832143      11.193216           0.000001
           94              C      11.450500       0.937466      15.547052      -0.213896      46.642947 0.55090511E+03  0.13687595E+05                                11.139771                            7.808568      -0.256209       1.883461                    0.998754      30.892256      90.131166       0.593962       0.415047      -1.069283       0.000413       0.006042      -0.019890       0.020792      -0.009222      -0.019085       0.043267      -0.012752       0.049430      -0.038172      -0.019291       0.057463             13.774738      13.659651      -0.865214       5.162770      13.325423      -7.063540      14.339139           0.000001
           95              C       0.888473       0.810140      16.237958       0.158226      34.017448 0.40575890E+03  0.93627130E+04                                 9.166452                            6.841125      -0.033360       1.982770                    0.999683      26.872163      76.175501       0.613697       0.432532      -1.055667       0.058725       0.081661      -0.070964       0.123097       0.038182      -0.017900       0.003324       0.021099      -0.079933      -0.040787      -0.014036       0.054823             10.698585      12.363845       0.081787       3.722709       9.414652      -4.139865      10.317259           0.000001
           96              C       1.189788      12.385533       0.656029       0.155371      32.978706 0.40413655E+03  0.93124689E+04                                 8.954701                            6.809707       0.046740       2.007274                    0.999690      26.847920      75.961897       0.617745       0.430289      -1.057435       0.083055      -0.046049       0.080157       0.124273      -0.002538       0.028914       0.014503       0.075301      -0.026208      -0.043016      -0.012253       0.055269             10.262630      11.121008       0.659211       2.659209       9.928236      -4.356070       9.738647           0.000001
           97              C      11.407598       5.939364       7.007052       0.158865      34.131082 0.41749477E+03  0.97339429E+04                                 9.301490                            7.009247      -0.053452       1.978520                    0.999707      27.223858      78.399765       0.595313       0.441289      -1.046990      -0.012073       0.021008      -0.120302       0.122718      -0.005394       0.014182       0.028423       0.014370       0.117278      -0.040984      -0.010751       0.051735             10.829637       6.667563       3.701217      -1.120426      13.543740      -2.666287      12.277608           0.000001
           98              C      11.194901       5.008139       7.991926       0.148296      34.346706 0.43821368E+03  0.10356575E+05                                 9.385618                            7.210204      -0.215401       1.920939                    0.999502      27.826759      81.067005       0.582553       0.444877      -1.043349      -0.041725      -0.109536       0.020807       0.119047       0.024571       0.011042       0.028907      -0.059057      -0.056140      -0.031019      -0.028923       0.059941             10.822892       6.627223       3.185050      -1.145935      13.060668      -2.614083      12.780785           0.000000
           99              C      11.468144       5.281515       9.333878      -0.219901      46.939388 0.58015045E+03  0.14667941E+05                                11.396633                            8.120011      -0.361748       1.849239                    0.998495      31.700865      94.688016       0.568426       0.426191      -1.057436      -0.000664      -0.011265       0.014570       0.018429      -0.029698      -0.007267       0.012717       0.049595      -0.053477      -0.034536      -0.015215       0.049751             14.114010       8.100340       4.760553      -2.542986      17.320962      -5.460282      16.920730           0.000000
          100              C      11.229951       4.240441      10.416741       0.617874      24.484037 0.25593468E+03  0.53510828E+04                                 7.910557                            5.751244      -0.289981       1.961523                    0.998445      22.669152      64.580360       0.604460       0.484647      -1.009164      -0.002176       0.002593       0.032687       0.032862       0.043139       0.062212       0.016508       0.103327      -0.025666      -0.064298      -0.042865       0.107163              9.516462       6.605618       0.057704      -3.653608      10.814095      -2.118408      11.129674           0.000001
          101              C       8.306860       3.645007      14.957457       0.084073      26.377135 0.33774765E+03  0.74924529E+04                                 7.815541                            6.202821       0.249228       2.091952                    0.999827      26.371950      74.869598       0.646334       0.427186      -1.052108      -0.010419       0.024916      -0.037327       0.046073       0.018908       0.030236      -0.015384      -0.025027      -0.002399      -0.047115       0.022778       0.024337              8.743374       9.061392      -3.183677      -2.419782       7.577060      -0.542035       9.591670           0.000001
          102              C       7.752562       5.005643      13.211922       0.087035      26.149688 0.34855019E+03  0.78206686E+04                                 7.880108                            6.401433      -0.055875       1.995769                    0.999050      26.785445      77.362182       0.619166       0.440880      -1.040174       0.012977      -0.028123       0.036098       0.047564       0.022676       0.020897      -0.007352      -0.021755       0.016656      -0.038593       0.013878       0.024715              8.664058       7.927784      -2.893616      -2.157525       8.285760      -0.554944       9.778631           0.000001
          103              C       7.302585       4.159302      15.734726      -0.197882      32.013639 0.44462306E+03  0.10530775E+05                                 8.821939                            7.090447       0.064183       2.001885                    0.998879      29.604529      85.925750       0.609890       0.424020      -1.057502       0.002153      -0.013642       0.002702       0.014073       0.006444      -0.000308       0.005674      -0.015363       0.037604      -0.016474       0.001372       0.015101              9.849607      10.627355      -3.660840      -3.610435       9.271026      -0.197976       9.650438           0.000002
          104              C       6.749932       5.593587      13.932723      -0.189347      30.849598 0.42513745E+03  0.99509557E+04                                 8.570301                            6.905412       0.185434       2.045921                    0.998588      29.193871      84.065428       0.622142       0.420611      -1.060291       0.007771       0.009192      -0.009602       0.015397       0.001525       0.014208       0.009894      -0.001570      -0.053652      -0.026161       0.007671       0.018490              9.478859       8.639956      -2.492814      -3.454789       8.050941      -0.723326      11.745681           0.000003
          105              C       6.495810       5.160431      15.234816       0.207583      29.992243 0.36733173E+03  0.82534383E+04                                 8.617277                            6.520409      -0.047938       2.022702                    0.999392      24.646997      68.553971       0.628069       0.434033      -1.056588      -0.024550       0.016805       0.022934       0.037565       0.006266      -0.002627       0.018748       0.001875      -0.019899      -0.022730       0.004731       0.018000             10.283889      10.267211      -3.918183      -4.792750       8.903988       0.870249      11.680469           0.000001
          106              C       5.433449       5.785824      16.071875      -0.234965      28.699225 0.42078232E+03  0.98601538E+04                                 8.294689                            6.851669      -0.173058       1.942727                    0.997118      29.517715      86.081297       0.624760       0.418376      -1.057779       0.071665       0.040425       0.043039       0.092856       0.005911       0.023923       0.019084      -0.027080       0.068752      -0.035005      -0.007590       0.042595              9.603088       9.373446      -1.843998      -3.384494       9.638870       2.977393       9.796948           0.000001
          107              C       5.464091       0.403198       8.862202      -0.230042      28.042128 0.41972922E+03  0.98129601E+04                                 8.136089                            6.829319      -0.145398       1.951107                    0.997422      29.335426      84.988099       0.628722       0.416694      -1.060610       0.073961      -0.032483      -0.043886       0.091931      -0.005646      -0.026057       0.016910      -0.030236       0.068556      -0.037808      -0.004440       0.042248              9.301324       9.028598       1.876225       3.212370       8.763636       2.848031      10.111737           0.000001
          108              C       6.488732       1.069785       9.732478       0.202702      29.664798 0.35743277E+03  0.79579705E+04                                 8.465790                            6.368489       0.070197       2.059738                    0.999131      24.412383      67.084155       0.646530       0.425510      -1.064294      -0.020075      -0.020011      -0.024667       0.037576      -0.006870       0.002322       0.016255       0.007009      -0.022381      -0.021623       0.006321       0.015302             10.106538       9.419143       3.901964       4.387543       8.770227       0.886237      12.130245           0.000001
          109              C       6.719942       0.677821      11.041214      -0.193640      32.206883 0.44279546E+03  0.10486119E+05                                 8.851189                            7.065288       0.038324       1.995220                    0.997963      29.699453      86.449153       0.611796       0.422754      -1.057342       0.009522      -0.005306       0.013085       0.017030      -0.001996      -0.009641       0.013080       0.001592      -0.081517      -0.032684       0.011738       0.020946              9.863373       8.626311       2.711345       3.166299       8.233197      -0.733588      12.730612           0.000002
          110              C       7.273343       2.089637       9.224263      -0.203589      33.146465 0.45760831E+03  0.10931781E+05                                 9.060695                            7.214780      -0.037879       1.965541                    0.998621      30.075062      88.065611       0.601071       0.426563      -1.054457       0.007164       0.001610      -0.003649       0.008200      -0.019032       0.000347       0.017068       0.015183       0.027774      -0.030529       0.006513       0.024015             10.117982       9.983173       4.055987       3.299573      10.213849      -0.437348      10.156926           0.000001
          111              C       7.717553       1.299470      11.770319       0.089376      26.928745 0.35955708E+03  0.81424071E+04                                 8.104344                            6.555981      -0.141433       1.968487                    0.998339      27.049667      78.859754       0.603368       0.448269      -1.034357       0.011885       0.027307      -0.036723       0.047281      -0.026685      -0.016834      -0.008270      -0.020990       0.010972      -0.038669       0.011427       0.027242              8.952393       8.063088       3.117589       1.919114       8.640397      -0.586285      10.153694           0.000001
          112              C       8.259878       2.650120      10.013159       0.081634      27.974745 0.36248950E+03  0.82142677E+04                                 8.259962                            6.525846      -0.028182       2.000000                    0.999097      27.128796      78.764368       0.613512       0.440564      -1.040271      -0.005253      -0.032144       0.039377       0.051102      -0.019713      -0.028940      -0.001232      -0.016302      -0.015528      -0.039001       0.006334       0.032667              9.263553       8.824067       3.223218       2.412121       8.525444      -1.005268      10.441148           0.000000
          113              C       0.373735      10.474401       2.117561       0.606089      24.617966 0.26003274E+03  0.54435211E+04                                 7.857869                            5.750863      -0.246557       1.972436                    0.998745      22.658462      64.016701       0.613458       0.476946      -1.015982      -0.003890       0.002273       0.036308       0.036586      -0.031085      -0.057231       0.005879       0.124802      -0.051291      -0.063493      -0.041505       0.104998              9.363289       6.445474      -0.088494       3.686395      10.451176      -1.832143      11.193216           0.000001
          114              C       0.163929      11.545434       1.061272      -0.213896      46.642925 0.55090480E+03  0.13687586E+05                                11.139767                            7.808566      -0.256208       1.883461                    0.998754      30.892247      90.131128       0.593962       0.415047      -1.069283      -0.000413      -0.006042       0.019890       0.020792      -0.009222      -0.019085       0.043267      -0.012752       0.049430      -0.038172      -0.019291       0.057463             13.774733      13.659646      -0.865214       5.162768      13.325418      -7.063537      14.339134           0.000001
          115              C      10.725956      11.672760       0.370366       0.158226      34.017450 0.40575894E+03  0.93627141E+04                                 9.166452                            6.841125      -0.033360       1.982770                    0.999683      26.872164      76.175504       0.613697       0.432532      -1.055667      -0.058725      -0.081661       0.070964       0.123097       0.038182      -0.017900       0.003324       0.021099      -0.079933      -0.040787      -0.014036       0.054823             10.698586      12.363846       0.081787       3.722709       9.414652      -4.139866      10.317260           0.000001
          116              C      10.424641       0.097367      15.952295       0.155372      32.978699 0.40413646E+03  0.93124664E+04                                 8.954700                            6.809707       0.046740       2.007274                    0.999690      26.847917      75.961886       0.617745       0.430289      -1.057435      -0.083055       0.046049      -0.080157       0.124273      -0.002538       0.028914       0.014503       0.075301      -0.026208      -0.043016      -0.012253       0.055269             10.262629      11.121006       0.659211       2.659209       9.928234      -4.356069       9.738645           0.000001
          117              C       0.206831       6.543536       9.601272       0.158866      34.131077 0.41749472E+03  0.97339413E+04                                 9.301489                            7.009246      -0.053452       1.978520                    0.999707      27.223856      78.399756       0.595313       0.441289      -1.046990       0.012073      -0.021008       0.120302       0.122718      -0.005394       0.014182       0.028423       0.014369       0.117278      -0.040984      -0.010751       0.051735             10.829635       6.667562       3.701216      -1.120426      13.543738      -2.666287      12.277606           0.000001
          118              C       0.419528       7.474761       8.616398       0.148296      34.346711 0.43821375E+03  0.10356578E+05                                 9.385619                            7.210204      -0.215400       1.920939                    0.999502      27.826761      81.067012       0.582553       0.444877      -1.043349       0.041725       0.109536      -0.020807       0.119047       0.024571       0.011042       0.028907      -0.059057      -0.056140      -0.031019      -0.028923       0.059941             10.822893       6.627224       3.185051      -1.145935      13.060670      -2.614083      12.780786           0.000000
          119              C       0.146285       7.201385       7.274446      -0.219900      46.939363 0.58015010E+03  0.14667929E+05                                11.396628                            8.120007      -0.361747       1.849240                    0.998495      31.700854      94.687967       0.568426       0.426190      -1.057436       0.000664       0.011265      -0.014570       0.018429      -0.029698      -0.007267       0.012717       0.049595      -0.053477      -0.034536      -0.015215       0.049751             14.114004       8.100336       4.760551      -2.542984      17.320954      -5.460279      16.920721           0.000000
          120              C       0.384478       8.242459       6.191583       0.617874      24.484041 0.25593473E+03  0.53510842E+04                                 7.910558                            5.751245      -0.289981       1.961523                    0.998445      22.669155      64.580370       0.604460       0.484647      -1.009164       0.002176      -0.002593      -0.032687       0.032862       0.043139       0.062212       0.016508       0.103327      -0.025666      -0.064298      -0.042865       0.107163              9.516463       6.605618       0.057704      -3.653609      10.814096      -2.118408      11.129675           0.000001
          121              C       3.307569       8.837893       1.650867       0.084073      26.377132 0.33774760E+03  0.74924517E+04                                 7.815541                            6.202821       0.249228       2.091952                    0.999827      26.371948      74.869591       0.646334       0.427186      -1.052108       0.010419      -0.024916       0.037327       0.046073       0.018908       0.030236      -0.015384      -0.025027      -0.002399      -0.047115       0.022778       0.024337              8.743373       9.061391      -3.183677      -2.419781       7.577060      -0.542035       9.591669           0.000001
          122              C       3.861867       7.477257       3.396402       0.087035      26.149689 0.34855021E+03  0.78206691E+04                                 7.880108                            6.401433      -0.055875       1.995769                    0.999050      26.785446      77.362184       0.619166       0.440880      -1.040174      -0.012977       0.028123      -0.036098       0.047564       0.022676       0.020897      -0.007352      -0.021755       0.016656      -0.038593       0.013878       0.024715              8.664058       7.927784      -2.893616      -2.157525       8.285760      -0.554944       9.778630           0.000001
          123              C       4.311844       8.323598       0.873598      -0.197882      32.013636 0.44462302E+03  0.10530773E+05                                 8.821939                            7.090447       0.064183       2.001885                    0.998879      29.604527      85.925744       0.609890       0.424020      -1.057502      -0.002153       0.013642      -0.002702       0.014073       0.006444      -0.000308       0.005674      -0.015363       0.037604      -0.016474       0.001372       0.015102              9.849606      10.627355      -3.660840      -3.610434       9.271026      -0.197976       9.650438           0.000002
          124              C       4.864497       6.889313       2.675601      -0.189347      30.849604 0.42513755E+03  0.99509586E+04                                 8.570302                            6.905413       0.185434       2.045921                    0.998588      29.193875      84.065443       0.622142       0.420611      -1.060291      -0.007771      -0.009192       0.009602       0.015397       0.001525       0.014208       0.009894      -0.001570      -0.053652      -0.026161       0.007671       0.018490              9.478860       8.639957      -2.492814      -3.454789       8.050942      -0.723326      11.745682           0.000003
          125              C       5.118619       7.322469       1.373508       0.207583      29.992243 0.36733173E+03  0.82534383E+04                                 8.617277                            6.520409      -0.047938       2.022701                    0.999392      24.646997      68.553971       0.628069       0.434033      -1.056588       0.024550      -0.016805      -0.022934       0.037565       0.006266      -0.002627       0.018748       0.001875      -0.019899      -0.022730       0.004731       0.018000             10.283889      10.267211      -3.918183      -4.792749       8.903988       0.870249      11.680469           0.000001
          126              C       6.180980       6.697076       0.536449      -0.234965      28.699221 0.42078225E+03  0.98601517E+04                                 8.294688                            6.851669      -0.173058       1.942727                    0.997118      29.517712      86.081284       0.624760       0.418376      -1.057779      -0.071665      -0.040425      -0.043039       0.092856       0.005911       0.023923       0.019084      -0.027080       0.068751      -0.035005      -0.007590       0.042595              9.603087       9.373445      -1.843998      -3.384494       9.638869       2.977393       9.796947           0.000001
          127              C       6.150338      12.079702       7.746122      -0.230042      28.042126 0.41972919E+03  0.98129592E+04                                 8.136088                            6.829319      -0.145398       1.951107                    0.997422      29.335425      84.988094       0.628722       0.416694      -1.060610      -0.073961       0.032483       0.043886       0.091931      -0.005646      -0.026057       0.016910      -0.030236       0.068556      -0.037808      -0.004440       0.042248              9.301323       9.028598       1.876225       3.212370       8.763635       2.848031      10.111736           0.000001
          128              C       5.125697      11.413115       6.875846       0.202702      29.664797 0.35743276E+03  0.79579704E+04                                 8.465790                            6.368489       0.070197       2.059738                    0.999131      24.412383      67.084155       0.646530       0.425510      -1.064294       0.020075       0.020011       0.024667       0.037576      -0.006870       0.002322       0.016255       0.007009      -0.022381      -0.021623       0.006321       0.015302             10.106538       9.419143       3.901964       4.387543       8.770227       0.886237      12.130245           0.000001
          129              C       4.894487      11.805079       5.567110      -0.193640      32.206886 0.44279553E+03  0.10486121E+05                                 8.851189                            7.065289       0.038324       1.995220                    0.997963      29.699455      86.449160       0.611796       0.422754      -1.057342      -0.009522       0.005306      -0.013085       0.017030      -0.001996      -0.009641       0.013080       0.001592      -0.081517      -0.032684       0.011738       0.020946              9.863374       8.626312       2.711345       3.166300       8.233197      -0.733587      12.730612           0.000002
          130              C       4.341086      10.393263       7.384061      -0.203589      33.146465 0.45760831E+03  0.10931781E+05                                 9.060695                            7.214780      -0.037879       1.965541                    0.998621      30.075062      88.065610       0.601071       0.426563      -1.054457      -0.007164      -0.001610       0.003649       0.008200      -0.019032       0.000347       0.017068       0.015183       0.027774      -0.030529       0.006513       0.024015             10.117982       9.983173       4.055987       3.299573      10.213849      -0.437348      10.156925           0.000001
          131              C       3.896876      11.183430       4.838005       0.089376      26.928747 0.35955712E+03  0.81424082E+04                                 8.104344                            6.555981      -0.141433       1.968487                    0.998339      27.049668      78.859757       0.603368       0.448269      -1.034357      -0.011885      -0.027307       0.036723       0.047281      -0.026685      -0.016834      -0.008270      -0.020990       0.010972      -0.038669       0.011427       0.027242              8.952393       8.063088       3.117589       1.919114       8.640397      -0.586285      10.153694           0.000001
          132              C       3.354551       9.832780       6.595165       0.081634      27.974745 0.36248950E+03  0.82142677E+04                                 8.259962                            6.525846      -0.028182       2.000000                    0.999097      27.128796      78.764369       0.613512       0.440565      -1.040271       0.005253       0.032144      -0.039377       0.051102      -0.019713      -0.028940      -0.001232      -0.016302      -0.015528      -0.039001       0.006334       0.032667              9.263553       8.824068       3.223218       2.412121       8.525444      -1.005268      10.441148           0.000001
          133              N       8.881015      10.279668      11.212280      -0.232925      34.625368 0.52040746E+03  0.12583520E+05                                 8.870064                            7.397242      -0.073689       2.007185                    0.998077      27.766750      76.618707       0.642421       0.394301      -1.097157       0.105504       0.059290      -0.079711       0.144915      -0.011646       0.030325       0.041921      -0.046566       0.052482      -0.059475      -0.000779       0.060254              9.773600       8.309556       3.029154      -1.872460       9.289446       0.926209      11.721797           0.000001
          134              N       8.918402       8.499607      13.638756      -0.233123      34.819227 0.51373164E+03  0.12384855E+05                                 8.887968                            7.330637      -0.058989       2.012372                    0.998218      27.715529      76.418823       0.647699       0.392264      -1.098331       0.097871      -0.061349       0.079269       0.140093       0.013377      -0.031310       0.042336      -0.038670       0.046884      -0.060041       0.001649       0.058392              9.840789       8.229678      -2.986844       1.764887       9.434129       1.270428      11.858561           0.000000
          135              N       2.733414       2.203232       5.396044      -0.232925      34.625368 0.52040746E+03  0.12583520E+05                                 8.870064                            7.397243      -0.073689       2.007185                    0.998077      27.766750      76.618709       0.642421       0.394301      -1.097157      -0.105504      -0.059290       0.079711       0.144915      -0.011646       0.030325       0.041921      -0.046566       0.052482      -0.059475      -0.000779       0.060254              9.773600       8.309556       3.029154      -1.872460       9.289446       0.926209      11.721797           0.000001
          136              N       2.696027       3.983293       2.969568      -0.233123      34.819227 0.51373164E+03  0.12384855E+05                                 8.887967                            7.330637      -0.058989       2.012372                    0.998218      27.715529      76.418822       0.647699       0.392264      -1.098331      -0.097871       0.061349      -0.079269       0.140093       0.013377      -0.031310       0.042336      -0.038670       0.046885      -0.060041       0.001649       0.058392              9.840789       8.229678      -2.986844       1.764887       9.434129       1.270428      11.858561           0.000000
          137              N       8.540629       4.038218      13.700206      -0.232925      34.625372 0.52040752E+03  0.12583522E+05                                 8.870065                            7.397243      -0.073689       2.007185                    0.998077      27.766750      76.618707       0.642421       0.394301      -1.097157      -0.105504       0.059290       0.079711       0.144915       0.011646       0.030325      -0.041921      -0.046566       0.052482      -0.059475      -0.000779       0.060254              9.773601       8.309558      -3.029154      -1.872464       9.289446      -0.926207      11.721799           0.000001
          138              N       8.503242       2.258157      11.273730      -0.233123      34.819235 0.51373175E+03  0.12384858E+05                                 8.887969                            7.330638      -0.058989       2.012372                    0.998218      27.715530      76.418825       0.647699       0.392264      -1.098331      -0.097871      -0.061349      -0.079269       0.140093      -0.013377      -0.031310      -0.042336      -0.038670       0.046884      -0.060041       0.001649       0.058392              9.840791       8.229681       2.986843       1.764892       9.434128      -1.270427      11.858565           0.000000
          139              N       3.073800       8.444682       2.908118      -0.232925      34.625372 0.52040752E+03  0.12583522E+05                                 8.870065                            7.397243      -0.073689       2.007185                    0.998077      27.766750      76.618708       0.642421       0.394301      -1.097157       0.105504      -0.059290      -0.079711       0.144915       0.011646       0.030325      -0.041921      -0.046566       0.052482      -0.059475      -0.000779       0.060254              9.773601       8.309559      -3.029154      -1.872463       9.289447      -0.926207      11.721799           0.000001
          140              N       3.111187      10.224743       5.334594      -0.233123      34.819235 0.51373174E+03  0.12384858E+05                                 8.887969                            7.330638      -0.058989       2.012372                    0.998218      27.715530      76.418827       0.647699       0.392264      -1.098331       0.097871       0.061349       0.079269       0.140093      -0.013377      -0.031310      -0.042336      -0.038670       0.046885      -0.060041       0.001649       0.058392              9.840791       8.229681       2.986843       1.764892       9.434129      -1.270427      11.858565           0.000000
          141              O       6.808032       7.855489      11.471369      -0.546276      39.315354 0.55954494E+03  0.13591663E+05                                 9.263249                            7.333712       0.208432       2.127821                    0.994203      27.488844      72.728330       0.699559       0.360449      -1.137387      -0.017656       0.014537      -0.001136       0.022899       0.020722       0.042431      -0.015135       0.059181       0.094352      -0.061439      -0.004568       0.066007             10.970978       8.570326       0.448392       5.588050       8.457993      -0.005325      15.884615           0.000001
          142              O       5.805472       9.399624      10.207476      -0.531247      29.890079 0.44781988E+03  0.10276053E+05                                 7.570217                            6.502908       0.838451       2.330469                    0.996685      26.765307      68.552775       0.753772       0.354114      -1.143840      -0.015931      -0.002006       0.001249       0.016105      -0.012386      -0.047110      -0.051392      -0.003067      -0.181322      -0.101220       0.042135       0.059085              8.142695       6.174032      -1.497235       1.648158      11.692372      -1.202666       6.561681           0.000001
          143              O       6.859361      10.895075      13.493765      -0.544791      40.242781 0.56918032E+03  0.13892810E+05                                 9.434873                            7.414940       0.160401       2.114906                    0.993273      27.495241      73.058182       0.692738       0.362240      -1.135328      -0.017922      -0.015889       0.000756       0.023963      -0.016788      -0.040679      -0.014809       0.058823       0.080903      -0.056484      -0.006015       0.062499             11.215371       9.217126      -0.567687      -5.908399       8.718547       0.275827      15.710440           0.000001
          144              O       5.804791       9.330968      14.665482      -0.542852      29.833067 0.44500159E+03  0.10196272E+05                                 7.550157                            6.464109       0.866483       2.335200                    0.997027      26.903321      68.877189       0.759170       0.352117      -1.145347      -0.003133      -0.000625       0.003881       0.005027       0.008738       0.048662      -0.047807      -0.006820      -0.185215      -0.099911       0.039299       0.060613              8.194006       6.185154       1.977345      -1.417671      11.891349      -0.853532       6.505516           0.000001
          145              O       4.806397       4.627411       5.136955      -0.546276      39.315357 0.55954499E+03  0.13591665E+05                                 9.263250                            7.333713       0.208432       2.127821                    0.994203      27.488844      72.728333       0.699559       0.360449      -1.137387       0.017656      -0.014537       0.001136       0.022899       0.020722       0.042431      -0.015135       0.059181       0.094353      -0.061439      -0.004568       0.066007             10.970979       8.570327       0.448392       5.588051       8.457994      -0.005326      15.884616           0.000001
          146              O       5.808957       3.083276       6.400848      -0.531247      29.890081 0.44781993E+03  0.10276054E+05                                 7.570218                            6.502908       0.838451       2.330469                    0.996685      26.765306      68.552776       0.753772       0.354114      -1.143840       0.015931       0.002006      -0.001249       0.016105      -0.012386      -0.047110      -0.051392      -0.003068      -0.181322      -0.101220       0.042135       0.059085              8.142696       6.174033      -1.497236       1.648158      11.692374      -1.202667       6.561682           0.000001
          147              O       4.755068       1.587825       3.114559      -0.544791      40.242779 0.56918029E+03  0.13892809E+05                                 9.434872                            7.414940       0.160401       2.114906                    0.993273      27.495241      73.058179       0.692738       0.362240      -1.135328       0.017922       0.015889      -0.000756       0.023963      -0.016788      -0.040679      -0.014809       0.058823       0.080903      -0.056484      -0.006015       0.062499             11.215370       9.217126      -0.567687      -5.908398       8.718546       0.275827      15.710439           0.000001
          148              O       5.809638       3.151932       1.942842      -0.542852      29.833075 0.44500174E+03  0.10196276E+05                                 7.550159                            6.464111       0.866482       2.335199                    0.997027      26.903324      68.877201       0.759170       0.352117      -1.145347       0.003133       0.000625      -0.003881       0.005027       0.008738       0.048662      -0.047807      -0.006820      -0.185215      -0.099911       0.039299       0.060613              8.194008       6.185155       1.977345      -1.417672      11.891351      -0.853532       6.505517           0.000001
          149              O      10.613611       1.614039      13.441117      -0.546275      39.315359 0.55954507E+03  0.13591667E+05                                 9.263250                            7.333713       0.208432       2.127821                    0.994203      27.488843      72.728326       0.699559       0.360449      -1.137387       0.017656       0.014537       0.001136       0.022899      -0.020722       0.042431       0.015135       0.059181       0.094353      -0.061439      -0.004568       0.066007             10.970979       8.570330      -0.448392       5.588053       8.457995       0.005324      15.884613           0.000001
          150              O      -0.136528       3.158174      14.705010      -0.531247      29.890078 0.44781989E+03  0.10276053E+05                                 7.570217                            6.502908       0.838451       2.330469                    0.996685      26.765307      68.552776       0.753772       0.354114      -1.143840       0.015931      -0.002006      -0.001249       0.016105       0.012386      -0.047109       0.051392      -0.003068      -0.181322      -0.101220       0.042135       0.059085              8.142695       6.174033       1.497235       1.648158      11.692371       1.202666       6.561682           0.000001
          151              O      10.562283       4.653625      11.418721      -0.544791      40.242778 0.56918008E+03  0.13892802E+05                                 9.434872                            7.414939       0.160401       2.114906                    0.993273      27.495241      73.058182       0.692738       0.362240      -1.135328       0.017922      -0.015889      -0.000756       0.023963       0.016788      -0.040679       0.014809       0.058823       0.080903      -0.056484      -0.006015       0.062499             11.215371       9.217123       0.567687      -5.908398       8.718546      -0.275827      15.710444           0.000001
          152              O      11.616853       3.089518      10.247004      -0.542852      29.833068 0.44500166E+03  0.10196274E+05                                 7.550157                            6.464110       0.866483       2.335200                    0.997027      26.903320      68.877184       0.759170       0.352117      -1.145347       0.003133      -0.000625      -0.003881       0.005027      -0.008738       0.048662       0.047807      -0.006820      -0.185215      -0.099911       0.039299       0.060613              8.194006       6.185155      -1.977348      -1.417672      11.891347       0.853533       6.505516           0.000001
          153              O       1.000818      10.868861       3.167207      -0.546275      39.315362 0.55954513E+03  0.13591669E+05                                 9.263251                            7.333713       0.208432       2.127821                    0.994203      27.488844      72.728331       0.699559       0.360449      -1.137387      -0.017656      -0.014537      -0.001136       0.022899      -0.020722       0.042431       0.015135       0.059181       0.094353      -0.061439      -0.004568       0.066007             10.970980       8.570330      -0.448392       5.588053       8.457996       0.005324      15.884614           0.000001
          154              O      -0.001743       9.324726       1.903314      -0.531247      29.890083 0.44781998E+03  0.10276056E+05                                 7.570219                            6.502909       0.838450       2.330469                    0.996685      26.765307      68.552781       0.753772       0.354114      -1.143840      -0.015931       0.002006       0.001249       0.016105       0.012386      -0.047109       0.051392      -0.003068      -0.181322      -0.101220       0.042135       0.059085              8.142697       6.174034       1.497236       1.648158      11.692373       1.202666       6.561683           0.000001
          155              O       1.052146       7.829275       5.189603      -0.544791      40.242775 0.56918003E+03  0.13892801E+05                                 9.434871                            7.414938       0.160401       2.114906                    0.993273      27.495240      73.058178       0.692738       0.362240      -1.135328      -0.017922       0.015889       0.000756       0.023963       0.016788      -0.040679       0.014809       0.058823       0.080903      -0.056484      -0.006015       0.062499             11.215370       9.217123       0.567687      -5.908398       8.718546      -0.275827      15.710442           0.000001
          156              O      -0.002424       9.393382       6.361320      -0.542852      29.833076 0.44500182E+03  0.10196278E+05                                 7.550159                            6.464111       0.866482       2.335199                    0.997027      26.903323      68.877197       0.759170       0.352117      -1.145347      -0.003133       0.000625       0.003881       0.005027      -0.008738       0.048662       0.047807      -0.006820      -0.185215      -0.099911       0.039299       0.060613              8.194008       6.185157      -1.977348      -1.417673      11.891349       0.853534       6.505518           0.000001
          157              F       3.711412       7.773102       9.045558      -0.100435      14.124785 0.18607526E+03  0.33836386E+04                                 4.473560                            4.106009       0.905372       2.553330                    0.997448      18.072437      39.484075       0.991353       0.339768      -1.170926       0.088573      -0.044696      -0.025468       0.102428      -0.077190      -0.035474       0.012329       0.046445      -0.145281      -0.067410      -0.045408       0.112818              4.613150       6.053703      -1.286140      -0.307336       4.355414       0.196318       3.430332           0.000000
          158              F       3.402325       6.071683       7.068171      -0.112459      16.061538 0.21258264E+03  0.39836684E+04                                 4.884108                            4.383084       1.148389       2.631521                    0.999210      18.242779      40.036312       0.964468       0.338893      -1.175463       0.096189       0.004540       0.035461       0.102618       0.009422       0.071311      -0.002856       0.150614      -0.082173      -0.068192      -0.054945       0.123138              5.248505       7.122021       0.238736       1.763577       4.029199       0.343341       4.594293           0.000002
          159              F       6.459105      11.828796       2.562498      -0.112948      12.645778 0.16500019E+03  0.29149193E+04                                 4.114257                            3.828098       1.067675       2.598791                    0.999088      18.106664      39.137505       1.041001       0.333053      -1.175436      -0.033392       0.039973      -0.097080       0.110170      -0.006361       0.032996      -0.044731       0.003506       0.310857      -0.065943      -0.056048       0.121991              4.199541       3.289074      -0.238045       0.109050       3.316046      -0.549717       5.993504           0.000002
          160              F       6.888741      10.062466       0.647725      -0.105272      14.406024 0.19041300E+03  0.34879578E+04                                 4.570194                            4.169275       0.799986       2.511042                    0.997082      18.250412      40.223513       0.976732       0.342339      -1.166900      -0.042568       0.088386      -0.037194       0.104917      -0.065489       0.017749      -0.041114      -0.114623      -0.180666      -0.070930      -0.056869       0.127799              4.814535       4.249295      -1.006326      -0.131365       6.703036      -0.388017       3.491273           0.000000
          161              F       7.903017       4.709798       7.562766      -0.100435      14.124786 0.18607529E+03  0.33836393E+04                                 4.473560                            4.106009       0.905372       2.553330                    0.997448      18.072437      39.484077       0.991353       0.339768      -1.170926      -0.088573       0.044696       0.025468       0.102428      -0.077190      -0.035474       0.012329       0.046445      -0.145281      -0.067410      -0.045408       0.112818              4.613150       6.053704      -1.286140      -0.307336       4.355415       0.196318       3.430332           0.000000
          162              F       8.212104       6.411217       9.540153      -0.112459      16.061538 0.21258263E+03  0.39836683E+04                                 4.884107                            4.383084       1.148389       2.631521                    0.999210      18.242779      40.036312       0.964468       0.338893      -1.175463      -0.096189      -0.004540      -0.035461       0.102618       0.009422       0.071311      -0.002856       0.150614      -0.082173      -0.068192      -0.054945       0.123138              5.248505       7.122021       0.238736       1.763577       4.029199       0.343341       4.594293           0.000002
          163              F       5.155324       0.654104      14.045826      -0.112948      12.645779 0.16500021E+03  0.29149197E+04                                 4.114257                            3.828098       1.067674       2.598791                    0.999088      18.106665      39.137508       1.041001       0.333053      -1.175436       0.033392      -0.039973       0.097080       0.110170      -0.006361       0.032996      -0.044731       0.003506       0.310857      -0.065943      -0.056048       0.121991              4.199542       3.289074      -0.238045       0.109050       3.316047      -0.549717       5.993504           0.000002
          164              F       4.725688       2.420434      15.960599      -0.105272      14.406022 0.19041298E+03  0.34879574E+04                                 4.570194                            4.169275       0.799986       2.511042                    0.997082      18.250412      40.223512       0.976732       0.342339      -1.166901       0.042568      -0.088386       0.037194       0.104917      -0.065489       0.017749      -0.041114      -0.114623      -0.180666      -0.070930      -0.056869       0.127799              4.814534       4.249295      -1.006326      -0.131365       6.703035      -0.388017       3.491272           0.000000
          165              F       1.957531       1.531652      15.866928      -0.100436      14.124788 0.18607528E+03  0.33836392E+04                                 4.473561                            4.106009       0.905372       2.553330                    0.997448      18.072438      39.484082       0.991353       0.339768      -1.170926      -0.088573      -0.044696       0.025468       0.102428       0.077190      -0.035474      -0.012329       0.046444      -0.145281      -0.067410      -0.045408       0.112818              4.613151       6.053704       1.286141      -0.307336       4.355416      -0.196319       3.430332           0.000000
          166              F       2.404890      12.313133       1.235991      -0.112459      16.061537 0.21258263E+03  0.39836683E+04                                 4.884108                            4.383084       1.148389       2.631521                    0.999210      18.242778      40.036311       0.964468       0.338893      -1.175463      -0.096189       0.004540      -0.035461       0.102618      -0.009422       0.071311       0.002856       0.150614      -0.082173      -0.068192      -0.054945       0.123138              5.248505       7.122021      -0.238737       1.763577       4.029199      -0.343341       4.594294           0.000002
          167              F      11.100810       5.587346       5.741664      -0.112948      12.645783 0.16500028E+03  0.29149213E+04                                 4.114258                            3.828100       1.067675       2.598791                    0.999088      18.106665      39.137512       1.041000       0.333053      -1.175436       0.033392       0.039973       0.097080       0.110170       0.006361       0.032996       0.044731       0.003506       0.310857      -0.065943      -0.056048       0.121991              4.199543       3.289075       0.238046       0.109049       3.316048       0.549717       5.993506           0.000002
          168              F      10.671173       3.821016       7.656437      -0.105272      14.406026 0.19041304E+03  0.34879587E+04                                 4.570195                            4.169276       0.799985       2.511042                    0.997082      18.250413      40.223517       0.976732       0.342339      -1.166900       0.042568       0.088386       0.037194       0.104917       0.065489       0.017749       0.041114      -0.114623      -0.180666      -0.070930      -0.056869       0.127799              4.814535       4.249296       1.006327      -0.131365       6.703036       0.388017       3.491273           0.000000
          169              F       9.656898      10.951248       0.741396      -0.100436      14.124789 0.18607530E+03  0.33836395E+04                                 4.473561                            4.106009       0.905371       2.553330                    0.997448      18.072439      39.484084       0.991353       0.339768      -1.170926       0.088573       0.044696      -0.025468       0.102428       0.077190      -0.035474      -0.012329       0.046445      -0.145281      -0.067410      -0.045408       0.112818              4.613151       6.053704       1.286141      -0.307336       4.355416      -0.196319       3.430332           0.000000
          170              F       9.209539       0.169767      15.372333      -0.112459      16.061538 0.21258264E+03  0.39836683E+04                                 4.884107                            4.383084       1.148389       2.631521                    0.999210      18.242779      40.036312       0.964468       0.338893      -1.175463       0.096189      -0.004540       0.035461       0.102618      -0.009422       0.071311       0.002856       0.150614      -0.082173      -0.068192      -0.054945       0.123138              5.248504       7.122020      -0.238737       1.763576       4.029199      -0.343341       4.594293           0.000002
          171              F       0.513619       6.895554      10.866660      -0.112948      12.645779 0.16500021E+03  0.29149197E+04                                 4.114257                            3.828098       1.067675       2.598791                    0.999088      18.106665      39.137508       1.041001       0.333053      -1.175436      -0.033392      -0.039973      -0.097080       0.110170       0.006361       0.032996       0.044731       0.003506       0.310857      -0.065943      -0.056048       0.121991              4.199542       3.289074       0.238045       0.109049       3.316047       0.549717       5.993504           0.000002
          172              F       0.943256       8.661884       8.951887      -0.105272      14.406026 0.19041303E+03  0.34879587E+04                                 4.570195                            4.169276       0.799985       2.511042                    0.997082      18.250412      40.223516       0.976732       0.342339      -1.166900      -0.042568      -0.088386      -0.037194       0.104917       0.065489       0.017749       0.041114      -0.114623      -0.180666      -0.070930      -0.056869       0.127799              4.814535       4.249296       1.006327      -0.131365       6.703037       0.388017       3.491273           0.000000

******************************************************
Auxiliary information for the entire system
The total spin magnetic moment of the unit cell is   0.000148
The total net atomic charge of the unit cell is   0.000003
Accuracy of reproducing the electrostatic potential in the unit cell:
  The inner radius (bohr) =    5.0000
  The outer radius (bohr) =   12.0000
  Valid grid points have density less than (e/(bohr^3)) =    0.0001
  The number of valid grid points were=        59880
  The rms potential error without charges in kcal/mol is=      4.18426
  The rms potential error with partial charges in kcal/mol is=      1.34252
  The RRMSE value at monopole order=      0.32085
  The rms potential error with partial charges and cloud penetration in kcal/mol is=      1.34659
  The RRMSE value at monopole order with cloud penetration is=      0.32182
  The rms potential error with partial charges and atomic dipoles in kcal/mol is=      0.25570
  The RRMSE value at dipole order=      0.06111
  The rms potential error with partial charges, atomic dipoles and cloud penetration in kcal/mol is=      0.25667
  The RRMSE value at dipole order with cloud penetration=      0.06134

******************************************************
The electron densities and ab initio electrostatic potential were computed in VASP using the PBE functional and
projector augmented wave method. See the main text of the journal article for a description of computational details.
The atomic charges, dipoles, and quadrupoles were computed with the DDEC6 method as described in
(a) T. A. Manz and N. Gabaldon Limas, RSC Adv. 6 (2016) 47771-47801 DOI: 10.1039/c6ra04656h
(b) N. Gabaldon Limas and T. A. Manz, RSC Adv. 8 (2018) 2678-2707 DOI: 10.1039/c7ra11829e.
For each atom in the material, the electron cloud parameters were fit to the spherically averaged atom-in-material
electron density using radial positions for which this density was between 10^-4 and 10^-2 electrons per cubic bohr.
The polarizabilities, dispersion coefficients, and quantum Drude oscillator (QDO) parameters were fit using the MCLF method.
The magnetic structure of the system was optimized in VASP from the default ferromagnetic initial guess using spin polarization.
The atomic spin moments (ASMs) were computed on this optimized magnetic structure using the DDEC6 partition as inputs
to the method of T. A. Manz and D. S. Sholl, J. Chem. Theory Comput. 7 (2011) 4146-4164 DOI: 10.1021/ct200539n.
The RMSE and RRMSE were computed using a uniform grid with Ewald summation.
