# Supplementary material for: A collection of forcefield precursors for metal–organic frameworks
Source: RSC Adv. 2019 Nov 13;9(63):36492–507. doi: 10.1039/c9ra07327b (PMC9075174; doi:10.1039/c9ra07327b)
Supplement: RA-009-C9RA07327B-s6333 [file RA-009-C9RA07327B-s6333.xyz]

   90
jmolscript: load "" {1 1 1} spacegroup "x,y,z" unitcell [{      7.544000     0.000000     0.000000 }, {      3.670074    14.265154     0.000000 }, {     -3.670099    -5.940810    12.969241 }]
Cd     8.555547    12.320380     1.719981     0.951387
Cd     4.783548    11.891510     1.051805     0.951370
H      5.677752     3.793604    10.879896     0.119831
H      6.201858     2.041981     9.422154     0.111461
H      3.436993     7.691397     0.950645     0.116994
H      0.251792     0.020251    12.499754     0.110710
H     -1.024253     0.372555     8.199154     0.121923
H      6.141044     0.336541     6.169468     0.123299
H      5.383448     0.125745     3.991932     0.101058
H      2.538397    10.663396     3.914117     0.095135
H      3.316055    10.771469     6.029400     0.122970
H      0.374196    -3.348687     7.948848     0.122228
H      5.365098     9.554571     8.760722     0.112904
H      6.355762     7.741975     9.914985     0.111873
H      5.937618     1.359922     0.416313     0.119290
H      1.280117    -2.786712    12.255933     0.111668
H      1.905763     0.012687     4.989267     0.119851
H      2.429862     0.608529     7.188850     0.111463
H      7.208984    10.663188     5.580664     0.116995
H      4.023801    -3.031453     7.745231     0.110710
H      2.747745     1.025184     9.215943     0.121923
H      2.369036     2.855488    10.093960     0.123298
H      1.611435     4.747421    11.192455     0.101054
H      6.310401     9.206636     1.644500     0.095143
H      7.088065     7.328520     0.665322     0.122968
H      4.146187    -0.296982    12.703372     0.122227
H      1.593114     4.338537     0.634196     0.112907
H      2.583778     2.534265     1.801428     0.111875
H      2.165597     8.512199    11.559485     0.119291
H     -2.491879    -3.978758    10.398737     0.111666
C      9.783541    10.059660     0.479862     0.565647
C     -1.089446     2.978731    12.521802    -0.012409
C      6.115384     3.041073    11.205424    -0.108485
C     -1.125530     1.973717    10.324813    -0.153637
C     -0.507108     0.829525    10.804675     0.044659
C      3.213653     7.752766     0.050580    -0.117280
C     -0.173097     0.779199    12.166445    -0.127319
C     -0.218478    -0.334600     9.911094     0.210616
C     -0.603830    -0.366649     8.576559    -0.248797
C     -0.368477    -1.489137     7.810077     0.122134
C     -0.811123    -1.576006     6.399024     0.121216
C      6.200009    -0.484756     5.738889    -0.185780
C      5.745293    -0.622246     4.413433     0.104069
C      2.472071    11.473167     4.366743     0.104816
C      2.937715    11.531833     5.649401    -0.183169
C      0.232736    -2.564230     8.428710    -0.234274
C      0.628282    -2.491648     9.746385     0.227214
C      1.319921    -3.608924    10.441536     0.051333
C      5.452973     9.569764     9.686726    -0.149746
C      6.064421     8.488033    10.388362    -0.103623
C      6.231160     8.529723    11.773477    -0.016179
C      2.146675    -4.624967    12.463441    -0.093675
C      1.536083    -3.545015    11.781259    -0.120238
C      6.968735     7.434681    12.485488     0.565665
C      6.011535    12.077481     3.623606     0.565643
C      2.682568    -1.819421     5.046332    -0.012408
C      2.343395    -0.596665     5.537866    -0.108504
C      2.646477    -0.240558     6.874995    -0.153644
C      3.264897    -1.153334     7.715401     0.044663
C      6.985641    11.507045     5.899708    -0.117283
C      3.598913    -2.412354     7.194038    -0.127320
C      3.553523    -0.825736     9.145909     0.210609
C      3.168168     0.374218     9.730822    -0.248796
C      3.403517     0.603603    11.070544     0.122138
C      2.960867     1.850294    11.737163     0.121212
C      2.427999     2.904917    11.019964    -0.185784
C      1.973279     4.052706    11.696958     0.104094
C      6.244078     9.132362     0.719793     0.104804
C      6.709726     7.990657     0.132286    -0.183159
C      4.004729    -0.406560    11.790337    -0.234276
C      4.400279    -1.574305    11.175595     0.227213
C     -2.452082    -2.671603    11.901872     0.051334
C      1.680991     3.502982     0.234743    -0.149752
C      2.292439     2.414592     0.926004    -0.103617
C      2.459182     1.172668     0.311262    -0.016190
C     -1.625324    -4.932967    11.983579    -0.093672
C     -2.235916    -3.863005    11.285834    -0.120235
C      3.196757     0.069301     1.010304     0.565672
N      0.371235    -1.405658    10.496007    -0.332278
N      9.478452    12.505222     3.729954    -0.208428
N      4.143236    -1.803562     9.876077    -0.332273
N      5.706459    10.141109     0.046689    -0.208443
O      8.818278    10.768570     0.184163    -0.507302
O      3.023380    10.281360     1.487572    -0.629405
O     10.524304    13.326808     0.787233    -0.584241
O      0.156911     6.644716    11.837026    -0.553835
O      5.046272    12.641547     3.102242    -0.507289
O      6.795377    11.253643     3.002379    -0.629401
O      6.752305    13.158656     0.525254    -0.584242
O      3.928930     0.329869     1.998560    -0.553839

The following XYZ coordinates are in angstroms. Other properties are in atomic units.
The sperically averaged electron density of each atom fit to a function of the form exp(a - br)
eigen_1, eigen_2 and eigen_3 are the three eigenvalues of traceless quadrupole moment tensor
  atom number  atomic symbol              X              Y              Z     net charge C6 coefficient C8 coefficient C10 coefficient fluctuating dipole atomic polarizability isotropic forcefield polarizability              a              b squared Pearson coefficient          <r^3>          <r^4>         wp_QDO          m_QDO          q_QDO       dipole_x       dipole_y       dipole_z         dipole            Qxy            Qxz            Qyz     Q(x^2-y^2)  Q(3z^2 - R^2)        eigen_1        eigen_2        eigen_3 static polarizability      alpha(xx)      alpha(xy)      alpha(xz)      alpha(yy)      alpha(yz)      alpha(zz) atomic spin moment
            1             Cd       8.555547      12.320380       1.719981       0.951387     166.781875 0.42823920E+04  0.16217511E+06                                24.018545                           21.095259       0.780980       1.970585                    0.997720      77.067563     206.087785       0.415044       0.389686      -1.189990      -0.035514      -0.014677      -0.076496       0.085605       0.038815      -0.038086      -0.046761      -0.099320      -0.178084      -0.085602      -0.026169       0.111772             29.149896      35.287167      -5.006073      -2.920864      21.642755       1.144116      30.519765          -0.000008
            2             Cd       4.783548      11.891510       1.051805       0.951370     166.783065 0.42824351E+04  0.16217698E+06                                24.018475                           21.095210       0.781035       1.970604                    0.997720      77.067701     206.087591       0.415049       0.389680      -1.189996      -0.035524       0.063440       0.045194       0.085610       0.050808      -0.019448      -0.083074      -0.020083       0.059619      -0.085617      -0.026186       0.111803             29.149797      35.287161       0.570599       5.767703      28.113672       4.108198      24.048558          -0.000008
            3              H       5.677752       3.793604      10.879896       0.119831       1.121608 0.84617759E+01  0.83455753E+02                                 1.728568                            1.661352      -0.957898       2.429439                    0.998412       3.339703       9.087533       0.507713       1.223187      -0.723762      -0.018360       0.033141      -0.014332       0.040507      -0.009383       0.008454      -0.005510      -0.019209       0.021609      -0.018452       0.001123       0.017329              1.754779       1.646554      -0.343994       0.068411       2.171145      -0.056242       1.446639           0.000004
            4              H       6.201858       2.041981       9.422154       0.111461       1.053598 0.78643656E+01  0.75597629E+02                                 1.604652                            1.559684      -0.824481       2.483312                    0.999317       3.236509       8.487591       0.549314       1.159955      -0.738855      -0.009913       0.005140      -0.035711       0.037416      -0.009826       0.005820      -0.003221      -0.015394       0.031841      -0.018315       0.003417       0.014898              1.598499       1.378053      -0.022261       0.108836       1.466584       0.165386       1.950862           0.000006
            5              H       3.436993       7.691397       0.950645       0.116994       1.132448 0.87034720E+01  0.85791462E+02                                 1.687488                            1.644952      -1.029841       2.393777                    0.997735       3.286860       8.721982       0.532978       1.165857      -0.738089       0.011087      -0.004505       0.038570       0.040383      -0.010525       0.005500      -0.006134      -0.013098       0.037600      -0.018780       0.000737       0.018042              1.676597       1.473080       0.010413       0.136524       1.510922       0.141471       2.045788           0.000005
            6              H       0.251792       0.020251      12.499754       0.110710       1.163782 0.89461256E+01  0.90078361E+02                                 1.804830                            1.732101      -1.102417       2.346806                    0.997550       3.608074      10.142299       0.483702       1.257600      -0.713898       0.018934      -0.027636       0.020152       0.039095      -0.008328       0.011970      -0.012585       0.000410       0.033231      -0.013929      -0.010856       0.024785              1.837476       1.710447      -0.322581       0.052342       2.294012      -0.044927       1.507968           0.000002
            7              H      -1.024253       0.372555       8.199154       0.121923       1.021307 0.78406998E+01  0.76716416E+02                                 1.679240                            1.640939      -1.103215       2.358067                    0.996501       3.550001       9.976204       0.486084       1.287838      -0.706624      -0.015998       0.024427      -0.012279       0.031676      -0.007271       0.004111      -0.003956      -0.016453       0.003047      -0.011992      -0.000787       0.012779              1.679022       1.547677      -0.219484       0.129936       1.732387      -0.001971       1.757002           0.000002
            8              H       6.141044       0.336541       6.169468       0.123299       1.025629 0.76367790E+01  0.72932691E+02                                 1.583383                            1.543837      -0.815079       2.494828                    0.999556       3.173451       8.317364       0.547987       1.170371      -0.736602      -0.001566       0.032490       0.015945       0.036225      -0.004716       0.005955       0.002717      -0.027334      -0.001001      -0.016740       0.001908       0.014833              1.575188       1.345422      -0.013367       0.048709       1.644841       0.270290       1.735301           0.000007
            9              H       5.383448       0.125745       3.991932       0.101058       1.211039 0.87998676E+01  0.87621677E+02                                 1.818732                            1.689800      -0.958164       2.424455                    0.998240       3.415231       9.329524       0.505528       1.216818      -0.724896      -0.017244       0.042535      -0.021940       0.050872      -0.007038       0.001330       0.000133      -0.030923      -0.005991      -0.016114      -0.001873       0.017988              1.893622       1.701588      -0.314522       0.357034       1.894781      -0.502750       2.084496           0.000005
           10              H       2.538397      10.663396       3.914117       0.095135       1.225445 0.89065949E+01  0.88767609E+02                                 1.817210                            1.687279      -0.949347       2.423479                    0.998213       3.425896       9.299778       0.512708       1.198652      -0.729139       0.008034      -0.043707      -0.020954       0.049131      -0.007272       0.006311       0.001452      -0.024704      -0.024058      -0.015745      -0.002601       0.018346              1.893395       1.483456      -0.032932      -0.022095       2.051432       0.629532       2.145298           0.000002
           11              H       3.316055      10.771469       6.029400       0.122970       1.002261 0.73684892E+01  0.69658309E+02                                 1.552983                            1.510516      -0.796607       2.504082                    0.999673       3.126300       8.119505       0.557966       1.161191      -0.738963       0.014780      -0.028537       0.012830       0.034603      -0.007907       0.004061       0.001011      -0.024012       0.001990      -0.015771       0.001724       0.014047              1.551229       1.443256      -0.184364       0.208241       1.545050      -0.188274       1.665381           0.000004
           12              H       0.374196      -3.348687       7.948848       0.122228       1.027779 0.78875314E+01  0.77185515E+02                                 1.678674                            1.639717      -1.120476       2.351030                    0.996503       3.523995       9.860314       0.489647       1.278286      -0.708895       0.003227      -0.027357      -0.015197       0.031460      -0.002204       0.002553       0.005876      -0.017390       0.001144      -0.010327      -0.001288       0.011616              1.677043       1.484346      -0.155230       0.087642       1.741031       0.132642       1.805753           0.000001
           13              H       5.365098       9.554571       8.760722       0.112904       1.100808 0.80727304E+01  0.78269360E+02                                 1.662727                            1.587500      -0.891514       2.452176                    0.998845       3.303120       8.757798       0.539630       1.170680      -0.735652       0.000246      -0.002253      -0.037963       0.038031      -0.009991       0.000376       0.006279      -0.011673       0.036525      -0.018068       0.002727       0.015341              1.678720       1.411049      -0.096368       0.123435       1.482595      -0.191330       2.142516           0.000004
           14              H       6.355762       7.741975       9.914985       0.111873       1.149336 0.85546868E+01  0.83555073E+02                                 1.666529                            1.599412      -1.027365       2.386930                    0.998014       3.267626       8.495331       0.559229       1.121367      -0.748934       0.012106      -0.031780      -0.020728       0.039827      -0.003898      -0.001943       0.007480      -0.018941       0.034889      -0.016065      -0.000482       0.016547              1.673517       1.448352      -0.263886      -0.060716       2.056058       0.197105       1.516141           0.000008
           15              H       5.937618       1.359922       0.416313       0.119290       1.143785 0.90142499E+01  0.91239400E+02                                 1.820187                            1.769371      -1.054000       2.384648                    0.997443       3.542613      10.093322       0.464637       1.302386      -0.705331       0.004770       0.003414       0.041233       0.041648      -0.006683       0.004954       0.008692      -0.011770       0.038910      -0.017656       0.000358       0.017298              1.835208       1.629435      -0.047993       0.103516       1.604292      -0.230878       2.271897           0.000001
           16              H       1.280117      -2.786712      12.255933       0.111668       1.155190 0.91430614E+01  0.92896434E+02                                 1.819231                            1.769919      -1.209444       2.296412                    0.996687       3.689171      10.539963       0.469194       1.284832      -0.707542      -0.006670       0.026585       0.023993       0.036427      -0.000010       0.002743       0.015745      -0.007904       0.045839      -0.013586      -0.010749       0.024335              1.830499       1.701261      -0.272480      -0.081733       2.185249       0.112917       1.604987           0.000002
           17              H       1.905763       0.012687       4.989267       0.119851       1.121515 0.84609008E+01  0.83444982E+02                                 1.728475                            1.661269      -0.957824       2.429478                    0.998413       3.339551       9.087009       0.507724       1.223192      -0.723761      -0.018358       0.026818      -0.024166       0.040499      -0.011594       0.005008      -0.003138      -0.024383       0.006109      -0.018455       0.001126       0.017329              1.754683       1.646468      -0.205434       0.284225       1.614800      -0.311018       2.002780           0.000004
           18              H       2.429862       0.608529       7.188850       0.111463       1.053602 0.78643965E+01  0.75597996E+02                                 1.604655                            1.559687      -0.824547       2.483280                    0.999317       3.236510       8.487596       0.549314       1.159954      -0.738856      -0.009913       0.034607       0.010199       0.037415      -0.009384       0.006511       0.001009      -0.024630       0.004130      -0.018315       0.003417       0.014898              1.598503       1.378056      -0.108223      -0.025088       1.741639       0.291379       1.675815           0.000006
           19              H       7.208984      10.663188       5.580664       0.116995       1.132442 0.87034190E+01  0.85790852E+02                                 1.687487                            1.644951      -1.029826       2.393784                    0.997735       3.286848       8.721960       0.532976       1.165863      -0.738087       0.011088      -0.036942      -0.011966       0.040384      -0.009384       0.007279       0.000632      -0.027869      -0.006713      -0.018780       0.000738       0.018042              1.676596       1.473081      -0.119785      -0.066324       1.845890       0.294910       1.710816           0.000005
           20              H       4.023801      -3.031453       7.745231       0.110710       1.163786 0.89461545E+01  0.90078574E+02                                 1.804820                            1.732091      -1.102401       2.346813                    0.997550       3.608080      10.142256       0.483710       1.257582      -0.713901       0.018934      -0.029832       0.016732       0.039095      -0.014351       0.002587      -0.001851      -0.023022      -0.037067      -0.013929      -0.010855       0.024784              1.837465       1.710436      -0.181926       0.271475       1.678308      -0.326956       2.123651           0.000002
           21              H       2.747745       1.025184       9.215943       0.121923       1.021307 0.78406901E+01  0.76716233E+02                                 1.679233                            1.640932      -1.103207       2.358069                    0.996502       3.549996       9.976157       0.486088       1.287829      -0.706625      -0.015998       0.021337      -0.017094       0.031677      -0.006765       0.004898      -0.005122      -0.013909       0.010682      -0.011992      -0.000787       0.012779              1.679015       1.547671      -0.209536       0.145432       1.754217       0.008032       1.735157           0.000002
           22              H       2.369036       2.855488      10.093960       0.123298       1.025620 0.76366902E+01  0.72931548E+02                                 1.583365                            1.543820      -0.815106       2.494815                    0.999556       3.173447       8.317306       0.547995       1.170359      -0.736605      -0.001565      -0.000966      -0.036179       0.036226      -0.007377       0.001809      -0.003590      -0.013566       0.040302      -0.016740       0.001907       0.014833              1.575169       1.345409      -0.049850      -0.008133       1.514917       0.210779       1.865181           0.000007
           23              H       1.611435       4.747421      11.192455       0.101054       1.211041 0.87998813E+01  0.87621806E+02                                 1.818731                            1.689799      -0.958165       2.424453                    0.998240       3.415232       9.329512       0.505529       1.216815      -0.724896      -0.017245       0.037661      -0.029534       0.050872      -0.004139       0.005842      -0.006904      -0.015565       0.040083      -0.016113      -0.001876       0.017989              1.893620       1.701587      -0.455583       0.137261       2.432294      -0.256532       1.546978           0.000005
           24              H       6.310401       9.206636       1.644500       0.095143       1.225451 0.89066544E+01  0.88768388E+02                                 1.817214                            1.687283      -0.949303       2.423498                    0.998214       3.425920       9.299866       0.512708       1.198651      -0.729139       0.008032       0.000850       0.048457       0.049125      -0.008767       0.003983      -0.008283      -0.003452       0.039704      -0.015746      -0.002601       0.018348              1.893400       1.483460       0.006372       0.039138       1.652312       0.446707       2.544429           0.000002
           25              H       7.088065       7.328520       0.665322       0.122968       1.002259 0.73684636E+01  0.69657987E+02                                 1.552979                            1.510512      -0.796603       2.504082                    0.999673       3.126299       8.119491       0.557968       1.161188      -0.738963       0.014779      -0.023548       0.020601       0.034603      -0.006986       0.005497      -0.003508      -0.014145       0.031591      -0.015772       0.001725       0.014047              1.551224       1.443251      -0.266102       0.080891       1.787075      -0.077407       1.423346           0.000004
           26              H       4.146187      -0.296982      12.703372       0.122227       1.027790 0.78876433E+01  0.77186914E+02                                 1.678688                            1.639731      -1.120489       2.351021                    0.996502       3.524019       9.860413       0.489644       1.278289      -0.708894       0.003225       0.002425       0.031201       0.031460      -0.003239       0.000941       0.000760      -0.006225       0.034638      -0.010327      -0.001289       0.011616              1.677057       1.484358      -0.144329       0.104629       1.694101       0.111139       1.852713           0.000001
           27              H       1.593114       4.338537       0.634196       0.112907       1.100799 0.80726453E+01  0.78268319E+02                                 1.662717                            1.587491      -0.891499       2.452185                    0.998845       3.303102       8.757735       0.539632       1.170680      -0.735652       0.000245       0.033576       0.017858       0.038030      -0.004502       0.008927       0.008806      -0.017188       0.019975      -0.018068       0.002727       0.015341              1.678710       1.411042      -0.152354       0.036208       2.172930       0.124897       1.452157           0.000004
           28              H       2.583778       2.534265       1.801428       0.111875       1.149338 0.85547132E+01  0.83555451E+02                                 1.666537                            1.599419      -1.027399       2.386918                    0.998014       3.267625       8.495353       0.559225       1.121374      -0.748933       0.012105       0.005609       0.037525       0.039826       0.000143       0.004355       0.007904      -0.019868       0.032110      -0.016065      -0.000482       0.016547              1.673526       1.448358      -0.054697       0.265201       1.460531      -0.075691       2.111689           0.000008
           29              H       2.165597       8.512199      11.559485       0.119291       1.143784 0.90142314E+01  0.91239115E+02                                 1.820181                            1.769365      -1.054012       2.384642                    0.997443       3.542608      10.093284       0.464639       1.302380      -0.705332       0.004771      -0.036066      -0.020275       0.041648      -0.007287       0.004014       0.010815      -0.016404       0.025008      -0.017657       0.000358       0.017299              1.835202       1.629430      -0.114101       0.000523       2.330933       0.101978       1.545242           0.000001
           30              H      -2.491879      -3.978758      10.398737       0.111666       1.155197 0.91431360E+01  0.92897397E+02                                 1.819239                            1.769927      -1.209435       2.296416                    0.996687       3.689188      10.540029       0.469193       1.284833      -0.707542      -0.006670      -0.010742      -0.034163       0.036428      -0.002498      -0.001132       0.017465      -0.011661       0.034576      -0.013586      -0.010750       0.024335              1.830507       1.701267      -0.039168       0.281766       1.620126      -0.145952       2.170130           0.000002
           31              C       9.783541      10.059660       0.479862       0.565647      24.883647 0.27113228E+03  0.57444342E+04                                 7.964981                            5.870176      -0.160431       1.991736                    0.999340      23.321050      66.623224       0.606580       0.476598      -1.014587      -0.014521       0.042273       0.043408       0.062307       0.044946      -0.044015      -0.072919      -0.007201       0.055761      -0.068635      -0.043230       0.111865             10.121180       8.961984      -2.368688       0.350976      12.535815       5.303557       8.865741           0.000000
           32              C      -1.089446       2.978731      12.521802      -0.012409      36.271979 0.47054167E+03  0.11256087E+05                                 9.732495                            7.320897      -0.197203       1.944913                    0.998623      27.855402      80.141200       0.599453       0.427132      -1.060030       0.018136      -0.031894      -0.022424       0.042999       0.000291       0.010102      -0.001977       0.016755      -0.038668      -0.016448      -0.001671       0.018120             12.602961       7.702141      -3.648258      -0.707500      18.272262       7.206584      11.834480          -0.000001
           33              C       6.115384       3.041073      11.205424      -0.108485      31.043559 0.43828285E+03  0.10382697E+05                                 8.760464                            7.103563      -0.121007       1.935022                    0.999118      29.816345      87.627886       0.598854       0.431747      -1.048755       0.009757      -0.024829      -0.007267       0.027650      -0.003671       0.008727      -0.019903      -0.023023      -0.030979      -0.023157      -0.005629       0.028786             10.218636       6.693302      -2.333505      -0.206272      13.755641       5.002852      10.206965           0.000003
           34              C      -1.125530       1.973717      10.324813      -0.153637      33.088799 0.45967763E+03  0.10980861E+05                                 9.043033                            7.205886       0.015108       1.968018                    0.999544      30.253673      88.252109       0.605300       0.423597      -1.057524      -0.013490       0.019284       0.022724       0.032714      -0.000869       0.012332      -0.008933      -0.002575       0.105401      -0.021801      -0.017448       0.039249             10.675650       6.936510      -3.032135      -0.592106      15.042360       5.041009      10.048080           0.000006
           35              C      -0.507108       0.829525      10.804675       0.044659      36.030129 0.45676982E+03  0.10875481E+05                                 9.752531                            7.259946      -0.272473       1.920540                    0.998821      27.674232      80.145619       0.594503       0.432714      -1.053711      -0.007099       0.005076       0.019152       0.021047      -0.006039       0.004983       0.008450      -0.007720       0.008963      -0.013383       0.002222       0.011161             12.461632       7.445158      -3.405782      -0.732981      17.644710       7.106486      12.295027          -0.000001
           36              C       3.213653       7.752766       0.050580      -0.117280      31.643119 0.43842613E+03  0.10371778E+05                                 8.817642                            7.066675      -0.053050       1.952772                    0.999464      29.837309      87.211922       0.606156       0.427135      -1.053111       0.003771       0.005265      -0.020077       0.021096       0.002753       0.009330      -0.020052       0.012737       0.056875      -0.026787      -0.002997       0.029784             10.375042       6.802626      -2.726302      -0.382463      14.837143       4.711401       9.485357           0.000002
           37              C      -0.173097       0.779199      12.166445      -0.127319      32.609069 0.46031057E+03  0.11064274E+05                                 9.103989                            7.317840      -0.282562       1.879378                    0.998732      30.563593      91.157251       0.584101       0.436261      -1.043644      -0.008258       0.019426      -0.002886       0.021304      -0.001498       0.015377      -0.027146       0.013354      -0.011130      -0.033780       0.003673       0.030107             10.692984       6.824171      -2.088011      -0.200582      14.546374       5.315893      10.708407           0.000002
           38              C      -0.218478      -0.334600       9.911094       0.210616      34.140636 0.39350189E+03  0.90771665E+04                                 9.576046                            6.865212      -0.349704       1.909274                    0.998981      26.350748      76.505688       0.591167       0.449151      -1.038086       0.005075      -0.033956       0.010399       0.035874       0.008994      -0.005866       0.000073       0.021003      -0.038730      -0.014403      -0.006762       0.021166             12.374662       7.528676      -3.172081       0.096231      15.660253       5.908534      13.935058          -0.000001
           39              C      -0.603830      -0.366649       8.576559      -0.248797      35.163277 0.50210738E+03  0.12315130E+05                                 9.527081                            7.602678      -0.183548       1.901844                    0.998136      31.788343      95.293774       0.578490       0.431686      -1.048004      -0.012738      -0.013334      -0.004999       0.019106       0.000200      -0.009165      -0.031614       0.008241      -0.102635      -0.050976       0.020067       0.030909             11.212892       7.090644      -1.107075       1.434294       9.630869       4.453799      16.917164           0.000002
           40              C      -0.368477      -1.489137       7.810077       0.122134      36.346018 0.41011564E+03  0.95215732E+04                                 9.866624                            6.913992      -0.264935       1.935069                    0.999061      26.555972      76.372825       0.603561       0.437102      -1.049245      -0.000539      -0.000919       0.013564       0.013606      -0.002526      -0.001951       0.000281      -0.000132       0.000936      -0.003159      -0.000111       0.003270             13.235417       8.414876      -1.594829       4.859770       8.607574       1.140817      22.683800          -0.000001
           41              C      -0.811123      -1.576006       6.399024       0.121216      34.741375 0.41551885E+03  0.96629490E+04                                 9.581959                            6.957964      -0.260775       1.938624                    0.999090      26.403031      75.594023       0.602813       0.436923      -1.051056      -0.001128      -0.005435      -0.003539       0.006583      -0.002143      -0.007163      -0.001452       0.004625      -0.006314      -0.007918      -0.000475       0.008393             12.738418       8.006705      -0.569432       5.262987       7.243184       1.208677      22.965365          -0.000001
           42              C       6.200009      -0.484756       5.738889      -0.185780      32.346023 0.45914986E+03  0.10957437E+05                                 8.943653                            7.227679      -0.023472       1.967283                    0.998526      29.960758      87.155209       0.601557       0.426653      -1.056364      -0.004217       0.000366      -0.007068       0.008238       0.005542      -0.010455       0.016408      -0.023737      -0.041275      -0.026933       0.001301       0.025633             10.578676       7.493899      -0.821341       4.177315       6.975047      -0.199220      17.267083           0.000007
           43              C       5.745293      -0.622246       4.413433       0.104069      25.462687 0.33291259E+03  0.73599922E+04                                 7.708522                            6.204684       0.066595       2.042349                    0.999309      26.072880      73.939156       0.638879       0.433651      -1.047969       0.019470      -0.042751      -0.006077       0.047368       0.000540      -0.028961      -0.022593       0.006749      -0.076235      -0.047421       0.011113       0.036307              9.012872       6.290772      -0.881887       3.117709       6.732450      -0.088712      14.015392           0.000003
           44              C       2.472071      11.473167       4.366743       0.104816      25.561801 0.32549423E+03  0.71624890E+04                                 7.724196                            6.136696      -0.023950       2.011264                    0.999423      26.055999      73.952487       0.641547       0.433868      -1.046825      -0.002177       0.046293      -0.009032       0.047216       0.003805      -0.028655       0.005294       0.006948      -0.123012      -0.052407       0.017436       0.034970              9.064000       6.247305      -0.665086       2.660294       6.888190       1.420135      14.056503          -0.000001
           45              C       2.937715      11.531833       5.649401      -0.183169      32.136810 0.43728311E+03  0.10309621E+05                                 8.880545                            7.038902       0.068693       2.000771                    0.999125      29.504949      85.324660       0.611431       0.424892      -1.057400       0.006020       0.007408      -0.006005       0.011277      -0.007029      -0.014588      -0.020663      -0.013972      -0.049230      -0.034054       0.008651       0.025404             10.589975       7.041702      -0.309760       3.470521       7.043247       2.021942      17.684978           0.000003
           46              C       0.232736      -2.564230       8.428710      -0.234274      34.588633 0.48143807E+03  0.11685134E+05                                 9.436345                            7.446249      -0.163962       1.915446                    0.998114      31.216845      93.102184       0.584315       0.431883      -1.047849      -0.008346       0.003613      -0.006954       0.011448       0.020357      -0.028580       0.019927       0.011534      -0.100497      -0.056009       0.015740       0.040269             11.296432       8.520961      -2.795938       4.512494       8.985258      -2.840985      16.383077           0.000003
           47              C       0.628282      -2.491648       9.746385       0.227214      33.005524 0.37725299E+03  0.86241058E+04                                 9.426039                            6.758817      -0.430592       1.890324                    0.998735      26.006245      75.537319       0.590044       0.454088      -1.033689      -0.010442       0.028076       0.013897       0.033022       0.011916      -0.012965      -0.003112       0.032197      -0.042307      -0.018232      -0.012765       0.030997             12.265151       9.346866      -5.308694       3.953901      14.162756      -3.987623      13.285830          -0.000001
           48              C       1.319921      -3.608924      10.441536       0.051333      34.537856 0.43706055E+03  0.10301810E+05                                 9.498700                            7.110572      -0.271272       1.925734                    0.998745      27.365185      79.095475       0.599012       0.433809      -1.052052       0.012279      -0.014880       0.010889       0.022153      -0.002447       0.004445      -0.006720      -0.011348      -0.026129      -0.012062      -0.001102       0.013164             12.074144       9.372613      -5.962750       3.265976      14.964636      -5.090051      11.885182          -0.000001
           49              C       5.452973       9.569764       9.686726      -0.149746      33.086067 0.45834595E+03  0.10921544E+05                                 8.981814                            7.166637       0.091846       1.994204                    0.999627      30.027185      86.971345       0.611712       0.420212      -1.061546       0.018321      -0.003824       0.014519       0.023687      -0.004240       0.002367       0.005226       0.013383       0.102177      -0.025493      -0.009123       0.034616             10.379389       7.604517      -4.420939       1.885790      13.209973      -3.556626      10.323676           0.000007
           50              C       6.064421       8.488033      10.388362      -0.103623      31.639088 0.43348028E+03  0.10184546E+05                                 8.711368                            6.966021       0.063262       1.988127                    0.999658      29.377033      84.451375       0.621015       0.419789      -1.061966      -0.002605       0.027584       0.011265       0.029909      -0.000911      -0.018855       0.020131      -0.010429      -0.024608      -0.030135       0.002493       0.027642             10.024611       7.072175      -3.852088       2.292409      12.570809      -3.620926      10.430850           0.000008
           51              C       6.231160       8.529723      11.773477      -0.016179      34.905326 0.45237341E+03  0.10710110E+05                                 9.448168                            7.160983      -0.072217       1.988413                    0.998977      27.532056      78.673623       0.608597       0.425089      -1.061832      -0.016772       0.030429      -0.024492       0.042510       0.007568      -0.011582       0.000021       0.016859       0.010059      -0.014354      -0.003611       0.017965             11.986125       9.038527      -5.898810       2.963517      15.759020      -5.085116      11.160829          -0.000000
           52              C       2.146675      -4.624967      12.463441      -0.093675      31.155366 0.44142727E+03  0.10501377E+05                                 8.885382                            7.180116      -0.167923       1.928139                    0.998612      29.733897      88.267779       0.587874       0.437961      -1.042479      -0.008699       0.010901      -0.020173       0.024525       0.015960      -0.000717       0.007258       0.029600       0.037186      -0.029126       0.012129       0.016998             10.565523       8.387579      -4.529348       1.858878      13.726755      -4.062996       9.582237          -0.000000
           53              C       1.536083      -3.545015      11.781259      -0.120238      32.412185 0.45446148E+03  0.10908504E+05                                 9.168933                            7.320418      -0.331320       1.871476                    0.998073      30.380644      91.084566       0.577075       0.442187      -1.038252       0.013388      -0.023586       0.006142       0.027808       0.011310      -0.010013       0.017354       0.015115      -0.007581      -0.028054       0.013041       0.015013             11.003657       8.526050      -4.372301       2.616452      13.510465      -4.808800      10.974456           0.000001
           54              C       6.968735       7.434681      12.485488       0.565665      23.776282 0.27444507E+03  0.58381462E+04                                 7.773072                            5.925343      -0.192327       1.981233                    0.999227      23.444896      67.332290       0.600183       0.479737      -1.011910       0.029364      -0.036303       0.038824       0.060725       0.077759       0.012740       0.028745       0.021279      -0.082432      -0.069512      -0.029201       0.098713              9.660126       8.215424      -4.466810       0.950726      11.944275      -3.446294       8.820677          -0.000000
           55              C       6.011535      12.077481       3.623606       0.565643      24.883620 0.27113176E+03  0.57444160E+04                                 7.964965                            5.870163      -0.160442       1.991735                    0.999340      23.320940      66.622702       0.606582       0.476597      -1.014589      -0.014523      -0.021864      -0.056512       0.062310       0.058736      -0.022521      -0.038426      -0.082491      -0.170076      -0.068621      -0.043238       0.111859             10.121163       8.961956      -1.305551       2.007323       5.486148       2.074318      15.915384          -0.000000
           56              C       2.682568      -1.819421       5.046332      -0.012408      36.271647 0.47053668E+03  0.11255942E+05                                 9.732444                            7.320864      -0.197223       1.944908                    0.998624      27.855292      80.140875       0.599453       0.427132      -1.060029       0.018131       0.007105       0.038337       0.042999      -0.009065      -0.004467      -0.005438       0.024329      -0.015984      -0.016450      -0.001674       0.018125             12.602885       7.702082      -0.876112       3.611402       7.493817       2.269322      22.612757          -0.000001
           57              C       2.343395      -0.596665       5.537866      -0.108504      31.044393 0.43829903E+03  0.10383175E+05                                 8.760628                            7.103707      -0.120988       1.935022                    0.999118      29.816787      87.629550       0.598847       0.431748      -1.048754       0.009777      -0.003739       0.025629       0.027684      -0.009459      -0.000309      -0.023217      -0.015789      -0.009281      -0.023158      -0.005622       0.028780             10.218826       6.693411      -0.784267       2.207394       7.034152       1.924001      16.928916           0.000003
           58              C       2.646477      -0.240558       6.874995      -0.153644      33.088613 0.45967489E+03  0.10980776E+05                                 9.042980                            7.205851       0.015160       1.968035                    0.999544      30.253623      88.251808       0.605303       0.423595      -1.057526      -0.013491      -0.012627      -0.026990       0.032709      -0.011572      -0.004344       0.013627      -0.051822      -0.042382      -0.021794      -0.017446       0.039240             10.675570       6.936450      -0.724442       3.003191       7.096963       1.401488      17.993298           0.000006
           59              C       3.264897      -1.153334       7.715401       0.044663      36.029974 0.45676744E+03  0.10875411E+05                                 9.752511                            7.259931      -0.272446       1.920549                    0.998821      27.674157      80.145373       0.594504       0.432714      -1.053710      -0.007097      -0.015300      -0.012591       0.021047      -0.007047       0.003423       0.005754      -0.001836       0.026613      -0.013387       0.002227       0.011160             12.461604       7.445121      -0.751973       3.401584       7.841474       2.615937      22.098216          -0.000001
           60              C       6.985641      11.507045       5.899708      -0.117283      31.643491 0.43843274E+03  0.10371986E+05                                 8.817756                            7.066765      -0.053085       1.952761                    0.999464      29.837528      87.213126       0.606146       0.427139      -1.053107       0.003774       0.020446       0.003576       0.021097      -0.007333      -0.006386       0.000079      -0.031215      -0.074995      -0.026789      -0.002994       0.029784             10.375181       6.802701      -0.787677       2.637922       6.845924       1.050859      17.476919           0.000002
           61              C       3.598913      -2.412354       7.194038      -0.127320      32.609081 0.46031047E+03  0.11064269E+05                                 9.103989                            7.317837      -0.282571       1.879376                    0.998732      30.563603      91.157247       0.584102       0.436260      -1.043645      -0.008258       0.010715      -0.016459       0.021305      -0.014602      -0.005038      -0.017313      -0.008121      -0.075562      -0.033782       0.003674       0.030108             10.692987       6.824159      -0.687211       1.981828       7.348604       2.018831      17.906196           0.000002
           62              C       3.553523      -0.825736       9.145909       0.210609      34.140952 0.39350615E+03  0.90772947E+04                                 9.576124                            6.865264      -0.349719       1.909270                    0.998981      26.350916      76.506445       0.591163       0.449153      -1.038084       0.005075      -0.023592       0.026536       0.035868       0.009075      -0.005727      -0.003308       0.028382      -0.016591      -0.014401      -0.006760       0.021161             12.374771       7.528723      -1.408537       2.843835       9.760112       3.205871      19.835478          -0.000001
           63              C       3.168168       0.374218       9.730822      -0.248796      35.163144 0.50210520E+03  0.12315064E+05                                 9.527064                            7.602667      -0.183541       1.901848                    0.998137      31.788271      95.293536       0.578490       0.431687      -1.048004      -0.012734      -0.001010       0.014204       0.019103       0.008413       0.003637      -0.038517       0.023313      -0.057424      -0.050975       0.020070       0.030905             11.212872       7.090632      -1.765056       0.409158      12.280799       5.667653      14.267183           0.000002
           64              C       3.403517       0.603603      11.070544       0.122138      36.345971 0.41011503E+03  0.95215585E+04                                 9.866627                            6.913993      -0.264938       1.935067                    0.999061      26.555974      76.372914       0.603560       0.437103      -1.049244      -0.000539      -0.012714      -0.004811       0.013604       0.000723       0.003116       0.000334      -0.000253       0.000591      -0.003166      -0.000111       0.003277             13.235427       8.414892      -5.082491      -0.573956      19.378603       6.074696      11.912788          -0.000001
           65              C       2.960867       1.850294      11.737163       0.121212      34.741481 0.41552056E+03  0.96630001E+04                                 9.581983                            6.957979      -0.260756       1.938629                    0.999090      26.403098      75.594295       0.602812       0.436923      -1.051056      -0.001128       0.000953       0.006412       0.006580       0.005624       0.004939      -0.001270       0.004227      -0.007505      -0.007926      -0.000473       0.008399             12.738459       8.006747      -5.022060      -1.674132      19.323363       6.742236      10.885267          -0.000001
           66              C       2.427999       2.904917      11.019964      -0.185784      32.346122 0.45915259E+03  0.10957517E+05                                 8.943675                            7.227706      -0.023454       1.967288                    0.998526      29.960807      87.155381       0.601556       0.426653      -1.056364      -0.004215       0.006576       0.002611       0.008236       0.011819      -0.000681      -0.001595       0.015563       0.076614      -0.026942       0.001306       0.025636             10.578698       7.493942      -4.139905      -0.992950      15.632958       3.766683       8.609194           0.000007
           67              C       1.973279       4.052706      11.696958       0.104094      25.462415 0.33290874E+03  0.73598850E+04                                 7.708463                            6.204644       0.066579       2.042343                    0.999309      26.072721      73.938559       0.638882       0.433650      -1.047970       0.019462      -0.012272       0.041411       0.047373       0.026549       0.011567      -0.027904       0.018358      -0.041391      -0.047409       0.011111       0.036298              9.012791       6.290737      -3.201729      -0.496612      12.819309       2.699498       7.928327           0.000003
           68              C       6.244078       9.132362       0.719793       0.104804      25.561878 0.32549565E+03  0.71625306E+04                                 7.724227                            6.136721      -0.024077       2.011226                    0.999423      26.056039      73.952738       0.641543       0.433869      -1.046824      -0.002173       0.027501      -0.038339       0.047232       0.027634       0.008479      -0.018519       0.058924       0.032928      -0.052409       0.017443       0.034966              9.064043       6.247344      -2.695626      -0.503250      11.737921       3.641647       9.206863          -0.000001
           69              C       6.709726       7.990657       0.132286      -0.183159      32.136624 0.43728007E+03  0.10309537E+05                                 8.880539                            7.038898       0.068672       2.000768                    0.999126      29.504816      85.324372       0.611429       0.424894      -1.057398       0.006011       0.008547      -0.004231       0.011273       0.010330       0.012464      -0.025459      -0.003484      -0.017819      -0.034052       0.008654       0.025397             10.589975       7.041710      -3.284261      -1.163722      14.308206       5.349799      10.420008           0.000003
           70              C       4.004729      -0.406560      11.790337      -0.234276      34.588929 0.48144300E+03  0.11685295E+05                                 9.436433                            7.446312      -0.164004       1.915433                    0.998114      31.217038      93.103221       0.584309       0.431886      -1.047846      -0.008345       0.007820      -0.000387       0.011443       0.034463      -0.006602      -0.003830       0.063390       0.055084      -0.056012       0.015744       0.040268             11.296545       8.521052      -5.267015       0.662684      17.251531       0.945474       8.117052           0.000003
           71              C       4.400279      -1.574305      11.175595       0.227213      33.005497 0.37725240E+03  0.86240943E+04                                 9.426061                            6.758830      -0.430630       1.890314                    0.998735      26.006251      75.537500       0.590041       0.454090      -1.033687      -0.010442      -0.000944      -0.031316       0.033024       0.016754      -0.005425      -0.003954       0.034022      -0.036843      -0.018241      -0.012760       0.031000             12.265181       9.346887      -5.805570       3.179803      16.457568      -2.936461      10.991087          -0.000001
           72              C      -2.452082      -2.671603      11.901872       0.051334      34.537747 0.43705892E+03  0.10301759E+05                                 9.498670                            7.110551      -0.271217       1.925751                    0.998745      27.365129      79.095195       0.599014       0.433808      -1.052053       0.012280      -0.016097       0.008992       0.022153      -0.005056       0.000377      -0.011485      -0.000938       0.005087      -0.012061      -0.001103       0.013164             12.074104       9.372579      -5.452493       4.060907      16.273646      -4.490389      10.576087          -0.000001
           73              C       1.680991       3.502982       0.234743      -0.149752      33.086231 0.45834909E+03  0.10921637E+05                                 8.981840                            7.166660       0.091852       1.994206                    0.999627      30.027284      86.971666       0.611711       0.420212      -1.061546       0.018316      -0.014790      -0.002575       0.023682      -0.003909       0.002865       0.025293      -0.030411      -0.029238      -0.025494      -0.009121       0.034616             10.379419       7.604539      -3.555622       3.233985      13.517535      -3.415775      10.016183           0.000007
           74              C       2.292439       2.414592       0.926004      -0.103617      31.638819 0.43347574E+03  0.10184409E+05                                 8.711307                            6.965974       0.063285       1.988135                    0.999658      29.376879      84.450721       0.621019       0.419788      -1.061967      -0.002603       0.001240      -0.029773       0.029912       0.016758       0.008684       0.006517       0.019291       0.064546      -0.030127       0.002487       0.027640             10.024536       7.072126      -3.688353       2.547442      13.543801      -3.175136       9.457680           0.000008
           75              C       2.459182       1.172668       0.311262      -0.016190      34.905357 0.45237420E+03  0.10710130E+05                                 9.448164                            7.160983      -0.072212       1.988416                    0.998977      27.532063      78.673567       0.608598       0.425088      -1.061833      -0.016772       0.034939      -0.017469       0.042512       0.013690      -0.002057       0.005110       0.005749      -0.023283      -0.014360      -0.003616       0.017975             11.986119       9.038530      -5.150900       4.128760      15.808981      -5.062214      11.110845          -0.000000
           76              C      -1.625324      -4.932967      11.983579      -0.093672      31.155264 0.44142536E+03  0.10501322E+05                                 8.885375                            7.180111      -0.167919       1.928140                    0.998612      29.733828      88.267586       0.587872       0.437962      -1.042478      -0.008698       0.022883      -0.001510       0.024527       0.007294      -0.014209       0.017383       0.007499      -0.029119      -0.029122       0.012124       0.016998             10.565514       8.387572      -3.576289       3.343734      13.377716      -4.222868       9.931252          -0.000000
           77              C      -2.235916      -3.863005      11.285834      -0.120235      32.412142 0.45446051E+03  0.10908475E+05                                 9.168924                            7.320409      -0.331349       1.871467                    0.998073      30.380618      91.084466       0.577075       0.442187      -1.038252       0.013389      -0.015406       0.018887       0.027809       0.013818      -0.006107       0.012758       0.025147       0.022518      -0.028057       0.013043       0.015014             11.003645       8.526040      -4.199637       2.885458      15.055716      -4.100948       9.429178           0.000001
           78              C       3.196757       0.069301       1.010304       0.565672      23.776120 0.27444282E+03  0.58380865E+04                                 7.773041                            5.925322      -0.192313       1.981237                    0.999227      23.444802      67.331956       0.600184       0.479737      -1.011910       0.029355      -0.050402       0.016832       0.060707       0.020791      -0.075997       0.007197       0.068316       0.058666      -0.069503      -0.029203       0.098706              9.660081       8.215385      -2.724574       3.665073      11.972055      -3.433509       8.792803          -0.000000
           79              N       0.371235      -1.405658      10.496007      -0.332278      41.005693 0.61171006E+03  0.15410749E+05                                10.030067                            8.075443       0.023666       2.012035                    0.996806      29.789304      84.073375       0.608149       0.399777      -1.092703      -0.051922      -0.011959      -0.169234       0.177424      -0.014775      -0.053468      -0.005711      -0.025133      -0.430283      -0.157018       0.064181       0.092837             11.854824       9.508336      -5.426792       0.091412      18.262472       0.756956       7.793662           0.000001
           80              N       9.478452      12.505222       3.729954      -0.208428      32.845729 0.52302214E+03  0.12686422E+05                                 8.677815                            7.490508      -0.298056       1.940094                    0.996289      27.739949      77.136896       0.627702       0.402285      -1.089622       0.061827       0.012868       0.134613       0.148690      -0.007760      -0.031010      -0.012197      -0.053281      -0.213331      -0.083081       0.019268       0.063812              9.835289       7.665498      -1.151246       2.657668       7.887499       0.459283      13.952871          -0.000000
           81              N       4.143236      -1.803562       9.876077      -0.332273      41.005288 0.61170302E+03  0.15410528E+05                                10.030004                            8.075397       0.023682       2.012041                    0.996806      29.789144      84.072819       0.608150       0.399778      -1.092702      -0.051929       0.148883       0.081351       0.177428       0.042457       0.035707      -0.089944       0.158770       0.121377      -0.157021       0.064178       0.092843             11.854741       9.508249      -2.343099       4.895669       9.036061      -3.469310      17.019913           0.000001
           82              N       5.706459      10.141109       0.046689      -0.208443      32.845803 0.52302419E+03  0.12686485E+05                                 8.677833                            7.490527      -0.297889       1.940150                    0.996290      27.739999      77.137091       0.627700       0.402285      -1.089621       0.061831      -0.117023      -0.067725       0.148674       0.024961       0.019948      -0.058436       0.047661       0.089447      -0.083066       0.019274       0.063792              9.835310       7.665534      -2.895696      -0.060152      12.553143       2.596463       9.287253          -0.000000
           83              O       8.818278      10.768570       0.184163      -0.507302      33.741514 0.52192559E+03  0.12483784E+05                                 8.394576                            7.143586       0.155739       2.121159                    0.993993      26.933722      71.169128       0.698414       0.366653      -1.130314       0.017149       0.004975       0.003464       0.018189      -0.021171      -0.032827      -0.035799       0.013716      -0.075799      -0.066506       0.029263       0.037243              9.765574      11.666940      -3.875319      -0.683749      11.467097       2.302154       6.162686           0.000000
           84              O       3.023380      10.281360       1.487572      -0.629405      37.842476 0.61450960E+03  0.15265928E+05                                 8.958688                            7.654820       0.410122       2.153051                    0.996810      29.246168      78.007079       0.689508       0.357579      -1.140756      -0.015242      -0.011288      -0.001561       0.019031       0.075004       0.042445      -0.010696       0.060387       0.134364      -0.110338       0.026413       0.083925             10.401338      10.287320       1.863225       2.624538       9.299008       4.305104      11.617686          -0.000002
           85              O      10.524304      13.326808       0.787233      -0.584241      36.934980 0.62803035E+03  0.15749184E+05                                 8.945839                            7.848562      -0.012892       2.036661                    0.994570      28.798722      78.180369       0.664045       0.367816      -1.128258       0.010532       0.019114      -0.013971       0.025912       0.036322       0.006257      -0.000783       0.024198       0.149193      -0.063313       0.012844       0.050469             10.157709       9.157897      -0.618164      -0.562735       8.396326      -3.669945      12.918903          -0.000000
           86              O       0.156911       6.644716      11.837026      -0.553835      31.912270 0.50705893E+03  0.12006971E+05                                 7.979542                            6.942622       0.580781       2.237790                    0.996348      27.511294      71.667669       0.725623       0.356467      -1.141518      -0.013083       0.009202       0.006314       0.017196       0.004665      -0.020101       0.042673       0.031542      -0.215336      -0.091451       0.036392       0.055060              9.109083       9.236843      -4.174552      -0.706365      12.155605       0.580176       5.934799           0.000003
           87              O       5.046272      12.641547       3.102242      -0.507289      33.740157 0.52189971E+03  0.12482994E+05                                 8.394312                            7.143377       0.155815       2.121191                    0.993994      26.933200      71.166953       0.698430       0.366650      -1.130318       0.017156      -0.001080      -0.005969       0.018196       0.021026       0.032920      -0.035128       0.012287      -0.080142      -0.066501       0.029250       0.037252              9.765243      11.666542      -0.992249       3.807875       5.339222      -0.504773      12.289964           0.000000
           88              O       6.795377      11.253643       3.002379      -0.629401      37.842833 0.61451692E+03  0.15266163E+05                                 8.958779                            7.654893       0.410207       2.153080                    0.996813      29.246179      78.007378       0.689500       0.357582      -1.140753      -0.015244      -0.003276       0.010911       0.019031      -0.007362      -0.085862       0.029878      -0.028191      -0.131389      -0.110328       0.026403       0.083926             10.401457      10.287428      -1.610168      -2.786998       7.955588       3.689738      12.961355          -0.000002
           89              O       6.752305      13.158656       0.525254      -0.584242      36.934556 0.62802125E+03  0.15748887E+05                                 8.945742                            7.848483      -0.012742       2.036707                    0.994572      28.798562      78.179564       0.664052       0.367814      -1.128260       0.010530       0.020661      -0.011562       0.025912       0.009446      -0.035635       0.032317      -0.048054      -0.067568      -0.063324       0.012853       0.050471             10.157589       9.157786       0.254153       0.796351      14.913403      -0.684557       6.401579          -0.000000
           90              O       3.928930       0.329869       1.998560      -0.553839      31.912594 0.50706491E+03  0.12007149E+05                                 7.979594                            6.942661       0.580790       2.237790                    0.996349      27.511449      71.668201       0.725621       0.356467      -1.141518      -0.013084      -0.001906      -0.010995       0.017196       0.020226       0.004124      -0.006917       0.139824       0.109490      -0.091458       0.036395       0.055063              9.109148       9.236897      -1.096333       4.089526       6.574418      -1.976434      11.516129           0.000003

******************************************************
Auxiliary information for the entire system
The total spin magnetic moment of the unit cell is   0.000169
The total net atomic charge of the unit cell is   -0.000004
Accuracy of reproducing the electrostatic potential in the unit cell:
  The inner radius (bohr) =    5.0000
  The outer radius (bohr) =   12.0000
  Valid grid points have density less than (e/(bohr^3)) =    0.0001
  The number of valid grid points were=        76712
  The rms potential error without charges in kcal/mol is=      2.88124
  The rms potential error with partial charges in kcal/mol is=      0.36993
  The RRMSE value at monopole order=      0.12839
  The rms potential error with partial charges and cloud penetration in kcal/mol is=      0.37494
  The RRMSE value at monopole order with cloud penetration is=      0.13013
  The rms potential error with partial charges and atomic dipoles in kcal/mol is=      0.16682
  The RRMSE value at dipole order=      0.05790
  The rms potential error with partial charges, atomic dipoles and cloud penetration in kcal/mol is=      0.16661
  The RRMSE value at dipole order with cloud penetration=      0.05783

******************************************************
The electron densities and ab initio electrostatic potential were computed in VASP using the PBE functional and
projector augmented wave method. See the main text of the journal article for a description of computational details.
The atomic charges, dipoles, and quadrupoles were computed with the DDEC6 method as described in
(a) T. A. Manz and N. Gabaldon Limas, RSC Adv. 6 (2016) 47771-47801 DOI: 10.1039/c6ra04656h
(b) N. Gabaldon Limas and T. A. Manz, RSC Adv. 8 (2018) 2678-2707 DOI: 10.1039/c7ra11829e.
For each atom in the material, the electron cloud parameters were fit to the spherically averaged atom-in-material
electron density using radial positions for which this density was between 10^-4 and 10^-2 electrons per cubic bohr.
The polarizabilities, dispersion coefficients, and quantum Drude oscillator (QDO) parameters were fit using the MCLF method.
The magnetic structure of the system was optimized in VASP from the default ferromagnetic initial guess using spin polarization.
The atomic spin moments (ASMs) were computed on this optimized magnetic structure using the DDEC6 partition as inputs
to the method of T. A. Manz and D. S. Sholl, J. Chem. Theory Comput. 7 (2011) 4146-4164 DOI: 10.1021/ct200539n.
The RMSE and RRMSE were computed using a uniform grid with Ewald summation.
