# Supplementary material for: A collection of forcefield precursors for metal–organic frameworks
Source: RSC Adv. 2019 Nov 13;9(63):36492–507. doi: 10.1039/c9ra07327b (PMC9075174; doi:10.1039/c9ra07327b)
Supplement: RA-009-C9RA07327B-s6334 [file RA-009-C9RA07327B-s6334.xyz]

  124
jmolscript: load "" {1 1 1} spacegroup "x,y,z" unitcell [{      9.531600     0.000000     0.000000 }, {      0.489235    12.817366     0.000000 }, {      0.244620     6.408687    14.498576 }]
Mn     5.010417     6.408683     0.000000     1.065641
Mn     0.244617     6.408683     0.000000     1.067909
Mn     2.627518     6.408684     2.719933     1.085460
Mn     7.637937    12.817369    11.778643     1.085649
H      1.398347     9.665580    13.979527     0.132371
H      1.540447     2.700619     0.893112     0.127958
H      3.297231     2.328916     2.044299     0.124207
H      3.847001     7.093134    12.230999     0.113730
H      5.229383    13.818403     3.259280     0.103559
H      7.045249     5.130793     3.972610     0.116188
H      7.060216     3.974666     2.922913     0.145664
H      5.461469     5.989557     5.320977     0.115460
H      6.466256    14.209334     5.648645     0.117115
H      4.359196     6.577874     7.286984     0.105425
H      4.345927    15.969160    13.979527     0.131984
H      3.714588    10.116747     0.893112     0.127456
H      1.957805    10.488451     2.044299     0.124039
H      1.408038     5.724239    12.230999     0.113717
H      0.514888    11.816331     3.259280     0.104475
H      7.741387     7.686575     3.972610     0.117096
H      7.726420     8.842702     2.922913     0.143609
H      9.325168     6.827812     5.320977     0.115090
H      8.809616    11.425402     5.648645     0.116829
H      0.895841     6.239496     7.286984     0.106713
H      8.867108     9.560473     0.519049     0.132352
H      8.725008    16.525434    13.605464     0.127957
H      6.968224    16.897137    12.454277     0.124230
H      6.418454    12.132919     2.267577     0.113731
H      5.036072     5.407650    11.239296     0.103562
H      3.220206    14.095260    10.525966     0.116185
H      3.205239    15.251387    11.575663     0.145657
H      4.803986    13.236496     9.177599     0.115471
H      3.799199     5.016719     8.849931     0.117118
H      5.906259    12.648179     7.211592     0.105441
H      5.919528     3.256893     0.519049     0.131965
H      6.550867     9.109306    13.605464     0.127454
H      8.307650     8.737602    12.454277     0.124061
H      8.857417    13.501814     2.267577     0.113717
H      9.750567     7.409722    11.239296     0.104477
H      2.524068    11.539478    10.525966     0.117091
H      2.539035    10.383351    11.575663     0.143599
H      0.940287    12.398241     9.177599     0.115098
H      1.455839     7.800651     8.849931     0.116831
H      9.369614    12.986557     7.211592     0.106728
C      1.899313     3.087703     0.078872    -0.189515
C      3.590651     1.425932     0.282722     0.212220
C      5.421896     5.152582     2.761399     0.651809
C      4.569120     6.808589    14.116394    -0.005807
C      2.562703     4.410968     0.419879     0.661473
C      3.763938     1.645750     1.619781    -0.253056
C      4.423719     6.570185    12.737579    -0.174129
C      5.127194    13.663313     2.348189    -0.058648
C      5.206703     3.010801     6.658616    -0.003367
C      6.495131     4.452754     3.548381    -0.167836
C      5.521867     4.025936     5.693011     0.209164
C      5.228631     5.333308     5.938907    -0.268839
C      6.028007    14.464399     6.428959    -0.175016
C      4.571012     5.684504     7.133879    -0.066454
C      3.355722     9.729663     0.078872    -0.186765
C      1.664384    11.391434     0.282722     0.211302
C      9.364740     7.664786     2.761399     0.652073
C      1.175154    18.826151    14.116394    -0.007318
C      2.692332     8.406398     0.419879     0.658290
C      1.491097    11.171617     1.619781    -0.250617
C      0.831321     6.247188    12.737579    -0.171816
C      0.617077    11.971420     2.348189    -0.061649
C      9.579934     9.806569     6.658616    -0.002501
C      8.291506     8.364614     3.548381    -0.167420
C      9.264770     8.791433     5.693011     0.210483
C      9.558006     7.484062     5.938907    -0.268255
C      9.247865    11.170336     6.428959    -0.174911
C      0.684026     7.132866     7.133879    -0.069170
C      8.366142    16.138350    14.419704    -0.189540
C      6.674804    17.800121    14.215854     0.212212
C      4.843559    14.073471    11.737177     0.651782
C      5.696335    12.417464     0.382182    -0.005810
C      7.702752    14.815085    14.078697     0.661429
C      6.501517    17.580303    12.878795    -0.253051
C      5.841736    12.655868     1.760997    -0.174142
C      5.138261     5.562740    12.150387    -0.058653
C      5.058752    16.215252     7.839960    -0.003369
C      3.770324    14.773299    10.950195    -0.167856
C      4.743588    15.200117     8.805565     0.209177
C      5.036824    13.892745     8.559669    -0.268842
C      4.237448     4.761654     8.069617    -0.175036
C      5.694443    13.541549     7.364697    -0.066465
C      6.909733     9.496390    14.419704    -0.186786
C      8.601071     7.834619    14.215854     0.211293
C      0.900715    11.561267    11.737177     0.652043
C      9.090301     0.399902     0.382182    -0.007322
C      7.573123    10.819655    14.078697     0.658247
C      8.774358     8.054436    12.878795    -0.250613
C      9.434134    12.978865     1.760997    -0.171825
C      9.648378     7.254633    12.150387    -0.061650
C      0.685521     9.419484     7.839960    -0.002505
C      1.973949    10.861439    10.950195    -0.167430
C      1.000685    10.434620     8.805565     0.210497
C      0.707449    11.741991     8.559669    -0.268259
C      1.017590     8.055717     8.069617    -0.174927
C      9.581429    12.093187     7.364697    -0.069180
O      5.867708     5.847283     1.830010    -0.564230
O      3.721418     4.629633     0.058284    -0.532987
O      3.013894     8.552776    13.967058    -0.168741
O      1.809727     5.203082     1.076664    -0.636803
O      4.219294     4.997748     3.075728    -0.582767
O      6.081023     3.542337     4.547333    -0.164615
O      8.918928     6.970084     1.830010    -0.564311
O      1.533617     8.187733     0.058284    -0.532140
O      2.730381    17.081964    13.967058    -0.169570
O      3.445309     7.614285     1.076664    -0.635240
O      1.035742     7.819619     3.075728    -0.582623
O      8.705614     9.275032     4.547333    -0.164564
O      4.397747    13.378770    12.668566    -0.564229
O      6.544037    14.596420    14.440292    -0.532992
O      7.251561    10.673277     0.531518    -0.168748
O      8.455728    14.022971    13.421912    -0.636763
O      6.046161    14.228305    11.422848    -0.582823
O      4.184432    15.683716     9.951243    -0.164608
O      1.346527    12.255969    12.668566    -0.564310
O      8.731838    11.038320    14.440292    -0.532144
O      7.535074     2.144089     0.531518    -0.169576
O      6.820146    11.611768    13.421912    -0.635185
O      9.229713    11.406434    11.422848    -0.582681
O      1.559841     9.951021     9.951243    -0.164558

The following XYZ coordinates are in angstroms. Other properties are in atomic units.
The sperically averaged electron density of each atom fit to a function of the form exp(a - br)
eigen_1, eigen_2 and eigen_3 are the three eigenvalues of traceless quadrupole moment tensor
  atom number  atomic symbol              X              Y              Z     net charge C6 coefficient C8 coefficient C10 coefficient fluctuating dipole atomic polarizability isotropic forcefield polarizability              a              b squared Pearson coefficient          <r^3>          <r^4>         wp_QDO          m_QDO          q_QDO       dipole_x       dipole_y       dipole_z         dipole            Qxy            Qxz            Qyz     Q(x^2-y^2)  Q(3z^2 - R^2)        eigen_1        eigen_2        eigen_3 static polarizability      alpha(xx)      alpha(xy)      alpha(xz)      alpha(yy)      alpha(yz)      alpha(zz) atomic spin moment
            1             Mn       5.010417       6.408683       0.000000       1.065641     108.539571 0.23584211E+04  0.80371895E+05                                19.860575                           16.935136       0.076263       1.832533                    0.999724      52.597464     153.865728       0.394127       0.456024      -1.095277       0.000031      -0.000001      -0.000057       0.000065      -0.036401       0.057328       0.050603      -0.019066      -0.139603      -0.108516       0.046821       0.061695             23.637369      28.168847      -0.617531      -0.143145      23.113466      -4.719124      19.629792           4.699043
            2             Mn       0.244617       6.408683       0.000000       1.067909     108.482365 0.23565859E+04  0.80289156E+05                                19.850839                           16.926226       0.077080       1.833067                    0.999706      52.551059     153.682063       0.394334       0.455899      -1.095414      -0.000041       0.000001      -0.000064       0.000076      -0.038534      -0.056216      -0.053956      -0.018257      -0.139621      -0.110646       0.046250       0.064396             23.626387      28.157055      -0.611678       0.143309      23.104159       4.714636      19.617946           4.702327
            3             Mn       2.627518       6.408684       2.719933       1.085460     124.963072 0.33220809E+04  0.12127958E+06                                19.720026                           18.286524       0.086597       1.843713                    0.999801      51.220921     146.797312       0.444473       0.377471      -1.167757       0.000112      -0.000521       0.038709       0.038713       0.107791       0.000036      -0.000161      -0.094925      -0.116935      -0.098289      -0.038978       0.137267             21.013647      25.184882      -7.242724       0.000665      18.530724      -0.001245      19.325334           4.775957
            4             Mn       7.637937      12.817369      11.778643       1.085649     124.917157 0.33205392E+04  0.12120832E+06                                19.714889                           18.282002       0.087088       1.843920                    0.999801      51.211462     146.757530       0.444541       0.377459      -1.167775      -0.000111       0.000521      -0.038386       0.038390       0.107565       0.000037      -0.000163      -0.094884      -0.117417      -0.097994      -0.039139       0.137132             21.007948      25.177070      -7.240147       0.000686      18.525915      -0.001243      19.320859           4.775527
            5              H       1.398347       9.665580      13.979527       0.132371       0.960050 0.69981071E+01  0.68012129E+02                                 1.752311                            1.651777      -1.488823       2.182770                    0.991336       3.914557      11.768260       0.431069       1.462021      -0.669883      -0.026055       0.002958      -0.020550       0.033316      -0.008344       0.003953       0.001852       0.001458       0.028022      -0.013756       0.003312       0.010445              1.835187       2.193978      -0.186940       0.479293       1.607376      -0.163712       1.704207           0.000469
            6              H       1.540447       2.700619       0.893112       0.127958       1.167667 0.98396333E+01  0.10256235E+03                                 1.900675                            1.885280      -1.273428       2.280940                    0.993408       3.802814      11.266518       0.433803       1.354579      -0.693239      -0.014433      -0.015591       0.026548       0.034003      -0.005696      -0.009978      -0.000185      -0.003908       0.018767      -0.013059       0.000422       0.012637              1.916075       1.939489       0.121686      -0.167524       1.901016      -0.294582       1.907721           0.000262
            7              H       3.297231       2.328916       2.044299       0.124207       1.110680 0.83574635E+01  0.83112171E+02                                 1.790378                            1.706149      -1.053503       2.382979                    0.997230       3.518246       9.977124       0.471548       1.306142      -0.703929      -0.013732       0.024051       0.022680       0.035796      -0.014017      -0.000661       0.006186      -0.005437       0.033233      -0.020204       0.004766       0.015437              1.830937       1.761572      -0.412621      -0.078316       2.086914       0.263298       1.644327          -0.000226
            8              H       3.847001       7.093134      12.230999       0.113730       1.129833 0.83879866E+01  0.82930895E+02                                 1.754765                            1.666430      -1.108378       2.347092                    0.997268       3.504008       9.692069       0.498999       1.241502      -0.717740      -0.024535       0.018153      -0.025002       0.039454      -0.009071       0.012564      -0.004202      -0.003564       0.046247      -0.018724      -0.003914       0.022639              1.786849       1.883553      -0.392900       0.268392       1.783101      -0.190295       1.693891           0.000025
            9              H       5.229383      13.818403       3.259280       0.103559       1.059533 0.74131083E+01  0.71005580E+02                                 1.678905                            1.562135      -0.818346       2.484099                    0.999174       3.385907       9.193755       0.518019       1.234434      -0.719348       0.004324       0.006726       0.037728       0.038566      -0.018489       0.005430       0.001042      -0.000695       0.023118      -0.023040       0.007171       0.015869              1.723936       1.354245      -0.001435       0.130562       1.422051       0.243642       2.395512          -0.000014
           10              H       7.045249       5.130793       3.972610       0.116188       1.126401 0.86526850E+01  0.86518945E+02                                 1.786109                            1.710654      -1.037180       2.380249                    0.996961       3.596013      10.118497       0.482993       1.268250      -0.711417       0.020863       0.014493       0.016886       0.030504       0.004222       0.005835      -0.002150       0.002684       0.006378      -0.008333       0.001068       0.007266              1.830394       1.823708       0.442672       0.146612       1.917751       0.246552       1.749723           0.000114
           11              H       7.060216       3.974666       2.922913       0.145664       1.064480 0.76782343E+01  0.74781891E+02                                 1.762886                            1.647161      -0.867424       2.494392                    0.998622       3.319192       9.325416       0.474602       1.325079      -0.701162       0.022975      -0.021062      -0.023618       0.039106      -0.002837      -0.005508      -0.000765      -0.002830       0.004039      -0.007107       0.001444       0.005663              1.845143       1.743242      -0.259778      -0.447636       1.692640       0.380627       2.099548           0.000270
           12              H       5.461469       5.989557       5.320977       0.115460       1.178482 0.86442292E+01  0.86270505E+02                                 1.820355                            1.700122      -1.097357       2.351852                    0.997035       3.574699       9.994854       0.489446       1.253906      -0.714624       0.005150       0.029267      -0.017344       0.034408      -0.001832      -0.011726      -0.002731      -0.039997       0.004620      -0.025967       0.006326       0.019641              1.886940       1.541559       0.189940      -0.288684       1.925525      -0.440442       2.193736           0.000420
           13              H       6.466256      14.209334       5.648645       0.117115       1.101083 0.77593977E+01  0.75012935E+02                                 1.704946                            1.585057      -1.071629       2.366701                    0.997961       3.400092       9.209650       0.521801       1.214208      -0.723892       0.018020      -0.016129      -0.031159       0.039443      -0.010395      -0.012576       0.010606      -0.017882       0.003206      -0.018248      -0.005360       0.023607              1.762813       1.506866      -0.120238      -0.371527       1.541461       0.130753       2.240113           0.000004
           14              H       4.359196       6.577874       7.286984       0.105425       1.156745 0.83103099E+01  0.80852024E+02                                 1.703798                            1.598562      -0.773338       2.507401                    0.999540       3.245968       8.515038       0.545958       1.153116      -0.741243      -0.007585       0.037519       0.008480       0.039206      -0.001623      -0.015087      -0.001259      -0.027670       0.017723      -0.024434       0.010932       0.013502              1.721390       1.441596      -0.242695      -0.088494       2.248789       0.130688       1.473785           0.000022
           15              H       4.345927      15.969160      13.979527       0.131984       0.963304 0.70265602E+01  0.68358643E+02                                 1.756021                            1.654873      -1.489249       2.181679                    0.991279       3.923102      11.800375       0.430762       1.461564      -0.669929       0.025920      -0.002965      -0.020634       0.033262      -0.008476      -0.004214      -0.002026       0.001444       0.027156      -0.013862       0.003530       0.010332              1.839326       2.199441      -0.187880      -0.481404       1.610522       0.164490       1.708016           0.000481
           16              H       3.714588      10.116747       0.893112       0.127456       1.172951 0.98988050E+01  0.10335303E+03                                 1.907699                            1.891956      -1.285857       2.275409                    0.993269       3.813706      11.315147       0.432609       1.356034      -0.692924       0.014166       0.015309       0.026180       0.033473      -0.005333       0.010369       0.000305      -0.003882       0.019511      -0.013192       0.000192       0.013000              1.923261       1.946661       0.122491       0.168711       1.908187       0.296522       1.914934           0.000267
           17              H       1.957805      10.488451       2.044299       0.124039       1.116530 0.84124415E+01  0.83807407E+02                                 1.797463                            1.712329      -1.053300       2.382786                    0.997303       3.527836      10.017588       0.470394       1.307025      -0.703716       0.013622      -0.024003       0.023000       0.035927      -0.014280       0.000609      -0.006397      -0.005871       0.031986      -0.020334       0.004783       0.015551              1.838452       1.768470      -0.415798       0.079055       2.096524      -0.265346       1.650361          -0.000226
           18              H       1.408038       5.724239      12.230999       0.113717       1.134323 0.84312130E+01  0.83492623E+02                                 1.761884                            1.672633      -1.126224       2.339393                    0.997144       3.511811       9.731817       0.497056       1.244350      -0.717096       0.024243      -0.018060      -0.025373       0.039467      -0.008816      -0.012245       0.004123      -0.003494       0.046461      -0.018417      -0.003952       0.022369              1.794334       1.891704      -0.395915      -0.270396       1.790628       0.191800       1.700672           0.000022
           19              H       0.514888      11.816331       3.259280       0.104475       1.060194 0.74212594E+01  0.71127188E+02                                 1.681992                            1.564842      -0.878367       2.456935                    0.998604       3.388229       9.213028       0.516480       1.237357      -0.718681      -0.004597      -0.006724       0.037173       0.038055      -0.018254      -0.005356      -0.001039      -0.000851       0.023286      -0.022825       0.007214       0.015611              1.727181       1.356379      -0.001479      -0.130918       1.424438      -0.244374       2.400724          -0.000017
           20              H       7.741387       7.686575       3.972610       0.117096       1.120961 0.85989413E+01  0.85826918E+02                                 1.778464                            1.703883      -1.018682       2.388687                    0.997149       3.585218      10.071066       0.484688       1.266093      -0.711893      -0.021127      -0.014204       0.016776       0.030489       0.004073      -0.005665       0.002062       0.002330       0.007047      -0.008106       0.001027       0.007078              1.822304       1.815751       0.439401      -0.145360       1.909022      -0.244627       1.742138           0.000114
           21              H       7.726420       8.842702       2.922913       0.143609       1.065460 0.76833395E+01  0.74776749E+02                                 1.756810                            1.642124      -0.850792       2.499346                    0.998857       3.319087       9.294350       0.478185       1.316113      -0.702985      -0.023111       0.021017      -0.024610       0.039768      -0.002805       0.005616       0.000715      -0.003064       0.003298      -0.007209       0.001554       0.005654              1.838353       1.737310      -0.257999       0.444758       1.686789      -0.378039       2.090961           0.000273
           22              H       9.325168       6.827812       5.320977       0.115090       1.178227 0.86403418E+01  0.86202243E+02                                 1.818205                            1.698275      -1.084612       2.356035                    0.997031       3.573774       9.983080       0.490458       1.251747      -0.715096      -0.004750      -0.029292      -0.017472       0.034436      -0.002067       0.011949       0.002942      -0.039584       0.002787      -0.025844       0.006056       0.019788              1.884621       1.539988       0.189653       0.288107       1.923151       0.439528       2.190725           0.000413
           23              H       8.809616      11.425402       5.648645       0.116829       1.102730 0.77714254E+01  0.75130627E+02                                 1.703651                            1.583953      -1.058845       2.371725                    0.997974       3.401277       9.201868       0.523329       1.210640      -0.724692      -0.018272       0.016616      -0.031074       0.039693      -0.009535       0.012530      -0.010266      -0.017759       0.004212      -0.018059      -0.004719       0.022778              1.761413       1.505775      -0.120064       0.370996       1.540343      -0.130558       2.238122           0.000003
           24              H       0.895841       6.239496       7.286984       0.106713       1.154376 0.82920558E+01  0.80657087E+02                                 1.704314                            1.599048      -0.779214       2.506381                    0.999531       3.241463       8.511609       0.544545       1.156358      -0.740475       0.007610      -0.036936       0.008533       0.038665      -0.001527       0.015258       0.001223      -0.027430       0.017575      -0.024455       0.010831       0.013624              1.721918       1.442043      -0.242745       0.088541       2.249425      -0.130697       1.474286           0.000016
           25              H       8.867108       9.560473       0.519049       0.132352       0.960067 0.69982703E+01  0.68014303E+02                                 1.752352                            1.651812      -1.488932       2.182718                    0.991335       3.914668      11.768753       0.431057       1.462048      -0.669878       0.026056      -0.002958       0.020550       0.033316      -0.008343       0.003952       0.001853       0.001455       0.028028      -0.013756       0.003311       0.010446              1.835234       2.194048      -0.186952       0.479314       1.607411      -0.163719       1.704242           0.000471
           26              H       8.725008      16.525434      13.605464       0.127957       1.167505 0.98378307E+01  0.10253872E+03                                 1.900509                            1.885119      -1.273297       2.281026                    0.993410       3.802435      11.265077       0.433819       1.354595      -0.693238       0.014436       0.015590      -0.026555       0.034009      -0.005695      -0.009980      -0.000182      -0.003909       0.018775      -0.013060       0.000419       0.012641              1.915904       1.939302       0.121669      -0.167506       1.900834      -0.294547       1.907575           0.000272
           27              H       6.968224      16.897137      12.454277       0.124230       1.110388 0.83546245E+01  0.83076279E+02                                 1.790028                            1.705833      -1.053133       2.383181                    0.997234       3.517645       9.974724       0.471605       1.306102      -0.703940       0.013731      -0.024059      -0.022682       0.035803      -0.014017      -0.000662       0.006191      -0.005442       0.033227      -0.020203       0.004762       0.015441              1.830568       1.761227      -0.412488      -0.078296       2.086454       0.263219       1.644023          -0.000219
           28              H       6.418454      12.132919       2.267577       0.113731       1.129840 0.83880783E+01  0.82932324E+02                                 1.754797                            1.666459      -1.108365       2.347098                    0.997268       3.504062       9.692362       0.498984       1.241532      -0.717733       0.024535      -0.018152       0.025000       0.039452      -0.009072       0.012564      -0.004201      -0.003564       0.046245      -0.018725      -0.003913       0.022638              1.786884       1.883596      -0.392917       0.268397       1.783141      -0.190299       1.693914           0.000019
           29              H       5.036072       5.407650      11.239296       0.103562       1.059473 0.74125349E+01  0.70998374E+02                                 1.678813                            1.562052      -0.818302       2.484127                    0.999174       3.385749       9.193071       0.518047       1.234398      -0.719357      -0.004325      -0.006728      -0.037730       0.038569      -0.018488       0.005431       0.001043      -0.000699       0.023117      -0.023040       0.007172       0.015869              1.723843       1.354177      -0.001434       0.130548       1.421978       0.243624       2.395376          -0.000007
           30              H       3.220206      14.095260      10.525966       0.116185       1.126168 0.86503602E+01  0.86489391E+02                                 1.785848                            1.710417      -1.036936       2.380398                    0.996963       3.595448      10.116348       0.483032       1.268239      -0.711423      -0.020870      -0.014502      -0.016888       0.030513       0.004224       0.005835      -0.002150       0.002685       0.006368      -0.008334       0.001069       0.007265              1.830118       1.823423       0.442575       0.146586       1.917464       0.246512       1.749467           0.000121
           31              H       3.205239      15.251387      11.575663       0.145657       1.064356 0.76770841E+01  0.74767599E+02                                 1.762741                            1.647034      -0.867380       2.494436                    0.998624       3.318868       9.324195       0.474623       1.325074      -0.701165      -0.022979       0.021065       0.023621       0.039112      -0.002837      -0.005508      -0.000765      -0.002825       0.004034      -0.007106       0.001443       0.005664              1.844984       1.743097      -0.259748      -0.447587       1.692496       0.380583       2.099360           0.000282
           32              H       4.803986      13.236496       9.177599       0.115471       1.178340 0.86428797E+01  0.86253466E+02                                 1.820204                            1.699988      -1.097145       2.351974                    0.997037       3.574379       9.993675       0.489467       1.253905      -0.714626      -0.005149      -0.029267       0.017350       0.034411      -0.001829      -0.011727      -0.002732      -0.039999       0.004625      -0.025969       0.006328       0.019641              1.886781       1.541440       0.189917      -0.288645       1.925366      -0.440393       2.193538           0.000432
           33              H       3.799199       5.016719       8.849931       0.117118       1.101067 0.77592386E+01  0.75010871E+02                                 1.704917                            1.585031      -1.071591       2.366720                    0.997961       3.400047       9.209439       0.521811       1.214193      -0.723896      -0.018019       0.016127       0.031159       0.039441      -0.010395      -0.012576       0.010605      -0.017882       0.003207      -0.018247      -0.005358       0.023606              1.762784       1.506844      -0.120234      -0.371519       1.541433       0.130749       2.240075           0.000009
           34              H       5.906259      12.648179       7.211592       0.105441       1.156669 0.83096232E+01  0.80843658E+02                                 1.703724                            1.598497      -0.773274       2.507439                    0.999541       3.245844       8.514619       0.545969       1.153117      -0.741243       0.007587      -0.037522      -0.008479       0.039209      -0.001624      -0.015087      -0.001260      -0.027672       0.017717      -0.024435       0.010934       0.013501              1.721316       1.441537      -0.242676      -0.088485       2.248686       0.130674       1.473724           0.000025
           35              H       5.919528       3.256893       0.519049       0.131965       0.963323 0.70267362E+01  0.68360985E+02                                 1.756065                            1.654910      -1.489365       2.181624                    0.991278       3.923217      11.800889       0.430750       1.461593      -0.669924      -0.025921       0.002964       0.020634       0.033263      -0.008475      -0.004213      -0.002027       0.001442       0.027162      -0.013862       0.003529       0.010333              1.839376       2.199516      -0.187892      -0.481427       1.610559       0.164497       1.708054           0.000483
           36              H       6.550867       9.109306      13.605464       0.127454       1.172785 0.98969478E+01  0.10332865E+03                                 1.907530                            1.891792      -1.285730       2.275494                    0.993271       3.813314      11.313663       0.432623       1.356053      -0.692923      -0.014168      -0.015309      -0.026187       0.033479      -0.005332       0.010371       0.000302      -0.003882       0.019520      -0.013194       0.000189       0.013005              1.923087       1.946471       0.122474       0.168694       1.908003       0.296487       1.914787           0.000277
           37              H       8.307650       8.737602      12.454277       0.124061       1.116237 0.84095950E+01  0.83771332E+02                                 1.797111                            1.712012      -1.052937       2.382984                    0.997307       3.527231      10.015163       0.470453       1.306983      -0.703727      -0.013622       0.024011      -0.023003       0.035933      -0.014279       0.000610      -0.006402      -0.005876       0.031980      -0.020333       0.004779       0.015555              1.838081       1.768124      -0.415664       0.079035       2.096061      -0.265266       1.650056          -0.000219
           38              H       8.857417      13.501814       2.267577       0.113717       1.134332 0.84313268E+01  0.83494318E+02                                 1.761919                            1.672663      -1.126211       2.339398                    0.997144       3.511868       9.732117       0.497041       1.244378      -0.717089      -0.024243       0.018060       0.025371       0.039466      -0.008817      -0.012245       0.004122      -0.003494       0.046459      -0.018418      -0.003951       0.022368              1.794372       1.891749      -0.395933      -0.270402       1.790670       0.191805       1.700696           0.000015
           39              H       9.750567       7.409722      11.239296       0.104477       1.060137 0.74207050E+01  0.71120207E+02                                 1.681904                            1.564762      -0.878315       2.456966                    0.998605       3.388074       9.212355       0.516507       1.237321      -0.718689       0.004598       0.006726      -0.037175       0.038057      -0.018254      -0.005357      -0.001040      -0.000855       0.023286      -0.022825       0.007214       0.015611              1.727091       1.356313      -0.001478      -0.130904       1.424367      -0.244357       2.400594          -0.000010
           40              H       2.524068      11.539478      10.525966       0.117091       1.120733 0.85966558E+01  0.85797885E+02                                 1.778206                            1.703648      -1.018443       2.388835                    0.997152       3.584656      10.068923       0.484727       1.266081      -0.711899       0.021134       0.014214      -0.016777       0.030498       0.004076      -0.005665       0.002061       0.002331       0.007036      -0.008107       0.001029       0.007078              1.822030       1.815468       0.439306      -0.145336       1.908738      -0.244589       1.741884           0.000121
           41              H       2.539035      10.383351      11.575663       0.143599       1.065350 0.76823109E+01  0.74763971E+02                                 1.756684                            1.642013      -0.850749       2.499389                    0.998858       3.318785       9.293225       0.478204       1.316111      -0.702987       0.023116      -0.021019       0.024614       0.039774      -0.002805       0.005617       0.000715      -0.003060       0.003292      -0.007208       0.001553       0.005655              1.838215       1.737184      -0.257975       0.444719       1.686661      -0.378002       2.090800           0.000286
           42              H       0.940287      12.398241       9.177599       0.115098       1.178100 0.86391283E+01  0.86186941E+02                                 1.818074                            1.698157      -1.084429       2.356143                    0.997034       3.573480       9.982010       0.490475       1.251749      -0.715097       0.004749       0.029292       0.017478       0.034440      -0.002063       0.011950       0.002942      -0.039586       0.002792      -0.025846       0.006058       0.019788              1.884482       1.539883       0.189633       0.288073       1.923012       0.439486       2.190552           0.000425
           43              H       1.455839       7.800651       8.849931       0.116831       1.102719 0.77713112E+01  0.75129103E+02                                 1.703627                            1.583931      -1.058810       2.371742                    0.997974       3.401241       9.201687       0.523339       1.210624      -0.724696       0.018270      -0.016614       0.031074       0.039692      -0.009535       0.012530      -0.010264      -0.017759       0.004212      -0.018060      -0.004718       0.022777              1.761390       1.505757      -0.120061       0.370990       1.540319      -0.130556       2.238093           0.000007
           44              H       9.369614      12.986557       7.211592       0.106728       1.154306 0.82914187E+01  0.80649347E+02                                 1.704248                            1.598989      -0.779157       2.506416                    0.999532       3.241345       8.511220       0.544553       1.156361      -0.740474      -0.007613       0.036938      -0.008532       0.038667      -0.001528       0.015258       0.001224      -0.027433       0.017570      -0.024455       0.010833       0.013623              1.721852       1.441991      -0.242729       0.088533       2.249333      -0.130684       1.474231           0.000019
           45              C       1.899313       3.087703       0.078872      -0.189515      29.694764 0.42187348E+03  0.99313464E+04                                 8.525273                            6.884506      -0.376320       1.878625                    0.995409      29.812428      88.274795       0.617569       0.421303      -1.051766       0.049885      -0.075465      -0.054198       0.105456      -0.052475      -0.030357       0.013358       0.030243       0.018252      -0.058691      -0.009726       0.068417             10.121300      10.483427      -1.359282       0.770229      13.981507       0.257158       5.898965           0.004758
           46              C       3.590651       1.425932       0.282722       0.212220      31.088281 0.39009714E+03  0.89679000E+04                                 8.893357                            6.819755      -0.139258       1.970175                    0.999457      26.303837      75.928835       0.595926       0.447091      -1.040578      -0.040072       0.033145      -0.031314       0.060704      -0.030141       0.018231      -0.014178       0.006642      -0.026213      -0.026247      -0.018396       0.044643             10.630365      10.578769      -5.790749       0.864488      12.646354       1.193295       8.665973           0.000206
           47              C       5.421896       5.152582       2.761399       0.651809      20.252106 0.23808096E+03  0.48881490E+04                                 6.963373                            5.576656      -0.010392       2.066798                    0.999565      21.775967      61.455425       0.609021       0.489840      -1.006575      -0.036972       0.005795      -0.027794       0.046616       0.026964      -0.003151       0.067484      -0.104370      -0.014883      -0.068063      -0.033485       0.101548              7.793662       8.813049      -0.201351       0.121246       5.813230      -2.890896       8.754706           0.017188
           48              C       4.569120       6.808589      14.116394      -0.005807      35.299579 0.46196997E+03  0.11053090E+05                                 9.542112                            7.319999      -0.297669       1.910399                    0.998501      28.256813      82.583496       0.588568       0.434950      -1.050200       0.012672      -0.027370      -0.017025       0.034634       0.001801       0.012362       0.009144       0.001089       0.067853      -0.015612      -0.013190       0.028802             11.296642      10.480087      -5.556810       0.042818      13.291357       2.621546      10.118482           0.000223
           49              C       2.562703       4.410968       0.419879       0.661473      21.414320 0.24251286E+03  0.50260166E+04                                 7.359668                            5.694713      -0.246858       1.985879                    0.999405      22.257684      64.098619       0.589355       0.501465      -0.995939       0.006200       0.056415       0.016274       0.059042      -0.028797       0.028333      -0.051400       0.001599       0.171515      -0.061693      -0.031375       0.093068              8.669394      10.109482       0.521611      -1.124362      11.012869       1.591046       4.885831           0.023434
           50              C       3.763938       1.645750       1.619781      -0.253056      31.921159 0.48462631E+03  0.11763671E+05                                 8.777637                            7.398148       0.022363       1.967791                    0.999204      31.506519      93.495522       0.595799       0.423516      -1.054621       0.030962      -0.018003       0.050364       0.061800      -0.021919      -0.006167       0.022728      -0.012884      -0.003243      -0.026924      -0.009641       0.036565              9.347672       8.686799      -3.601363       1.816375       9.868955       0.147626       9.487263           0.000235
           51              C       4.423719       6.570185      12.737579      -0.174129      33.152332 0.47379160E+03  0.11444023E+05                                 9.051450                            7.357981      -0.136411       1.912251                    0.999374      31.133918      92.377423       0.591771       0.428510      -1.050784      -0.001508      -0.013709       0.025199       0.028726      -0.012689       0.033371      -0.011582       0.009147       0.059705      -0.029734      -0.017746       0.047481              9.813124       8.679157      -3.803902      -0.179397      10.576925       2.525124      10.183289           0.000475
           52              C       5.127194      13.663313       2.348189      -0.058648      30.275281 0.40411436E+03  0.93581964E+04                                 8.477241                            6.750714       0.169652       2.032886                    0.999815      28.687941      82.700150       0.625449       0.422889      -1.056769      -0.017084       0.023795      -0.035915       0.046346      -0.014940       0.008619       0.006780       0.009170       0.063733      -0.028509       0.004591       0.023919              9.270938       8.061284      -3.648057       0.642004       9.624560       1.359402      10.126971           0.000075
           53              C       5.206703       3.010801       6.658616      -0.003367      39.354216 0.44191621E+03  0.10393553E+05                                10.032828                            7.021408      -0.239988       1.921043                    0.999049      27.748037      78.831019       0.622504       0.418350      -1.066901      -0.010725      -0.028908       0.018055       0.035731      -0.007119       0.002715       0.005260      -0.040452      -0.025026      -0.018576      -0.007689       0.026265             12.376547       6.409152       0.138964      -4.126944      14.275512      -3.990527      16.444978           0.000081
           54              C       6.495131       4.452754       3.548381      -0.167836      27.747964 0.37811562E+03  0.85941032E+04                                 7.956131                            6.395639       0.120422       2.047054                    0.998479      28.074167      79.642363       0.664287       0.405671      -1.070003      -0.026668      -0.079368       0.072128       0.110512       0.031565      -0.034416      -0.013730       0.003588       0.036344      -0.042661      -0.012101       0.054762              9.245583       7.698036       0.006296      -0.745265       7.354790      -2.050280      12.683924           0.000649
           55              C       5.521867       4.025936       5.693011       0.209164      34.178942 0.38152685E+03  0.86724340E+04                                 9.296816                            6.636121      -0.106071       1.974562                    0.999643      25.964427      73.144430       0.622523       0.432847      -1.055067       0.013578      -0.019375      -0.054253       0.059187      -0.003900      -0.030750       0.006236       0.026207       0.088357      -0.028534      -0.020537       0.049071             11.474620       6.063824       0.255560      -4.082385      11.552361      -3.029803      16.807674          -0.000289
           56              C       5.228631       5.333308       5.938907      -0.268839      37.337460 0.51307492E+03  0.12621044E+05                                 9.729575                            7.603436      -0.114804       1.907941                    0.999729      32.391170      96.460903       0.589279       0.422542      -1.056237      -0.029280       0.033719       0.041683       0.061088       0.009923      -0.022667      -0.022287      -0.071125       0.045090      -0.050938       0.001034       0.049905             10.838277       6.752089      -0.416420      -4.022720      10.767457      -0.394886      14.995284           0.000425
           57              C       6.028007      14.464399       6.428959      -0.175016      36.625489 0.47001758E+03  0.11293754E+05                                 9.595118                            7.277896      -0.048779       1.938623                    0.999612      30.816406      90.242525       0.603189       0.422599      -1.057841      -0.014462       0.022794       0.012429       0.029719      -0.021212      -0.022830       0.029642      -0.016398       0.027778      -0.027985      -0.023343       0.051329             10.752415       6.049519      -0.349097      -2.852928      13.181804      -2.733381      13.025922           0.000240
           58              C       4.571012       5.684504       7.133879      -0.066454      32.322259 0.40332389E+03  0.93233098E+04                                 8.792882                            6.699260       0.077080       1.994457                    0.999777      28.936297      82.992277       0.634978       0.417283      -1.061666       0.026515      -0.024212      -0.030962       0.047412      -0.007244      -0.022820       0.009940      -0.064670      -0.005063      -0.043880       0.005338       0.038542              9.831454       6.181625      -0.476857      -3.418751      10.433095      -1.367185      12.879641           0.000457
           59              C       3.355722       9.729663       0.078872      -0.186765      29.582729 0.41987394E+03  0.98740334E+04                                 8.507890                            6.870628      -0.381954       1.877613                    0.995238      29.756010      88.105537       0.617768       0.421604      -1.051420      -0.050527       0.075498      -0.054467       0.105923      -0.052809       0.032389      -0.014838       0.030161       0.018369      -0.059063      -0.011666       0.070729             10.099570      10.461873      -1.354952      -0.768798      13.944786      -0.253370       5.892052           0.004765
           60              C       1.664384      11.391434       0.282722       0.211302      31.105068 0.39031062E+03  0.89737760E+04                                 8.895595                            6.820948      -0.141086       1.969613                    0.999451      26.311178      75.946970       0.595979       0.447003      -1.040659       0.039668      -0.032741      -0.031329       0.060224      -0.031200      -0.019093       0.015141       0.007525      -0.033131      -0.026213      -0.020916       0.047129             10.633897      10.582259      -5.793310      -0.864331      12.650393      -1.194628       8.669039           0.000197
           61              C       9.364740       7.664786       2.761399       0.652073      20.249481 0.23804824E+03  0.48872838E+04                                 6.962714                            5.576151      -0.010276       2.066948                    0.999571      21.772943      61.444620       0.609071       0.489819      -1.006591       0.036246      -0.005338      -0.028131       0.046191       0.027244       0.003933      -0.067214      -0.105226      -0.015634      -0.068835      -0.032740       0.101575              7.792702       8.810964      -0.200325      -0.120342       5.813296       2.890762       8.753847           0.017176
           62              C       1.175154      18.826151      14.116394      -0.007318      35.352347 0.46266805E+03  0.11073061E+05                                 9.548243                            7.322888      -0.292128       1.911730                    0.998463      28.277374      82.633595       0.588818       0.434637      -1.050475      -0.012706       0.027275      -0.016399       0.034268       0.001696      -0.012435      -0.007769       0.001093       0.060725      -0.014558      -0.011865       0.026423             11.305966      10.490501      -5.564317      -0.044493      13.302188      -2.621107      10.125208           0.000221
           63              C       2.692332       8.406398       0.419879       0.658290      21.444857 0.24293094E+03  0.50363388E+04                                 7.362751                            5.696854      -0.244926       1.986171                    0.999396      22.276096      64.140948       0.589733       0.500978      -0.996282      -0.005932      -0.056099       0.016099       0.058665      -0.030280      -0.029641       0.050404       0.000938       0.168355      -0.061708      -0.031132       0.092840              8.673489      10.113457       0.522657       1.124671      11.019594      -1.591729       4.887417           0.023478
           64              C       1.491097      11.171617       1.619781      -0.250617      31.820398 0.48250221E+03  0.11698058E+05                                 8.754912                            7.377572       0.034210       1.971625                    0.999246      31.441653      93.215837       0.597218       0.423018      -1.055040      -0.031146       0.019317       0.049182       0.061336      -0.024074       0.004791      -0.021190      -0.012457      -0.002947      -0.028521      -0.007670       0.036191              9.324182       8.664284      -3.594135      -1.809258       9.845140      -0.149985       9.463123           0.000229
           65              C       0.831321       6.247188      12.737579      -0.171816      33.086181 0.47248113E+03  0.11403803E+05                                 9.035994                            7.344068      -0.128111       1.914853                    0.999375      31.097421      92.216867       0.592817       0.428075      -1.051112       0.000249       0.015051       0.026754       0.030698      -0.014362      -0.033258       0.011995       0.010880       0.054677      -0.029734      -0.017872       0.047606              9.797187       8.666467      -3.800243       0.176155      10.559083      -2.516575      10.166011           0.000459
           66              C       0.617077      11.971420       2.348189      -0.061649      30.288342 0.40430446E+03  0.93626528E+04                                 8.476237                            6.749010       0.171275       2.033143                    0.999804      28.694246      82.688367       0.626056       0.422477      -1.057144       0.017263      -0.024337      -0.035083       0.046056      -0.015685      -0.007961      -0.005601       0.009780       0.058218      -0.027942       0.006126       0.021816              9.270760       8.061789      -3.650431      -0.642110       9.625518      -1.358850      10.124973           0.000067
           67              C       9.579934       9.806569       6.658616      -0.002501      39.317455 0.44151386E+03  0.10381733E+05                                10.027419                            7.018746      -0.245474       1.919345                    0.998992      27.732026      78.776787       0.622550       0.418414      -1.066860       0.010329       0.029479       0.018618       0.036364      -0.007603      -0.003413      -0.004467      -0.042544      -0.026854      -0.019739      -0.007731       0.027470             12.368268       6.404944       0.138278       4.122290      14.269640       3.987068      16.430219           0.000080
           68              C       8.291506       8.364614       3.548381      -0.167420      27.784507 0.37872789E+03  0.86128212E+04                                 7.972990                            6.409881       0.113285       2.044625                    0.998467      28.091143      79.752640       0.662040       0.406821      -1.069082       0.025669       0.080540       0.069574       0.109481       0.028715       0.036026       0.012060       0.004533       0.031296      -0.041329      -0.012100       0.053429              9.265530       7.712478       0.005622       0.746200       7.368929       2.063284      12.715182           0.000662
           69              C       9.264770       8.791433       5.693011       0.210483      34.152757 0.38121502E+03  0.86637331E+04                                 9.293664                            6.634453      -0.104293       1.975131                    0.999653      25.949996      73.101337       0.622443       0.432984      -1.054965      -0.014728       0.019001      -0.054612       0.059670      -0.003625       0.029965      -0.006844       0.023773       0.088459      -0.027452      -0.020713       0.048165             11.469768       6.061223       0.255007       4.079648      11.548893       3.026818      16.799190          -0.000292
           70              C       9.558006       7.484062       5.938907      -0.268255      37.355706 0.51336130E+03  0.12630078E+05                                 9.733625                            7.606728      -0.115481       1.907606                    0.999731      32.400416      96.501717       0.589005       0.422672      -1.056137       0.029287      -0.034447       0.042481       0.062040       0.011741       0.024250       0.021879      -0.072582       0.048109      -0.053044       0.001939       0.051105             10.842636       6.754949      -0.416820       4.024468      10.771307       0.393191      15.001652           0.000423
           71              C       9.247865      11.170336       6.428959      -0.174911      36.617096 0.46983183E+03  0.11288692E+05                                 9.596589                            7.279095      -0.052427       1.937732                    0.999598      30.810518      90.236386       0.602783       0.422906      -1.057601       0.014590      -0.021841       0.011709       0.028758      -0.021078       0.022857      -0.028406      -0.017064       0.029339      -0.028582      -0.021840       0.050422             10.754022       6.049933      -0.348837       2.852503      13.185130       2.734897      13.027002           0.000240
           72              C       0.684026       7.132866       7.133879      -0.069170      32.369474 0.40409236E+03  0.93455371E+04                                 8.799802                            6.704330       0.072508       1.992778                    0.999782      28.966666      83.099719       0.634923       0.417120      -1.061768      -0.026106       0.024749      -0.030734       0.047314      -0.005936       0.021519      -0.008142      -0.064111      -0.004142      -0.042630       0.006129       0.036501              9.839084       6.186100      -0.477291       3.421211      10.441645       1.368226      12.889509           0.000454
           73              C       8.366142      16.138350      14.419704      -0.189540      29.693553 0.42185616E+03  0.99308046E+04                                 8.525003                            6.884340      -0.376325       1.878645                    0.995408      29.811256      88.269802       0.617582       0.421300      -1.051772      -0.049891       0.075463       0.054195       0.105455      -0.052483      -0.030361       0.013368       0.030256       0.018286      -0.058704      -0.009726       0.068430             10.120924      10.483224      -1.359332       0.770257      13.980731       0.257054       5.898818           0.004768
           74              C       6.674804      17.800121      14.215854       0.212212      31.087731 0.39008875E+03  0.89676497E+04                                 8.893251                            6.819681      -0.139234       1.970188                    0.999457      26.303400      75.927080       0.595929       0.447091      -1.040579       0.040075      -0.033153       0.031317       0.060711      -0.030139       0.018234      -0.014175       0.006635      -0.026211      -0.026247      -0.018394       0.044641             10.630234      10.578734      -5.790680       0.864545      12.646115       1.193155       8.665854           0.000212
           75              C       4.843559      14.073471      11.737177       0.651782      20.248271 0.23802862E+03  0.48867784E+04                                 6.962549                            5.576092      -0.010097       2.066966                    0.999565      21.772508      61.442670       0.609047       0.489849      -1.006576       0.037000      -0.005792       0.027796       0.046638       0.026975      -0.003147       0.067497      -0.104395      -0.014864      -0.068077      -0.033493       0.101571              7.792670       8.811863      -0.201201       0.121001       5.812538      -2.890462       8.753611           0.017189
           76              C       5.696335      12.417464       0.382182      -0.005810      35.299313 0.46196754E+03  0.11053019E+05                                 9.542074                            7.319988      -0.297672       1.910400                    0.998501      28.256745      82.583311       0.588567       0.434951      -1.050199      -0.012670       0.027372       0.017026       0.034636       0.001801       0.012364       0.009143       0.001088       0.067847      -0.015612      -0.013189       0.028801             11.296585      10.480095      -5.556802       0.042839      13.291294       2.621481      10.118366           0.000220
           77              C       7.702752      14.815085      14.078697       0.661429      21.411802 0.24248041E+03  0.50251622E+04                                 7.359164                            5.694390      -0.246674       1.985983                    0.999406      22.255455      64.090476       0.589364       0.501475      -0.995937      -0.006203      -0.056433      -0.016301       0.059067      -0.028797       0.028345      -0.051408       0.001598       0.171549      -0.061698      -0.031389       0.093087              8.668736      10.108867       0.521590      -1.124319      11.011780       1.590879       4.885560           0.023444
           78              C       6.501517      17.580303      12.878795      -0.253051      31.919696 0.48460282E+03  0.11762901E+05                                 8.777311                            7.397951       0.022501       1.967853                    0.999204      31.505047      93.488880       0.595812       0.423514      -1.054628      -0.030972       0.017992      -0.050365       0.061803      -0.021916      -0.006161       0.022736      -0.012910      -0.003255      -0.026928      -0.009643       0.036571              9.347270       8.686420      -3.601028       1.816383       9.868299       0.147521       9.487089           0.000254
           79              C       5.841736      12.655868       1.760997      -0.174142      33.152998 0.47380260E+03  0.11444377E+05                                 9.051631                            7.358106      -0.136440       1.912238                    0.999374      31.134336      92.379596       0.591760       0.428515      -1.050779       0.001512       0.013711      -0.025202       0.028730      -0.012690       0.033369      -0.011580       0.009152       0.059693      -0.029732      -0.017745       0.047478              9.813345       8.679426      -3.804102      -0.179405      10.577296       2.525167      10.183314           0.000468
           80              C       5.138261       5.562740      12.150387      -0.058653      30.274542 0.40410422E+03  0.93578785E+04                                 8.477054                            6.750606       0.169702       2.032908                    0.999815      28.687388      82.697486       0.625459       0.422886      -1.056773       0.017084      -0.023800       0.035916       0.046350      -0.014942       0.008622       0.006782       0.009149       0.063723      -0.028509       0.004592       0.023917              9.270712       8.061025      -3.647835       0.641967       9.624175       1.359392      10.126934           0.000096
           81              C       5.058752      16.215252       7.839960      -0.003369      39.353319 0.44190870E+03  0.10393320E+05                                10.032643                            7.021328      -0.239951       1.921057                    0.999049      27.747745      78.829667       0.622511       0.418348      -1.066904       0.010737       0.028910      -0.018048       0.035733      -0.007122       0.002716       0.005261      -0.040447      -0.025017      -0.018576      -0.007686       0.026262             12.376264       6.409048       0.138930      -4.126849      14.275152      -3.990331      16.444593           0.000084
           82              C       3.770324      14.773299      10.950195      -0.167856      27.744553 0.37806634E+03  0.85926107E+04                                 7.955303                            6.395108       0.120673       2.047184                    0.998479      28.071217      79.629471       0.664339       0.405657      -1.070024       0.026688       0.079373      -0.072131       0.110522       0.031580      -0.034426      -0.013734       0.003600       0.036300      -0.042671      -0.012108       0.054779              9.244519       7.697151       0.006306      -0.745249       7.353991      -2.049873      12.682414           0.000689
           83              C       4.743588      15.200117       8.805565       0.209177      34.176276 0.38149642E+03  0.86715392E+04                                 9.296311                            6.635844      -0.105930       1.974628                    0.999643      25.962996      73.138708       0.622540       0.432846      -1.055071      -0.013560       0.019378       0.054276       0.059205      -0.003905      -0.030739       0.006235       0.026214       0.088359      -0.028538      -0.020525       0.049063             11.473925       6.063514       0.255510      -4.082080      11.551742      -3.029513      16.806519          -0.000276
           84              C       5.036824      13.892745       8.559669      -0.268842      37.335559 0.51304573E+03  0.12620114E+05                                 9.729244                            7.603228      -0.114783       1.907970                    0.999729      32.389748      96.455052       0.589288       0.422543      -1.056239       0.029309      -0.033710      -0.041668       0.061087       0.009934      -0.022665      -0.022276      -0.071118       0.045126      -0.050939       0.001042       0.049897             10.837891       6.751860      -0.416388      -4.022504      10.767165      -0.394923      14.994647           0.000465
           85              C       4.237448       4.761654       8.069617      -0.175036      36.626137 0.47002920E+03  0.11294108E+05                                 9.595247                            7.278005      -0.048803       1.938609                    0.999612      30.816795      90.244094       0.603181       0.422602      -1.057839       0.014473      -0.022795      -0.012420       0.029721      -0.021213      -0.022833       0.029638      -0.016398       0.027776      -0.027988      -0.023340       0.051328             10.752544       6.049620      -0.349120      -2.853015      13.181810      -2.733324      13.026200           0.000257
           86              C       5.694443      13.541549       7.364697      -0.066465      32.321826 0.40331913E+03  0.93231603E+04                                 8.792801                            6.699222       0.077131       1.994479                    0.999777      28.935926      82.990695       0.634981       0.417283      -1.061667      -0.026501       0.024216       0.030972       0.047413      -0.007243      -0.022817       0.009942      -0.064670      -0.005061      -0.043878       0.005336       0.038542              9.831365       6.181546      -0.476807      -3.418655      10.433100      -1.367294      12.879448           0.000469
           87              C       6.909733       9.496390      14.419704      -0.186786      29.581420 0.41985500E+03  0.98734408E+04                                 8.507587                            6.870438      -0.381951       1.877636                    0.995237      29.754745      88.100098       0.617783       0.421600      -1.051426       0.050534      -0.075499       0.054464       0.105925      -0.052815       0.032393      -0.014848       0.030177       0.018404      -0.059074      -0.011667       0.070740             10.099153      10.461630      -1.354993      -0.768825      13.943940      -0.253259       5.891889           0.004769
           88              C       8.601071       7.834619      14.215854       0.211293      31.104498 0.39030199E+03  0.89735185E+04                                 8.895484                            6.820872      -0.141058       1.969627                    0.999451      26.310728      75.945156       0.595983       0.447003      -1.040660      -0.039671       0.032748       0.031333       0.060233      -0.031199      -0.019096       0.015139       0.007517      -0.033128      -0.026214      -0.020914       0.047128             10.633759      10.582217      -5.793235      -0.864389      12.650146      -1.194484       8.668914           0.000202
           89              C       0.900715      11.561267      11.737177       0.652043      20.245758 0.23799752E+03  0.48859555E+04                                 6.961932                            5.575618      -0.009981       2.067114                    0.999571      21.769526      61.432087       0.609094       0.489829      -1.006591      -0.036272       0.005338       0.028135       0.046213       0.027254       0.003925      -0.067226      -0.105251      -0.015613      -0.068847      -0.032751       0.101598              7.791760       8.809834      -0.200179      -0.120101       5.812638       2.890351       8.752807           0.017179
           90              C       9.090301       0.399902       0.382182      -0.007322      35.352086 0.46266581E+03  0.11072995E+05                                 9.548204                            7.322878      -0.292126       1.911733                    0.998463      28.277302      82.633374       0.588818       0.434638      -1.050475       0.012703      -0.027277       0.016400       0.034269       0.001696      -0.012437      -0.007768       0.001091       0.060718      -0.014559      -0.011863       0.026422             11.305906      10.490507      -5.564307      -0.044516      13.302121      -2.621040      10.125090           0.000217
           91              C       7.573123      10.819655      14.078697       0.658247      21.442352 0.24289864E+03  0.50354867E+04                                 7.362243                            5.696528      -0.244729       1.986280                    0.999396      22.273850      64.132693       0.589743       0.500987      -0.996280       0.005938       0.056118      -0.016129       0.058690      -0.030279      -0.029652       0.050411       0.000935       0.168392      -0.061712      -0.031146       0.092858              8.672826      10.112837       0.522634       1.124631      11.018498      -1.591561       4.887144           0.023493
           92              C       8.774358       8.054436      12.878795      -0.250613      31.818947 0.48247893E+03  0.11697295E+05                                 8.754586                            7.377376       0.034350       1.971687                    0.999246      31.440188      93.209205       0.597231       0.423016      -1.055046       0.031156      -0.019307      -0.049183       0.061339      -0.024072       0.004785      -0.021197      -0.012481      -0.002959      -0.028524      -0.007672       0.036196              9.323781       8.663907      -3.593802      -1.809266       9.844488      -0.149880       9.462948           0.000248
           93              C       9.434134      12.978865       1.760997      -0.171825      33.086697 0.47248940E+03  0.11404072E+05                                 9.036141                            7.344164      -0.128133       1.914843                    0.999375      31.097751      92.218639       0.592808       0.428079      -1.051108      -0.000253      -0.015053      -0.026757       0.030702      -0.014364      -0.033256       0.011993       0.010884       0.054666      -0.029733      -0.017870       0.047603              9.797369       8.666704      -3.800428       0.176158      10.559409      -2.516600      10.165995           0.000454
           94              C       9.648378       7.254633      12.150387      -0.061650      30.287522 0.40429287E+03  0.93622919E+04                                 8.476030                            6.748885       0.171328       2.033166                    0.999804      28.693647      82.685501       0.626067       0.422473      -1.057149      -0.017263       0.024342       0.035084       0.046059      -0.015688      -0.007963      -0.005604       0.009760       0.058209      -0.027942       0.006128       0.021815              9.270513       8.061509      -3.650198      -0.642071       9.625108      -1.358839      10.124920           0.000089
           95              C       0.685521       9.419484       7.839960      -0.002505      39.316631 0.44150730E+03  0.10381528E+05                                10.027244                            7.018673      -0.245436       1.919360                    0.998992      27.731767      78.775543       0.622557       0.418411      -1.066863      -0.010343      -0.029482      -0.018610       0.036366      -0.007606      -0.003413      -0.004467      -0.042539      -0.026844      -0.019739      -0.007728       0.027467             12.367997       6.404846       0.138245       4.122200      14.269296       3.986875      16.429849           0.000083
           96              C       1.973949      10.861439      10.950195      -0.167430      27.780814 0.37867392E+03  0.86111915E+04                                 7.972092                            6.409296       0.113536       2.044758                    0.998466      28.088019      79.739018       0.662097       0.406805      -1.069104      -0.025690      -0.080544      -0.069578       0.109491       0.028730       0.036037       0.012063       0.004542       0.031253      -0.041342      -0.012106       0.053448              9.264379       7.711523       0.005631       0.746185       7.368070       2.062832      12.713545           0.000698
           97              C       1.000685      10.434620       8.805565       0.210497      34.150123 0.38118503E+03  0.86628515E+04                                 9.293166                            6.634181      -0.104156       1.975195                    0.999653      25.948583      73.095700       0.622459       0.432982      -1.054969       0.014708      -0.019005       0.054637       0.059688      -0.003630       0.029955      -0.006843       0.023779       0.088461      -0.027456      -0.020703       0.048158             11.469081       6.060918       0.254957       4.079346      11.548290       3.026527      16.798036          -0.000278
           98              C       0.707449      11.741991       8.559669      -0.268259      37.353767 0.51333120E+03  0.12629120E+05                                 9.733284                            7.606509      -0.115460       1.907635                    0.999730      32.398990      96.495838       0.589015       0.422673      -1.056139      -0.029318       0.034438      -0.042464       0.062038       0.011752       0.024249       0.021868      -0.072575       0.048145      -0.053045       0.001948       0.051097             10.842239       6.754714      -0.416785       4.024250      10.771012       0.393240      15.000991           0.000460
           99              C       1.017590       8.055717       8.069617      -0.174927      36.617640 0.46984177E+03  0.11288995E+05                                 9.596696                            7.279188      -0.052445       1.937720                    0.999598      30.810861      90.237764       0.602777       0.422908      -1.057599      -0.014602       0.021842      -0.011700       0.028761      -0.021079       0.022862      -0.028402      -0.017065       0.029337      -0.028586      -0.021837       0.050422             10.754125       6.050023      -0.348859       2.852587      13.185099       2.734825      13.027255           0.000259
          100              C       9.581429      12.093187       7.364697      -0.069180      32.368966 0.40408635E+03  0.93453511E+04                                 8.799703                            6.704278       0.072565       1.992801                    0.999782      28.966258      83.097976       0.634927       0.417120      -1.061769       0.026091      -0.024754       0.030744       0.047314      -0.005935       0.021517      -0.008144      -0.064111      -0.004140      -0.042629       0.006128       0.036501              9.838977       6.186010      -0.477243       3.421108      10.441635       1.368331      12.889286           0.000466
          101              O       5.867708       5.847283       1.830010      -0.564230      37.197232 0.57029649E+03  0.13921964E+05                                 8.824525                            7.423491       0.086376       2.091338                    0.993500      27.546491      73.115132       0.692404       0.362366      -1.135630       0.016819       0.002424       0.016009       0.023346       0.023680      -0.026628       0.003858      -0.103991       0.080739      -0.077493       0.033489       0.044003              9.891925       7.971394       1.174153      -1.213067       8.847841      -4.587331      12.856542           0.042875
          102              O       3.721418       4.629633       0.058284      -0.532987      37.142667 0.56387549E+03  0.13736739E+05                                 8.927078                            7.425229       0.024625       2.078496                    0.992084      27.279632      72.511634       0.685706       0.366664      -1.131427      -0.004479      -0.009575      -0.010395       0.014826      -0.007674       0.008672      -0.063349       0.092179       0.084636      -0.093301       0.028224       0.065077             10.297053      15.750706       3.093715      -1.377098       9.374855      -0.544661       5.765598           0.048884
          103              O       3.013894       8.552776      13.967058      -0.168741      29.153002 0.37695640E+03  0.83170886E+04                                 7.741085                            6.080243       0.040288       2.132649                    0.998212      22.949434      58.361545       0.754821       0.367775      -1.128744      -0.029956       0.048814       0.181212       0.190047      -0.160692       0.001373       0.012557      -0.006960      -0.179430      -0.132146      -0.058745       0.190891              9.403238      10.590237      -5.971702       0.895047      12.222256      -0.284032       5.397220           0.001682
          104              O       1.809727       5.203082       1.076664      -0.636803      39.895311 0.64754037E+03  0.16360111E+05                                 9.294609                            7.902696      -0.156014       1.983068                    0.994535      29.377010      80.000579       0.670304       0.361672      -1.133227       0.009483      -0.033940      -0.026759       0.044248      -0.034119      -0.012180       0.003463      -0.007180       0.089220      -0.049760       0.012895       0.036865             10.633176      11.460429      -4.158724      -1.255433      12.539617       3.274812       7.899482           0.084530
          105              O       4.219294       4.997748       3.075728      -0.582767      32.588635 0.53674696E+03  0.12895836E+05                                 8.010425                            7.141162       0.343480       2.160580                    0.996198      27.779805      72.964073       0.715528       0.356287      -1.141329       0.029272      -0.051033      -0.016668       0.061147       0.018331      -0.010894       0.040935       0.041221      -0.131295      -0.071078       0.021302       0.049776              8.495909      12.339482      -0.852941       0.319301       6.002961      -0.755003       7.145285           0.034170
          106              O       6.081023       3.542337       4.547333      -0.164615      27.140147 0.31580324E+03  0.66346325E+04                                 7.265475                            5.450798       0.372039       2.248355                    0.999378      22.120002      54.046417       0.826363       0.352805      -1.145957      -0.018629       0.191373      -0.011855       0.192643       0.025862      -0.107936      -0.063508      -0.033705       0.368055      -0.125236      -0.064512       0.189747              8.978754       5.480241       0.730378      -3.713934       6.482741      -2.453222      14.973279           0.000401
          107              O       8.918928       6.970084       1.830010      -0.564311      37.180343 0.56996035E+03  0.13911589E+05                                 8.822497                            7.421484       0.089005       2.092425                    0.993371      27.537491      73.083506       0.692478       0.362383      -1.135626      -0.016469      -0.002325       0.015950       0.023044       0.024430       0.027380      -0.004545      -0.102449       0.079384      -0.077378       0.033611       0.043767              9.889806       7.969594       1.174529       1.212907       8.846268       4.586097      12.853557           0.042935
          108              O       1.533617       8.187733       0.058284      -0.532140      37.178955 0.56452200E+03  0.13756860E+05                                 8.933801                            7.430330       0.025128       2.078370                    0.992069      27.292797      72.565585       0.685332       0.366747      -1.131328       0.006223       0.009407      -0.010304       0.015277      -0.008637      -0.008969       0.063338       0.094633       0.084055      -0.094259       0.028943       0.065316             10.305324      15.763245       3.097363       1.378169       9.383199       0.544908       5.769529           0.048844
          109              O       2.730381      17.081964      13.967058      -0.169570      29.211464 0.37783822E+03  0.83421996E+04                                 7.754509                            6.089869       0.037473       2.131271                    0.998240      22.966367      58.442339       0.753685       0.368079      -1.128404       0.029111      -0.047576       0.181521       0.189897      -0.160761      -0.000271      -0.013543      -0.006986      -0.179345      -0.132203      -0.058846       0.191049              9.421279      10.611478      -5.985634      -0.895543      12.246966       0.283474       5.405393           0.001675
          110              O       3.445309       7.614285       1.076664      -0.635240      39.884932 0.64731866E+03  0.16353811E+05                                 9.294936                            7.903079      -0.157937       1.982112                    0.994574      29.368815      79.987772       0.670038       0.361831      -1.133054      -0.009996       0.034288      -0.027029       0.044790      -0.035702       0.011748      -0.002826      -0.006758       0.087707      -0.051063       0.014691       0.036372             10.633616      11.460825      -4.159540       1.255887      12.540328      -3.275248       7.899697           0.084748
          111              O       1.035742       7.819619       3.075728      -0.582623      32.551363 0.53596845E+03  0.12871668E+05                                 8.001978                            7.134074       0.349562       2.162614                    0.996188      27.767726      72.902218       0.716215       0.356096      -1.141552      -0.028445       0.050354      -0.016677       0.060189       0.017611       0.010391      -0.040717       0.040765      -0.131640      -0.070642       0.021438       0.049204              8.486503      12.325633      -0.850817      -0.318363       5.996957       0.753129       7.136920           0.034147
          112              O       8.705614       9.275032       4.547333      -0.164564      27.112252 0.31546263E+03  0.66254464E+04                                 7.259010                            5.446726       0.375225       2.249398                    0.999352      22.111279      54.010362       0.826960       0.352659      -1.146118       0.017881      -0.191566      -0.013168       0.192848       0.025279       0.108117       0.064090      -0.034377       0.366379      -0.125557      -0.064083       0.189640              8.969403       5.474393       0.728464       3.707784       6.477159       2.448987      14.956658           0.000403
          113              O       4.397747      13.378770      12.668566      -0.564229      37.189619 0.57015639E+03  0.13917681E+05                                 8.823494                            7.422712       0.086095       2.091328                    0.993496      27.542879      73.103136       0.692422       0.362379      -1.135621      -0.016820      -0.002450      -0.015986       0.023334       0.023680      -0.026618       0.003870      -0.103985       0.080674      -0.077478       0.033472       0.044006              9.890701       7.970328       1.174033      -1.213023       8.846781      -4.586633      12.854993           0.042881
          114              O       6.544037      14.596420      14.440292      -0.532992      37.139287 0.56381127E+03  0.13734784E+05                                 8.926654                            7.424897       0.024337       2.078447                    0.992082      27.277746      72.505599       0.685709       0.366673      -1.131421       0.004466       0.009564       0.010365       0.014794      -0.007679       0.008683      -0.063335       0.092151       0.084638      -0.093279       0.028204       0.065075             10.296548      15.749954       3.093555      -1.377048       9.374317      -0.544702       5.765374           0.048880
          115              O       7.251561      10.673277       0.531518      -0.168748      29.152553 0.37694828E+03  0.83168685E+04                                 7.741065                            6.080218       0.040225       2.132641                    0.998211      22.949030      58.360458       0.754814       0.367780      -1.128739       0.029953      -0.048817      -0.181208       0.190043      -0.160690       0.001372       0.012560      -0.006956      -0.179416      -0.132147      -0.058740       0.190887              9.403231      10.590339      -5.971739       0.895100      12.222177      -0.284124       5.397178           0.001678
          116              O       8.455728      14.022971      13.421912      -0.636763      39.887208 0.64738119E+03  0.16355135E+05                                 9.293739                            7.902048      -0.156620       1.982974                    0.994530      29.372707      79.987347       0.670288       0.361702      -1.133200      -0.009462       0.033922       0.026745       0.044222      -0.034129      -0.012195       0.003443      -0.007167       0.089090      -0.049752       0.012910       0.036841             10.632072      11.459237      -4.158134      -1.255263      12.538080       3.274392       7.898899           0.084372
          117              O       6.046161      14.228305      11.422848      -0.582823      32.583357 0.53664441E+03  0.12892816E+05                                 8.009972                            7.140831       0.342519       2.160367                    0.996192      27.776197      72.954120       0.715489       0.356322      -1.141296      -0.029263       0.051083       0.016659       0.061182       0.018382      -0.010889       0.040894       0.041204      -0.131230      -0.071035       0.021240       0.049795              8.495378      12.338500      -0.852817       0.319147       6.002632      -0.754947       7.145002           0.034061
          118              O       4.184432      15.683716       9.951243      -0.164608      27.135837 0.31574981E+03  0.66332055E+04                                 7.264666                            5.450309       0.372123       2.248419                    0.999378      22.118463      54.040777       0.826409       0.352802      -1.145964       0.018647      -0.191371       0.011866       0.192643       0.025861      -0.107933      -0.063510      -0.033700       0.368028      -0.125229      -0.064511       0.189740              8.977661       5.479679       0.730241      -3.713431       6.481953      -2.452734      14.971351           0.000422
          119              O       1.346527      12.255969      12.668566      -0.564310      37.172569 0.56981756E+03  0.13907217E+05                                 8.821418                            7.420669       0.088734       2.092417                    0.993367      27.533864      73.071298       0.692501       0.362394      -1.135618       0.016462       0.002350      -0.015932       0.023029       0.024430       0.027367      -0.004555      -0.102435       0.079314      -0.077357       0.033589       0.043768              9.888525       7.968482       1.174394       1.212841       8.845165       4.585367      12.851926           0.042948
          120              O       8.731838      11.038320      14.440292      -0.532144      37.175607 0.56445837E+03  0.13754929E+05                                 8.933404                            7.430020       0.024810       2.078312                    0.992066      27.290885      72.559615       0.685331       0.366758      -1.131319      -0.006207      -0.009393       0.010272       0.015241      -0.008641      -0.008980       0.063322       0.094601       0.084062      -0.094234       0.028919       0.065315             10.304852      15.762530       3.097216       1.378122       9.382706       0.544953       5.769319           0.048839
          121              O       7.535074       2.144089       0.531518      -0.169576      29.210956 0.37782926E+03  0.83419557E+04                                 7.754479                            6.089838       0.037408       2.131263                    0.998240      22.965936      58.441157       0.753679       0.368084      -1.128400      -0.029107       0.047578      -0.181517       0.189893      -0.160759      -0.000269      -0.013546      -0.006982      -0.179330      -0.132204      -0.058841       0.191045              9.421260      10.611565      -5.985660      -0.895596      12.246869       0.283569       5.405345           0.001670
          122              O       6.820146      11.611768      13.421912      -0.635185      39.876401 0.64715078E+03  0.16348554E+05                                 9.293985                            7.902367      -0.158587       1.982007                    0.994568      29.364349      79.973837       0.670027       0.361860      -1.133028       0.009978      -0.034273       0.027010       0.044764      -0.035710       0.011766      -0.002805      -0.006742       0.087580      -0.051054       0.014702       0.036352             10.632416      11.459523      -4.158911       1.255719      12.538676      -3.274800       7.899049           0.084573
          123              O       9.229713      11.406434      11.422848      -0.582681      32.545339 0.53585024E+03  0.12868160E+05                                 8.001344                            7.133589       0.348673       2.162423                    0.996183      27.763932      72.891125       0.716191       0.356126      -1.141524       0.028433      -0.050400       0.016669       0.060220       0.017662       0.010385      -0.040675       0.040751      -0.131566      -0.070598       0.021375       0.049223              8.485773      12.324359      -0.850657      -0.318180       5.996497       0.753043       7.136464           0.034038
          124              O       1.559841       9.951021       9.951243      -0.164558      27.107981 0.31540979E+03  0.66240352E+04                                 7.258209                            5.446243       0.375306       2.249461                    0.999351      22.109761      54.004787       0.827006       0.352655      -1.146125      -0.017901       0.191563       0.013178       0.192849       0.025277       0.108114       0.064092      -0.034374       0.366350      -0.125552      -0.064081       0.189633              8.968320       5.473837       0.728329       3.707291       6.476374       2.448500      14.954748           0.000425

******************************************************
Auxiliary information for the entire system
The total spin magnetic moment of the unit cell is   20.001433
The total net atomic charge of the unit cell is   0.000005
Accuracy of reproducing the electrostatic potential in the unit cell:
  The inner radius (bohr) =    5.0000
  The outer radius (bohr) =   12.0000
  Valid grid points have density less than (e/(bohr^3)) =    0.0001
  The number of valid grid points were=        46508
  The rms potential error without charges in kcal/mol is=      5.32702
  The rms potential error with partial charges in kcal/mol is=      0.79279
  The RRMSE value at monopole order=      0.14882
  The rms potential error with partial charges and cloud penetration in kcal/mol is=      0.78991
  The RRMSE value at monopole order with cloud penetration is=      0.14828
  The rms potential error with partial charges and atomic dipoles in kcal/mol is=      0.47623
  The RRMSE value at dipole order=      0.08940
  The rms potential error with partial charges, atomic dipoles and cloud penetration in kcal/mol is=      0.47387
  The RRMSE value at dipole order with cloud penetration=      0.08896

******************************************************
The electron densities and ab initio electrostatic potential were computed in VASP using the PBE functional and
projector augmented wave method. See the main text of the journal article for a description of computational details.
The atomic charges, dipoles, and quadrupoles were computed with the DDEC6 method as described in
(a) T. A. Manz and N. Gabaldon Limas, RSC Adv. 6 (2016) 47771-47801 DOI: 10.1039/c6ra04656h
(b) N. Gabaldon Limas and T. A. Manz, RSC Adv. 8 (2018) 2678-2707 DOI: 10.1039/c7ra11829e.
For each atom in the material, the electron cloud parameters were fit to the spherically averaged atom-in-material
electron density using radial positions for which this density was between 10^-4 and 10^-2 electrons per cubic bohr.
The polarizabilities, dispersion coefficients, and quantum Drude oscillator (QDO) parameters were fit using the MCLF method.
The magnetic structure of the system was optimized in VASP from the default ferromagnetic initial guess using spin polarization.
The atomic spin moments (ASMs) were computed on this optimized magnetic structure using the DDEC6 partition as inputs
to the method of T. A. Manz and D. S. Sholl, J. Chem. Theory Comput. 7 (2011) 4146-4164 DOI: 10.1021/ct200539n.
The RMSE and RRMSE were computed using a uniform grid with Ewald summation.
