# Supplementary material for: A collection of forcefield precursors for metal–organic frameworks
Source: RSC Adv. 2019 Nov 13;9(63):36492–507. doi: 10.1039/c9ra07327b (PMC9075174; doi:10.1039/c9ra07327b)
Supplement: RA-009-C9RA07327B-s6335 [file RA-009-C9RA07327B-s6335.xyz]

  116
jmolscript: load "" {1 1 1} spacegroup "x,y,z" unitcell [{     13.618000     0.000000     0.000000 }, {      0.000000    13.664000     0.000000 }, {      0.000000    -6.003883    15.855330 }]
Mn     2.579794     6.577309    10.469909     1.150096
Mn     3.871734     3.391342     3.093692     1.180249
Mn     9.388794    -1.919133    13.313086     1.149829
Mn    10.680734     7.270717     4.833973     1.180419
Mn    11.038206     1.082808     5.385421     1.150036
Mn     9.746266     4.268775    12.761638     1.180361
Mn     4.229206     9.579250     2.542244     1.149889
Mn     2.937266     0.389400    11.021357     1.180259
Ru     7.167017    -2.642290     6.919425     0.993255
Ru     1.059753    10.662636     7.537148     1.018585
Ru     6.836508     4.890578     7.542856     1.020801
Ru     0.358017    -0.359651     1.008240     0.993621
Ru     7.868753    -0.000578     0.390517     1.018484
Ru     0.027508     5.771481     0.384809     1.020713
Ru     6.450983    -3.361593     8.935905     0.993258
Ru    12.558247    -3.002519     8.318182     1.018659
Ru     6.781492     2.769539     8.312474     1.020693
Ru    13.259983    -5.644232    14.847090     0.993575
Ru     5.749247     7.660695    15.464813     1.018429
Ru    -0.027508     1.888636    15.470521     1.020842
C      6.912497     8.123991     7.077819     0.816836
C      4.286946    10.761682     7.061964     0.812515
C     13.007914     8.666908     6.275540     0.819283
C      0.717669     8.946915     9.844574     0.821740
C      5.063172     3.178866     6.002828     0.839723
C      8.870765     3.193524     6.335790     0.835248
C      0.103497     2.538067     0.849846     0.816848
C     11.095946    -0.099623     0.865701     0.812522
C      6.198914     1.995151     1.652125     0.819278
C      7.526669    -4.288740    13.938421     0.821803
C     11.872172     7.483193     1.924837     0.839731
C      2.061765     7.468535     1.591875     0.835253
C      6.705503    -0.463874     8.777511     0.816830
C      9.331054    -3.101565     8.793366     0.812516
C      0.610086    -1.006791     9.579790     0.819281
C     12.900331    -1.286798     6.010756     0.821778
C      8.554828     4.481251     9.852502     0.839724
C      4.747235     4.466593     9.519540     0.835241
C     13.514503     5.122050    15.005484     0.816854
C      2.522054     7.759740    14.989629     0.812520
C      7.419086     5.664966    14.203205     0.819277
C      6.091331    11.948857     1.916909     0.821782
C      1.745828     0.176924    13.930493     0.839727
C     11.556235     0.191582    14.263455     0.835266
O      7.233882     9.103721     6.280296    -0.596486
O      6.535278     8.370088     8.297094    -0.547058
O      6.968331     6.949467     6.618015    -0.567885
O      5.257910    11.124295     6.273954    -0.548387
O      4.525261    10.406894     8.287581    -0.572670
O      3.113075    10.768431     6.589475    -0.548396
O      0.614172     9.109477     6.312007    -0.524219
O     12.118658     9.126059     7.087333    -0.583080
O     12.704232     7.802557     5.397154    -0.608934
O      1.596030     9.383129     9.013755    -0.577803
O     13.101878     9.357291     9.774811    -0.519671
O      1.034968     8.113391    10.746743    -0.618211
O      5.515290     4.393803     6.085276    -0.566051
O      4.243369     2.842483     5.108587    -0.623963
O      5.463542     2.278967     6.863772    -0.523893
O      8.402306     4.409516     6.346889    -0.568912
O      8.320598     2.286461     7.085747    -0.567430
O      9.855347     2.910617     5.589004    -0.645402
O      0.424882     1.558337     1.647369    -0.596485
O     13.344278    -3.711913    15.485901    -0.547025
O      0.159331     3.712591     1.309650    -0.567848
O     12.066910    -0.462237     1.653711    -0.548393
O     11.334261    -5.748718    15.495414    -0.572655
O      9.922075    -0.106373     1.338190    -0.548365
O      7.423172     1.552582     1.615658    -0.524210
O      5.309658     1.535999     0.840332    -0.583062
O      5.895232     2.859502     2.530511    -0.608922
O      8.405030    -4.724953    14.769240    -0.577745
O      6.292878    -4.699115    14.008184    -0.519681
O      7.843968    -3.455215    13.036252    -0.618298
O     12.324290     6.268256     1.842389    -0.566055
O     11.052369     7.819575     2.819078    -0.623974
O     12.272542     8.383091     1.063893    -0.523901
O      1.593306     6.252542     1.580776    -0.568907
O      1.511598     8.375597     0.841918    -0.567434
O      3.046347     7.751442     2.338661    -0.645389
O      6.384118    -1.443604     9.575034    -0.596501
O      7.082722    -0.709971     7.558236    -0.547044
O      6.649669     0.710650     9.237315    -0.567885
O      8.360090    -3.464178     9.581376    -0.548354
O      9.092739    -2.746777     7.567749    -0.572667
O     10.504925    -3.108314     9.265855    -0.548392
O     13.003828    -1.449360     9.543323    -0.524219
O      1.499342    -1.465942     8.767997    -0.583074
O      0.913768    -0.142440    10.458176    -0.608919
O     12.021970    -1.723012     6.841575    -0.577791
O      0.516122    -1.697174     6.080519    -0.519682
O     12.583032    -0.453274     5.108587    -0.618249
O      8.102710     3.266314     9.770054    -0.566050
O      9.374631     4.817634    10.746743    -0.623975
O      8.154458     5.381150     8.991558    -0.523896
O      5.215694     3.250601     9.508441    -0.568907
O      5.297402     5.373656     8.769583    -0.567440
O      3.762653     4.749500    10.266326    -0.645395
O     13.193118     6.101780    14.207961    -0.596470
O      0.273722    11.372030     0.369429    -0.547036
O     13.458669     3.947526    14.545680    -0.567851
O      1.551090     8.122354    14.201619    -0.548405
O      2.283739    13.408835     0.359916    -0.572652
O      3.695925     7.766490    14.517140    -0.548401
O      6.194828     6.107535    14.239672    -0.524208
O      8.308342     6.124118    15.014998    -0.583071
O      7.722768     4.800615    13.324819    -0.608932
O      5.212970    12.385070     1.086090    -0.577766
O      7.325122    12.359232     1.847146    -0.519676
O      5.774032    11.115332     2.819078    -0.618258
O      1.293710     1.391861    14.012941    -0.566060
O      2.565631    -0.159458    13.036252    -0.623959
O      1.345458    -0.722974    14.791437    -0.523899
O     12.024694     1.407575    14.274554    -0.568922
O     12.106402    -0.715480    15.013412    -0.567411
O     10.571653    -0.091325    13.516669    -0.645411

The following XYZ coordinates are in angstroms. Other properties are in atomic units.
The sperically averaged electron density of each atom fit to a function of the form exp(a - br)
eigen_1, eigen_2 and eigen_3 are the three eigenvalues of traceless quadrupole moment tensor
  atom number  atomic symbol              X              Y              Z     net charge C6 coefficient C8 coefficient C10 coefficient fluctuating dipole atomic polarizability isotropic forcefield polarizability              a              b squared Pearson coefficient          <r^3>          <r^4>         wp_QDO          m_QDO          q_QDO       dipole_x       dipole_y       dipole_z         dipole            Qxy            Qxz            Qyz     Q(x^2-y^2)  Q(3z^2 - R^2)        eigen_1        eigen_2        eigen_3 static polarizability      alpha(xx)      alpha(xy)      alpha(xz)      alpha(yy)      alpha(yz)      alpha(zz) atomic spin moment
            1             Mn       2.579794       6.577309      10.469909       1.150096     128.228144 0.30305215E+04  0.10781297E+06                                20.316839                           17.743387      -0.023410       1.849675                    0.999573      47.665417     133.590950       0.441942       0.389571      -1.161923       0.021607      -0.001293       0.078038       0.080985       0.134541      -0.017172      -0.062608       0.034940       0.381369      -0.203219       0.040227       0.162992             22.811125      25.225770     -12.898769      -1.718230      27.694728       1.039859      15.512877           4.515037
            2             Mn       3.871734       3.391342       3.093692       1.180249     123.647943 0.32712993E+04  0.11893342E+06                                20.107132                           18.686342      -0.305172       1.764255                    0.999187      48.260281     137.900953       0.420884       0.400276      -1.151078      -0.080191      -0.011413      -0.009922       0.081604       0.093774       0.059193      -0.005446      -0.124240      -0.396834      -0.160177      -0.020244       0.180421             21.272495      21.683467      -4.662988       2.787728      16.539765       0.911911      25.594253           4.629129
            3             Mn       9.388794      -1.919133      13.313086       1.149829     128.456686 0.30369090E+04  0.10810157E+06                                20.344939                           17.765799      -0.026150       1.848740                    0.999567      47.689891     133.715578       0.441506       0.389735      -1.161753       0.021721       0.001172      -0.077601       0.080593      -0.130020       0.024218      -0.070053       0.031118       0.404357      -0.202443       0.026863       0.175580             22.844633      25.264295      12.922495       1.721447      27.737178       1.042375      15.532426           4.514889
            4             Mn      10.680734       7.270717       4.833973       1.180419     123.634763 0.32708157E+04  0.11891122E+06                                20.105539                           18.684797      -0.305123       1.764284                    0.999187      48.258012     137.890935       0.420908       0.400269      -1.151085      -0.080190       0.011428       0.009916       0.081605      -0.093779      -0.059191      -0.005438      -0.124255      -0.396884      -0.160186      -0.020252       0.180438             21.270863      21.682172       4.662815      -2.787097      16.538458       0.911999      25.591959           4.629239
            5             Mn      11.038206       1.082808       5.385421       1.150036     128.340117 0.30336266E+04  0.10795335E+06                                20.330735                           17.754397      -0.024811       1.849208                    0.999570      47.676870     133.650805       0.441724       0.389656      -1.161835      -0.021590       0.001286      -0.077739       0.080692       0.131594      -0.019509      -0.065540       0.033229       0.397037      -0.202885       0.034108       0.168777             22.827801      25.245087     -12.910765      -1.719890      27.715944       1.041082      15.522373           4.515065
            6             Mn       9.746266       4.268775      12.761638       1.180361     123.638220 0.32709768E+04  0.11891863E+06                                20.106002                           18.685354      -0.305142       1.764276                    0.999187      48.258587     137.893808       0.420898       0.400273      -1.151082       0.080180       0.011408       0.009924       0.081594       0.093782       0.059197      -0.005453      -0.124279      -0.396860      -0.160191      -0.020250       0.180441             21.271244      21.682013      -4.662667       2.787415      16.539034       0.911816      25.592686           4.629195
            7             Mn       4.229206       9.579250       2.542244       1.149889     128.385738 0.30349427E+04  0.10801278E+06                                20.336337                           17.759003      -0.025340       1.849025                    0.999568      47.681956     133.676432       0.441635       0.389689      -1.161801      -0.021613      -0.001267       0.077664       0.080625      -0.130836       0.020963      -0.067038       0.032524       0.401027      -0.202775       0.031532       0.171243             22.834271      25.252446      12.915003       1.720471      27.723933       1.041588      15.526433           4.514982
            8             Mn       2.937266       0.389400      11.021357       1.180259     123.645170 0.32711866E+04  0.11892808E+06                                20.106613                           18.685822      -0.305176       1.764249                    0.999187      48.260279     137.899370       0.420898       0.400268      -1.151086       0.080197      -0.011434      -0.009913       0.081612      -0.093768      -0.059183      -0.005438      -0.124205      -0.396837      -0.160164      -0.020243       0.180407             21.272016      21.683403       4.662863      -2.787560      16.539011       0.912114      25.593633           4.629150
            9             Ru       7.167017      -2.642290       6.919425       0.993255     120.663143 0.26595514E+04  0.89200587E+05                                16.341386                           13.922870       1.935911       2.301174                    0.999020      77.265450     192.960450       0.668138       0.273326      -1.303380       0.128940       0.131833      -0.379097       0.421569      -0.017108       0.046918       0.037572      -0.022175      -0.161674      -0.090698       0.039254       0.051444             19.123524      22.473045      -0.762637       3.246964      22.049356       2.617283      12.848172           1.728620
           10             Ru       1.059753      10.662636       7.537148       1.018585     143.027458 0.33067355E+04  0.11625638E+06                                18.777383                           16.160532       1.998711       2.324234                    0.997432      77.407622     193.230850       0.588228       0.296171      -1.286901       0.400384       0.007854      -0.143610       0.425433       0.006892       0.123231      -0.006167      -0.375291       0.294393      -0.277346       0.134964       0.142382             21.345027      23.209835       0.007033       2.549739      19.868306      -0.108763      20.956940           1.307868
           11             Ru       6.836508       4.890578       7.542856       1.020801     143.717314 0.32793189E+04  0.11514056E+06                                18.998083                           16.211764       1.960234       2.313142                    0.997304      77.475909     193.756055       0.580435       0.300544      -1.281216       0.004321       0.396203      -0.156246       0.425921      -0.014679       0.009441       0.121524       0.371962       0.314825      -0.277797       0.132363       0.145434             21.759419      20.881829      -0.179287      -0.177632      23.946792       2.058834      20.449636           1.325605
           12             Ru       0.358017      -0.359651       1.008240       0.993621     120.645588 0.26590527E+04  0.89179407E+05                                16.339752                           13.921489       1.936320       2.301324                    0.999021      77.260031     192.940177       0.668179       0.273323      -1.303387       0.128942      -0.131831       0.379088       0.421561       0.017129      -0.046985       0.037634      -0.022182      -0.161975      -0.090844       0.039324       0.051520             19.121551      22.470824       0.762711      -3.246862      22.046860       2.617059      12.846968           1.728974
           13             Ru       7.868753      -0.000578       0.390517       1.018484     143.032471 0.33069426E+04  0.11626534E+06                                18.778290                           16.161504       1.998551       2.324178                    0.997432      77.408876     193.234605       0.588186       0.296188      -1.286884       0.400373      -0.007846       0.143601       0.425419      -0.006900      -0.123218      -0.006173      -0.375266       0.294312      -0.277318       0.134946       0.142372             21.346016      23.212641      -0.007159      -2.549347      19.868649      -0.109005      20.956760           1.307712
           14             Ru       0.027508       5.771481       0.384809       1.020713     143.721888 0.32794930E+04  0.11514824E+06                                18.998816                           16.212522       1.960156       2.313108                    0.997305      77.477389     193.761298       0.580403       0.300556      -1.281203       0.004315      -0.396209       0.156250       0.425927       0.014680      -0.009439       0.121525       0.372000       0.314793      -0.277811       0.132384       0.145428             21.760188      20.882453       0.178877       0.177479      23.947639       2.058439      20.450472           1.325628
           15             Ru       6.450983      -3.361593       8.935905       0.993258     120.665916 0.26595902E+04  0.89202236E+05                                16.341661                           13.922960       1.935840       2.301153                    0.999020      77.265759     192.961754       0.668137       0.273325      -1.303380      -0.128943      -0.131830       0.379096       0.421568      -0.017113       0.046916       0.037572      -0.022170      -0.161632      -0.090690       0.039252       0.051437             19.123999      22.473540      -0.762743       3.247231      22.049994       2.617520      12.848465           1.728623
           16             Ru      12.558247      -3.002519       8.318182       1.018659     143.024612 0.33067105E+04  0.11625517E+06                                18.777101                           16.160481       1.998746       2.324253                    0.997432      77.406507     193.227174       0.588229       0.296172      -1.286902      -0.400375      -0.007857       0.143610       0.425424       0.006894       0.123226      -0.006175      -0.375301       0.294382      -0.277347       0.134957       0.142390             21.344556      23.209990       0.006779       2.549177      19.867535      -0.108621      20.956144           1.307881
           17             Ru       6.781492       2.769539       8.312474       1.020693     143.720581 0.32794625E+04  0.11514701E+06                                18.998657                           16.212408       1.960149       2.313104                    0.997305      77.477677     193.762456       0.580407       0.300555      -1.281203      -0.004321      -0.396210       0.156251       0.425928      -0.014678       0.009439       0.121521       0.371981       0.314815      -0.277803       0.132372       0.145431             21.759925      20.882093      -0.179221      -0.177413      23.947581       2.058550      20.450102           1.325549
           18             Ru      13.259983      -5.644232      14.847090       0.993575     120.638443 0.26589016E+04  0.89172951E+05                                16.338963                           13.920997       1.936424       2.301350                    0.999021      77.259650     192.936874       0.668199       0.273319      -1.303393      -0.128946       0.131838      -0.379098       0.421572       0.017114      -0.046980       0.037626      -0.022189      -0.162010      -0.090839       0.039318       0.051521             19.120456      22.469603       0.762546      -3.246323      22.045535       2.616695      12.846229           1.728978
           19             Ru       5.749247       7.660695      15.464813       1.018429     143.033581 0.33069369E+04  0.11626519E+06                                18.778556                           16.161612       1.998561       2.324174                    0.997432      77.409673     193.237203       0.588176       0.296193      -1.286878      -0.400381       0.007848      -0.143606       0.425428      -0.006896      -0.123218      -0.006166      -0.375267       0.294325      -0.277320       0.134953       0.142367             21.346445      23.213387      -0.007422      -2.549091      19.868915      -0.108886      20.957032           1.307698
           20             Ru      -0.027508       1.888636      15.470521       1.020842     143.717996 0.32793140E+04  0.11514025E+06                                18.998163                           16.211758       1.960260       2.313153                    0.997304      77.475336     193.753960       0.580435       0.300544      -1.281217      -0.004319       0.396200      -0.156247       0.425918       0.014677      -0.009441       0.121525       0.371984       0.314803      -0.277805       0.132374       0.145431             21.759612      20.882286       0.179088       0.177939      23.946506       2.058713      20.450043           1.325685
           21              C       6.912497       8.123991       7.077819       0.816836      19.945648 0.20803262E+03  0.41506832E+04                                 6.956001                            5.249066       0.089916       2.098271                    0.999853      21.037574      59.511828       0.618093       0.496665      -0.997992      -0.009048      -0.008280      -0.005516       0.013448       0.000653       0.051291      -0.029041       0.166869      -0.040755      -0.090373      -0.021513       0.111886              8.112477       4.344585       0.054396      -0.930431      13.227998       0.731114       6.764848           0.003913
           22              C       4.286946      10.761682       7.061964       0.812515      19.718888 0.20688169E+03  0.41116500E+04                                 6.845874                            5.200210       0.160198       2.122679                    0.999772      20.825963      58.317601       0.628726       0.490175      -1.003800      -0.011503       0.007090      -0.002441       0.013731      -0.013979      -0.027361       0.028094      -0.180384      -0.059385      -0.090881      -0.017545       0.108427              7.950381      12.702956       0.347904       0.768938       4.232908      -0.906670       6.915280           0.003260
           23              C      13.007914       8.666908       6.275540       0.819283      19.660377 0.21049010E+03  0.41938005E+04                                 6.792788                            5.231235       0.062798       2.084746                    0.999748      20.845485      58.096425       0.630554       0.487538      -1.006997       0.009177      -0.023938      -0.026676       0.036998      -0.053975      -0.003138      -0.088697      -0.060373       0.074530      -0.100147      -0.018060       0.118207              7.632079       7.764089       1.494079       0.433359       7.234768       3.609415       7.897379          -0.001032
           24              C       0.717669       8.946915       9.844574       0.821740      19.808635 0.20675254E+03  0.41059078E+04                                 6.841472                            5.185318       0.072286       2.088579                    0.999712      20.852885      58.252914       0.632436       0.487676      -1.005703       0.000685       0.002261       0.050817       0.050872       0.055368       0.006945       0.089410      -0.036810       0.078371      -0.097712      -0.020410       0.118122              7.837485       8.136220      -1.738097       0.590364       7.345697      -3.633419       8.030539          -0.002370
           25              C       5.063172       3.178866       6.002828       0.839723      19.671454 0.20682196E+03  0.41075801E+04                                 6.859097                            5.227550       0.031357       2.084612                    0.999898      20.562324      57.440939       0.622423       0.495486      -1.001729      -0.025064      -0.022950      -0.023174       0.041133      -0.023690      -0.095044       0.018687       0.037618      -0.069143      -0.095082      -0.015033       0.110115              7.794086       6.620345       1.213930       3.671744       7.519036       0.418098       9.242876          -0.002093
           26              C       8.870765       3.193524       6.335790       0.835248      19.831861 0.20887961E+03  0.41715483E+04                                 6.938685                            5.274088      -0.048639       2.051901                    0.999882      20.984299      59.376831       0.614151       0.499379      -0.996698       0.017201       0.002443      -0.037947       0.041735       0.044641       0.089732       0.013656       0.028447       0.142422      -0.091798      -0.030283       0.122081              7.886219       8.524244      -1.799587      -3.474285       8.370344       0.359616       6.764068          -0.002888
           27              C       0.103497       2.538067       0.849846       0.816848      19.946360 0.20804107E+03  0.41508883E+04                                 6.956206                            5.249212       0.089885       2.098259                    0.999853      21.037573      59.511830       0.618079       0.496673      -0.997989      -0.009044       0.008274       0.005513       0.013441      -0.000649      -0.051301      -0.029045       0.166869      -0.040720      -0.090378      -0.021512       0.111891              8.112710       4.344687      -0.054413       0.930476      13.228342       0.731128       6.765100           0.003927
           28              C      11.095946      -0.099623       0.865701       0.812522      19.720710 0.20690308E+03  0.41122215E+04                                 6.846606                            5.200704       0.159963       2.122597                    0.999772      20.827111      58.323712       0.628649       0.490217      -1.003768      -0.011498      -0.007101       0.002436       0.013732       0.013993       0.027365       0.028087      -0.180387      -0.059393      -0.090885      -0.017544       0.108429              7.951261      12.704403      -0.347912      -0.769064       4.233305      -0.906798       6.916075           0.003271
           29              C       6.198914       1.995151       1.652125       0.819278      19.660760 0.21049651E+03  0.41939169E+04                                 6.792723                            5.231229       0.062816       2.084750                    0.999748      20.844931      58.092855       0.630576       0.487522      -1.007015       0.009183       0.023940       0.026675       0.037000       0.053983       0.003131      -0.088686      -0.060350       0.074494      -0.100142      -0.018053       0.118195              7.631968       7.764000      -1.494017      -0.433283       7.234644       3.609310       7.897260          -0.001038
           30              C       7.526669      -4.288740      13.938421       0.821803      19.807524 0.20672976E+03  0.41053893E+04                                 6.841834                            5.185446       0.073251       2.088963                    0.999711      20.851152      58.249773       0.632345       0.487754      -1.005652       0.000721      -0.002239      -0.050762       0.050816      -0.055220      -0.006858       0.089481      -0.036749       0.078429      -0.097702      -0.020388       0.118090              7.838054       8.136918       1.738428      -0.590505       7.346363      -3.633766       8.030880          -0.002355
           31              C      11.872172       7.483193       1.924837       0.839731      19.671300 0.20682033E+03  0.41075251E+04                                 6.858993                            5.227486       0.031359       2.084614                    0.999898      20.562029      57.439294       0.622437       0.495477      -1.001737      -0.025067       0.022951       0.023173       0.041135       0.023692       0.095047       0.018690       0.037619      -0.069154      -0.095086      -0.015033       0.110120              7.793960       6.620215      -1.213938      -3.671633       7.518900       0.418107       9.242764          -0.002091
           32              C       2.061765       7.468535       1.591875       0.835253      19.831577 0.20887515E+03  0.41714355E+04                                 6.938641                            5.274044      -0.048511       2.051948                    0.999882      20.983976      59.375676       0.614151       0.499381      -0.996697       0.017203      -0.002439       0.037939       0.041729      -0.044627      -0.089740       0.013642       0.028445       0.142416      -0.091799      -0.030279       0.122078              7.886188       8.524217       1.799589       3.474301       8.370270       0.359646       6.764075          -0.002887
           33              C       6.705503      -0.463874       8.777511       0.816830      19.946682 0.20804483E+03  0.41510073E+04                                 6.956412                            5.249347       0.089879       2.098257                    0.999853      21.038176      59.515037       0.618051       0.496689      -0.997975       0.009043       0.008279       0.005513       0.013443       0.000655       0.051283      -0.029037       0.166857      -0.040742      -0.090366      -0.021508       0.111874              8.112972       4.344802       0.054422      -0.930489      13.228876       0.731147       6.765237           0.003914
           34              C       9.331054      -3.101565       8.793366       0.812516      19.717606 0.20686641E+03  0.41112344E+04                                 6.845336                            5.199844       0.160509       2.122782                    0.999772      20.824943      58.312287       0.628785       0.490142      -1.003825       0.011500      -0.007091       0.002451       0.013731      -0.013977      -0.027357       0.028120      -0.180373      -0.059284      -0.090884      -0.017534       0.108418              7.949707      12.701706       0.347869       0.768851       4.232615      -0.906602       6.914800           0.003264
           35              C       0.610086      -1.006791       9.579790       0.819281      19.660124 0.21048850E+03  0.41937236E+04                                 6.792539                            5.231091       0.062839       2.084758                    0.999748      20.844936      58.092912       0.630590       0.487514      -1.007018      -0.009178       0.023935       0.026679       0.036999      -0.053985      -0.003132      -0.088699      -0.060371       0.074507      -0.100152      -0.018062       0.118214              7.631766       7.763807       1.493989       0.433304       7.234447       3.609221       7.897045          -0.001029
           36              C      12.900331      -1.286798       6.010756       0.821778      19.806876 0.20672689E+03  0.41052868E+04                                 6.841287                            5.185133       0.072986       2.088849                    0.999711      20.851444      58.248824       0.632420       0.487702      -1.005686      -0.000701      -0.002244      -0.050791       0.050845       0.055300       0.006906       0.089465      -0.036839       0.078382      -0.097716      -0.020423       0.118139              7.837323       8.136082      -1.738148       0.590369       7.345645      -3.633347       8.030241          -0.002353
           37              C       8.554828       4.481251       9.852502       0.839724      19.671455 0.20682278E+03  0.41075829E+04                                 6.859010                            5.227506       0.031356       2.084612                    0.999898      20.562110      57.439449       0.622438       0.495475      -1.001739       0.025064       0.022951       0.023174       0.041134      -0.023691      -0.095047       0.018689       0.037621      -0.069153      -0.095086      -0.015034       0.110120              7.793969       6.620216       1.213913       3.671655       7.518963       0.418089       9.242729          -0.002090
           38              C       4.747235       4.466593       9.519540       0.835241      19.832837 0.20889571E+03  0.41719516E+04                                 6.938916                            5.274316      -0.048936       2.051793                    0.999883      20.984957      59.379341       0.614133       0.499383      -0.996695      -0.017191      -0.002444       0.037961       0.041744       0.044674       0.089707       0.013696       0.028408       0.142444      -0.091797      -0.030281       0.122078              7.886411       8.524383      -1.799483      -3.474387       8.370526       0.359536       6.764325          -0.002884
           39              C      13.514503       5.122050      15.005484       0.816854      19.944976 0.20802502E+03  0.41504661E+04                                 6.955676                            5.248854       0.089946       2.098281                    0.999853      21.036860      59.508062       0.618130       0.496643      -0.998010       0.009052      -0.008274      -0.005516       0.013447      -0.000644      -0.051313      -0.029051       0.166886      -0.040749      -0.090388      -0.021522       0.111910              8.112055       4.344411      -0.054367       0.930407      13.227148       0.731077       6.764605           0.003927
           40              C       2.522054       7.759740      14.989629       0.812520      19.721423 0.20690997E+03  0.41124419E+04                                 6.847023                            5.200959       0.159715       2.122520                    0.999773      20.828168      58.329541       0.628595       0.490249      -1.003740       0.011496       0.007093      -0.002428       0.013724       0.014003       0.027381       0.028072      -0.180426      -0.059519      -0.090900      -0.017561       0.108460              7.951792      12.705391      -0.347934      -0.769085       4.233552      -0.906854       6.916431           0.003265
           41              C       7.419086       5.664966      14.203205       0.819277      19.660660 0.21049520E+03  0.41938744E+04                                 6.792631                            5.231162       0.062806       2.084745                    0.999748      20.844840      58.092040       0.630591       0.487512      -1.007023      -0.009181      -0.023942      -0.026673       0.037000       0.053980       0.003133      -0.088693      -0.060362       0.074506      -0.100145      -0.018059       0.118203              7.631871       7.763929      -1.494036      -0.433319       7.234538       3.609244       7.897147          -0.001036
           42              C       6.091331      11.948857       1.916909       0.821782      19.806871 0.20672509E+03  0.41052483E+04                                 6.841395                            5.185185       0.073145       2.088913                    0.999711      20.851171      58.248331       0.632402       0.487716      -1.005677      -0.000706       0.002238       0.050780       0.050834      -0.055271      -0.006888       0.089472      -0.036822       0.078402      -0.097711      -0.020414       0.118125              7.837474       8.136298       1.738159      -0.590365       7.345777      -3.633423       8.030347          -0.002356
           43              C       1.745828       0.176924      13.930493       0.839727      19.671376 0.20682118E+03  0.41075505E+04                                 6.859027                            5.227506       0.031359       2.084613                    0.999898      20.562149      57.439893       0.622433       0.495479      -1.001735       0.025065      -0.022949      -0.023174       0.041133       0.023692       0.095046       0.018688       0.037620      -0.069145      -0.095083      -0.015035       0.110118              7.794005       6.620274      -1.213950      -3.671675       7.518925       0.418113       9.242817          -0.002093
           44              C      11.556235       0.191582      14.263455       0.835266      19.831437 0.20886989E+03  0.41713203E+04                                 6.938756                            5.274069      -0.048298       2.052027                    0.999882      20.983787      59.375822       0.614132       0.499398      -0.996685      -0.017205       0.002433      -0.037926       0.041717      -0.044603      -0.089745       0.013619       0.028416       0.142387      -0.091796      -0.030263       0.122059              7.886391       8.524493       1.799779       3.474428       8.370486       0.359748       6.764193          -0.002890
           45              O       7.233882       9.103721       6.280296      -0.596486      37.688823 0.59363165E+03  0.14653581E+05                                 8.962575                            7.556082       0.246864       2.090731                    0.999483      29.121043      78.002034       0.687974       0.360668      -1.135727      -0.019340       0.000909      -0.002030       0.019467       0.025228       0.031797      -0.034061      -0.068066      -0.173516      -0.084547       0.008901       0.075646             10.112588       6.520915       0.801464      -0.706588      15.858196      -1.902214       7.958652           0.040673
           46              O       6.535278       8.370088       8.297094      -0.547058      32.777841 0.54757042E+03  0.13221839E+05                                 8.120727                            7.258417       0.381108       2.164103                    0.998978      27.700757      72.941014       0.703039       0.360807      -1.137726       0.002205      -0.018519       0.011189       0.021749      -0.019625       0.013391       0.052363      -0.001884       0.032282      -0.060118       0.003917       0.056201              8.682000       5.901862      -0.597427      -1.191157      11.040598       2.188002       9.103540           0.037708
           47              O       6.968331       6.949467       6.618015      -0.567885      44.346335 0.54050086E+03  0.13038309E+05                                10.137368                            7.277647       0.183903       2.114087                    0.996290      27.735354      73.538394       0.690978       0.367466      -1.129974      -0.030720      -0.012135       0.023221       0.040375      -0.003424       0.040768      -0.001103      -0.098861      -0.199663      -0.089285       0.006411       0.082874             12.774644       6.282377      -0.336326      -0.280669      24.805119       1.872811       7.236436           0.015057
           48              O       5.257910      11.124295       6.273954      -0.548387      34.787514 0.53747115E+03  0.12912235E+05                                 8.452452                            7.163208       0.401312       2.165738                    0.999309      27.721992      72.710882       0.712145       0.358007      -1.140428      -0.008008       0.017055      -0.009039       0.020897       0.003492      -0.030457       0.005854       0.052235      -0.193915      -0.072301       0.006667       0.065634              9.492978      14.275179       1.162659      -1.637235       6.044459      -0.919599       8.159296           0.043037
           49              O       4.525261      10.406894       8.287581      -0.572670      35.032579 0.58905013E+03  0.14503375E+05                                 8.527054                            7.564310       0.277646       2.117819                    0.998942      28.478102      76.028658       0.682923       0.364265      -1.133614      -0.018456      -0.005342       0.004920       0.019833      -0.017183       0.051779       0.000758       0.003828       0.013953      -0.053238      -0.002895       0.056133              9.213673      11.889340      -0.611349       2.316389       6.108148      -1.199600       9.643530           0.041481
           50              O       3.113075      10.768431       6.589475      -0.548396      40.629965 0.50284723E+03  0.11871822E+05                                 9.450845                            6.943584       0.396475       2.194246                    0.997198      26.870557      69.690617       0.721543       0.359553      -1.140080      -0.011568       0.010885       0.021973       0.027112      -0.001275      -0.000336       0.013362       0.072243      -0.225968      -0.077579       0.003772       0.073808             11.707534      22.249345       0.038381       1.855426       5.674854      -0.101154       7.198405           0.019123
           51              O       0.614172       9.109477       6.312007      -0.524219      31.319424 0.48963716E+03  0.11502713E+05                                 7.866554                            6.834408       0.340969       2.158159                    0.999101      27.145895      70.619569       0.728822       0.357733      -1.139597       0.015401      -0.002138      -0.019993       0.025328       0.057080       0.055143       0.006666      -0.027127      -0.052876      -0.079627      -0.004963       0.084590              8.503614      11.161029       2.884814       1.482209       7.548529       1.909892       6.801284           0.036185
           52              O      12.118658       9.126059       7.087333      -0.583080      34.544430 0.57051847E+03  0.13938978E+05                                 8.378122                            7.395232       0.314209       2.119099                    0.999563      28.666933      76.303686       0.697396       0.359472      -1.137073      -0.007684       0.021172       0.029191       0.036870      -0.066417      -0.040939      -0.001362      -0.077015       0.124913      -0.106550       0.034365       0.072184              8.916536       8.660818      -0.898888      -2.100280       8.301983       3.517360       9.786808           0.035719
           53              O      12.704232       7.802557       5.397154      -0.608934      33.346650 0.45652365E+03  0.10501035E+05                                 8.039457                            6.425846       0.703982       2.267321                    0.998911      27.470594      69.892936       0.785070       0.339179      -1.159012       0.093219       0.028912      -0.018279       0.099296       0.001668       0.026482       0.016261      -0.029687       0.093470      -0.040697      -0.005626       0.046323              9.142571       7.042812       2.460361       2.484170       9.551706       5.163589      10.833196           0.027126
           54              O       1.596030       9.383129       9.013755      -0.577803      36.271868 0.59753586E+03  0.14766934E+05                                 8.684634                            7.594924       0.223302       2.091751                    0.999445      28.726589      76.867024       0.684645       0.362005      -1.135231       0.023656       0.038641      -0.007054       0.045853       0.055270      -0.028286      -0.004496      -0.049290       0.180754      -0.093641       0.021749       0.071892              9.308468       9.152289       0.830973      -1.998276       8.459031      -3.696812      10.314084           0.035684
           55              O      13.101878       9.357291       9.774811      -0.519671      33.050220 0.50336073E+03  0.11916977E+05                                 8.223443                            6.967011       0.314763       2.152475                    0.998807      27.206757      71.244720       0.715442       0.361614      -1.135586      -0.022747       0.000058       0.016422       0.028056      -0.043570       0.070941      -0.001330       0.000882      -0.043064      -0.084129      -0.000116       0.084245              9.175864      12.415661      -3.262110       1.973290       7.540263      -2.079116       7.571669           0.029102
           56              O       1.034968       8.113391      10.746743      -0.618211      38.090176 0.50621559E+03  0.11939175E+05                                 8.841225                            6.798968       0.631708       2.239238                    0.998288      27.884059      71.650494       0.758378       0.342438      -1.157172      -0.053572       0.078577       0.047148       0.106147      -0.024583       0.025166      -0.010563      -0.063775       0.046194      -0.054286       0.008877       0.045409             10.437919       7.943215      -3.631170       2.355219      11.658459      -5.502024      11.712083          -0.001939
           57              O       5.515290       4.393803       6.085276      -0.566051      34.501465 0.55195255E+03  0.13383629E+05                                 8.438026                            7.304110       0.289966       2.122842                    0.999212      28.279938      75.160147       0.696899       0.362463      -1.133928       0.014308       0.027006       0.001569       0.030602       0.049074      -0.021697       0.062766       0.001345      -0.102294      -0.095626       0.018954       0.076671              9.216204       7.607668       2.915794       2.357007      11.808379       2.343126       8.232564           0.035516
           58              O       4.243369       2.842483       5.108587      -0.623963      34.239934 0.45061621E+03  0.10328654E+05                                 8.165120                            6.353524       0.632759       2.243364                    0.998522      27.492562      69.763725       0.795455       0.335934      -1.162116       0.028990      -0.044983       0.067469       0.086116       0.007998      -0.004738       0.019734       0.045575       0.077447      -0.043018       0.011163       0.031855              9.481494       8.805890       1.360682       5.283140       5.785008       1.667050      13.853583           0.040736
           59              O       5.463542       2.278967       6.863772      -0.523893      32.011103 0.50838982E+03  0.12045928E+05                                 7.978301                            6.970563       0.406658       2.181984                    0.999065      27.106672      70.626827       0.721261       0.358402      -1.140018       0.001536      -0.032913      -0.007663       0.033828      -0.038420       0.037670      -0.014791       0.062298       0.126894      -0.070694      -0.005614       0.076307              8.577211       7.021103      -0.859504       2.960202       8.451210      -2.381891      10.259320           0.036480
           60              O       8.402306       4.409516       6.346889      -0.568912      38.617795 0.60550724E+03  0.15041695E+05                                 9.188667                            7.701761       0.151834       2.072185                    0.999068      28.854948      77.885207       0.671176       0.367360      -1.128958      -0.023196      -0.004245      -0.006211       0.024385      -0.082118       0.019145       0.069625       0.030430      -0.011452      -0.120207       0.023190       0.097017             10.302973       9.452601      -3.811922      -2.305225      13.987239       1.529636       7.469079           0.031566
           61              O       8.320598       2.286461       7.085747      -0.567430      34.567729 0.57114508E+03  0.13946813E+05                                 8.392615                            7.397990       0.278804       2.115692                    0.999415      28.343188      75.222414       0.698016       0.359346      -1.138094      -0.028491      -0.019339       0.011902       0.036434       0.061576      -0.012552      -0.026308       0.056939       0.156206      -0.095531       0.022457       0.073074              8.918034       8.989138       1.168908      -3.419674       9.097902      -1.776669       8.667061           0.034360
           62              O       9.855347       2.910617       5.589004      -0.645402      37.350718 0.49752785E+03  0.11693213E+05                                 8.709516                            6.710369       0.617473       2.223449                    0.998801      28.282254      72.741595       0.767862       0.339396      -1.158803      -0.058731       0.052180      -0.013458       0.079707      -0.026790      -0.011088       0.031541       0.060652       0.059517      -0.059234       0.009151       0.050083             10.153897      12.907770      -3.952549      -5.167745       8.563106       2.278014       8.990813           0.001180
           63              O       0.424882       1.558337       1.647369      -0.596485      37.690029 0.59365396E+03  0.14654291E+05                                 8.962855                            7.556299       0.246978       2.090767                    0.999484      29.121178      78.003183       0.687953       0.360675      -1.135720      -0.019347      -0.000900       0.002038       0.019475      -0.025226      -0.031824      -0.034064      -0.068029      -0.173560      -0.084575       0.008941       0.075634             10.112928       6.521105      -0.801459       0.706551      15.858895      -1.902180       7.958785           0.040683
           64              O      13.344278      -3.711913      15.485901      -0.547025      32.764878 0.54730319E+03  0.13213563E+05                                 8.117949                            7.256122       0.381889       2.164369                    0.998983      27.697083      72.922514       0.703237       0.360755      -1.137785       0.002195       0.018527      -0.011217       0.021769       0.019614      -0.013285       0.052342      -0.001814       0.032305      -0.060055       0.003880       0.056175              8.678808       5.900068       0.597115       1.190814      11.035473       2.187063       9.100884           0.037732
           65              O       0.159331       3.712591       1.309650      -0.567848      44.345985 0.54050057E+03  0.13038316E+05                                10.137366                            7.277693       0.183915       2.114097                    0.996290      27.735152      73.538193       0.690968       0.367471      -1.129968      -0.030716       0.012142      -0.023223       0.040376       0.003426      -0.040779      -0.001104      -0.098869      -0.199708      -0.089305       0.006420       0.082885             12.774554       6.282394       0.336294       0.280636      24.804897       1.872622       7.236370           0.015083
           66              O      12.066910      -0.462237       1.653711      -0.548393      34.788826 0.53749624E+03  0.12912998E+05                                 8.452647                            7.163348       0.400886       2.165583                    0.999308      27.722795      72.713612       0.712142       0.358004      -1.140430      -0.008015      -0.017066       0.009044       0.020912      -0.003461       0.030471       0.005838       0.052208      -0.193959      -0.072317       0.006686       0.065631              9.493200      14.275587      -1.162662       1.637274       6.044593      -0.919600       8.159420           0.043044
           67              O      11.334261      -5.748718      15.495414      -0.572655      35.023738 0.58886763E+03  0.14497631E+05                                 8.525224                            7.562807       0.278248       2.118015                    0.998947      28.475725      76.016847       0.683042       0.364233      -1.133649      -0.018459       0.005349      -0.004941       0.019843       0.017193      -0.051759       0.000643       0.003785       0.014023      -0.053190      -0.002952       0.056142              9.211511      11.885564       0.611149      -2.315846       6.107016      -1.199460       9.641952           0.041504
           68              O       9.922075      -0.106373       1.338190      -0.548365      40.629658 0.50284716E+03  0.11871833E+05                                 9.450779                            6.943558       0.396112       2.194124                    0.997195      26.870837      69.691618       0.721547       0.359550      -1.140081      -0.011578      -0.010913      -0.021966       0.027123       0.001261       0.000302       0.013319       0.072266      -0.225880      -0.077538       0.003734       0.073804             11.707386      22.248982      -0.038251      -1.855409       5.674839      -0.101137       7.198336           0.019154
           69              O       7.423172       1.552582       1.615658      -0.524210      31.299794 0.48926020E+03  0.11491335E+05                                 7.862143                            6.830813       0.341187       2.158226                    0.999103      27.141800      70.594952       0.729188       0.357632      -1.139708       0.015402       0.002147       0.019986       0.025323      -0.057047      -0.055163       0.006610      -0.027226      -0.052907      -0.079670      -0.004876       0.084546              8.498659      11.154747      -2.882885      -1.480978       7.544135       1.908083       6.797096           0.036191
           70              O       5.309658       1.535999       0.840332      -0.583062      34.544692 0.57052412E+03  0.13939181E+05                                 8.378281                            7.395373       0.314247       2.119120                    0.999563      28.666743      76.303905       0.697373       0.359482      -1.137062      -0.007684      -0.021176      -0.029198       0.036878       0.066407       0.040954      -0.001343      -0.076982       0.124914      -0.106536       0.034335       0.072201              8.916702       8.660751       0.898888       2.100206       8.302304       3.517461       9.787053           0.035715
           71              O       5.895232       2.859502       2.530511      -0.608922      33.344804 0.45650560E+03  0.10500514E+05                                 8.039100                            6.425715       0.703988       2.267326                    0.998911      27.470317      69.891814       0.785079       0.339178      -1.159013       0.093214      -0.028911       0.018274       0.099291      -0.001677      -0.026492       0.016279      -0.029658       0.093443      -0.040689      -0.005646       0.046335              9.142019       7.042308      -2.459938      -2.483774       9.551096       5.163119      10.832653           0.027124
           72              O       8.405030      -4.724953      14.769240      -0.577745      36.239860 0.59685315E+03  0.14745195E+05                                 8.677896                            7.589142       0.227020       2.092977                    0.999460      28.716089      76.815149       0.685131       0.361867      -1.135389       0.023620      -0.038608       0.007053       0.045806      -0.055389       0.028148      -0.004456      -0.049602       0.180548      -0.093755       0.021995       0.071760              9.301186       9.144365      -0.830926       1.997083       8.452845      -3.693857      10.306347           0.035726
           73              O       6.292878      -4.699115      14.008184      -0.519681      33.034194 0.50303978E+03  0.11907168E+05                                 8.219796                            6.963841       0.314964       2.152530                    0.998809      27.203292      71.222949       0.715770       0.361515      -1.135693      -0.022772      -0.000073      -0.016431       0.028081       0.043604      -0.070825      -0.001316       0.001042      -0.042886      -0.084006      -0.000188       0.084194              9.171976      12.410312       3.261166      -1.972972       7.537405      -2.078175       7.568211           0.029104
           74              O       7.843968      -3.455215      13.036252      -0.618298      38.132811 0.50686422E+03  0.11958809E+05                                 8.849305                            6.804636       0.629840       2.238587                    0.998277      27.892531      71.695202       0.757810       0.342570      -1.157011      -0.053581      -0.078579      -0.047189       0.106172       0.024737      -0.024797      -0.011022      -0.063787       0.046516      -0.054135       0.008418       0.045718             10.447989       7.951258       3.635907      -2.357805      11.670064      -5.507544      11.722644          -0.001961
           75              O      12.324290       6.268256       1.842389      -0.566055      34.497106 0.55186738E+03  0.13380978E+05                                 8.437060                            7.303327       0.289924       2.122825                    0.999212      28.279302      75.155534       0.696971       0.362442      -1.133951       0.014308      -0.027003      -0.001573       0.030599      -0.049065       0.021709       0.062775       0.001380      -0.102313      -0.095641       0.018979       0.076662              9.215098       7.606861      -2.915447      -2.356541      11.806998       2.342718       8.231435           0.035517
           76              O      11.052369       7.819575       2.819078      -0.623974      34.239901 0.45061758E+03  0.10328691E+05                                 8.165109                            6.353538       0.632747       2.243357                    0.998522      27.492680      69.764005       0.795453       0.335934      -1.162116       0.028985       0.044988      -0.067473       0.086120      -0.007996       0.004740       0.019739       0.045574       0.077440      -0.043020       0.011163       0.031856              9.481474       8.805819      -1.360652      -5.283045       5.784972       1.667059      13.853631           0.040735
           77              O      12.272542       8.383091       1.063893      -0.523901      32.011074 0.50838853E+03  0.12045884E+05                                 7.978284                            6.970545       0.406691       2.181992                    0.999065      27.106731      70.626834       0.721264       0.358401      -1.140019       0.001528       0.032915       0.007666       0.033830       0.038417      -0.037671      -0.014791       0.062302       0.126890      -0.070693      -0.005615       0.076307              8.577193       7.021063       0.859448      -2.960155       8.451044      -2.381779      10.259472           0.036481
           78              O       1.593306       6.252542       1.580776      -0.568907      38.617836 0.60550819E+03  0.15041728E+05                                 9.188698                            7.701785       0.151858       2.072194                    0.999069      28.854817      77.884932       0.671173       0.367362      -1.128956      -0.023198       0.004246       0.006208       0.024387       0.082118      -0.019143       0.069625       0.030425      -0.011447      -0.120206       0.023188       0.097018             10.303022       9.452670       3.811971       2.305294      13.987206       1.529738       7.469189           0.031566
           79              O       1.511598       8.375597       0.841918      -0.567434      34.563178 0.57104684E+03  0.13943709E+05                                 8.391586                            7.397094       0.279161       2.115804                    0.999417      28.342013      75.215540       0.698100       0.359320      -1.138123      -0.028485       0.019339      -0.011896       0.036427      -0.061585       0.012546      -0.026286       0.056961       0.156179      -0.095536       0.022479       0.073057              8.916951       8.988092      -1.168838       3.419290       9.096606      -1.776449       8.666156           0.034367
           80              O       3.046347       7.751442       2.338661      -0.645389      37.354733 0.49758637E+03  0.11694980E+05                                 8.710308                            6.710913       0.617439       2.223444                    0.998801      28.282569      72.744576       0.767802       0.339411      -1.158785      -0.058737      -0.052178       0.013475       0.079713       0.026810       0.011183       0.031504       0.060576       0.059706      -0.059198       0.009045       0.050153             10.154880      12.908999       3.953079       5.168268       8.564013       2.278334       8.991627           0.001187
           81              O       6.384118      -1.443604       9.575034      -0.596501      37.689374 0.59364253E+03  0.14653905E+05                                 8.962573                            7.556072       0.246563       2.090626                    0.999482      29.121670      78.003637       0.687985       0.360660      -1.135734       0.019323      -0.000908       0.002032       0.019451       0.025225       0.031760      -0.034057      -0.068103      -0.173429      -0.084501       0.008852       0.075649             10.112584       6.520921       0.801495      -0.706551      15.858169      -1.902195       7.958660           0.040671
           82              O       7.082722      -0.709971       7.558236      -0.547044      32.773266 0.54747713E+03  0.13218955E+05                                 8.119764                            7.257631       0.381541       2.164252                    0.998981      27.699242      72.934062       0.703105       0.360790      -1.137745      -0.002200       0.018519      -0.011202       0.021754      -0.019616       0.013346       0.052355      -0.001850       0.032249      -0.060091       0.003906       0.056185              8.680874       5.901236      -0.597293      -1.191035      11.038776       2.187632       9.102610           0.037713
           83              O       6.649669       0.710650       9.237315      -0.567885      44.344094 0.54047448E+03  0.13037488E+05                                10.136910                            7.277373       0.183880       2.114082                    0.996289      27.735171      73.536937       0.691006       0.367456      -1.129983       0.030715       0.012138      -0.023216       0.040370      -0.003415       0.040761      -0.001102      -0.098880      -0.199580      -0.089263       0.006395       0.082868             12.773959       6.282107      -0.336252      -0.280627      24.803656       1.872617       7.236115           0.015055
           84              O       8.360090      -3.464178       9.581376      -0.548354      34.786234 0.53744299E+03  0.12911389E+05                                 8.452362                            7.163119       0.402138       2.166039                    0.999310      27.720574      72.706685       0.712135       0.358017      -1.140420       0.008022      -0.017038       0.009057       0.020897       0.003536      -0.030427       0.005903       0.052241      -0.193831      -0.072271       0.006658       0.065613              9.492909      14.275130       1.162652      -1.637141       6.044376      -0.919536       8.159219           0.043047
           85              O       9.092739      -2.746777       7.567749      -0.572667      35.029367 0.58898296E+03  0.14501257E+05                                 8.526426                            7.563795       0.278017       2.117940                    0.998945      28.477039      76.023738       0.682960       0.364257      -1.133624       0.018453       0.005345      -0.004930       0.019834      -0.017183       0.051768       0.000705       0.003811       0.013966      -0.053213      -0.002921       0.056134              9.212938      11.888146      -0.611284       2.316245       6.107741      -1.199535       9.642927           0.041485
           86              O      10.504925      -3.108314       9.265855      -0.548392      40.635500 0.50292456E+03  0.11874172E+05                                 9.451960                            6.944357       0.396618       2.194301                    0.997198      26.871275      69.695311       0.721461       0.359578      -1.140054       0.011550      -0.010872      -0.021977       0.027103      -0.001307      -0.000404       0.013450       0.072220      -0.226247      -0.077697       0.003853       0.073844             11.708950      22.252213       0.038332       1.855469       5.675430      -0.101148       7.199205           0.019122
           87              O      13.003828      -1.449360       9.543323      -0.524219      31.312974 0.48951667E+03  0.11499071E+05                                 7.865090                            6.833252       0.341013       2.158171                    0.999101      27.144675      70.611811       0.728941       0.357700      -1.139634      -0.015401       0.002144       0.019995       0.025330       0.057045       0.055161       0.006651      -0.027176      -0.052961      -0.079641      -0.004929       0.084569              8.501944      11.158904       2.884134       1.481745       7.547043       1.909286       6.799883           0.036186
           88              O       1.499342      -1.465942       8.767997      -0.583074      34.544074 0.57051240E+03  0.13938792E+05                                 8.378077                            7.395212       0.314218       2.119104                    0.999563      28.666818      76.303264       0.697395       0.359474      -1.137071       0.007686      -0.021179      -0.029187       0.036871      -0.066419      -0.040940      -0.001356      -0.076997       0.124918      -0.106546       0.034356       0.072190              8.916481       8.660715      -0.898825      -2.100156       8.302039       3.517330       9.786690           0.035717
           89              O       0.913768      -0.142440      10.458176      -0.608919      33.343486 0.45647815E+03  0.10499700E+05                                 8.038827                            6.425445       0.703991       2.267329                    0.998911      27.470026      69.889949       0.785112       0.339170      -1.159023      -0.093216      -0.028918       0.018280       0.099295       0.001666       0.026492       0.016261      -0.029673       0.093455      -0.040697      -0.005628       0.046325              9.141768       7.042217       2.460016       2.483833       9.550823       5.163002      10.832264           0.027129
           90              O      12.021970      -1.723012       6.841575      -0.577791      36.258075 0.59724223E+03  0.14757554E+05                                 8.681643                            7.592365       0.224898       2.092265                    0.999452      28.722302      76.844751       0.684869       0.361939      -1.135307      -0.023641      -0.038637       0.007041       0.045840       0.055351      -0.028214      -0.004485      -0.049404       0.180638      -0.093704       0.021874       0.071830              9.305224       9.148728       0.830927      -1.997753       8.456294      -3.695522      10.310652           0.035703
           91              O       0.516122      -1.697174       6.080519      -0.519682      33.046791 0.50328560E+03  0.11914665E+05                                 8.222627                            6.966235       0.314812       2.152483                    0.998808      27.205981      71.239381       0.715526       0.361587      -1.135615       0.022750      -0.000065      -0.016423       0.028059      -0.043587       0.070907      -0.001324       0.000939      -0.043011      -0.084094      -0.000141       0.084235              9.175072      12.414362      -3.262125       1.973400       7.539904      -2.079096       7.570951           0.029099
           92              O      12.583032      -0.453274       5.108587      -0.618249      38.113419 0.50656675E+03  0.11949802E+05                                 8.845655                            6.802058       0.630859       2.238940                    0.998283      27.888511      71.674332       0.758066       0.342512      -1.157083       0.053576      -0.078594      -0.047166       0.106170      -0.024696       0.024996      -0.010755      -0.063773       0.046607      -0.054268       0.008712       0.045556             10.443451       7.947623      -3.633796       2.356639      11.664872      -5.505099      11.717858          -0.001941
           93              O       8.102710       3.266314       9.770054      -0.566050      34.497951 0.55188602E+03  0.13381554E+05                                 8.437243                            7.303498       0.289940       2.122834                    0.999212      28.279375      75.156291       0.696956       0.362446      -1.133946      -0.014311      -0.027006      -0.001571       0.030604       0.049072      -0.021705       0.062765       0.001362      -0.102297      -0.095630       0.018966       0.076665              9.215288       7.606905       2.915450       2.356635      11.807270       2.342785       8.231688           0.035513
           94              O       9.374631       4.817634      10.746743      -0.623975      34.238256 0.45059399E+03  0.10327998E+05                                 8.164762                            6.353299       0.632731       2.243350                    0.998522      27.492547      69.762770       0.795483       0.335927      -1.162125      -0.028990       0.044988      -0.067471       0.086120       0.007998      -0.004747       0.019736       0.045581       0.077434      -0.043021       0.011167       0.031854              9.481031       8.805431       1.360582       5.282789       5.784777       1.666936      13.852884           0.040734
           95              O       8.154458       5.381150       8.991558      -0.523896      32.010463 0.50837791E+03  0.12045558E+05                                 7.978146                            6.970445       0.406682       2.181992                    0.999065      27.106565      70.625973       0.721274       0.358398      -1.140022      -0.001532       0.032918       0.007666       0.033834      -0.038420       0.037668      -0.014789       0.062295       0.126886      -0.070692      -0.005611       0.076303              8.577034       7.020973      -0.859473       2.960113       8.451033      -2.381776      10.259097           0.036482
           96              O       5.215694       3.250601       9.508441      -0.568907      38.615740 0.60548558E+03  0.15041015E+05                                 9.188249                            7.701584       0.151816       2.072181                    0.999068      28.854763      77.884210       0.671189       0.367356      -1.128961       0.023200       0.004244       0.006209       0.024389      -0.082119       0.019146       0.069630       0.030433      -0.011457      -0.120212       0.023191       0.097021             10.302287       9.451718      -3.811239      -2.304861      13.986428       1.529234       7.468714           0.031565
           97              O       5.297402       5.373656       8.769583      -0.567440      34.574250 0.57128498E+03  0.13951232E+05                                 8.394082                            7.399256       0.278414       2.115566                    0.999413      28.345006      75.232551       0.697898       0.359381      -1.138055       0.028486       0.019347      -0.011911       0.036437       0.061541      -0.012551      -0.026353       0.056903       0.156296      -0.095515       0.022415       0.073100              8.919610       8.990573       1.169018      -3.420257       9.099738      -1.776951       8.668519           0.034351
           98              O       3.762653       4.749500      10.266326      -0.645395      37.334772 0.49729787E+03  0.11686284E+05                                 8.706462                            6.708329       0.617730       2.223540                    0.998802      28.279655      72.726638       0.768074       0.339346      -1.158862       0.058695      -0.052179       0.013429       0.079675      -0.026716      -0.010926       0.031636       0.060909       0.058816      -0.059301       0.009346       0.049955             10.150030      12.902730      -3.950356      -5.165643       8.559513       2.276858       8.987847           0.001164
           99              O      13.193118       6.101780      14.207961      -0.596470      37.690533 0.59366331E+03  0.14654618E+05                                 8.963095                            7.556497       0.247209       2.090851                    0.999484      29.120863      78.003259       0.687923       0.360688      -1.135706       0.019369       0.000905      -0.002026       0.019495      -0.025225      -0.031857      -0.034084      -0.067963      -0.173767      -0.084647       0.009007       0.075640             10.113205       6.521269      -0.801422       0.706639      15.859355      -1.902237       7.958993           0.040684
          100              O       0.273722      11.372030       0.369429      -0.547036      32.770688 0.54742186E+03  0.13217232E+05                                 8.119207                            7.257156       0.381654       2.164287                    0.998982      27.698585      72.930260       0.703146       0.360780      -1.137758      -0.002196      -0.018531       0.011203       0.021765       0.019616      -0.013336       0.052348      -0.001827       0.032256      -0.060084       0.003910       0.056175              8.680262       5.900882       0.597299       1.190978      11.037801       2.187530       9.102104           0.037727
          101              O      13.458669       3.947526      14.545680      -0.567851      44.349628 0.54054607E+03  0.13039728E+05                                10.138081                            7.278136       0.183915       2.114094                    0.996290      27.735645      73.541138       0.690926       0.367484      -1.129954       0.030719      -0.012139       0.023232       0.040383       0.003438      -0.040779      -0.001099      -0.098847      -0.199847      -0.089332       0.006434       0.082899             12.775556       6.282803       0.336403       0.280704      24.806990       1.872833       7.236876           0.015082
          102              O       1.551090       8.122354      14.201619      -0.548405      34.789301 0.53749928E+03  0.12913081E+05                                 8.452632                            7.163262       0.400105       2.165311                    0.999306      27.723601      72.715601       0.712163       0.357993      -1.140439       0.008002       0.017065      -0.009034       0.020901      -0.003411       0.030519       0.005823       0.052126      -0.194082      -0.072373       0.006745       0.065628              9.493250      14.275887      -1.162705       1.637463       6.044579      -0.919651       8.159283           0.043034
          103              O       2.283739      13.408835       0.359916      -0.572652      35.027705 0.58894576E+03  0.14500109E+05                                 8.526078                            7.563469       0.278149       2.117986                    0.998946      28.476547      76.021760       0.682986       0.364249      -1.133631       0.018467      -0.005351       0.004929       0.019849       0.017184      -0.051760       0.000696       0.003778       0.013930      -0.053212      -0.002907       0.056119              9.212526      11.887224       0.611314      -2.316291       6.107549      -1.199572       9.642805           0.041504
          104              O       3.695925       7.766490      14.517140      -0.548401      40.641375 0.50300493E+03  0.11876606E+05                                 9.452865                            6.944868       0.394462       2.193546                    0.997183      26.874053      69.705284       0.721438       0.359573      -1.140052       0.011594       0.010939       0.021989       0.027159       0.001246       0.000214       0.013168       0.072260      -0.225926      -0.077503       0.003696       0.073807             11.710206      22.254837      -0.038305      -1.855745       5.675940      -0.101198       7.199843           0.019144
          105              O       6.194828       6.107535      14.239672      -0.524208      31.302239 0.48930524E+03  0.11492697E+05                                 7.862694                            6.831242       0.341084       2.158195                    0.999102      27.142452      70.598388       0.729144       0.357644      -1.139695      -0.015405      -0.002139      -0.019987       0.025326      -0.057078      -0.055156       0.006600      -0.027223      -0.052840      -0.079683      -0.004875       0.084558              8.499313      11.155626      -2.883176      -1.481210       7.544651       1.908319       6.797661           0.036187
          106              O       8.308342       6.124118      15.014998      -0.583071      34.544286 0.57051757E+03  0.13938966E+05                                 8.378154                            7.395287       0.314211       2.119103                    0.999563      28.666844      76.303744       0.697385       0.359478      -1.137067       0.007680       0.021171       0.029195       0.036872       0.066410       0.040949      -0.001347      -0.077004       0.124901      -0.106541       0.034344       0.072197              8.916547       8.660686       0.898784       2.100096       8.302049       3.517327       9.786908           0.035717
          107              O       7.722768       4.800615      13.324819      -0.608932      33.342977 0.45647554E+03  0.10499621E+05                                 8.038706                            6.425413       0.703985       2.267322                    0.998911      27.470132      69.890075       0.785116       0.339169      -1.159024      -0.093216       0.028908      -0.018274       0.099291      -0.001674      -0.026491       0.016269      -0.029678       0.093457      -0.040698      -0.005633       0.046331              9.141576       7.042003      -2.459849      -2.483690       9.550638       5.162823      10.832088           0.027123
          108              O       5.212970      12.385070       1.086090      -0.577766      36.251065 0.59709155E+03  0.14752772E+05                                 8.680217                            7.591130       0.225670       2.092526                    0.999455      28.719845      76.833238       0.684968       0.361912      -1.135338      -0.023631       0.038631      -0.007053       0.045832      -0.055371       0.028199      -0.004478      -0.049460       0.180602      -0.093726       0.021914       0.071812              9.303698       9.147143      -0.831035       1.997616       8.455004      -3.694874      10.308948           0.035710
          109              O       7.325122      12.359232       1.847146      -0.519676      33.043198 0.50321594E+03  0.11912546E+05                                 8.221840                            6.965573       0.314873       2.152504                    0.998808      27.205169      71.234725       0.715592       0.361568      -1.135636       0.022755       0.000066       0.016423       0.028062       0.043590      -0.070884      -0.001326       0.000970      -0.042978      -0.084067      -0.000157       0.084225              9.174211      12.413322       3.261803      -1.973293       7.539112      -2.078796       7.570199           0.029103
          110              O       5.774032      11.115332       2.819078      -0.618258      38.119933 0.50666820E+03  0.11952875E+05                                 8.846887                            6.802945       0.630565       2.238839                    0.998281      27.889804      71.681275       0.757977       0.342532      -1.157058       0.053586       0.078591       0.047173       0.106176       0.024724      -0.024919      -0.010847      -0.063777       0.046644      -0.054233       0.008617       0.045615             10.444957       7.948843       3.634470      -2.357010      11.666581      -5.505888      11.719448          -0.001949
          111              O       1.293710       1.391861      14.012941      -0.566060      34.499731 0.55191802E+03  0.13382555E+05                                 8.437634                            7.303785       0.289948       2.122831                    0.999212      28.279832      75.158688       0.696930       0.362454      -1.133938      -0.014306       0.027003       0.001570       0.030598      -0.049066       0.021705       0.062778       0.001375      -0.102319      -0.095641       0.018975       0.076666              9.215761       7.607403      -2.915681      -2.356806      11.807777       2.342966       8.232103           0.035518
          112              O       2.565631      -0.159458      13.036252      -0.623959      34.238841 0.45059990E+03  0.10328176E+05                                 8.164914                            6.353384       0.632772       2.243371                    0.998522      27.492310      69.762498       0.795469       0.335931      -1.162120      -0.028987      -0.044982       0.067468       0.086114      -0.007995       0.004736       0.019738       0.045582       0.077447      -0.043022       0.011165       0.031856              9.481257       8.805664      -1.360649      -5.282948       5.784851       1.667044      13.853254           0.040737
          113              O       1.345458      -0.722974      14.791437      -0.523899      32.011057 0.50838927E+03  0.12045912E+05                                 7.978286                            6.970556       0.406651       2.181979                    0.999065      27.106764      70.627062       0.721262       0.358401      -1.140018      -0.001532      -0.032910      -0.007663       0.033825       0.038418      -0.037673      -0.014794       0.062303       0.126891      -0.070693      -0.005617       0.076311              8.577184       7.021016       0.859435      -2.960123       8.451089      -2.381817      10.259447           0.036480
          114              O      12.024694       1.407575      14.274554      -0.568922      38.620737 0.60554822E+03  0.15042997E+05                                 9.189277                            7.702101       0.151838       2.072182                    0.999069      28.855336      77.887475       0.671150       0.367368      -1.128950       0.023194      -0.004245      -0.006208       0.024383       0.082114      -0.019140       0.069619       0.030417      -0.011451      -0.120196       0.023182       0.097014             10.303870       9.453713       3.812700       2.305744      13.988153       1.530197       7.469746           0.031566
          115              O      12.106402      -0.715480      15.013412      -0.567411      34.552519 0.57082270E+03  0.13936661E+05                                 8.389274                            7.395134       0.279892       2.116051                    0.999420      28.338878      75.199301       0.698275       0.359271      -1.138179       0.028480      -0.019335       0.011893       0.036420      -0.061590       0.012543      -0.026242       0.057016       0.156151      -0.095541       0.022513       0.073028              8.914438       8.985568      -1.168699       3.418200       9.093915      -1.776077       8.663830           0.034375
          116              O      10.571653      -0.091325      13.516669      -0.645411      37.367190 0.49776735E+03  0.11700433E+05                                 8.712690                            6.712506       0.616973       2.223287                    0.998799      28.284760      72.756716       0.767638       0.339449      -1.158739       0.058741       0.052169      -0.013507       0.079715       0.026823       0.011395       0.031448       0.060482       0.059856      -0.059116       0.008815       0.050302             10.157903      12.912898       3.954844       5.169911       8.566844       2.279292       8.993967           0.001184

******************************************************
Auxiliary information for the entire system
The total spin magnetic moment of the unit cell is   56.176229
The total net atomic charge of the unit cell is   0.000001
Accuracy of reproducing the electrostatic potential in the unit cell:
  The inner radius (bohr) =    5.0000
  The outer radius (bohr) =   12.0000
  Valid grid points have density less than (e/(bohr^3)) =    0.0001
  The number of valid grid points were=       137832
  The rms potential error without charges in kcal/mol is=     10.32866
  The rms potential error with partial charges in kcal/mol is=      3.33560
  The RRMSE value at monopole order=      0.32295
  The rms potential error with partial charges and cloud penetration in kcal/mol is=      3.31949
  The RRMSE value at monopole order with cloud penetration is=      0.32139
  The rms potential error with partial charges and atomic dipoles in kcal/mol is=      0.82471
  The RRMSE value at dipole order=      0.07985
  The rms potential error with partial charges, atomic dipoles and cloud penetration in kcal/mol is=      0.82186
  The RRMSE value at dipole order with cloud penetration=      0.07957

******************************************************
The electron densities and ab initio electrostatic potential were computed in VASP using the PBE functional and
projector augmented wave method. See the main text of the journal article for a description of computational details.
The atomic charges, dipoles, and quadrupoles were computed with the DDEC6 method as described in
(a) T. A. Manz and N. Gabaldon Limas, RSC Adv. 6 (2016) 47771-47801 DOI: 10.1039/c6ra04656h
(b) N. Gabaldon Limas and T. A. Manz, RSC Adv. 8 (2018) 2678-2707 DOI: 10.1039/c7ra11829e.
For each atom in the material, the electron cloud parameters were fit to the spherically averaged atom-in-material
electron density using radial positions for which this density was between 10^-4 and 10^-2 electrons per cubic bohr.
The polarizabilities, dispersion coefficients, and quantum Drude oscillator (QDO) parameters were fit using the MCLF method.
The magnetic structure of the system was optimized in VASP from the default ferromagnetic initial guess using spin polarization.
The atomic spin moments (ASMs) were computed on this optimized magnetic structure using the DDEC6 partition as inputs
to the method of T. A. Manz and D. S. Sholl, J. Chem. Theory Comput. 7 (2011) 4146-4164 DOI: 10.1021/ct200539n.
The RMSE and RRMSE were computed using a uniform grid with Ewald summation.
