# Supplementary material for: A collection of forcefield precursors for metal–organic frameworks
Source: RSC Adv. 2019 Nov 13;9(63):36492–507. doi: 10.1039/c9ra07327b (PMC9075174; doi:10.1039/c9ra07327b)
Supplement: RA-009-C9RA07327B-s6336 [file RA-009-C9RA07327B-s6336.xyz]

  308
jmolscript: load "" {1 1 1} spacegroup "x,y,z" unitcell [{     14.639000     0.000000     0.000000 }, {      0.000000    14.639000     0.000000 }, {      0.000000     0.000000    20.056000 }]
Cu     7.319500     7.319500     0.000000     0.616321
Cu     0.000000     0.000000     0.000000     0.616362
Cu     0.000000     7.319500    10.028000     0.616400
Cu     7.319500     0.000000    10.028000     0.616365
Cu    10.979250     3.659750    15.042000     0.312279
Cu     3.659750    10.979250     5.014000     0.312279
Cu     3.659750    10.979250    15.042000     0.312285
Cu    10.979250     3.659750     5.014000     0.312280
H      8.162706     3.082973     4.227805     0.102988
H      6.540705     3.763687     2.745666     0.108340
H     10.191672     8.260788     0.559562     0.092199
H     11.907363     7.700114     2.039695     0.129234
H     11.639469     5.959537     3.519828     0.122353
H     13.795794     4.236527     4.227805     0.102992
H      0.778795     3.555813     2.745666     0.108358
H     11.766828    13.697712     0.559562     0.092218
H     10.051137    14.258386     2.039695     0.129260
H     10.319031     1.359963     3.519828     0.122365
H      4.236527     8.162706    14.255805     0.103005
H      3.555813     6.540705    12.773666     0.108368
H     13.697712    10.191672    10.587562     0.092222
H     14.258386    11.907363    12.067695     0.129260
H      1.359963    11.639469    13.547828     0.122368
H      3.082973    13.795794    14.255805     0.102994
H      3.763687     0.778795    12.773666     0.108353
H      8.260788    11.766828    10.587562     0.092212
H      7.700114    10.051137    12.067695     0.129253
H      5.959537    10.319031    13.547828     0.122363
H      6.476294    10.402473     5.800195     0.102997
H      8.098295    11.083187     7.282334     0.108355
H      4.447328     0.941288     9.468438     0.092210
H      2.731637     0.380614     7.988305     0.129246
H      2.999531    13.279037     6.508172     0.122359
H      0.843206    11.556027     5.800195     0.103001
H     13.860205    10.875313     7.282334     0.108369
H      2.872172     6.378212     9.468438     0.092227
H      4.587863     6.938886     7.988305     0.129272
H      4.319969     8.679463     6.508172     0.122371
H     10.402473     0.843206    15.828195     0.102995
H     11.083187    13.860205    17.310334     0.108358
H      0.941288     2.872172    19.496438     0.092213
H      0.380614     4.587863    18.016305     0.129249
H     13.279037     4.319969    16.536172     0.122362
H     11.556027     6.476294    15.828195     0.102984
H     10.875313     8.098295    17.310334     0.108339
H      6.378212     4.447328    19.496438     0.092201
H      6.938886     2.731637    18.016305     0.129240
H      8.679463     2.999531    16.536172     0.122356
H      6.476294    11.556027    15.828195     0.102988
H      8.098295    10.875313    17.310334     0.108339
H      4.447328     6.378212    19.496438     0.092198
H      2.731637     6.938886    18.016305     0.129232
H      2.999531     8.679463    16.536172     0.122352
H      0.843206    10.402473    15.828195     0.102991
H     13.860205    11.083187    17.310334     0.108357
H      2.872172     0.941288    19.496438     0.092216
H      4.587863     0.380614    18.016305     0.129258
H      4.319969    13.279037    16.536172     0.122365
H     10.402473     6.476294     5.800195     0.103005
H     11.083187     8.098295     7.282334     0.108370
H      0.941288     4.447328     9.468438     0.092224
H      0.380614     2.731637     7.988305     0.129263
H     13.279037     2.999531     6.508172     0.122368
H     11.556027     0.843206     5.800195     0.102994
H     10.875313    13.860205     7.282334     0.108356
H      6.378212     2.872172     9.468438     0.092215
H      6.938886     4.587863     7.988305     0.129257
H      8.679463     4.319969     6.508172     0.122363
H      8.162706     4.236527    14.255805     0.102998
H      6.540705     3.555813    12.773666     0.108354
H     10.191672    13.697712    10.587562     0.092209
H     11.907363    14.258386    12.067695     0.129244
H     11.639469     1.359963    13.547828     0.122360
H     13.795794     3.082973    14.255805     0.103001
H      0.778795     3.763687    12.773666     0.108368
H     11.766828     8.260788    10.587562     0.092226
H     10.051137     7.700114    12.067695     0.129270
H     10.319031     5.959537    13.547828     0.122372
H      4.236527    13.795794     4.227805     0.102995
H      3.555813     0.778795     2.745666     0.108357
H     13.697712    11.766828     0.559562     0.092214
H     14.258386    10.051137     2.039695     0.129251
H      1.359963    10.319031     3.519828     0.122361
H      3.082973     8.162706     4.227805     0.102984
H      3.763687     6.540705     2.745666     0.108339
H      8.260788    10.191672     0.559562     0.092202
H      7.700114    11.907363     2.039695     0.129241
H      5.959537    11.639469     3.519828     0.122356
C      8.347158     3.822243     3.660220     0.081793
C      7.364881     4.236527     2.765722     0.098403
C     10.056993     7.549332     1.173276     0.128511
C     11.093434     7.209708     2.053734    -0.090592
C     10.939725     6.187905     2.918148    -0.074198
C      9.742255     5.472058     2.922159     0.151648
C      8.730700     5.879022     2.025656     0.288755
C     13.611342     3.497257     3.660220     0.081795
C     14.593619     3.082973     2.765722     0.098412
C     11.901507    14.409168     1.173276     0.128512
C     10.865066     0.109793     2.053734    -0.090579
C     11.018775     1.131595     2.918148    -0.074178
C     12.216246     1.847442     2.922159     0.151649
C     13.227800     1.440478     2.025656     0.288756
C      3.497257     8.347158    13.688220     0.081808
C      3.082973     7.364881    12.793722     0.098420
C     14.409168    10.056993    11.201276     0.128505
C      0.109793    11.093434    12.081734    -0.090577
C      1.131595    10.939725    12.946148    -0.074163
C      1.847442     9.742255    12.950159     0.151646
C      1.440478     8.730700    12.053656     0.288758
C      3.822243    13.611342    13.688220     0.081795
C      4.236527    14.593619    12.793722     0.098407
C      7.549332    11.901507    11.201276     0.128501
C      7.209708    10.865066    12.081734    -0.090591
C      6.187905    11.018775    12.946148    -0.074174
C      5.472058    12.216246    12.950159     0.151648
C      5.879022    13.227800    12.053656     0.288756
C      6.291842    11.141743     6.367780     0.081802
C      7.274119    11.556027     7.262278     0.098408
C      4.582007     0.229832     8.854724     0.128504
C      3.545566    14.529208     7.974266    -0.090589
C      3.699275    13.507405     7.109852    -0.074180
C      4.896746    12.791558     7.105841     0.151648
C      5.908300    13.198522     8.002344     0.288758
C      1.027658    10.816757     6.367780     0.081804
C      0.045381    10.402473     7.262278     0.098418
C      2.737493     7.089668     8.854724     0.128507
C      3.773934     7.429293     7.974266    -0.090579
C      3.620225     8.451095     7.109852    -0.074158
C      2.422755     9.166942     7.105841     0.151648
C      1.411200     8.759978     8.002344     0.288759
C     11.141743     1.027658    16.395780     0.081801
C     11.556027     0.045381    17.290278     0.098413
C      0.229832     2.737493    18.882724     0.128509
C     14.529208     3.773934    18.002266    -0.090578
C     13.507405     3.620225    17.137852    -0.074182
C     12.791558     2.422755    17.133841     0.151648
C     13.198522     1.411200    18.030344     0.288756
C     10.816757     6.291842    16.395780     0.081788
C     10.402473     7.274119    17.290278     0.098401
C      7.089668     4.582007    18.882724     0.128508
C      7.429293     3.545566    18.002266    -0.090594
C      8.451095     3.699275    17.137852    -0.074192
C      9.166942     4.896746    17.133841     0.151650
C      8.759978     5.908300    18.030344     0.288755
C      6.291842    10.816757    16.395780     0.081792
C      7.274119    10.402473    17.290278     0.098402
C      4.582007     7.089668    18.882724     0.128508
C      3.545566     7.429293    18.002266    -0.090594
C      3.699275     8.451095    17.137852    -0.074197
C      4.896746     9.166942    17.133841     0.151647
C      5.908300     8.759978    18.030344     0.288754
C      1.027658    11.141743    16.395780     0.081794
C      0.045381    11.556027    17.290278     0.098411
C      2.737493     0.229832    18.882724     0.128509
C      3.773934    14.529208    18.002266    -0.090580
C      3.620225    13.507405    17.137852    -0.074177
C      2.422755    12.791558    17.133841     0.151648
C      1.411200    13.198522    18.030344     0.288756
C     11.141743     6.291842     6.367780     0.081810
C     11.556027     7.274119     7.262278     0.098421
C      0.229832     4.582007     8.854724     0.128508
C     14.529208     3.545566     7.974266    -0.090576
C     13.507405     3.699275     7.109852    -0.074164
C     12.791558     4.896746     7.105841     0.151647
C     13.198522     5.908300     8.002344     0.288759
C     10.816757     1.027658     6.367780     0.081797
C     10.402473     0.045381     7.262278     0.098409
C      7.089668     2.737493     8.854724     0.128505
C      7.429293     3.773934     7.974266    -0.090589
C      8.451095     3.620225     7.109852    -0.074175
C      9.166942     2.422755     7.105841     0.151650
C      8.759978     1.411200     8.002344     0.288758
C      8.347158     3.497257    13.688220     0.081802
C      7.364881     3.082973    12.793722     0.098409
C     10.056993    14.409168    11.201276     0.128502
C     11.093434     0.109793    12.081734    -0.090589
C     10.939725     1.131595    12.946148    -0.074180
C      9.742255     1.847442    12.950159     0.151647
C      8.730700     1.440478    12.053656     0.288756
C     13.611342     3.822243    13.688220     0.081804
C     14.593619     4.236527    12.793722     0.098419
C     11.901507     7.549332    11.201276     0.128505
C     10.865066     7.209708    12.081734    -0.090578
C     11.018775     6.187905    12.946148    -0.074158
C     12.216246     5.472058    12.950159     0.151648
C     13.227800     5.879022    12.053656     0.288758
C      3.497257    13.611342     3.660220     0.081800
C      3.082973    14.593619     2.765722     0.098412
C     14.409168    11.901507     1.173276     0.128511
C      0.109793    10.865066     2.053734    -0.090579
C      1.131595    11.018775     2.918148    -0.074183
C      1.847442    12.216246     2.922159     0.151648
C      1.440478    13.227800     2.025656     0.288756
C      3.822243     8.347158     3.660220     0.081788
C      4.236527     7.364881     2.765722     0.098401
C      7.549332    10.056993     1.173276     0.128510
C      7.209708    11.093434     2.053734    -0.090595
C      6.187905    10.939725     2.918148    -0.074193
C      5.472058     9.742255     2.922159     0.151650
C      5.879022     8.730700     2.025656     0.288755
N      9.528525     4.415122     3.752478    -0.197565
N      7.527374     5.264184     1.941421    -0.292089
N      8.901976     6.916928     1.167259    -0.257674
N     12.429975     2.904378     3.752478    -0.197550
N     14.431126     2.055316     1.941421    -0.292100
N     13.056524     0.402573     1.167259    -0.257663
N      2.904378     9.528525    13.780478    -0.197539
N      2.055316     7.527374    11.969421    -0.292122
N      0.402573     8.901976    11.195259    -0.257652
N      4.415122    12.429975    13.780478    -0.197551
N      5.264184    14.431126    11.969421    -0.292106
N      6.916928    13.056524    11.195259    -0.257662
N      5.110475    11.734622     6.275522    -0.197554
N      7.111626    12.583684     8.086579    -0.292108
N      5.737024    14.236428     8.860741    -0.257663
N      2.209025    10.223878     6.275522    -0.197539
N      0.207874     9.374816     8.086579    -0.292117
N      1.582476     7.722073     8.860741    -0.257651
N     11.734622     2.209025    16.303522    -0.197552
N     12.583684     0.207874    18.114579    -0.292105
N     14.236428     1.582476    18.888741    -0.257664
N     10.223878     5.110475    16.303522    -0.197564
N      9.374816     7.111626    18.114579    -0.292089
N      7.722073     5.737024    18.888741    -0.257674
N      5.110475    10.223878    16.303522    -0.197564
N      7.111626     9.374816    18.114579    -0.292093
N      5.737024     7.722073    18.888741    -0.257674
N      2.209025    11.734622    16.303522    -0.197549
N      0.207874    12.583684    18.114579    -0.292104
N      1.582476    14.236428    18.888741    -0.257663
N     11.734622     5.110475     6.275522    -0.197540
N     12.583684     7.111626     8.086579    -0.292119
N     14.236428     5.737024     8.860741    -0.257652
N     10.223878     2.209025     6.275522    -0.197552
N      9.374816     0.207874     8.086579    -0.292103
N      7.722073     1.582476     8.860741    -0.257662
N      9.528525     2.904378    13.780478    -0.197553
N      7.527374     2.055316    11.969421    -0.292108
N      8.901976     0.402573    11.195259    -0.257663
N     12.429975     4.415122    13.780478    -0.197539
N     14.431126     5.264184    11.969421    -0.292118
N     13.056524     6.916928    11.195259    -0.257651
N      2.904378    12.429975     3.752478    -0.197552
N      2.055316    14.431126     1.941421    -0.292105
N      0.402573    13.056524     1.167259    -0.257664
N      4.415122     9.528525     3.752478    -0.197564
N      5.264184     7.527374     1.941421    -0.292088
N      6.916928     8.901976     1.167259    -0.257674
B     10.979250     3.659750     0.000000     1.059858
B      3.659750    10.979250    10.028000     1.059855
B      3.659750    10.979250     0.000000     1.059858
B     10.979250     3.659750    10.028000     1.059856
B      7.645950     7.645950     5.491333     1.093487
B     14.312550    14.312550     5.491333     1.093496
B     14.312550     7.645950    15.519333     1.093502
B      7.645950    14.312550    15.519333     1.093495
B      6.993050     0.326450     4.536667     1.093497
B      0.326450     6.993050     4.536667     1.093504
B      0.326450     0.326450    14.564667     1.093493
B      6.993050     6.993050    14.564667     1.093484
F     10.660120     2.601350    19.167519    -0.468616
F     11.298380     4.718150    19.167519    -0.468607
F      9.920850     3.340620     0.888481    -0.468605
F     12.037650     3.978880     0.888481    -0.468616
F      4.718150    10.660120     9.139519    -0.468601
F      2.601350    11.298380     9.139519    -0.468612
F      3.978880     9.920850    10.916481    -0.468611
F      3.340620    12.037650    10.916481    -0.468603
F      3.978880    12.037650     0.888481    -0.468616
F      3.340620     9.920850     0.888481    -0.468607
F      4.718150    11.298380    19.167519    -0.468606
F      2.601350    10.660120    19.167519    -0.468617
F      9.920850     3.978880    10.916481    -0.468601
F     12.037650     3.340620    10.916481    -0.468612
F     10.660120     4.718150     9.139519    -0.468609
F     11.298380     2.601350     9.139519    -0.468602
F      6.363573     7.968008     5.405092    -0.457837
F      7.968008     6.363573     5.405092    -0.457835
F      8.395467     8.395467     6.373797    -0.492234
F      8.088048     8.088048     4.239838    -0.527066
F      0.955927    13.990492     5.405092    -0.457829
F     13.990492     0.955927     5.405092    -0.457830
F     13.563034    13.563034     6.373797    -0.492218
F     13.870453    13.870453     4.239838    -0.527068
F     13.990492     6.363573    15.433092    -0.457826
F      0.955927     7.968008    15.433092    -0.457824
F     13.563034     8.395467    16.401797    -0.492200
F     13.870453     8.088048    14.267838    -0.527090
F      7.968008     0.955927    15.433092    -0.457830
F      6.363573    13.990492    15.433092    -0.457832
F      8.395467    13.563034    16.401797    -0.492215
F      8.088048    13.870453    14.267838    -0.527088
F      8.275427     0.648508     4.622908    -0.457830
F      6.670992    13.683073     4.622908    -0.457829
F      6.243534     1.075967     3.654203    -0.492212
F      6.550953     0.768548     5.788162    -0.527086
F     13.683073     6.670992     4.622908    -0.457823
F      0.648508     8.275427     4.622908    -0.457825
F      1.075967     6.243534     3.654203    -0.492197
F      0.768548     6.550953     5.788162    -0.527089
F      0.648508    13.683073    14.650908    -0.457832
F     13.683073     0.648508    14.650908    -0.457830
F      1.075967     1.075967    13.682203    -0.492222
F      0.768548     0.768548    15.816162    -0.527069
F      6.670992     8.275427    14.650908    -0.457837
F      8.275427     6.670992    14.650908    -0.457839
F      6.243534     6.243534    13.682203    -0.492238
F      6.550953     6.550953    15.816162    -0.527068

The following XYZ coordinates are in angstroms. Other properties are in atomic units.
The sperically averaged electron density of each atom fit to a function of the form exp(a - br)
eigen_1, eigen_2 and eigen_3 are the three eigenvalues of traceless quadrupole moment tensor
  atom number  atomic symbol              X              Y              Z     net charge C6 coefficient C8 coefficient C10 coefficient fluctuating dipole atomic polarizability isotropic forcefield polarizability              a              b squared Pearson coefficient          <r^3>          <r^4>         wp_QDO          m_QDO          q_QDO       dipole_x       dipole_y       dipole_z         dipole            Qxy            Qxz            Qyz     Q(x^2-y^2)  Q(3z^2 - R^2)        eigen_1        eigen_2        eigen_3 static polarizability      alpha(xx)      alpha(xy)      alpha(xz)      alpha(yy)      alpha(yz)      alpha(zz) atomic spin moment
            1             Cu       7.319500       7.319500       0.000000       0.616321     108.336615 0.14739753E+04  0.44069688E+05                                19.655963                           13.335090       0.564226       2.051577                    0.994761      46.813657     122.796700       0.452818       0.452411      -1.112213       0.000000       0.000000      -0.000000       0.000000       0.020376      -0.011577      -0.011577      -0.000000       0.052171      -0.029071      -0.002083       0.031155             27.666264      25.553310     -14.353812       3.863035      25.553324       3.863040      31.892159           0.700788
            2             Cu       0.000000       0.000000       0.000000       0.616362     108.334717 0.14739500E+04  0.44068673E+05                                19.655614                           13.334876       0.564190       2.051572                    0.994761      46.813311     122.794783       0.452827       0.452404      -1.112218      -0.000000      -0.000000      -0.000000       0.000000       0.020411       0.011610       0.011610       0.000000       0.052173      -0.029106      -0.002110       0.031216             27.665737      25.552836     -14.353536      -3.862927      25.552827      -3.862942      31.891549           0.700574
            3             Cu       0.000000       7.319500      10.028000       0.616400     108.332884 0.14739263E+04  0.44067705E+05                                19.655254                           13.334656       0.564178       2.051575                    0.994761      46.813000     122.792870       0.452837       0.452396      -1.112225       0.000000       0.000000       0.000000       0.000000      -0.020443       0.011641      -0.011641       0.000000       0.052184      -0.029140      -0.002134       0.031274             27.665204      25.552349      14.353240      -3.862854      25.552336       3.862852      31.890927           0.700446
            4             Cu       7.319500       0.000000      10.028000       0.616365     108.334159 0.14739416E+04  0.44068353E+05                                19.655548                           13.334836       0.564194       2.051575                    0.994761      46.813150     122.794207       0.452828       0.452404      -1.112219      -0.000000       0.000000       0.000000       0.000000      -0.020413      -0.011610       0.011610      -0.000000       0.052184      -0.029111      -0.002108       0.031219             27.665652      25.552751      14.353472       3.862953      25.552760      -3.862938      31.891444           0.700563
            5             Cu      10.979250       3.659750      15.042000       0.312279      94.727716 0.19019423E+04  0.60362676E+05                                17.674716                           14.908334       1.313222       2.226823                    0.993343      51.573376     137.551817       0.440395       0.438220      -1.125650      -0.000008      -0.000002       0.000017       0.000019       0.000025      -0.000010      -0.000005       0.000028      -0.038753      -0.012918       0.006430       0.006488             20.925068      17.301996      -0.000027      -0.000004      17.301999       0.000047      28.171208           0.016010
            6             Cu       3.659750      10.979250       5.014000       0.312279      94.727474 0.19019365E+04  0.60362451E+05                                17.674698                           14.908321       1.313215       2.226822                    0.993343      51.573278     137.551550       0.440395       0.438221      -1.125650       0.000008       0.000002      -0.000017       0.000019       0.000025      -0.000010      -0.000005       0.000028      -0.038750      -0.012917       0.006430       0.006487             20.925044      17.301979      -0.000027      -0.000001      17.301983       0.000045      28.171169           0.016004
            7             Cu       3.659750      10.979250      15.042000       0.312285      94.726709 0.19019180E+04  0.60361729E+05                                17.674633                           14.908272       1.313197       2.226819                    0.993343      51.572982     137.550683       0.440395       0.438222      -1.125649       0.000008      -0.000003       0.000017       0.000019       0.000024      -0.000011       0.000004      -0.000027      -0.038747      -0.012916       0.006430       0.006486             20.924961      17.301917      -0.000028      -0.000001      17.301914      -0.000048      28.171052           0.015999
            8             Cu      10.979250       3.659750       5.014000       0.312280      94.727326 0.19019329E+04  0.60362312E+05                                17.674687                           14.908313       1.313209       2.226821                    0.993343      51.573216     137.551381       0.440395       0.438221      -1.125649      -0.000008       0.000002      -0.000017       0.000019       0.000024      -0.000011       0.000004      -0.000027      -0.038748      -0.012916       0.006430       0.006486             20.925030      17.301972      -0.000027      -0.000004      17.301968      -0.000045      28.171150           0.016001
            9              H       8.162706       3.082973       4.227805       0.102988       1.141023 0.80069324E+01  0.79779723E+02                                 1.894040                            1.717910      -1.299984       2.257247                    0.993454       3.903618      11.547607       0.444748       1.382184      -0.685326      -0.013315      -0.036159       0.026643       0.046846       0.005882      -0.001522      -0.010768       0.004305      -0.000617      -0.012724       0.000355       0.012369              2.008739       1.555465       0.237245      -0.106932       2.422680      -0.695267       2.048070           0.000038
           10              H       6.540705       3.763687       2.745666       0.108340       1.183086 0.84388677E+01  0.82680445E+02                                 1.757237                            1.632482      -0.837008       2.485811                    0.999169       3.242811       8.625581       0.527890       1.184251      -0.733989      -0.042351      -0.022105      -0.002371       0.047832       0.006738       0.006363      -0.006122       0.018885      -0.013461      -0.015282       0.000396       0.014885              1.795612       2.195662       0.481721       0.030453       1.766939      -0.069159       1.424235           0.000145
           11              H      10.191672       8.260788       0.559562       0.092199       1.261210 0.93084398E+01  0.93621599E+02                                 1.836787                            1.715419      -0.977771       2.405478                    0.997740       3.447627       9.342637       0.513703       1.185482      -0.732562       0.013486       0.035949      -0.031765       0.049832       0.009896      -0.004799      -0.018156      -0.001698      -0.025024      -0.021146      -0.002394       0.023540              1.877501       1.557869       0.053665      -0.035801       2.075011      -0.510883       1.999624           0.000919
           12              H      11.907363       7.700114       2.039695       0.129234       1.026837 0.71238150E+01  0.66860060E+02                                 1.588629                            1.491198      -0.739452       2.535407                    0.999812       3.090149       8.028357       0.557523       1.170548      -0.736589       0.035940       0.014836       0.002136       0.038941       0.008417       0.004402      -0.009931       0.010717      -0.016225      -0.017219       0.004468       0.012751              1.626751       2.000302       0.457116       0.042138       1.576914      -0.035620       1.303039           0.000628
           13              H      11.639469       5.959537       3.519828       0.122353       1.057635 0.74905994E+01  0.73859435E+02                                 1.839027                            1.690001      -1.475510       2.179184                    0.991845       3.976892      11.943206       0.434439       1.429843      -0.675330       0.031511      -0.004074       0.018311       0.036672      -0.001535       0.003398      -0.002059       0.010360      -0.000151      -0.005893      -0.001405       0.007297              1.930085       2.166208      -0.160978       0.605208       1.572526      -0.201273       2.051522           0.000086
           14              H      13.795794       4.236527       4.227805       0.102992       1.141024 0.80069334E+01  0.79779728E+02                                 1.894039                            1.717909      -1.299991       2.257244                    0.993455       3.903612      11.547585       0.444748       1.382182      -0.685326       0.013313       0.036160       0.026641       0.046846       0.005881       0.001522       0.010767       0.004304      -0.000614      -0.012723       0.000355       0.012369              2.008737       1.555465       0.237245       0.106933       2.422678       0.695266       2.048068           0.000039
           15              H       0.778795       3.555813       2.745666       0.108358       1.183018 0.84382698E+01  0.82672975E+02                                 1.757155                            1.632412      -0.836953       2.485841                    0.999169       3.242710       8.625178       0.527908       1.184234      -0.733993       0.042352       0.022107      -0.002371       0.047833       0.006739      -0.006362       0.006120       0.018887      -0.013463      -0.015281       0.000395       0.014886              1.795526       2.195548       0.481685      -0.030451       1.766854       0.069153       1.424177           0.000141
           16              H      11.766828      13.697712       0.559562       0.092218       1.261135 0.93077445E+01  0.93612695E+02                                 1.836700                            1.715344      -0.977699       2.405517                    0.997741       3.447509       9.342169       0.513720       1.185466      -0.732566      -0.013490      -0.035951      -0.031765       0.049835       0.009898       0.004800       0.018156      -0.001700      -0.025027      -0.021146      -0.002396       0.023542              1.877410       1.557802       0.053663       0.035801       2.074906       0.510844       1.999522           0.000917
           17              H      10.051137      14.258386       2.039695       0.129260       1.026764 0.71231788E+01  0.66852534E+02                                 1.588549                            1.491127      -0.739465       2.535415                    0.999812       3.090008       8.027873       0.557539       1.170542      -0.736590      -0.035944      -0.014837       0.002137       0.038944       0.008418      -0.004401       0.009930       0.010717      -0.016227      -0.017217       0.004466       0.012752              1.626668       2.000189       0.457082      -0.042133       1.576835       0.035617       1.302980           0.000629
           18              H      10.319031       1.359963       3.519828       0.122365       1.057574 0.74900765E+01  0.73853058E+02                                 1.838968                            1.689951      -1.475510       2.179197                    0.991845       3.976755      11.942732       0.434441       1.429859      -0.675327      -0.031513       0.004076       0.018313       0.036675      -0.001537      -0.003397       0.002058       0.010358      -0.000148      -0.005892      -0.001405       0.007297              1.930020       2.166131      -0.160969      -0.605176       1.572479       0.201261       2.051451           0.000085
           19              H       4.236527       8.162706      14.255805       0.103005       1.140946 0.80062795E+01  0.79771724E+02                                 1.893973                            1.717854      -1.300012       2.257250                    0.993455       3.903468      11.547118       0.444749       1.382207      -0.685322       0.036160      -0.013314       0.026647       0.046850      -0.005881       0.010767      -0.001523      -0.004305      -0.000617      -0.012724       0.000355       0.012369              2.008663       2.422582      -0.237233       0.695227       1.555416      -0.106927       2.047993           0.000039
           20              H       3.555813       6.540705      12.773666       0.108368       1.182977 0.84378944E+01  0.82668276E+02                                 1.757104                            1.632368      -0.836926       2.485857                    0.999169       3.242646       8.624920       0.527920       1.184222      -0.733996       0.022108      -0.042353      -0.002366       0.047834      -0.006739       0.006121       0.006360      -0.018888      -0.013461      -0.015281       0.000395       0.014886              1.795472       1.766803      -0.481663       0.069150       2.195474       0.030449       1.424140           0.000139
           21              H      13.697712      10.191672      10.587562       0.092222       1.261121 0.93076128E+01  0.93610888E+02                                 1.836672                            1.715320      -0.977695       2.405518                    0.997741       3.447486       9.342033       0.513730       1.185450      -0.732570      -0.035952       0.013493      -0.031765       0.049836      -0.009899       0.018157      -0.004801       0.001701      -0.025028      -0.021147      -0.002397       0.023544              1.877381       2.074871      -0.053662       0.510829       1.557781      -0.035800       1.999490           0.000914
           22              H      14.258386      11.907363      12.067695       0.129260       1.026758 0.71231236E+01  0.66851852E+02                                 1.588540                            1.491119      -0.739472       2.535413                    0.999812       3.089993       8.027811       0.557542       1.170538      -0.736591      -0.014836       0.035944       0.002139       0.038945      -0.008418       0.009930       0.004402      -0.010717      -0.016226      -0.017217       0.004465       0.012752              1.626659       1.576826      -0.457079       0.035616       2.000178       0.042133       1.302973           0.000624
           23              H       1.359963      11.639469      13.547828       0.122368       1.057562 0.74899678E+01  0.73851782E+02                                 1.838961                            1.689945      -1.475536       2.179189                    0.991845       3.976734      11.942686       0.434439       1.429869      -0.675326       0.004075       0.031513       0.018315       0.036675       0.001538       0.002057       0.003397      -0.010359      -0.000148      -0.005892      -0.001405       0.007297              1.930013       1.572472       0.160968       0.201259       2.166123       0.605173       2.051443           0.000084
           24              H       3.082973      13.795794      14.255805       0.102994       1.141005 0.80067798E+01  0.79777865E+02                                 1.894025                            1.717897      -1.300004       2.257242                    0.993455       3.903584      11.547502       0.444748       1.382190      -0.685325      -0.036159       0.013315       0.026645       0.046847      -0.005882      -0.010767       0.001522      -0.004304      -0.000618      -0.012724       0.000355       0.012369              2.008722       2.422659      -0.237243      -0.695258       1.555455       0.106931       2.048053           0.000037
           25              H       3.763687       0.778795      12.773666       0.108353       1.183035 0.84384179E+01  0.82674749E+02                                 1.757168                            1.632423      -0.836966       2.485832                    0.999169       3.242738       8.625256       0.527909       1.184229      -0.733994      -0.022105       0.042351      -0.002368       0.047832      -0.006738      -0.006122      -0.006361      -0.018887      -0.013461      -0.015281       0.000396       0.014885              1.795539       1.766867      -0.481690      -0.069154       2.195563      -0.030451       1.424186           0.000134
           26              H       8.260788      11.766828      10.587562       0.092212       1.261181 0.93081660E+01  0.93617919E+02                                 1.836735                            1.715375      -0.977756       2.405484                    0.997740       3.447583       9.342394       0.513720       1.185455      -0.732568       0.035950      -0.013488      -0.031765       0.049833      -0.009898      -0.018156       0.004800       0.001700      -0.025025      -0.021146      -0.002396       0.023542              1.877446       2.074945      -0.053663      -0.510857       1.557830       0.035800       1.999563           0.000908
           27              H       7.700114      10.051137      12.067695       0.129253       1.026808 0.71235600E+01  0.66856941E+02                                 1.588583                            1.491158      -0.739464       2.535405                    0.999812       3.090093       8.028118       0.557539       1.170528      -0.736593       0.014835      -0.035941       0.002140       0.038941      -0.008418      -0.009930      -0.004402      -0.010717      -0.016223      -0.017217       0.004466       0.012751              1.626704       1.576867      -0.457095      -0.035618       2.000237      -0.042136       1.303006           0.000621
           28              H       5.959537      10.319031      13.547828       0.122363       1.057590 0.74902057E+01  0.73854688E+02                                 1.838988                            1.689967      -1.475538       2.179182                    0.991845       3.976798      11.942909       0.434438       1.429862      -0.675327      -0.004073      -0.031511       0.018316       0.036674       0.001537      -0.002057      -0.003398      -0.010358      -0.000149      -0.005891      -0.001405       0.007297              1.930043       1.572494       0.160972      -0.201265       2.166159      -0.605189       2.051477           0.000084
           29              H       6.476294      10.402473       5.800195       0.102997       1.140975 0.80065310E+01  0.79774826E+02                                 1.894001                            1.717877      -1.300006       2.257247                    0.993455       3.903531      11.547333       0.444747       1.382201      -0.685323       0.013316      -0.036159      -0.026647       0.046849      -0.005882      -0.001522       0.010768       0.004305      -0.000619      -0.012724       0.000355       0.012369              2.008695       1.555436      -0.237239      -0.106929       2.422623       0.695244       2.048025           0.000039
           30              H       8.098295      11.083187       7.282334       0.108355       1.183038 0.84384404E+01  0.82675094E+02                                 1.757177                            1.632430      -0.836970       2.485831                    0.999169       3.242741       8.625294       0.527904       1.184236      -0.733993       0.042352      -0.022105       0.002366       0.047832      -0.006739       0.006361       0.006122       0.018887      -0.013460      -0.015282       0.000397       0.014885              1.795548       2.195575      -0.481694       0.030451       1.766877       0.069155       1.424192           0.000134
           31              H       4.447328       0.941288       9.468438       0.092210       1.261184 0.93081956E+01  0.93618345E+02                                 1.836743                            1.715382      -0.977754       2.405486                    0.997740       3.447587       9.342429       0.513716       1.185461      -0.732567      -0.013488       0.035950       0.031765       0.049833      -0.009897      -0.004800       0.018156      -0.001699      -0.025025      -0.021146      -0.002396       0.023542              1.877455       1.557836      -0.053663      -0.035800       2.074956       0.510861       1.999573           0.000910
           32              H       2.731637       0.380614       7.988305       0.129246       1.026818 0.71236487E+01  0.66858049E+02                                 1.588602                            1.491175      -0.739463       2.535405                    0.999812       3.090111       8.028208       0.557531       1.170539      -0.736591      -0.035941       0.014835      -0.002139       0.038941      -0.008418       0.004402       0.009931       0.010717      -0.016224      -0.017218       0.004467       0.012751              1.626724       2.000265      -0.457104       0.042137       1.576887       0.035619       1.303020           0.000623
           33              H       2.999531      13.279037       6.508172       0.122359       1.057608 0.74903639E+01  0.73856619E+02                                 1.839006                            1.689982      -1.475539       2.179178                    0.991845       3.976840      11.943056       0.434437       1.429857      -0.675327      -0.031511      -0.004073      -0.018314       0.036674       0.001537       0.003397       0.002057       0.010360      -0.000150      -0.005892      -0.001405       0.007297              1.930063       2.166181       0.160974       0.605198       1.572509       0.201268       2.051498           0.000084
           34              H       0.843206      11.556027       5.800195       0.103001       1.140978 0.80065472E+01  0.79775015E+02                                 1.894001                            1.717877      -1.300011       2.257245                    0.993455       3.903528      11.547320       0.444748       1.382198      -0.685323      -0.013314       0.036160      -0.026645       0.046848      -0.005881       0.001522      -0.010767       0.004304      -0.000616      -0.012723       0.000354       0.012369              2.008695       1.555437      -0.237239       0.106930       2.422623      -0.695243       2.048025           0.000039
           35              H      13.860205      10.875313       7.282334       0.108369       1.182976 0.84378925E+01  0.82668255E+02                                 1.757103                            1.632367      -0.836921       2.485859                    0.999169       3.242647       8.624923       0.527920       1.184222      -0.733996      -0.042352       0.022107       0.002367       0.047834      -0.006739      -0.006360      -0.006121       0.018888      -0.013462      -0.015281       0.000395       0.014886              1.795471       2.195473      -0.481662      -0.030449       1.766801      -0.069149       1.424140           0.000140
           36              H       2.872172       6.378212       9.468438       0.092227       1.261114 0.93075494E+01  0.93610080E+02                                 1.836663                            1.715313      -0.977687       2.405522                    0.997741       3.447476       9.341994       0.513732       1.185448      -0.732570       0.013493      -0.035952       0.031765       0.049836      -0.009899       0.004801      -0.018157      -0.001702      -0.025028      -0.021147      -0.002398       0.023544              1.877372       1.557775      -0.053662       0.035800       2.074861      -0.510826       1.999480           0.000913
           37              H       4.587863       6.938886       7.988305       0.129272       1.026745 0.71230115E+01  0.66850517E+02                                 1.588523                            1.491104      -0.739476       2.535413                    0.999812       3.089970       8.027726       0.557547       1.170533      -0.736592       0.035944      -0.014837      -0.002141       0.038944      -0.008418      -0.004401      -0.009929       0.010717      -0.016225      -0.017217       0.004465       0.012752              1.626640       2.000152      -0.457070      -0.042132       1.576808      -0.035615       1.302961           0.000622
           38              H       4.319969       8.679463       6.508172       0.122371       1.057549 0.74898540E+01  0.73850404E+02                                 1.838949                            1.689934      -1.475539       2.179191                    0.991845       3.976706      11.942594       0.434439       1.429873      -0.675325       0.031512       0.004075      -0.018317       0.036676       0.001538      -0.003397      -0.002057       0.010357      -0.000147      -0.005891      -0.001405       0.007296              1.930000       2.166108       0.160966      -0.605168       1.572463      -0.201257       2.051429           0.000085
           39              H      10.402473       0.843206      15.828195       0.102995       1.140995 0.80066921E+01  0.79776756E+02                                 1.894013                            1.717888      -1.299990       2.257250                    0.993455       3.903558      11.547400       0.444749       1.382190      -0.685325      -0.036160      -0.013314      -0.026643       0.046847       0.005881       0.010767       0.001522      -0.004304      -0.000614      -0.012723       0.000355       0.012369              2.008708       2.422640       0.237240       0.695250       1.555446       0.106930       2.048039           0.000037
           40              H      11.083187      13.860205      17.310334       0.108358       1.183017 0.84382561E+01  0.82672792E+02                                 1.757153                            1.632410      -0.836958       2.485840                    0.999169       3.242707       8.625162       0.527909       1.184232      -0.733994      -0.022107      -0.042352       0.002370       0.047834       0.006739       0.006121      -0.006362      -0.018887      -0.013462      -0.015281       0.000395       0.014886              1.795524       1.766852       0.481685       0.069153       2.195544      -0.030451       1.424175           0.000141
           41              H       0.941288       2.872172      19.496438       0.092213       1.261141 0.93077997E+01  0.93613392E+02                                 1.836707                            1.715350      -0.977705       2.405513                    0.997741       3.447518       9.342201       0.513719       1.185467      -0.732566       0.035951       0.013490       0.031765       0.049835       0.009898       0.018156       0.004800       0.001700      -0.025027      -0.021146      -0.002396       0.023542              1.877417       2.074914       0.053663       0.510847       1.557807       0.035801       1.999530           0.000916
           42              H       0.380614       4.587863      18.016305       0.129249       1.026775 0.71232715E+01  0.66853626E+02                                 1.588562                            1.491139      -0.739460       2.535415                    0.999812       3.090028       8.027940       0.557536       1.170545      -0.736590       0.014837       0.035944      -0.002136       0.038944       0.008418       0.009930      -0.004402      -0.010717      -0.016228      -0.017218       0.004466       0.012752              1.626682       1.576848       0.457089       0.035617       2.000209      -0.042134       1.302989           0.000626
           43              H      13.279037       4.319969      16.536172       0.122362       1.057590 0.74902102E+01  0.73854686E+02                                 1.838983                            1.689963      -1.475509       2.179194                    0.991845       3.976789      11.942848       0.434440       1.429855      -0.675328      -0.004076       0.031513      -0.018311       0.036674      -0.001536       0.002058      -0.003397      -0.010360      -0.000149      -0.005893      -0.001404       0.007297              1.930036       1.572491      -0.160971       0.201264       2.166150      -0.605183       2.051468           0.000085
           44              H      11.556027       6.476294      15.828195       0.102984       1.141053 0.80071784E+01  0.79782726E+02                                 1.894064                            1.717930      -1.299983       2.257242                    0.993454       3.903671      11.547775       0.444748       1.382174      -0.685327       0.036159       0.013315      -0.026641       0.046845       0.005882      -0.010767      -0.001522      -0.004304      -0.000616      -0.012724       0.000355       0.012369              2.008765       2.422715       0.237250      -0.695281       1.555484      -0.106934       2.048098           0.000039
           45              H      10.875313       8.098295      17.310334       0.108339       1.183082 0.84388301E+01  0.82679904E+02                                 1.757225                            1.632472      -0.837003       2.485812                    0.999169       3.242806       8.625531       0.527895       1.184242      -0.733991       0.022104       0.042351       0.002372       0.047831       0.006738      -0.006122       0.006363      -0.018885      -0.013462      -0.015282       0.000396       0.014885              1.795599       1.766926       0.481715      -0.069158       2.195645       0.030453       1.424227           0.000144
           46              H       6.378212       4.447328      19.496438       0.092201       1.261207 0.93084148E+01  0.93621225E+02                                 1.836778                            1.715412      -0.977773       2.405476                    0.997740       3.447624       9.342603       0.513707       1.185475      -0.732564      -0.035949      -0.013485       0.031765       0.049831       0.009896      -0.018156      -0.004799       0.001698      -0.025024      -0.021146      -0.002394       0.023540              1.877492       2.075000       0.053665      -0.510879       1.557863      -0.035801       1.999614           0.000921
           47              H       6.938886       2.731637      18.016305       0.129240       1.026830 0.71237513E+01  0.66859243E+02                                 1.588613                            1.491184      -0.739454       2.535406                    0.999812       3.090136       8.028283       0.557530       1.170537      -0.736591      -0.014836      -0.035940      -0.002137       0.038941       0.008417      -0.009931       0.004402      -0.010717      -0.016224      -0.017218       0.004467       0.012751              1.626734       1.576898       0.457108      -0.035619       2.000278       0.042137       1.303028           0.000630
           48              H       8.679463       2.999531      16.536172       0.122356       1.057620 0.74904641E+01  0.73857793E+02                                 1.839013                            1.689988      -1.475512       2.179187                    0.991845       3.976858      11.943093       0.434439       1.429848      -0.675329       0.004074      -0.031511      -0.018312       0.036673      -0.001536      -0.002059       0.003398      -0.010359      -0.000150      -0.005892      -0.001405       0.007297              1.930070       1.572515      -0.160976      -0.201270       2.166190       0.605202       2.051507           0.000085
           49              H       6.476294      11.556027      15.828195       0.102988       1.141023 0.80069290E+01  0.79779674E+02                                 1.894039                            1.717909      -1.299984       2.257247                    0.993454       3.903616      11.547597       0.444748       1.382183      -0.685326       0.013315       0.036159      -0.026643       0.046846       0.005882      -0.001522      -0.010768       0.004304      -0.000617      -0.012724       0.000355       0.012369              2.008738       1.555465       0.237245      -0.106932       2.422679      -0.695267       2.048070           0.000038
           50              H       8.098295      10.875313      17.310334       0.108339       1.183083 0.84388396E+01  0.82680045E+02                                 1.757229                            1.632475      -0.837007       2.485811                    0.999169       3.242807       8.625545       0.527894       1.184245      -0.733991       0.042351       0.022105       0.002371       0.047832       0.006738       0.006363      -0.006122       0.018886      -0.013461      -0.015282       0.000396       0.014885              1.795603       2.195650       0.481718       0.030453       1.766931      -0.069159       1.424229           0.000144
           51              H       4.447328       6.378212      19.496438       0.092198       1.261211 0.93084520E+01  0.93621718E+02                                 1.836785                            1.715418      -0.977776       2.405475                    0.997740       3.447630       9.342634       0.513704       1.185478      -0.732563      -0.013486      -0.035949       0.031765       0.049832       0.009896      -0.004799      -0.018156      -0.001698      -0.025024      -0.021146      -0.002394       0.023540              1.877499       1.557868       0.053665      -0.035801       2.075009      -0.510882       1.999622           0.000919
           52              H       2.731637       6.938886      18.016305       0.129232       1.026839 0.71238310E+01  0.66860219E+02                                 1.588628                            1.491197      -0.739451       2.535407                    0.999812       3.090152       8.028354       0.557525       1.170544      -0.736589      -0.035940      -0.014836      -0.002136       0.038941       0.008417       0.004402      -0.009931       0.010717      -0.016225      -0.017219       0.004468       0.012751              1.626751       2.000300       0.457116       0.042138       1.576913      -0.035620       1.303038           0.000627
           53              H       2.999531       8.679463      16.536172       0.122352       1.057632 0.74905737E+01  0.73859118E+02                                 1.839024                            1.689998      -1.475508       2.179186                    0.991845       3.976885      11.943180       0.434439       1.429844      -0.675330      -0.031512       0.004074      -0.018311       0.036672      -0.001535       0.003398      -0.002059       0.010360      -0.000151      -0.005893      -0.001405       0.007297              1.930083       2.166204      -0.160978       0.605207       1.572524      -0.201273       2.051520           0.000086
           54              H       0.843206      10.402473      15.828195       0.102991       1.141025 0.80069394E+01  0.79779787E+02                                 1.894039                            1.717909      -1.299991       2.257244                    0.993455       3.903612      11.547578       0.444749       1.382181      -0.685326      -0.013313      -0.036160      -0.026641       0.046846       0.005881       0.001522       0.010767       0.004304      -0.000614      -0.012723       0.000355       0.012369              2.008737       1.555465       0.237245       0.106933       2.422678       0.695266       2.048068           0.000039
           55              H      13.860205      11.083187      17.310334       0.108357       1.183017 0.84382523E+01  0.82672718E+02                                 1.757150                            1.632407      -0.836953       2.485841                    0.999169       3.242707       8.625151       0.527911       1.184229      -0.733994      -0.042352      -0.022107       0.002371       0.047833       0.006739      -0.006362       0.006120       0.018887      -0.013463      -0.015281       0.000395       0.014886              1.795520       2.195540       0.481682      -0.030451       1.766848       0.069152       1.424173           0.000140
           56              H       2.872172       0.941288      19.496438       0.092216       1.261137 0.93077665E+01  0.93612944E+02                                 1.836700                            1.715344      -0.977703       2.405514                    0.997741       3.447513       9.342172       0.513721       1.185463      -0.732567       0.013490       0.035951       0.031765       0.049835       0.009898       0.004800       0.018156      -0.001700      -0.025027      -0.021146      -0.002396       0.023543              1.877410       1.557802       0.053663       0.035801       2.074905       0.510843       1.999522           0.000917
           57              H       4.587863       0.380614      18.016305       0.129258       1.026766 0.71231933E+01  0.66852672E+02                                 1.588547                            1.491126      -0.739463       2.535414                    0.999812       3.090012       8.027871       0.557541       1.170537      -0.736591       0.035944       0.014837      -0.002137       0.038944       0.008418      -0.004401       0.009930       0.010717      -0.016226      -0.017217       0.004466       0.012752              1.626666       2.000188       0.457081      -0.042134       1.576833       0.035617       1.302979           0.000629
           58              H       4.319969      13.279037      16.536172       0.122365       1.057572 0.74900569E+01  0.73852815E+02                                 1.838966                            1.689949      -1.475508       2.179199                    0.991845       3.976749      11.942709       0.434441       1.429859      -0.675327       0.031513      -0.004076      -0.018313       0.036675      -0.001537      -0.003398       0.002058       0.010358      -0.000148      -0.005892      -0.001405       0.007297              1.930018       2.166129      -0.160969      -0.605175       1.572477       0.201260       2.051448           0.000085
           59              H      10.402473       6.476294       5.800195       0.103005       1.140947 0.80062890E+01  0.79771852E+02                                 1.893975                            1.717856      -1.300012       2.257250                    0.993455       3.903471      11.547134       0.444748       1.382208      -0.685321      -0.036160       0.013315      -0.026647       0.046850      -0.005881       0.010767      -0.001523      -0.004305      -0.000617      -0.012724       0.000355       0.012369              2.008666       2.422585      -0.237234       0.695228       1.555417      -0.106928       2.047995           0.000040
           60              H      11.083187       8.098295       7.282334       0.108370       1.182976 0.84378951E+01  0.82668321E+02                                 1.757107                            1.632370      -0.836925       2.485858                    0.999169       3.242646       8.624934       0.527918       1.184226      -0.733995      -0.022108       0.042353       0.002366       0.047834      -0.006739       0.006121       0.006360      -0.018888      -0.013461      -0.015281       0.000395       0.014886              1.795476       1.766806      -0.481664       0.069150       2.195479       0.030449       1.424142           0.000139
           61              H       0.941288       4.447328       9.468438       0.092224       1.261118 0.93075857E+01  0.93610566E+02                                 1.836671                            1.715319      -0.977689       2.405521                    0.997741       3.447481       9.342023       0.513729       1.185452      -0.732569       0.035952      -0.013493       0.031765       0.049836      -0.009899       0.018157      -0.004801       0.001701      -0.025028      -0.021147      -0.002397       0.023544              1.877379       2.074869      -0.053662       0.510829       1.557780      -0.035800       1.999489           0.000914
           62              H       0.380614       2.731637       7.988305       0.129263       1.026755 0.71230973E+01  0.66851564E+02                                 1.588539                            1.491118      -0.739473       2.535413                    0.999812       3.089988       8.027803       0.557541       1.170540      -0.736591       0.014836      -0.035944      -0.002139       0.038945      -0.008418       0.009930       0.004402      -0.010717      -0.016226      -0.017217       0.004466       0.012752              1.626657       1.576824      -0.457078       0.035616       2.000176       0.042133       1.302972           0.000625
           63              H      13.279037       2.999531       6.508172       0.122368       1.057565 0.74899947E+01  0.73852110E+02                                 1.838963                            1.689947      -1.475537       2.179188                    0.991845       3.976741      11.942710       0.434439       1.429868      -0.675326      -0.004075      -0.031513      -0.018315       0.036675       0.001538       0.002057       0.003397      -0.010359      -0.000148      -0.005892      -0.001405       0.007297              1.930015       1.572475       0.160968       0.201260       2.166126       0.605174       2.051445           0.000084
           64              H      11.556027       0.843206       5.800195       0.102994       1.141006 0.80067892E+01  0.79777993E+02                                 1.894027                            1.717899      -1.300005       2.257242                    0.993455       3.903587      11.547518       0.444747       1.382191      -0.685324       0.036158      -0.013315      -0.026645       0.046847      -0.005882      -0.010767       0.001522      -0.004304      -0.000619      -0.012724       0.000355       0.012369              2.008724       2.422662      -0.237244      -0.695259       1.555456       0.106931       2.048055           0.000038
           65              H      10.875313      13.860205       7.282334       0.108356       1.183034 0.84384121E+01  0.82674710E+02                                 1.757169                            1.632424      -0.836964       2.485833                    0.999169       3.242737       8.625265       0.527907       1.184231      -0.733994       0.022105      -0.042352       0.002368       0.047832      -0.006738      -0.006122      -0.006361      -0.018886      -0.013461      -0.015281       0.000396       0.014885              1.795541       1.766869      -0.481690      -0.069154       2.195565      -0.030451       1.424187           0.000135
           66              H       6.378212       2.872172       9.468438       0.092215       1.261178 0.93081385E+01  0.93617591E+02                                 1.836733                            1.715373      -0.977750       2.405488                    0.997741       3.447578       9.342384       0.513719       1.185456      -0.732568      -0.035950       0.013488       0.031765       0.049833      -0.009898      -0.018156       0.004800       0.001700      -0.025025      -0.021146      -0.002396       0.023542              1.877445       2.074944      -0.053663      -0.510857       1.557829       0.035800       1.999561           0.000908
           67              H       6.938886       4.587863       7.988305       0.129257       1.026806 0.71235435E+01  0.66856777E+02                                 1.588584                            1.491159      -0.739466       2.535405                    0.999812       3.090088       8.028116       0.557537       1.170531      -0.736592      -0.014836       0.035941      -0.002140       0.038941      -0.008418      -0.009930      -0.004402      -0.010717      -0.016223      -0.017217       0.004466       0.012751              1.626704       1.576868      -0.457095      -0.035618       2.000237      -0.042136       1.303007           0.000621
           68              H       8.679463       4.319969       6.508172       0.122363       1.057592 0.74902224E+01  0.73854895E+02                                 1.838990                            1.689969      -1.475538       2.179182                    0.991845       3.976803      11.942929       0.434438       1.429862      -0.675327       0.004073       0.031511      -0.018316       0.036674       0.001537      -0.002057      -0.003397      -0.010358      -0.000149      -0.005891      -0.001405       0.007297              1.930046       1.572496       0.160972      -0.201265       2.166162      -0.605191       2.051480           0.000084
           69              H       8.162706       4.236527      14.255805       0.102998       1.140975 0.80065233E+01  0.79774721E+02                                 1.893999                            1.717876      -1.300005       2.257247                    0.993455       3.903528      11.547318       0.444748       1.382200      -0.685323      -0.013316       0.036159       0.026647       0.046849      -0.005882      -0.001522       0.010768       0.004304      -0.000619      -0.012724       0.000355       0.012369              2.008693       1.555435      -0.237238      -0.106929       2.422620       0.695242       2.048023           0.000038
           70              H       6.540705       3.555813      12.773666       0.108354       1.183037 0.84384320E+01  0.82674959E+02                                 1.757173                            1.632427      -0.836972       2.485830                    0.999169       3.242739       8.625275       0.527906       1.184233      -0.733993      -0.042352       0.022105      -0.002366       0.047832      -0.006739       0.006361       0.006122       0.018887      -0.013460      -0.015282       0.000396       0.014885              1.795545       2.195570      -0.481693       0.030451       1.766874       0.069155       1.424190           0.000133
           71              H      10.191672      13.697712      10.587562       0.092209       1.261185 0.93082071E+01  0.93618471E+02                                 1.836743                            1.715382      -0.977758       2.405483                    0.997740       3.447589       9.342429       0.513717       1.185460      -0.732567       0.013488      -0.035950      -0.031765       0.049833      -0.009897      -0.004800       0.018156      -0.001699      -0.025025      -0.021146      -0.002396       0.023542              1.877455       1.557836      -0.053663      -0.035800       2.074956       0.510861       1.999573           0.000910
           72              H      11.907363      14.258386      12.067695       0.129244       1.026819 0.71236581E+01  0.66858140E+02                                 1.588602                            1.491174      -0.739462       2.535405                    0.999812       3.090112       8.028203       0.557532       1.170537      -0.736591       0.035941      -0.014835       0.002139       0.038941      -0.008418       0.004403       0.009930       0.010717      -0.016224      -0.017218       0.004467       0.012751              1.626723       2.000264      -0.457105       0.042137       1.576887       0.035619       1.303019           0.000623
           73              H      11.639469       1.359963      13.547828       0.122360       1.057608 0.74903667E+01  0.73856652E+02                                 1.839006                            1.689982      -1.475539       2.179178                    0.991845       3.976840      11.943055       0.434437       1.429857      -0.675327       0.031511       0.004073       0.018314       0.036674       0.001537       0.003397       0.002057       0.010360      -0.000150      -0.005892      -0.001405       0.007297              1.930063       2.166182       0.160975       0.605198       1.572508       0.201268       2.051498           0.000083
           74              H      13.795794       3.082973      14.255805       0.103001       1.140977 0.80065378E+01  0.79774894E+02                                 1.894000                            1.717876      -1.300010       2.257245                    0.993455       3.903525      11.547307       0.444748       1.382198      -0.685323       0.013314      -0.036160       0.026645       0.046848      -0.005881       0.001522      -0.010767       0.004304      -0.000616      -0.012723       0.000354       0.012369              2.008693       1.555436      -0.237238       0.106930       2.422621      -0.695242       2.048023           0.000038
           75              H       0.778795       3.763687      12.773666       0.108368       1.182976 0.84378872E+01  0.82668159E+02                                 1.757100                            1.632365      -0.836923       2.485858                    0.999169       3.242645       8.624905       0.527922       1.184219      -0.733997       0.042352      -0.022107      -0.002367       0.047834      -0.006739      -0.006360      -0.006120       0.018888      -0.013462      -0.015280       0.000395       0.014886              1.795468       2.195469      -0.481661      -0.030449       1.766798      -0.069149       1.424138           0.000139
           76              H      11.766828       8.260788      10.587562       0.092226       1.261116 0.93075675E+01  0.93610283E+02                                 1.836663                            1.715313      -0.977692       2.405519                    0.997741       3.447479       9.341995       0.513733       1.185446      -0.732571      -0.013492       0.035952      -0.031765       0.049836      -0.009899       0.004801      -0.018157      -0.001702      -0.025028      -0.021147      -0.002398       0.023544              1.877372       1.557775      -0.053662       0.035800       2.074860      -0.510825       1.999480           0.000913
           77              H      10.051137       7.700114      12.067695       0.129270       1.026747 0.71230194E+01  0.66850587E+02                                 1.588522                            1.491103      -0.739475       2.535412                    0.999812       3.089972       8.027722       0.557548       1.170530      -0.736593      -0.035944       0.014836       0.002140       0.038944      -0.008418      -0.004401      -0.009929       0.010717      -0.016225      -0.017217       0.004465       0.012752              1.626639       2.000151      -0.457069      -0.042133       1.576806      -0.035615       1.302960           0.000622
           78              H      10.319031       5.959537      13.547828       0.122372       1.057549 0.74898550E+01  0.73850416E+02                                 1.838949                            1.689934      -1.475540       2.179190                    0.991845       3.976706      11.942594       0.434439       1.429873      -0.675325      -0.031512      -0.004075       0.018316       0.036676       0.001538      -0.003397      -0.002057       0.010358      -0.000147      -0.005891      -0.001405       0.007296              1.929999       2.166108       0.160966      -0.605168       1.572462      -0.201257       2.051428           0.000084
           79              H       4.236527      13.795794       4.227805       0.102995       1.140994 0.80066862E+01  0.79776697E+02                                 1.894014                            1.717888      -1.299992       2.257249                    0.993455       3.903558      11.547407       0.444749       1.382192      -0.685324       0.036160       0.013314       0.026643       0.046847       0.005881       0.010767       0.001522      -0.004305      -0.000615      -0.012724       0.000355       0.012369              2.008709       2.422641       0.237240       0.695251       1.555446       0.106930       2.048040           0.000038
           80              H       3.555813       0.778795       2.745666       0.108357       1.183022 0.84383003E+01  0.82673391E+02                                 1.757163                            1.632419      -0.836960       2.485839                    0.999169       3.242714       8.625209       0.527905       1.184239      -0.733992       0.022107       0.042352      -0.002370       0.047834       0.006739       0.006121      -0.006362      -0.018887      -0.013462      -0.015281       0.000395       0.014886              1.795535       1.766863       0.481689       0.069154       2.195559      -0.030451       1.424182           0.000141
           81              H      13.697712      11.766828       0.559562       0.092214       1.261140 0.93077976E+01  0.93613392E+02                                 1.836709                            1.715351      -0.977702       2.405515                    0.997741       3.447518       9.342211       0.513718       1.185470      -0.732565      -0.035951      -0.013491      -0.031765       0.049835       0.009898       0.018156       0.004800       0.001700      -0.025027      -0.021146      -0.002396       0.023542              1.877419       2.074917       0.053664       0.510848       1.557809       0.035801       1.999533           0.000916
           82              H      14.258386      10.051137       2.039695       0.129251       1.026775 0.71232692E+01  0.66853625E+02                                 1.588564                            1.491141      -0.739462       2.535415                    0.999812       3.090027       8.027949       0.557534       1.170548      -0.736589      -0.014837      -0.035944       0.002136       0.038944       0.008418       0.009931      -0.004402      -0.010717      -0.016228      -0.017218       0.004466       0.012752              1.626684       1.576851       0.457090       0.035617       2.000211      -0.042134       1.302991           0.000627
           83              H       1.359963      10.319031       3.519828       0.122361       1.057590 0.74902079E+01  0.73854659E+02                                 1.838983                            1.689964      -1.475509       2.179194                    0.991845       3.976789      11.942849       0.434440       1.429855      -0.675328       0.004076      -0.031513       0.018311       0.036674      -0.001536       0.002058      -0.003397      -0.010360      -0.000149      -0.005893      -0.001404       0.007297              1.930036       1.572491      -0.160972       0.201264       2.166150      -0.605184       2.051468           0.000086
           84              H       3.082973       8.162706       4.227805       0.102984       1.141053 0.80071810E+01  0.79782772E+02                                 1.894066                            1.717931      -1.299984       2.257241                    0.993454       3.903673      11.547789       0.444747       1.382175      -0.685327      -0.036158      -0.013315       0.026641       0.046845       0.005882      -0.010767      -0.001522      -0.004304      -0.000616      -0.012724       0.000355       0.012369              2.008767       2.422718       0.237250      -0.695282       1.555485      -0.106934       2.048099           0.000040
           85              H       3.763687       6.540705       2.745666       0.108339       1.183086 0.84388682E+01  0.82680412E+02                                 1.757233                            1.632479      -0.837005       2.485811                    0.999169       3.242813       8.625571       0.527893       1.184247      -0.733990      -0.022104      -0.042351      -0.002372       0.047831       0.006738      -0.006122       0.006363      -0.018885      -0.013462      -0.015282       0.000396       0.014885              1.795608       1.766934       0.481719      -0.069159       2.195656       0.030453       1.424233           0.000145
           86              H       8.260788      10.191672       0.559562       0.092202       1.261207 0.93084128E+01  0.93621224E+02                                 1.836780                            1.715413      -0.977770       2.405478                    0.997740       3.447624       9.342612       0.513706       1.185477      -0.732563       0.035949       0.013486      -0.031765       0.049832       0.009896      -0.018156      -0.004799       0.001698      -0.025023      -0.021146      -0.002394       0.023540              1.877494       2.075002       0.053665      -0.510880       1.557864      -0.035801       1.999616           0.000921
           87              H       7.700114      11.907363       2.039695       0.129241       1.026829 0.71237488E+01  0.66859248E+02                                 1.588616                            1.491187      -0.739455       2.535407                    0.999812       3.090136       8.028298       0.557528       1.170542      -0.736590       0.014836       0.035940       0.002137       0.038941       0.008417      -0.009931       0.004402      -0.010717      -0.016224      -0.017218       0.004467       0.012751              1.626738       1.576900       0.457109      -0.035619       2.000282       0.042138       1.303030           0.000630
           88              H       5.959537      11.639469       3.519828       0.122356       1.057620 0.74904694E+01  0.73857855E+02                                 1.839013                            1.689989      -1.475512       2.179187                    0.991845       3.976859      11.943094       0.434439       1.429848      -0.675329      -0.004074       0.031511       0.018312       0.036673      -0.001536      -0.002059       0.003398      -0.010359      -0.000150      -0.005892      -0.001405       0.007297              1.930070       1.572515      -0.160976      -0.201270       2.166191       0.605202       2.051506           0.000085
           89              C       8.347158       3.822243       3.660220       0.081793      27.062935 0.35954390E+03  0.81409386E+04                                 8.203150                            6.592404      -0.186857       1.969834                    0.997206      26.638581      77.621591       0.596783       0.453280      -1.031625       0.033864       0.022860      -0.007915       0.041617      -0.012686      -0.041597       0.046194      -0.037740       0.021878      -0.057004      -0.016039       0.073044              9.081664       8.997713       1.018269       1.468742       9.358350      -3.765391       8.888929           0.000815
           90              C       7.364881       4.236527       2.765722       0.098403      25.112964 0.31764441E+03  0.69146802E+04                                 7.511630                            6.004854       0.208874       2.100717                    0.999401      25.255782      70.210123       0.660968       0.425691      -1.056766       0.002817       0.029483      -0.025043       0.038786      -0.019040      -0.031780       0.052901      -0.010818       0.013820      -0.051462      -0.021492       0.072954              8.209427       8.261401       0.988175       1.294785       8.553069      -3.315395       7.813811          -0.001191
           91              C      10.056993       7.549332       1.173276       0.128511      24.432606 0.32416224E+03  0.71112757E+04                                 7.433442                            6.109294       0.124447       2.065925                    0.999531      25.602458      72.069341       0.646651       0.431768      -1.050246      -0.025250      -0.036305       0.007711       0.044890      -0.008407      -0.046071       0.027262      -0.038717      -0.003760      -0.058556       0.002062       0.056494              7.983765       9.271173       0.350317       2.158772       6.910433      -2.298831       7.769690          -0.002147
           92              C      11.093434       7.209708       2.053734      -0.090592      28.947056 0.38939840E+03  0.88971414E+04                                 8.202133                            6.607029       0.274936       2.089035                    0.999442      27.625096      78.037292       0.637676       0.420387      -1.062743      -0.001315      -0.023056      -0.000804       0.023107      -0.008738      -0.005229       0.011316       0.012833       0.009357      -0.016233      -0.000971       0.017204              8.914637       9.962203       0.932086       2.323621       8.312342      -2.963691       8.469367           0.004824
           93              C      10.939725       6.187905       2.918148      -0.074198      31.254615 0.43693422E+03  0.10383292E+05                                 8.954991                            7.225466      -0.332562       1.892191                    0.997377      29.176586      86.986182       0.575228       0.448071      -1.035015       0.008970       0.004247      -0.019185       0.021600      -0.022985      -0.031810       0.051581      -0.005610       0.030024      -0.048631      -0.025785       0.074416              9.753105      10.557322       1.207551       2.177871       9.194386      -3.294707       9.507608          -0.004805
           94              C       9.742255       5.472058       2.922159       0.151648      29.621845 0.38114717E+03  0.87591015E+04                                 8.816838                            6.896559      -0.435476       1.890078                    0.998377      26.573883      78.073746       0.569555       0.467954      -1.023184       0.019537      -0.045071       0.045235       0.066778      -0.000905      -0.037458       0.018987      -0.024858       0.002524      -0.046449       0.005867       0.040582             10.030054      10.250271       1.102359       1.743925      10.034421      -4.089919       9.805470           0.003891
           95              C       8.730700       5.879022       2.025656       0.288755      26.249297 0.33795087E+03  0.75872564E+04                                 8.354361                            6.645221      -0.484888       1.877525                    0.997713      25.845703      76.722379       0.556773       0.490001      -1.004688      -0.037742       0.032361      -0.037654       0.062366      -0.004018      -0.055788       0.030559      -0.053001       0.023437      -0.072627       0.007083       0.065544              9.467571       9.215890      -0.028627       2.171738       9.373776      -4.170040       9.813046          -0.000184
           96              C      13.611342       3.497257       3.660220       0.081795      27.062842 0.35954259E+03  0.81409022E+04                                 8.203137                            6.592397      -0.186888       1.969826                    0.997206      26.638505      77.621348       0.596783       0.453281      -1.031625      -0.033870      -0.022850      -0.007923       0.041618      -0.012690       0.041594      -0.046198      -0.037741       0.021875      -0.057002      -0.016046       0.073048              9.081648       8.997684       1.018258      -1.468730       9.358346       3.765392       8.888914           0.000814
           97              C      14.593619       3.082973       2.765722       0.098412      25.112814 0.31764288E+03  0.69146360E+04                                 7.511607                            6.004850       0.208863       2.100715                    0.999400      25.255640      70.209593       0.660966       0.425693      -1.056766      -0.002821      -0.029481      -0.025050       0.038789      -0.019042       0.031783      -0.052906      -0.010824       0.013812      -0.051466      -0.021493       0.072960              8.209395       8.261345       0.988134      -1.294787       8.553039       3.315392       7.813801          -0.001199
           98              C      11.901507      14.409168       1.173276       0.128512      24.432717 0.32416565E+03  0.71113602E+04                                 7.433439                            6.109316       0.124471       2.065929                    0.999531      25.602497      72.069205       0.646653       0.431767      -1.050248       0.025249       0.036310       0.007711       0.044893      -0.008397       0.046077      -0.027262      -0.038723      -0.003777      -0.058566       0.002074       0.056492              7.983749       9.271168       0.350330      -2.158752       6.910419       2.298797       7.769660          -0.002150
           99              C      10.865066       0.109793       2.053734      -0.090579      28.946188 0.38938594E+03  0.88967700E+04                                 8.201936                            6.606902       0.275008       2.089069                    0.999442      27.624517      78.034836       0.637687       0.420385      -1.062746       0.001311       0.023057      -0.000802       0.023108      -0.008741       0.005225      -0.011317       0.012829       0.009367      -0.016235      -0.000969       0.017204              8.914405       9.961929       0.932061      -2.323538       8.312136       2.963595       8.469150           0.004822
          100              C      11.018775       1.131595       2.918148      -0.074178      31.253959 0.43692503E+03  0.10383025E+05                                 8.954928                            7.225443      -0.332659       1.892170                    0.997376      29.176087      86.984655       0.575222       0.448078      -1.035010      -0.008975      -0.004246      -0.019185       0.021601      -0.022985       0.031820      -0.051588      -0.005628       0.030029      -0.048635      -0.025794       0.074429              9.753021      10.557246       1.207542      -2.177850       9.194294       3.294646       9.507523          -0.004810
          101              C      12.216246       1.847442       2.922159       0.151649      29.621796 0.38114716E+03  0.87591014E+04                                 8.816826                            6.896557      -0.435502       1.890072                    0.998377      26.573849      78.073646       0.569555       0.467954      -1.023184      -0.019540       0.045078       0.045235       0.066784      -0.000908       0.037453      -0.018990      -0.024851       0.002521      -0.046443       0.005861       0.040582             10.030038      10.250242       1.102318      -1.743949      10.034395       4.089916       9.805476           0.003889
          102              C      13.227800       1.440478       2.025656       0.288756      26.249502 0.33795405E+03  0.75873494E+04                                 8.354411                            6.645259      -0.484907       1.877515                    0.997714      25.845924      76.723261       0.556771       0.490002      -1.004687       0.037741      -0.032360      -0.037658       0.062367      -0.004015       0.055793      -0.030554      -0.053010       0.023437      -0.072634       0.007092       0.065541              9.467627       9.215936      -0.028651      -2.171762       9.373827       4.170075       9.813119          -0.000188
          103              C       3.497257       8.347158      13.688220       0.081808      27.062259 0.35953435E+03  0.81406744E+04                                 8.203081                            6.592370      -0.186976       1.969811                    0.997205      26.638021      77.619912       0.596777       0.453288      -1.031620      -0.022858       0.033862      -0.007906       0.041613       0.012694      -0.046205      -0.041594       0.037723       0.021889      -0.056999      -0.016055       0.073055              9.081580       9.358270      -1.018257       3.765352       8.997615       1.468714       8.888854           0.000815
          104              C       3.082973       7.364881      12.793722       0.098420      25.112588 0.31763990E+03  0.69145555E+04                                 7.511578                            6.004838       0.208861       2.100719                    0.999400      25.255453      70.209005       0.660964       0.425695      -1.056764      -0.029487       0.002815      -0.025039       0.038786       0.019042      -0.052902      -0.031794       0.010829       0.013830      -0.051465      -0.021500       0.072965              8.209359       8.553017      -0.988125       3.315385       8.261284       1.294768       7.813776          -0.001197
          105              C      14.409168      10.056993      11.201276       0.128505      24.433059 0.32417161E+03  0.71115223E+04                                 7.433503                            6.109371       0.124459       2.065919                    0.999531      25.602746      72.070025       0.646650       0.431767      -1.050249       0.036313      -0.025251       0.007712       0.044897       0.008391      -0.027260      -0.046083       0.038725      -0.003780      -0.058574       0.002083       0.056491              7.983814       6.910465      -0.350336       2.298800       9.271259       2.158774       7.769719          -0.002149
          106              C       0.109793      11.093434      12.081734      -0.090577      28.945938 0.38938193E+03  0.88966502E+04                                 8.201870                            6.606853       0.275036       2.089081                    0.999442      27.624367      78.034140       0.637691       0.420383      -1.062748       0.023056      -0.001310      -0.000797       0.023107       0.008742      -0.011318      -0.005221      -0.012832       0.009379      -0.016238      -0.000964       0.017202              8.914330       8.312064      -0.932060       2.963561       9.961850       2.323514       8.469076           0.004818
          107              C       1.131595      10.939725      12.946148      -0.074163      31.253514 0.43691753E+03  0.10382810E+05                                 8.954888                            7.225415      -0.332722       1.892156                    0.997376      29.175783      86.983798       0.575219       0.448082      -1.035007      -0.004252       0.008974      -0.019177       0.021596       0.022987      -0.051597      -0.031829       0.005637       0.030038      -0.048642      -0.025801       0.074444              9.752975       9.194243      -1.207538       3.294621      10.557201       2.177845       9.507480          -0.004807
          108              C       1.847442       9.742255      12.950159       0.151646      29.621868 0.38114873E+03  0.87591450E+04                                 8.816832                            6.896565      -0.435515       1.890069                    0.998377      26.573876      78.073717       0.569556       0.467953      -1.023185       0.045073       0.019538       0.045243       0.066785       0.000908      -0.018995      -0.037451       0.024844       0.002529      -0.046440       0.005856       0.040584             10.030043      10.034393      -1.102316       4.089916      10.250248       1.743955       9.805489           0.003891
          109              C       1.440478       8.730700      12.053656       0.288758      26.249617 0.33795596E+03  0.75874062E+04                                 8.354444                            6.645286      -0.484921       1.877507                    0.997714      25.846082      76.723908       0.556768       0.490003      -1.004686      -0.032365      -0.037742      -0.037654       0.062368       0.004013      -0.030549      -0.055798       0.053017       0.023441      -0.072640       0.007099       0.065540              9.467662       9.373862       0.028653       4.170090       9.215968       2.171767       9.813156          -0.000185
          110              C       3.822243      13.611342      13.688220       0.081795      27.062818 0.35954234E+03  0.81408965E+04                                 8.203143                            6.592403      -0.186901       1.969823                    0.997206      26.638475      77.621307       0.596781       0.453282      -1.031624       0.022863      -0.033861      -0.007907       0.041615       0.012688       0.046198       0.041595       0.037736       0.021884      -0.057002      -0.016044       0.073046              9.081656       9.358350      -1.018268      -3.765394       8.997693      -1.468735       8.888926           0.000811
          111              C       4.236527      14.593619      12.793722       0.098407      25.112913 0.31764417E+03  0.69146744E+04                                 7.511637                            6.004870       0.208858       2.100712                    0.999400      25.255715      70.209953       0.660964       0.425694      -1.056765       0.029488      -0.002815      -0.025039       0.038787       0.019041       0.052902       0.031787       0.010821       0.013823      -0.051464      -0.021495       0.072959              8.209430       8.553079      -0.988144      -3.315413       8.261372      -1.294788       7.813838          -0.001207
          112              C       7.549332      11.901507      11.201276       0.128501      24.433123 0.32417141E+03  0.71115245E+04                                 7.433533                            6.109378       0.124429       2.065910                    0.999531      25.602834      72.070560       0.646647       0.431768      -1.050247      -0.036307       0.025255       0.007715       0.044895       0.008400       0.027261       0.046076       0.038724      -0.003758      -0.058564       0.002071       0.056493              7.983859       6.910495      -0.350323      -2.298832       9.271309      -2.158805       7.769774          -0.002162
          113              C       7.209708      10.865066      12.081734      -0.090591      28.946813 0.38939533E+03  0.88970452E+04                                 8.202060                            6.606986       0.274982       2.089053                    0.999442      27.624953      78.036530       0.637681       0.420385      -1.062745      -0.023050       0.001317      -0.000789       0.023101       0.008738       0.011320       0.005222      -0.012834       0.009384      -0.016240      -0.000962       0.017202              8.914549       8.312245      -0.932065      -2.963646       9.962107      -2.323604       8.469293           0.004809
          114              C       6.187905      11.018775      12.946148      -0.074174      31.253801 0.43692136E+03  0.10382920E+05                                 8.954906                            7.225416      -0.332668       1.892169                    0.997376      29.175995      86.984382       0.575223       0.448078      -1.035010       0.004261      -0.008965      -0.019170       0.021588       0.022985       0.051595       0.031821       0.005633       0.030042      -0.048640      -0.025797       0.074437              9.753005       9.194270      -1.207535      -3.294649      10.557224      -2.177859       9.507521          -0.004813
          115              C       5.472058      12.216246      12.950159       0.151648      29.621743 0.38114635E+03  0.87590758E+04                                 8.816810                            6.896545      -0.435491       1.890076                    0.998377      26.573784      78.073357       0.569557       0.467954      -1.023185      -0.045067      -0.019534       0.045246       0.066782       0.000904       0.018993       0.037452       0.024854       0.002534      -0.046444       0.005861       0.040583             10.030017      10.034374      -1.102335      -4.089903      10.250225      -1.743936       9.805454           0.003888
          116              C       5.879022      13.227800      12.053656       0.288756      26.249392 0.33795249E+03  0.75873035E+04                                 8.354382                            6.645239      -0.484893       1.877521                    0.997714      25.845823      76.722841       0.556772       0.490001      -1.004688       0.032365       0.037744      -0.037651       0.062368       0.004015       0.030555       0.055793       0.053011       0.023441      -0.072634       0.007091       0.065542              9.467590       9.373795       0.028633      -4.170052       9.215902      -2.171741       9.813073          -0.000191
          117              C       6.291842      11.141743       6.367780       0.081802      27.062573 0.35953881E+03  0.81407994E+04                                 8.203120                            6.592391      -0.186925       1.969820                    0.997206      26.638286      77.620766       0.596779       0.453285      -1.031622      -0.033859       0.022866       0.007903       0.041614       0.012689      -0.041596      -0.046199      -0.037728       0.021888      -0.057002      -0.016046       0.073048              9.081628       8.997671      -1.018267       1.468731       9.358314       3.765374       8.888899           0.000812
          118              C       7.274119      11.556027       7.262278       0.098408      25.112873 0.31764360E+03  0.69146590E+04                                 7.511629                            6.004864       0.208867       2.100716                    0.999400      25.255688      70.209870       0.660964       0.425694      -1.056765      -0.002813       0.029489       0.025035       0.038785       0.019040      -0.031789      -0.052899      -0.010821       0.013831      -0.051462      -0.021496       0.072958              8.209422       8.261368      -0.988155       1.294780       8.553074       3.315405       7.813823          -0.001208
          119              C       4.582007       0.229832       8.854724       0.128504      24.433017 0.32416953E+03  0.71114739E+04                                 7.433518                            6.109363       0.124437       2.065914                    0.999531      25.602751      72.070308       0.646648       0.431769      -1.050246       0.025254      -0.036308      -0.007714       0.044894       0.008400      -0.046076      -0.027261      -0.038722      -0.003761      -0.058564       0.002071       0.056493              7.983844       9.271285      -0.350323       2.158800       6.910485       2.298832       7.769760          -0.002159
          120              C       3.545566      14.529208       7.974266      -0.090589      28.946781 0.38939445E+03  0.88970220E+04                                 8.202060                            6.606981       0.274977       2.089052                    0.999442      27.624930      78.036511       0.637681       0.420385      -1.062745       0.001316      -0.023052       0.000793       0.023104       0.008739      -0.005223      -0.011318       0.012835       0.009377      -0.016238      -0.000964       0.017202              8.914552       9.962112      -0.932075       2.323599       8.312255       2.963649       8.469289           0.004813
          121              C       3.699275      13.507405       7.109852      -0.074180      31.254063 0.43692554E+03  0.10383044E+05                                 8.954947                            7.225442      -0.332648       1.892171                    0.997376      29.176189      86.985076       0.575223       0.448077      -1.035010      -0.008967       0.004257       0.019174       0.021591       0.022986      -0.031820      -0.051592      -0.005626       0.030037      -0.048639      -0.025795       0.074434              9.753052      10.557272      -1.207542       2.177867       9.194322       3.294674       9.507563          -0.004812
          122              C       4.896746      12.791558       7.105841       0.151648      29.621819 0.38114729E+03  0.87591035E+04                                 8.816826                            6.896554      -0.435491       1.890075                    0.998377      26.573848      78.073598       0.569556       0.467954      -1.023185      -0.019535      -0.045067      -0.045245       0.066781       0.000905      -0.037454      -0.018992      -0.024852       0.002533      -0.046445       0.005861       0.040584             10.030039      10.250248      -1.102339       1.743938      10.034396       4.089914       9.805473           0.003889
          123              C       5.908300      13.198522       8.002344       0.288758      26.249398 0.33795244E+03  0.75873030E+04                                 8.354386                            6.645241      -0.484897       1.877519                    0.997714      25.845838      76.722915       0.556772       0.490001      -1.004688       0.037744       0.032365       0.037651       0.062368       0.004015      -0.055793      -0.030555      -0.053010       0.023441      -0.072634       0.007091       0.065542              9.467597       9.215910       0.028633       2.171744       9.373802       4.170055       9.813080          -0.000191
          124              C       1.027658      10.816757       6.367780       0.081804      27.062502 0.35953777E+03  0.81407695E+04                                 8.203107                            6.592383      -0.186950       1.969814                    0.997205      26.638220      77.620525       0.596779       0.453285      -1.031622       0.033865      -0.022856       0.007910       0.041615       0.012693       0.041593       0.046203      -0.037730       0.021885      -0.056999      -0.016052       0.073052              9.081611       8.997644      -1.018257      -1.468721       9.358308      -3.765373       8.888883           0.000815
          125              C       0.045381      10.402473       7.262278       0.098418      25.112677 0.31764120E+03  0.69145910E+04                                 7.511595                            6.004850       0.208858       2.100716                    0.999400      25.255514      70.209215       0.660964       0.425695      -1.056764       0.002817      -0.029487       0.025043       0.038789       0.019042       0.031792       0.052904      -0.010827       0.013823      -0.051466      -0.021498       0.072964              8.209378       8.261304      -0.988116      -1.294779       8.553032      -3.315395       7.813799          -0.001193
          126              C       2.737493       7.089668       8.854724       0.128507      24.433075 0.32417199E+03  0.71115321E+04                                 7.433502                            6.109373       0.124462       2.065920                    0.999531      25.602758      72.070042       0.646650       0.431767      -1.050249      -0.025252       0.036312      -0.007714       0.044897       0.008390       0.046082       0.027261      -0.038727      -0.003777      -0.058574       0.002083       0.056491              7.983813       9.271259      -0.350334      -2.158774       6.910461      -2.298798       7.769719          -0.002151
          127              C       3.773934       7.429293       7.974266      -0.090579      28.946011 0.38938354E+03  0.88966963E+04                                 8.201888                            6.606872       0.275043       2.089083                    0.999442      27.624402      78.034281       0.637690       0.420383      -1.062748      -0.001312       0.023052       0.000791       0.023103       0.008742       0.005220       0.011319       0.012831       0.009388      -0.016240      -0.000962       0.017202              8.914346       9.961865      -0.932050      -2.323524       8.312075      -2.963567       8.469100           0.004817
          128              C       3.620225       8.451095       7.109852      -0.074158      31.253325 0.43691449E+03  0.10382721E+05                                 8.954861                            7.225397      -0.332738       1.892153                    0.997376      29.175646      86.983335       0.575219       0.448083      -1.035007       0.008972      -0.004257       0.019173       0.021592       0.022985       0.031829       0.051599      -0.005645       0.030042      -0.048643      -0.025803       0.074446              9.752944      10.557170      -1.207533      -2.177841       9.194209      -3.294605       9.507453          -0.004806
          129              C       2.422755       9.166942       7.105841       0.151648      29.621786 0.38114756E+03  0.87591111E+04                                 8.816817                            6.896555      -0.435516       1.890070                    0.998376      26.573820      78.073512       0.569556       0.467953      -1.023185       0.019538       0.045073      -0.045245       0.066786       0.000907       0.037449       0.018995      -0.024846       0.002530      -0.046439       0.005856       0.040583             10.030024      10.250227      -1.102312      -1.743954      10.034373      -4.089905       9.805470           0.003892
          130              C       1.411200       8.759978       8.002344       0.288759      26.249616 0.33795604E+03  0.75874071E+04                                 8.354437                            6.645282      -0.484915       1.877510                    0.997714      25.846060      76.723791       0.556769       0.490002      -1.004687      -0.037742      -0.032364       0.037654       0.062368       0.004012       0.055797       0.030549      -0.053018       0.023441      -0.072640       0.007100       0.065540              9.467655       9.215961       0.028654      -2.171767       9.373854      -4.170087       9.813150          -0.000185
          131              C      11.141743       1.027658      16.395780       0.081801      27.062607 0.35953918E+03  0.81408083E+04                                 8.203115                            6.592387      -0.186917       1.969821                    0.997206      26.638318      77.620805       0.596780       0.453284      -1.031623       0.022852       0.033868       0.007919       0.041617      -0.012692      -0.046200       0.041595       0.037736       0.021879      -0.057002      -0.016049       0.073051              9.081622       9.358313       1.018257       3.765374       8.997660      -1.468725       8.888891           0.000812
          132              C      11.556027       0.045381      17.290278       0.098413      25.112754 0.31764200E+03  0.69146118E+04                                 7.511594                            6.004841       0.208867       2.100717                    0.999400      25.255598      70.209434       0.660967       0.425693      -1.056766       0.029481       0.002820       0.025047       0.038787      -0.019041      -0.052904       0.031785       0.010825       0.013817      -0.051465      -0.021495       0.072959              8.209381       8.553028       0.988139       3.315385       8.261328      -1.294779       7.813785          -0.001199
          133              C       0.229832       2.737493      18.882724       0.128509      24.432726 0.32416561E+03  0.71113599E+04                                 7.433443                            6.109316       0.124468       2.065928                    0.999531      25.602510      72.069269       0.646652       0.431767      -1.050248      -0.036311      -0.025248      -0.007710       0.044893      -0.008398      -0.027261       0.046077       0.038721      -0.003780      -0.058567       0.002075       0.056492              7.983755       6.910421       0.350330       2.298799       9.271177      -2.158756       7.769666          -0.002152
          134              C      14.529208       3.773934      18.002266      -0.090578      28.946154 0.38938495E+03  0.88967417E+04                                 8.201927                            6.606890       0.275000       2.089066                    0.999442      27.624504      78.034775       0.637688       0.420384      -1.062747      -0.023060      -0.001310       0.000807       0.023111      -0.008741      -0.011315       0.005227      -0.012830       0.009359      -0.016233      -0.000970       0.017204              8.914397       8.312131       0.932068       2.963592       9.961926      -2.323534       8.469135           0.004818
          135              C      13.507405       3.620225      17.137852      -0.074182      31.254147 0.43692794E+03  0.10383112E+05                                 8.954954                            7.225459      -0.332644       1.892172                    0.997376      29.176225      86.985127       0.575223       0.448077      -1.035011       0.004242       0.008977       0.019189       0.021605      -0.022986      -0.051586       0.031820       0.005621       0.030026      -0.048635      -0.025792       0.074427              9.753052       9.194330       1.207547       3.294663      10.557277      -2.177856       9.507549          -0.004809
          136              C      12.791558       2.422755      17.133841       0.151648      29.621853 0.38114795E+03  0.87591252E+04                                 8.816840                            6.896567      -0.435504       1.890070                    0.998377      26.573902      78.073858       0.569555       0.467954      -1.023184      -0.045078       0.019541      -0.045234       0.066783      -0.000908      -0.018990       0.037455       0.024850       0.002520      -0.046444       0.005861       0.040583             10.030055      10.034413       1.102326       4.089922      10.250262      -1.743948       9.805489           0.003889
          137              C      13.198522       1.411200      18.030344       0.288756      26.249500 0.33795410E+03  0.75873518E+04                                 8.354416                            6.645264      -0.484912       1.877514                    0.997714      25.845935      76.723333       0.556770       0.490002      -1.004687       0.032360      -0.037740       0.037657       0.062366      -0.004016      -0.030553       0.055794       0.053009       0.023437      -0.072634       0.007092       0.065542              9.467634       9.373836      -0.028651       4.170077       9.215943      -2.171763       9.813122          -0.000187
          138              C      10.816757       6.291842      16.395780       0.081788      27.063158 0.35954707E+03  0.81410268E+04                                 8.203175                            6.592418      -0.186840       1.969834                    0.997206      26.638762      77.622150       0.596785       0.453278      -1.031627      -0.022858      -0.033867       0.007919       0.041619      -0.012685       0.046193      -0.041596       0.037748       0.021874      -0.057005      -0.016037       0.073042              9.081695       9.358389       1.018268      -3.765414       8.997736       1.468747       8.888959           0.000816
          139              C      10.402473       7.274119      17.290278       0.098401      25.113030 0.31764543E+03  0.69147075E+04                                 7.511641                            6.004864       0.208865       2.100713                    0.999401      25.255829      70.210266       0.660967       0.425692      -1.056766      -0.029483      -0.002818       0.025046       0.038788      -0.019041       0.052904      -0.031778       0.010817       0.013811      -0.051464      -0.021490       0.072954              8.209439       8.553077       0.988162      -3.315405       8.261409       1.294795       7.813832          -0.001192
          140              C       7.089668       4.582007      18.882724       0.128508      24.432736 0.32416455E+03  0.71113382E+04                                 7.433462                            6.109313       0.124439       2.065920                    0.999531      25.602554      72.069642       0.646651       0.431768      -1.050246       0.036304       0.025251      -0.007712       0.044890      -0.008406       0.027262      -0.046070       0.038719      -0.003758      -0.058556       0.002062       0.056494              7.983787       6.910452       0.350316      -2.298836       9.271198       2.158779       7.769710          -0.002144
          141              C       7.429293       3.545566      18.002266      -0.090594      28.947095 0.38939934E+03  0.88971663E+04                                 8.202135                            6.607035       0.274939       2.089035                    0.999442      27.625126      78.037344       0.637676       0.420387      -1.062743       0.023054       0.001316       0.000799       0.023106      -0.008738       0.011318      -0.005228      -0.012833       0.009363      -0.016235      -0.000970       0.017204              8.914637       8.312338       0.932076      -2.963693       9.962195       2.323625       8.469376           0.004826
          142              C       8.451095       3.699275      17.137852      -0.074192      31.254392 0.43693063E+03  0.10383186E+05                                 8.954958                            7.225444      -0.332582       1.892187                    0.997376      29.176420      86.985602       0.575228       0.448072      -1.035014      -0.004251      -0.008968       0.019182       0.021597      -0.022985       0.051584      -0.031811       0.005616       0.030029      -0.048632      -0.025787       0.074419              9.753067       9.194341       1.207542      -3.294690      10.557281       2.177866       9.507579          -0.004808
          143              C       9.166942       4.896746      17.133841       0.151650      29.621768 0.38114603E+03  0.87590688E+04                                 8.816825                            6.896551      -0.435478       1.890078                    0.998377      26.573825      78.073549       0.569555       0.467955      -1.023184       0.045071      -0.019537      -0.045237       0.066780      -0.000905       0.018988      -0.037456       0.024860       0.002525      -0.046448       0.005867       0.040581             10.030040      10.034404       1.102347      -4.089916      10.250249       1.743929       9.805465           0.003891
          144              C       8.759978       5.908300      18.030344       0.288755      26.249269 0.33795032E+03  0.75872406E+04                                 8.354351                            6.645213      -0.484884       1.877527                    0.997713      25.845680      76.722274       0.556774       0.490000      -1.004689      -0.032361       0.037742       0.037654       0.062366      -0.004017       0.030560      -0.055788       0.053002       0.023437      -0.072627       0.007084       0.065544              9.467559       9.373763      -0.028630      -4.170038       9.215875       2.171736       9.813040          -0.000184
          145              C       6.291842      10.816757      16.395780       0.081792      27.062922 0.35954372E+03  0.81409331E+04                                 8.203146                            6.592401      -0.186858       1.969833                    0.997206      26.638569      77.621533       0.596783       0.453280      -1.031625      -0.033864      -0.022860       0.007915       0.041617      -0.012686      -0.041597       0.046194      -0.037741       0.021878      -0.057005      -0.016040       0.073044              9.081660       8.997704       1.018267       1.468739       9.358348      -3.765391       8.888927           0.000815
          146              C       7.274119      10.402473      17.290278       0.098402      25.112963 0.31764447E+03  0.69146815E+04                                 7.511630                            6.004856       0.208870       2.100715                    0.999401      25.255783      70.210120       0.660967       0.425692      -1.056766      -0.002817      -0.029483       0.025043       0.038785      -0.019041      -0.031780       0.052902      -0.010818       0.013819      -0.051462      -0.021492       0.072954              8.209427       8.261396       0.988171       1.294785       8.553069      -3.315397       7.813815          -0.001190
          147              C       4.582007       7.089668      18.882724       0.128508      24.432688 0.32416365E+03  0.71113144E+04                                 7.433458                            6.109307       0.124440       2.065921                    0.999531      25.602516      72.069543       0.646651       0.431768      -1.050246       0.025250       0.036306      -0.007711       0.044890      -0.008407      -0.046071       0.027262      -0.038717      -0.003760      -0.058557       0.002063       0.056494              7.983782       9.271191       0.350317       2.158776       6.910450      -2.298837       7.769706          -0.002146
          148              C       3.545566       7.429293      18.002266      -0.090594      28.947070 0.38939866E+03  0.88971478E+04                                 8.202131                            6.607028       0.274933       2.089034                    0.999442      27.625116      78.037328       0.637677       0.420387      -1.062743       0.001315       0.023057       0.000804       0.023108      -0.008738      -0.005229       0.011316       0.012834       0.009356      -0.016233      -0.000971       0.017204              8.914635       9.962196       0.932084       2.323619       8.312341      -2.963692       8.469367           0.004824
          149              C       3.699275       8.451095      17.137852      -0.074197      31.254571 0.43693351E+03  0.10383271E+05                                 8.954983                            7.225461      -0.332564       1.892190                    0.997377      29.176553      86.986057       0.575228       0.448071      -1.035015      -0.008970      -0.004246       0.019185       0.021600      -0.022986      -0.031810       0.051582      -0.005610       0.030025      -0.048631      -0.025786       0.074417              9.753096      10.557311       1.207546       2.177870       9.194374      -3.294705       9.507604          -0.004805
          150              C       4.896746       9.166942      17.133841       0.151647      29.621839 0.38114709E+03  0.87590987E+04                                 8.816835                            6.896557      -0.435474       1.890079                    0.998377      26.573868      78.073682       0.569555       0.467954      -1.023184      -0.019537       0.045071      -0.045235       0.066778      -0.000906      -0.037458       0.018987      -0.024858       0.002524      -0.046449       0.005867       0.040582             10.030052      10.250263       1.102351       1.743928      10.034417      -4.089922       9.805474           0.003892
          151              C       5.908300       8.759978      18.030344       0.288754      26.249269 0.33795027E+03  0.75872402E+04                                 8.354356                            6.645216      -0.484888       1.877525                    0.997713      25.845697      76.722363       0.556773       0.490001      -1.004688       0.037742      -0.032361       0.037654       0.062366      -0.004018      -0.055788       0.030560      -0.053001       0.023437      -0.072627       0.007083       0.065544              9.467564       9.215881      -0.028628       2.171735       9.373769      -4.170039       9.813043          -0.000183
          152              C       1.027658      11.141743      16.395780       0.081794      27.062836 0.35954243E+03  0.81408971E+04                                 8.203134                            6.592395      -0.186889       1.969826                    0.997206      26.638495      77.621295       0.596783       0.453281      -1.031625       0.033870       0.022850       0.007923       0.041618      -0.012691       0.041594      -0.046198      -0.037742       0.021875      -0.057002      -0.016046       0.073048              9.081645       8.997679       1.018258      -1.468729       9.358345       3.765392       8.888913           0.000814
          153              C       0.045381      11.556027      17.290278       0.098411      25.112814 0.31764286E+03  0.69146355E+04                                 7.511607                            6.004851       0.208860       2.100714                    0.999400      25.255640      70.209586       0.660966       0.425693      -1.056766       0.002821       0.029480       0.025051       0.038789      -0.019042       0.031783      -0.052906      -0.010824       0.013811      -0.051467      -0.021493       0.072960              8.209395       8.261341       0.988131      -1.294787       8.553041       3.315394       7.813804          -0.001199
          154              C       2.737493       0.229832      18.882724       0.128509      24.432776 0.32416653E+03  0.71113846E+04                                 7.433449                            6.109323       0.124466       2.065926                    0.999531      25.602550      72.069381       0.646652       0.431767      -1.050248      -0.025249      -0.036310      -0.007710       0.044893      -0.008397       0.046077      -0.027262      -0.038723      -0.003777      -0.058566       0.002074       0.056492              7.983760       9.271187       0.350330      -2.158758       6.910423       2.298796       7.769670          -0.002149
          155              C       3.773934      14.529208      18.002266      -0.090580      28.946206 0.38938618E+03  0.88967758E+04                                 8.201935                            6.606901       0.275006       2.089068                    0.999442      27.624536      78.034864       0.637687       0.420384      -1.062747      -0.001311      -0.023058       0.000803       0.023109      -0.008741       0.005225      -0.011317       0.012830       0.009366      -0.016235      -0.000968       0.017203              8.914403       9.961934       0.932061      -2.323541       8.312130       2.963590       8.469146           0.004822
          156              C       3.620225      13.507405      17.137852      -0.074177      31.253917 0.43692432E+03  0.10383004E+05                                 8.954920                            7.225438      -0.332660       1.892170                    0.997376      29.176055      86.984532       0.575223       0.448078      -1.035010       0.008975       0.004246       0.019185       0.021602      -0.022985       0.031820      -0.051589      -0.005628       0.030030      -0.048636      -0.025794       0.074430              9.753012      10.557237       1.207543      -2.177848       9.194287       3.294641       9.507512          -0.004809
          157              C       2.422755      12.791558      17.133841       0.151648      29.621778 0.38114706E+03  0.87590979E+04                                 8.816822                            6.896556      -0.435501       1.890073                    0.998377      26.573835      78.073588       0.569556       0.467954      -1.023184       0.019540      -0.045078      -0.045235       0.066783      -0.000908       0.037453      -0.018990      -0.024851       0.002521      -0.046443       0.005861       0.040582             10.030030      10.250238       1.102324      -1.743944      10.034388       4.089908       9.805464           0.003889
          158              C       1.411200      13.198522      18.030344       0.288756      26.249493 0.33795416E+03  0.75873522E+04                                 8.354410                            6.645261      -0.484906       1.877515                    0.997714      25.845918      76.723242       0.556770       0.490002      -1.004687      -0.037740       0.032360       0.037658       0.062367      -0.004015       0.055793      -0.030554      -0.053010       0.023437      -0.072634       0.007092       0.065541              9.467624       9.215935      -0.028649      -2.171759       9.373826       4.170071       9.813111          -0.000187
          159              C      11.141743       6.291842       6.367780       0.081810      27.062255 0.35953432E+03  0.81406737E+04                                 8.203080                            6.592369      -0.186972       1.969812                    0.997205      26.638025      77.619932       0.596777       0.453288      -1.031620       0.022859      -0.033862       0.007906       0.041614       0.012694      -0.046204      -0.041594       0.037723       0.021888      -0.056999      -0.016055       0.073054              9.081578       9.358269      -1.018257       3.765351       8.997615       1.468714       8.888852           0.000815
          160              C      11.556027       7.274119       7.262278       0.098421      25.112586 0.31763991E+03  0.69145555E+04                                 7.511576                            6.004837       0.208867       2.100720                    0.999400      25.255452      70.208994       0.660965       0.425695      -1.056764       0.029488      -0.002815       0.025039       0.038787       0.019042      -0.052902      -0.031794       0.010828       0.013830      -0.051464      -0.021500       0.072964              8.209357       8.553014      -0.988126       3.315382       8.261285       1.294768       7.813772          -0.001196
          161              C       0.229832       4.582007       8.854724       0.128508      24.432983 0.32417029E+03  0.71114862E+04                                 7.433487                            6.109359       0.124465       2.065923                    0.999531      25.602691      72.069826       0.646651       0.431767      -1.050249      -0.036313       0.025251      -0.007713       0.044897       0.008391      -0.027261      -0.046083       0.038725      -0.003780      -0.058574       0.002083       0.056491              7.983798       6.910448      -0.350336       2.298793       9.271242       2.158770       7.769703          -0.002149
          162              C      14.529208       3.545566       7.974266      -0.090576      28.945929 0.38938191E+03  0.88966502E+04                                 8.201872                            6.606856       0.275040       2.089083                    0.999442      27.624357      78.034129       0.637691       0.420383      -1.062748      -0.023055       0.001311       0.000796       0.023106       0.008742      -0.011317      -0.005221      -0.012831       0.009380      -0.016238      -0.000964       0.017202              8.914331       8.312062      -0.932059       2.963557       9.961856       2.323517       8.469076           0.004819
          163              C      13.507405       3.699275       7.109852      -0.074164      31.253572 0.43691878E+03  0.10382847E+05                                 8.954898                            7.225425      -0.332719       1.892156                    0.997376      29.175817      86.983928       0.575219       0.448082      -1.035007       0.004252      -0.008974       0.019177       0.021595       0.022986      -0.051597      -0.031829       0.005638       0.030037      -0.048642      -0.025801       0.074443              9.752986       9.194254      -1.207538       3.294624      10.557215       2.177849       9.507490          -0.004807
          164              C      12.791558       4.896746       7.105841       0.151647      29.621867 0.38114867E+03  0.87591433E+04                                 8.816832                            6.896565      -0.435515       1.890069                    0.998377      26.573882      78.073739       0.569556       0.467953      -1.023185      -0.045073      -0.019538      -0.045243       0.066785       0.000908      -0.018995      -0.037451       0.024844       0.002529      -0.046440       0.005856       0.040584             10.030044      10.034393      -1.102309       4.089919      10.250246       1.743961       9.805494           0.003892
          165              C      13.198522       5.908300       8.002344       0.288759      26.249630 0.33795611E+03  0.75874101E+04                                 8.354445                            6.645286      -0.484919       1.877508                    0.997714      25.846080      76.723891       0.556768       0.490003      -1.004686       0.032365       0.037742       0.037654       0.062368       0.004013      -0.030549      -0.055798       0.053017       0.023440      -0.072640       0.007100       0.065540              9.467665       9.373865       0.028656       4.170093       9.215970       2.171772       9.813160          -0.000186
          166              C      10.816757       1.027658       6.367780       0.081797      27.062817 0.35954227E+03  0.81408943E+04                                 8.203141                            6.592400      -0.186896       1.969824                    0.997206      26.638477      77.621308       0.596782       0.453282      -1.031624      -0.022863       0.033861       0.007907       0.041615       0.012687       0.046197       0.041595       0.037735       0.021883      -0.057002      -0.016044       0.073045              9.081654       9.358347      -1.018268      -3.765393       8.997692      -1.468735       8.888923           0.000811
          167              C      10.402473       0.045381       7.262278       0.098409      25.112916 0.31764421E+03  0.69146748E+04                                 7.511634                            6.004868       0.208865       2.100715                    0.999400      25.255715      70.209936       0.660964       0.425694      -1.056765      -0.029489       0.002815       0.025039       0.038788       0.019041       0.052902       0.031787       0.010820       0.013823      -0.051464      -0.021495       0.072959              8.209428       8.553076      -0.988143      -3.315411       8.261372      -1.294788       7.813835          -0.001207
          168              C       7.089668       2.737493       8.854724       0.128505      24.433047 0.32417027E+03  0.71114926E+04                                 7.433517                            6.109366       0.124438       2.065914                    0.999531      25.602771      72.070322       0.646648       0.431768      -1.050247       0.036306      -0.025255      -0.007715       0.044894       0.008400       0.027262       0.046075       0.038723      -0.003758      -0.058564       0.002071       0.056493              7.983841       6.910485      -0.350321      -2.298830       9.271280      -2.158797       7.769758          -0.002162
          169              C       7.429293       3.773934       7.974266      -0.090589      28.946811 0.38939530E+03  0.88970448E+04                                 8.202063                            6.606988       0.274986       2.089055                    0.999442      27.624942      78.036516       0.637681       0.420385      -1.062745       0.023050      -0.001318       0.000788       0.023101       0.008739       0.011319       0.005222      -0.012834       0.009384      -0.016240      -0.000962       0.017202              8.914552       8.312254      -0.932066      -2.963653       9.962103      -2.323600       8.469298           0.004809
          170              C       8.451095       3.620225       7.109852      -0.074175      31.253834 0.43692162E+03  0.10382928E+05                                 8.954912                            7.225417      -0.332665       1.892169                    0.997376      29.176029      86.984513       0.575223       0.448078      -1.035010      -0.004261       0.008965       0.019170       0.021587       0.022985       0.051595       0.031821       0.005634       0.030041      -0.048640      -0.025797       0.074436              9.753012       9.194278      -1.207538      -3.294654      10.557230      -2.177858       9.507527          -0.004813
          171              C       9.166942       2.422755       7.105841       0.151650      29.621753 0.38114642E+03  0.87590779E+04                                 8.816811                            6.896546      -0.435490       1.890076                    0.998377      26.573794      78.073394       0.569557       0.467953      -1.023185       0.045067       0.019534      -0.045246       0.066782       0.000904       0.018993       0.037452       0.024854       0.002534      -0.046444       0.005862       0.040582             10.030020      10.034377      -1.102341      -4.089902      10.250231      -1.743932       9.805452           0.003888
          172              C       8.759978       1.411200       8.002344       0.288758      26.249396 0.33795257E+03  0.75873055E+04                                 8.354380                            6.645238      -0.484892       1.877521                    0.997714      25.845823      76.722829       0.556772       0.490001      -1.004688      -0.032365      -0.037744       0.037651       0.062368       0.004015       0.030555       0.055793       0.053011       0.023441      -0.072634       0.007092       0.065542              9.467589       9.373791       0.028634      -4.170050       9.215903      -2.171741       9.813072          -0.000191
          173              C       8.347158       3.497257      13.688220       0.081802      27.062581 0.35953892E+03  0.81408026E+04                                 8.203123                            6.592393      -0.186930       1.969819                    0.997206      26.638288      77.620779       0.596779       0.453285      -1.031622       0.033859      -0.022866      -0.007903       0.041614       0.012689      -0.041596      -0.046200      -0.037729       0.021888      -0.057002      -0.016047       0.073049              9.081631       8.997674      -1.018267       1.468732       9.358317       3.765375       8.888903           0.000810
          174              C       7.364881       3.082973      12.793722       0.098409      25.112840 0.31764306E+03  0.69146437E+04                                 7.511620                            6.004857       0.208867       2.100717                    0.999400      25.255664      70.209763       0.660965       0.425694      -1.056765       0.002813      -0.029489      -0.025035       0.038785       0.019040      -0.031789      -0.052900      -0.010822       0.013830      -0.051462      -0.021496       0.072959              8.209412       8.261357      -0.988153       1.294778       8.553064       3.315401       7.813814          -0.001210
          175              C      10.056993      14.409168      11.201276       0.128502      24.433060 0.32417033E+03  0.71114955E+04                                 7.433525                            6.109370       0.124432       2.065912                    0.999531      25.602780      72.070395       0.646647       0.431768      -1.050246      -0.025254       0.036308       0.007714       0.044894       0.008400      -0.046076      -0.027260      -0.038722      -0.003761      -0.058564       0.002071       0.056493              7.983851       9.271289      -0.350322       2.158800       6.910496       2.298837       7.769768          -0.002160
          176              C      11.093434       0.109793      12.081734      -0.090589      28.946756 0.38939390E+03  0.88970054E+04                                 8.202052                            6.606973       0.274977       2.089052                    0.999442      27.624915      78.036423       0.637682       0.420385      -1.062745      -0.001316       0.023053      -0.000794       0.023104       0.008739      -0.005223      -0.011318       0.012835       0.009376      -0.016238      -0.000964       0.017202              8.914542       9.962094      -0.932074       2.323592       8.312251       2.963651       8.469283           0.004811
          177              C      10.939725       1.131595      12.946148      -0.074180      31.254038 0.43692478E+03  0.10383022E+05                                 8.954941                            7.225435      -0.332651       1.892171                    0.997376      29.176179      86.985034       0.575223       0.448077      -1.035010       0.008967      -0.004257      -0.019174       0.021591       0.022986      -0.031821      -0.051593      -0.005626       0.030038      -0.048639      -0.025795       0.074434              9.753047      10.557265      -1.207542       2.177865       9.194317       3.294674       9.507560          -0.004815
          178              C       9.742255       1.847442      12.950159       0.151647      29.621833 0.38114744E+03  0.87591087E+04                                 8.816832                            6.896558      -0.435495       1.890074                    0.998377      26.573861      78.073664       0.569556       0.467954      -1.023184       0.019535       0.045067       0.045245       0.066781       0.000905      -0.037454      -0.018992      -0.024852       0.002533      -0.046445       0.005861       0.040584             10.030046      10.250257      -1.102345       1.743936      10.034404       4.089917       9.805477           0.003887
          179              C       8.730700       1.440478      12.053656       0.288756      26.249398 0.33795243E+03  0.75873032E+04                                 8.354388                            6.645243      -0.484899       1.877519                    0.997714      25.845845      76.722952       0.556771       0.490001      -1.004687      -0.037744      -0.032366      -0.037651       0.062368       0.004015      -0.055793      -0.030555      -0.053010       0.023441      -0.072634       0.007091       0.065543              9.467600       9.215913       0.028633       2.171744       9.373803       4.170056       9.813083          -0.000192
          180              C      13.611342       3.822243      13.688220       0.081804      27.062511 0.35953801E+03  0.81407765E+04                                 8.203111                            6.592387      -0.186955       1.969813                    0.997205      26.638228      77.620565       0.596779       0.453285      -1.031622      -0.033865       0.022856      -0.007911       0.041615       0.012693       0.041593       0.046203      -0.037731       0.021885      -0.057000      -0.016053       0.073052              9.081615       8.997646      -1.018257      -1.468721       9.358312      -3.765375       8.888887           0.000814
          181              C      14.593619       4.236527      12.793722       0.098419      25.112644 0.31764073E+03  0.69145774E+04                                 7.511586                            6.004844       0.208857       2.100716                    0.999400      25.255494      70.209123       0.660964       0.425695      -1.056765      -0.002817       0.029486      -0.025043       0.038789       0.019042       0.031792       0.052904      -0.010828       0.013822      -0.051467      -0.021498       0.072964              8.209368       8.261294      -0.988115      -1.294778       8.553020      -3.315390       7.813789          -0.001196
          182              C      11.901507       7.549332      11.201276       0.128505      24.433102 0.32417233E+03  0.71115411E+04                                 7.433504                            6.109374       0.124458       2.065918                    0.999531      25.602784      72.070108       0.646651       0.431766      -1.050249       0.025253      -0.036312       0.007714       0.044897       0.008391       0.046082       0.027261      -0.038727      -0.003777      -0.058574       0.002083       0.056491              7.983815       9.271267      -0.350336      -2.158776       6.910459      -2.298795       7.769720          -0.002152
          183              C      10.865066       7.209708      12.081734      -0.090578      28.945968 0.38938282E+03  0.88966746E+04                                 8.201874                            6.606862       0.275043       2.089083                    0.999442      27.624383      78.034166       0.637691       0.420383      -1.062748       0.001312      -0.023053      -0.000791       0.023104       0.008742       0.005220       0.011320       0.012831       0.009387      -0.016240      -0.000962       0.017202              8.914331       9.961854      -0.932049      -2.323524       8.312056      -2.963556       8.469083           0.004815
          184              C      11.018775       6.187905      12.946148      -0.074158      31.253328 0.43691484E+03  0.10382730E+05                                 8.954862                            7.225401      -0.332741       1.892153                    0.997376      29.175637      86.983298       0.575219       0.448083      -1.035007      -0.008972       0.004257      -0.019173       0.021592       0.022985       0.031830       0.051599      -0.005644       0.030043      -0.048643      -0.025803       0.074447              9.752945      10.557172      -1.207531      -2.177843       9.194208      -3.294604       9.507454          -0.004808
          185              C      12.216246       5.472058      12.950159       0.151648      29.621794 0.38114766E+03  0.87591144E+04                                 8.816821                            6.896558      -0.435519       1.890068                    0.998377      26.573831      78.073570       0.569556       0.467954      -1.023184      -0.019537      -0.045073       0.045245       0.066786       0.000907       0.037449       0.018995      -0.024846       0.002530      -0.046439       0.005856       0.040583             10.030030      10.250229      -1.102304      -1.743961      10.034378      -4.089912       9.805483           0.003891
          186              C      13.227800       5.879022      12.053656       0.288758      26.249620 0.33795603E+03  0.75874070E+04                                 8.354440                            6.645284      -0.484916       1.877509                    0.997714      25.846063      76.723812       0.556769       0.490002      -1.004687       0.037742       0.032365      -0.037654       0.062368       0.004013       0.055797       0.030549      -0.053018       0.023441      -0.072640       0.007100       0.065540              9.467659       9.215962       0.028658      -2.171771       9.373859      -4.170091       9.813155          -0.000186
          187              C       3.497257      13.611342       3.660220       0.081800      27.062611 0.35953930E+03  0.81408116E+04                                 8.203116                            6.592387      -0.186914       1.969823                    0.997206      26.638322      77.620819       0.596780       0.453284      -1.031623      -0.022853      -0.033868      -0.007919       0.041617      -0.012692      -0.046200       0.041595       0.037735       0.021879      -0.057002      -0.016048       0.073050              9.081622       9.358313       1.018257       3.765373       8.997663      -1.468727       8.888891           0.000813
          188              C       3.082973      14.593619       2.765722       0.098412      25.112760 0.31764206E+03  0.69146143E+04                                 7.511598                            6.004843       0.208867       2.100718                    0.999400      25.255605      70.209489       0.660967       0.425693      -1.056766      -0.029481      -0.002819      -0.025047       0.038787      -0.019041      -0.052903       0.031785       0.010825       0.013818      -0.051464      -0.021495       0.072959              8.209385       8.553033       0.988145       3.315384       8.261338      -1.294778       7.813785          -0.001197
          189              C      14.409168      11.901507       1.173276       0.128511      24.432693 0.32416512E+03  0.71113469E+04                                 7.433440                            6.109314       0.124472       2.065930                    0.999531      25.602479      72.069185       0.646652       0.431767      -1.050248       0.036311       0.025248       0.007710       0.044893      -0.008397      -0.027262       0.046077       0.038721      -0.003779      -0.058567       0.002075       0.056492              7.983751       6.910423       0.350330       2.298801       9.271168      -2.158753       7.769663          -0.002151
          190              C       0.109793      10.865066       2.053734      -0.090579      28.946178 0.38938541E+03  0.88967562E+04                                 8.201937                            6.606897       0.275000       2.089067                    0.999442      27.624514      78.034858       0.637687       0.420385      -1.062746       0.023059       0.001310      -0.000807       0.023111      -0.008741      -0.011315       0.005227      -0.012830       0.009360      -0.016233      -0.000970       0.017204              8.914408       8.312144       0.932069       2.963599       9.961934      -2.323535       8.469147           0.004820
          191              C       1.131595      11.018775       2.918148      -0.074183      31.254149 0.43692799E+03  0.10383113E+05                                 8.954955                            7.225460      -0.332642       1.892172                    0.997376      29.176229      86.985146       0.575223       0.448077      -1.035011      -0.004242      -0.008977      -0.019188       0.021605      -0.022986      -0.051586       0.031819       0.005622       0.030025      -0.048635      -0.025792       0.074427              9.753053       9.194329       1.207546       3.294664      10.557278      -2.177856       9.507552          -0.004807
          192              C       1.847442      12.216246       2.922159       0.151648      29.621860 0.38114800E+03  0.87591261E+04                                 8.816840                            6.896566      -0.435503       1.890071                    0.998377      26.573899      78.073836       0.569555       0.467954      -1.023184       0.045078      -0.019541       0.045234       0.066783      -0.000908      -0.018990       0.037454       0.024850       0.002520      -0.046444       0.005861       0.040583             10.030056      10.034414       1.102322       4.089925      10.250261      -1.743951       9.805493           0.003890
          193              C       1.440478      13.227800       2.025656       0.288756      26.249498 0.33795387E+03  0.75873454E+04                                 8.354415                            6.645261      -0.484912       1.877513                    0.997714      25.845938      76.723340       0.556770       0.490002      -1.004687      -0.032360       0.037740      -0.037658       0.062366      -0.004016      -0.030553       0.055794       0.053009       0.023437      -0.072634       0.007092       0.065542              9.467633       9.373834      -0.028650       4.170078       9.215941      -2.171762       9.813123          -0.000187
          194              C       3.822243       8.347158       3.660220       0.081788      27.063166 0.35954715E+03  0.81410292E+04                                 8.203175                            6.592417      -0.186836       1.969836                    0.997206      26.638766      77.622159       0.596785       0.453278      -1.031627       0.022858       0.033866      -0.007919       0.041619      -0.012685       0.046192      -0.041596       0.037747       0.021874      -0.057005      -0.016037       0.073042              9.081696       9.358388       1.018269      -3.765413       8.997740       1.468748       8.888958           0.000818
          195              C       4.236527       7.364881       2.765722       0.098401      25.113047 0.31764562E+03  0.69147132E+04                                 7.511646                            6.004866       0.208867       2.100713                    0.999401      25.255841      70.210329       0.660967       0.425692      -1.056766       0.029483       0.002818      -0.025046       0.038788      -0.019041       0.052903      -0.031778       0.010816       0.013813      -0.051464      -0.021490       0.072954              8.209446       8.553084       0.988166      -3.315407       8.261418       1.294795       7.813835          -0.001191
          196              C       7.549332      10.056993       1.173276       0.128510      24.432683 0.32416359E+03  0.71113124E+04                                 7.433454                            6.109305       0.124444       2.065922                    0.999531      25.602519      72.069536       0.646651       0.431768      -1.050246      -0.036304      -0.025251       0.007712       0.044890      -0.008406       0.027263      -0.046070       0.038719      -0.003757      -0.058556       0.002062       0.056494              7.983778       6.910440       0.350316      -2.298831       9.271192       2.158778       7.769701          -0.002143
          197              C       7.209708      11.093434       2.053734      -0.090595      28.947121 0.38939975E+03  0.88971796E+04                                 8.202146                            6.607042       0.274938       2.089036                    0.999442      27.625134      78.037422       0.637675       0.420387      -1.062743      -0.023053      -0.001316      -0.000799       0.023105      -0.008738       0.011317      -0.005228      -0.012833       0.009364      -0.016234      -0.000970       0.017204              8.914649       8.312347       0.932079      -2.963694       9.962217       2.323630       8.469384           0.004828
          198              C       6.187905      10.939725       2.918148      -0.074193      31.254395 0.43693065E+03  0.10383187E+05                                 8.954958                            7.225444      -0.332580       1.892188                    0.997376      29.176424      86.985616       0.575228       0.448072      -1.035014       0.004251       0.008968      -0.019181       0.021597      -0.022984       0.051584      -0.031811       0.005617       0.030028      -0.048632      -0.025787       0.074419              9.753068       9.194345       1.207546      -3.294689      10.557283       2.177864       9.507575          -0.004806
          199              C       5.472058       9.742255       2.922159       0.151650      29.621764 0.38114607E+03  0.87590696E+04                                 8.816822                            6.896550      -0.435476       1.890079                    0.998377      26.573823      78.073529       0.569555       0.467954      -1.023184      -0.045071       0.019537       0.045237       0.066780      -0.000905       0.018988      -0.037456       0.024860       0.002525      -0.046448       0.005867       0.040581             10.030035      10.034401       1.102355      -4.089909      10.250251       1.743923       9.805452           0.003892
          200              C       5.879022       8.730700       2.025656       0.288755      26.249286 0.33795079E+03  0.75872534E+04                                 8.354355                            6.645217      -0.484884       1.877527                    0.997713      25.845684      76.722285       0.556774       0.490000      -1.004689       0.032361      -0.037742      -0.037655       0.062366      -0.004017       0.030560      -0.055788       0.053002       0.023437      -0.072627       0.007084       0.065543              9.467562       9.373768      -0.028627      -4.170036       9.215881       2.171735       9.813038          -0.000183
          201              N       9.528525       4.415122       3.752478      -0.197565      37.429939 0.54678431E+03  0.13437613E+05                                 9.472430                            7.655438      -0.180077       1.964085                    0.998496      28.349695      79.867000       0.620076       0.401935      -1.087696      -0.069720       0.030576      -0.077140       0.108380       0.021869      -0.042726       0.013033      -0.034041      -0.062360      -0.063451       0.023487       0.039964             10.704365      10.247516       1.202408       1.179174      11.095568      -4.472280      10.770011           0.001773
          202              N       7.527374       5.264184       1.941421      -0.292089      37.345575 0.57656404E+03  0.14275968E+05                                 9.270944                            7.770377       0.178016       2.052205                    0.999344      29.260674      81.197674       0.629912       0.392706      -1.100361       0.121659      -0.066520       0.138383       0.195897       0.071480      -0.140129       0.064863      -0.127880      -0.062224      -0.210905       0.103688       0.107218             10.028647       8.956520       1.238300       0.256140      11.190241      -4.173015       9.939181           0.002806
          203              N       8.901976       6.916928       1.167259      -0.257674      39.855195 0.58083241E+03  0.14545315E+05                                10.007352                            7.978153      -0.404457       1.884596                    0.997960      29.482325      84.862268       0.595181       0.410946      -1.077686       0.072858      -0.019218       0.062376       0.097819       0.010722      -0.044674       0.021384      -0.034177      -0.033301      -0.062109       0.023355       0.038754             11.477553      12.119233      -0.331522       2.716537      10.755642      -4.097235      11.557784           0.063096
          204              N      12.429975       2.904378       3.752478      -0.197550      37.429424 0.54677580E+03  0.13437355E+05                                 9.472366                            7.655396      -0.180125       1.964075                    0.998495      28.349445      79.866228       0.620075       0.401936      -1.087694       0.069715      -0.030570      -0.077146       0.108380       0.021871       0.042729      -0.013039      -0.034049      -0.062368      -0.063458       0.023492       0.039967             10.704286      10.247440       1.202378      -1.179183      11.095481       4.472236      10.769937           0.001774
          205              N      14.431126       2.055316       1.941421      -0.292100      37.346046 0.57657421E+03  0.14276278E+05                                 9.270990                            7.770424       0.178018       2.052201                    0.999344      29.260996      81.198664       0.629913       0.392704      -1.100363      -0.121662       0.066530       0.138389       0.195907       0.071485       0.140128      -0.064864      -0.127875      -0.062245      -0.210906       0.103687       0.107218             10.028690       8.956576       1.238274      -0.256161      11.190269       4.173021       9.939224           0.002802
          206              N      13.056524       0.402573       1.167259      -0.257663      39.855351 0.58083573E+03  0.14545404E+05                                10.007326                            7.978138      -0.404487       1.884588                    0.997960      29.482396      84.862212       0.595186       0.410943      -1.077690      -0.072873       0.019225       0.062385       0.097836       0.010724       0.044672      -0.021381      -0.034171      -0.033312      -0.062106       0.023358       0.038748             11.477517      12.119163      -0.331537      -2.716520      10.755616       4.097235      11.557771           0.063097
          207              N       2.904378       9.528525      13.780478      -0.197539      37.428907 0.54676716E+03  0.13437090E+05                                 9.472291                            7.655345      -0.180149       1.964072                    0.998495      28.349168      79.865280       0.620076       0.401937      -1.087693      -0.030576      -0.069721      -0.077130       0.108374      -0.021874      -0.013036      -0.042735       0.034058      -0.062340      -0.063463       0.023493       0.039970             10.704198      11.095384      -1.202369       4.472204      10.247337       1.179166      10.769873           0.001780
          208              N       2.055316       7.527374      11.969421      -0.292122      37.346933 0.57659193E+03  0.14276826E+05                                 9.271113                            7.770526       0.178017       2.052193                    0.999344      29.261502      81.200373       0.629911       0.392702      -1.100364       0.066530       0.121660       0.138402       0.195915      -0.071489      -0.064864      -0.140128       0.127865      -0.062253      -0.210906       0.103691       0.107215             10.028823      11.190410      -1.238272       4.173077       8.956697       0.256174       9.939361           0.002805
          209              N       0.402573       8.901976      11.195259      -0.257652      39.855449 0.58083752E+03  0.14545446E+05                                10.007292                            7.978113      -0.404506       1.884584                    0.997960      29.482436      84.862054       0.595191       0.410939      -1.077694       0.019228       0.072884       0.062398       0.097853      -0.010726      -0.021378      -0.044670       0.034163      -0.033315      -0.062103       0.023360       0.038743             11.477472      10.755583       0.331527       4.097218      12.119109       2.716493      11.557726           0.063108
          210              N       4.415122      12.429975      13.780478      -0.197551      37.429430 0.54677576E+03  0.13437353E+05                                 9.472364                            7.655394      -0.180121       1.964075                    0.998496      28.349438      79.866178       0.620075       0.401936      -1.087694       0.030585       0.069724      -0.077128       0.108377      -0.021875       0.013038       0.042727       0.034048      -0.062339      -0.063455       0.023488       0.039966             10.704284      11.095469      -1.202394      -4.472235      10.247439      -1.179181      10.769943           0.001775
          211              N       5.264184      14.431126      11.969421      -0.292106      37.346208 0.57657689E+03  0.14276366E+05                                 9.271031                            7.770453       0.178007       2.052197                    0.999344      29.261044      81.198940       0.629911       0.392705      -1.100362      -0.066523      -0.121658       0.138394       0.195905      -0.071483       0.064864       0.140129       0.127873      -0.062237      -0.210905       0.103689       0.107217             10.028739      11.190326      -1.238281      -4.173050       8.956609      -0.256162       9.939283           0.002796
          212              N       6.916928      13.056524      11.195259      -0.257662      39.855227 0.58083304E+03  0.14545321E+05                                10.007309                            7.978123      -0.404489       1.884588                    0.997960      29.482337      84.862024       0.595186       0.410943      -1.077690      -0.019220      -0.072870       0.062389       0.097836      -0.010724       0.021381       0.044672       0.034171      -0.033305      -0.062106       0.023357       0.038748             11.477497      10.755589       0.331515      -4.097211      12.119171      -2.716511      11.557730           0.063092
          213              N       5.110475      11.734622       6.275522      -0.197554      37.429554 0.54677795E+03  0.13437419E+05                                 9.472379                            7.655404      -0.180112       1.964077                    0.998496      28.349498      79.866367       0.620076       0.401936      -1.087695       0.069726       0.030584       0.077126       0.108376      -0.021874      -0.042729      -0.013034      -0.034048      -0.062336      -0.063455       0.023487       0.039968             10.704305      10.247447      -1.202393       1.179179      11.095494       4.472255      10.769973           0.001774
          214              N       7.111626      12.583684       8.086579      -0.292108      37.346331 0.57657928E+03  0.14276439E+05                                 9.271047                            7.770465       0.178014       2.052198                    0.999344      29.261115      81.199163       0.629911       0.392705      -1.100362      -0.121658      -0.066522      -0.138396       0.195907      -0.071483      -0.140130      -0.064864      -0.127871      -0.062235      -0.210906       0.103690       0.107216             10.028758       8.956625      -1.238288       0.256160      11.190350       4.173060       9.939298           0.002796
          215              N       5.737024      14.236428       8.860741      -0.257663      39.855273 0.58083378E+03  0.14545344E+05                                10.007317                            7.978127      -0.404483       1.884590                    0.997960      29.482353      84.862077       0.595186       0.410943      -1.077690      -0.072870      -0.019221      -0.062389       0.097836      -0.010724      -0.044672      -0.021381      -0.034171      -0.033305      -0.062106       0.023357       0.038749             11.477508      12.119179       0.331515       2.716514      10.755602       4.097218      11.557743           0.063091
          216              N       2.209025      10.223878       6.275522      -0.197539      37.429047 0.54676958E+03  0.13437165E+05                                 9.472314                            7.655362      -0.180159       1.964067                    0.998495      28.349248      79.865582       0.620075       0.401937      -1.087693      -0.069721      -0.030578       0.077133       0.108376      -0.021876       0.042732       0.013039      -0.034057      -0.062344      -0.063463       0.023493       0.039970             10.704224      10.247374      -1.202372      -1.179180      11.095406      -4.472207      10.769891           0.001780
          217              N       0.207874       9.374816       8.086579      -0.292117      37.346758 0.57658847E+03  0.14276719E+05                                 9.271086                            7.770505       0.178017       2.052195                    0.999344      29.261408      81.200045       0.629912       0.392703      -1.100364       0.121661       0.066531      -0.138402       0.195915      -0.071488       0.140128       0.064864      -0.127866      -0.062255      -0.210906       0.103690       0.107216             10.028793       8.956672      -1.238265      -0.256176      11.190374      -4.173064       9.939333           0.002807
          218              N       1.582476       7.722073       8.860741      -0.257651      39.855444 0.58083753E+03  0.14545446E+05                                10.007291                            7.978114      -0.404509       1.884583                    0.997960      29.482435      84.862049       0.595191       0.410939      -1.077694       0.072885       0.019227      -0.062398       0.097854      -0.010726       0.044670       0.021378      -0.034165      -0.033314      -0.062103       0.023360       0.038743             11.477471      12.119110       0.331531      -2.716498      10.755576      -4.097216      11.557727           0.063108
          219              N      11.734622       2.209025      16.303522      -0.197552      37.429461 0.54677655E+03  0.13437377E+05                                 9.472365                            7.655396      -0.180117       1.964077                    0.998496      28.349458      79.866235       0.620076       0.401936      -1.087695       0.030569      -0.069717       0.077145       0.108380       0.021870      -0.013035       0.042731       0.034050      -0.062365      -0.063459       0.023491       0.039968             10.704287      11.095485       1.202379       4.472245      10.247430      -1.179173      10.769945           0.001775
          220              N      12.583684       0.207874      18.114579      -0.292105      37.346235 0.57657790E+03  0.14276393E+05                                 9.271020                            7.770448       0.178018       2.052199                    0.999345      29.261096      81.199021       0.629912       0.392704      -1.100363      -0.066529       0.121662      -0.138390       0.195907       0.071485      -0.064864       0.140128       0.127874      -0.062244      -0.210906       0.103688       0.107218             10.028724      11.190309       1.238278       4.173038       8.956603      -0.256162       9.939259           0.002803
          221              N      14.236428       1.582476      18.888741      -0.257664      39.855369 0.58083604E+03  0.14545414E+05                                10.007329                            7.978140      -0.404484       1.884589                    0.997960      29.482405      84.862246       0.595186       0.410942      -1.077690      -0.019225       0.072872      -0.062385       0.097836       0.010724      -0.021380       0.044672       0.034169      -0.033313      -0.062106       0.023358       0.038748             11.477521      10.755622      -0.331538       4.097235      12.119173      -2.716522      11.557768           0.063097
          222              N      10.223878       5.110475      16.303522      -0.197564      37.429988 0.54678511E+03  0.13437638E+05                                 9.472436                            7.655443      -0.180086       1.964082                    0.998496      28.349726      79.867110       0.620076       0.401934      -1.087696      -0.030578       0.069720       0.077142       0.108382       0.021871       0.013036      -0.042723       0.034040      -0.062365      -0.063450       0.023486       0.039964             10.704372      11.095570       1.202404      -4.472278      10.247530       1.179187      10.770016           0.001773
          223              N       9.374816       7.111626      18.114579      -0.292089      37.345502 0.57656263E+03  0.14275925E+05                                 9.270938                            7.770373       0.178008       2.052204                    0.999344      29.260629      81.197555       0.629912       0.392707      -1.100361       0.066521      -0.121659      -0.138382       0.195896       0.071479       0.064864      -0.140129       0.127881      -0.062226      -0.210905       0.103686       0.107219             10.028639      11.190226       1.238291      -4.173011       8.956514       0.256147       9.939177           0.002805
          224              N       7.722073       5.737024      18.888741      -0.257674      39.855187 0.58083213E+03  0.14545307E+05                                10.007351                            7.978152      -0.404463       1.884594                    0.997960      29.482326      84.862280       0.595180       0.410946      -1.077686       0.019218      -0.072858      -0.062377       0.097818       0.010722       0.021384      -0.044674       0.034178      -0.033301      -0.062109       0.023355       0.038754             11.477552      10.755639      -0.331523      -4.097239      12.119227       2.716538      11.557790           0.063097
          225              N       5.110475      10.223878      16.303522      -0.197564      37.429818 0.54678216E+03  0.13437547E+05                                 9.472413                            7.655426      -0.180076       1.964086                    0.998496      28.349631      79.866779       0.620076       0.401935      -1.087695       0.069720      -0.030576       0.077139       0.108380       0.021869      -0.042726       0.013034      -0.034041      -0.062360      -0.063451       0.023487       0.039964             10.704345      10.247494       1.202402       1.179173      11.095547      -4.472272      10.769994           0.001774
          226              N       7.111626       9.374816      18.114579      -0.292093      37.345658 0.57656571E+03  0.14276020E+05                                 9.270960                            7.770391       0.178010       2.052203                    0.999344      29.260715      81.197843       0.629912       0.392707      -1.100361      -0.121659       0.066520      -0.138382       0.195896       0.071480      -0.140129       0.064863      -0.127880      -0.062224      -0.210905       0.103687       0.107218             10.028664       8.956535       1.238299       0.256143      11.190257      -4.173022       9.939200           0.002806
          227              N       5.737024       7.722073      18.888741      -0.257674      39.855187 0.58083210E+03  0.14545305E+05                                10.007350                            7.978150      -0.404459       1.884596                    0.997960      29.482323      84.862262       0.595181       0.410946      -1.077686      -0.072858       0.019218      -0.062376       0.097818       0.010722      -0.044674       0.021384      -0.034177      -0.033302      -0.062109       0.023355       0.038754             11.477550      12.119224      -0.331518       2.716533      10.755641      -4.097239      11.557786           0.063098
          228              N       2.209025      11.734622      16.303522      -0.197549      37.429312 0.54677388E+03  0.13437296E+05                                 9.472350                            7.655385      -0.180124       1.964076                    0.998495      28.349384      79.866016       0.620075       0.401937      -1.087694      -0.069715       0.030570       0.077146       0.108380       0.021870       0.042729      -0.013039      -0.034050      -0.062368      -0.063459       0.023493       0.039966             10.704266      10.247423       1.202382      -1.179175      11.095460       4.472224      10.769913           0.001776
          229              N       0.207874      12.583684      18.114579      -0.292104      37.346142 0.57657603E+03  0.14276336E+05                                 9.271008                            7.770438       0.178013       2.052199                    0.999344      29.261042      81.198850       0.629912       0.392704      -1.100363       0.121662      -0.066530      -0.138389       0.195906       0.071485       0.140127      -0.064864      -0.127875      -0.062246      -0.210905       0.103687       0.107218             10.028710       8.956591       1.238274      -0.256163      11.190292       4.173032       9.939247           0.002802
          230              N       1.582476      14.236428      18.888741      -0.257663      39.855351 0.58083583E+03  0.14545408E+05                                10.007327                            7.978140      -0.404489       1.884587                    0.997960      29.482401      84.862238       0.595186       0.410943      -1.077690       0.072872      -0.019225      -0.062384       0.097836       0.010724       0.044671      -0.021380      -0.034170      -0.033312      -0.062105       0.023358       0.038747             11.477516      12.119172      -0.331537      -2.716520      10.755614       4.097229      11.557762           0.063098
          231              N      11.734622       5.110475       6.275522      -0.197540      37.429022 0.54676921E+03  0.13437153E+05                                 9.472308                            7.655357      -0.180150       1.964070                    0.998495      28.349232      79.865507       0.620076       0.401937      -1.087694       0.030576       0.069722       0.077130       0.108375      -0.021875      -0.013036      -0.042735       0.034057      -0.062340      -0.063463       0.023492       0.039970             10.704219      11.095405      -1.202365       4.472216      10.247355       1.179175      10.769896           0.001779
          232              N      12.583684       7.111626       8.086579      -0.292119      37.346857 0.57659059E+03  0.14276784E+05                                 9.271098                            7.770515       0.178022       2.052195                    0.999344      29.261469      81.200232       0.629912       0.392702      -1.100364      -0.066530      -0.121661      -0.138403       0.195916      -0.071489      -0.064864      -0.140128       0.127865      -0.062253      -0.210906       0.103691       0.107215             10.028806      11.190390      -1.238270       4.173068       8.956685       0.256176       9.939344           0.002806
          233              N      14.236428       5.737024       8.860741      -0.257652      39.855470 0.58083791E+03  0.14545457E+05                                10.007294                            7.978115      -0.404504       1.884584                    0.997960      29.482438      84.862050       0.595192       0.410939      -1.077694      -0.019228      -0.072885      -0.062398       0.097854      -0.010726      -0.021378      -0.044670       0.034164      -0.033314      -0.062104       0.023360       0.038744             11.477476      10.755583       0.331530       4.097217      12.119119       2.716498      11.557727           0.063107
          234              N      10.223878       2.209025       6.275522      -0.197552      37.429559 0.54677798E+03  0.13437422E+05                                 9.472384                            7.655408      -0.180122       1.964074                    0.998496      28.349504      79.866419       0.620075       0.401936      -1.087694      -0.030586      -0.069724       0.077128       0.108378      -0.021876       0.013038       0.042727       0.034048      -0.062340      -0.063455       0.023488       0.039967             10.704308      11.095495      -1.202400      -4.472247      10.247463      -1.179182      10.769967           0.001773
          235              N       9.374816       0.207874       8.086579      -0.292103      37.346152 0.57657576E+03  0.14276330E+05                                 9.271020                            7.770444       0.178011       2.052199                    0.999344      29.261016      81.198824       0.629911       0.392705      -1.100362       0.066523       0.121658      -0.138395       0.195906      -0.071483       0.064864       0.140129       0.127873      -0.062237      -0.210906       0.103689       0.107217             10.028727      11.190313      -1.238281      -4.173045       8.956598      -0.256160       9.939270           0.002797
          236              N       7.722073       1.582476       8.860741      -0.257662      39.855250 0.58083358E+03  0.14545338E+05                                10.007314                            7.978127      -0.404487       1.884589                    0.997960      29.482351      84.862079       0.595186       0.410943      -1.077690       0.019220       0.072871      -0.062390       0.097837      -0.010724       0.021382       0.044672       0.034172      -0.033304      -0.062107       0.023357       0.038749             11.477503      10.755596       0.331519      -4.097217      12.119169      -2.716514      11.557744           0.063090
          237              N       9.528525       2.904378      13.780478      -0.197553      37.429584 0.54677845E+03  0.13437434E+05                                 9.472380                            7.655405      -0.180113       1.964077                    0.998496      28.349511      79.866400       0.620076       0.401935      -1.087695      -0.069726      -0.030584      -0.077126       0.108377      -0.021875      -0.042729      -0.013033      -0.034048      -0.062336      -0.063455       0.023487       0.039968             10.704307      10.247449      -1.202396       1.179176      11.095496       4.472257      10.769976           0.001773
          238              N       7.527374       2.055316      11.969421      -0.292108      37.346323 0.57657910E+03  0.14276434E+05                                 9.271047                            7.770465       0.178012       2.052198                    0.999344      29.261107      81.199144       0.629911       0.392705      -1.100362       0.121658       0.066521       0.138396       0.195906      -0.071483      -0.140130      -0.064864      -0.127872      -0.062235      -0.210906       0.103690       0.107216             10.028758       8.956625      -1.238288       0.256159      11.190350       4.173060       9.939298           0.002795
          239              N       8.901976       0.402573      11.195259      -0.257663      39.855251 0.58083341E+03  0.14545332E+05                                10.007313                            7.978124      -0.404485       1.884589                    0.997960      29.482348      84.862060       0.595186       0.410943      -1.077690       0.072870       0.019220       0.062389       0.097836      -0.010724      -0.044672      -0.021381      -0.034170      -0.033306      -0.062106       0.023357       0.038749             11.477504      12.119166       0.331515       2.716511      10.755602       4.097221      11.557743           0.063091
          240              N      12.429975       4.415122      13.780478      -0.197539      37.429067 0.54676995E+03  0.13437177E+05                                 9.472315                            7.655363      -0.180160       1.964067                    0.998495      28.349262      79.865622       0.620075       0.401937      -1.087693       0.069721       0.030578      -0.077133       0.108377      -0.021876       0.042732       0.013039      -0.034057      -0.062344      -0.063462       0.023492       0.039970             10.704226      10.247373      -1.202366      -1.179185      11.095408      -4.472210      10.769898           0.001778
          241              N      14.431126       5.264184      11.969421      -0.292118      37.346757 0.57658859E+03  0.14276723E+05                                 9.271089                            7.770508       0.178014       2.052194                    0.999344      29.261407      81.200058       0.629912       0.392703      -1.100364      -0.121660      -0.066531       0.138402       0.195915      -0.071488       0.140128       0.064864      -0.127867      -0.062256      -0.210906       0.103690       0.107216             10.028795       8.956675      -1.238263      -0.256180      11.190374      -4.173064       9.939336           0.002805
          242              N      13.056524       6.916928      11.195259      -0.257651      39.855455 0.58083762E+03  0.14545450E+05                                10.007294                            7.978116      -0.404512       1.884582                    0.997960      29.482437      84.862065       0.595191       0.410939      -1.077693      -0.072884      -0.019227       0.062398       0.097854      -0.010726       0.044670       0.021378      -0.034164      -0.033315      -0.062103       0.023360       0.038743             11.477475      12.119120       0.331533      -2.716500      10.755579      -4.097215      11.557726           0.063107
          243              N       2.904378      12.429975       3.752478      -0.197552      37.429427 0.54677589E+03  0.13437357E+05                                 9.472362                            7.655393      -0.180116       1.964078                    0.998496      28.349441      79.866187       0.620076       0.401936      -1.087694      -0.030568       0.069716      -0.077144       0.108379       0.021870      -0.013035       0.042731       0.034050      -0.062365      -0.063459       0.023492       0.039967             10.704284      11.095482       1.202375       4.472245      10.247427      -1.179176      10.769942           0.001775
          244              N       2.055316      14.431126       1.941421      -0.292105      37.346226 0.57657770E+03  0.14276386E+05                                 9.271018                            7.770445       0.178021       2.052200                    0.999345      29.261093      81.198997       0.629913       0.392704      -1.100363       0.066529      -0.121662       0.138390       0.195907       0.071485      -0.064864       0.140128       0.127874      -0.062243      -0.210906       0.103688       0.107218             10.028721      11.190308       1.238282       4.173037       8.956602      -0.256160       9.939253           0.002803
          245              N       0.402573      13.056524       1.167259      -0.257664      39.855376 0.58083604E+03  0.14545413E+05                                10.007330                            7.978139      -0.404483       1.884589                    0.997960      29.482405      84.862241       0.595186       0.410942      -1.077690       0.019226      -0.072873       0.062384       0.097836       0.010724      -0.021380       0.044672       0.034170      -0.033312      -0.062106       0.023358       0.038748             11.477523      10.755625      -0.331534       4.097240      12.119167      -2.716519      11.557775           0.063097
          246              N       4.415122       9.528525       3.752478      -0.197564      37.429960 0.54678462E+03  0.13437624E+05                                 9.472435                            7.655442      -0.180086       1.964082                    0.998496      28.349711      79.867075       0.620075       0.401935      -1.087695       0.030578      -0.069719      -0.077142       0.108382       0.021870       0.013037      -0.042723       0.034040      -0.062364      -0.063450       0.023487       0.039964             10.704370      11.095568       1.202411      -4.472273      10.247533       1.179183      10.770008           0.001773
          247              N       5.264184       7.527374       1.941421      -0.292088      37.345494 0.57656237E+03  0.14275917E+05                                 9.270935                            7.770370       0.178011       2.052205                    0.999344      29.260625      81.197531       0.629912       0.392707      -1.100361      -0.066521       0.121659       0.138382       0.195897       0.071480       0.064864      -0.140129       0.127881      -0.062225      -0.210905       0.103686       0.107218             10.028637      11.190227       1.238294      -4.173012       8.956511       0.256143       9.939174           0.002806
          248              N       6.916928       8.901976       1.167259      -0.257674      39.855202 0.58083252E+03  0.14545319E+05                                10.007354                            7.978155      -0.404462       1.884594                    0.997960      29.482333      84.862309       0.595180       0.410946      -1.077686      -0.019218       0.072858       0.062376       0.097819       0.010722       0.021384      -0.044674       0.034178      -0.033301      -0.062109       0.023355       0.038754             11.477555      10.755639      -0.331525      -4.097234      12.119240       2.716541      11.557787           0.063097
          249              B      10.979250       3.659750       0.000000       1.059858      13.877697 0.20098506E+03  0.40657313E+04                                 6.368963                            5.922350      -0.258079       1.997525                    0.999911      18.973046      58.145554       0.462674       0.654419      -0.910857      -0.000004       0.000005      -0.000000       0.000006      -0.031899       0.000004       0.000005       0.000000      -0.063181      -0.021369      -0.021060       0.042429              6.439775       5.373644       0.481924       0.000004       5.373644       0.000005       8.572036          -0.000016
          250              B       3.659750      10.979250      10.028000       1.059855      13.877791 0.20098660E+03  0.40657702E+04                                 6.368982                            5.922365      -0.258073       1.997525                    0.999911      18.973152      58.145928       0.462675       0.654417      -0.910858       0.000004       0.000004       0.000000       0.000006       0.031899       0.000004      -0.000005      -0.000000      -0.063177      -0.021370      -0.021059       0.042429              6.439797       5.373659      -0.481926       0.000003       5.373659      -0.000005       8.572072          -0.000019
          251              B       3.659750      10.979250       0.000000       1.059858      13.877696 0.20098504E+03  0.40657309E+04                                 6.368963                            5.922350      -0.258079       1.997525                    0.999911      18.973045      58.145549       0.462674       0.654419      -0.910857       0.000004      -0.000005      -0.000000       0.000006      -0.031899       0.000004       0.000005       0.000000      -0.063181      -0.021369      -0.021060       0.042429              6.439774       5.373644       0.481924       0.000004       5.373644       0.000006       8.572035          -0.000015
          252              B      10.979250       3.659750      10.028000       1.059856      13.877794 0.20098667E+03  0.40657720E+04                                 6.368983                            5.922365      -0.258074       1.997525                    0.999911      18.973155      58.145940       0.462675       0.654417      -0.910858      -0.000004      -0.000004       0.000000       0.000006       0.031899       0.000004      -0.000005       0.000000      -0.063177      -0.021370      -0.021059       0.042429              6.439798       5.373659      -0.481926       0.000004       5.373659      -0.000006       8.572074          -0.000020
          253              B       7.645950       7.645950       5.491333       1.093487      14.998378 0.17887228E+03  0.35330282E+04                                 6.755551                            5.620717      -0.638105       1.872587                    0.999459      18.731113      57.705789       0.468199       0.662326      -0.903363       0.000073       0.000075      -0.001796       0.001799      -0.004897       0.000062       0.000062      -0.000005       0.020446      -0.008305       0.001489       0.006816              7.414479       8.053801      -2.357657       0.427024       8.053819       0.427024       6.135818           0.000005
          254              B      14.312550      14.312550       5.491333       1.093496      14.998260 0.17887065E+03  0.35329855E+04                                 6.755507                            5.620686      -0.638075       1.872599                    0.999459      18.730935      57.705014       0.468201       0.662324      -0.903364      -0.000075      -0.000073      -0.001794       0.001797      -0.004897      -0.000057      -0.000057       0.000004       0.020455      -0.008307       0.001488       0.006819              7.414431       8.053766      -2.357644      -0.427015       8.053748      -0.427016       6.135778           0.000004
          255              B      14.312550       7.645950      15.519333       1.093502      14.998096 0.17886870E+03  0.35329323E+04                                 6.755445                            5.620647      -0.638044       1.872613                    0.999458      18.730649      57.703755       0.468204       0.662323      -0.903365      -0.000075       0.000073      -0.001791       0.001794       0.004899      -0.000049       0.000049       0.000005       0.020469      -0.008311       0.001488       0.006823              7.414357       8.053684       2.357622      -0.426998       8.053670       0.426999       6.135716           0.000007
          256              B       7.645950      14.312550      15.519333       1.093495      14.998198 0.17887004E+03  0.35329680E+04                                 6.755481                            5.620672      -0.638072       1.872602                    0.999458      18.730812      57.704461       0.468203       0.662324      -0.903365       0.000073      -0.000075      -0.001793       0.001796       0.004899       0.000054      -0.000054      -0.000005       0.020460      -0.008309       0.001488       0.006821              7.414398       8.053713       2.357632       0.427008       8.053727      -0.427007       6.135755           0.000005
          257              B       6.993050       0.326450       4.536667       1.093497      14.998176 0.17886970E+03  0.35329597E+04                                 6.755475                            5.620667      -0.638070       1.872602                    0.999458      18.730798      57.704411       0.468203       0.662324      -0.903365      -0.000073       0.000075       0.001793       0.001796       0.004898       0.000054      -0.000054      -0.000005       0.020459      -0.008308       0.001488       0.006820              7.414391       8.053699       2.357627       0.427008       8.053724      -0.427007       6.135750           0.000005
          258              B       0.326450       6.993050       4.536667       1.093504      14.998079 0.17886843E+03  0.35329257E+04                                 6.755439                            5.620642      -0.638041       1.872614                    0.999458      18.730637      57.703706       0.468205       0.662322      -0.903366       0.000075      -0.000073       0.001791       0.001794       0.004899      -0.000049       0.000049       0.000005       0.020467      -0.008310       0.001487       0.006823              7.414350       8.053682       2.357618      -0.426998       8.053657       0.426999       6.135712           0.000007
          259              B       0.326450       0.326450      14.564667       1.093493      14.998297 0.17887124E+03  0.35329998E+04                                 6.755518                            5.620695      -0.638077       1.872598                    0.999459      18.730958      57.705098       0.468201       0.662324      -0.903364       0.000075       0.000073       0.001794       0.001797      -0.004898      -0.000058      -0.000058       0.000005       0.020458      -0.008308       0.001488       0.006820              7.414442       8.053782      -2.357651      -0.427014       8.053763      -0.427015       6.135782           0.000004
          260              B       6.993050       6.993050      14.564667       1.093484      14.998401 0.17887257E+03  0.35330355E+04                                 6.755556                            5.620720      -0.638108       1.872585                    0.999459      18.731138      57.705878       0.468199       0.662326      -0.903363      -0.000073      -0.000075       0.001796       0.001799      -0.004897       0.000062       0.000063      -0.000004       0.020448      -0.008306       0.001489       0.006817              7.414486       8.053806      -2.357660       0.427026       8.053824       0.427025       6.135828           0.000005
          261              F      10.660120       2.601350      19.167519      -0.468616      19.295427 0.32853345E+03  0.68856008E+04                                 5.454740                            5.453130       0.886628       2.453003                    0.998014      22.010829      51.605110       0.860995       0.339425      -1.171373      -0.032407      -0.019647      -0.024929       0.045361       0.001487       0.009134       0.023588      -0.003933       0.044408      -0.022228      -0.009854       0.032082              5.411780       4.131786      -0.385759      -0.027806       5.479148       1.756875       6.624404          -0.000090
          262              F      11.298380       4.718150      19.167519      -0.468607      19.295124 0.32852667E+03  0.68854233E+04                                 5.454691                            5.453082       0.886613       2.453007                    0.998013      22.010592      51.604430       0.860997       0.339426      -1.171372       0.032388       0.019665      -0.024924       0.045353       0.001487      -0.009132      -0.023586      -0.003940       0.044413      -0.022224      -0.009858       0.032081              5.411730       4.131750      -0.385753       0.027807       5.479101      -1.756853       6.624339          -0.000091
          263              F       9.920850       3.340620       0.888481      -0.468605      19.295166 0.32852760E+03  0.68854479E+04                                 5.454698                            5.453089       0.886597       2.453000                    0.998013      22.010625      51.604528       0.860996       0.339426      -1.171372      -0.019664      -0.032385       0.024925       0.045351       0.001487      -0.023586      -0.009131       0.003939       0.044414      -0.022224      -0.009857       0.032081              5.411737       5.479108      -0.385754      -1.756857       4.131755       0.027808       6.624349          -0.000088
          264              F      12.037650       3.978880       0.888481      -0.468616      19.295368 0.32853213E+03  0.68855661E+04                                 5.454730                            5.453120       0.886637       2.453008                    0.998014      22.010784      51.604975       0.860995       0.339425      -1.171373       0.019649       0.032408       0.024928       0.045363       0.001486       0.023587       0.009134       0.003934       0.044408      -0.022228      -0.009854       0.032082              5.411769       5.479138      -0.385758       1.756870       4.131779      -0.027805       6.624390          -0.000093
          265              F       4.718150      10.660120       9.139519      -0.468601      19.295289 0.32853032E+03  0.68855209E+04                                 5.454729                            5.453117       0.886565       2.452989                    0.998013      22.010664      51.604721       0.860992       0.339426      -1.171371       0.019663      -0.032385      -0.024928       0.045352      -0.001488      -0.023587       0.009132       0.003940       0.044416      -0.022224      -0.009858       0.032083              5.411769       5.479139       0.385757      -1.756874       4.131774      -0.027810       6.624394          -0.000099
          266              F       2.601350      11.298380       9.139519      -0.468612      19.295477 0.32853456E+03  0.68856316E+04                                 5.454759                            5.453148       0.886603       2.452996                    0.998013      22.010808      51.605132       0.860991       0.339426      -1.171371      -0.019649       0.032408      -0.024932       0.045364      -0.001487       0.023588      -0.009135       0.003935       0.044410      -0.022228      -0.009855       0.032083              5.411799       5.479167       0.385760       1.756885       4.131798       0.027806       6.624433          -0.000092
          267              F       3.978880       9.920850      10.916481      -0.468611      19.295543 0.32853602E+03  0.68856697E+04                                 5.454770                            5.453158       0.886593       2.452991                    0.998014      22.010864      51.605291       0.860991       0.339425      -1.171372       0.032406      -0.019647       0.024931       0.045362      -0.001487       0.009135      -0.023588      -0.003935       0.044410      -0.022228      -0.009855       0.032083              5.411810       4.131805       0.385762      -0.027808       5.479178      -1.756891       6.624447          -0.000096
          268              F       3.340620      12.037650      10.916481      -0.468603      19.295244 0.32852931E+03  0.68854940E+04                                 5.454720                            5.453110       0.886584       2.452996                    0.998013      22.010631      51.604619       0.860993       0.339426      -1.171371      -0.032388       0.019664       0.024927       0.045354      -0.001488      -0.009133       0.023586      -0.003941       0.044415      -0.022224      -0.009859       0.032083              5.411760       4.131769       0.385755       0.027809       5.479131       1.756869       6.624382          -0.000096
          269              F       3.978880      12.037650       0.888481      -0.468616      19.295422 0.32853335E+03  0.68855980E+04                                 5.454740                            5.453130       0.886624       2.453002                    0.998014      22.010824      51.605096       0.860995       0.339425      -1.171373       0.032406       0.019648       0.024929       0.045361       0.001486       0.009134       0.023588      -0.003933       0.044408      -0.022228      -0.009854       0.032082              5.411779       4.131786      -0.385759      -0.027806       5.479148       1.756875       6.624402          -0.000088
          270              F       3.340620       9.920850       0.888481      -0.468607      19.295120 0.32852659E+03  0.68854212E+04                                 5.454690                            5.453081       0.886609       2.453005                    0.998013      22.010588      51.604419       0.860997       0.339426      -1.171372      -0.032387      -0.019665       0.024924       0.045353       0.001487      -0.009131      -0.023586      -0.003940       0.044414      -0.022224      -0.009858       0.032081              5.411729       4.131749      -0.385753       0.027807       5.479100      -1.756853       6.624338          -0.000089
          271              F       4.718150      11.298380      19.167519      -0.468606      19.295174 0.32852776E+03  0.68854519E+04                                 5.454699                            5.453089       0.886600       2.453001                    0.998013      22.010634      51.604549       0.860996       0.339425      -1.171372       0.019664       0.032385      -0.024925       0.045351       0.001487      -0.023586      -0.009132       0.003940       0.044414      -0.022224      -0.009857       0.032081              5.411738       5.479109      -0.385754      -1.756857       4.131755       0.027808       6.624349          -0.000087
          272              F       2.601350      10.660120      19.167519      -0.468617      19.295373 0.32853226E+03  0.68855693E+04                                 5.454731                            5.453121       0.886640       2.453008                    0.998014      22.010790      51.604990       0.860995       0.339425      -1.171373      -0.019649      -0.032409      -0.024928       0.045363       0.001487       0.023587       0.009134       0.003934       0.044407      -0.022228      -0.009854       0.032082              5.411770       5.479139      -0.385758       1.756870       4.131780      -0.027805       6.624390          -0.000092
          273              F       9.920850       3.978880      10.916481      -0.468601      19.295298 0.32853051E+03  0.68855258E+04                                 5.454730                            5.453118       0.886571       2.452990                    0.998013      22.010674      51.604747       0.860992       0.339426      -1.171371      -0.019663       0.032386       0.024927       0.045352      -0.001488      -0.023586       0.009132       0.003940       0.044416      -0.022224      -0.009859       0.032083              5.411770       5.479139       0.385757      -1.756874       4.131775      -0.027810       6.624396          -0.000101
          274              F      12.037650       3.340620      10.916481      -0.468612      19.295488 0.32853481E+03  0.68856380E+04                                 5.454761                            5.453149       0.886608       2.452997                    0.998013      22.010819      51.605161       0.860991       0.339426      -1.171372       0.019649      -0.032408       0.024931       0.045364      -0.001488       0.023588      -0.009135       0.003936       0.044409      -0.022228      -0.009856       0.032083              5.411801       5.479169       0.385760       1.756886       4.131799       0.027806       6.624435          -0.000094
          275              F      10.660120       4.718150       9.139519      -0.468609      19.295527 0.32853564E+03  0.68856599E+04                                 5.454768                            5.453155       0.886590       2.452990                    0.998013      22.010849      51.605252       0.860991       0.339426      -1.171372      -0.032405       0.019648      -0.024932       0.045362      -0.001487       0.009134      -0.023588      -0.003934       0.044410      -0.022228      -0.009855       0.032083              5.411808       4.131803       0.385761      -0.027808       5.479176      -1.756890       6.624445          -0.000097
          276              F      11.298380       2.601350       9.139519      -0.468602      19.295232 0.32852904E+03  0.68854872E+04                                 5.454719                            5.453108       0.886580       2.452995                    0.998013      22.010620      51.604590       0.860993       0.339426      -1.171371       0.032388      -0.019664      -0.024927       0.045355      -0.001488      -0.009132       0.023586      -0.003941       0.044415      -0.022224      -0.009859       0.032083              5.411759       4.131767       0.385755       0.027809       5.479128       1.756868       6.624381          -0.000097
          277              F       6.363573       7.968008       5.405092      -0.457837      21.792024 0.31431147E+03  0.65066048E+04                                 5.999792                            5.290238       0.864769       2.461885                    0.997081      21.444692      49.756801       0.886116       0.333904      -1.177711      -0.034899       0.027598      -0.038864       0.059076      -0.011273       0.000136       0.001862       0.011198       0.013392      -0.014960       0.004478       0.010481              6.563980       9.826393      -2.680833      -0.207030       5.304365       0.080173       4.561181           0.000028
          278              F       7.968008       6.363573       5.405092      -0.457835      21.792004 0.31431084E+03  0.65065891E+04                                 5.999794                            5.290236       0.864762       2.461886                    0.997081      21.444648      49.756698       0.886115       0.333904      -1.177711       0.027594      -0.034906      -0.038861       0.059077      -0.011272       0.001861       0.000133      -0.011203       0.013393      -0.014960       0.004478       0.010482              6.563986       5.304357      -2.680834       0.080174       9.826417      -0.207039       4.561184           0.000027
          279              F       8.395467       8.395467       6.373797      -0.492234      18.207501 0.27470240E+03  0.55041932E+04                                 5.182766                            4.882844       1.013509       2.479177                    0.999375      21.981599      50.352125       0.939205       0.325473      -1.184006       0.035325       0.035334      -0.004798       0.050193      -0.000922       0.014830       0.014831      -0.000004      -0.070467      -0.033430       0.012666       0.020764              5.261508       5.217233      -0.023274       1.295127       5.217246       1.295133       5.350044           0.000008
          280              F       8.088048       8.088048       4.239838      -0.527066      20.325147 0.34339578E+03  0.72916183E+04                                 5.671506                            5.579695       0.855591       2.421587                    0.997637      22.752110      54.041820       0.848437       0.339983      -1.168567      -0.008259      -0.008257      -0.022541       0.025387      -0.011981       0.001824       0.001826      -0.000003       0.094061      -0.027771      -0.003696       0.031466              5.667129       4.738868      -0.639106      -0.694942       4.738872      -0.694941       7.523646          -0.000089
          281              F       0.955927      13.990492       5.405092      -0.457829      21.791819 0.31430764E+03  0.65065048E+04                                 5.999755                            5.290205       0.864763       2.461887                    0.997081      21.444585      49.756452       0.886119       0.333904      -1.177711       0.034908      -0.027596      -0.038849       0.059071      -0.011272      -0.000129      -0.001859       0.011205       0.013400      -0.014961       0.004478       0.010483              6.563942       9.826339      -2.680811       0.207045       5.304328      -0.080177       4.561158           0.000024
          282              F      13.990492       0.955927       5.405092      -0.457830      21.791808 0.31430771E+03  0.65065061E+04                                 5.999747                            5.290202       0.864770       2.461888                    0.997081      21.444618      49.756513       0.886120       0.333903      -1.177712      -0.027600       0.034901      -0.038852       0.059070      -0.011273      -0.001861      -0.000131      -0.011199       0.013399      -0.014961       0.004479       0.010482              6.563929       5.304331      -2.680807      -0.080175       9.826304       0.207036       4.561151           0.000024
          283              F      13.563034      13.563034       6.373797      -0.492218      18.206821 0.27468924E+03  0.55038610E+04                                 5.182625                            4.882718       1.013562       2.479205                    0.999375      21.981249      50.350923       0.939220       0.325471      -1.184008      -0.035334      -0.035325      -0.004784       0.050192      -0.000921      -0.014831      -0.014830       0.000004      -0.070446      -0.033425       0.012662       0.020762              5.261362       5.217103      -0.023271      -1.295086       5.217090      -1.295080       5.349894           0.000011
          284              F      13.870453      13.870453       4.239838      -0.527068      20.325258 0.34339812E+03  0.72916776E+04                                 5.671505                            5.579695       0.855622       2.421590                    0.997638      22.752308      54.042262       0.848442       0.339981      -1.168570       0.008257       0.008259      -0.022530       0.025376      -0.011979      -0.001827      -0.001825       0.000003       0.094049      -0.027767      -0.003695       0.031462              5.667128       4.738877      -0.639110       0.694941       4.738873       0.694941       7.523635          -0.000097
          285              F      13.990492       6.363573      15.433092      -0.457826      21.791321 0.31429931E+03  0.65062851E+04                                 5.999641                            5.290119       0.864810       2.461906                    0.997081      21.444454      49.755858       0.886131       0.333902      -1.177714      -0.027604      -0.034902      -0.038830       0.059059       0.011274      -0.001857       0.000125      -0.011202       0.013410      -0.014963       0.004480       0.010482              6.563805       5.304242       2.680737      -0.080178       9.826094      -0.207047       4.561080           0.000029
          286              F       0.955927       7.968008      15.433092      -0.457824      21.791323 0.31429914E+03  0.65062812E+04                                 5.999648                            5.290122       0.864803       2.461906                    0.997081      21.444419      49.755791       0.886129       0.333902      -1.177713       0.034910       0.027599      -0.038827       0.059059       0.011273      -0.000122       0.001856       0.011208       0.013410      -0.014963       0.004480       0.010483              6.563816       9.826126       2.680739       0.207057       5.304236       0.080180       4.561087           0.000030
          287              F      13.563034       8.395467      16.401797      -0.492200      18.205694 0.27466763E+03  0.55033143E+04                                 5.182391                            4.882509       1.013651       2.479252                    0.999375      21.980681      50.348942       0.939246       0.325469      -1.184011      -0.035336       0.035326      -0.004763       0.050192       0.000922      -0.014832       0.014832       0.000005      -0.070405      -0.033416       0.012657       0.020760              5.261120       5.216865       0.023269      -1.295004       5.216854       1.295000       5.349643           0.000017
          288              F      13.870453       8.088048      14.267838      -0.527090      20.325583 0.34340542E+03  0.72918679E+04                                 5.671537                            5.579729       0.855695       2.421600                    0.997638      22.752687      54.043202       0.848446       0.339978      -1.168573       0.008256      -0.008258      -0.022510       0.025358       0.011981      -0.001828       0.001827       0.000003       0.094034      -0.027766      -0.003691       0.031458              5.667159       4.738909       0.639119       0.694943       4.738906      -0.694945       7.523662          -0.000090
          289              F       7.968008       0.955927      15.433092      -0.457830      21.791511 0.31430239E+03  0.65063666E+04                                 5.999688                            5.290153       0.864800       2.461903                    0.997081      21.444480      49.756035       0.886125       0.333903      -1.177713       0.027597       0.034908      -0.038839       0.059065       0.011272       0.001857      -0.000126      -0.011207       0.013405      -0.014962       0.004479       0.010483              6.563862       5.304266       2.680763       0.080178       9.826205       0.207051       4.561114           0.000024
          290              F       6.363573      13.990492      15.433092      -0.457832      21.791518 0.31430275E+03  0.65063754E+04                                 5.999682                            5.290152       0.864808       2.461904                    0.997081      21.444524      49.756125       0.886127       0.333902      -1.177713      -0.034900      -0.027602      -0.038842       0.059064       0.011274       0.000129      -0.001858       0.011201       0.013403      -0.014962       0.004480       0.010482              6.563852       9.826175       2.680762      -0.207041       5.304273      -0.080176       4.561107           0.000024
          291              F       8.395467      13.563034      16.401797      -0.492215      18.206306 0.27467940E+03  0.55036116E+04                                 5.182517                            4.882622       1.013603       2.479226                    0.999375      21.980996      50.350025       0.939232       0.325470      -1.184010       0.035326      -0.035336      -0.004775       0.050193       0.000923       0.014832      -0.014833      -0.000005      -0.070423      -0.033421       0.012660       0.020761              5.261251       5.216981       0.023271       1.295044       5.216992      -1.295048       5.349780           0.000017
          292              F       8.088048      13.870453      14.267838      -0.527088      20.325474 0.34340301E+03  0.72918063E+04                                 5.671535                            5.579727       0.855666       2.421597                    0.997638      22.752500      54.042779       0.848442       0.339980      -1.168571      -0.008259       0.008256      -0.022521       0.025369       0.011983       0.001826      -0.001827      -0.000003       0.094046      -0.027770      -0.003692       0.031461              5.667158       4.738899       0.639117      -0.694946       4.738903       0.694943       7.523673          -0.000103
          293              F       8.275427       0.648508       4.622908      -0.457830      21.791499 0.31430245E+03  0.65063674E+04                                 5.999678                            5.290149       0.864812       2.461905                    0.997081      21.444516      49.756097       0.886127       0.333902      -1.177713       0.034901       0.027601       0.038842       0.059064       0.011273       0.000129      -0.001858       0.011200       0.013403      -0.014961       0.004480       0.010482              6.563847       9.826168       2.680758      -0.207041       5.304268      -0.080176       4.561104           0.000024
          294              F       6.670992      13.683073       4.622908      -0.457829      21.791515 0.31430241E+03  0.65063670E+04                                 5.999688                            5.290153       0.864805       2.461905                    0.997081      21.444480      49.756033       0.886125       0.333903      -1.177713      -0.027597      -0.034908       0.038839       0.059065       0.011272       0.001857      -0.000126      -0.011206       0.013403      -0.014961       0.004479       0.010483              6.563863       5.304267       2.680764       0.080178       9.826209       0.207050       4.561113           0.000025
          295              F       6.243534       1.075967       3.654203      -0.492212      18.206380 0.27468081E+03  0.55036476E+04                                 5.182535                            4.882638       1.013603       2.479226                    0.999375      21.981009      50.350106       0.939230       0.325471      -1.184009      -0.035327       0.035337       0.004776       0.050194       0.000922       0.014832      -0.014833      -0.000005      -0.070426      -0.033421       0.012660       0.020762              5.261270       5.216997       0.023273       1.295048       5.217014      -1.295056       5.349799           0.000018
          296              F       6.550953       0.768548       5.788162      -0.527086      20.325511 0.34340388E+03  0.72918301E+04                                 5.671548                            5.579739       0.855671       2.421600                    0.997638      22.752486      54.042788       0.848440       0.339980      -1.168570       0.008258      -0.008256       0.022521       0.025368       0.011982       0.001826      -0.001827      -0.000003       0.094045      -0.027769      -0.003692       0.031461              5.667171       4.738909       0.639120      -0.694945       4.738914       0.694946       7.523691          -0.000102
          297              F      13.683073       6.670992       4.622908      -0.457823      21.791309 0.31429882E+03  0.65062728E+04                                 5.999645                            5.290119       0.864806       2.461907                    0.997081      21.444410      49.755760       0.886129       0.333902      -1.177713      -0.034910      -0.027598       0.038827       0.059059       0.011272      -0.000122       0.001855       0.011208       0.013409      -0.014962       0.004479       0.010483              6.563814       9.826124       2.680739       0.207056       5.304234       0.080180       4.561084           0.000030
          298              F       0.648508       8.275427       4.622908      -0.457825      21.791314 0.31429926E+03  0.65062835E+04                                 5.999640                            5.290118       0.864813       2.461907                    0.997081      21.444453      49.755852       0.886131       0.333902      -1.177714       0.027603       0.034902       0.038830       0.059059       0.011274      -0.001857       0.000125      -0.011202       0.013408      -0.014962       0.004480       0.010482              6.563803       5.304240       2.680735      -0.080179       9.826091      -0.207047       4.561079           0.000030
          299              F       1.075967       6.243534       3.654203      -0.492197      18.205746 0.27466862E+03  0.55033396E+04                                 5.182404                            4.882521       1.013653       2.479253                    0.999375      21.980686      50.348990       0.939244       0.325470      -1.184011       0.035337      -0.035327       0.004764       0.050194       0.000922      -0.014833       0.014832       0.000005      -0.070407      -0.033417       0.012656       0.020760              5.261134       5.216881       0.023270      -1.295011       5.216864       1.295003       5.349657           0.000018
          300              F       0.768548       6.550953       5.788162      -0.527089      20.325626 0.34340642E+03  0.72918954E+04                                 5.671551                            5.579743       0.855700       2.421602                    0.997638      22.752675      54.043221       0.848443       0.339978      -1.168572      -0.008255       0.008257       0.022510       0.025358       0.011981      -0.001828       0.001826       0.000003       0.094033      -0.027766      -0.003691       0.031457              5.667174       4.738921       0.639122       0.694946       4.738917      -0.694945       7.523683          -0.000089
          301              F       0.648508      13.683073      14.650908      -0.457832      21.791829 0.31430810E+03  0.65065162E+04                                 5.999750                            5.290205       0.864766       2.461886                    0.997081      21.444630      49.756551       0.886120       0.333903      -1.177712       0.027601      -0.034901       0.038852       0.059071      -0.011273      -0.001861      -0.000131      -0.011200       0.013400      -0.014962       0.004480       0.010482              6.563933       5.304335      -2.680809      -0.080175       9.826309       0.207036       4.561154           0.000024
          302              F      13.683073       0.648508      14.650908      -0.457830      21.791827 0.31430778E+03  0.65065086E+04                                 5.999757                            5.290207       0.864758       2.461886                    0.997081      21.444589      49.756467       0.886118       0.333904      -1.177711      -0.034908       0.027597       0.038849       0.059071      -0.011272      -0.000129      -0.001860       0.011205       0.013401      -0.014962       0.004479       0.010482              6.563944       9.826341      -2.680813       0.207045       5.304330      -0.080176       4.561160           0.000023
          303              F       1.075967       1.075967      13.682203      -0.492222      18.206794 0.27468881E+03  0.55038497E+04                                 5.182617                            4.882712       1.013560       2.479203                    0.999375      21.981258      50.350918       0.939222       0.325471      -1.184008       0.035334       0.035324       0.004783       0.050191      -0.000922      -0.014831      -0.014830       0.000004      -0.070445      -0.033424       0.012663       0.020762              5.261354       5.217096      -0.023271      -1.295082       5.217082      -1.295076       5.349883           0.000010
          304              F       0.768548       0.768548      15.816162      -0.527069      20.325200 0.34339690E+03  0.72916444E+04                                 5.671489                            5.579681       0.855615       2.421587                    0.997638      22.752306      54.042208       0.848444       0.339980      -1.168570      -0.008258      -0.008260       0.022530       0.025378      -0.011980      -0.001827      -0.001826       0.000003       0.094050      -0.027768      -0.003695       0.031463              5.667112       4.738865      -0.639105       0.694939       4.738861       0.694939       7.523610          -0.000098
          305              F       6.670992       8.275427      14.650908      -0.457837      21.792033 0.31431135E+03  0.65066024E+04                                 5.999799                            5.290241       0.864757       2.461883                    0.997081      21.444662      49.756746       0.886114       0.333904      -1.177711      -0.027594       0.034906       0.038862       0.059077      -0.011272       0.001862       0.000133      -0.011204       0.013394      -0.014960       0.004478       0.010482              6.563992       5.304362      -2.680838       0.080174       9.826426      -0.207039       4.561189           0.000027
          306              F       8.275427       6.670992      14.650908      -0.457839      21.792030 0.31431154E+03  0.65066068E+04                                 5.999793                            5.290238       0.864764       2.461884                    0.997081      21.444695      49.756811       0.886116       0.333904      -1.177711       0.034899      -0.027598       0.038865       0.059077      -0.011273       0.000136       0.001862       0.011198       0.013394      -0.014960       0.004479       0.010481              6.563981       9.826395      -2.680835      -0.207029       5.304367       0.080173       4.561182           0.000027
          307              F       6.243534       6.243534      13.682203      -0.492238      18.207466 0.27470163E+03  0.55041739E+04                                 5.182756                            4.882834       1.013507       2.479175                    0.999375      21.981603      50.352107       0.939207       0.325472      -1.184007      -0.035324      -0.035333       0.004797       0.050192      -0.000922       0.014830       0.014831      -0.000004      -0.070465      -0.033429       0.012666       0.020763              5.261498       5.217222      -0.023273       1.295126       5.217235       1.295131       5.350036           0.000007
          308              F       6.550953       6.550953      15.816162      -0.527068      20.325096 0.34339450E+03  0.72915834E+04                                 5.671491                            5.579680       0.855583       2.421584                    0.997637      22.752110      54.041774       0.848440       0.339983      -1.168568       0.008260       0.008258       0.022542       0.025388      -0.011981       0.001825       0.001826      -0.000003       0.094062      -0.027771      -0.003696       0.031467              5.667115       4.738856      -0.639104      -0.694940       4.738859      -0.694939       7.523629          -0.000090

******************************************************
Auxiliary information for the entire system
The total spin magnetic moment of the unit cell is   3.995137
The total net atomic charge of the unit cell is   0.000000
Accuracy of reproducing the electrostatic potential in the unit cell:
  The inner radius (bohr) =    5.0000
  The outer radius (bohr) =   12.0000
  Valid grid points have density less than (e/(bohr^3)) =    0.0001
  The number of valid grid points were=        58572
  The rms potential error without charges in kcal/mol is=      7.71454
  The rms potential error with partial charges in kcal/mol is=      1.23661
  The RRMSE value at monopole order=      0.16030
  The rms potential error with partial charges and cloud penetration in kcal/mol is=      1.23966
  The RRMSE value at monopole order with cloud penetration is=      0.16069
  The rms potential error with partial charges and atomic dipoles in kcal/mol is=      0.34119
  The RRMSE value at dipole order=      0.04423
  The rms potential error with partial charges, atomic dipoles and cloud penetration in kcal/mol is=      0.33828
  The RRMSE value at dipole order with cloud penetration=      0.04385

******************************************************
The electron densities and ab initio electrostatic potential were computed in VASP using the PBE functional and
projector augmented wave method. See the main text of the journal article for a description of computational details.
The atomic charges, dipoles, and quadrupoles were computed with the DDEC6 method as described in
(a) T. A. Manz and N. Gabaldon Limas, RSC Adv. 6 (2016) 47771-47801 DOI: 10.1039/c6ra04656h
(b) N. Gabaldon Limas and T. A. Manz, RSC Adv. 8 (2018) 2678-2707 DOI: 10.1039/c7ra11829e.
For each atom in the material, the electron cloud parameters were fit to the spherically averaged atom-in-material
electron density using radial positions for which this density was between 10^-4 and 10^-2 electrons per cubic bohr.
The polarizabilities, dispersion coefficients, and quantum Drude oscillator (QDO) parameters were fit using the MCLF method.
The magnetic structure of the system was optimized in VASP from the default ferromagnetic initial guess using spin polarization.
The atomic spin moments (ASMs) were computed on this optimized magnetic structure using the DDEC6 partition as inputs
to the method of T. A. Manz and D. S. Sholl, J. Chem. Theory Comput. 7 (2011) 4146-4164 DOI: 10.1021/ct200539n.
The RMSE and RRMSE were computed using a uniform grid with Ewald summation.
