# Supplementary material for: A collection of forcefield precursors for metal–organic frameworks
Source: RSC Adv. 2019 Nov 13;9(63):36492–507. doi: 10.1039/c9ra07327b (PMC9075174; doi:10.1039/c9ra07327b)
Supplement: RA-009-C9RA07327B-s6337 [file RA-009-C9RA07327B-s6337.xyz]

   34
jmolscript: load "" {1 1 1} spacegroup "x,y,z" unitcell [{      6.605000     0.000000     0.000000 }, {      2.100107    10.234553     0.000000 }, {      3.165887     4.653211     9.553573 }]
Cu     1.582944     2.326605     4.776787     0.914906
Cu     4.885444     2.326605     4.776787     0.685651
H      6.812503     9.542365     4.231277     0.110514
H      3.729445     7.245141     5.518144     0.120268
H      5.158060     4.537229     8.338359     0.122238
H      9.916206    13.952407     8.677510     0.124080
H      5.058491     5.345399     5.322296     0.110515
H      8.141549     7.642623     4.035429     0.120267
H      6.712934    10.350535     1.215214     0.122238
H      1.954788     0.935357     0.876063     0.124080
C      5.299793    13.586364     6.963599     0.621614
C      4.260347     9.792928     5.025179     0.586654
C      6.456228     8.690226     4.454831    -0.100247
C      3.183269     4.033593     8.308742    -0.013234
C      5.143159     8.584026     4.902894    -0.016794
C      4.627225     7.325679     5.219117    -0.084896
C      4.347330     4.584925     8.831323    -0.095260
C     10.711587    14.333361     9.030993    -0.095453
C      6.571201     1.301400     2.589974     0.621614
C      7.610647     5.094836     4.528394     0.586652
C      5.414766     6.197538     5.098742    -0.100245
C      6.587618     0.619618     1.244831    -0.013234
C      6.727835     6.303738     4.650679    -0.016790
C      7.243769     7.562085     4.334456    -0.084894
C      7.523664    10.302839     0.722250    -0.095261
C      1.159407     0.554403     0.522580    -0.095453
O      4.321128     3.244653     6.398983    -0.536160
O      4.803471    10.942169     4.974545    -0.551223
O      4.204496    13.192654     6.535599    -0.504605
O      9.644391     9.596348     5.163706    -0.487757
O      7.549866    11.643111     3.154590    -0.536161
O      7.067523     3.945595     4.579028    -0.551224
O      1.061498     1.695110     3.017974    -0.504605
O      2.226603     5.291416     4.389867    -0.487791

The following XYZ coordinates are in angstroms. Other properties are in atomic units.
The sperically averaged electron density of each atom fit to a function of the form exp(a - br)
eigen_1, eigen_2 and eigen_3 are the three eigenvalues of traceless quadrupole moment tensor
  atom number  atomic symbol              X              Y              Z     net charge C6 coefficient C8 coefficient C10 coefficient fluctuating dipole atomic polarizability isotropic forcefield polarizability              a              b squared Pearson coefficient          <r^3>          <r^4>         wp_QDO          m_QDO          q_QDO       dipole_x       dipole_y       dipole_z         dipole            Qxy            Qxz            Qyz     Q(x^2-y^2)  Q(3z^2 - R^2)        eigen_1        eigen_2        eigen_3 static polarizability      alpha(xx)      alpha(xy)      alpha(xz)      alpha(yy)      alpha(yz)      alpha(zz) atomic spin moment
            1             Cu       1.582944       2.326605       4.776787       0.914906      67.740804 0.96474301E+03  0.25905073E+05                                14.501008                           10.829123       0.680821       2.141685                    0.997951      40.518650     100.227017       0.500411       0.455833      -1.111799       0.000003       0.000002      -0.000001       0.000003      -0.083002       0.020853       0.040208      -0.089326       0.229819      -0.139519       0.042596       0.096923             18.835139      14.260203      -2.724168       5.750593      24.916120       5.093908      17.329094          -0.467237
            2             Cu       4.885444       2.326605       4.776787       0.685651      83.613648 0.13843400E+04  0.41040532E+05                                17.265761                           13.546894       0.450074       1.997819                    0.999800      46.301159     123.821961       0.415593       0.497128      -1.078504      -0.000002       0.000002      -0.000002       0.000003       0.094257      -0.001754       0.054126      -0.155678       0.220680      -0.161714       0.032682       0.129032             21.176775      21.323732      -2.650884      -8.743805      19.279355       8.611133      22.927239           0.381994
            3              H       6.812503       9.542365       4.231277       0.110514       1.105562 0.78656645E+01  0.78372880E+02                                 1.880187                            1.720723      -1.473811       2.174955                    0.991653       4.034806      12.110876       0.435470       1.411620      -0.678691       0.017221       0.031589      -0.009746       0.037275      -0.001181      -0.006477      -0.005101       0.004283      -0.026226      -0.012906       0.003936       0.008970              1.978120       1.809596       0.363283      -0.167472       2.583166      -0.317762       1.541597          -0.000297
            4              H       3.729445       7.245141       5.518144       0.120268       1.252905 0.93096577E+01  0.94733076E+02                                 1.904127                            1.771554      -1.239636       2.292330                    0.995402       3.621934      10.254977       0.476137       1.264172      -0.712545      -0.040421      -0.007036       0.011902       0.042720       0.002308      -0.012722      -0.003578       0.008602      -0.021753      -0.014761      -0.001250       0.016011              1.968885       2.658813       0.102412      -0.259049       1.717344      -0.088539       1.530498           0.000495
            5              H       5.158060       4.537229       8.338359       0.122238       1.050990 0.74583563E+01  0.71848314E+02                                 1.698334                            1.588888      -0.891320       2.459549                    0.998900       3.405527       9.401343       0.500908       1.269330      -0.711364       0.035482      -0.000925      -0.021773       0.041640       0.003300      -0.006063       0.005399       0.023333      -0.002423      -0.014690       0.000165       0.014525              1.750785       2.115483      -0.017091      -0.391483       1.332943       0.069799       1.803928           0.000104
            6              H       9.916206      13.952407       8.677510       0.124080       1.135015 0.82208362E+01  0.80444631E+02                                 1.738023                            1.632008      -0.907212       2.453871                    0.998825       3.307038       8.944677       0.515187       1.214954      -0.725448      -0.034458      -0.017860      -0.015030       0.041620       0.008168       0.000903       0.005885       0.018517      -0.009189      -0.013477      -0.000923       0.014400              1.779889       2.150439       0.266921       0.279147       1.477503       0.204653       1.711726          -0.000196
            7              H       5.058491       5.345399       5.322296       0.110515       1.105553 0.78655866E+01  0.78371918E+02                                 1.880178                            1.720716      -1.473804       2.174960                    0.991653       4.034787      12.110809       0.435470       1.411623      -0.678691      -0.017221      -0.031589       0.009746       0.037275      -0.001181      -0.006477      -0.005101       0.004283      -0.026225      -0.012906       0.003936       0.008970              1.978110       1.809588       0.363281      -0.167471       2.583152      -0.317760       1.541590          -0.000296
            8              H       8.141549       7.642623       4.035429       0.120267       1.252908 0.93096845E+01  0.94733421E+02                                 1.904130                            1.771557      -1.239638       2.292329                    0.995402       3.621940      10.254999       0.476136       1.264173      -0.712545       0.040420       0.007035      -0.011902       0.042720       0.002309      -0.012721      -0.003578       0.008602      -0.021753      -0.014761      -0.001250       0.016011              1.968888       2.658818       0.102411      -0.259050       1.717347      -0.088539       1.530500           0.000495
            9              H       6.712934      10.350535       1.215214       0.122238       1.050990 0.74583554E+01  0.71848301E+02                                 1.698334                            1.588888      -0.891320       2.459549                    0.998900       3.405527       9.401342       0.500908       1.269330      -0.711364      -0.035482       0.000925       0.021773       0.041640       0.003300      -0.006063       0.005399       0.023333      -0.002423      -0.014690       0.000166       0.014525              1.750784       2.115482      -0.017091      -0.391482       1.332943       0.069799       1.803928           0.000104
           10              H       1.954788       0.935357       0.876063       0.124080       1.135014 0.82208215E+01  0.80444433E+02                                 1.738019                            1.632005      -0.907212       2.453871                    0.998825       3.307036       8.944662       0.515188       1.214952      -0.725448       0.034458       0.017860       0.015030       0.041620       0.008168       0.000903       0.005885       0.018517      -0.009190      -0.013477      -0.000923       0.014400              1.779886       2.150434       0.266920       0.279147       1.477500       0.204653       1.711723          -0.000196
           11              C       5.299793      13.586364       6.963599       0.621614      24.542846 0.24460321E+03  0.50472498E+04                                 7.887089                            5.603240      -0.132728       2.021755                    0.999405      22.070856      62.087047       0.616688       0.481335      -1.012766       0.003164      -0.029577      -0.051477       0.059454      -0.009888       0.004304      -0.078926      -0.109306      -0.184842      -0.095951      -0.024651       0.120603              9.758145       9.994009       0.759479      -0.078974       6.422775       3.996112      12.857651          -0.001359
           12              C       4.260347       9.792928       5.025179       0.586654      24.603341 0.25451499E+03  0.52907488E+04                                 7.799879                            5.658386      -0.096442       2.023737                    0.999483      22.407020      62.744099       0.624596       0.471740      -1.020463      -0.010356       0.064654       0.006686       0.065818       0.027653       0.016591      -0.003631       0.000073       0.363043      -0.089139      -0.033387       0.122526              9.413527      10.194735      -1.429267      -0.315643      13.813478      -0.112390       4.232367          -0.001966
           13              C       6.456228       8.690226       4.454831      -0.100247      35.958211 0.44980584E+03  0.10725758E+05                                 9.660710                            7.209936      -0.127167       1.939323                    0.998907      29.685474      87.549156       0.592699       0.433380      -1.047694       0.005219      -0.022646       0.013465       0.026859       0.014462       0.014626      -0.007428      -0.002421       0.030012      -0.026460       0.007781       0.018679             11.277684      13.567277      -2.162939      -2.081692      14.629079      -1.113963       5.636695           0.000602
           14              C       3.183269       4.033593       8.308742      -0.013234      37.064106 0.41965496E+03  0.96785740E+04                                 9.596605                            6.748664       0.116103       2.048101                    0.999316      26.589765      73.194136       0.652548       0.406981      -1.081456      -0.000986       0.020852       0.036699       0.042221      -0.001452       0.001312      -0.004357      -0.005915      -0.005644      -0.004331      -0.002323       0.006654             12.171553      10.617306       1.098817      -0.609950       7.532082       5.652125      18.365271          -0.002844
           15              C       5.143159       8.584026       4.902894      -0.016794      37.511777 0.42795803E+03  0.99255720E+04                                 9.636390                            6.807244       0.125247       2.045806                    0.999364      26.856555      74.308126       0.650398       0.406044      -1.081312       0.021903      -0.030482      -0.002385       0.037610       0.003265       0.009437       0.009136      -0.002325      -0.006754      -0.012552      -0.002102       0.014654             11.941708      13.131176      -3.110808      -1.844473      17.296283      -1.109910       5.397666           0.000933
           16              C       4.627225       7.325679       5.219117      -0.084896      34.356905 0.42474847E+03  0.99621030E+04                                 9.281979                            6.937691      -0.063027       1.958635                    0.999487      29.140678      84.621121       0.614551       0.424942      -1.055188       0.018901      -0.008181      -0.021537       0.029799       0.013618       0.002618       0.006878       0.034211       0.050478      -0.030948       0.010353       0.020595             10.849499      11.522668      -1.389529      -1.432829      15.761134      -1.488039       5.264694           0.004928
           17              C       4.347330       4.584925       8.831323      -0.095260      33.825748 0.42240099E+03  0.98477970E+04                                 9.086650                            6.857458       0.148705       2.025259                    0.999719      28.723364      81.915883       0.629302       0.417477      -1.064773      -0.021974       0.004917       0.012620       0.025813      -0.006311      -0.015695      -0.010180       0.016764      -0.026096      -0.024106       0.003054       0.021053             10.645548      10.221479       1.324650       0.122776       6.658645       4.133467      15.056519          -0.000416
           18              C      10.711587      14.333361       9.030993      -0.095453      32.973372 0.40796572E+03  0.94249870E+04                                 8.898377                            6.707510       0.143617       2.023641                    0.999707      28.544387      80.924730       0.641090       0.413552      -1.067738       0.018961       0.008572       0.013238       0.024663       0.012051       0.016458      -0.004725       0.003543      -0.039157      -0.025429       0.003532       0.021897             10.427280       9.990873       0.560238      -1.396134       6.263376       3.900113      15.027590           0.000020
           19              C       6.571201       1.301400       2.589974       0.621614      24.542848 0.24460322E+03  0.50472498E+04                                 7.887087                            5.603239      -0.132724       2.021756                    0.999405      22.070854      62.087023       0.616689       0.481335      -1.012767      -0.003165       0.029579       0.051476       0.059454      -0.009888       0.004304      -0.078926      -0.109306      -0.184843      -0.095952      -0.024651       0.120603              9.758143       9.994008       0.759480      -0.078973       6.422774       3.996111      12.857647          -0.001359
           20              C       7.610647       5.094836       4.528394       0.586652      24.603253 0.25451379E+03  0.52907207E+04                                 7.799876                            5.658383      -0.096467       2.023730                    0.999483      22.406997      62.744132       0.624594       0.471742      -1.020461       0.010354      -0.064652      -0.006687       0.065817       0.027651       0.016592      -0.003631       0.000069       0.363055      -0.089139      -0.033390       0.122530              9.413524      10.194738      -1.429263      -0.315643      13.813468      -0.112391       4.232367          -0.001956
           21              C       5.414766       6.197538       5.098742      -0.100245      35.958023 0.44980308E+03  0.10725675E+05                                 9.660681                            7.209917      -0.127162       1.939326                    0.998907      29.685351      87.548708       0.592699       0.433380      -1.047694      -0.005222       0.022646      -0.013466       0.026859       0.014462       0.014628      -0.007428      -0.002419       0.030015      -0.026460       0.007778       0.018682             11.277648      13.567243      -2.162929      -2.081686      14.629021      -1.113958       5.636679           0.000603
           22              C       6.587618       0.619618       1.244831      -0.013234      37.064103 0.41965498E+03  0.96785741E+04                                 9.596602                            6.748662       0.116103       2.048100                    0.999316      26.589770      73.194134       0.652549       0.406981      -1.081456       0.000986      -0.020852      -0.036699       0.042221      -0.001452       0.001312      -0.004357      -0.005915      -0.005644      -0.004331      -0.002322       0.006654             12.171548      10.617302       1.098817      -0.609949       7.532080       5.652123      18.365262          -0.002844
           23              C       6.727835       6.303738       4.650679      -0.016790      37.511606 0.42795556E+03  0.99255025E+04                                 9.636378                            6.807236       0.125237       2.045804                    0.999364      26.856448      74.307842       0.650396       0.406045      -1.081311      -0.021900       0.030481       0.002384       0.037609       0.003266       0.009438       0.009137      -0.002322      -0.006742      -0.012551      -0.002104       0.014655             11.941695      13.131173      -3.110819      -1.844470      17.296254      -1.109906       5.397659           0.000929
           24              C       7.243769       7.562085       4.334456      -0.084894      34.356839 0.42474748E+03  0.99620732E+04                                 9.281963                            6.937679      -0.063021       1.958637                    0.999487      29.140647      84.620980       0.614552       0.424941      -1.055188      -0.018901       0.008179       0.021534       0.029797       0.013617       0.002618       0.006878       0.034210       0.050479      -0.030947       0.010352       0.020594             10.849480      11.522646      -1.389544      -1.432826      15.761109      -1.488034       5.264684           0.004928
           25              C       7.523664      10.302839       0.722250      -0.095261      33.825798 0.42240170E+03  0.98478184E+04                                 9.086660                            6.857465       0.148702       2.025257                    0.999719      28.723389      81.915987       0.629302       0.417477      -1.064773       0.021974      -0.004917      -0.012620       0.025813      -0.006311      -0.015695      -0.010180       0.016764      -0.026096      -0.024106       0.003054       0.021053             10.645561      10.221488       1.324652       0.122777       6.658654       4.133474      15.056541          -0.000416
           26              C       1.159407       0.554403       0.522580      -0.095453      32.973394 0.40796612E+03  0.94249980E+04                                 8.898379                            6.707512       0.143617       2.023641                    0.999707      28.544402      80.924764       0.641090       0.413552      -1.067738      -0.018961      -0.008572      -0.013239       0.024663       0.012051       0.016458      -0.004724       0.003543      -0.039158      -0.025429       0.003532       0.021898             10.427281       9.990875       0.560237      -1.396136       6.263377       3.900114      15.027592           0.000020
           27              O       4.321128       3.244653       6.398983      -0.536160      41.030093 0.56002722E+03  0.13654350E+05                                 9.577114                            7.387610       0.074241       2.066217                    0.996641      28.138596      75.450451       0.687407       0.365452      -1.129487      -0.013145       0.008719       0.017668       0.023685      -0.012379      -0.050026      -0.027530      -0.021571      -0.095983      -0.075402       0.031899       0.043503             11.355874      13.402214      -1.451842      -5.571881       7.878653       3.040301      12.786755           0.016670
           28              O       4.803471      10.942169       4.974545      -0.551223      46.043095 0.64101307E+03  0.16152102E+05                                10.406407                            7.946018       0.023703       2.031024                    0.997574      29.061541      79.002099       0.658083       0.369372      -1.127423      -0.017089      -0.061566       0.006404       0.064214      -0.006356       0.007495       0.000811      -0.047288       0.128189      -0.046485       0.003118       0.043367             12.655177       9.459678       0.836760       0.235507      22.188444       0.212286       6.317410          -0.026278
           29              O       4.204496      13.192654       6.535599      -0.504605      38.300951 0.52389393E+03  0.12565281E+05                                 9.193302                            7.170548       0.090367       2.077962                    0.998069      27.499346      73.192950       0.693880       0.368038      -1.127216       0.019616      -0.000102       0.020137       0.028112      -0.008962       0.036678      -0.024928      -0.047318      -0.070852      -0.056906       0.004034       0.052873             10.956629      12.044320       2.720768       5.099433       8.180673       3.838256      12.644894          -0.034990
           30              O       9.644391       9.596348       5.163706      -0.487757      29.866299 0.44869512E+03  0.10319206E+05                                 7.627667                            6.558460       0.623677       2.254170                    0.997890      26.796570      69.103559       0.740845       0.359487      -1.137549       0.017036      -0.031431      -0.004228       0.036001       0.055343       0.023329      -0.009439       0.115514       0.154882      -0.107742       0.035849       0.071893              8.311808      13.105650       0.902081      -0.170368       6.997513      -0.318184       4.832261           0.083102
           31              O       7.549866      11.643111       3.154590      -0.536161      41.030065 0.56002681E+03  0.13654337E+05                                 9.577108                            7.387605       0.074249       2.066220                    0.996641      28.138592      75.450418       0.687408       0.365452      -1.129487       0.013144      -0.008717      -0.017669       0.023685      -0.012380      -0.050026      -0.027531      -0.021572      -0.095986      -0.075403       0.031900       0.043503             11.355866      13.402200      -1.451837      -5.571876       7.878648       3.040298      12.786749           0.016670
           32              O       7.067523       3.945595       4.579028      -0.551224      46.043104 0.64101311E+03  0.16152105E+05                                10.406415                            7.946022       0.023711       2.031026                    0.997574      29.061523      79.002080       0.658082       0.369372      -1.127423       0.017093       0.061568      -0.006405       0.064217      -0.006360       0.007495       0.000812      -0.047282       0.128179      -0.046482       0.003118       0.043364             12.655186       9.459697       0.836787       0.235507      22.188447       0.212282       6.317413          -0.026282
           33              O       1.061498       1.695110       3.017974      -0.504605      38.300914 0.52389330E+03  0.12565261E+05                                 9.193295                            7.170543       0.090374       2.077964                    0.998069      27.499332      73.192886       0.693881       0.368038      -1.127216      -0.019615       0.000104      -0.020139       0.028113      -0.008962       0.036678      -0.024928      -0.047317      -0.070855      -0.056907       0.004035       0.052872             10.956621      12.044315       2.720767       5.099431       8.180666       3.838252      12.644880          -0.034989
           34              O       2.226603       5.291416       4.389867      -0.487791      29.867202 0.44871193E+03  0.10319691E+05                                 7.627821                            6.558584       0.623681       2.254163                    0.997891      26.797003      69.105059       0.740838       0.359488      -1.137549      -0.017032       0.031431       0.004227       0.035998       0.055346       0.023329      -0.009440       0.115529       0.154879      -0.107749       0.035852       0.071897              8.311983      13.105938       0.902101      -0.170370       6.997667      -0.318193       4.832346           0.083043

******************************************************
Auxiliary information for the entire system
The total spin magnetic moment of the unit cell is   -0.008286
The total net atomic charge of the unit cell is   0.000004
Accuracy of reproducing the electrostatic potential in the unit cell:
  The inner radius (bohr) =    5.0000
  The outer radius (bohr) =   12.0000
  Valid grid points have density less than (e/(bohr^3)) =    0.0001
  The number of valid grid points were=        47292
  The rms potential error without charges in kcal/mol is=      2.14126
  The rms potential error with partial charges in kcal/mol is=      0.54526
  The RRMSE value at monopole order=      0.25465
  The rms potential error with partial charges and cloud penetration in kcal/mol is=      0.54057
  The RRMSE value at monopole order with cloud penetration is=      0.25245
  The rms potential error with partial charges and atomic dipoles in kcal/mol is=      0.51028
  The RRMSE value at dipole order=      0.23831
  The rms potential error with partial charges, atomic dipoles and cloud penetration in kcal/mol is=      0.50518
  The RRMSE value at dipole order with cloud penetration=      0.23593

******************************************************
The electron densities and ab initio electrostatic potential were computed in VASP using the PBE functional and
projector augmented wave method. See the main text of the journal article for a description of computational details.
The atomic charges, dipoles, and quadrupoles were computed with the DDEC6 method as described in
(a) T. A. Manz and N. Gabaldon Limas, RSC Adv. 6 (2016) 47771-47801 DOI: 10.1039/c6ra04656h
(b) N. Gabaldon Limas and T. A. Manz, RSC Adv. 8 (2018) 2678-2707 DOI: 10.1039/c7ra11829e.
For each atom in the material, the electron cloud parameters were fit to the spherically averaged atom-in-material
electron density using radial positions for which this density was between 10^-4 and 10^-2 electrons per cubic bohr.
The polarizabilities, dispersion coefficients, and quantum Drude oscillator (QDO) parameters were fit using the MCLF method.
The magnetic structure of the system was optimized in VASP from the default ferromagnetic initial guess using spin polarization.
The atomic spin moments (ASMs) were computed on this optimized magnetic structure using the DDEC6 partition as inputs
to the method of T. A. Manz and D. S. Sholl, J. Chem. Theory Comput. 7 (2011) 4146-4164 DOI: 10.1021/ct200539n.
The RMSE and RRMSE were computed using a uniform grid with Ewald summation.
