# Supplementary material for: A collection of forcefield precursors for metal–organic frameworks
Source: RSC Adv. 2019 Nov 13;9(63):36492–507. doi: 10.1039/c9ra07327b (PMC9075174; doi:10.1039/c9ra07327b)
Supplement: RA-009-C9RA07327B-s6338 [file RA-009-C9RA07327B-s6338.xyz]

  220
jmolscript: load "" {1 1 1} spacegroup "x,y,z" unitcell [{     14.534500     0.000000     0.000000 }, {      5.761239    13.343906     0.000000 }, {      2.952877     1.941438    21.649062 }]
Ce    14.976324    13.857970    12.896996     1.915123
Ce     6.065891     7.999598    19.576597     1.915164
Ce     8.272292     1.427374     8.752066     1.915136
Ce    17.182725     7.285746     2.072465     1.915115
Si    16.432468     5.643836    10.956374     0.645133
Si    13.029972     3.406785    21.517219     0.645131
Si     6.816148     9.641508    10.692688     0.645131
Si    10.218644    11.878559     0.131843     0.645133
H     16.457845    10.468931    11.658020     0.101843
H     16.608086     8.526539    10.428353     0.100674
H     16.105237     6.395570    13.747154     0.106236
H     16.010303     8.313167    14.968161     0.101185
H     13.548987     6.006881    10.930611     0.099239
H     11.691009     4.798689    11.519466     0.115659
H     14.024736     1.774819    12.723154     0.122500
H     15.893334     2.980438    12.075847     0.100087
H      3.994747     7.178940     6.873577     0.108371
H      3.840482     6.723941     9.120750     0.096307
H     14.651545     5.346157     8.577358     0.101649
H     14.842325     5.744893     6.312866     0.118991
H      4.124068     5.698685    12.954799     0.100000
H      5.978146     4.402540    13.381285     0.122758
H      5.085209     2.101103    10.216192     0.113392
H      3.202431     3.345887     9.856818     0.107382
H     16.098168    10.012664    15.706394     0.431942
H      8.590066     5.296076    20.815573     0.101849
H      7.360916     2.446772     0.396178     0.100680
H     12.469525     4.005187    18.726439     0.106245
H     10.746638     4.852448    17.505432     0.101194
H     13.839630     6.197972    21.542982     0.099241
H     15.685325     7.424845    20.954127     0.115663
H     17.536444     4.083673    19.750439     0.122504
H     15.688901     2.846029    20.397746     0.100091
H     13.597849    13.492722     3.950954     0.108375
H     14.076725    13.453997     1.703781     0.096308
H     11.056317     2.982391     2.247173     0.101648
H     10.614622     2.965291     4.511665     0.118993
H     17.858465    14.728683    19.518794     0.100002
H     18.313509    12.512712    19.092308     0.122761
H     17.827492    10.478814     0.608339     0.113390
H     17.430978    12.700777     0.967713     0.107385
H      9.151528     5.445434    16.767199     0.431955
H      6.790771     4.816413     9.991042     0.101845
H      6.640530     6.758805    11.220709     0.100677
H      7.143379     8.889774     7.901908     0.106240
H      7.238313     6.972177     6.680901     0.101188
H      9.699629     9.278463    10.718451     0.099239
H     11.557607    10.486655    10.129596     0.115661
H      9.223880    13.510525     8.925908     0.122502
H      7.355282    12.304906     9.573215     0.100090
H     19.253869     8.106404    14.775485     0.108375
H     19.408134     8.561403    12.528312     0.096310
H      8.597071     9.939187    13.071704     0.101650
H      8.406291     9.540451    15.336196     0.118998
H     19.124548     9.586659     8.694263     0.100001
H     17.270470    10.882804     8.267777     0.122760
H     18.163407    13.184241    11.432870     0.113391
H     20.046185    11.939457    11.792244     0.107383
H      7.150448     5.272680     5.942668     0.431946
H     14.658550     9.989268     0.833489     0.101841
H     15.887700    12.838572    21.252884     0.100672
H     10.779091    11.280157     2.922623     0.106236
H     12.501978    10.432896     4.143630     0.101184
H      9.408986     9.087372     0.106080     0.099241
H      7.563291     7.860499     0.694935     0.115664
H      5.712172    11.201671     1.898623     0.122505
H      7.559715    12.439315     1.251316     0.100090
H      9.650767     1.792622    17.698108     0.108371
H      9.171891     1.831347    19.945281     0.096306
H     12.192299    12.302953    19.401889     0.101646
H     12.633994    12.320053    17.137397     0.118988
H      5.390151     0.556661     2.130268     0.100001
H      4.935107     2.772632     2.556754     0.122759
H      5.421124     4.806530    21.040723     0.113394
H      5.817638     2.584567    20.681349     0.107382
H     14.097088     9.839910     4.881863     0.431942
C     16.155072    10.854696    14.258938     0.632196
C     16.193226     9.593537    13.444717    -0.089970
C     16.384796     9.644952    12.085156    -0.078700
C     16.469030     8.473337    11.345407    -0.069183
C     16.353974     7.233765    11.932530    -0.183110
C     16.179360     7.214522    13.311575    -0.053557
C     16.112664     8.365177    14.045262    -0.129917
C     14.939095     4.617834    11.420746    -0.203544
C     13.652550     5.149946    11.277429    -0.086245
C     12.537378     4.432041    11.638969    -0.112384
C     12.668205     3.161097    12.182793    -0.006210
C     11.461548     2.360108    12.562734     0.569372
C     13.925594     2.623194    12.352305    -0.103391
C     15.048212     3.353640    11.965437    -0.079389
C      6.955548     2.304482    12.104640     0.614148
C     16.857535     6.720088     4.883162     0.584059
C     16.706130     6.479115     6.349020    -0.002994
C     17.753284     6.792993     7.212385    -0.105743
C     17.652323     6.537404     8.564369    -0.093088
C     16.483259     6.003855     9.114255    -0.196889
C     15.438479     5.708738     8.241365    -0.085711
C     15.553372     5.946729     6.876175    -0.101630
C      3.447917     4.669303    11.350387    -0.195803
C      4.307619     4.968877    12.408376    -0.090317
C      5.428652     4.199893    12.658640    -0.093626
C      5.737118     3.124102    11.834243    -0.024186
C      4.890201     2.817645    10.775388    -0.100714
C      3.767467     3.574043    10.557382    -0.071954
C      8.355915     5.726958    18.214655     0.632198
C      9.498642     5.192027    19.028876    -0.089978
C      9.375504     5.036530    20.388437    -0.078694
C     10.417756     4.494787    21.128186    -0.069180
C     11.601395     4.109071    20.541063    -0.183111
C     11.688276     4.261754    19.162018    -0.053552
C     10.658315     4.779087    18.428331    -0.129910
C     14.563878     4.371138    21.052847    -0.203548
C     14.585318     5.763217    21.196164    -0.086244
C     15.686453     6.502473    20.834624    -0.112385
C     16.801429     5.878582    20.290800    -0.006203
C     18.015104     6.668896    19.910859     0.569373
C     16.796861     4.510975    20.121288    -0.103390
C     15.681263     3.769854    20.508156    -0.079389
C     19.852278    10.783738    20.368953     0.614155
C      8.920514     1.501709     5.941369     0.584050
C      9.201762     1.545193     4.475511    -0.002993
C      8.498521     0.708233     3.612146    -0.105739
C      8.773192     0.699613     2.260162    -0.093086
C      9.726434     1.561423     1.710276    -0.196889
C     10.411510     2.403640     2.583166    -0.085711
C     10.147472     2.392495     3.948356    -0.101630
C     19.071540    14.941418    21.123206    -0.195801
C     18.455734    14.270884    20.065217    -0.090315
C     18.717368    12.936868    19.814953    -0.093619
C     19.582764    12.227244    20.639350    -0.024182
C     17.246944    10.941873     0.049143    -0.100712
C     16.997540    12.272462     0.267149    -0.071954
C      7.093544     4.430648     7.390124     0.632197
C      7.055390     5.691807     8.204345    -0.089977
C      6.863820     5.640392     9.563906    -0.078696
C      6.779586     6.812007    10.303655    -0.069185
C      6.894642     8.051579     9.716532    -0.183111
C      7.069256     8.070822     8.337487    -0.053555
C      7.135952     6.920167     7.603800    -0.129913
C      8.309521    10.667510    10.228316    -0.203544
C      9.596066    10.135398    10.371633    -0.086245
C     10.711238    10.853303    10.010093    -0.112383
C     10.580411    12.124247     9.466269    -0.006208
C     11.787068    12.925236     9.086328     0.569379
C      9.323022    12.662150     9.296757    -0.103388
C      8.200404    11.931704     9.683625    -0.079388
C     16.293068    12.980862     9.544422     0.614149
C      6.391081     8.565256    16.765900     0.584062
C      6.542486     8.806229    15.300042    -0.002994
C      5.495332     8.492351    14.436677    -0.105738
C      5.596293     8.747940    13.084693    -0.093085
C      6.765357     9.281489    12.534807    -0.196884
C      7.810137     9.576606    13.407697    -0.085709
C      7.695244     9.338615    14.772887    -0.101632
C     19.800699    10.616041    10.298675    -0.195804
C     18.940997    10.316467     9.240686    -0.090316
C     17.819964    11.085451     8.990422    -0.093621
C     17.511498    12.161242     9.814819    -0.024183
C     18.358415    12.467699    10.873674    -0.100712
C     19.481149    11.711301    11.091680    -0.071955
C     14.892701     9.558386     3.434407     0.632187
C     13.749974    10.093317     2.620186    -0.089965
C     13.873112    10.248814     1.260625    -0.078706
C     12.830860    10.790557     0.520876    -0.069185
C     11.647221    11.176273     1.107999    -0.183116
C     11.560340    11.023590     2.487044    -0.053559
C     12.590301    10.506257     3.220731    -0.129919
C      8.684738    10.914206     0.596215    -0.203539
C      8.663298     9.522127     0.452898    -0.086242
C      7.562163     8.782871     0.814438    -0.112383
C      6.447187     9.406762     1.358262    -0.006211
C      5.233512     8.616448     1.738203     0.569379
C      6.451755    10.774369     1.527774    -0.103387
C      7.567353    11.515490     1.140906    -0.079386
C      3.396338     4.501606     1.280109     0.614136
C     14.328102    13.783635    15.707693     0.584045
C     14.046854    13.740151    17.173551    -0.002996
C     14.750095    14.577111    18.036916    -0.105744
C     14.475424    14.585731    19.388900    -0.093089
C     13.522182    13.723921    19.938786    -0.196887
C     12.837106    12.881704    19.065896    -0.085715
C     13.101144    12.892849    17.700706    -0.101632
C      4.177076     0.343926     0.525856    -0.195806
C      4.792882     1.014460     1.583845    -0.090316
C      4.531248     2.348476     1.834109    -0.093627
C      3.665852     3.058100     1.009712    -0.024187
C      6.001672     4.343471    21.599919    -0.100715
C      6.251076     3.012882    21.381913    -0.071957
O     16.103740    10.796101    15.469987    -0.428726
O     16.235079    11.955406    13.630682    -0.594350
O     11.624497     1.264327    13.162630    -0.585286
O     10.303415     2.774060    12.249039    -0.624043
O      7.404597     2.247293    13.265896    -0.559004
O     15.934558     6.359037     4.094920    -0.641082
O     17.907427     7.270655     4.447150    -0.593996
O      7.507320     1.647818    11.147751    -0.723564
O      8.430057     5.750859    17.003606    -0.428707
O      7.313656     6.089808    18.842911    -0.594360
O     18.956533     6.084945    19.310963    -0.585309
O     18.094126     7.896244    20.224554    -0.624040
O     19.726787    10.348804    19.207697    -0.559019
O      9.617842     2.205966     6.729611    -0.641083
O      7.998887     0.756055     6.377381    -0.593976
O     20.236438    10.016874    21.325842    -0.723573
O      7.144876     4.489243     6.179075    -0.428716
O      7.013537     3.329938     8.018380    -0.594355
O     11.624119    14.021017     8.486432    -0.585293
O     12.945201    12.511284     9.400023    -0.624035
O     15.844019    13.038051     8.383166    -0.559007
O      7.314058     8.926307    17.554142    -0.641084
O      5.341189     8.014689    17.201912    -0.593982
O     15.741296    13.637526    10.501311    -0.723569
O     14.818559     9.534485     4.645456    -0.428733
O     15.934960     9.195536     2.806151    -0.594349
O      4.292083     9.200399     2.338099    -0.585278
O      5.154490     7.389100     1.424508    -0.624046
O      3.521829     4.936540     2.441365    -0.558997
O     13.630774    13.079378    14.919451    -0.641082
O     15.249729    14.529289    15.271681    -0.593982
O      3.012178     5.268470     0.323220    -0.723544

The following XYZ coordinates are in angstroms. Other properties are in atomic units.
The sperically averaged electron density of each atom fit to a function of the form exp(a - br)
eigen_1, eigen_2 and eigen_3 are the three eigenvalues of traceless quadrupole moment tensor
  atom number  atomic symbol              X              Y              Z     net charge C6 coefficient C8 coefficient C10 coefficient fluctuating dipole atomic polarizability isotropic forcefield polarizability              a              b squared Pearson coefficient          <r^3>          <r^4>         wp_QDO          m_QDO          q_QDO       dipole_x       dipole_y       dipole_z         dipole            Qxy            Qxz            Qyz     Q(x^2-y^2)  Q(3z^2 - R^2)        eigen_1        eigen_2        eigen_3 static polarizability      alpha(xx)      alpha(xy)      alpha(xz)      alpha(yy)      alpha(yz)      alpha(zz) atomic spin moment
            1             Ce      14.976324      13.857970      12.896996       1.915123     225.919364 0.62082556E+04  0.25530201E+06                                25.104265                           21.753432       1.522349       2.092390                    0.998448      99.881439     268.997854       0.521080       0.285836      -1.299352       0.025258       0.009506      -0.005932       0.027632       0.050531       0.033877       0.072187      -0.000240      -0.114183      -0.087105      -0.022083       0.109188             29.583674      27.148152      -5.881493      -2.574733      26.617320      -4.414524      34.985549           0.999595
            2             Ce       6.065891       7.999598      19.576597       1.915164     225.929009 0.62086085E+04  0.25531452E+06                                25.101230                           21.750815       1.523190       2.092595                    0.998447      99.903038     269.035612       0.521239       0.285751      -1.299477      -0.018950      -0.019490       0.005876       0.027811       0.034087       0.079378       0.001982       0.073745      -0.111215      -0.086392      -0.022068       0.108460             29.580058      22.417375      -3.839863      -5.072931      31.341886      -0.613748      34.980915           0.999787
            3             Ce       8.272292       1.427374       8.752066       1.915136     225.930252 0.62086458E+04  0.25531797E+06                                25.102303                           21.751732       1.522943       2.092529                    0.998448      99.898240     269.028982       0.521194       0.285774      -1.299444      -0.025453      -0.009641       0.005886       0.027847       0.050336       0.033480       0.071893      -0.000872      -0.112804      -0.086493      -0.022122       0.108614             29.581338      27.146044      -5.881184      -2.574446      26.615389      -4.414246      34.982581           0.999759
            4             Ce      17.182725       7.285746       2.072465       1.915115     225.915388 0.62081149E+04  0.25529651E+06                                25.105134                           21.754189       1.522109       2.092331                    0.998449      99.874588     268.985536       0.521031       0.285863      -1.299313       0.018722       0.019428      -0.005976       0.027635       0.034519       0.079888       0.002553       0.073514      -0.114502      -0.087306      -0.021974       0.109281             29.584699      22.420758      -3.840193      -5.073629      31.346465      -0.614093      34.986875           0.999555
            5             Si      16.432468       5.643836      10.956374       0.645133     127.517300 0.24395277E+04  0.85818786E+05                                19.993110                           15.251957       0.244720       1.837005                    0.996996      54.826834     175.846020       0.486915       0.357583      -1.137114      -0.002150       0.004499      -0.001822       0.005309      -0.000963       0.014634      -0.003327      -0.005658      -0.014417      -0.017572       0.004325       0.013247             25.274974      26.767688       1.322788      -3.134318      26.411075       0.696230      22.646160           0.000513
            6             Si      13.029972       3.406785      21.517219       0.645131     127.519036 0.24395620E+04  0.85820301E+05                                19.993271                           15.252058       0.244729       1.837004                    0.996996      54.827355     175.848050       0.486913       0.357583      -1.137114      -0.003275       0.003755       0.001825       0.005306      -0.002722       0.002745       0.014754       0.002486      -0.014400      -0.017571       0.004326       0.013245             25.275205      27.430188       1.036812      -0.603129      25.749093      -3.153565      22.646335           0.000513
            7             Si       6.816148       9.641508      10.692688       0.645131     127.518425 0.24395515E+04  0.85819836E+05                                19.993212                           15.252027       0.244726       1.837004                    0.996996      54.827170     175.847327       0.486914       0.357583      -1.137114       0.002149      -0.004496       0.001824       0.005307      -0.000962       0.014633      -0.003329      -0.005664      -0.014398      -0.017570       0.004325       0.013245             25.275112      26.767770       1.322762      -3.134304      26.411311       0.696287      22.646254           0.000513
            8             Si      10.218644      11.878559       0.131843       0.645133     127.516773 0.24395174E+04  0.85818333E+05                                19.993058                           15.251926       0.244717       1.837006                    0.996996      54.826676     175.845399       0.486915       0.357583      -1.137114       0.003280      -0.003758      -0.001822       0.005310      -0.002718       0.002746       0.014754       0.002479      -0.014421      -0.017571       0.004326       0.013246             25.274892      27.429731       1.036880      -0.603192      25.748853      -3.153515      22.646092           0.000514
            9              H      16.457845      10.468931      11.658020       0.101843       1.129280 0.82925281E+01  0.82895094E+02                                 1.828284                            1.708919      -1.435608       2.180078                    0.993940       3.941490      11.470624       0.463956       1.320648      -0.696998       0.003564       0.028002      -0.017433       0.033177      -0.001995       0.004341      -0.004732      -0.010892       0.015776      -0.009394      -0.000728       0.010122              1.891221       1.449960       0.078613      -0.097808       2.475758      -0.399844       1.747945          -0.000008
           10              H      16.608086       8.526539      10.428353       0.100674       1.159306 0.87465529E+01  0.87882120E+02                                 1.817622                            1.724983      -1.251430       2.273848                    0.995317       3.707996      10.532446       0.477836       1.275745      -0.708848       0.003534       0.004153      -0.036472       0.036878      -0.003871       0.000235      -0.004381      -0.010406       0.034038      -0.012218      -0.000665       0.012884              1.853165       1.444489       0.025978      -0.178040       1.654077       0.075420       2.460930          -0.000077
           11              H      16.105237       6.395570      13.747154       0.106236       1.168797 0.85131698E+01  0.83570906E+02                                 1.739092                            1.636548      -0.797771       2.497166                    0.999485       3.273295       8.708158       0.528865       1.179770      -0.734866      -0.003314      -0.034688       0.020123       0.040239       0.000208      -0.004272      -0.005974      -0.026425       0.029849      -0.018839       0.003369       0.015470              1.782653       1.440378       0.112705      -0.061177       2.306340      -0.257246       1.601241          -0.000086
           12              H      16.010303       8.313167      14.968161       0.101185       1.078846 0.76559139E+01  0.72637657E+02                                 1.590964                            1.505870      -0.765147       2.505324                    0.999474       3.169479       8.087798       0.581209       1.110732      -0.751676      -0.002173      -0.014681       0.035229       0.038227       0.000586      -0.002991      -0.004309      -0.024366       0.041937      -0.019442       0.003448       0.015994              1.618917       1.278501       0.002078      -0.113773       1.465772       0.061340       2.112477           0.000039
           13              H      13.548987       6.006881      10.930611       0.099239       1.166860 0.85008637E+01  0.83396644E+02                                 1.726537                            1.626095      -0.814398       2.482338                    0.999279       3.341327       8.878201       0.535255       1.166433      -0.737163      -0.007751       0.036187      -0.013757       0.039482      -0.005076      -0.000776      -0.010786      -0.000016      -0.047256      -0.020173       0.005229       0.014944              1.769267       1.551678       0.044020      -0.045095       2.245534      -0.332381       1.510587           0.000026
           14              H      11.691009       4.798689      11.519466       0.115659       1.163278 0.84077213E+01  0.82118798E+02                                 1.708378                            1.605388      -1.015264       2.396731                    0.997973       3.305173       8.715076       0.545543       1.149510      -0.741098      -0.034643       0.016683      -0.005503       0.038843      -0.009153       0.001065      -0.010644      -0.001761      -0.036867      -0.017378      -0.000571       0.017950              1.750660       2.319770      -0.234437       0.053092       1.587503      -0.085505       1.344708          -0.000015
           15              H      14.024736       1.774819      12.723154       0.122500       1.111577 0.79667543E+01  0.76897875E+02                                 1.675374                            1.577529      -0.850769       2.479789                    0.999394       3.207735       8.453852       0.541712       1.171398      -0.736393       0.006047      -0.035926       0.016243       0.039888      -0.007408       0.003391      -0.010165      -0.006965      -0.036596      -0.016217      -0.001699       0.017917              1.716791       1.494042       0.075960      -0.026693       2.225164      -0.293720       1.431168          -0.000020
           16              H      15.893334       2.980438      12.075847       0.100087       1.192177 0.86893478E+01  0.85964353E+02                                 1.765653                            1.653594      -1.019350       2.382220                    0.998147       3.437884       9.260854       0.524654       1.180053      -0.732889       0.033220      -0.019854       0.006838       0.039300      -0.007997       0.004131      -0.011528      -0.001501      -0.032115      -0.016568      -0.001440       0.018008              1.815192       2.500062      -0.194214      -0.004706       1.593030      -0.060711       1.352482           0.000002
           17              H       3.994747       7.178940       6.873577       0.108371       1.106588 0.82909409E+01  0.81835285E+02                                 1.730372                            1.654442      -1.201097       2.301587                    0.995774       3.587165       9.954308       0.501232       1.238029      -0.717348       0.028351       0.018434      -0.013940       0.036577       0.010461      -0.000882      -0.002557       0.009379      -0.001255      -0.011510      -0.000531       0.012041              1.743677       2.010935       0.273709      -0.172119       1.493957      -0.111807       1.726138          -0.000002
           18              H       3.840482       6.723941       9.120750       0.096307       1.001718 0.72309172E+01  0.70173516E+02                                 1.730104                            1.628830      -1.171105       2.314028                    0.994486       3.809388      11.089727       0.458708       1.375908      -0.686704       0.029281       0.007071       0.020111       0.036219       0.008395       0.002079       0.000323       0.018877       0.021632      -0.016245       0.005875       0.010370              1.794388       2.026412       0.140335       0.450845       1.468324       0.098291       1.888428           0.000003
           19              H      14.651545       5.346157       8.577358       0.101649       1.191984 0.85659097E+01  0.84297265E+02                                 1.751678                            1.630605      -1.036228       2.375983                    0.997675       3.418432       9.133372       0.534701       1.164006      -0.736653      -0.033590      -0.016784       0.008581       0.038518       0.011274       0.004023       0.000516       0.020648       0.004726      -0.016151       0.000568       0.015583              1.808535       2.117567       0.378751      -0.387021       1.526209      -0.230036       1.781831           0.000001
           20              H      14.842325       5.744893       6.312866       0.118991       1.164199 0.84429525E+01  0.82429323E+02                                 1.705519                            1.606985      -0.977997       2.417771                    0.998359       3.245870       8.516455       0.546963       1.146992      -0.742582      -0.029599      -0.010969      -0.022159       0.038568       0.011359       0.003049      -0.000888       0.024285      -0.000757      -0.016733      -0.000385       0.017118              1.737157       1.901058       0.176492       0.415414       1.392728       0.068776       1.917685          -0.000018
           21              H       4.124068       5.698685      12.954799       0.100000       1.131026 0.81134785E+01  0.79813707E+02                                 1.776317                            1.650980      -1.041003       2.375099                    0.997133       3.579835       9.983278       0.494229       1.259818      -0.712775      -0.003582       0.027361       0.024946       0.037199      -0.004721       0.006840       0.011250      -0.003273       0.012672      -0.015246       0.001511       0.013735              1.849171       1.591636      -0.266250      -0.099781       2.229511       0.514661       1.726366          -0.000002
           22              H       5.978146       4.402540      13.381285       0.122758       1.045920 0.74870407E+01  0.71227635E+02                                 1.612044                            1.532684      -0.869547       2.472287                    0.999365       3.170232       8.322696       0.547194       1.176593      -0.734820       0.020788       0.008209       0.033112       0.039949      -0.002381       0.007491       0.011721       0.004899       0.016390      -0.015325       0.000491       0.014834              1.639488       1.641433      -0.003679       0.408516       1.427707       0.123957       1.849322          -0.000010
           23              H       5.085209       2.101103      10.216192       0.113392       1.022424 0.71365520E+01  0.68953616E+02                                 1.740053                            1.605990      -1.298863       2.258124                    0.994015       3.801393      11.001922       0.467745       1.355279      -0.690072       0.003744      -0.026145      -0.023296       0.035218      -0.005370       0.010769       0.002961      -0.005685       0.004557      -0.014344       0.004159       0.010184              1.819492       1.553795      -0.242940      -0.121031       2.231540       0.516846       1.673140           0.000001
           24              H       3.202431       3.345887       9.856818       0.107382       1.096759 0.81532145E+01  0.79687578E+02                                 1.703725                            1.631290      -0.778319       2.505725                    0.999691       3.329611       9.025938       0.512012       1.223952      -0.723482      -0.020222      -0.012122      -0.031255       0.039150      -0.003506       0.007625       0.013066       0.004555       0.013561      -0.017048       0.001913       0.015135              1.725789       1.845100       0.045469       0.384583       1.545440       0.121455       1.786827          -0.000002
           25              H      16.098168      10.012664      15.706394       0.431942       0.417465 0.23436936E+01  0.17039141E+02                                 0.956400                            0.922380      -1.258356       2.484117                    0.999965       1.894707       4.663726       0.618884       1.361288      -0.693488       0.000507      -0.019690       0.017701       0.026482      -0.000050      -0.000289      -0.012012      -0.008963       0.023613      -0.008599      -0.008169       0.016768              0.964138       0.786467      -0.016835      -0.006054       1.146186      -0.095141       0.959761           0.000012
           26              H       8.590066       5.296076      20.815573       0.101849       1.129289 0.82926496E+01  0.82896926E+02                                 1.828321                            1.708952      -1.435634       2.180067                    0.993939       3.941560      11.471012       0.463942       1.320680      -0.696991      -0.027122       0.007828       0.017432       0.033178      -0.005333      -0.002623       0.005860       0.004566       0.015781      -0.009396      -0.000725       0.010121              1.891261       2.371855      -0.319402      -0.405871       1.553946       0.068696       1.747981          -0.000008
           27              H       7.360916       2.446772       0.396178       0.100680       1.159306 0.87465542E+01  0.87882203E+02                                 1.817626                            1.724986      -1.251453       2.273840                    0.995316       3.708004      10.532499       0.477833       1.275750      -0.708846      -0.005214      -0.001599       0.036473       0.036878      -0.006441      -0.003930       0.001953       0.001500       0.034037      -0.012218      -0.000666       0.012884              1.853170       1.640058      -0.058458      -0.001327       1.458516      -0.193353       2.460935          -0.000077
           28              H      12.469525       4.005187      18.726439       0.106245       1.168786 0.85130793E+01  0.83569841E+02                                 1.739085                            1.636541      -0.797773       2.497168                    0.999485       3.273280       8.708124       0.528865       1.179773      -0.734865       0.033161      -0.010708      -0.020124       0.040240      -0.009474      -0.007178      -0.001554       0.018424       0.029850      -0.018839       0.003368       0.015471              1.782646       2.252301      -0.237846      -0.260420       1.494403       0.045802       1.601234          -0.000087
           29              H      10.746638       4.852448      17.505432       0.101194       1.078857 0.76560238E+01  0.72638997E+02                                 1.590976                            1.505881      -0.765159       2.505317                    0.999474       3.169504       8.087892       0.581206       1.110732      -0.751675       0.014339      -0.003824      -0.035229       0.038227      -0.008467      -0.005142      -0.001038       0.017565       0.041940      -0.019445       0.003449       0.015995              1.618928       1.437871      -0.066726       0.011217       1.306422      -0.128769       2.112492           0.000038
           30              H      13.839630       6.197972      21.542982       0.099241       1.166866 0.85009207E+01  0.83397314E+02                                 1.726539                            1.626097      -0.814413       2.482330                    0.999279       3.341338       8.878226       0.535257       1.166428      -0.737164      -0.030150       0.021461       0.013757       0.039482      -0.003487      -0.010210       0.003563      -0.007378      -0.047255      -0.020173       0.005228       0.014944              1.769269       2.168557      -0.222318      -0.323029       1.628662       0.090350       1.510590           0.000025
           31              H      15.685325       7.424845      20.954127       0.115663       1.163238 0.84073484E+01  0.82114056E+02                                 1.708323                            1.605339      -1.015238       2.396745                    0.997974       3.305102       8.714765       0.545559       1.149492      -0.741102      -0.001583       0.038418       0.005503       0.038843      -0.006916      -0.009350       0.005197      -0.012115      -0.036868      -0.017378      -0.000571       0.017949              1.750602       1.531879       0.105707      -0.057453       2.375256       0.082632       1.344671          -0.000016
           32              H      17.536444       4.083673      19.750439       0.122504       1.111551 0.79665113E+01  0.76894861E+02                                 1.675340                            1.577499      -0.850745       2.479802                    0.999394       3.207692       8.453673       0.541721       1.171389      -0.736395       0.030588      -0.019791      -0.016243       0.039889      -0.007614      -0.007990       0.007142      -0.006007      -0.036598      -0.016219      -0.001698       0.017916              1.716756       2.165528      -0.213968      -0.280232       1.553599       0.091916       1.431142          -0.000024
           33              H      15.688901       2.846029      20.397746       0.100091       1.192176 0.86893372E+01  0.85964184E+02                                 1.765647                            1.653589      -1.019351       2.382219                    0.998147       3.437882       9.260832       0.524657       1.180048      -0.732891       0.005060      -0.038368      -0.006838       0.039300      -0.006030      -0.008947       0.008362      -0.010611      -0.032115      -0.016568      -0.001440       0.018008              1.815185       1.594184       0.196896      -0.057603       2.498893       0.019745       1.352479           0.000000
           34              H      13.597849      13.492722       3.950954       0.108375       1.106556 0.82906394E+01  0.81831507E+02                                 1.730336                            1.654410      -1.201056       2.301610                    0.995775       3.587095       9.954042       0.501238       1.238025      -0.717349      -0.028162      -0.018723       0.013940       0.036578       0.010587      -0.002698       0.000204       0.008795      -0.001252      -0.011511      -0.000530       0.012041              1.743641       1.774361       0.375822      -0.170869       1.730459      -0.113699       1.726101          -0.000001
           35              H      14.076725      13.453997       1.703781       0.096308       1.001709 0.72308368E+01  0.70172527E+02                                 1.730094                            1.628821      -1.171093       2.314035                    0.994486       3.809363      11.089631       0.458710       1.375908      -0.686704      -0.018098      -0.024080      -0.020111       0.036219       0.012626       0.001120       0.001781      -0.000724       0.021631      -0.016245       0.005875       0.010370              1.794377       1.658141       0.299329       0.268944       1.836573       0.374950       1.888416           0.000004
           36              H      11.056317       2.982391       2.247173       0.101648       1.191988 0.85659456E+01  0.84297762E+02                                 1.751687                            1.630613      -1.036227       2.375984                    0.997675       3.418436       9.133410       0.534697       1.164013      -0.736651       0.028724       0.024185      -0.008582       0.038518       0.015246       0.002068       0.003488       0.002252       0.004726      -0.016151       0.000568       0.015583              1.808545       1.894799       0.474939      -0.364604       1.748997      -0.264138       1.781841           0.000001
           37              H      10.614622       2.965291       4.511665       0.118993       1.164162 0.84426152E+01  0.82425135E+02                                 1.705477                            1.606948      -0.977964       2.417788                    0.998359       3.245821       8.516256       0.546973       1.146985      -0.742584       0.021804       0.022827       0.022160       0.038568       0.016627       0.000394       0.003152      -0.000119      -0.000753      -0.016734      -0.000384       0.017118              1.737114       1.601014       0.306007       0.227797       1.692690       0.354110       1.917637          -0.000018
           38              H      17.858465      14.728683      19.518794       0.100002       1.131025 0.81134687E+01  0.79813609E+02                                 1.776317                            1.650980      -1.041004       2.375099                    0.997133       3.579835       9.983287       0.494228       1.259820      -0.712775      -0.023701       0.014133      -0.024947       0.037199      -0.004428       0.013040       0.001820      -0.004628       0.012672      -0.015246       0.001511       0.013736              1.849172       1.935506      -0.414716       0.432952       1.885644      -0.295611       1.726367          -0.000002
           39              H      18.313509      12.512712      19.092308       0.122761       1.045900 0.74868664E+01  0.71225549E+02                                 1.612024                            1.532666      -0.869520       2.472302                    0.999365       3.170195       8.322569       0.547198       1.176593      -0.734820      -0.015777      -0.015832      -0.033112       0.039950       0.000149       0.013731       0.002232      -0.006827       0.016388      -0.015325       0.000492       0.014833              1.639467       1.458594       0.075254       0.275728       1.610510       0.325911       1.849297          -0.000009
           40              H      17.827492      10.478814       0.608339       0.113390       1.022441 0.71366913E+01  0.68955248E+02                                 1.740066                            1.606000      -1.298887       2.258110                    0.994015       3.801424      11.002009       0.467746       1.355270      -0.690074       0.022519      -0.013801       0.023294       0.035216      -0.005750       0.006986       0.008714      -0.003918       0.004553      -0.014343       0.004159       0.010185              1.819506       1.948250      -0.413245       0.426539       1.837116      -0.315990       1.673152           0.000000
           41              H      17.430978      12.700777       0.967713       0.107385       1.096754 0.81531719E+01  0.79687059E+02                                 1.703720                            1.631285      -0.778315       2.505728                    0.999691       3.329601       9.025905       0.512012       1.223952      -0.723482       0.019144       0.013761       0.031255       0.039150      -0.000747       0.015019       0.001822      -0.008226       0.013560      -0.017048       0.001913       0.015135              1.725784       1.625611       0.140230       0.263946       1.764920       0.304935       1.786821          -0.000003
           42              H       9.151528       5.445434      16.767199       0.431955       0.417463 0.23436854E+01  0.17039074E+02                                 0.956396                            0.922376      -1.258359       2.484115                    0.999965       1.894712       4.663744       0.618886       1.361283      -0.693489       0.017877      -0.008271      -0.017700       0.026482      -0.003297      -0.011142       0.004496       0.006075       0.023617      -0.008600      -0.008169       0.016769              0.964133       1.077407      -0.142449      -0.089746       0.855236       0.032153       0.959758           0.000011
           43              H       6.790771       4.816413       9.991042       0.101845       1.129291 0.82926629E+01  0.82897027E+02                                 1.828319                            1.708949      -1.435626       2.180070                    0.993939       3.941555      11.470966       0.463944       1.320674      -0.696992      -0.003564      -0.028003       0.017433       0.033178      -0.001995       0.004340      -0.004731      -0.010894       0.015781      -0.009396      -0.000726       0.010122              1.891258       1.449984       0.078615      -0.097811       2.475811      -0.399854       1.747978          -0.000008
           44              H       6.640530       6.758805      11.220709       0.100677       1.159306 0.87465574E+01  0.87882220E+02                                 1.817625                            1.724986      -1.251443       2.273844                    0.995316       3.708003      10.532486       0.477834       1.275748      -0.708847      -0.003534      -0.004153       0.036472       0.036878      -0.003871       0.000235      -0.004382      -0.010406       0.034037      -0.012218      -0.000665       0.012883              1.853168       1.444492       0.025978      -0.178040       1.654080       0.075422       2.460933          -0.000077
           45              H       7.143379       8.889774       7.901908       0.106240       1.168787 0.85130786E+01  0.83569791E+02                                 1.739082                            1.636539      -0.797770       2.497168                    0.999485       3.273279       8.708105       0.528867       1.179770      -0.734866       0.003314       0.034689      -0.020124       0.040240       0.000208      -0.004272      -0.005974      -0.026425       0.029850      -0.018839       0.003369       0.015471              1.782643       1.440371       0.112704      -0.061176       2.306326      -0.257243       1.601232          -0.000086
           46              H       7.238313       6.972177       6.680901       0.101188       1.078853 0.76559835E+01  0.72638514E+02                                 1.590973                            1.505878      -0.765154       2.505321                    0.999474       3.169494       8.087859       0.581206       1.110734      -0.751675       0.002173       0.014680      -0.035229       0.038227       0.000586      -0.002991      -0.004309      -0.024369       0.041940      -0.019444       0.003449       0.015995              1.618926       1.278508       0.002078      -0.113774       1.465780       0.061340       2.112490           0.000040
           47              H       9.699629       9.278463      10.718451       0.099239       1.166864 0.85009016E+01  0.83397120E+02                                 1.726542                            1.626099      -0.814407       2.482334                    0.999279       3.341334       8.878229       0.535254       1.166434      -0.737163       0.007752      -0.036187       0.013756       0.039482      -0.005076      -0.000776      -0.010786      -0.000017      -0.047255      -0.020173       0.005229       0.014944              1.769272       1.551683       0.044019      -0.045095       2.245542      -0.332382       1.510591           0.000026
           48              H      11.557607      10.486655      10.129596       0.115661       1.163253 0.84074928E+01  0.82115907E+02                                 1.708346                            1.605359      -1.015245       2.396741                    0.997973       3.305129       8.714890       0.545552       1.149501      -0.741100       0.034644      -0.016683       0.005503       0.038843      -0.009153       0.001065      -0.010644      -0.001760      -0.036868      -0.017378      -0.000571       0.017949              1.750626       2.319719      -0.234431       0.053091       1.587474      -0.085503       1.344687          -0.000015
           49              H       9.223880      13.510525       8.925908       0.122502       1.111562 0.79666128E+01  0.76896123E+02                                 1.675355                            1.577512      -0.850752       2.479799                    0.999394       3.207708       8.453744       0.541717       1.171393      -0.736394      -0.006046       0.035927      -0.016243       0.039889      -0.007408       0.003391      -0.010166      -0.006965      -0.036596      -0.016218      -0.001699       0.017916              1.716772       1.494025       0.075958      -0.026692       2.225136      -0.293715       1.431153          -0.000020
           50              H       7.355282      12.304906       9.573215       0.100090       1.192170 0.86892791E+01  0.85963468E+02                                 1.765642                            1.653584      -1.019345       2.382223                    0.998148       3.437870       9.260793       0.524657       1.180049      -0.732890      -0.033220       0.019854      -0.006838       0.039300      -0.007997       0.004131      -0.011528      -0.001501      -0.032115      -0.016568      -0.001440       0.018008              1.815180       2.500042      -0.194213      -0.004705       1.593021      -0.060711       1.352475           0.000002
           51              H      19.253869       8.106404      14.775485       0.108375       1.106558 0.82906532E+01  0.81831682E+02                                 1.730338                            1.654411      -1.201059       2.301608                    0.995775       3.587101       9.954063       0.501238       1.238025      -0.717349      -0.028352      -0.018434       0.013940       0.036578       0.010461      -0.000882      -0.002557       0.009380      -0.001253      -0.011510      -0.000530       0.012041              1.743642       2.010892       0.273700      -0.172115       1.493931      -0.111804       1.726103          -0.000002
           52              H      19.408134       8.561403      12.528312       0.096310       1.001706 0.72308112E+01  0.70172216E+02                                 1.730090                            1.628818      -1.171090       2.314037                    0.994486       3.809354      11.089600       0.458710       1.375908      -0.686704      -0.029281      -0.007071      -0.020111       0.036219       0.008395       0.002079       0.000323       0.018876       0.021631      -0.016245       0.005875       0.010370              1.794373       2.026394       0.140334       0.450839       1.468314       0.098290       1.888412           0.000003
           53              H       8.597071       9.939187      13.071704       0.101650       1.191986 0.85659253E+01  0.84297486E+02                                 1.751683                            1.630609      -1.036227       2.375984                    0.997675       3.418431       9.133383       0.534699       1.164010      -0.736652       0.033590       0.016785      -0.008582       0.038518       0.011274       0.004023       0.000516       0.020648       0.004726      -0.016151       0.000568       0.015583              1.808541       2.117573       0.378752      -0.387022       1.526213      -0.230037       1.781835           0.000000
           54              H       8.406291       9.540451      15.336196       0.118998       1.164145 0.84424634E+01  0.82423216E+02                                 1.705453                            1.606927      -0.977953       2.417793                    0.998359       3.245802       8.516161       0.546980       1.146976      -0.742586       0.029599       0.010970       0.022159       0.038568       0.011359       0.003050      -0.000887       0.024285      -0.000753      -0.016734      -0.000384       0.017118              1.737088       1.900977       0.176481       0.415388       1.392681       0.068772       1.917607          -0.000020
           55              H      19.124548       9.586659       8.694263       0.100001       1.131025 0.81134677E+01  0.79813584E+02                                 1.776316                            1.650980      -1.041006       2.375098                    0.997133       3.579833       9.983275       0.494228       1.259819      -0.712775       0.003581      -0.027361      -0.024947       0.037199      -0.004721       0.006840       0.011251      -0.003273       0.012672      -0.015247       0.001511       0.013735              1.849171       1.591635      -0.266250      -0.099781       2.229513       0.514662       1.726366          -0.000001
           56              H      17.270470      10.882804       8.267777       0.122760       1.045902 0.74868810E+01  0.71225708E+02                                 1.612024                            1.532666      -0.869525       2.472300                    0.999365       3.170198       8.322572       0.547198       1.176591      -0.734821      -0.020789      -0.008209      -0.033113       0.039950      -0.002382       0.007492       0.011721       0.004899       0.016388      -0.015325       0.000492       0.014833              1.639467       1.641413      -0.003678       0.408508       1.427691       0.123955       1.849297          -0.000009
           57              H      18.163407      13.184241      11.432870       0.113391       1.022430 0.71365991E+01  0.68954176E+02                                 1.740059                            1.605995      -1.298870       2.258120                    0.994015       3.801404      11.001958       0.467745       1.355277      -0.690073      -0.003744       0.026145       0.023295       0.035217      -0.005370       0.010769       0.002960      -0.005685       0.004554      -0.014343       0.004159       0.010184              1.819498       1.553800      -0.242941      -0.121031       2.231549       0.516849       1.673145           0.000001
           58              H      20.046185      11.939457      11.792244       0.107383       1.096757 0.81531946E+01  0.79687335E+02                                 1.703723                            1.631287      -0.778316       2.505727                    0.999691       3.329608       9.025927       0.512012       1.223952      -0.723482       0.020222       0.012122       0.031255       0.039150      -0.003505       0.007625       0.013067       0.004555       0.013561      -0.017048       0.001913       0.015135              1.725787       1.845097       0.045468       0.384581       1.545439       0.121455       1.786824          -0.000003
           59              H       7.150448       5.272680       5.942668       0.431946       0.417463 0.23436812E+01  0.17039042E+02                                 0.956399                            0.922379      -1.258361       2.484115                    0.999965       1.894708       4.663739       0.618882       1.361293      -0.693487      -0.000508       0.019691      -0.017700       0.026482      -0.000050      -0.000289      -0.012012      -0.008964       0.023616      -0.008599      -0.008169       0.016769              0.964137       0.786467      -0.016835      -0.006054       1.146183      -0.095140       0.959760           0.000012
           60              H      14.658550       9.989268       0.833489       0.101841       1.129275 0.82924800E+01  0.82894398E+02                                 1.828271                            1.708908      -1.435595       2.180085                    0.993940       3.941467      11.470499       0.463961       1.320639      -0.697000       0.027121      -0.007827      -0.017434       0.033177      -0.005332      -0.002624       0.005861       0.004565       0.015775      -0.009394      -0.000728       0.010122              1.891207       2.371782      -0.319389      -0.405856       1.553907       0.068695       1.747933          -0.000007
           61              H      15.887700      12.838572      21.252884       0.100672       1.159307 0.87465524E+01  0.87882094E+02                                 1.817621                            1.724982      -1.251419       2.273852                    0.995317       3.707995      10.532434       0.477836       1.275744      -0.708848       0.005214       0.001598      -0.036472       0.036877      -0.006442      -0.003929       0.001952       0.001501       0.034038      -0.012218      -0.000665       0.012884              1.853164       1.640052      -0.058457      -0.001330       1.458512      -0.193351       2.460929          -0.000077
           62              H      10.779091      11.280157       2.922623       0.106236       1.168791 0.85131145E+01  0.83570150E+02                                 1.739079                            1.636536      -0.797763       2.497168                    0.999485       3.273287       8.708099       0.528871       1.179761      -0.734868      -0.033160       0.010707       0.020123       0.040239      -0.009474      -0.007177      -0.001554       0.018425       0.029849      -0.018839       0.003369       0.015470              1.782639       2.252290      -0.237843      -0.260421       1.494397       0.045802       1.601230          -0.000085
           63              H      12.501978      10.432896       4.143630       0.101184       1.078836 0.76558225E+01  0.72636534E+02                                 1.590951                            1.505858      -0.765139       2.505329                    0.999474       3.169462       8.087726       0.581213       1.110728      -0.751677      -0.014340       0.003824       0.035229       0.038227      -0.008465      -0.005141      -0.001038       0.017561       0.041936      -0.019441       0.003448       0.015993              1.618904       1.437849      -0.066725       0.011218       1.306403      -0.128767       2.112458           0.000040
           64              H       9.408986       9.087372       0.106080       0.099241       1.166848 0.85007564E+01  0.83395313E+02                                 1.726524                            1.626084      -0.814389       2.482344                    0.999279       3.341306       8.878125       0.535257       1.166432      -0.737163       0.030151      -0.021460      -0.013756       0.039483      -0.003487      -0.010210       0.003563      -0.007377      -0.047255      -0.020173       0.005229       0.014944              1.769254       2.168537      -0.222314      -0.323025       1.628647       0.090348       1.510578           0.000025
           65              H       7.563291       7.860499       0.694935       0.115664       1.163283 0.84077800E+01  0.82119596E+02                                 1.708390                            1.605398      -1.015261       2.396733                    0.997973       3.305185       8.715148       0.545538       1.149517      -0.741096       0.001585      -0.038419      -0.005502       0.038843      -0.006918      -0.009351       0.005196      -0.012117      -0.036869      -0.017379      -0.000571       0.017950              1.750672       1.531937       0.105715      -0.057457       2.375363       0.082637       1.344716          -0.000017
           66              H       5.712172      11.201671       1.898623       0.122505       1.111565 0.79666324E+01  0.76896293E+02                                 1.675349                            1.577507      -0.850768       2.479789                    0.999394       3.207714       8.453735       0.541722       1.171383      -0.736396      -0.030586       0.019793       0.016243       0.039889      -0.007616      -0.007988       0.007143      -0.006008      -0.036594      -0.016217      -0.001701       0.017917              1.716765       2.165539      -0.213971      -0.280234       1.553608       0.091918       1.431149          -0.000022
           67              H       7.559715      12.439315       1.251316       0.100090       1.192167 0.86892531E+01  0.85963127E+02                                 1.765638                            1.653581      -1.019344       2.382224                    0.998148       3.437864       9.260765       0.524659       1.180048      -0.732891      -0.005060       0.038369       0.006838       0.039300      -0.006030      -0.008947       0.008362      -0.010611      -0.032114      -0.016567      -0.001440       0.018008              1.815176       1.594175       0.196895      -0.057602       2.498881       0.019745       1.352473           0.000001
           68              H       9.650767       1.792622      17.698108       0.108371       1.106587 0.82909384E+01  0.81835264E+02                                 1.730372                            1.654443      -1.201095       2.301588                    0.995774       3.587166       9.954315       0.501231       1.238030      -0.717348       0.028162       0.018721      -0.013940       0.036578       0.010587      -0.002697       0.000204       0.008795      -0.001253      -0.011510      -0.000530       0.012041              1.743677       1.774398       0.375834      -0.170874       1.730496      -0.113701       1.726138          -0.000003
           69              H       9.171891       1.831347      19.945281       0.096306       1.001717 0.72309039E+01  0.70173355E+02                                 1.730103                            1.628829      -1.171100       2.314030                    0.994486       3.809386      11.089719       0.458709       1.375909      -0.686704       0.018098       0.024079       0.020111       0.036219       0.012627       0.001120       0.001781      -0.000724       0.021632      -0.016246       0.005875       0.010370              1.794386       1.658149       0.299332       0.268946       1.836584       0.374953       1.888427           0.000003
           70              H      12.192299      12.302953      19.401889       0.101646       1.191992 0.85659774E+01  0.84298099E+02                                 1.751686                            1.630612      -1.036236       2.375978                    0.997675       3.418446       9.133419       0.534700       1.164006      -0.736653      -0.028724      -0.024185       0.008581       0.038518       0.015245       0.002069       0.003488       0.002252       0.004726      -0.016151       0.000568       0.015583              1.808544       1.894797       0.474939      -0.364604       1.748995      -0.264138       1.781839           0.000000
           71              H      12.633994      12.320053      17.137397       0.118988       1.164196 0.84429243E+01  0.82428942E+02                                 1.705513                            1.606979      -0.977996       2.417771                    0.998359       3.245870       8.516437       0.546966       1.146988      -0.742583      -0.021803      -0.022827      -0.022159       0.038568       0.016627       0.000394       0.003151      -0.000119      -0.000757      -0.016733      -0.000385       0.017118              1.737151       1.601047       0.306018       0.227804       1.692726       0.354121       1.917679          -0.000019
           72              H       5.390151       0.556661       2.130268       0.100001       1.131024 0.81134577E+01  0.79813454E+02                                 1.776314                            1.650978      -1.041004       2.375099                    0.997133       3.579830       9.983262       0.494229       1.259819      -0.712775       0.023700      -0.014134       0.024946       0.037199      -0.004429       0.013040       0.001820      -0.004628       0.012672      -0.015247       0.001511       0.013735              1.849169       1.935501      -0.414714       0.432951       1.885640      -0.295610       1.726364          -0.000001
           73              H       4.935107       2.772632       2.556754       0.122759       1.045922 0.74870634E+01  0.71227927E+02                                 1.612049                            1.532688      -0.869551       2.472285                    0.999365       3.170235       8.322717       0.547193       1.176595      -0.734819       0.015776       0.015831       0.033113       0.039949       0.000150       0.013731       0.002231      -0.006825       0.016390      -0.015325       0.000491       0.014834              1.639492       1.458615       0.075256       0.275734       1.610534       0.325918       1.849327          -0.000009
           74              H       5.421124       4.806530      21.040723       0.113394       1.022415 0.71364774E+01  0.68952768E+02                                 1.740049                            1.605987      -1.298850       2.258133                    0.994015       3.801381      11.001905       0.467743       1.355287      -0.690071      -0.022520       0.013802      -0.023296       0.035219      -0.005751       0.006987       0.008712      -0.003918       0.004560      -0.014343       0.004160       0.010184              1.819487       1.948230      -0.413237       0.426533       1.837096      -0.315985       1.673136           0.000000
           75              H       5.817638       2.584567      20.681349       0.107382       1.096760 0.81532195E+01  0.79687608E+02                                 1.703723                            1.631287      -0.778322       2.505723                    0.999691       3.329611       9.025925       0.512013       1.223948      -0.723483      -0.019144      -0.013760      -0.031255       0.039150      -0.000747       0.015019       0.001822      -0.008227       0.013561      -0.017048       0.001913       0.015135              1.725786       1.625614       0.140231       0.263947       1.764922       0.304936       1.786823          -0.000004
           76              H      14.097088       9.839910       4.881863       0.431942       0.417465 0.23436958E+01  0.17039154E+02                                 0.956399                            0.922379      -1.258355       2.484117                    0.999965       1.894706       4.663717       0.618886       1.361284      -0.693489      -0.017876       0.008271       0.017701       0.026481      -0.003296      -0.011143       0.004496       0.006073       0.023613      -0.008599      -0.008169       0.016768              0.964137       1.077413      -0.142451      -0.089748       0.855238       0.032154       0.959760           0.000013
           77              C      16.155072      10.854696      14.258938       0.632196      22.388393 0.23719641E+03  0.48215962E+04                                 7.268863                            5.446291       0.064169       2.091643                    0.999484      21.135228      57.620160       0.642537       0.468948      -1.026860       0.020542       0.092609       0.073079       0.119745       0.013928      -0.008938       0.004362       0.127359      -0.037461      -0.059545      -0.012722       0.072267              8.542178       3.998135      -0.789185      -0.584303      11.586641       0.961490      10.041759           0.012023
           78              C      16.193226       9.593537      13.444717      -0.089970      35.491493 0.44887299E+03  0.10548323E+05                                 9.236865                            6.963061       0.164857       2.043747                    0.999475      27.946160      78.140441       0.643484       0.405050      -1.080668       0.011675      -0.057741      -0.055398       0.080866       0.008057       0.004002      -0.004656      -0.010089      -0.048028      -0.018130       0.000477       0.017653             11.014444       4.993329      -0.809775      -1.131054      16.456331       3.222207      11.593672           0.000999
           79              C      16.384796       9.644952      12.085156      -0.078700      32.216367 0.43225235E+03  0.10228481E+05                                 9.044578                            7.125520      -0.273497       1.895289                    0.998671      29.515776      87.365622       0.587632       0.440481      -1.041063       0.005966      -0.034316       0.015174       0.037993       0.008147       0.017542      -0.026518       0.035476      -0.046436      -0.044330       0.012280       0.032050             10.301363       5.094755      -0.338163      -1.128576      14.435686       2.202324      11.373649           0.003826
           80              C      16.469030       8.473337      11.345407      -0.069183      30.798212 0.40310011E+03  0.93553734E+04                                 8.638560                            6.761028       0.042031       1.995680                    0.999596      28.926854      84.259028       0.620603       0.425249      -1.052307      -0.005550      -0.000422       0.037204       0.037618      -0.003412       0.006317      -0.013610       0.063338       0.046670      -0.042685       0.013944       0.028740              9.947434       4.842481       0.179678      -0.777792      14.938793       2.115424      10.061027          -0.002103
           81              C      16.353974       7.233765      11.932530      -0.183110      41.812040 0.59292989E+03  0.15026496E+05                                10.581323                            8.218759      -0.306080       1.879867                    0.997978      31.095668      92.057733       0.565733       0.427209      -1.060070      -0.007082       0.063725       0.044473       0.078031      -0.005053       0.008099       0.001576       0.054779      -0.048379      -0.021146      -0.015950       0.037096             12.637253       6.197191       0.504505      -0.759413      18.928996       3.076077      12.785571           0.005170
           82              C      16.179360       7.214522      13.311575      -0.053557      29.762722 0.38641719E+03  0.88508081E+04                                 8.398716                            6.611316       0.147580       2.036803                    0.999622      28.196632      80.900647       0.630419       0.424180      -1.055719       0.003660       0.035461      -0.017386       0.039663       0.001492       0.005240      -0.036866       0.000429      -0.014029      -0.038874       0.002949       0.035924              9.517866       4.921404       0.125461      -0.749939      13.292424       2.772752      10.339771          -0.002839
           83              C      16.112664       8.365177      14.045262      -0.129917      31.616220 0.40602190E+03  0.93806732E+04                                 8.635582                            6.707676       0.237560       2.044379                    0.999796      29.042279      82.677727       0.637963       0.415553      -1.065110       0.009950      -0.015820      -0.037701       0.042079       0.004289      -0.001693      -0.035696       0.036619       0.137168      -0.054196      -0.004456       0.058652              9.828392       4.831077      -0.158492      -0.662363      14.674833       2.234138       9.979266           0.003142
           84              C      14.939095       4.617834      11.420746      -0.203544      45.470301 0.62277133E+03  0.15979598E+05                                11.191079                            8.412042      -0.363265       1.851696                    0.997880      31.922119      95.128769       0.560226       0.426094      -1.060637      -0.070184      -0.041052       0.014549       0.082599       0.009176      -0.000337       0.010584       0.004146       0.056298      -0.020705      -0.001615       0.022320             13.903052      19.156789       4.835577      -2.407279      15.118899      -3.599107       7.433467           0.000217
           85              C      13.652550       5.149946      11.277429      -0.086245      33.330146 0.41401359E+03  0.96451403E+04                                 9.050854                            6.822207       0.084841       2.000256                    0.999662      29.198662      84.411710       0.623657       0.421567      -1.057649       0.007785      -0.035302       0.011685       0.037992      -0.025412       0.007738      -0.018567      -0.051984      -0.006839      -0.035212      -0.010678       0.045889             10.770398      15.487059       3.547531      -1.954221      10.960494      -2.510525       5.863643           0.000013
           86              C      12.537378       4.432041      11.638969      -0.112384      34.032999 0.41370888E+03  0.96177022E+04                                 9.158955                            6.807152      -0.002936       1.971300                    0.999627      29.161807      83.687326       0.627281       0.420017      -1.060666       0.021960      -0.011451       0.001122       0.024791      -0.026409       0.006336       0.000710       0.025513      -0.028572      -0.025574      -0.009083       0.034657             10.960250      14.529318       3.979588      -1.936412      12.435311      -3.062396       5.916121           0.000025
           87              C      12.668205       3.161097      12.182793      -0.006210      37.288146 0.42253898E+03  0.97840304E+04                                 9.692368                            6.815981       0.011938       2.015590                    0.999215      26.763853      74.371235       0.641555       0.412307      -1.075496       0.033527       0.027524      -0.012526       0.045150      -0.001596      -0.000291      -0.003700       0.002644       0.015548      -0.005796      -0.000711       0.006507             12.450324      17.533697       5.597347      -2.446857      13.645998      -3.292604       6.171278          -0.000164
           88              C      11.461548       2.360108      12.562734       0.569372      25.276607 0.26745845E+03  0.56266467E+04                                 7.966476                            5.789468      -0.030545       2.037064                    0.999686      22.891998      64.391178       0.619527       0.469951      -1.021894      -0.040932      -0.017895       0.027100       0.052250      -0.039432      -0.005294       0.062151      -0.051914       0.240456      -0.091726      -0.022162       0.113888              9.907019      13.649382       3.591581      -1.294193      10.409819      -2.478486       5.661856           0.000202
           89              C      13.925594       2.623194      12.352305      -0.103391      33.298640 0.40953904E+03  0.94883898E+04                                 9.035294                            6.774622       0.091197       2.006762                    0.999736      28.768378      82.182948       0.629076       0.420248      -1.061447       0.005471       0.023333      -0.006618       0.024863      -0.010669       0.006453      -0.013636      -0.045820       0.006524      -0.026814      -0.004775       0.031589             10.823953      15.610943       3.876037      -1.790058      11.277002      -2.364471       5.583914           0.000019
           90              C      15.048212       3.353640      11.965437      -0.079389      33.143027 0.40474885E+03  0.93672124E+04                                 8.968716                            6.703359       0.104461       2.003994                    0.999682      29.014479      83.343980       0.635698       0.416323      -1.061970      -0.040097       0.008936      -0.003799       0.041256      -0.038448       0.017238      -0.002160       0.005403      -0.003465      -0.040755      -0.002919       0.043673             10.761472      14.802396       3.826641      -1.887825      11.839254      -2.763191       5.642768           0.000037
           91              C       6.955548       2.304482      12.104640       0.614148      24.718443 0.24762164E+03  0.51177519E+04                                 7.865600                            5.593790      -0.008489       2.057061                    0.999562      22.156607      62.081799       0.625404       0.473865      -1.018219       0.051795      -0.038680      -0.003248       0.064726       0.104704      -0.021662       0.003714      -0.068943      -0.117378      -0.097396      -0.032960       0.130355              9.820489      11.624782      -5.286361       1.850500       8.403597      -0.276914       9.433087           0.000531
           92              C      16.857535       6.720088       4.883162       0.584059      25.061099 0.26855900E+03  0.56636905E+04                                 8.019792                            5.844519      -0.188395       1.989291                    0.999226      22.881605      64.742536       0.608916       0.476968      -1.016661       0.008345      -0.008753      -0.048777       0.050253      -0.044092       0.001387       0.025137      -0.084032      -0.266206      -0.092937      -0.014937       0.107874             10.069986       7.158195       1.182734      -0.148149       5.400804      -1.742252      17.650959           0.000238
           93              C      16.706130       6.479115       6.349020      -0.002994      37.629980 0.41841341E+03  0.96659936E+04                                 9.766672                            6.783920       0.019739       2.021125                    0.999213      26.614969      73.902230       0.642803       0.412465      -1.075256      -0.000192      -0.014054       0.041697       0.044002       0.006732       0.004790       0.005705      -0.009660      -0.005748      -0.008176      -0.004673       0.012849             12.657957       9.369323       1.780509       0.188757       6.030208      -2.383650      22.574342          -0.000340
           94              C      17.753284       6.792993       7.212385      -0.105743      33.250262 0.42498729E+03  0.99604178E+04                                 9.067572                            6.923645       0.049014       1.990063                    0.999695      29.235860      84.625148       0.617845       0.422985      -1.057327      -0.025673      -0.010267       0.008957       0.029064       0.007601      -0.020392      -0.006006      -0.020728      -0.063470      -0.033521       0.006269       0.027252             10.692938       8.946172       1.451937       1.902547       5.548842      -1.009615      17.583801           0.000039
           95              C      17.652323       6.537404       8.564369      -0.093088      33.006737 0.44388684E+03  0.10558399E+05                                 9.095186                            7.137226      -0.036451       1.962948                    0.998886      29.852395      88.171498       0.598360       0.430346      -1.048663      -0.030837      -0.016281      -0.020885       0.040647       0.002361       0.021339       0.017073       0.005184      -0.065571      -0.036679       0.007926       0.028753             10.481462       9.763155       1.850967       0.163703       6.073695      -1.547899      15.607535          -0.000037
           96              C      16.483259       6.003855       9.114255      -0.196889      42.570504 0.62207222E+03  0.15952174E+05                                10.657667                            8.398355      -0.358274       1.855391                    0.997688      31.766367      94.539584       0.561756       0.425186      -1.061536       0.012223       0.014071      -0.081967       0.084060      -0.014401      -0.004142       0.005390      -0.035876      -0.009183      -0.021726      -0.004250       0.025975             12.332467      11.836557       2.463487       0.438118       7.260884      -1.760504      17.899960           0.000079
           97              C      15.438479       5.708738       8.241365      -0.085711      32.588726 0.41012729E+03  0.95207679E+04                                 8.853885                            6.754143       0.105596       2.003287                    0.999730      29.140193      83.767238       0.632557       0.417112      -1.061723       0.034812       0.006130      -0.020241       0.040733       0.020045      -0.006683       0.007183       0.031561      -0.106946      -0.038596      -0.004846       0.043443             10.209870       9.384623       2.034010       0.084286       5.712159      -1.774121      15.532828          -0.000080
           98              C      15.553372       5.946729       6.876175      -0.101630      32.199283 0.40564402E+03  0.93823917E+04                                 8.827984                            6.748376       0.032953       1.987913                    0.999660      28.826238      82.470522       0.629003       0.421003      -1.060217       0.021718      -0.007644       0.019155       0.029950       0.008443       0.021832       0.015289       0.014463      -0.025475      -0.026208      -0.006207       0.032415             10.148409       8.872767       1.914175      -0.775048       5.679878      -2.126706      15.892581           0.000059
           99              C       3.447917       4.669303      11.350387      -0.195803      42.796177 0.62547062E+03  0.16069593E+05                                10.739526                            8.442422      -0.384792       1.848180                    0.997632      31.798118      94.885452       0.557891       0.427325      -1.059650       0.063888      -0.049856       0.013095       0.082090       0.014858      -0.010742      -0.019782       0.013121       0.001086      -0.024175      -0.006141       0.030317             12.685593      15.939767      -4.648970       2.635230      12.428526       2.031874       9.688486           0.000443
          100              C       4.307619       4.968877      12.408376      -0.090317      31.598761 0.41735779E+03  0.97463203E+04                                 8.713993                            6.842011       0.168204       2.026488                    0.999774      29.260104      84.795491       0.623568       0.420620      -1.057842       0.009168      -0.034290      -0.017832       0.039722       0.015668      -0.013863       0.019672      -0.028203       0.059081      -0.038651       0.005397       0.033254              9.969608      11.724557      -3.699563       2.220075      10.291985       1.709390       7.892282          -0.000064
          101              C       5.428652       4.199893      12.658640      -0.093626      31.245321 0.40449572E+03  0.93440303E+04                                 8.659446                            6.751627       0.168610       2.038568                    0.999701      28.454799      81.209526       0.627410       0.422605      -1.059798      -0.023399      -0.006505      -0.014674       0.028375       0.023609       0.007011      -0.002853       0.006324       0.064512      -0.035380       0.011970       0.023409              9.959797      11.194265      -4.745074       1.586093      10.844751       1.444998       7.840374           0.000112
          102              C       5.737118       3.124102      11.834243      -0.024186      36.271372 0.42956244E+03  0.99855323E+04                                 9.494596                            6.867603       0.102666       2.046442                    0.999309      26.807481      74.584028       0.639950       0.411733      -1.076109      -0.041511       0.023798      -0.000937       0.047858      -0.001569      -0.005072      -0.006198      -0.006702       0.030071      -0.010875      -0.002594       0.013468             11.921043      15.036038      -6.549395       2.817802      12.235978       0.794567       8.491113          -0.000202
          103              C       4.890201       2.817645      10.775388      -0.100714      33.386437 0.43450192E+03  0.10273520E+05                                 9.228451                            7.107047      -0.120088       1.945267                    0.998884      29.375962      86.324400       0.594238       0.435931      -1.045958      -0.010189       0.025091       0.010199       0.028938       0.006131      -0.006938       0.000703      -0.034669       0.067380      -0.030531       0.007143       0.023387             10.734314      13.225082      -4.430084       2.181210      11.056340       1.567344       7.921521           0.000124
          104              C       3.767467       3.574043      10.557382      -0.071954      30.946689 0.40341632E+03  0.93564124E+04                                 8.673669                            6.772600       0.105073       2.018869                    0.999426      28.790675      83.596484       0.619386       0.426372      -1.052528       0.025525       0.009192       0.022888       0.035495       0.024248       0.000117       0.011167       0.008047       0.095486      -0.041481       0.006662       0.034818             10.016448      12.358194      -4.593931       1.327302      10.687759       1.461228       7.003392           0.000027
          105              C       8.355915       5.726958      18.214655       0.632198      22.389435 0.23720852E+03  0.48218967E+04                                 7.268954                            5.446335       0.064275       2.091669                    0.999484      21.136059      57.622465       0.642553       0.468932      -1.026871      -0.093185       0.017852      -0.073093       0.119770       0.055870       0.000457      -0.009944      -0.066987      -0.037359      -0.059518      -0.012690       0.072208              8.542306       9.820095      -3.302823       0.651187       5.764920      -0.917600      10.041902           0.012021
          106              C       9.498642       5.192027      19.028876      -0.089978      35.493500 0.44889900E+03  0.10549100E+05                                 9.237203                            6.963256       0.164882       2.043739                    0.999475      27.947140      78.144101       0.643475       0.405049      -1.080667       0.048395      -0.033614       0.055409       0.080883       0.001844      -0.002699       0.005519       0.018673      -0.047988      -0.018121       0.000461       0.017660             11.014917      14.066575      -4.727150       2.510120       7.384087      -2.315768      11.594089           0.001000
          107              C       9.375504       5.036530      20.388437      -0.078694      32.216907 0.43225998E+03  0.10228716E+05                                 9.044680                            7.125576      -0.273523       1.895279                    0.998671      29.516189      87.367361       0.587630       0.440480      -1.041063       0.029137      -0.019081      -0.015186       0.037995       0.018485      -0.017393       0.026612      -0.012440      -0.046425      -0.044321       0.012291       0.032030             10.301502      12.722104      -3.631267       1.574640       6.808612      -1.909144      11.373791           0.003824
          108              C      10.417756       4.494787      21.128186      -0.069180      30.798712 0.40310683E+03  0.93555698E+04                                 8.638644                            6.761075       0.042029       1.995674                    0.999596      28.927171      84.260180       0.620602       0.425248      -1.052307       0.002592       0.004923      -0.037205       0.037619       0.020710      -0.009992       0.011193      -0.048399       0.046697      -0.042688       0.013950       0.028738              9.947554      13.483414      -3.551041       1.633912       6.298112      -1.552640      10.061137          -0.002105
          109              C      11.601395       4.109071      20.541063      -0.183111      41.812718 0.59293996E+03  0.15026800E+05                                10.581366                            8.218773      -0.306045       1.879874                    0.997978      31.096003      92.058562       0.565739       0.427203      -1.060075      -0.055705       0.031763      -0.044477       0.078039       0.016457       0.004654       0.006806      -0.044891      -0.048340      -0.021132      -0.015937       0.037069             12.637340      17.295931      -4.287382       2.523159       7.830473      -1.916543      12.785615           0.005170
          110              C      11.688276       4.261754      19.162018      -0.053552      29.763136 0.38642271E+03  0.88509674E+04                                 8.398788                            6.611359       0.147584       2.036800                    0.999622      28.196888      80.901573       0.630417       0.424180      -1.055719      -0.034007       0.010693       0.017390       0.039664       0.001176      -0.031774       0.019426       0.001886      -0.014035      -0.038878       0.002946       0.035932              9.517968      12.068652      -2.960352       2.248413       6.145407      -1.787609      10.339845          -0.002840
          111              C      10.658315       4.779087      18.428331      -0.129910      31.616767 0.40602900E+03  0.93808812E+04                                 8.635662                            6.707720       0.237528       2.044365                    0.999796      29.042658      82.679080       0.637963       0.415551      -1.065111       0.010572      -0.015406       0.037705       0.042081       0.016259      -0.033443       0.012592      -0.018854       0.137203      -0.054190      -0.004473       0.058663              9.828502      13.013009      -3.691036       1.788609       6.493154      -1.493700       9.979344           0.003138
          112              C      14.563878       4.371138      21.052847      -0.203548      45.470686 0.62277781E+03  0.15979809E+05                                11.191137                            8.412084      -0.363308       1.851681                    0.997880      31.922326      95.129584       0.560225       0.426094      -1.060637       0.065511       0.048162      -0.014548       0.082601       0.007803       0.009583      -0.004504       0.010512       0.056295      -0.020706      -0.001613       0.022319             13.903121      19.272945       4.785483      -4.258517      15.002915      -0.783452       7.433502           0.000218
          113              C      14.585318       5.763217      21.196164      -0.086244      33.330244 0.41401585E+03  0.96452064E+04                                 9.050867                            6.822226       0.084833       2.000252                    0.999662      29.198751      84.412032       0.623656       0.421567      -1.057648       0.029327      -0.021141      -0.011683       0.037993      -0.036345      -0.013980       0.014464      -0.001345      -0.006839      -0.035213      -0.010678       0.045891             10.770403      14.253726       4.079997      -3.079498      12.193831      -0.798995       5.863653           0.000010
          114              C      15.686453       6.502473      20.834624      -0.112385      34.032741 0.41370570E+03  0.96175995E+04                                 9.158882                            6.807110      -0.002923       1.971305                    0.999627      29.161652      83.686461       0.627286       0.420016      -1.060668       0.001811      -0.024700      -0.001120       0.024791      -0.008822       0.003164       0.005538      -0.055936      -0.028578      -0.025572      -0.009085       0.034657             10.960156      15.660683       3.491019      -3.579082      11.303699      -0.563896       5.916085           0.000023
          115              C      16.801429       5.878582      20.290800      -0.006203      37.287741 0.42253367E+03  0.97838707E+04                                 9.692283                            6.815930       0.011962       2.015600                    0.999215      26.763666      74.370431       0.641559       0.412307      -1.075497      -0.038557      -0.019871       0.012527       0.045149      -0.000134      -0.003515       0.001202      -0.004136       0.015542      -0.005796      -0.000712       0.006508             12.450210      18.330624       5.253152      -3.992765      12.848770      -0.941280       6.171237          -0.000164
          116              C      18.015104       6.668896      19.910859       0.569373      25.276714 0.26745972E+03  0.56266735E+04                                 7.966466                            5.789460      -0.030558       2.037056                    0.999686      22.892031      64.391030       0.619532       0.469947      -1.021897       0.032655       0.030483      -0.027097       0.052248      -0.045938       0.054962      -0.029492      -0.021811       0.240465      -0.091736      -0.022154       0.113889              9.907007      13.532868       3.641856      -2.788459      10.526302      -0.205738       5.661850           0.000208
          117              C      16.796861       4.510975      20.121288      -0.103390      33.298557 0.40953788E+03  0.94883510E+04                                 9.035270                            6.774608       0.091209       2.006767                    0.999736      28.768287      82.182492       0.629077       0.420248      -1.061448      -0.023588       0.004227       0.006619       0.024861      -0.023988      -0.009966       0.011329       0.015897       0.006514      -0.026810      -0.004781       0.031590             10.823927      14.779043       4.235220      -2.880335      12.108834      -0.706196       5.583904           0.000019
          118              C      15.681263       3.769854      20.508156      -0.079389      33.143106 0.40474974E+03  0.93672377E+04                                 8.968723                            6.703363       0.104459       2.003992                    0.999682      29.014542      83.344174       0.635698       0.416323      -1.061970       0.007690       0.040355       0.003801       0.041257      -0.024400       0.004849       0.016682      -0.059674      -0.003469      -0.040754      -0.002920       0.043674             10.761480      15.089998       3.702474      -3.285155      11.551669      -0.637897       5.642773           0.000035
          119              C      19.852278      10.783738      20.368953       0.614155      24.718625 0.24762354E+03  0.51178021E+04                                 7.865631                            5.593804      -0.008472       2.057063                    0.999562      22.156778      62.082395       0.625404       0.473864      -1.018219       0.014973      -0.062884       0.003247       0.064723       0.046722      -0.005176      -0.021364       0.199697      -0.117358      -0.097406      -0.032952       0.130359              9.820535       5.062172      -2.452962       0.479282      14.966288       1.808685       9.433144           0.000526
          120              C       8.920514       1.501709       5.941369       0.584050      25.060865 0.26855647E+03  0.56636230E+04                                 8.019712                            5.844471      -0.188349       1.989307                    0.999226      22.881613      64.742449       0.608922       0.476964      -1.016663       0.004753      -0.011128       0.048775       0.050254      -0.060818       0.023635      -0.008688      -0.006600      -0.266166      -0.092928      -0.014943       0.107871             10.069872       6.537695       1.450592      -1.658220       6.021200       0.554604      17.650720           0.000237
          121              C       9.201762       1.545193       4.475511      -0.002993      37.629786 0.41841060E+03  0.96659039E+04                                 9.766611                            6.783879       0.019773       2.021136                    0.999213      26.614862      73.901620       0.642808       0.412463      -1.075259       0.012979      -0.005396      -0.041698       0.044003       0.001104       0.007135       0.002136       0.016425      -0.005744      -0.008176      -0.004673       0.012849             12.657887       7.850681       2.436111      -2.113532       7.548714       1.118168      22.574266          -0.000340
          122              C       8.498521       0.708233       3.612146      -0.105739      33.249994 0.42498300E+03  0.99602839E+04                                 9.067506                            6.923599       0.049033       1.990072                    0.999695      29.235648      84.624161       0.617849       0.422984      -1.057329       0.019603       0.019499      -0.008957       0.029064      -0.002330      -0.013598      -0.016342       0.025279      -0.063465      -0.033520       0.006269       0.027252             10.692863       7.139331       2.231987      -0.172756       7.355562       2.146888      17.583695           0.000040
          123              C       8.773192       0.699613       2.260162      -0.093086      33.006652 0.44388546E+03  0.10558356E+05                                 9.095168                            7.137215      -0.036450       1.962950                    0.998886      29.852318      88.171170       0.598360       0.430346      -1.048663       0.027171       0.021857       0.020884       0.040646       0.003505       0.024133       0.012823      -0.000118      -0.065571      -0.036679       0.007926       0.028752             10.481441       8.000552       2.611952      -1.356198       7.836257       0.763858      15.607513          -0.000037
          124              C       9.726434       1.561423       1.710276      -0.196889      42.570583 0.62207367E+03  0.15952222E+05                                10.657680                            8.398367      -0.358279       1.855389                    0.997688      31.766409      94.539767       0.561756       0.425186      -1.061536      -0.017762      -0.005645       0.081966       0.084059      -0.022931       0.003307      -0.005939       0.003641      -0.009185      -0.021725      -0.004250       0.025975             12.332484       9.772819       3.354506      -1.442609       9.324635       1.100083      17.899998           0.000079
          125              C      10.411510       2.403640       2.583166      -0.085711      32.588714 0.41012680E+03  0.95207550E+04                                 8.853885                            6.754141       0.105590       2.003286                    0.999730      29.140189      83.767261       0.632557       0.417113      -1.061723      -0.019426      -0.029531       0.020241       0.040733       0.025232       0.003945      -0.008983       0.007535      -0.106943      -0.038595      -0.004847       0.043442             10.209875       7.769588       2.731300      -1.595381       7.327192       0.780617      15.532844          -0.000081
          126              C      10.147472       2.392495       3.948356      -0.101630      32.199166 0.40564247E+03  0.93823384E+04                                 8.827941                            6.748349       0.032971       1.987919                    0.999660      28.826136      82.469910       0.629007       0.421001      -1.060219      -0.001590      -0.022970      -0.019154       0.029951       0.011055       0.022692       0.013985       0.002373      -0.025464      -0.026207      -0.006211       0.032418             10.148366       7.574682       2.474561      -2.259719       6.977852       0.131426      15.892563           0.000060
          127              C      19.071540      14.941418      21.123206      -0.195801      42.796264 0.62547153E+03  0.16069620E+05                                10.739531                            8.442421      -0.384792       1.848180                    0.997632      31.798154      94.885540       0.557892       0.427324      -1.059651       0.020447      -0.078418      -0.013094       0.082091       0.014966      -0.022419      -0.002022       0.012630       0.001087      -0.024176      -0.006141       0.030317             12.685608       9.596584      -1.910329       2.909996      18.771757       1.613951       9.688482           0.000442
          128              C      18.455734      14.270884      20.065217      -0.090315      31.598791 0.41735813E+03  0.97463296E+04                                 8.713997                            6.842013       0.168202       2.026487                    0.999774      29.260110      84.795496       0.623568       0.420620      -1.057842       0.027845      -0.022010       0.017833       0.039721       0.000483       0.012567      -0.020526       0.042149       0.059085      -0.038653       0.005397       0.033256              9.969616       7.824444      -2.015705       2.449369      14.192127       1.360635       7.892278          -0.000063
          129              C      18.717368      12.936868      19.814953      -0.093619      31.245073 0.40449150E+03  0.93439022E+04                                 8.659388                            6.751581       0.168628       2.038576                    0.999701      28.454605      81.208666       0.627414       0.422603      -1.059799       0.015246       0.018902       0.014675       0.028374       0.018489       0.000161       0.007570       0.030026       0.064507      -0.035376       0.011967       0.023409              9.959736       7.446037      -3.126798       1.955314      14.592869       0.883377       7.840301           0.000112
          130              C      19.582764      12.227244      20.639350      -0.024182      36.271214 0.42955918E+03  0.99854317E+04                                 9.494548                            6.867563       0.102693       2.046451                    0.999309      26.807377      74.583500       0.639954       0.411731      -1.076110      -0.005396       0.047541       0.000937       0.047856      -0.003515      -0.007701      -0.002198       0.002312       0.030080      -0.010875      -0.002595       0.013470             11.920992       7.909055      -3.472331       1.846397      19.362851       2.272033       8.491071          -0.000203
          131              C      17.246944      10.941873       0.049143      -0.100712      33.386475 0.43450131E+03  0.10273501E+05                                 9.228453                            7.107037      -0.120117       1.945258                    0.998883      29.375977      86.324408       0.594239       0.435931      -1.045958      -0.018999       0.019299      -0.010198       0.028938      -0.008412      -0.002105      -0.006647       0.032698       0.067367      -0.030527       0.007144       0.023383             10.734328       8.172761      -2.248776       2.303553      16.108703       1.381262       7.921520           0.000120
          132              C      16.997540      12.272462       0.267149      -0.071954      30.946802 0.40341730E+03  0.93564415E+04                                 8.673696                            6.772612       0.105071       2.018869                    0.999426      28.790695      83.596584       0.619385       0.426372      -1.052527      -0.018558      -0.019790      -0.022887       0.035495       0.019557       0.010299      -0.004319       0.029780       0.095482      -0.041481       0.006664       0.034817             10.016493       7.606659      -2.542486       1.867654      15.439416       0.639365       7.003403           0.000026
          133              C       7.093544       4.430648       7.390124       0.632197      22.388990 0.23720341E+03  0.48217666E+04                                 7.268886                            5.446296       0.064268       2.091671                    0.999484      21.135729      57.621400       0.642552       0.468935      -1.026869      -0.020543      -0.092623      -0.073089       0.119762       0.013931      -0.008945       0.004361       0.127290      -0.037392      -0.059523      -0.012701       0.072224              8.542214       3.998148      -0.789195      -0.584306      11.586688       0.961524      10.041806           0.012020
          134              C       7.055390       5.691807       8.204345      -0.089977      35.492772 0.44888976E+03  0.10548822E+05                                 9.237073                            6.963183       0.164879       2.043743                    0.999475      27.946795      78.142765       0.643479       0.405049      -1.080668      -0.011676       0.057751       0.055405       0.080878       0.008060       0.003999      -0.004662      -0.010107      -0.047999      -0.018124       0.000467       0.017657             11.014733       4.993427      -0.809814      -1.131084      16.456841       3.222335      11.593930           0.001000
          135              C       6.863820       5.640392       9.563906      -0.078696      32.216732 0.43225753E+03  0.10228642E+05                                 9.044653                            7.125562      -0.273521       1.895281                    0.998671      29.516051      87.366840       0.587630       0.440481      -1.041062      -0.005967       0.034315      -0.015181       0.037995       0.008149       0.017539      -0.026518       0.035453      -0.046427      -0.044326       0.012288       0.032037             10.301464       5.094790      -0.338171      -1.128589      14.435856       2.202369      11.373746           0.003826
          136              C       6.779586       6.812007      10.303655      -0.069185      30.798607 0.40310561E+03  0.93555341E+04                                 8.638629                            6.761069       0.042031       1.995676                    0.999596      28.927104      84.259945       0.620602       0.425249      -1.052307       0.005549       0.000426      -0.037205       0.037619      -0.003412       0.006316      -0.013611       0.063338       0.046689      -0.042688       0.013949       0.028739              9.947529       4.842514       0.179675      -0.777797      14.938966       2.115480      10.061107          -0.002102
          137              C       6.894642       8.051579       9.716532      -0.183111      41.812412 0.59293526E+03  0.15026653E+05                                10.581330                            8.218752      -0.306046       1.879875                    0.997978      31.095859      92.058097       0.565738       0.427204      -1.060074       0.007081      -0.063730      -0.044476       0.078037      -0.005052       0.008095       0.001576       0.054751      -0.048353      -0.021136      -0.015941       0.037077             12.637281       6.197192       0.504500      -0.759410      18.929081       3.076114      12.785569           0.005169
          138              C       7.069256       8.070822       8.337487      -0.053555      29.762970 0.38642061E+03  0.88509064E+04                                 8.398761                            6.611344       0.147586       2.036802                    0.999622      28.196775      80.901159       0.630417       0.424180      -1.055719      -0.003662      -0.035460       0.017389       0.039664       0.001492       0.005240      -0.036870       0.000424      -0.014034      -0.038877       0.002948       0.035929              9.517928       4.921427       0.125459      -0.749941      13.292538       2.772788      10.339818          -0.002837
          139              C       7.135952       6.920167       7.603800      -0.129913      31.616486 0.40602520E+03  0.93807711E+04                                 8.635623                            6.707698       0.237536       2.044370                    0.999796      29.042466      82.678429       0.637963       0.415552      -1.065110      -0.009952       0.015815       0.037704       0.042080       0.004289      -0.001695      -0.035695       0.036605       0.137189      -0.054192      -0.004467       0.058659              9.828448       4.831096      -0.158495      -0.662367      14.674939       2.234146       9.979309           0.003143
          140              C       8.309521      10.667510      10.228316      -0.203544      45.470327 0.62277215E+03  0.15979624E+05                                11.191077                            8.412045      -0.363266       1.851696                    0.997880      31.922150      95.128868       0.560226       0.426094      -1.060637       0.070183       0.041052      -0.014550       0.082599       0.009175      -0.000336       0.010585       0.004148       0.056299      -0.020705      -0.001615       0.022321             13.903037      19.156735       4.835560      -2.407259      15.118914      -3.599102       7.433460           0.000217
          141              C       9.596066      10.135398      10.371633      -0.086245      33.330161 0.41401411E+03  0.96451565E+04                                 9.050859                            6.822214       0.084837       2.000255                    0.999662      29.198683      84.411819       0.623656       0.421567      -1.057648      -0.007784       0.035302      -0.011686       0.037992      -0.025413       0.007738      -0.018567      -0.051983      -0.006838      -0.035212      -0.010677       0.045890             10.770397      15.487031       3.547523      -1.954210      10.960514      -2.510527       5.863645           0.000014
          142              C      10.711238      10.853303      10.010093      -0.112383      34.032808 0.41370646E+03  0.96176261E+04                                 9.158908                            6.807125      -0.002927       1.971304                    0.999627      29.161685      83.686723       0.627284       0.420017      -1.060667      -0.021960       0.011451      -0.001122       0.024791      -0.026408       0.006337       0.000710       0.025514      -0.028574      -0.025573      -0.009083       0.034657             10.960187      14.529199       3.979569      -1.936397      12.435267      -3.062384       5.916096           0.000025
          143              C      10.580411      12.124247       9.466269      -0.006208      37.287869 0.42253597E+03  0.97839375E+04                                 9.692303                            6.815947       0.011958       2.015598                    0.999215      26.763744      74.370699       0.641558       0.412306      -1.075497      -0.033527      -0.027524       0.012525       0.045150      -0.001597      -0.000291      -0.003702       0.002643       0.015544      -0.005796      -0.000710       0.006507             12.450226      17.533501       5.597306      -2.446834      13.645934      -3.292588       6.171243          -0.000164
          144              C      11.787068      12.925236       9.086328       0.569379      25.276523 0.26745761E+03  0.56266196E+04                                 7.966439                            5.789447      -0.030535       2.037068                    0.999686      22.891907      64.390680       0.619531       0.469949      -1.021896       0.040931       0.017896      -0.027100       0.052250      -0.039434      -0.005290       0.062152      -0.051916       0.240457      -0.091730      -0.022159       0.113889              9.906967      13.649284       3.591549      -1.294176      10.409785      -2.478477       5.661831           0.000202
          145              C       9.323022      12.662150       9.296757      -0.103388      33.298406 0.40953610E+03  0.94882999E+04                                 9.035241                            6.774591       0.091214       2.006769                    0.999736      28.768244      82.182334       0.629078       0.420248      -1.061448      -0.005471      -0.023333       0.006618       0.024862      -0.010667       0.006452      -0.013637      -0.045819       0.006521      -0.026812      -0.004777       0.031589             10.823880      15.610811       3.876018      -1.790044      11.276946      -2.364458       5.583885           0.000019
          146              C       8.200404      11.931704       9.683625      -0.079388      33.142966 0.40474830E+03  0.93671942E+04                                 8.968700                            6.703352       0.104464       2.003995                    0.999682      29.014444      83.343795       0.635699       0.416323      -1.061971       0.040097      -0.008936       0.003799       0.041256      -0.038448       0.017238      -0.002160       0.005403      -0.003465      -0.040754      -0.002918       0.043673             10.761445      14.802326       3.826629      -1.887815      11.839252      -2.763188       5.642759           0.000037
          147              C      16.293068      12.980862       9.544422       0.614149      24.718670 0.24762418E+03  0.51178174E+04                                 7.865634                            5.593808      -0.008502       2.057052                    0.999562      22.156782      62.082361       0.625405       0.473864      -1.018220      -0.051795       0.038676       0.003248       0.064724       0.104710      -0.021664       0.003718      -0.068934      -0.117362      -0.097404      -0.032953       0.130357              9.820537      11.624826      -5.286392       1.850506       8.403645      -0.276911       9.433141           0.000531
          148              C       6.391081       8.565256      16.765900       0.584062      25.060602 0.26855330E+03  0.56635436E+04                                 8.019677                            5.844449      -0.188349       1.989309                    0.999226      22.881506      64.742230       0.608920       0.476967      -1.016661      -0.008343       0.008755       0.048782       0.050258      -0.044090       0.001387       0.025137      -0.084027      -0.266196      -0.092934      -0.014936       0.107870             10.069821       7.158107       1.182712      -0.148109       5.400745      -1.742209      17.650610           0.000236
          149              C       6.542486       8.806229      15.300042      -0.002994      37.629866 0.41841160E+03  0.96659324E+04                                 9.766621                            6.783884       0.019768       2.021134                    0.999213      26.614901      73.901741       0.642809       0.412462      -1.075259       0.000191       0.014055      -0.041699       0.044004       0.006735       0.004790       0.005703      -0.009656      -0.005742      -0.008176      -0.004672       0.012848             12.657902       9.369229       1.780475       0.188815       6.030172      -2.383630      22.574304          -0.000343
          150              C       5.495332       8.492351      14.436677      -0.105738      33.250004 0.42498337E+03  0.99602949E+04                                 9.067508                            6.923603       0.049031       1.990071                    0.999695      29.235657      84.624205       0.617849       0.422984      -1.057329       0.025672       0.010269      -0.008957       0.029064       0.007602      -0.020393      -0.006006      -0.020726      -0.063467      -0.033521       0.006269       0.027252             10.692863       8.946095       1.451918       1.902555       5.548807      -1.009599      17.583688           0.000038
          151              C       5.596293       8.747940      13.084693      -0.093085      33.006626 0.44388519E+03  0.10558348E+05                                 9.095166                            7.137216      -0.036452       1.962950                    0.998886      29.852291      88.171084       0.598360       0.430346      -1.048663       0.030836       0.016281       0.020884       0.040646       0.002360       0.021338       0.017074       0.005182      -0.065570      -0.036678       0.007927       0.028752             10.481437       9.763124       1.850960       0.163712       6.073686      -1.547889      15.607500          -0.000037
          152              C       6.765357       9.281489      12.534807      -0.196884      42.570351 0.62206990E+03  0.15952100E+05                                10.657641                            8.398342      -0.358280       1.855391                    0.997688      31.766295      94.539322       0.561757       0.425186      -1.061536      -0.012224      -0.014070       0.081966       0.084059      -0.014400      -0.004141       0.005391      -0.035877      -0.009189      -0.021725      -0.004252       0.025976             12.332434      11.836517       2.463476       0.438136       7.260871      -1.760486      17.899912           0.000079
          153              C       7.810137       9.576606      13.407697      -0.085709      32.588676 0.41012633E+03  0.95207402E+04                                 8.853877                            6.754137       0.105593       2.003287                    0.999730      29.140152      83.767102       0.632557       0.417113      -1.061723      -0.034812      -0.006129       0.020241       0.040733       0.020045      -0.006683       0.007183       0.031560      -0.106942      -0.038595      -0.004846       0.043441             10.209862       9.384613       2.034011       0.084280       5.712160      -1.774120      15.532814          -0.000082
          154              C       7.695244       9.338615      14.772887      -0.101632      32.199261 0.40564415E+03  0.93823845E+04                                 8.827952                            6.748360       0.032976       1.987920                    0.999660      28.826184      82.470006       0.629007       0.421000      -1.060220      -0.021719       0.007646      -0.019156       0.029952       0.008446       0.021834       0.015290       0.014465      -0.025468      -0.026208      -0.006211       0.032419             10.148377       8.872681       1.914151      -0.775077       5.679864      -2.126723      15.892585           0.000057
          155              C      19.800699      10.616041      10.298675      -0.195804      42.796323 0.62547284E+03  0.16069662E+05                                10.739539                            8.442429      -0.384787       1.848181                    0.997632      31.798191      94.885666       0.557892       0.427324      -1.059651      -0.063889       0.049856      -0.013095       0.082090       0.014858      -0.010742      -0.019781       0.013124       0.001085      -0.024175      -0.006140       0.030316             12.685613      15.939764      -4.648995       2.635221      12.428583       2.031885       9.688491           0.000443
          156              C      18.940997      10.316467       9.240686      -0.090316      31.598765 0.41735783E+03  0.97463201E+04                                 8.713990                            6.842009       0.168201       2.026487                    0.999774      29.260101      84.795444       0.623568       0.420620      -1.057842      -0.009169       0.034289       0.017832       0.039722       0.015669      -0.013863       0.019674      -0.028202       0.059084      -0.038652       0.005397       0.033255              9.969605      11.724536      -3.699567       2.220065      10.292006       1.709396       7.892275          -0.000063
          157              C      17.819964      11.085451       8.990422      -0.093621      31.245102 0.40449223E+03  0.93439238E+04                                 8.659393                            6.751588       0.168628       2.038576                    0.999701      28.454642      81.208805       0.627414       0.422603      -1.059799       0.023398       0.006505       0.014674       0.028374       0.023607       0.007013      -0.002854       0.006324       0.064509      -0.035377       0.011968       0.023410              9.959738      11.194192      -4.745059       1.586073      10.844714       1.444987       7.840310           0.000113
          158              C      17.511498      12.161242       9.814819      -0.024183      36.271254 0.42956018E+03  0.99854623E+04                                 9.494561                            6.867575       0.102685       2.046449                    0.999309      26.807403      74.583640       0.639953       0.411732      -1.076110       0.041509      -0.023798       0.000936       0.047856      -0.001569      -0.005071      -0.006198      -0.006703       0.030077      -0.010875      -0.002594       0.013469             11.921005      15.035986      -6.549385       2.817802      12.235950       0.794553       8.491080          -0.000201
          159              C      18.358415      12.467699      10.873674      -0.100712      33.386464 0.43450165E+03  0.10273512E+05                                 9.228457                            7.107044      -0.120106       1.945262                    0.998883      29.375957      86.324380       0.594238       0.435931      -1.045958       0.010188      -0.025091      -0.010199       0.028938       0.006131      -0.006937       0.000702      -0.034668       0.067371      -0.030528       0.007144       0.023384             10.734329      13.225089      -4.430112       2.181209      11.056377       1.567346       7.921520           0.000124
          160              C      19.481149      11.711301      11.091680      -0.071955      30.946785 0.40341732E+03  0.93564419E+04                                 8.673689                            6.772609       0.105075       2.018869                    0.999426      28.790717      83.596646       0.619386       0.426372      -1.052528      -0.025525      -0.009192      -0.022888       0.035495       0.024249       0.000118       0.011168       0.008046       0.095483      -0.041481       0.006663       0.034818             10.016480      12.358218      -4.593966       1.327299      10.687820       1.461235       7.003402           0.000027
          161              C      14.892701       9.558386       3.434407       0.632187      22.388177 0.23719391E+03  0.48215346E+04                                 7.268852                            5.446289       0.064134       2.091633                    0.999484      21.135044      57.619666       0.642533       0.468953      -1.026857       0.093160      -0.017850       0.073075       0.119738       0.055906       0.000462      -0.009932      -0.067083      -0.037487      -0.059551      -0.012730       0.072281              8.542160       9.819914      -3.302738       0.651112       5.764816      -0.917555      10.041750           0.012030
          162              C      13.749974      10.093317       2.620186      -0.089965      35.490790 0.44886359E+03  0.10548041E+05                                 9.236741                            6.962986       0.164849       2.043749                    0.999475      27.945808      78.139098       0.643488       0.405049      -1.080668      -0.048380       0.033603      -0.055395       0.080860       0.001855      -0.002686       0.005519       0.018638      -0.048039      -0.018132       0.000481       0.017651             11.014275      14.065630      -4.726753       2.509882       7.383661      -2.315595      11.593534           0.000999
          163              C      13.873112      10.248814       1.260625      -0.078706      32.216270 0.43225090E+03  0.10228436E+05                                 9.044561                            7.125511      -0.273494       1.895289                    0.998671      29.515700      87.365291       0.587632       0.440481      -1.041063      -0.029141       0.019079       0.015171       0.037992       0.018500      -0.017392       0.026616      -0.012476      -0.046441      -0.044332       0.012277       0.032055             10.301338      12.721870      -3.631177       1.574568       6.808512      -1.909089      11.373633           0.003829
          164              C      12.830860      10.790557       0.520876      -0.069185      30.798073 0.40309814E+03  0.93553165E+04                                 8.638538                            6.761015       0.042028       1.995680                    0.999596      28.926773      84.258753       0.620603       0.425250      -1.052306      -0.002586      -0.004929       0.037204       0.037618       0.020709      -0.009991       0.011195      -0.048402       0.046663      -0.042684       0.013943       0.028741              9.947401      13.483177      -3.550956       1.633823       6.298023      -1.552592      10.061003          -0.002105
          165              C      11.647221      11.176273       1.107999      -0.183116      41.812050 0.59293048E+03  0.15026521E+05                                10.581347                            8.218781      -0.306093       1.879863                    0.997978      31.095666      92.057871       0.565730       0.427211      -1.060069       0.055697      -0.031760       0.044472       0.078030       0.016473       0.004659       0.006812      -0.044927      -0.048389      -0.021150      -0.015952       0.037102             12.637274      17.295783      -4.287319       2.523083       7.830439      -1.916517      12.785599           0.005172
          166              C      11.560340      11.023590       2.487044      -0.053559      29.762604 0.38641568E+03  0.88507631E+04                                 8.398690                            6.611302       0.147582       2.036805                    0.999622      28.196566      80.900357       0.630419       0.424180      -1.055719       0.034008      -0.010696      -0.017385       0.039663       0.001180      -0.031768       0.019423       0.001875      -0.014026      -0.038873       0.002950       0.035923              9.517828      12.068413      -2.960268       2.248345       6.145322      -1.787576      10.339749          -0.002841
          167              C      12.590301      10.506257       3.220731      -0.129919      31.616050 0.40601980E+03  0.93806106E+04                                 8.635554                            6.707663       0.237567       2.044382                    0.999796      29.042154      82.677252       0.637963       0.415553      -1.065110      -0.010582       0.015406      -0.037700       0.042079       0.016269      -0.033443       0.012595      -0.018873       0.137158      -0.054198      -0.004451       0.058649              9.828352      13.012755      -3.690941       1.788580       6.493061      -1.493681       9.979242           0.003145
          168              C       8.684738      10.914206       0.596215      -0.203539      45.470037 0.62276775E+03  0.15979478E+05                                11.191030                            8.412014      -0.363301       1.851687                    0.997880      31.921988      95.128195       0.560228       0.426094      -1.060638      -0.065508      -0.048162       0.014549       0.082599       0.007800       0.009585      -0.004505       0.010514       0.056302      -0.020705      -0.001617       0.022322             13.902979      19.272673       4.785464      -4.258464      15.002827      -0.783456       7.433436           0.000215
          169              C       8.663298       9.522127       0.452898      -0.086242      33.330029 0.41401213E+03  0.96450959E+04                                 9.050834                            6.822195       0.084846       2.000259                    0.999662      29.198568      84.411336       0.623658       0.421567      -1.057649      -0.029324       0.021140       0.011687       0.037991      -0.036344      -0.013978       0.014461      -0.001342      -0.006837      -0.035212      -0.010676       0.045888             10.770374      14.253661       4.080031      -3.079487      12.193829      -0.799011       5.863632           0.000012
          170              C       7.562163       8.782871       0.814438      -0.112383      34.033124 0.41371083E+03  0.96177623E+04                                 9.158986                            6.807174      -0.002935       1.971300                    0.999627      29.161885      83.687711       0.627279       0.420018      -1.060665      -0.001807       0.024700       0.001125       0.024791      -0.008828       0.003164       0.005532      -0.055937      -0.028572      -0.025575      -0.009082       0.034657             10.960288      15.660833       3.491095      -3.579116      11.303891      -0.563909       5.916141           0.000019
          171              C       6.447187       9.406762       1.358262      -0.006211      37.288211 0.42254004E+03  0.97840609E+04                                 9.692377                            6.815988       0.011931       2.015588                    0.999215      26.763893      74.371366       0.641555       0.412307      -1.075496       0.038560       0.019870      -0.012525       0.045151      -0.000132      -0.003511       0.001197      -0.004136       0.015549      -0.005795      -0.000711       0.006506             12.450331      18.330746       5.253227      -3.992787      12.848963      -0.941289       6.171283          -0.000163
          172              C       5.233512       8.616448       1.738203       0.569379      25.276510 0.26745723E+03  0.56266164E+04                                 7.966467                            5.789463      -0.030541       2.037067                    0.999686      22.891942      64.391063       0.619526       0.469952      -1.021893      -0.032653      -0.030486       0.027102       0.052251      -0.045932       0.054964      -0.029498      -0.021793       0.240457      -0.091725      -0.022166       0.113891              9.907004      13.532851       3.641870      -2.788457      10.526308      -0.205745       5.661853           0.000198
          173              C       6.451755      10.774369       1.527774      -0.103387      33.298455 0.40953680E+03  0.94883181E+04                                 9.035240                            6.774591       0.091211       2.006767                    0.999736      28.768284      82.182404       0.629079       0.420247      -1.061449       0.023592      -0.004225      -0.006618       0.024864      -0.023992      -0.009959       0.011330       0.015889       0.006533      -0.026816      -0.004771       0.031588             10.823876      14.778910       4.235177      -2.880306      12.108835      -0.706181       5.583882           0.000017
          174              C       7.567353      11.515490       1.140906      -0.079386      33.142825 0.40474623E+03  0.93671322E+04                                 8.968667                            6.703330       0.104470       2.003998                    0.999682      29.014375      83.343468       0.635701       0.416322      -1.061971      -0.007690      -0.040354      -0.003799       0.041256      -0.024400       0.004850       0.016682      -0.059671      -0.003460      -0.040755      -0.002917       0.043671             10.761402      15.089841       3.702459      -3.285120      11.551627      -0.637895       5.642739           0.000036
          175              C       3.396338       4.501606       1.280109       0.614136      24.718573 0.24762333E+03  0.51177896E+04                                 7.865587                            5.593783      -0.008505       2.057052                    0.999562      22.156655      62.081717       0.625409       0.473861      -1.018222      -0.014985       0.062884      -0.003247       0.064726       0.046708      -0.005174      -0.021359       0.199682      -0.117375      -0.097390      -0.032958       0.130349              9.820470       5.062139      -2.452934       0.479276      14.966205       1.808677       9.433067           0.000533
          176              C      14.328102      13.783635      15.707693       0.584045      25.061171 0.26856004E+03  0.56637163E+04                                 8.019784                            5.844514      -0.188389       1.989292                    0.999226      22.881701      64.742764       0.608919       0.476965      -1.016663      -0.004753       0.011128      -0.048774       0.050252      -0.060818       0.023636      -0.008689      -0.006601      -0.266156      -0.092925      -0.014944       0.107869             10.069973       6.537745       1.450607      -1.658253       6.021244       0.554599      17.650928           0.000237
          177              C      14.046854      13.740151      17.173551      -0.002996      37.629969 0.41841303E+03  0.96659807E+04                                 9.766662                            6.783912       0.019750       2.021129                    0.999213      26.614956      73.902129       0.642805       0.412464      -1.075257      -0.012978       0.005394       0.041699       0.044004       0.001102       0.007135       0.002136       0.016426      -0.005746      -0.008176      -0.004673       0.012849             12.657946       7.850738       2.436145      -2.113560       7.548771       1.118156      22.574329          -0.000341
          178              C      14.750095      14.577111      18.036916      -0.105744      33.250299 0.42498771E+03  0.99604303E+04                                 9.067578                            6.923648       0.049011       1.990062                    0.999695      29.235881      84.625226       0.617845       0.422985      -1.057327      -0.019601      -0.019502       0.008957       0.029065      -0.002330      -0.013598      -0.016341       0.025281      -0.063468      -0.033521       0.006268       0.027253             10.692946       7.139391       2.232017      -0.172770       7.355632       2.146905      17.583814           0.000038
          179              C      14.475424      14.585731      19.388900      -0.093089      33.006754 0.44388715E+03  0.10558409E+05                                 9.095193                            7.137232      -0.036456       1.962947                    0.998886      29.852406      88.171563       0.598359       0.430346      -1.048663      -0.027170      -0.021859      -0.020884       0.040647       0.003505       0.024133       0.012824      -0.000117      -0.065570      -0.036679       0.007925       0.028753             10.481468       8.000571       2.611965      -1.356213       7.836288       0.763859      15.607546          -0.000038
          180              C      13.522182      13.723921      19.938786      -0.196887      42.570397 0.62207043E+03  0.15952117E+05                                10.657651                            8.398345      -0.358277       1.855391                    0.997688      31.766309      94.539378       0.561757       0.425186      -1.061536       0.017764       0.005644      -0.081967       0.084060      -0.022932       0.003307      -0.005938       0.003640      -0.009184      -0.021726      -0.004250       0.025976             12.332446       9.772794       3.354510      -1.442620       9.324626       1.100076      17.899918           0.000079
          181              C      12.837106      12.881704      19.065896      -0.085715      32.588770 0.41012779E+03  0.95207840E+04                                 8.853896                            6.754149       0.105589       2.003285                    0.999730      29.140235      83.767421       0.632556       0.417113      -1.061723       0.019427       0.029530      -0.020241       0.040733       0.025231       0.003946      -0.008983       0.007536      -0.106946      -0.038596      -0.004846       0.043442             10.209882       7.769596       2.731310      -1.595388       7.327209       0.780617      15.532842          -0.000082
          182              C      13.101144      12.892849      17.700706      -0.101632      32.199292 0.40564423E+03  0.93823962E+04                                 8.827980                            6.748374       0.032953       1.987913                    0.999660      28.826248      82.470500       0.629004       0.421002      -1.060218       0.001591       0.022969       0.019156       0.029951       0.011054       0.022692       0.013984       0.002374      -0.025474      -0.026209      -0.006208       0.032417             10.148404       7.574727       2.474595      -2.259717       6.977904       0.131433      15.892581           0.000058
          183              C       4.177076       0.343926       0.525856      -0.195806      42.796294 0.62547276E+03  0.16069661E+05                                10.739543                            8.442435      -0.384789       1.848180                    0.997632      31.798182      94.885684       0.557891       0.427325      -1.059650      -0.020447       0.078417       0.013095       0.082090       0.014962      -0.022419      -0.002021       0.012630       0.001083      -0.024174      -0.006141       0.030315             12.685613       9.596565      -1.910290       2.909990      18.771777       1.613975       9.688496           0.000444
          184              C       4.792882       1.014460       1.583845      -0.090316      31.598710 0.41735714E+03  0.97463006E+04                                 8.713981                            6.842003       0.168207       2.026489                    0.999774      29.260086      84.795406       0.623568       0.420620      -1.057842      -0.027847       0.022009      -0.017832       0.039722       0.000480       0.012566      -0.020525       0.042149       0.059082      -0.038651       0.005397       0.033254              9.969591       7.824410      -2.015673       2.449361      14.192090       1.360644       7.892273          -0.000063
          185              C       4.531248       2.348476       1.834109      -0.093627      31.245404 0.40449715E+03  0.93440731E+04                                 8.659464                            6.751641       0.168608       2.038567                    0.999701      28.454858      81.209780       0.627409       0.422605      -1.059797      -0.015248      -0.018905      -0.014673       0.028376       0.018492       0.000160       0.007568       0.030032       0.064514      -0.035380       0.011971       0.023410              9.959814       7.446083      -3.126790       1.955339      14.592966       0.883395       7.840393           0.000113
          186              C       3.665852       3.058100       1.009712      -0.024187      36.271464 0.42956379E+03  0.99855729E+04                                 9.494612                            6.867615       0.102649       2.046436                    0.999309      26.807544      74.584270       0.639949       0.411733      -1.076108       0.005393      -0.047545      -0.000936       0.047859      -0.003515      -0.007701      -0.002200       0.002314       0.030071      -0.010875      -0.002594       0.013468             11.921058       7.909099      -3.472328       1.846414      19.362944       2.272036       8.491131          -0.000203
          187              C       6.001672       4.343471      21.599919      -0.100715      33.386399 0.43450158E+03  0.10273510E+05                                 9.228443                            7.107042      -0.120071       1.945273                    0.998884      29.375957      86.324384       0.594239       0.435931      -1.045958       0.018996      -0.019300       0.010200       0.028938      -0.008413      -0.002105      -0.006650       0.032701       0.067384      -0.030532       0.007143       0.023389             10.734300       8.172747      -2.248727       2.303551      16.108631       1.381267       7.921522           0.000123
          188              C       6.251076       3.012882      21.381913      -0.071957      30.946811 0.40341846E+03  0.93564740E+04                                 8.673688                            6.772616       0.105069       2.018866                    0.999426      28.790754      83.596750       0.619386       0.426372      -1.052528       0.018556       0.019791       0.022888       0.035495       0.019556       0.010299      -0.004319       0.029779       0.095487      -0.041481       0.006661       0.034819             10.016468       7.606638      -2.542441       1.867652      15.439364       0.639375       7.003402           0.000024
          189              O      16.103740      10.796101      15.469987      -0.428726      18.105867 0.23773165E+03  0.46801927E+04                                 5.342036                            4.641695       0.742227       2.392930                    0.998195      22.367820      53.952955       0.915444       0.339858      -1.149791       0.010415       0.062238      -0.032619       0.071035       0.006129      -0.004524      -0.089339       0.004195       0.056418      -0.087002      -0.007804       0.094806              5.721089       3.411145      -0.379098      -0.358672       5.367946       0.011497       8.384176           0.002892
          190              O      16.235079      11.955406      13.630682      -0.594350      39.835583 0.57133401E+03  0.13928138E+05                                 9.288909                            7.433036       0.232849       2.125995                    0.995068      27.924872      73.627436       0.692834       0.362638      -1.137495       0.086115      -0.026454       0.038678       0.098039       0.015089      -0.000928      -0.048737       0.060009      -0.117683      -0.076187       0.020632       0.055554             10.786803       6.147484      -1.631526      -0.402056      17.896173      -3.121988       8.316753          -0.001461
          191              O      11.624497       1.264327      13.162630      -0.585286      32.760328 0.50206323E+03  0.11873419E+05                                 8.136025                            6.924408       0.326340       2.150962                    0.995741      27.835673      72.748680       0.723187       0.358128      -1.138835       0.037977       0.031183       0.018496       0.052505      -0.022944      -0.016063       0.002443      -0.141166       0.114329      -0.095075       0.038475       0.056600              9.183340       7.483373       1.642843      -1.185408      12.645904      -2.848600       7.420743          -0.004009
          192              O      10.303415       2.774060      12.249039      -0.624043      35.052823 0.54860371E+03  0.13254503E+05                                 8.463561                            7.212524       0.402713       2.150314                    0.997639      28.857607      76.036837       0.712942       0.355588      -1.141751       0.036274       0.034123       0.015227       0.052077      -0.037546       0.020601       0.050118       0.098692       0.016598      -0.094133       0.034491       0.059641              9.533320      15.444429      -0.406285       0.915368       7.279769      -0.569963       5.875761          -0.003891
          193              O       7.404597       2.247293      13.265896      -0.559004      33.145901 0.47356232E+03  0.11016632E+05                                 8.163637                            6.677221       0.456532       2.197860                    0.997753      27.181444      70.033952       0.745742       0.353058      -1.145011      -0.022008       0.038810       0.007493       0.045241       0.068742       0.028409      -0.034861      -0.032693       0.088167      -0.100287       0.039202       0.061085              9.483822       8.938961      -2.479714       4.011792       6.626349      -1.969955      12.886156          -0.003639
          194              O      15.934558       6.359037       4.094920      -0.641082      31.270992 0.50831999E+03  0.12056568E+05                                 7.795638                            6.890404       0.513499       2.182761                    0.998374      28.844999      75.453901       0.737286       0.350254      -1.145382       0.007103      -0.037029       0.064313       0.074550      -0.019517       0.057503       0.035192      -0.025689      -0.067374      -0.084871       0.034260       0.050611              8.558400       7.618391       0.647235       2.461041       6.057050       0.518825      11.999760          -0.004348
          195              O      17.907427       7.270655       4.447150      -0.593996      33.110645 0.52239594E+03  0.12464191E+05                                 8.166818                            7.037945       0.350868       2.149116                    0.997601      28.088473      73.478666       0.721969       0.355568      -1.142097       0.004319      -0.010101       0.045402       0.046712       0.007411      -0.056836      -0.009367      -0.035944      -0.180141      -0.091457       0.034464       0.056993              9.106887       8.718188       1.826707      -2.599677       6.604746      -2.197320      11.997727          -0.005168
          196              O       7.507320       1.647818      11.147751      -0.723564      49.869112 0.77917759E+03  0.20564287E+05                                10.820571                            8.717154       0.108984       2.034211                    0.996261      31.189235      86.072223       0.634577       0.365716      -1.133037      -0.061312       0.021751       0.044339       0.078729       0.046323      -0.044695       0.034999      -0.023988      -0.073561      -0.087092       0.026980       0.060113             12.632582      12.525472      -4.825199      -2.749758      11.296102       4.038674      14.076172          -0.003133
          197              O       8.430057       5.750859      17.003606      -0.428707      18.106337 0.23773864E+03  0.46803665E+04                                 5.342132                            4.641767       0.742218       2.392917                    0.998196      22.368145      53.954020       0.915436       0.339859      -1.149790      -0.061277       0.015107       0.032636       0.071051       0.005716      -0.083815       0.031260       0.006078       0.056426      -0.086990      -0.007827       0.094817              5.721200       4.784644      -0.972090      -0.131611       3.994576      -0.333861       8.384380           0.002888
          198              O       7.313656       6.089808      18.842911      -0.594360      39.840522 0.57141497E+03  0.13930641E+05                                 9.289732                            7.433625       0.232876       2.125971                    0.995070      27.926563      73.633909       0.692796       0.362644      -1.137487      -0.009847      -0.089572      -0.038690       0.098067       0.032187      -0.045098       0.018453      -0.019171      -0.117613      -0.076157       0.020612       0.055545             10.787839      14.864256      -5.395034      -3.025864       9.181827       0.868451       8.317433          -0.001454
          199              O      18.956533       6.084945      19.310963      -0.585309      32.761448 0.50208383E+03  0.11874021E+05                                 8.136174                            6.924519       0.326703       2.151056                    0.995747      27.836382      72.750744       0.723186       0.358125      -1.138839      -0.043686      -0.022526      -0.018503       0.052519      -0.067120      -0.004124      -0.015710       0.063391       0.114378      -0.095090       0.038489       0.056601              9.183531      13.030813      -0.752121      -3.085215       7.098915       0.040827       7.420866          -0.004022
          200              O      18.094126       7.896244      20.224554      -0.624040      35.051253 0.54857354E+03  0.13253568E+05                                 8.463238                            7.212264       0.402849       2.150355                    0.997641      28.857282      76.034944       0.712965       0.355582      -1.141758      -0.045706      -0.019774      -0.015216       0.052072       0.010171       0.054174      -0.000947      -0.122333       0.016655      -0.094132       0.034498       0.059634              9.532931       8.266526       2.692447      -0.160422      14.456714       1.066283       5.875554          -0.003890
          201              O      19.726787      10.348804      19.207697      -0.559019      33.147503 0.47358952E+03  0.11017429E+05                                 8.163916                            6.677425       0.456749       2.197913                    0.997756      27.182109      70.036323       0.745728       0.353059      -1.145009      -0.026919       0.035595      -0.007503       0.045254       0.035254      -0.020749       0.039898       0.122493       0.088182      -0.100297       0.039203       0.061093              9.484171       5.185063      -0.858961      -0.218399      10.380819       4.464226      12.886632          -0.003641
          202              O       9.617842       2.205966       6.729611      -0.641083      31.273524 0.50837220E+03  0.12058152E+05                                 7.796188                            6.890870       0.513213       2.182665                    0.998373      28.845731      75.457615       0.737241       0.350266      -1.145369       0.031179      -0.021199      -0.064319       0.074555      -0.022724       0.055089       0.038829      -0.010777      -0.067424      -0.084852       0.034256       0.050596              8.559033       6.773903       1.012101       1.451919       6.902457       2.053947      12.000739          -0.004356
          203              O       7.998887       0.756055       6.377381      -0.593976      33.110730 0.52239783E+03  0.12464253E+05                                 8.166857                            7.037981       0.350936       2.149135                    0.997602      28.088465      73.478788       0.721963       0.355571      -1.142095       0.007555      -0.007957      -0.045405       0.046711      -0.008003      -0.031124      -0.048466       0.035407      -0.180161      -0.091458       0.034479       0.056979              9.106919       8.266391       2.021812      -3.047783       7.056645      -1.515722      11.997722          -0.005178
          204              O      20.236438      10.016874      21.325842      -0.723573      49.869518 0.77918524E+03  0.20564533E+05                                10.820610                            8.717170       0.108909       2.034179                    0.996262      31.189455      86.072836       0.634580       0.365714      -1.133039       0.004314       0.064916      -0.044332       0.078728       0.023049       0.014416      -0.054914       0.083874      -0.073571      -0.087101       0.026983       0.060117             12.632637       7.977380      -2.861570       2.617935      15.844232      -4.125450      14.076300          -0.003129
          205              O       7.144876       4.489243       6.179075      -0.428716      18.106155 0.23773589E+03  0.46802983E+04                                 5.342097                            4.641740       0.742217       2.392921                    0.998196      22.368007      53.953585       0.915438       0.339859      -1.149790      -0.010417      -0.062242       0.032630       0.071044       0.006130      -0.004524      -0.089340       0.004167       0.056424      -0.086994      -0.007819       0.094813              5.721160       3.411177      -0.379102      -0.358677       5.367995       0.011499       8.384308           0.002891
          206              O       7.013537       3.329938       8.018380      -0.594355      39.838901 0.57138828E+03  0.13929823E+05                                 9.289489                            7.433454       0.232794       2.125960                    0.995068      27.925934      73.631725       0.692804       0.362645      -1.137487      -0.086121       0.026461      -0.038686       0.098049       0.015089      -0.000930      -0.048727       0.060011      -0.117637      -0.076171       0.020624       0.055547             10.787530       6.147845      -1.631709      -0.402080      17.897505      -3.122166       8.317239          -0.001458
          207              O      11.624119      14.021017       8.486432      -0.585293      32.760869 0.50207330E+03  0.11873715E+05                                 8.136110                            6.924473       0.326410       2.150975                    0.995743      27.835972      72.749608       0.723184       0.358127      -1.138836      -0.037986      -0.031180      -0.018498       0.052510      -0.022950      -0.016055       0.002444      -0.141165       0.114352      -0.095078       0.038479       0.056599              9.183449       7.483455       1.642894      -1.185429      12.646078      -2.848639       7.420813          -0.004013
          208              O      12.945201      12.511284       9.400023      -0.624035      35.051446 0.54857749E+03  0.13253693E+05                                 8.463292                            7.212311       0.402840       2.150356                    0.997640      28.857242      76.035044       0.712960       0.355584      -1.141756      -0.036270      -0.034121      -0.015221       0.052071      -0.037544       0.020606       0.050118       0.098687       0.016619      -0.094132       0.034496       0.059636              9.532995      15.443855      -0.406313       0.915351       7.279541      -0.569942       5.875590          -0.003893
          209              O      15.844019      13.038051       8.383166      -0.559007      33.147001 0.47358103E+03  0.11017182E+05                                 8.163835                            6.677367       0.456563       2.197858                    0.997755      27.181897      70.035624       0.745731       0.353059      -1.145009       0.022010      -0.038817      -0.007501       0.045248       0.068747       0.028403      -0.034863      -0.032684       0.088181      -0.100290       0.039201       0.061089              9.484069       8.939191      -2.479809       4.011916       6.626525      -1.970025      12.886491          -0.003638
          210              O       7.314058       8.926307      17.554142      -0.641084      31.274430 0.50839097E+03  0.12058723E+05                                 7.796398                            6.891048       0.513069       2.182623                    0.998371      28.845917      75.458808       0.737222       0.350271      -1.145363      -0.007109       0.037024      -0.064325       0.074558      -0.019500       0.057474       0.035184      -0.025674      -0.067419      -0.084839       0.034247       0.050592              8.559275       7.619086       0.647293       2.461281       6.057625       0.518840      12.001112          -0.004365
          211              O       5.341189       8.014689      17.201912      -0.593982      33.110815 0.52239967E+03  0.12464310E+05                                 8.166886                            7.038007       0.350912       2.149131                    0.997601      28.088442      73.478813       0.721960       0.355572      -1.142094      -0.004324       0.010097      -0.045387       0.046698       0.007407      -0.056825      -0.009369      -0.035940      -0.180125      -0.091444       0.034460       0.056984              9.106950       8.718293       1.826731      -2.599651       6.604812      -2.197323      11.997744          -0.005171
          212              O      15.741296      13.637526      10.501311      -0.723569      49.869161 0.77917840E+03  0.20564304E+05                                10.820554                            8.717131       0.109026       2.034220                    0.996262      31.189322      86.072324       0.634582       0.365714      -1.133039       0.061310      -0.021762      -0.044336       0.078729       0.046338      -0.044701       0.034999      -0.023960      -0.073603      -0.087105       0.026974       0.060131             12.632567      12.525409      -4.825182      -2.749782      11.296092       4.038711      14.076199          -0.003133
          213              O      14.818559       9.534485       4.645456      -0.428733      18.105800 0.23773071E+03  0.46801690E+04                                 5.342023                            4.641686       0.742224       2.392930                    0.998195      22.367780      53.952817       0.915445       0.339858      -1.149791       0.061265      -0.015107      -0.032616       0.071032       0.005733      -0.083814       0.031259       0.006036       0.056415      -0.087005      -0.007799       0.094804              5.721074       4.784565      -0.972073      -0.131614       3.994506      -0.333850       8.384151           0.002896
          214              O      15.934960       9.195536       2.806151      -0.594349      39.834027 0.57130880E+03  0.13927356E+05                                 9.288638                            7.432845       0.232891       2.126019                    0.995066      27.924379      73.625458       0.692848       0.362636      -1.137498       0.009843       0.089539       0.038674       0.098030       0.032189      -0.045116       0.018471      -0.019195      -0.117690      -0.076194       0.020636       0.055558             10.786459      14.862242      -5.394115      -3.025536       9.180603       0.868360       8.316531          -0.001461
          215              O       4.292083       9.200399       2.338099      -0.585278      32.759779 0.50205290E+03  0.11873112E+05                                 8.135929                            6.924334       0.326163       2.150911                    0.995739      27.835434      72.747836       0.723191       0.358128      -1.138836       0.043681       0.022500       0.018493       0.052500      -0.067103      -0.004121      -0.015717       0.063414       0.114318      -0.095072       0.038470       0.056602              9.183221      13.030274      -0.752132      -3.085085       7.098725       0.040843       7.420664          -0.003998
          216              O       5.154490       7.389100       1.424508      -0.624046      35.053264 0.54861229E+03  0.13254765E+05                                 8.463638                            7.212587       0.402691       2.150305                    0.997639      28.857757      76.037463       0.712938       0.355589      -1.141750       0.045707       0.019777       0.015230       0.052079       0.010164       0.054185      -0.000952      -0.122334       0.016579      -0.094138       0.034493       0.059644              9.533409       8.266984       2.692659      -0.160442      14.457434       1.066313       5.875810          -0.003890
          217              O       3.521829       4.936540       2.441365      -0.558997      33.145442 0.47355444E+03  0.11016401E+05                                 8.163559                            6.677164       0.456383       2.197816                    0.997752      27.181263      70.033315       0.745746       0.353058      -1.145011       0.026899      -0.035588       0.007491       0.045235       0.035235      -0.020743       0.039902       0.122475       0.088168      -0.100281       0.039202       0.061079              9.483725       5.184858      -0.858881      -0.218375      10.380301       4.463974      12.886017          -0.003633
          218              O      13.630774      13.079378      14.919451      -0.641082      31.271647 0.50833337E+03  0.12056979E+05                                 7.795805                            6.890544       0.513350       2.182718                    0.998373      28.845080      75.454694       0.737270       0.350259      -1.145376      -0.031177       0.021199       0.064315       0.074551      -0.022726       0.055097       0.038838      -0.010789      -0.067354      -0.084859       0.034250       0.050609              8.558592       6.773581       1.012060       1.451863       6.902140       2.053842      12.000054          -0.004355
          219              O      15.249729      14.529289      15.271681      -0.593982      33.110617 0.52239535E+03  0.12464177E+05                                 8.166828                            7.037954       0.350909       2.149129                    0.997601      28.088411      73.478560       0.721966       0.355570      -1.142096      -0.007554       0.007956       0.045406       0.046713      -0.008001      -0.031129      -0.048474       0.035415      -0.180158      -0.091466       0.034479       0.056986              9.106896       8.266353       2.021798      -3.047796       7.056609      -1.515735      11.997725          -0.005174
          220              O       3.012178       5.268470       0.323220      -0.723544      49.867749 0.77915140E+03  0.20563431E+05                                10.820419                            8.717046       0.109032       2.034241                    0.996259      31.188648      86.070365       0.634577       0.365719      -1.133034      -0.004337      -0.064906       0.044336       0.078723       0.023045       0.014407      -0.054909       0.083874      -0.073547      -0.087091       0.026980       0.060111             12.632391       7.977243      -2.861494       2.617837      15.843992      -4.125307      14.075938          -0.003139

******************************************************
Auxiliary information for the entire system
The total spin magnetic moment of the unit cell is   3.994979
The total net atomic charge of the unit cell is   -0.000007
Accuracy of reproducing the electrostatic potential in the unit cell:
  The inner radius (bohr) =    5.0000
  The outer radius (bohr) =   12.0000
  Valid grid points have density less than (e/(bohr^3)) =    0.0001
  The number of valid grid points were=       221684
  The rms potential error without charges in kcal/mol is=      7.01772
  The rms potential error with partial charges in kcal/mol is=      1.79664
  The RRMSE value at monopole order=      0.25601
  The rms potential error with partial charges and cloud penetration in kcal/mol is=      1.79794
  The RRMSE value at monopole order with cloud penetration is=      0.25620
  The rms potential error with partial charges and atomic dipoles in kcal/mol is=      0.39303
  The RRMSE value at dipole order=      0.05601
  The rms potential error with partial charges, atomic dipoles and cloud penetration in kcal/mol is=      0.37602
  The RRMSE value at dipole order with cloud penetration=      0.05358

******************************************************
The electron densities and ab initio electrostatic potential were computed in VASP using the PBE functional and
projector augmented wave method. See the main text of the journal article for a description of computational details.
The atomic charges, dipoles, and quadrupoles were computed with the DDEC6 method as described in
(a) T. A. Manz and N. Gabaldon Limas, RSC Adv. 6 (2016) 47771-47801 DOI: 10.1039/c6ra04656h
(b) N. Gabaldon Limas and T. A. Manz, RSC Adv. 8 (2018) 2678-2707 DOI: 10.1039/c7ra11829e.
For each atom in the material, the electron cloud parameters were fit to the spherically averaged atom-in-material
electron density using radial positions for which this density was between 10^-4 and 10^-2 electrons per cubic bohr.
The polarizabilities, dispersion coefficients, and quantum Drude oscillator (QDO) parameters were fit using the MCLF method.
The magnetic structure of the system was optimized in VASP from the default ferromagnetic initial guess using spin polarization.
The atomic spin moments (ASMs) were computed on this optimized magnetic structure using the DDEC6 partition as inputs
to the method of T. A. Manz and D. S. Sholl, J. Chem. Theory Comput. 7 (2011) 4146-4164 DOI: 10.1021/ct200539n.
The RMSE and RRMSE were computed using a uniform grid with Ewald summation.
