# Supplementary material for: A collection of forcefield precursors for metal–organic frameworks
Source: RSC Adv. 2019 Nov 13;9(63):36492–507. doi: 10.1039/c9ra07327b (PMC9075174; doi:10.1039/c9ra07327b)
Supplement: RA-009-C9RA07327B-s6339 [file RA-009-C9RA07327B-s6339.xyz]

   68
jmolscript: load "" {1 1 1} spacegroup "x,y,z" unitcell [{     14.057100     0.000000     0.000000 }, {     -4.815419    13.206582     0.000000 }, {     -4.815419    -6.467028    11.514832 }]
Cu     5.412446     4.053919     9.214975     0.651812
Cu    -6.769887     6.733006     9.214975     0.651818
Cu     5.074082     6.286138     1.746800     0.651817
Cu    -1.616104     1.131011    10.925733     0.651815
H      3.766123     3.461491     6.755752     0.174435
H      4.856800     2.908758     5.748204     0.172649
H      3.739421     3.909050     5.236946     0.180898
H     -3.953032     6.506310    10.274685     0.174434
H     -3.206146     5.773135     9.085202     0.172672
H     -2.915092     5.351097    10.584434     0.180917
H      5.066679     3.285178     2.068064     0.174443
H      5.959584     2.815754     0.846340     0.172654
H      4.637040     2.023730     1.212512     0.180888
H     -0.438169     3.312845     9.204957     0.174432
H      0.506489     2.496363     8.229650     0.172666
H      1.002708     3.866640     8.851451     0.180918
H     -6.777290     8.482633     6.755752     0.174443
H     -5.884385     7.647280     5.748204     0.172654
H      6.850171     8.354385     5.236946     0.180888
H      6.590381     1.485167    10.274685     0.174432
H      7.535039     1.034614     9.085202     0.172667
H     -6.025842     0.905762    10.584434     0.180919
H      7.890937     7.321109     2.068064     0.174434
H      8.637823     6.643021     0.846340     0.172670
H      8.928877     8.156867     1.212512     0.180916
H     -3.262427    -0.723086     9.204957     0.174435
H     -2.171750    -1.330905     8.229650     0.172649
H     -3.289129    -2.266496     8.851451     0.180899
C      5.201425     4.835645     6.310128     0.295702
C      4.312999     3.676873     5.984258    -0.529388
C     -4.698767     4.649603     9.895847     0.295689
C     -3.596535     5.658757     9.966087    -0.529402
C      4.267343     3.787466     0.263690     0.295675
C      5.051660     2.900238     1.177967    -0.529383
C      1.050735     2.328005    10.184869     0.295695
C      0.480222     3.065615     9.014962    -0.529393
C      6.480474     6.663436     6.310128     0.295672
C      7.264791     7.895055     5.984258    -0.529384
C     -5.977815     2.821812     9.895847     0.295692
C     -6.548328     1.440575     9.966087    -0.529394
C      7.145202     7.899996     0.263690     0.295684
C      8.247434     7.467074     1.177967    -0.529402
C     -1.827125    -1.784525    10.184869     0.295700
C     -2.715551    -1.501221     9.014962    -0.529388
C      5.681293     5.861257     5.483363    -0.305089
C      5.452140     6.021601     4.078553     0.589023
C     -4.664348     3.264099    10.107720    -0.305144
C     -3.518339     2.462149    10.416317     0.589030
C     -1.347257    -3.007606    10.674249    -0.305088
C     -1.576410    -4.310979    10.126143     0.589024
C      2.364202     2.296157    10.674249    -0.305145
C      3.510211     2.957924    10.126143     0.589030
N      5.672740     5.042932     7.533003    -0.258125
N     -5.948253     4.986872     9.603370    -0.258123
N      4.234062     5.105287     0.414534    -0.258132
N      0.305844     1.554740    10.964423    -0.258100
N      6.447193     6.149644     7.533003    -0.258103
N     -6.722706     3.880161     9.603370    -0.258067
N      5.895716     7.479831     0.414534    -0.258089
N     -1.355810    -0.819804    10.964423    -0.258096
O      4.730920     5.210119     3.414148    -0.504063
O     -2.357953     2.966308    10.555646    -0.504056
O     -1.061093    -5.358194    10.633947    -0.504059
O      3.434060     3.697816     9.093263    -0.504047
O      5.967457     6.977159     3.414148    -0.504060
O     -3.594490     1.199268    10.555646    -0.504049
O      4.670597     2.832528    10.633947    -0.504056
O     -2.297630    -4.492906     9.093263    -0.504064

The following XYZ coordinates are in angstroms. Other properties are in atomic units.
The sperically averaged electron density of each atom fit to a function of the form exp(a - br)
eigen_1, eigen_2 and eigen_3 are the three eigenvalues of traceless quadrupole moment tensor
  atom number  atomic symbol              X              Y              Z     net charge C6 coefficient C8 coefficient C10 coefficient fluctuating dipole atomic polarizability isotropic forcefield polarizability              a              b squared Pearson coefficient          <r^3>          <r^4>         wp_QDO          m_QDO          q_QDO       dipole_x       dipole_y       dipole_z         dipole            Qxy            Qxz            Qyz     Q(x^2-y^2)  Q(3z^2 - R^2)        eigen_1        eigen_2        eigen_3 static polarizability      alpha(xx)      alpha(xy)      alpha(xz)      alpha(yy)      alpha(yz)      alpha(zz) atomic spin moment
            1             Cu       5.412446       4.053919       9.214975       0.651812      84.553254 0.11822330E+04  0.33599355E+05                                16.954825                           12.082463       0.717601       2.098545                    0.997199      45.955035     119.240480       0.465414       0.463062      -1.100871      -0.065623      -0.040247       0.030047       0.082638       0.015496       0.000314      -0.003121      -0.005801      -0.030598      -0.012746      -0.008275       0.021021             24.753599      36.000770       9.859924      -7.634140      17.611246      -9.025021      20.648782           0.691379
            2             Cu      -6.769887       6.733006       9.214975       0.651818      84.567916 0.11824402E+04  0.33606413E+05                                16.956280                           12.083261       0.717442       2.098497                    0.997198      45.955267     119.239670       0.465417       0.463042      -1.100893       0.015340       0.075431       0.030044       0.082631       0.013732       0.003186       0.000969      -0.015428      -0.030581      -0.012778      -0.008263       0.021040             24.755852      13.423837       1.627053       5.864240      40.193635      10.264364      20.650084           0.691374
            3             Cu       5.074082       6.286138       1.746800       0.651817      84.567868 0.11824390E+04  0.33606389E+05                                16.956325                           12.083294       0.717408       2.098488                    0.997198      45.955080     119.239392       0.465414       0.463045      -1.100890       0.015338      -0.010744       0.080480       0.082630      -0.003953       0.013532      -0.009316       0.002894       0.024347      -0.012771      -0.008266       0.021038             24.755920      13.423870       4.316305       4.290326      16.571610      -3.002311      44.272279           0.691385
            4             Cu      -1.616104       1.131011      10.925733       0.651815      84.553209 0.11822326E+04  0.33599328E+05                                16.954779                           12.082431       0.717635       2.098555                    0.997199      45.955151     119.240591       0.465416       0.463060      -1.100873      -0.065622       0.045909      -0.020379       0.082639      -0.007314       0.013667      -0.009396       0.005370       0.002883      -0.012752      -0.008270       0.021022             24.753531      36.000778     -11.484360       4.858558      27.626775      -3.399924      10.633039           0.691378
            5              H       3.766123       3.461491       6.755752       0.174435       0.996769 0.68244630E+01  0.63611646E+02                                 1.572902                            1.462981      -1.148660       2.346179                    0.998692       3.154031       8.269738       0.558725       1.176088      -0.732887      -0.012101       0.002651       0.013333       0.018200       0.003045      -0.003606       0.003908      -0.001068      -0.011337      -0.007942       0.002859       0.005083              1.653280       1.596346       0.207540      -0.461867       1.328217      -0.242452       2.035276           0.000008
            6              H       4.856800       2.908758       5.748204       0.172649       0.954431 0.69369849E+01  0.63975841E+02                                 1.457208                            1.424458      -0.755809       2.534632                    0.999973       2.885569       7.172085       0.605481       1.096882      -0.756843       0.008837      -0.007167      -0.003922       0.012035      -0.001787      -0.001091       0.001953       0.005413      -0.014169      -0.005482      -0.000375       0.005857              1.456937       1.370255      -0.242287      -0.092743       1.668338       0.144470       1.332219          -0.000287
            7              H       3.739421       3.909050       5.236946       0.180898       0.969228 0.67678095E+01  0.62308530E+02                                 1.494999                            1.422618      -0.952367       2.447266                    0.999593       2.921133       7.360584       0.593263       1.121398      -0.749326      -0.009346       0.007845      -0.012479       0.017453       0.000444       0.005782       0.000678      -0.000799      -0.008892      -0.007076       0.001727       0.005349              1.533849       1.473353      -0.020344       0.315206       1.269479      -0.161990       1.858715           0.000645
            8              H      -3.953032       6.506310      10.274685       0.174434       0.996621 0.68233459E+01  0.63598948E+02                                 1.572765                            1.462877      -1.148605       2.346203                    0.998692       3.153972       8.269570       0.558732       1.176115      -0.732880      -0.008381       0.011688       0.011155       0.018201       0.004381      -0.003971       0.003479      -0.000817      -0.004093      -0.007950       0.002865       0.005085              1.653122       1.463051      -0.363635      -0.076263       2.192759       0.282118       1.303558           0.000008
            9              H      -3.206146       5.773135       9.085202       0.172672       0.953132 0.69249129E+01  0.63836280E+02                                 1.455693                            1.423042      -0.755859       2.534627                    0.999974       2.884863       7.168590       0.605899       1.096611      -0.756895       0.003868      -0.001722      -0.011266       0.012036       0.002388      -0.000693       0.002864       0.000241       0.014688      -0.005492      -0.000378       0.005870              1.455413       1.404279       0.025615      -0.262762       1.274704      -0.086129       1.687257          -0.000287
           10              H      -2.915092       5.351097      10.584434       0.180917       0.968726 0.67633381E+01  0.62255382E+02                                 1.494233                            1.421940      -0.952228       2.447338                    0.999593       2.920845       7.358496       0.593551       1.121069      -0.749402       0.009404      -0.007887       0.012404       0.017450       0.003758       0.003416      -0.002559       0.005473       0.003441      -0.007078       0.001737       0.005341              1.533040       1.713344      -0.231394       0.345909       1.446430      -0.132577       1.439346           0.000644
           11              H       5.066679       3.285178       2.068064       0.174443       0.996837 0.68250537E+01  0.63618840E+02                                 1.573031                            1.463087      -1.148731       2.346151                    0.998690       3.154000       8.269899       0.558677       1.176157      -0.732873      -0.006631       0.006502       0.015649       0.018197      -0.005582      -0.000068      -0.002012       0.004145       0.010413      -0.007943       0.002862       0.005081              1.653431       1.226177       0.025156       0.097353       1.513198       0.412920       2.220918           0.000008
           12              H       5.959584       2.815754       0.846340       0.172654       0.953816 0.69316466E+01  0.63917331E+02                                 1.456816                            1.424089      -0.756001       2.534548                    0.999973       2.885514       7.172536       0.605417       1.097158      -0.756759       0.009756      -0.000558      -0.007015       0.012029      -0.000380      -0.003784      -0.003232       0.004549       0.005043      -0.005468      -0.000392       0.005860              1.456543       1.788778      -0.102150      -0.159999       1.279858       0.054973       1.300992          -0.000288
           13              H       4.637040       2.023730       1.212512       0.180888       0.968322 0.67613227E+01  0.62248135E+02                                 1.495469                            1.423040      -0.952260       2.447310                    0.999593       2.921984       7.368196       0.592349       1.123140      -0.748864      -0.010565      -0.013862      -0.000797       0.017448       0.000883       0.001186      -0.004798      -0.001372      -0.013273      -0.007046       0.001754       0.005292              1.534348       1.306866       0.266717       0.056656       1.963647       0.055139       1.332531           0.000644
           14              H      -0.438169       3.312845       9.204957       0.174432       0.996976 0.68264083E+01  0.63634151E+02                                 1.573128                            1.463209      -1.148600       2.346206                    0.998692       3.153930       8.269689       0.558671       1.176120      -0.732884      -0.013853       0.007832       0.008837       0.018203      -0.005799       0.000886      -0.000620       0.000624       0.012826      -0.007947       0.002862       0.005085              1.653503       2.341670      -0.232833      -0.180516       1.327907      -0.017705       1.290932           0.000007
           15              H       0.506489       2.496363       8.229650       0.172666       0.954569 0.69381243E+01  0.63987132E+02                                 1.457178                            1.424442      -0.756031       2.534532                    0.999973       2.885436       7.171123       0.605587       1.096677      -0.756900       0.002941      -0.008327      -0.008166       0.012028      -0.003403       0.000095       0.002269      -0.007874       0.000772      -0.005478      -0.000388       0.005866              1.456907       1.274649       0.002854      -0.023806       1.384954       0.264429       1.711119          -0.000288
           16              H       1.002708       3.866640       8.851451       0.180918       0.965447 0.67354772E+01  0.61941151E+02                                 1.491111                            1.419151      -0.952037       2.447428                    0.999595       2.920333       7.356171       0.593985       1.121296      -0.749289       0.010630       0.013821       0.000723       0.017451       0.002576       0.002733      -0.002413      -0.008890       0.003858      -0.007089       0.001747       0.005342              1.529745       1.623101       0.339580      -0.109876       1.696719      -0.184769       1.269414           0.000644
           17              H      -6.777290       8.482633       6.755752       0.174443       0.996840 0.68250793E+01  0.63619140E+02                                 1.573034                            1.463089      -1.148735       2.346149                    0.998690       3.154007       8.269922       0.558677       1.176157      -0.732873      -0.006631       0.010461       0.013332       0.018198       0.002675      -0.004900       0.002061      -0.003106      -0.011341      -0.007943       0.002862       0.005081              1.653434       1.226179       0.072564       0.069606       1.698622       0.517059       2.035502           0.000008
           18              H      -5.884385       7.647280       5.748204       0.172654       0.953818 0.69316713E+01  0.63917620E+02                                 1.456819                            1.424092      -0.756002       2.534548                    0.999973       2.885519       7.172554       0.605416       1.097159      -0.756759       0.009756      -0.005843      -0.003921       0.012029      -0.003113      -0.002184       0.000366      -0.001856      -0.014175      -0.005468      -0.000392       0.005860              1.456546       1.788782      -0.089482      -0.167414       1.248985       0.037632       1.331871          -0.000287
           19              H       6.850171       8.354385       5.236946       0.180888       0.968325 0.67613535E+01  0.62248523E+02                                 1.495476                            1.423046      -0.952258       2.447311                    0.999593       2.921988       7.368225       0.592345       1.123145      -0.748863      -0.010565       0.006094      -0.012477       0.017448       0.000602       0.001351      -0.005623       0.000097      -0.008864      -0.007046       0.001753       0.005292              1.534356       1.306872      -0.081209       0.260297       1.436789      -0.240764       1.859407           0.000645
           20              H       6.590381       1.485167      10.274685       0.174432       0.996976 0.68264069E+01  0.63634131E+02                                 1.573127                            1.463208      -1.148601       2.346205                    0.998692       3.153930       8.269687       0.558672       1.176120      -0.732884      -0.013853       0.003870       0.011156       0.018203       0.003612      -0.004622       0.002548      -0.005018      -0.004100      -0.007947       0.002862       0.005085              1.653502       2.341668      -0.043377      -0.291403       1.314916      -0.025002       1.303922           0.000008
           21              H       7.535039       1.034614       9.085202       0.172667       0.954564 0.69380764E+01  0.63986567E+02                                 1.457171                            1.424436      -0.756029       2.534533                    0.999973       2.885429       7.171094       0.605590       1.096675      -0.756901       0.002941      -0.003043      -0.011259       0.012028       0.001749      -0.002920      -0.000335      -0.003237       0.014684      -0.005478      -0.000388       0.005866              1.456901       1.274644      -0.022154      -0.009169       1.407103       0.276870       1.688955          -0.000288
           22              H      -6.025842       0.905762      10.584434       0.180919       0.965442 0.67354413E+01  0.61940727E+02                                 1.491106                            1.419146      -0.952033       2.447430                    0.999595       2.920327       7.356146       0.593986       1.121294      -0.749290       0.010630      -0.006137       0.012404       0.017451       0.001121       0.003584      -0.002330      -0.009038       0.003415      -0.007089       0.001747       0.005342              1.529739       1.623094      -0.262086       0.242274       1.529647      -0.278596       1.436475           0.000644
           23              H       7.890937       7.321109       2.068064       0.174434       0.996622 0.68233547E+01  0.63599065E+02                                 1.572767                            1.462879      -1.148604       2.346204                    0.998692       3.153975       8.269586       0.558731       1.176117      -0.732879      -0.008380       0.004003       0.015653       0.018201      -0.005608       0.001875       0.000763       0.004020       0.010420      -0.007950       0.002865       0.005085              1.653126       1.463053       0.111572      -0.354399       1.275877      -0.232829       2.220447           0.000008
           24              H       8.637823       6.643021       0.846340       0.172670       0.953139 0.69249811E+01  0.63837095E+02                                 1.455704                            1.423052      -0.755863       2.534625                    0.999974       2.884872       7.168633       0.605895       1.096615      -0.756894       0.003868      -0.008980      -0.007018       0.012036      -0.001773       0.001743       0.004678      -0.002988       0.005001      -0.005492      -0.000378       0.005870              1.455424       1.404290      -0.241649      -0.106337       1.661891       0.131319       1.300093          -0.000288
           25              H       8.928877       8.156867       1.212512       0.180916       0.968728 0.67633569E+01  0.62255615E+02                                 1.494237                            1.421943      -0.952228       2.447338                    0.999593       2.920847       7.358511       0.593549       1.121072      -0.749401       0.009404       0.014677      -0.000803       0.017450       0.001138       0.004950       0.000571      -0.000100      -0.013278      -0.007078       0.001737       0.005341              1.533045       1.713350       0.414910      -0.032367       1.554258      -0.072021       1.331527           0.000644
           26              H      -3.262427      -0.723086       9.204957       0.174435       0.996769 0.68244617E+01  0.63611617E+02                                 1.572900                            1.462979      -1.148663       2.346177                    0.998692       3.154031       8.269731       0.558726       1.176086      -0.732888      -0.012101       0.010327       0.008840       0.018200      -0.004636       0.000889      -0.000615       0.006984       0.012819      -0.007942       0.002859       0.005083              1.653278       1.596345      -0.504330      -0.045213       2.072760       0.175704       1.290729           0.000007
           27              H      -2.171750      -1.330905       8.229650       0.172649       0.954427 0.69369463E+01  0.63975380E+02                                 1.457202                            1.424453      -0.755807       2.534633                    0.999973       2.885564       7.172061       0.605484       1.096880      -0.756843       0.008837       0.000090      -0.008170       0.012035      -0.000076      -0.002092      -0.000853       0.010408       0.000819      -0.005482      -0.000375       0.005857              1.456931       1.370249       0.037781      -0.256663       1.289448      -0.068321       1.711097          -0.000288
           28              H      -3.289129      -2.266496       8.851451       0.180899       0.969221 0.67677500E+01  0.62307831E+02                                 1.494991                            1.422610      -0.952364       2.447268                    0.999593       2.921123       7.360544       0.593265       1.121396      -0.749327      -0.009346      -0.014722       0.000729       0.017453       0.004823       0.003218      -0.001716       0.003464       0.003896      -0.007076       0.001727       0.005349              1.533840       1.473345       0.284788       0.136612       1.855736       0.167272       1.272440           0.000645
           29              C       5.201425       4.835645       6.310128       0.295702      30.744417 0.34022157E+03  0.75175045E+04                                 8.754147                            6.294352      -0.035163       2.014777                    0.999076      24.462054      68.012730       0.634779       0.436688      -1.052408      -0.033320      -0.035735       0.002009       0.048900       0.016806       0.007419       0.024971       0.016557      -0.071373      -0.038661       0.001079       0.037582             10.878893       8.242625       4.668405       1.598200      11.024617      -1.092600      13.369436           0.004199
           30              C       4.312999       3.676873       5.984258      -0.529388      28.599223 0.43311385E+03  0.10140321E+05                                 7.895495                            6.733814       0.178808       2.015951                    0.998594      31.873858      90.489513       0.666354       0.392601      -1.083456       0.025180       0.050940       0.009135       0.057553       0.023185      -0.000626       0.016898      -0.006672      -0.063791      -0.030947      -0.005867       0.036814              8.551534       7.980658       2.387356       0.126015       8.722656      -0.057529       8.951287           0.001708
           31              C      -4.698767       4.649603       9.895847       0.295689      30.744701 0.34022288E+03  0.75176333E+04                                 8.754626                            6.294658      -0.035053       2.014810                    0.999075      24.462628      68.017510       0.634712       0.436729      -1.052370       0.025998       0.040852       0.006746       0.048890       0.031068       0.000944       0.016554       0.029243      -0.003998      -0.038698       0.001124       0.037573             10.879596      13.698236       0.573013       1.898248      14.085484      -0.970777       4.855069           0.004199
           32              C      -3.596535       5.658757       9.966087      -0.529402      28.602342 0.43318406E+03  0.10142261E+05                                 7.896231                            6.734595       0.178861       2.015964                    0.998594      31.873231      90.485692       0.666288       0.392628      -1.083449      -0.039873      -0.040680       0.008393       0.057577       0.030187      -0.005548       0.010200       0.006227      -0.037707      -0.031014      -0.005773       0.036787              8.552348       9.543983       0.840587       0.431361      10.124725       0.272093       5.988337           0.001707
           33              C       4.267343       3.787466       0.263690       0.295675      30.742569 0.34020355E+03  0.75169062E+04                                 8.753314                            6.293831      -0.035117       2.014789                    0.999076      24.461620      68.007636       0.634868       0.436639      -1.052451       0.022175      -0.019582       0.038940       0.048903      -0.021881      -0.003664      -0.030607      -0.007338       0.009609      -0.038610       0.001081       0.037528             10.877779       7.692401      -0.815413       4.665999      13.899803       0.179787      11.041134           0.004197
           34              C       5.051660       2.900238       1.177967      -0.529383      28.600345 0.43314708E+03  0.10141282E+05                                 7.895505                            6.733782       0.179080       2.016035                    0.998596      31.873340      90.488514       0.666399       0.392567      -1.083481      -0.039254       0.028108      -0.031383       0.057583      -0.023628       0.009556      -0.021471       0.004693       0.024301      -0.030825      -0.005864       0.036689              8.551595       7.098601      -0.926516       1.848889       9.192519      -0.330093       9.363666           0.001708
           35              C       1.050735       2.328005      10.184869       0.295695      30.744548 0.34022099E+03  0.75176056E+04                                 8.754736                            6.294744      -0.035101       2.014801                    0.999076      24.462477      68.017874       0.634689       0.436743      -1.052358      -0.029476       0.024727      -0.030161       0.048887      -0.020219       0.005115      -0.017539      -0.042697       0.055176      -0.038658       0.001130       0.037528             10.879693      13.672177       1.086410       1.256801       8.312847      -4.706847      10.654053           0.004198
           36              C       0.480222       3.065615       9.014962      -0.529393      28.604423 0.43324796E+03  0.10144073E+05                                 7.896666                            6.735184       0.178926       2.015985                    0.998594      31.872795      90.484176       0.666249       0.392639      -1.083448       0.024557      -0.017838       0.048933       0.057582      -0.020227       0.012849      -0.016377      -0.011059       0.059776      -0.030933      -0.005819       0.036753              8.552685       9.515945      -0.502340       0.671800       7.411520      -2.036675       8.730589           0.001707
           37              C       6.480474       6.663436       6.310128       0.295672      30.742776 0.34020597E+03  0.75169732E+04                                 8.753356                            6.293855      -0.035121       2.014786                    0.999076      24.461702      68.007937       0.634866       0.436639      -1.052451       0.022175       0.043541       0.001994       0.048903       0.007521      -0.020873      -0.015444      -0.034337      -0.071387      -0.038610       0.001081       0.037529             10.877837       7.692438       4.467614       1.573891      11.573161      -1.126984      13.367914           0.004199
           38              C       7.264791       7.895055       5.984258      -0.529384      28.600394 0.43314781E+03  0.10141306E+05                                 7.895520                            6.733791       0.179074       2.016033                    0.998596      31.873387      90.488747       0.666398       0.392568      -1.083480      -0.039254      -0.041126       0.009139       0.057582       0.019903      -0.015922      -0.004984      -0.024663      -0.063766      -0.030826      -0.005864       0.036689              8.551615       7.098618       2.065756       0.097542       9.604518      -0.098714       8.951710           0.001708
           39              C      -5.977815       2.821812       9.895847       0.295692      30.744730 0.34022335E+03  0.75176683E+04                                 8.754764                            6.294762      -0.035100       2.014800                    0.999076      24.462537      68.018023       0.634689       0.436743      -1.052359      -0.029475      -0.038406       0.006791       0.048887       0.014361      -0.015124      -0.006464      -0.062418      -0.003988      -0.038658       0.001129       0.037529             10.879729      13.672195       0.563819       1.562677      14.111957      -1.449972       4.855037           0.004198
           40              C      -6.548328       1.440575       9.966087      -0.529394      28.604478 0.43324893E+03  0.10144101E+05                                 7.896676                            6.735192       0.178925       2.015984                    0.998594      31.872818      90.484236       0.666249       0.392639      -1.083448       0.024557       0.051399       0.008409       0.057582       0.021108      -0.011343       0.001877      -0.043560      -0.037729      -0.030933      -0.005819       0.036752              8.552698       9.515969       0.831746      -0.109023      10.153435      -0.496752       5.988690           0.001707
           41              C       7.145202       7.899996       0.263690       0.295684      30.744882 0.34022515E+03  0.75176955E+04                                 8.754662                            6.294681      -0.035052       2.014809                    0.999075      24.462690      68.017725       0.634710       0.436729      -1.052370       0.025999      -0.014122       0.038921       0.048890      -0.014390       0.027551       0.014004       0.033784       0.009621      -0.038698       0.001124       0.037574             10.879644      13.698324       1.374477       1.429187       7.897390      -4.446190      11.043218           0.004198
           42              C       8.247434       7.467074       1.177967      -0.529402      28.602336 0.43318366E+03  0.10142252E+05                                 7.896234                            6.734594       0.178859       2.015964                    0.998594      31.873243      90.485798       0.666288       0.392629      -1.083449      -0.039873       0.027238      -0.031359       0.057577      -0.019619       0.023603      -0.001413       0.026902       0.024321      -0.031014      -0.005773       0.036787              8.552355       9.543985      -0.035520       0.944141       6.747865      -1.624450       9.365216           0.001707
           43              C      -1.827125      -1.784525      10.184869       0.295700      30.744586 0.34022360E+03  0.75175599E+04                                 8.754177                            6.294371      -0.035169       2.014774                    0.999075      24.462116      68.012926       0.634778       0.436688      -1.052408      -0.033320       0.019249      -0.030174       0.048900      -0.001761       0.018287       0.001294       0.058717       0.055105      -0.038661       0.001079       0.037582             10.878935       8.242660      -0.892559       4.853027      13.740196       0.432524      10.653950           0.004198
           44              C      -2.715551      -1.501221       9.014962      -0.529388      28.599268 0.43311461E+03  0.10140342E+05                                 7.895502                            6.733818       0.178804       2.015950                    0.998594      31.873876      90.489537       0.666354       0.392601      -1.083456       0.025180      -0.016981       0.048887       0.057553      -0.011900       0.019909      -0.006248       0.034542       0.059848      -0.030948      -0.005866       0.036815              8.551543       7.980666      -1.059184       2.143252       8.945601       0.067671       8.728363           0.001708
           45              C       5.681293       5.861257       5.483363      -0.305089      55.437250 0.51207330E+03  0.12412055E+05                                12.291265                            7.327687       0.257068       2.055327                    0.999724      30.178313      85.152253       0.642631       0.393218      -1.090841      -0.004825       0.003406      -0.008727       0.010538       0.035764       0.008555      -0.005861      -0.026068       0.019996      -0.043540       0.008807       0.034733             19.044031       9.016750       2.384861       4.939473      10.755894      -3.456233      37.359448           0.006882
           46              C       5.452140       6.021601       4.078553       0.589023      29.330687 0.25872073E+03  0.53907001E+04                                 8.794036                            5.666557      -0.052778       2.028458                    0.999596      22.529818      62.796964       0.631617       0.465413      -1.025729      -0.005532       0.003872      -0.026876       0.027711      -0.030618      -0.022451       0.015746       0.022313      -0.178817      -0.065486      -0.002785       0.068271             12.828038       6.306509       1.476014       2.843685       7.382875      -1.989737      24.794732          -0.002561
           47              C      -4.664348       3.264099      10.107720      -0.305144      55.426642 0.51194632E+03  0.12408312E+05                                12.289991                            7.326732       0.257254       2.055379                    0.999725      30.178863      85.153878       0.642673       0.393213      -1.090835       0.007092      -0.004951       0.006066       0.010564       0.013500       0.009349      -0.006394      -0.009854      -0.122239      -0.043346       0.008601       0.034744             19.042429      28.985097     -11.589579       5.442079      20.533381      -3.808099       7.608808           0.006883
           48              C      -3.518339       2.462149      10.416317       0.589030      29.333408 0.25873186E+03  0.53910938E+04                                 8.795450                            5.667202      -0.052710       2.028475                    0.999595      22.530502      62.803770       0.631481       0.465499      -1.025662       0.021891      -0.015306       0.007295       0.027689       0.026162      -0.024483       0.017184      -0.019067       0.183773      -0.065531      -0.002783       0.068314             12.830724      19.313175      -7.625322       3.171929      13.752924      -2.219680       5.426072          -0.002561
           49              C      -1.347257      -3.007606      10.674249      -0.305088      55.437154 0.51207233E+03  0.12412023E+05                                12.291245                            7.327676       0.257068       2.055327                    0.999724      30.178288      85.152115       0.642632       0.393217      -1.090842      -0.004825      -0.009277      -0.001304       0.010538      -0.010053       0.035372      -0.004346      -0.028764       0.011905      -0.043539       0.008807       0.034732             19.043999       9.016742       3.138918       4.498138      33.931442       9.559804      14.183814           0.006882
           50              C      -1.576410      -4.310979      10.126143       0.589024      29.330734 0.25872118E+03  0.53907117E+04                                 8.794042                            5.666560      -0.052784       2.028455                    0.999596      22.529844      62.797043       0.631617       0.465413      -1.025729      -0.005532      -0.025329      -0.009785       0.027711      -0.004582      -0.037690      -0.025215       0.095247       0.039985      -0.065486      -0.002785       0.068271             12.828049       6.306511       1.756632       2.679439      22.318645       6.398568       9.858990          -0.002560
           51              C       2.364202       2.296157      10.674249      -0.305145      55.426737 0.51194728E+03  0.12408344E+05                                12.290013                            7.326745       0.257251       2.055378                    0.999725      30.178881      85.154005       0.642672       0.393213      -1.090835       0.007092       0.007713      -0.001346       0.010564       0.001541       0.016349      -0.031527       0.034897       0.012009      -0.043346       0.008602       0.034745             19.042462      28.985199      10.420181      -7.440069      13.959747      -7.500012      14.182439           0.006883
           52              C       3.510211       2.957924      10.126143       0.589030      29.333388 0.25873169E+03  0.53910889E+04                                 8.795445                            5.667200      -0.052706       2.028477                    0.999595      22.530483      62.803692       0.631481       0.465499      -1.025662       0.021890       0.013855      -0.009773       0.027689      -0.034158       0.010822       0.044103      -0.066999       0.039977      -0.065530      -0.002783       0.068313             12.830716      19.313162       6.499591      -5.095283       9.318158      -4.710355       9.860828          -0.002560
           53              N       5.672740       5.042932       7.533003      -0.258125      43.647653 0.53024201E+03  0.12878555E+05                                10.321711                            7.348605       0.097594       2.020410                    0.999680      29.220779      80.750973       0.660307       0.381915      -1.106196       0.064396       0.109127      -0.072234       0.145854       0.040837       0.015533       0.015240       0.015326      -0.199233      -0.069719      -0.008293       0.078012             13.734290       8.990102       3.693632       1.774545      11.888696      -3.856714      20.324072           0.058418
           54              N      -5.948253       4.986872       9.603370      -0.258123      43.648410 0.53024847E+03  0.12878828E+05                                10.322036                            7.348791       0.097737       2.020442                    0.999681      29.221200      80.754071       0.660276       0.381930      -1.106179      -0.013406      -0.144808       0.011304       0.145866       0.070866       0.014609       0.016241      -0.007217      -0.006876      -0.069818      -0.008222       0.078040             13.734788      16.262811      -3.439523       3.154060      18.311388      -2.378590       6.630166           0.058416
           55              N       4.234062       5.105287       0.414534      -0.258132      43.647593 0.53024217E+03  0.12878570E+05                                10.321759                            7.348642       0.097722       2.020443                    0.999681      29.221092      80.752091       0.660300       0.381919      -1.106192      -0.080461      -0.015044      -0.120716       0.145851      -0.020683       0.018576      -0.066519       0.019065       0.050732      -0.069695      -0.008279       0.077974             13.734366       9.171224       1.848439       5.350199      18.553133       3.498810      13.478742           0.058417
           56              N       0.305844       1.554740      10.964423      -0.258100      43.644115 0.53020793E+03  0.12877506E+05                                10.321053                            7.348289       0.097673       2.020437                    0.999682      29.220126      80.748182       0.660333       0.381907      -1.106203       0.131441      -0.020608       0.059769       0.145856      -0.036562       0.044313      -0.029749      -0.066876       0.049551      -0.069796      -0.008166       0.077962             13.733236      20.282427       3.855898      -0.096585      10.299878      -4.387559      10.617402           0.058417
           57              N       6.447193       6.149644       7.533003      -0.258103      43.646391 0.53022663E+03  0.12878083E+05                                10.321522                            7.348497       0.097770       2.020463                    0.999681      29.220681      80.750284       0.660313       0.381915      -1.106197      -0.080462      -0.097887      -0.072230       0.145853       0.026325      -0.008936      -0.019719      -0.064268      -0.199257      -0.069694      -0.008281       0.077975             13.734014       9.171010       3.759595       4.231400      11.707585      -0.345707      20.323448           0.058416
           58              N      -6.722706       3.880161       9.603370      -0.258067      43.642469 0.53018674E+03  0.12876845E+05                                10.320745                            7.348104       0.097726       2.020461                    0.999682      29.219546      80.745750       0.660347       0.381903      -1.106208       0.131441       0.062206       0.011299       0.145856       0.056539      -0.010178      -0.019181      -0.085694      -0.006912      -0.069794      -0.008169       0.077963             13.732776      20.281649      -1.972286       3.314533      14.287426      -2.147740       6.629255           0.058418
           59              N       5.895716       7.479831       0.414534      -0.258089      43.646752 0.53022699E+03  0.12878159E+05                                10.321731                            7.348608       0.097794       2.020468                    0.999681      29.220603      80.751615       0.660290       0.381926      -1.106183      -0.013407       0.080766      -0.120723       0.145866      -0.021964       0.068942       0.005440       0.012011       0.050798      -0.069815      -0.008226       0.078041             13.734334      16.262305       4.434103      -1.454332      11.461899      -6.224964      13.478798           0.058417
           60              N      -1.355810      -0.819804      10.964423      -0.258096      43.646374 0.53022552E+03  0.12878038E+05                                10.321460                            7.348453       0.097643       2.020431                    0.999680      29.220342      80.749055       0.660320       0.381911      -1.106200       0.064397      -0.116419       0.059777       0.145855      -0.006453       0.043214      -0.031328       0.098240       0.049519      -0.069718      -0.008295       0.078013             13.733917       8.989889      -0.261449       4.089345      21.593973       1.594354      10.617888           0.058417
           61              O       4.730920       5.210119       3.414148      -0.504063      32.580396 0.45232135E+03  0.10405097E+05                                 8.120376                            6.512115       0.398032       2.185351                    0.997927      26.649326      68.335270       0.757319       0.351583      -1.145919       0.018820       0.009123       0.018588       0.027981       0.024863       0.023904       0.019015      -0.020271       0.108561      -0.046215      -0.009051       0.055265             10.116290       6.629990       2.074994       2.943966       7.560978       1.665298      16.157901           0.083771
           62              O      -2.357953       2.966308      10.555646      -0.504056      32.574239 0.45222933E+03  0.10402446E+05                                 8.119209                            6.511313       0.398117       2.185379                    0.997927      26.648607      68.331567       0.757390       0.351568      -1.145932      -0.025532      -0.004433      -0.010560       0.027983      -0.002664       0.008280      -0.006229       0.064230      -0.133284      -0.046110      -0.009064       0.055174             10.114661      16.687427      -2.192089       1.574301       8.605711      -0.691084       5.050845           0.083772
           63              O      -1.061093      -5.358194      10.633947      -0.504059      32.576853 0.45226595E+03  0.10403583E+05                                 8.119939                            6.511828       0.397961       2.185330                    0.997927      26.649292      68.336100       0.757310       0.351595      -1.145900      -0.002128       0.026410      -0.009041       0.027996      -0.020888       0.017576       0.004621      -0.076163      -0.070497      -0.046220      -0.008963       0.055183             10.115619       6.115741      -1.408939       1.373500      17.067216       1.714652       7.163901           0.083775
           64              O       3.434060       3.697816       9.093263      -0.504047      32.576709 0.45226792E+03  0.10403396E+05                                 8.119219                            6.511315       0.398196       2.185409                    0.997928      26.647866      68.326444       0.757450       0.351538      -1.145974      -0.004597      -0.021696       0.017072       0.027988       0.018735      -0.015515      -0.041108       0.017558       0.056546      -0.046118      -0.009033       0.055151             10.114652      10.964328       3.131483      -3.148581       8.336510      -4.607764      11.043118           0.083773
           65              O       5.967457       6.977159       3.414148      -0.504060      32.576831 0.45226562E+03  0.10403575E+05                                 8.119942                            6.511831       0.397965       2.185333                    0.997927      26.649252      68.336012       0.757309       0.351596      -1.145900      -0.002127      -0.020816       0.018601       0.027996       0.025554      -0.009604      -0.028903      -0.016470       0.108578      -0.046220      -0.008962       0.055182             10.115624       6.115746       1.887492      -0.555872       8.074452      -3.335914      16.156675           0.083773
           66              O      -3.594490       1.199268      10.555646      -0.504049      32.576889 0.45227074E+03  0.10403478E+05                                 8.119250                            6.511336       0.398183       2.185403                    0.997928      26.647947      68.326731       0.757448       0.351539      -1.145974      -0.004598       0.025509      -0.010557       0.027988      -0.022702       0.008737      -0.005574      -0.045714      -0.133259      -0.046117      -0.009035       0.055152             10.114695      10.964383      -4.278698       1.188545      14.328771      -1.242390       5.050931           0.083773
           67              O       4.670597       2.832528      10.633947      -0.504056      32.574145 0.45222778E+03  0.10402401E+05                                 8.119192                            6.511301       0.398122       2.185381                    0.997927      26.648574      68.331437       0.757391       0.351568      -1.145932      -0.025533      -0.007037      -0.009036       0.027984       0.008524       0.001731      -0.017985       0.085156      -0.070495      -0.046110      -0.009062       0.055172             10.114638      16.687377       2.446056      -1.140371       6.493375      -1.877421       7.163164           0.083772
           68              O      -2.297630      -4.492906       9.093263      -0.504064      32.580568 0.45232424E+03  0.10405181E+05                                 8.120405                            6.512136       0.398019       2.185345                    0.997927      26.649411      68.335557       0.757318       0.351583      -1.145919       0.018820       0.011739       0.017057       0.027981       0.008667       0.033383       0.028744      -0.037591       0.056596      -0.046214      -0.009051       0.055265             10.116329       6.630011       1.550761       3.250809      12.674499       4.537168      11.044477           0.083774

******************************************************
Auxiliary information for the entire system
The total spin magnetic moment of the unit cell is   3.970484
The total net atomic charge of the unit cell is   0.000001
Accuracy of reproducing the electrostatic potential in the unit cell:
  The inner radius (bohr) =    5.0000
  The outer radius (bohr) =   12.0000
  Valid grid points have density less than (e/(bohr^3)) =    0.0001
  The number of valid grid points were=       399144
  The rms potential error without charges in kcal/mol is=      2.10740
  The rms potential error with partial charges in kcal/mol is=      0.46269
  The RRMSE value at monopole order=      0.21955
  The rms potential error with partial charges and cloud penetration in kcal/mol is=      0.45288
  The RRMSE value at monopole order with cloud penetration is=      0.21490
  The rms potential error with partial charges and atomic dipoles in kcal/mol is=      0.25224
  The RRMSE value at dipole order=      0.11969
  The rms potential error with partial charges, atomic dipoles and cloud penetration in kcal/mol is=      0.25205
  The RRMSE value at dipole order with cloud penetration=      0.11960

******************************************************
The electron densities and ab initio electrostatic potential were computed in VASP using the PBE functional and
projector augmented wave method. See the main text of the journal article for a description of computational details.
The atomic charges, dipoles, and quadrupoles were computed with the DDEC6 method as described in
(a) T. A. Manz and N. Gabaldon Limas, RSC Adv. 6 (2016) 47771-47801 DOI: 10.1039/c6ra04656h
(b) N. Gabaldon Limas and T. A. Manz, RSC Adv. 8 (2018) 2678-2707 DOI: 10.1039/c7ra11829e.
For each atom in the material, the electron cloud parameters were fit to the spherically averaged atom-in-material
electron density using radial positions for which this density was between 10^-4 and 10^-2 electrons per cubic bohr.
The polarizabilities, dispersion coefficients, and quantum Drude oscillator (QDO) parameters were fit using the MCLF method.
The magnetic structure of the system was optimized in VASP from the default ferromagnetic initial guess using spin polarization.
The atomic spin moments (ASMs) were computed on this optimized magnetic structure using the DDEC6 partition as inputs
to the method of T. A. Manz and D. S. Sholl, J. Chem. Theory Comput. 7 (2011) 4146-4164 DOI: 10.1021/ct200539n.
The RMSE and RRMSE were computed using a uniform grid with Ewald summation.
