# Supplementary material for: A collection of forcefield precursors for metal–organic frameworks
Source: RSC Adv. 2019 Nov 13;9(63):36492–507. doi: 10.1039/c9ra07327b (PMC9075174; doi:10.1039/c9ra07327b)
Supplement: RA-009-C9RA07327B-s6340 [file RA-009-C9RA07327B-s6340.xyz]

   68
jmolscript: load "" {1 1 1} spacegroup "x,y,z" unitcell [{     13.815100     0.000000     0.000000 }, {     -6.507927    12.186217     0.000000 }, {     -3.653572    -6.093084    11.848322 }]
Cu     2.801478     6.954798     1.173932     0.652222
Cu     1.161509    -0.345701    10.674390     0.652234
Cu     6.055446     0.861697     4.750229     0.652231
Cu     8.069054    -0.345708     7.098093     0.652225
H      3.801823     4.831235     4.638618     0.183399
H      2.499332     4.260310     3.940752     0.175726
H      2.851013     5.800647     3.822269     0.168675
H     -1.182918    -0.463671     7.209704     0.183445
H     -1.072957    -1.881536     7.907570     0.175723
H      0.120098    -0.845707     8.026053     0.168682
H      2.411978     1.522682     6.700226     0.183448
H      2.414225     0.169401     5.876768     0.175725
H      3.288207     1.396552     5.386247     0.168682
H      3.860514     8.937992     5.148096     0.183443
H      2.665737     8.302482     5.971554     0.175723
H      9.844417    -2.534720     6.462075     0.168686
H     -4.495567     1.522691    11.072257     0.183444
H     -0.839746     6.262497     0.047393     0.175723
H      0.034238     7.489650     0.537914     0.168686
H      7.114472     2.844874     0.776065     0.183448
H      2.266121    -3.883723    11.800929     0.175725
H      2.936873    -2.534710    11.310408     0.168682
H      5.724636    -0.463664    10.562779     0.183400
H      5.834595    -1.881532     9.864913     0.175726
H      7.027650    -0.845703     9.746430     0.168675
H      0.547856    10.924337     1.285543     0.183445
H     -0.754634    10.353414     1.983409     0.175723
H      6.104975    -0.292465     2.101892     0.168682
C      4.002494     4.631377     2.631512     0.299281
C      3.221223     4.904351     3.866107    -0.530998
C     -1.453737    -0.380800     9.216810     0.299280
C     -0.844916    -0.941369     7.982215    -0.531053
C      4.098264     0.432016     6.975107     0.299264
C      2.953209     0.923119     6.164682    -0.531054
C      8.612006    -2.274547     4.873215     0.299259
C      3.076685     9.132972     5.683640    -0.531058
C     -2.809281     0.432024    10.797376     0.299257
C     -3.954335     0.923130    11.607801    -0.531059
C      5.358038     3.818553     1.050946     0.299261
C      6.330642     3.039852     0.240521    -0.531054
C      5.453812    -0.380802     8.555673     0.299278
C      6.062636    -0.941365     9.790268    -0.530999
C      7.256458    -1.461730     3.292649     0.299277
C     -0.032743    10.997456     2.058054    -0.531053
C      4.999440     3.626014     2.422982    -0.309684
C      5.433337     2.628574     3.308052     0.583813
C     -2.810197     0.025001     9.425340    -0.309685
C     -3.894432    -0.062132     8.540270     0.583813
C      4.097352     0.024999     8.347143    -0.309684
C      3.013119    -0.062131     9.232213     0.583813
C      1.745478     9.719125     3.501179    -0.309685
C      2.179373     8.721681     2.616109     0.583813
N      3.847250     5.342441     1.514216    -0.260262
N     -0.753379    -0.182772    10.334106    -0.260270
N      5.329052     0.311981     6.476293    -0.260273
N      7.926333    -1.245420     5.372029    -0.260256
N     -1.578492     0.311991    11.296190    -0.260229
N      4.672364     4.847678     0.552132    -0.260245
N      6.154168    -0.182778     7.438377    -0.260233
N      7.101217    -0.750662     4.409945    -0.260243
O      4.984633     2.553022     4.504732    -0.498992
O     -3.749707    -0.493527     7.343590    -0.498999
O      1.834816     0.299799     8.886242    -0.498993
O      3.053697     7.852804     2.962080    -0.498996
O     -5.072734     0.299799     8.886242    -0.498997
O      6.307660     1.759696     2.962080    -0.498994
O      3.157847    -0.493520    10.428893    -0.498993
O      1.730666     8.646124     1.419429    -0.498999

The following XYZ coordinates are in angstroms. Other properties are in atomic units.
The sperically averaged electron density of each atom fit to a function of the form exp(a - br)
eigen_1, eigen_2 and eigen_3 are the three eigenvalues of traceless quadrupole moment tensor
  atom number  atomic symbol              X              Y              Z     net charge C6 coefficient C8 coefficient C10 coefficient fluctuating dipole atomic polarizability isotropic forcefield polarizability              a              b squared Pearson coefficient          <r^3>          <r^4>         wp_QDO          m_QDO          q_QDO       dipole_x       dipole_y       dipole_z         dipole            Qxy            Qxz            Qyz     Q(x^2-y^2)  Q(3z^2 - R^2)        eigen_1        eigen_2        eigen_3 static polarizability      alpha(xx)      alpha(xy)      alpha(xz)      alpha(yy)      alpha(yz)      alpha(zz) atomic spin moment
            1             Cu       2.801478       6.954798       1.173932       0.652222      82.474680 0.11667168E+04  0.33047697E+05                                16.639693                           11.978739       0.760832       2.107719                    0.997556      45.916849     118.926574       0.468859       0.461199      -1.102026      -0.019636       0.059662       0.047525       0.078764      -0.016475      -0.010422       0.008858       0.012703       0.035194      -0.023589      -0.001798       0.025387             23.694083      15.324217      -8.413647       0.350545      29.312749      11.605029      26.445284           0.695369
            2             Cu       1.161509      -0.345701      10.674390       0.652234      82.457239 0.11664691E+04  0.33039102E+05                                16.637610                           11.977564       0.760841       2.107728                    0.997556      45.916052     118.923724       0.468874       0.461206      -1.102016       0.061871       0.010781      -0.047511       0.078750      -0.014430      -0.012642       0.005141       0.020339       0.035223      -0.023576      -0.001791       0.025367             23.690632      33.195859       1.132789     -10.069586      11.434663      -5.774918      26.441374           0.695366
            3             Cu       6.055446       0.861697       4.750229       0.652231      82.457415 0.11664724E+04  0.33039212E+05                                16.637609                           11.977563       0.760857       2.107731                    0.997556      45.916192     118.924032       0.468875       0.461205      -1.102017      -0.019637       0.059656      -0.047510       0.078751      -0.016479       0.010489      -0.008731       0.012670       0.035228      -0.023579      -0.001790       0.025368             23.690632      15.322261      -8.412364      -0.350542      29.308181     -11.602753      26.441454           0.695366
            4             Cu       8.069054      -0.345708       7.098093       0.652225      82.473887 0.11667048E+04  0.33047282E+05                                16.639625                           11.978704       0.760803       2.107713                    0.997556      45.916530     118.925701       0.468858       0.461201      -1.102025       0.061878       0.010784       0.047522       0.078762      -0.014440       0.012722      -0.005029       0.020301       0.035185      -0.023580      -0.001806       0.025386             23.693968      33.200527       1.133176      10.071551      11.436128       5.776049      26.445248           0.695369
            5              H       3.801823       4.831235       4.638618       0.183399       0.954823 0.67964378E+01  0.62741658E+02                                 1.495754                            1.439544      -0.865206       2.493701                    0.999769       2.891943       7.336353       0.580272       1.143405      -0.744464       0.013462      -0.001008       0.010362       0.017018       0.001362       0.001386       0.000816       0.010460       0.010089      -0.007125       0.002078       0.005047              1.518569       1.427280      -0.120579       0.304773       1.370012      -0.086620       1.758414           0.000449
            6              H       2.499332       4.260310       3.940752       0.175726       0.931498 0.66559934E+01  0.60808941E+02                                 1.439734                            1.399374      -0.733463       2.548539                    0.999988       2.852930       7.078843       0.607667       1.103281      -0.755049      -0.007864      -0.010054      -0.001137       0.012815       0.004849      -0.000408       0.002937      -0.002424      -0.001989      -0.005652      -0.000359       0.006011              1.449377       1.538441       0.299209      -0.099958       1.573857      -0.110266       1.235833          -0.000234
            7              H       2.851013       5.800647       3.822269       0.168675       1.075413 0.74001846E+01  0.70513770E+02                                 1.663143                            1.528939      -1.215400       2.306013                    0.998501       3.288695       8.768903       0.542632       1.184593      -0.730273      -0.000360       0.016331      -0.000147       0.016335      -0.000559      -0.005161       0.002359       0.003373       0.000604      -0.005004      -0.001573       0.006577              1.762742       1.447379      -0.453996      -0.010421       2.453536      -0.042631       1.387311          -0.000146
            8              H      -1.182918      -0.463671       7.209704       0.183445       0.954399 0.67922645E+01  0.62690084E+02                                 1.494912                            1.438773      -0.865088       2.493766                    0.999770       2.891401       7.332908       0.580658       1.142882      -0.744590      -0.007212       0.011402      -0.010354       0.017006      -0.003590      -0.000060      -0.001603      -0.008079       0.010068      -0.007120       0.002077       0.005044              1.517695       1.482057      -0.090803       0.219767       1.313759      -0.227903       1.757270           0.000449
            9              H      -1.072957      -1.881536       7.907570       0.175723       0.932644 0.66672732E+01  0.60945471E+02                                 1.441881                            1.401367      -0.733398       2.548572                    0.999988       2.853839       7.085964       0.606633       1.104554      -0.754737      -0.005166      -0.011669       0.001138       0.012812       0.003713      -0.002776      -0.001015      -0.006661      -0.001954      -0.005640      -0.000354       0.005994              1.451567       1.319207       0.181554       0.050307       1.797948       0.140545       1.237546          -0.000235
           10              H       0.120098      -0.845707       8.026053       0.168682       1.075416 0.74001607E+01  0.70513852E+02                                 1.663198                            1.528975      -1.215388       2.306033                    0.998501       3.288653       8.768959       0.542602       1.184653      -0.730260       0.014574       0.007379       0.000145       0.016336      -0.001713      -0.004506       0.003443      -0.000951       0.000608      -0.005000      -0.001574       0.006574              1.762812       2.607687       0.165730       0.032672       1.293423       0.029284       1.387327          -0.000146
           11              H       2.411978       1.522682       6.700226       0.183448       0.954249 0.67912246E+01  0.62681258E+02                                 1.495086                            1.438929      -0.865020       2.493801                    0.999770       2.891477       7.334358       0.580436       1.143305      -0.744484      -0.005761       0.010530       0.012048       0.017006      -0.003442       0.002040       0.004899       0.000489      -0.001227      -0.007118       0.002078       0.005040              1.517878       1.558071      -0.250189      -0.278409       1.477729       0.130235       1.517836           0.000449
           12              H       2.414225       0.169401       5.876768       0.175725       0.932440 0.66647755E+01  0.60911537E+02                                 1.441075                            1.400615      -0.733405       2.548571                    0.999988       2.853399       7.082176       0.607168       1.103782      -0.754935      -0.005537      -0.011449      -0.001573       0.012814       0.001489       0.002209       0.000080      -0.006824      -0.013543      -0.005641      -0.000367       0.006008              1.450746       1.522854       0.330639       0.089489       1.544401       0.092672       1.284984          -0.000234
           13              H       3.288207       1.396552       5.386247       0.168682       1.075866 0.74038285E+01  0.70556646E+02                                 1.663618                            1.529329      -1.215396       2.306028                    0.998501       3.288618       8.768990       0.542560       1.184613      -0.730275       0.007232       0.011780      -0.008704       0.016335      -0.000403       0.005465      -0.001844       0.001864       0.003566      -0.005001      -0.001574       0.006575              1.763278       1.530415       0.196152      -0.349485       1.644841      -0.557631       2.114580          -0.000146
           14              H       3.860514       8.937992       5.148096       0.183443       0.954880 0.67971629E+01  0.62752170E+02                                 1.496058                            1.439821      -0.865068       2.493779                    0.999770       2.892002       7.337545       0.580075       1.143722      -0.744387       0.011998      -0.000121      -0.012046       0.017002      -0.002104      -0.003356      -0.004101       0.005428      -0.001197      -0.007100       0.002070       0.005030              1.518884       1.704688      -0.172735      -0.246252       1.333144       0.184424       1.518820           0.000449
           15              H       2.665737       8.302482       5.971554       0.175723       0.931817 0.66597079E+01  0.60858416E+02                                 1.440847                            1.400407      -0.733459       2.548543                    0.999988       2.853576       7.084032       0.606954       1.104294      -0.754789      -0.007490      -0.010277       0.001571       0.012813       0.003656       0.000982      -0.001977       0.001318      -0.013528      -0.005636      -0.000361       0.005997              1.450511       1.264678       0.192817      -0.039603       1.802050      -0.122581       1.284807          -0.000234
           16              H       9.844417      -2.534720       6.462075       0.168686       1.075496 0.74008251E+01  0.70521682E+02                                 1.663283                            1.529046      -1.215413       2.306022                    0.998501       3.288658       8.769032       0.542590       1.184655      -0.730260       0.006985       0.011929       0.008704       0.016336      -0.000997       0.004204      -0.003947      -0.000366       0.003573      -0.005000      -0.001573       0.006573              1.762909       1.456138       0.156573       0.327107       1.718462       0.570803       2.114127          -0.000146
           17              H      -4.495567       1.522691      11.072257       0.183444       0.954878 0.67971442E+01  0.62751952E+02                                 1.496056                            1.439819      -0.865064       2.493781                    0.999770       2.891999       7.337534       0.580076       1.143722      -0.744387      -0.005759       0.010526      -0.012046       0.017002      -0.003426      -0.002037      -0.004892       0.000479      -0.001197      -0.007100       0.002070       0.005030              1.518881       1.559144      -0.250459       0.278681       1.478683      -0.130339       1.518817           0.000449
           18              H      -0.839746       6.262497       0.047393       0.175723       0.931820 0.66597289E+01  0.60858670E+02                                 1.440851                            1.400411      -0.733459       2.548543                    0.999988       2.853579       7.084048       0.606953       1.104296      -0.754788      -0.005537      -0.011448       0.001571       0.012813       0.001486      -0.002207      -0.000065      -0.006810      -0.013528      -0.005636      -0.000361       0.005997              1.450516       1.522564       0.330537      -0.089472       1.544174      -0.092678       1.284808          -0.000234
           19              H       0.034238       7.489650       0.537914       0.168686       1.075499 0.74008482E+01  0.70521979E+02                                 1.663288                            1.529050      -1.215418       2.306020                    0.998501       3.288664       8.769061       0.542588       1.184658      -0.730260       0.007232       0.011781       0.008704       0.016336      -0.000402      -0.005462       0.001849       0.001861       0.003573      -0.005000      -0.001573       0.006573              1.762914       1.530133       0.196087       0.349412       1.644477       0.557431       2.114131          -0.000146
           20              H       7.114472       2.844874       0.776065       0.183448       0.954249 0.67912246E+01  0.62681265E+02                                 1.495086                            1.438930      -0.865020       2.493801                    0.999770       2.891477       7.334361       0.580436       1.143306      -0.744483       0.012002      -0.000121       0.012048       0.017006      -0.002118       0.003360       0.004107       0.005449      -0.001227      -0.007118       0.002078       0.005040              1.517879       1.703482      -0.172535       0.246030       1.332320      -0.184233       1.517836           0.000449
           21              H       2.266121      -3.883723      11.800929       0.175725       0.932442 0.66647924E+01  0.60911748E+02                                 1.441079                            1.400619      -0.733405       2.548572                    0.999988       2.853400       7.082189       0.607166       1.103785      -0.754935      -0.007491      -0.010277      -0.001573       0.012814       0.003664      -0.000970       0.001986       0.001320      -0.013543      -0.005641      -0.000367       0.006008              1.450751       1.264843       0.192849       0.039590       1.802425       0.122594       1.284986          -0.000234
           22              H       2.936873      -2.534710      11.310408       0.168682       1.075868 0.74038496E+01  0.70556901E+02                                 1.663621                            1.529331      -1.215390       2.306031                    0.998501       3.288623       8.769008       0.542560       1.184613      -0.730275       0.006985       0.011928      -0.008704       0.016335      -0.000998      -0.004202       0.003952      -0.000368       0.003567      -0.005001      -0.001574       0.006575              1.763281       1.456437       0.156643      -0.327250       1.718825      -0.570966       2.114582          -0.000146
           23              H       5.724636      -0.463664      10.562779       0.183400       0.954822 0.67964299E+01  0.62741568E+02                                 1.495753                            1.439543      -0.865204       2.493702                    0.999769       2.891942       7.336350       0.580272       1.143405      -0.744464      -0.007231       0.011400       0.010362       0.017018      -0.003589       0.000067       0.001607      -0.008081       0.010089      -0.007125       0.002078       0.005047              1.518568       1.482928      -0.090860      -0.219976       1.314362       0.228034       1.758413           0.000449
           24              H       5.834595      -1.881532       9.864913       0.175726       0.931497 0.66559798E+01  0.60808776E+02                                 1.439732                            1.399372      -0.733463       2.548539                    0.999988       2.852928       7.078832       0.607668       1.103280      -0.755050      -0.005164      -0.011673      -0.001137       0.012815       0.003704       0.002783       0.001023      -0.006711      -0.001990      -0.005652      -0.000359       0.006011              1.449374       1.317334       0.181130      -0.050177       1.794957      -0.140116       1.235831          -0.000234
           25              H       7.027650      -0.845703       9.746430       0.168675       1.075412 0.74001773E+01  0.70513672E+02                                 1.663141                            1.528938      -1.215400       2.306013                    0.998501       3.288692       8.768889       0.542633       1.184592      -0.730273       0.014575       0.007376      -0.000147       0.016335      -0.001713       0.004512      -0.003441      -0.000946       0.000603      -0.005004      -0.001573       0.006577              1.762740       2.607555       0.165586      -0.032695       1.293355      -0.029274       1.387310          -0.000146
           26              H       0.547856      10.924337       1.285543       0.183445       0.954400 0.67922709E+01  0.62690168E+02                                 1.494914                            1.438775      -0.865087       2.493767                    0.999770       2.891402       7.332916       0.580657       1.142884      -0.744590       0.013455      -0.000990      -0.010354       0.017006       0.001360      -0.001386      -0.000808       0.010461       0.010068      -0.007120       0.002077       0.005044              1.517697       1.426572      -0.120436      -0.304558       1.369248       0.086497       1.757272           0.000449
           27              H      -0.754634      10.353414       1.983409       0.175723       0.932644 0.66672753E+01  0.60945501E+02                                 1.441882                            1.401368      -0.733397       2.548573                    0.999988       2.853839       7.085967       0.606632       1.104555      -0.754736      -0.007860      -0.010054       0.001138       0.012812       0.004833       0.000413      -0.002927      -0.002467      -0.001954      -0.005640      -0.000354       0.005994              1.451568       1.540828       0.299909       0.100276       1.576329       0.110582       1.237547          -0.000235
           28              H       6.104975      -0.292465       2.101892       0.168682       1.075418 0.74001713E+01  0.70513984E+02                                 1.663200                            1.528977      -1.215390       2.306032                    0.998501       3.288657       8.768974       0.542602       1.184653      -0.730260      -0.000356       0.016331       0.000144       0.016336      -0.000558       0.005159      -0.002353       0.003376       0.000607      -0.005000      -0.001574       0.006574              1.762815       1.447341      -0.453943       0.010440       2.453775       0.042615       1.387328          -0.000146
           29              C       4.002494       4.631377       2.631512       0.299281      31.563120 0.34841354E+03  0.77427722E+04                                 8.910532                            6.372678      -0.048837       2.008720                    0.999193      24.581328      68.492235       0.630557       0.437099      -1.052387      -0.024454       0.022607       0.033560       0.047280       0.016781      -0.017196       0.018894       0.006401       0.075357      -0.039695       0.004487       0.035208             11.115046       8.929213      -4.404854      -2.481848      10.702701      -1.561458      13.713224           0.003786
           30              C       3.221223       4.904351       3.866107      -0.530998      28.838394 0.43451897E+03  0.10191540E+05                                 7.958905                            6.750919       0.145296       2.004892                    0.998617      32.006490      91.242291       0.663937       0.393322      -1.081888       0.038482      -0.004940      -0.040473       0.056066       0.006450      -0.026696       0.013201       0.007543       0.039025      -0.031160      -0.002899       0.034059              8.667415       7.381735      -1.549309      -1.667449       8.982384       0.047892       9.638125           0.001595
           31              C      -1.453737      -0.380800       9.216810       0.299280      31.562938 0.34840910E+03  0.77426090E+04                                 8.910316                            6.372497      -0.048817       2.008731                    0.999193      24.581078      68.490108       0.630590       0.437080      -1.052404       0.031471      -0.010902      -0.033554       0.047277       0.006685      -0.024736       0.006316      -0.031452       0.075324      -0.039683       0.004494       0.035188             11.114800      13.969103      -1.713165       0.208221       5.662437       2.925349      13.712859           0.003786
           32              C      -0.844916      -0.941369       7.982215      -0.531053      28.838137 0.43451284E+03  0.10191487E+05                                 7.958917                            6.750844       0.145212       2.004852                    0.998617      32.008434      91.251958       0.663936       0.393319      -1.081877      -0.022491       0.031580       0.040527       0.056086       0.000459      -0.024151       0.017491      -0.014866       0.038977      -0.031144      -0.002969       0.034113              8.667436       9.914436      -0.195973      -0.827853       6.450704       1.448913       9.637169           0.001595
           33              C       4.098264       0.432016       6.975107       0.299264      31.562982 0.34841124E+03  0.77427003E+04                                 8.910502                            6.372648      -0.048783       2.008742                    0.999193      24.581187      68.491519       0.630561       0.437098      -1.052389      -0.025261       0.023134      -0.032600       0.047287      -0.014184       0.026512      -0.003354      -0.001456      -0.077500      -0.039689       0.004517       0.035173             11.115013      14.072692      -2.016092      -0.332030       5.988544      -3.131924      13.283803           0.003786
           34              C       2.953209       0.923119       6.164682      -0.531054      28.837628 0.43449753E+03  0.10190989E+05                                 7.958719                            6.750646       0.145167       2.004838                    0.998616      32.007929      91.248449       0.663961       0.393310      -1.081888       0.042740      -0.007530       0.035527       0.056085      -0.005662       0.028780      -0.009782       0.011731      -0.030949      -0.031140      -0.002948       0.034089              8.667258       9.711186      -0.693083       0.509458       7.119149      -1.979493       9.171440           0.001595
           35              C       8.612006      -2.274547       4.873215       0.299259      31.562526 0.34840528E+03  0.77424621E+04                                 8.910044                            6.372319      -0.048824       2.008727                    0.999193      24.580986      68.488398       0.630624       0.437061      -1.052421       0.032303      -0.011406       0.032607       0.047295      -0.007298       0.015470      -0.021763       0.024406      -0.077481      -0.039657       0.004469       0.035187             11.114449       9.457830      -4.480345       2.606118      10.602669       1.768301      13.282848           0.003786
           36              C       3.076685       9.132972       5.683640      -0.531058      28.839266 0.43453482E+03  0.10192124E+05                                 7.959035                            6.750909       0.145256       2.004869                    0.998617      32.008536      91.252575       0.663949       0.393307      -1.081886      -0.026780       0.034153      -0.035527       0.056087      -0.008006       0.022249      -0.020662       0.002846      -0.030914      -0.031105      -0.002942       0.034047              8.667590       8.271111      -1.462957       1.985761       8.559990       0.483198       9.171670           0.001595
           37              C      -2.809281       0.432024      10.797376       0.299257      31.562686 0.34840721E+03  0.77425156E+04                                 8.910076                            6.372338      -0.048828       2.008725                    0.999193      24.581043      68.488602       0.630622       0.437061      -1.052421      -0.025279       0.023122       0.032606       0.047295      -0.014201      -0.026484       0.003394      -0.001443      -0.077483      -0.039657       0.004469       0.035188             11.114495      14.072147      -2.016176       0.332125       5.988456       3.131850      13.282881           0.003786
           38              C      -3.954335       0.923130      11.607801      -0.531059      28.839317 0.43453578E+03  0.10192154E+05                                 7.959048                            6.750919       0.145251       2.004867                    0.998617      32.008569      91.252734       0.663948       0.393307      -1.081886       0.042741      -0.007534      -0.035527       0.056087      -0.005635      -0.028707       0.009893       0.011724      -0.030914      -0.031106      -0.002941       0.034047              8.667608       9.711721      -0.693629      -0.509216       7.119429       1.979257       9.171673           0.001596
           39              C       5.358038       3.818553       1.050946       0.299261      31.563134 0.34841308E+03  0.77427505E+04                                 8.910530                            6.372665      -0.048782       2.008741                    0.999193      24.581238      68.491684       0.630560       0.437098      -1.052389       0.032306      -0.011385      -0.032599       0.047287      -0.007284      -0.015448       0.021807       0.024386      -0.077501      -0.039690       0.004516       0.035174             11.115054       9.458047      -4.480564      -2.606255      10.603293      -1.768235      13.283823           0.003786
           40              C       6.330642       3.039852       0.240521      -0.531054      28.837648 0.43449779E+03  0.10190998E+05                                 7.958725                            6.750649       0.145165       2.004837                    0.998616      32.007952      91.248562       0.663960       0.393310      -1.081888      -0.026775       0.034153       0.035527       0.056085      -0.008023      -0.022186       0.020778       0.002886      -0.030948      -0.031140      -0.002948       0.034088              8.667268       8.270356      -1.462554      -1.986093       8.560011      -0.483096       9.171437           0.001595
           41              C       5.453812      -0.380802       8.555673       0.299278      31.563290 0.34841567E+03  0.77428299E+04                                 8.910561                            6.372696      -0.048837       2.008718                    0.999193      24.581388      68.492411       0.630557       0.437099      -1.052387       0.031460      -0.010921       0.033561       0.047280       0.006673       0.024767      -0.006269      -0.031450       0.075360      -0.039695       0.004486       0.035209             11.115086      13.969865      -1.712954      -0.208213       5.662081      -2.924809      13.713312           0.003786
           42              C       6.062636      -0.941365       9.790268      -0.530999      28.838444 0.43451975E+03  0.10191562E+05                                 7.958914                            6.750925       0.145295       2.004891                    0.998617      32.006508      91.242345       0.663936       0.393322      -1.081888      -0.022486       0.031618      -0.040473       0.056065       0.000453       0.024221      -0.017330      -0.014916       0.039022      -0.031160      -0.002899       0.034059              8.667428       9.914773      -0.196577       0.827745       6.449369      -1.448288       9.638143           0.001595
           43              C       7.256458      -1.461730       3.292649       0.299277      31.563126 0.34841135E+03  0.77426710E+04                                 8.910351                            6.372518      -0.048820       2.008729                    0.999193      24.581147      68.490340       0.630589       0.437080      -1.052404      -0.024441       0.022624      -0.033555       0.047277       0.016787       0.017224      -0.018844       0.006382       0.075327      -0.039683       0.004494       0.035189             11.114852       8.929556      -4.404526       2.482362      10.702066       1.561734      13.712935           0.003787
           44              C      -0.032743      10.997456       2.058054      -0.531053      28.838155 0.43451306E+03  0.10191495E+05                                 7.958924                            6.750848       0.145208       2.004851                    0.998617      32.008454      91.252060       0.663936       0.393319      -1.081876       0.038452      -0.004963       0.040527       0.056086       0.006433       0.026806      -0.013064       0.007505       0.038975      -0.031145      -0.002969       0.034114              8.667447       7.382218      -1.548297       1.668056       8.982956      -0.047705       9.637167           0.001595
           45              C       4.999440       3.626014       2.422982      -0.309684      57.286264 0.52859744E+03  0.12913822E+05                                12.551003                            7.459347       0.206566       2.037134                    0.999640      30.438240      86.204840       0.635139       0.394737      -1.089865       0.009199      -0.004617       0.010219       0.014504      -0.033114      -0.029634       0.005306       0.011004       0.063861      -0.048033      -0.001334       0.049367             19.262182      11.461626      -8.390935       3.401741      24.115542     -13.155773      22.209379           0.007059
           46              C       5.433337       2.628574       3.308052       0.583813      29.502307 0.25881245E+03  0.53953984E+04                                 8.798363                            5.660502      -0.023782       2.036162                    0.999643      22.627160      63.172859       0.632866       0.464254      -1.025929       0.012792      -0.014106       0.018225       0.026358       0.043766       0.000651       0.040934       0.033572      -0.061355      -0.064722       0.000030       0.064692             12.619201       7.645378      -4.959290       1.694484      15.986431      -8.029479      14.225795          -0.003082
           47              C      -2.810197       0.025001       9.425340      -0.309685      57.297740 0.52870669E+03  0.12917027E+05                                12.552281                            7.459965       0.206543       2.037127                    0.999640      30.438192      86.203652       0.635138       0.394721      -1.089888      -0.008401       0.005938      -0.010225       0.014505      -0.022980      -0.018583       0.023735       0.048947       0.063844      -0.048087      -0.001277       0.049364             19.264427      28.283900       0.591290      13.209031       7.297084       3.197232      22.212296           0.007060
           48              C      -3.894432      -0.062132       8.540270       0.583813      29.501911 0.25880949E+03  0.53952973E+04                                 8.797983                            5.660280      -0.023826       2.036148                    0.999643      22.627097      63.171540       0.632913       0.464223      -1.025950      -0.018460       0.004635      -0.018222       0.026349       0.010409      -0.035785      -0.019810      -0.091400      -0.061352      -0.064698       0.000035       0.064663             12.618579      18.255814       0.707620       7.880506       5.374675       2.287716      14.225249          -0.003081
           49              C       4.097352       0.024999       8.347143      -0.309684      57.286201 0.52859703E+03  0.12913808E+05                                12.550991                            7.459342       0.206567       2.037135                    0.999640      30.438223      86.204756       0.635139       0.394737      -1.089866      -0.008406       0.005940       0.010220       0.014505      -0.022990       0.018640      -0.023641       0.048920       0.063862      -0.048033      -0.001333       0.049367             19.262165      28.280812       0.591241     -13.207096       7.296269      -3.196693      22.209413           0.007059
           50              C       3.013119      -0.062131       9.232213       0.583813      29.502296 0.25881226E+03  0.53953935E+04                                 8.798364                            5.660501      -0.023781       2.036162                    0.999643      22.627146      63.172820       0.632866       0.464255      -1.025929      -0.018469       0.004638       0.018225       0.026358       0.010392       0.035801       0.019857      -0.091417      -0.061356      -0.064722       0.000030       0.064692             12.619205      18.256948       0.707713      -7.880992       5.374864      -2.287780      14.225802          -0.003082
           51              C       1.745478       9.719125       3.501179      -0.309685      57.297787 0.52870682E+03  0.12917033E+05                                12.552292                            7.459968       0.206543       2.037127                    0.999640      30.438196      86.203694       0.635138       0.394721      -1.089887       0.009195      -0.004613      -0.010226       0.014505      -0.033119       0.029691      -0.005211       0.010973       0.063845      -0.048087      -0.001277       0.049364             19.264456      11.462881      -8.391812      -3.402169      24.118134      13.157769      22.212355           0.007060
           52              C       2.179373       8.721681       2.616109       0.583813      29.501948 0.25880969E+03  0.53953044E+04                                 8.797999                            5.660288      -0.023831       2.036147                    0.999643      22.627123      63.171700       0.632911       0.464224      -1.025950       0.012785      -0.014100      -0.018222       0.026349       0.043770      -0.000617      -0.040898       0.033534      -0.061354      -0.064698       0.000035       0.064664             12.618610       7.645076      -4.958971      -1.694328      15.985485       8.029051      14.225270          -0.003082
           53              N       3.847250       5.342441       1.514216      -0.260262      44.703912 0.53762047E+03  0.13101220E+05                                10.474823                            7.400875       0.082143       2.014595                    0.999704      29.321107      81.127849       0.657883       0.382051      -1.106244       0.097277      -0.096125      -0.049291       0.145370       0.002283      -0.036222       0.046014       0.029057       0.152900      -0.064832      -0.016994       0.081827             13.909631      11.154149      -6.843723      -0.187635      15.561905      -3.814044      15.012839           0.057568
           54              N      -0.753379      -0.182772      10.334106      -0.260270      44.705991 0.53764883E+03  0.13102029E+05                                10.474995                            7.400976       0.082124       2.014592                    0.999704      29.321230      81.127452       0.657894       0.382042      -1.106256      -0.130614       0.040506       0.049295       0.145364      -0.010786      -0.057609       0.010367      -0.019916       0.152880      -0.064770      -0.017043       0.081812             13.909912      20.271432      -1.974670       3.276169       6.444952       1.962626      15.013353           0.057568
           55              N       5.329052       0.311981       6.476293      -0.260273      44.702377 0.53760826E+03  0.13100804E+05                                10.474440                            7.400695       0.082206       2.014618                    0.999704      29.320854      81.125898       0.657906       0.382041      -1.106255       0.025598      -0.053164       0.132848       0.145363      -0.045598       0.054110      -0.016213       0.001575      -0.061853      -0.064828      -0.016956       0.081784             13.908982      16.223535      -1.348095      -4.201319       7.148051      -3.505867      18.355361           0.057568
           56              N       7.926333      -1.245420       5.372029      -0.260256      44.706000 0.53764544E+03  0.13101936E+05                                10.475054                            7.400987       0.082125       2.014594                    0.999704      29.321102      81.127291       0.657888       0.382045      -1.106252      -0.058936      -0.002474      -0.132858       0.145364      -0.026030       0.039814      -0.039996       0.074929      -0.061775      -0.064730      -0.017047       0.081777             13.910042      10.282967      -4.521024       1.113585      13.090085       5.358334      18.357075           0.057568
           57              N      -1.578492       0.311991      11.296190      -0.260229      44.704865 0.53763083E+03  0.13101477E+05                                10.474834                            7.400854       0.082165       2.014611                    0.999704      29.320725      81.125649       0.657899       0.382042      -1.106256       0.025581      -0.053153      -0.132859       0.145366      -0.045613      -0.054035       0.016279       0.001594      -0.061774      -0.064728      -0.017049       0.081777             13.909712      16.224064      -1.348041       4.201821       7.148499       3.506353      18.356572           0.057568
           58              N       4.672364       4.847678       0.552132      -0.260245      44.701031 0.53759105E+03  0.13100265E+05                                10.474193                            7.400547       0.082249       2.014637                    0.999704      29.320392      81.123968       0.657917       0.382038      -1.106258      -0.058955      -0.002464       0.132849       0.145364      -0.026017      -0.039792       0.040092       0.074913      -0.061848      -0.064826      -0.016959       0.081784             13.908611      10.282120      -4.520834      -1.113346      13.088928      -5.357273      18.354785           0.057568
           59              N       6.154168      -0.182778       7.438377      -0.260233      44.702378 0.53760092E+03  0.13100607E+05                                10.474540                            7.400706       0.082193       2.014618                    0.999704      29.320584      81.125645       0.657896       0.382048      -1.106248      -0.130616       0.040526      -0.049292       0.145371      -0.010805       0.057651      -0.010277      -0.019951       0.152902      -0.064830      -0.016998       0.081827             13.909208      20.270612      -1.974710      -3.275828       6.444563      -1.962165      15.012450           0.057568
           60              N       7.101217      -0.750662       4.409945      -0.260243      44.704690 0.53763226E+03  0.13101507E+05                                10.474745                            7.400825       0.082172       2.014613                    0.999704      29.320791      81.125535       0.657906       0.382038      -1.106260       0.097260      -0.096133       0.049295       0.145366       0.002275       0.036283      -0.045931       0.029004       0.152884      -0.064768      -0.017045       0.081813             13.909546      11.153975      -6.843380       0.187910      15.561673       3.814320      15.012989           0.057568
           61              O       4.984633       2.553022       4.504732      -0.498992      32.689608 0.45263629E+03  0.10419495E+05                                 8.163126                            6.534475       0.336248       2.169308                    0.997289      26.611028      68.374919       0.752152       0.353756      -1.143569      -0.001090       0.010618      -0.023523       0.025832      -0.006984      -0.028007      -0.035982      -0.028285       0.106169      -0.051384      -0.010181       0.061565             10.101045       6.287242      -1.174444      -1.179709      10.186021      -4.984554      13.829872           0.083967
           62              O      -3.749707      -0.493527       7.343590      -0.498999      32.699882 0.45279383E+03  0.10424051E+05                                 8.165080                            6.535844       0.336118       2.169263                    0.997287      26.612058      68.381101       0.752031       0.353781      -1.143547       0.009882       0.004031       0.023530       0.025837       0.007877       0.018569       0.041729       0.027385       0.106161      -0.051461      -0.010167       0.061628             10.103803      10.299915       0.967185       3.842697       6.177722       3.389685      13.833773           0.083966
           63              O       1.834816       0.299799       8.886242      -0.498993      32.696765 0.45274971E+03  0.10422641E+05                                 8.164124                            6.535188       0.336188       2.169289                    0.997288      26.611034      68.374181       0.752137       0.353744      -1.143591       0.024570      -0.004768      -0.006399       0.025833      -0.001837      -0.003361      -0.016340       0.104632      -0.054497      -0.051381      -0.010173       0.061554             10.102449      16.628047      -0.219161      -2.500220       5.323824      -1.151456       8.355477           0.083968
           64              O       3.053697       7.852804       2.962080      -0.498996      32.695344 0.45272309E+03  0.10422159E+05                                 8.164638                            6.535551       0.336113       2.169261                    0.997287      26.612340      68.384040       0.752000       0.353804      -1.143512      -0.015788       0.019425       0.006398       0.025836      -0.044522       0.012873       0.010718      -0.055201      -0.054442      -0.051463      -0.010119       0.061582             10.103150       8.015025      -4.819504      -0.162042      13.938195       2.748167       8.356229           0.083966
           65              O      -5.072734       0.299799       8.886242      -0.498997      32.695165 0.45272042E+03  0.10422080E+05                                 8.164603                            6.535528       0.336120       2.169263                    0.997287      26.612295      68.383831       0.752002       0.353804      -1.143512       0.024573      -0.004776       0.006399       0.025837      -0.001824       0.003390       0.016405       0.104702      -0.054435      -0.051464      -0.010116       0.061580             10.103100      16.628993      -0.219249       2.500450       5.324111       1.151649       8.356195           0.083966
           66              O       6.307660       1.759696       2.962080      -0.498994      32.696867 0.45275121E+03  0.10422685E+05                                 8.164141                            6.535199       0.336184       2.169286                    0.997288      26.611081      68.374340       0.752137       0.353744      -1.143591      -0.015780       0.019427      -0.006399       0.025833      -0.044499      -0.012831      -0.010661      -0.055140      -0.054497      -0.051380      -0.010173       0.061553             10.102475       8.014502      -4.819162       0.162091      13.937422      -2.747855       8.355501           0.083968
           67              O       3.157847      -0.493520      10.428893      -0.498993      32.689608 0.45263618E+03  0.10419492E+05                                 8.163129                            6.534477       0.336247       2.169308                    0.997289      26.611019      68.374912       0.752151       0.353756      -1.143569       0.009881       0.004040      -0.023524       0.025833       0.007869      -0.018545      -0.041655       0.027340       0.106166      -0.051385      -0.010179       0.061564             10.101051      10.296893       0.966860      -3.841116       6.176386      -3.388704      13.829874           0.083968
           68              O       1.730666       8.646124       1.419429      -0.498999      32.700135 0.45279793E+03  0.10424171E+05                                 8.165128                            6.535879       0.336106       2.169257                    0.997287      26.612139      68.381445       0.752028       0.353781      -1.143546      -0.001099       0.010615       0.023529       0.025836      -0.006997       0.028062       0.036037      -0.028322       0.106164      -0.051460      -0.010169       0.061629             10.103871       6.288729      -1.174990       1.179833      10.189028       4.986445      13.833855           0.083966

******************************************************
Auxiliary information for the entire system
The total spin magnetic moment of the unit cell is   3.973261
The total net atomic charge of the unit cell is   -0.000003
Accuracy of reproducing the electrostatic potential in the unit cell:
  The inner radius (bohr) =    5.0000
  The outer radius (bohr) =   12.0000
  Valid grid points have density less than (e/(bohr^3)) =    0.0001
  The number of valid grid points were=       310764
  The rms potential error without charges in kcal/mol is=      2.18465
  The rms potential error with partial charges in kcal/mol is=      0.55755
  The RRMSE value at monopole order=      0.25521
  The rms potential error with partial charges and cloud penetration in kcal/mol is=      0.55044
  The RRMSE value at monopole order with cloud penetration is=      0.25196
  The rms potential error with partial charges and atomic dipoles in kcal/mol is=      0.26392
  The RRMSE value at dipole order=      0.12080
  The rms potential error with partial charges, atomic dipoles and cloud penetration in kcal/mol is=      0.26364
  The RRMSE value at dipole order with cloud penetration=      0.12068

******************************************************
The electron densities and ab initio electrostatic potential were computed in VASP using the PBE functional and
projector augmented wave method. See the main text of the journal article for a description of computational details.
The atomic charges, dipoles, and quadrupoles were computed with the DDEC6 method as described in
(a) T. A. Manz and N. Gabaldon Limas, RSC Adv. 6 (2016) 47771-47801 DOI: 10.1039/c6ra04656h
(b) N. Gabaldon Limas and T. A. Manz, RSC Adv. 8 (2018) 2678-2707 DOI: 10.1039/c7ra11829e.
For each atom in the material, the electron cloud parameters were fit to the spherically averaged atom-in-material
electron density using radial positions for which this density was between 10^-4 and 10^-2 electrons per cubic bohr.
The polarizabilities, dispersion coefficients, and quantum Drude oscillator (QDO) parameters were fit using the MCLF method.
The magnetic structure of the system was optimized in VASP from the default ferromagnetic initial guess using spin polarization.
The atomic spin moments (ASMs) were computed on this optimized magnetic structure using the DDEC6 partition as inputs
to the method of T. A. Manz and D. S. Sholl, J. Chem. Theory Comput. 7 (2011) 4146-4164 DOI: 10.1021/ct200539n.
The RMSE and RRMSE were computed using a uniform grid with Ewald summation.
