# Supplementary material for: A collection of forcefield precursors for metal–organic frameworks
Source: RSC Adv. 2019 Nov 13;9(63):36492–507. doi: 10.1039/c9ra07327b (PMC9075174; doi:10.1039/c9ra07327b)
Supplement: RA-009-C9RA07327B-s6341 [file RA-009-C9RA07327B-s6341.xyz]

  256
jmolscript: load "" {1 1 1} spacegroup "x,y,z" unitcell [{      9.427200     0.000000     0.000000 }, {      0.000000    18.662000     0.000000 }, {      0.000000     0.000000    20.461000 }]
Zn     7.037593     6.821521     6.805738     0.896184
Zn     4.229513     5.083156     7.847203     1.049824
Zn     6.071023    12.640892     1.554218     0.885586
Zn     7.037593    11.840479    13.655262     0.896184
Zn     4.229513    13.578844    12.613797     1.049824
Zn     6.071023     6.021108    18.906782     0.885586
Zn     2.323993    16.152521     3.424762     0.896184
Zn     8.943113    14.414156     2.383297     1.049824
Zn     1.357423     3.309892     8.676282     0.885586
Zn     2.323993     2.509479    17.036238     0.896184
Zn     8.943113     4.247844    18.077703     1.049824
Zn     1.357423    15.352108    11.784718     0.885586
H      6.504768     4.525535     7.427343     0.426451
H      1.696896     5.337332     7.754719     0.433849
H      1.777027     4.340781     1.458869     0.295130
H      4.996416     9.847937     4.716260     0.115188
H      1.443304    11.234524     3.529522     0.109056
H      0.415740     9.594134     4.789920     0.105418
H      1.648817     8.078780     5.995073     0.112575
H      2.248387     7.998533     8.724570     0.112477
H      6.754589     1.800883     9.332262     0.113817
H      9.380064     5.341064     5.448764     0.109823
H      0.378973     6.826560     1.800568     0.107027
H      8.041402     8.241139     2.193419     0.120284
H      6.928049     8.129167     4.217012     0.101804
H      1.156717     4.088844     3.590905     0.122679
H      2.156943     5.217895     3.989895     0.116208
H      3.631357     4.799866    -0.008184     0.116451
H      3.083637     7.005715     3.251253     0.113047
H      4.848409     8.302724     2.616962     0.120865
H      6.002298     7.795117     0.689536     0.092178
H      6.504768    14.136465    13.033657     0.426451
H      1.696896    13.324668    12.706281     0.433849
H      1.777027    14.321219    19.002131     0.295130
H      4.996416     8.814063    15.744739     0.115188
H      1.443304     7.427476    16.931477     0.109056
H      0.415740     9.067866    15.671080     0.105418
H      1.648817    10.583220    14.465927     0.112575
H      2.248387    10.663467    11.736430     0.112476
H      6.754589    16.861117    11.128738     0.113817
H      9.380064    13.320936    15.012236     0.109823
H      0.378973    11.835440    18.660432     0.107027
H      8.041402    10.420861    18.267581     0.120284
H      6.928049    10.532833    16.243988     0.101804
H      1.156717    14.573156    16.870094     0.122679
H      2.156943    13.444105    16.471105     0.116208
H      3.631357    13.862134     0.008184     0.116451
H      3.083637    11.656285    17.209747     0.113047
H      4.848409    10.359276    17.844038     0.120865
H      6.002298    10.866883    19.771464     0.092178
H      1.791168    13.856535     2.803157     0.426451
H      6.410496    14.668332     2.475781     0.433849
H      6.490627    13.671781     8.771631     0.295130
H      0.282816     0.516937     5.514239     0.115188
H      6.156904     1.903524     6.700977     0.109056
H      5.129340     0.263134     5.440580     0.105418
H      6.362417    17.409780     4.235427     0.112575
H      6.961987    17.329533     1.505930     0.112477
H      2.040989    11.131883     0.898238     0.113817
H      4.666464    14.672064     4.781736     0.109823
H      5.092573    16.157560     8.429932     0.107027
H      3.327802    17.572139     8.037081     0.120284
H      2.214449    17.460167     6.013488     0.101804
H      5.870317    13.419844     6.639594     0.122679
H      6.870543    14.548895     6.240605     0.116208
H      8.344957    14.130866    10.238684     0.116451
H      7.797237    16.336715     6.979247     0.113047
H      0.134809    17.633724     7.613538     0.120865
H      1.288698    17.126117     9.540964     0.092178
H      1.791168     4.805465    17.657843     0.426451
H      6.410496     3.993668    17.985219     0.433849
H      6.490627     4.990219    11.689369     0.295130
H      0.282816    18.145063    14.946760     0.115188
H      6.156904    16.758476    13.760022     0.109056
H      5.129340    18.398866    15.020420     0.105418
H      6.362417     1.252220    16.225573     0.112575
H      6.961987     1.332467    18.955070     0.112476
H      2.040989     7.530117    19.562762     0.113817
H      4.666464     3.989936    15.679264     0.109823
H      5.092573     2.504440    12.031068     0.107027
H      3.327802     1.089861    12.423919     0.120284
H      2.214449     1.201833    14.447512     0.101804
H      5.870317     5.242156    13.821405     0.122679
H      6.870543     4.113105    14.220395     0.116208
H      8.344957     4.531134    10.222316     0.116451
H      7.797237     2.325285    13.481753     0.113047
H      0.134809     1.028276    12.847462     0.120865
H      1.288698     1.535883    10.920036     0.092178
H      8.170554     9.331000    10.230500     0.126173
H      3.372109     9.331000    10.230500     0.103215
H      3.456954     0.000000     0.000000     0.126173
H      8.085709     0.000000     0.000000     0.103215
H      3.291978     0.000000    10.230500     0.111723
H      7.917905     0.000000    10.230500     0.102472
H      8.005578     9.331000     0.000000     0.111723
H      3.204305     9.331000     0.000000     0.102471
C      4.312001     7.830575     6.248789     0.611519
C      3.472980     8.819661     5.497871    -0.032885
C      4.067837     9.795684     4.732629    -0.141159
C      3.328744    10.704523     3.985803    -0.024304
C      1.956144    10.629875     4.014448    -0.102730
C      1.344319     9.644522     4.773551    -0.089794
C      2.077755     8.739415     5.501963    -0.105614
C      4.037670    11.695475     3.103934     0.571794
C      9.055768     7.707406     8.319443     0.575072
C      0.379916     8.532266     9.317939    -0.018820
C      1.775142     8.530400     9.322032    -0.116606
C      4.108374     2.248771     9.152205     0.610079
C      4.907800     1.080530     9.688284    -0.037238
C      6.289828     1.080530     9.690330    -0.099506
C      9.091592     5.915854     4.775597     0.021573
C      0.328067     5.912122     3.558168     0.081291
C      9.358381     6.792968     2.616962    -0.102343
C      8.311020     7.634624     2.844079    -0.110241
C      7.655829     7.571173     4.059462     0.065007
C      1.463101     4.979022     3.355604    -0.095307
C      3.890605     5.499691     0.548355    -0.035466
C      3.154341     5.719903     1.716678     0.219282
C      3.546513     6.800433     2.471689    -0.167945
C      4.594817     7.573040     2.099299    -0.098641
C      5.282060     7.265117     0.943252     0.020602
C      4.312001    10.831425    14.212211     0.611519
C      3.472980     9.842339    14.963129    -0.032885
C      4.067837     8.866316    15.728371    -0.141159
C      3.328744     7.957477    16.475197    -0.024304
C      1.956144     8.032125    16.446552    -0.102730
C      1.344319     9.017478    15.687449    -0.089794
C      2.077755     9.922585    14.959037    -0.105614
C      4.037670     6.966525    17.357066     0.571794
C      9.055768    10.954594    12.141557     0.575072
C      0.379916    10.129734    11.143061    -0.018820
C      1.775142    10.131600    11.138968    -0.116606
C      4.108374    16.413229    11.308795     0.610079
C      4.907800    17.581470    10.772716    -0.037238
C      6.289828    17.581470    10.770670    -0.099506
C      9.091592    12.746146    15.685403     0.021573
C      0.328067    12.749878    16.902832     0.081291
C      9.358381    11.869032    17.844038    -0.102343
C      8.311020    11.027376    17.616921    -0.110241
C      7.655829    11.090827    16.401538     0.065007
C      1.463101    13.682978    17.105396    -0.095307
C      3.890605    13.162309    19.912645    -0.035466
C      3.154341    12.942097    18.744322     0.219282
C      3.546513    11.861567    17.989311    -0.167945
C      4.594817    11.088960    18.361701    -0.098641
C      5.282060    11.396883    19.517748     0.020602
C      9.025601    17.161575     3.981711     0.611519
C      8.186580    18.150661     4.732629    -0.032885
C      8.781437     0.464684     5.497871    -0.141159
C      8.042344     1.373523     6.244697    -0.024304
C      6.669744     1.298875     6.216052    -0.102730
C      6.057919     0.313522     5.456949    -0.089794
C      6.791355    18.070415     4.728537    -0.105614
C      8.751270     2.364475     7.126566     0.571794
C      4.342168    17.038406     1.911057     0.575072
C      5.093516    17.863266     0.912561    -0.018821
C      6.488742    17.861400     0.908468    -0.116607
C      8.821974    11.579771     1.078295     0.610079
C      0.194200    10.411530     0.542216    -0.037238
C      1.576228    10.411530     0.540170    -0.099506
C      4.377992    15.246854     5.454903     0.021572
C      5.041667    15.243122     6.672332     0.081291
C      4.644781    16.123968     7.613538    -0.102343
C      3.597420    16.965624     7.386421    -0.110241
C      2.942229    16.902173     6.171038     0.065007
C      6.176701    14.310022     6.874896    -0.095307
C      8.604205    14.830691     9.682145    -0.035466
C      7.867941    15.050903     8.513822     0.219282
C      8.260113    16.131433     7.758811    -0.167945
C      9.308417    16.904040     8.131201    -0.098641
C      0.568460    16.596117     9.287248     0.020602
C      9.025601     1.500425    16.479289     0.611519
C      8.186580     0.511339    15.728371    -0.032885
C      8.781437    18.197316    14.963129    -0.141159
C      8.042344    17.288477    14.216303    -0.024304
C      6.669744    17.363125    14.244948    -0.102730
C      6.057919    18.348478    15.004051    -0.089794
C      6.791355     0.591585    15.732463    -0.105614
C      8.751270    16.297525    13.334434     0.571794
C      4.342168     1.623594    18.549943     0.575072
C      5.093516     0.798734    19.548439    -0.018821
C      6.488742     0.800600    19.552532    -0.116606
C      8.821974     7.082229    19.382705     0.610079
C      0.194200     8.250470    19.918783    -0.037238
C      1.576228     8.250470    19.920830    -0.099506
C      4.377992     3.415146    15.006097     0.021572
C      5.041667     3.418878    13.788668     0.081291
C      4.644781     2.538032    12.847462    -0.102343
C      3.597420     1.696376    13.074579    -0.110241
C      2.942229     1.759827    14.289962     0.065007
C      6.176701     4.351978    13.586104    -0.095307
C      8.604205     3.831309    10.778855    -0.035466
C      7.867941     3.611097    11.947178     0.219282
C      8.260113     2.530567    12.702189    -0.167945
C      9.308417     1.757960    12.329799    -0.098641
C      0.568460     2.065883    11.173752     0.020602
C      9.101019     9.331000    10.230500    -0.143515
C      2.442588     9.331000    10.230500    -0.092633
C      4.387419     0.000000     0.000000    -0.143515
C      7.156188     0.000000     0.000000    -0.092633
C      4.221500     0.000000    10.230500    -0.149395
C      6.988383     0.000000    10.230500    -0.080311
C      8.935100     9.331000     0.000000    -0.149395
C      2.274783     9.331000     0.000000    -0.080311
N      8.052714     6.718320     5.012945    -0.209040
N      2.078698     4.898775     2.039962    -0.363873
N      4.944566     6.233108     0.184149    -0.194330
N      8.052714    11.943680    15.448055    -0.209040
N      2.078698    13.763225    18.421038    -0.363873
N      4.944566    12.428892    20.276851    -0.194330
N      3.339114    16.049320     5.217555    -0.209040
N      6.792298    14.229775     8.190538    -0.363873
N      0.230966    15.564108    10.046351    -0.194330
N      3.339114     2.612680    15.243445    -0.209040
N      6.792298     4.432225    12.270462    -0.363873
N      0.230966     3.097892    10.414649    -0.194330
O      5.555449     8.024660     6.220144    -0.554969
O      3.750140     6.901208     6.850343    -0.583456
O      5.266977    11.419278     2.852263    -0.587128
O      3.468267    12.669632     2.647653    -0.559816
O      7.855686     8.084378     8.071865    -0.574724
O      0.150835     6.727651     7.795641    -0.577698
O      4.731512     3.219195     8.720478    -0.568621
O      2.852671     2.123736     9.209496    -0.556677
O      6.151248     5.298888     7.441666    -0.916540
O      2.276669     4.844655     8.125063    -0.915531
O      5.555449    10.637340    14.240856    -0.554969
O      3.750140    11.760792    13.610657    -0.583456
O      5.266977     7.242722    17.608737    -0.587128
O      3.468267     5.992368    17.813347    -0.559816
O      7.855686    10.577622    12.389135    -0.574724
O      0.150835    11.934349    12.665359    -0.577698
O      4.731512    15.442805    11.740522    -0.568621
O      2.852671    16.538264    11.251504    -0.556677
O      6.151248    13.363112    13.019334    -0.916540
O      2.276669    13.817345    12.335937    -0.915531
O      0.841849    17.355660     4.010356    -0.554969
O      8.463740    16.232208     3.380157    -0.583456
O      0.553377     2.088278     7.378237    -0.587128
O      8.181867     3.338632     7.582847    -0.559816
O      3.142086    17.415378     2.158635    -0.574724
O      4.864435    16.058651     2.434859    -0.577698
O      0.017912    12.550195     1.510022    -0.568621
O      7.566271    11.454736     1.021004    -0.556677
O      1.437648    14.629888     2.788834    -0.916540
O      6.990269    14.175655     2.105437    -0.915531
O      0.841849     1.306340    16.450644    -0.554969
O      8.463740     2.429792    17.080843    -0.583456
O      0.553377    16.573722    13.082763    -0.587128
O      8.181867    15.323368    12.878153    -0.559816
O      3.142086     1.246622    18.302364    -0.574724
O      4.864435     2.603349    18.026141    -0.577698
O      0.017912     6.111805    18.950978    -0.568621
O      7.566271     7.207264    19.439996    -0.556677
O      1.437648     4.032112    17.672166    -0.916540
O      6.990269     4.486345    18.355563    -0.915531

The following XYZ coordinates are in angstroms. Other properties are in atomic units.
The sperically averaged electron density of each atom fit to a function of the form exp(a - br)
eigen_1, eigen_2 and eigen_3 are the three eigenvalues of traceless quadrupole moment tensor
  atom number  atomic symbol              X              Y              Z     net charge C6 coefficient C8 coefficient C10 coefficient fluctuating dipole atomic polarizability isotropic forcefield polarizability              a              b squared Pearson coefficient          <r^3>          <r^4>         wp_QDO          m_QDO          q_QDO       dipole_x       dipole_y       dipole_z         dipole            Qxy            Qxz            Qyz     Q(x^2-y^2)  Q(3z^2 - R^2)        eigen_1        eigen_2        eigen_3 static polarizability      alpha(xx)      alpha(xy)      alpha(xz)      alpha(yy)      alpha(yz)      alpha(zz) atomic spin moment
            1             Zn       7.037593       6.821521       6.805738       0.896184      92.249823 0.18352468E+04  0.58224123E+05                                16.890610                           14.173950       0.163162       1.919523                    0.997498      46.127236     126.486853       0.470304       0.410505      -1.134446      -0.066777      -0.003577       0.081023       0.105056      -0.014490       0.008714      -0.047679      -0.085481      -0.132221      -0.062240      -0.023078       0.085318             19.478963      23.247216       3.712119       0.249605      16.330491      -1.859598      18.859181           0.000002
            2             Zn       4.229513       5.083156       7.847203       1.049824      86.066113 0.14869031E+04  0.44803162E+05                                16.347899                           12.918827       0.164252       1.942293                    0.999234      42.886397     115.014632       0.482931       0.420915      -1.126145      -0.012841       0.016350       0.031158       0.037457      -0.008528       0.007204       0.077168       0.008925       0.143236      -0.078398      -0.017364       0.095762             19.670501      22.435350       1.174301      -2.656660      22.923222      -8.088345      13.652931           0.000002
            3             Zn       6.071023      12.640892       1.554218       0.885586      92.313434 0.18167659E+04  0.57509230E+05                                16.872774                           14.084388       0.163593       1.917099                    0.997700      46.315595     126.984762       0.472562       0.409457      -1.134834       0.060444       0.002805       0.049821       0.078380      -0.021261      -0.041193       0.014084      -0.118478      -0.196125      -0.091503      -0.006997       0.098500             19.620591      23.691146       4.613222       1.080071      17.921160       3.035080      17.249467           0.000000
            4             Zn       7.037593      11.840479      13.655262       0.896184      92.249819 0.18352467E+04  0.58224119E+05                                16.890610                           14.173950       0.163162       1.919523                    0.997498      46.127235     126.486849       0.470304       0.410505      -1.134446      -0.066777       0.003577      -0.081023       0.105056       0.014490      -0.008714      -0.047679      -0.085481      -0.132221      -0.062240      -0.023078       0.085318             19.478962      23.247217      -3.712118      -0.249605      16.330490      -1.859598      18.859180           0.000002
            5             Zn       4.229513      13.578844      12.613797       1.049824      86.066113 0.14869031E+04  0.44803162E+05                                16.347899                           12.918828       0.164252       1.942293                    0.999234      42.886395     115.014629       0.482931       0.420915      -1.126145      -0.012841      -0.016350      -0.031158       0.037457       0.008528      -0.007205       0.077168       0.008925       0.143236      -0.078398      -0.017364       0.095762             19.670502      22.435351      -1.174300       2.656659      22.923224      -8.088345      13.652931           0.000002
            6             Zn       6.071023       6.021108      18.906782       0.885586      92.313441 0.18167660E+04  0.57509235E+05                                16.872774                           14.084389       0.163593       1.917099                    0.997700      46.315597     126.984768       0.472562       0.409457      -1.134834       0.060444      -0.002805      -0.049821       0.078380       0.021261       0.041193       0.014084      -0.118478      -0.196125      -0.091503      -0.006997       0.098500             19.620592      23.691148      -4.613222      -1.080071      17.921161       3.035080      17.249468           0.000000
            7             Zn       2.323993      16.152521       3.424762       0.896184      92.249823 0.18352468E+04  0.58224121E+05                                16.890610                           14.173950       0.163162       1.919523                    0.997498      46.127236     126.486852       0.470304       0.410505      -1.134446      -0.066778      -0.003577      -0.081023       0.105056      -0.014490      -0.008714       0.047679      -0.085481      -0.132221      -0.062240      -0.023078       0.085318             19.478963      23.247217       3.712118      -0.249605      16.330491       1.859598      18.859181           0.000002
            8             Zn       8.943113      14.414156       2.383297       1.049824      86.066081 0.14869024E+04  0.44803137E+05                                16.347894                           12.918824       0.164253       1.942293                    0.999234      42.886390     115.014603       0.482931       0.420915      -1.126145      -0.012841       0.016350      -0.031158       0.037457      -0.008528      -0.007205      -0.077168       0.008925       0.143236      -0.078398      -0.017364       0.095762             19.670496      22.435344       1.174300       2.656658      22.923216       8.088342      13.652927           0.000002
            9             Zn       1.357423       3.309892       8.676282       0.885586      92.313414 0.18167653E+04  0.57509208E+05                                16.872771                           14.084386       0.163593       1.917100                    0.997700      46.315589     126.984737       0.472563       0.409457      -1.134834       0.060444       0.002805      -0.049821       0.078380      -0.021261       0.041193      -0.014084      -0.118478      -0.196125      -0.091503      -0.006997       0.098500             19.620588      23.691142       4.613221      -1.080071      17.921157      -3.035079      17.249465           0.000000
           10             Zn       2.323993       2.509479      17.036238       0.896184      92.249815 0.18352465E+04  0.58224109E+05                                16.890610                           14.173949       0.163162       1.919523                    0.997498      46.127234     126.486848       0.470304       0.410505      -1.134446      -0.066777       0.003577       0.081023       0.105056       0.014490       0.008714       0.047679      -0.085481      -0.132221      -0.062240      -0.023078       0.085318             19.478963      23.247218      -3.712121       0.249606      16.330492       1.859596      18.859178           0.000002
           11             Zn       8.943113       4.247844      18.077703       1.049824      86.066082 0.14869024E+04  0.44803136E+05                                16.347895                           12.918824       0.164253       1.942293                    0.999234      42.886389     115.014601       0.482931       0.420915      -1.126145      -0.012841      -0.016350       0.031158       0.037457       0.008528       0.007205      -0.077168       0.008925       0.143235      -0.078398      -0.017364       0.095762             19.670496      22.435344      -1.174300      -2.656658      22.923218       8.088343      13.652928           0.000002
           12             Zn       1.357423      15.352108      11.784718       0.885586      92.313412 0.18167653E+04  0.57509207E+05                                16.872770                           14.084386       0.163593       1.917100                    0.997700      46.315589     126.984735       0.472563       0.409457      -1.134834       0.060444      -0.002805       0.049820       0.078380       0.021261      -0.041193      -0.014084      -0.118478      -0.196125      -0.091503      -0.006997       0.098500             19.620587      23.691141      -4.613221       1.080071      17.921157      -3.035079      17.249464           0.000000
           13              H       6.504768       4.525535       7.427343       0.426451       0.448268 0.26989067E+01  0.21146273E+02                                 1.146712                            1.101612      -1.713704       2.220643                    0.996876       2.607025       7.580449       0.463617       1.686169      -0.631865       0.008564      -0.016968       0.002989       0.019241       0.006359      -0.000819      -0.000286      -0.002871       0.000745      -0.006674       0.000192       0.006481              1.174142       1.132652      -0.154252      -0.018261       1.391872      -0.068775       0.997903           0.000000
           14              H       1.696896       5.337332       7.754719       0.433849       0.406896 0.24065527E+01  0.18413959E+02                                 1.100228                            1.061016      -1.648812       2.268518                    0.996723       2.525426       7.375189       0.456325       1.754202      -0.622552      -0.014163       0.012408      -0.010414       0.021517       0.005064       0.004514      -0.004479       0.004353       0.009699      -0.010067       0.003408       0.006659              1.124157       1.139598      -0.144685       0.064591       1.206072      -0.118589       1.026800          -0.000000
           15              H       1.777027       4.340781       1.458869       0.295130       0.605574 0.38760452E+01  0.31611407E+02                                 1.176630                            1.149746      -0.943924       2.542678                    0.999926       2.354693       5.924908       0.587225       1.278929      -0.712080      -0.016628      -0.029173      -0.027791       0.043588       0.024318      -0.010175       0.015821       0.001665       0.027716      -0.036442       0.014486       0.021955              1.174482       1.070178       0.114715       0.048392       1.221577       0.195604       1.231690           0.000001
           16              H       4.996416       9.847937       4.716260       0.115188       1.194685 0.90812982E+01  0.91790547E+02                                 1.828334                            1.737144      -1.334350       2.239649                    0.995159       3.684036      10.378526       0.486297       1.246106      -0.715478       0.038265       0.005214       0.000857       0.038628       0.003714       0.000620       0.002373       0.020965      -0.025294      -0.010056      -0.005325       0.015380              1.855936       2.333755      -0.017510       0.012868       1.661585      -0.107103       1.572467           0.000001
           17              H       1.443304      11.234524       3.529522       0.109056       1.091529 0.79478351E+01  0.78310168E+02                                 1.775026                            1.665138      -1.193157       2.308752                    0.995309       3.686785      10.519761       0.475175       1.308227      -0.701327      -0.023008       0.023572      -0.018135       0.037602      -0.004115       0.000996      -0.007655       0.014456      -0.022504      -0.013530       0.000963       0.012567              1.821535       1.768842      -0.333259       0.319822       1.909879      -0.399134       1.785885           0.000000
           18              H       0.415740       9.594134       4.789920       0.105418       1.077368 0.78395168E+01  0.75863128E+02                                 1.677491                            1.593976      -0.783404       2.500154                    0.999566       3.330744       8.980129       0.520786       1.215362      -0.724858      -0.037052       0.000184       0.003637       0.037230      -0.003733      -0.001413      -0.016187       0.013489      -0.025901      -0.022373       0.009206       0.013168              1.702081       2.319539       0.111900      -0.000684       1.406387      -0.033591       1.380316          -0.000000
           19              H       1.648817       8.078780       5.995073       0.112575       0.969584 0.69420864E+01  0.67020605E+02                                 1.722635                            1.618890      -1.290808       2.263856                    0.994223       3.848618      11.358197       0.448138       1.415714      -0.678435      -0.018444      -0.023112       0.022497       0.037155       0.002043      -0.002382      -0.007993       0.008570      -0.019495      -0.012243       0.002752       0.009490              1.772601       1.682454       0.297854      -0.258426       1.798357      -0.405136       1.836990           0.000000
           20              H       2.248387       7.998533       8.724570       0.112477       1.051539 0.73799240E+01  0.71793408E+02                                 1.766317                            1.628676      -1.255565       2.280139                    0.994454       3.768473      10.888361       0.467116       1.347872      -0.692096       0.020236      -0.021333      -0.023303       0.037518      -0.001733      -0.001412       0.008671       0.015292      -0.011388      -0.013503       0.003187       0.010315              1.845887       1.702465      -0.272531      -0.371845       1.781926       0.496775       2.053271           0.000001
           21              H       6.754589       1.800883       9.332262       0.113817       0.928851 0.67719442E+01  0.65094709E+02                                 1.685488                            1.608747      -1.320506       2.253404                    0.993419       3.857765      11.429761       0.444611       1.433156      -0.675104       0.020468       0.027591      -0.015560       0.037714       0.002803      -0.002566      -0.006877       0.008327      -0.030292      -0.013462       0.002300       0.011161              1.717165       1.709567       0.334723      -0.189535       1.841486      -0.267861       1.600443           0.000000
           22              H       9.380064       5.341064       5.448764       0.109823       1.015033 0.71504723E+01  0.69004804E+02                                 1.736757                            1.613814      -1.067817       2.379992                    0.996754       3.605798      10.371998       0.464684       1.365852      -0.689901       0.016659      -0.026756       0.032639       0.045373      -0.010891       0.001568      -0.009437       0.002219      -0.004308      -0.013738      -0.001577       0.015316              1.806352       1.479027      -0.156633       0.114654       1.826931      -0.509245       2.113098          -0.000000
           23              H       0.378973       6.826560       1.800568       0.107027       1.015645 0.75055732E+01  0.73535064E+02                                 1.740873                            1.655408      -1.302660       2.250748                    0.994891       3.870363      11.328028       0.456602       1.369171      -0.687415       0.013957       0.004543      -0.026752       0.030514      -0.000550      -0.002577      -0.001324       0.005245       0.014185      -0.005322      -0.000671       0.005993              1.778583       1.693431      -0.053892      -0.404642       1.398185      -0.148951       2.244134           0.000001
           24              H       8.041402       8.241139       2.193419       0.120284       0.928911 0.64548323E+01  0.60748825E+02                                 1.636950                            1.534573      -0.988434       2.416373                    0.997497       3.523949      10.026882       0.475699       1.368111      -0.689265      -0.012392       0.025723      -0.025146       0.038047      -0.015576       0.000428      -0.004773      -0.000771       0.001009      -0.016314       0.000021       0.016293              1.686095       1.498584      -0.161208       0.174848       1.645952      -0.482436       1.913749           0.000001
           25              H       6.928049       8.129167       4.217012       0.101804       1.090559 0.75982951E+01  0.73966552E+02                                 1.773461                            1.626611      -1.047801       2.377125                    0.997442       3.605127      10.196592       0.481842       1.305818      -0.702243      -0.032986       0.032258       0.002427       0.046201      -0.013045       0.001973      -0.007274      -0.008322      -0.007576      -0.013242      -0.004221       0.017463              1.846060       2.351597      -0.542259      -0.195463       1.652278       0.070672       1.534305           0.000000
           26              H       1.156717       4.088844       3.590905       0.122679       0.998354 0.71252610E+01  0.66508601E+02                                 1.533614                            1.466776      -0.628562       2.582016                    0.999932       3.042092       7.740952       0.579524       1.132291      -0.746848      -0.013873      -0.034035       0.004525       0.037031       0.005555      -0.005575       0.000453      -0.016359       0.003096      -0.012602       0.003025       0.009578              1.563727       1.355433       0.241832      -0.137673       1.988213      -0.232881       1.347535           0.000000
           27              H       2.156943       5.217895       3.989895       0.116208       1.099526 0.87017843E+01  0.86821496E+02                                 1.737419                            1.704626      -0.792704       2.498348                    0.998931       3.472362       9.646446       0.490237       1.252221      -0.716244       0.025726       0.009753       0.020392       0.034246      -0.000357       0.002018       0.004524       0.015524       0.020866      -0.012342       0.003535       0.008808              1.732449       1.905929       0.157662       0.266187       1.498717       0.038791       1.792701           0.000000
           28              H       3.631357       4.799866      -0.008184       0.116451       1.026648 0.73874342E+01  0.71459951E+02                                 1.718391                            1.617921      -0.966675       2.432725                    0.997867       3.460143       9.778030       0.476524       1.328777      -0.698698      -0.013904      -0.032849      -0.028412       0.045603       0.011086      -0.003576       0.009808      -0.002387      -0.012676      -0.016465       0.001647       0.014818              1.752776       1.463618       0.140394       0.048732       1.942723       0.452577       1.851988           0.000000
           29              H       3.083637       7.005715       3.251253       0.113047       0.958005 0.70691466E+01  0.68403070E+02                                 1.694939                            1.623655      -1.241521       2.286951                    0.994579       3.803236      11.154632       0.452633       1.398465      -0.682054      -0.014851       0.010472       0.024865       0.030798       0.006497      -0.005871       0.003149       0.001559       0.003102      -0.010535       0.003085       0.007450              1.720802       1.691777       0.015589      -0.419981       1.446782       0.171839       2.023847           0.000000
           30              H       4.848409       8.302724       2.616962       0.120865       0.901537 0.63863577E+01  0.60087768E+02                                 1.616416                            1.536278      -1.042144       2.390540                    0.996907       3.575878      10.252954       0.469738       1.385855      -0.685408       0.010722       0.030609       0.019952       0.038078       0.013180      -0.002934       0.005640       0.001531      -0.003385      -0.015297       0.001311       0.013987              1.634922       1.467643       0.162289       0.120962       1.783353       0.396924       1.653768           0.000000
           31              H       6.002298       7.795117       0.689536       0.092178       1.039688 0.71625574E+01  0.69026996E+02                                 1.744356                            1.598094      -1.028391       2.376215                    0.997556       3.709396      10.600565       0.475322       1.337111      -0.694820       0.031708       0.030168      -0.009396       0.044764       0.015557      -0.002967       0.007942      -0.013091      -0.009327      -0.018521      -0.001071       0.019592              1.831882       2.309573       0.466737      -0.304438       1.632767      -0.143479       1.553307           0.000001
           32              H       6.504768      14.136465      13.033657       0.426451       0.448268 0.26989067E+01  0.21146273E+02                                 1.146712                            1.101612      -1.713704       2.220644                    0.996876       2.607025       7.580449       0.463617       1.686169      -0.631865       0.008564       0.016968      -0.002989       0.019241      -0.006359       0.000819      -0.000286      -0.002871       0.000745      -0.006674       0.000192       0.006481              1.174142       1.132652       0.154252       0.018261       1.391872      -0.068775       0.997903           0.000000
           33              H       1.696896      13.324668      12.706281       0.433849       0.406896 0.24065521E+01  0.18413954E+02                                 1.100228                            1.061016      -1.648812       2.268518                    0.996723       2.525426       7.375190       0.456325       1.754203      -0.622552      -0.014163      -0.012408       0.010414       0.021517      -0.005064      -0.004514      -0.004479       0.004353       0.009699      -0.010067       0.003408       0.006659              1.124157       1.139598       0.144685      -0.064591       1.206072      -0.118589       1.026800          -0.000000
           34              H       1.777027      14.321219      19.002131       0.295130       0.605575 0.38760451E+01  0.31611405E+02                                 1.176629                            1.149746      -0.943924       2.542678                    0.999926       2.354693       5.924907       0.587225       1.278929      -0.712080      -0.016628       0.029173       0.027791       0.043588      -0.024318       0.010175       0.015821       0.001665       0.027716      -0.036442       0.014486       0.021955              1.174482       1.070178      -0.114715      -0.048392       1.221577       0.195604       1.231690           0.000001
           35              H       4.996416       8.814063      15.744739       0.115188       1.194686 0.90813014E+01  0.91790585E+02                                 1.828334                            1.737144      -1.334350       2.239649                    0.995159       3.684037      10.378528       0.486297       1.246105      -0.715478       0.038265      -0.005214      -0.000857       0.038628      -0.003714      -0.000620       0.002373       0.020965      -0.025294      -0.010056      -0.005325       0.015380              1.855936       2.333755       0.017510      -0.012869       1.661585      -0.107103       1.572467           0.000001
           36              H       1.443304       7.427476      16.931477       0.109056       1.091529 0.79478352E+01  0.78310169E+02                                 1.775026                            1.665138      -1.193157       2.308752                    0.995309       3.686786      10.519763       0.475175       1.308226      -0.701327      -0.023008      -0.023572       0.018135       0.037602       0.004115      -0.000996      -0.007655       0.014456      -0.022504      -0.013530       0.000963       0.012567              1.821535       1.768842       0.333259      -0.319821       1.909879      -0.399133       1.785884           0.000000
           37              H       0.415740       9.067866      15.671080       0.105418       1.077368 0.78395196E+01  0.75863161E+02                                 1.677491                            1.593977      -0.783404       2.500154                    0.999566       3.330745       8.980132       0.520786       1.215362      -0.724858      -0.037052      -0.000184      -0.003637       0.037230       0.003733       0.001413      -0.016187       0.013489      -0.025901      -0.022373       0.009206       0.013168              1.702081       2.319540      -0.111900       0.000684       1.406387      -0.033591       1.380316          -0.000000
           38              H       1.648817      10.583220      14.465927       0.112575       0.969584 0.69420865E+01  0.67020606E+02                                 1.722635                            1.618890      -1.290808       2.263856                    0.994223       3.848618      11.358197       0.448138       1.415714      -0.678435      -0.018444       0.023112      -0.022497       0.037155      -0.002043       0.002382      -0.007993       0.008570      -0.019495      -0.012243       0.002752       0.009490              1.772600       1.682454      -0.297854       0.258426       1.798357      -0.405136       1.836990           0.000000
           39              H       2.248387      10.663467      11.736430       0.112476       1.051539 0.73799252E+01  0.71793425E+02                                 1.766317                            1.628676      -1.255566       2.280139                    0.994454       3.768474      10.888365       0.467116       1.347873      -0.692096       0.020236       0.021333       0.023303       0.037518       0.001733       0.001412       0.008671       0.015292      -0.011388      -0.013503       0.003187       0.010315              1.845888       1.702465       0.272531       0.371845       1.781926       0.496775       2.053271           0.000001
           40              H       6.754589      16.861117      11.128738       0.113817       0.928850 0.67719382E+01  0.65094643E+02                                 1.685488                            1.608747      -1.320506       2.253404                    0.993419       3.857764      11.429761       0.444611       1.433157      -0.675104       0.020468      -0.027591       0.015560       0.037714      -0.002803       0.002566      -0.006877       0.008327      -0.030292      -0.013462       0.002300       0.011161              1.717165       1.709567      -0.334723       0.189535       1.841486      -0.267861       1.600443           0.000000
           41              H       9.380064      13.320936      15.012236       0.109823       1.015034 0.71504787E+01  0.69004874E+02                                 1.736757                            1.613814      -1.067817       2.379992                    0.996754       3.605799      10.371998       0.464685       1.365851      -0.689901       0.016659       0.026756      -0.032639       0.045373       0.010891      -0.001568      -0.009437       0.002219      -0.004308      -0.013738      -0.001577       0.015316              1.806352       1.479027       0.156633      -0.114654       1.826931      -0.509245       2.113098          -0.000000
           42              H       0.378973      11.835440      18.660432       0.107027       1.015644 0.75055669E+01  0.73534993E+02                                 1.740873                            1.655408      -1.302661       2.250748                    0.994891       3.870362      11.328027       0.456602       1.369172      -0.687415       0.013957      -0.004543       0.026752       0.030514       0.000550       0.002577      -0.001324       0.005245       0.014185      -0.005322      -0.000671       0.005993              1.778583       1.693431       0.053892       0.404642       1.398185      -0.148951       2.244133           0.000001
           43              H       8.041402      10.420861      18.267581       0.120284       0.928911 0.64548315E+01  0.60748818E+02                                 1.636950                            1.534573      -0.988434       2.416373                    0.997497       3.523949      10.026883       0.475698       1.368111      -0.689265      -0.012392      -0.025723       0.025146       0.038047       0.015576      -0.000428      -0.004773      -0.000771       0.001009      -0.016314       0.000021       0.016293              1.686095       1.498584       0.161208      -0.174848       1.645952      -0.482436       1.913749           0.000001
           44              H       6.928049      10.532833      16.243988       0.101804       1.090559 0.75982958E+01  0.73966562E+02                                 1.773461                            1.626611      -1.047801       2.377125                    0.997442       3.605127      10.196593       0.481841       1.305818      -0.702243      -0.032986      -0.032258      -0.002427       0.046201       0.013045      -0.001973      -0.007274      -0.008322      -0.007576      -0.013242      -0.004221       0.017463              1.846061       2.351598       0.542259       0.195463       1.652278       0.070672       1.534306           0.000000
           45              H       1.156717      14.573156      16.870094       0.122679       0.998354 0.71252627E+01  0.66508623E+02                                 1.533614                            1.466776      -0.628562       2.582016                    0.999932       3.042092       7.740953       0.579523       1.132291      -0.746847      -0.013873       0.034035      -0.004525       0.037031      -0.005555       0.005575       0.000453      -0.016359       0.003096      -0.012602       0.003025       0.009578              1.563727       1.355433      -0.241832       0.137673       1.988213      -0.232881       1.347535          -0.000000
           46              H       2.156943      13.444105      16.471105       0.116208       1.099526 0.87017854E+01  0.86821512E+02                                 1.737419                            1.704626      -0.792704       2.498348                    0.998931       3.472362       9.646447       0.490237       1.252221      -0.716244       0.025726      -0.009753      -0.020392       0.034246       0.000357      -0.002018       0.004524       0.015524       0.020866      -0.012342       0.003535       0.008808              1.732449       1.905930      -0.157662      -0.266187       1.498718       0.038791       1.792701           0.000000
           47              H       3.631357      13.862134       0.008184       0.116451       1.026648 0.73874347E+01  0.71459955E+02                                 1.718391                            1.617921      -0.966675       2.432725                    0.997867       3.460143       9.778029       0.476524       1.328777      -0.698698      -0.013904       0.032849       0.028412       0.045603      -0.011086       0.003576       0.009808      -0.002387      -0.012676      -0.016465       0.001647       0.014818              1.752776       1.463618      -0.140393      -0.048732       1.942722       0.452577       1.851988           0.000000
           48              H       3.083637      11.656285      17.209747       0.113047       0.958006 0.70691507E+01  0.68403117E+02                                 1.694939                            1.623655      -1.241522       2.286951                    0.994579       3.803237      11.154634       0.452633       1.398465      -0.682054      -0.014851      -0.010472      -0.024865       0.030798      -0.006497       0.005871       0.003149       0.001559       0.003102      -0.010535       0.003085       0.007450              1.720802       1.691778      -0.015589       0.419981       1.446782       0.171839       2.023848           0.000000
           49              H       4.848409      10.359276      17.844038       0.120865       0.901537 0.63863624E+01  0.60087819E+02                                 1.616416                            1.536278      -1.042144       2.390540                    0.996907       3.575879      10.252955       0.469738       1.385854      -0.685408       0.010722      -0.030609      -0.019952       0.038078      -0.013180       0.002934       0.005640       0.001531      -0.003385      -0.015297       0.001311       0.013987              1.634922       1.467643      -0.162289      -0.120962       1.783353       0.396924       1.653768           0.000000
           50              H       6.002298      10.866883      19.771464       0.092178       1.039688 0.71625574E+01  0.69026996E+02                                 1.744356                            1.598094      -1.028391       2.376215                    0.997556       3.709396      10.600565       0.475322       1.337111      -0.694820       0.031708      -0.030168       0.009396       0.044764      -0.015557       0.002967       0.007942      -0.013091      -0.009327      -0.018521      -0.001071       0.019592              1.831882       2.309573      -0.466737       0.304438       1.632767      -0.143479       1.553307           0.000001
           51              H       1.791168      13.856535       2.803157       0.426451       0.448268 0.26989067E+01  0.21146273E+02                                 1.146712                            1.101612      -1.713704       2.220644                    0.996876       2.607025       7.580449       0.463617       1.686169      -0.631865       0.008564      -0.016968      -0.002989       0.019241       0.006359       0.000819       0.000286      -0.002871       0.000745      -0.006674       0.000192       0.006481              1.174142       1.132652      -0.154252       0.018261       1.391872       0.068775       0.997903           0.000000
           52              H       6.410496      14.668332       2.475781       0.433849       0.406896 0.24065527E+01  0.18413959E+02                                 1.100228                            1.061016      -1.648812       2.268518                    0.996723       2.525426       7.375189       0.456325       1.754202      -0.622552      -0.014163       0.012408       0.010414       0.021517       0.005064      -0.004514       0.004479       0.004353       0.009699      -0.010067       0.003408       0.006659              1.124157       1.139598      -0.144685      -0.064591       1.206072       0.118589       1.026800          -0.000000
           53              H       6.490627      13.671781       8.771631       0.295130       0.605575 0.38760478E+01  0.31611431E+02                                 1.176630                            1.149746      -0.943924       2.542678                    0.999926       2.354694       5.924909       0.587226       1.278928      -0.712080      -0.016628      -0.029173       0.027791       0.043588       0.024318       0.010175      -0.015821       0.001665       0.027716      -0.036442       0.014486       0.021955              1.174482       1.070178       0.114715      -0.048392       1.221577      -0.195604       1.231690           0.000001
           54              H       0.282816       0.516937       5.514239       0.115188       1.194686 0.90813017E+01  0.91790586E+02                                 1.828334                            1.737144      -1.334350       2.239648                    0.995159       3.684037      10.378527       0.486297       1.246105      -0.715479       0.038265       0.005214      -0.000857       0.038628       0.003714      -0.000620      -0.002373       0.020965      -0.025294      -0.010055      -0.005325       0.015380              1.855935       2.333754      -0.017510      -0.012869       1.661585       0.107103       1.572467           0.000001
           55              H       6.156904       1.903524       6.700977       0.109056       1.091528 0.79478265E+01  0.78310068E+02                                 1.775026                            1.665138      -1.193156       2.308752                    0.995309       3.686784      10.519759       0.475175       1.308227      -0.701327      -0.023008       0.023572       0.018135       0.037602      -0.004115      -0.000996       0.007655       0.014456      -0.022504      -0.013530       0.000963       0.012567              1.821535       1.768842      -0.333259      -0.319821       1.909879       0.399133       1.785884           0.000000
           56              H       5.129340       0.263134       5.440580       0.105418       1.077368 0.78395168E+01  0.75863128E+02                                 1.677491                            1.593976      -0.783404       2.500154                    0.999566       3.330744       8.980129       0.520786       1.215362      -0.724858      -0.037052       0.000184      -0.003637       0.037230      -0.003733       0.001413       0.016187       0.013489      -0.025901      -0.022373       0.009206       0.013168              1.702081       2.319539       0.111900       0.000684       1.406387       0.033591       1.380316          -0.000000
           57              H       6.362417      17.409780       4.235427       0.112575       0.969584 0.69420855E+01  0.67020596E+02                                 1.722635                            1.618890      -1.290808       2.263856                    0.994223       3.848618      11.358198       0.448138       1.415715      -0.678435      -0.018444      -0.023112      -0.022497       0.037155       0.002043       0.002382       0.007993       0.008570      -0.019494      -0.012243       0.002752       0.009490              1.772601       1.682454       0.297854       0.258426       1.798357       0.405136       1.836990           0.000000
           58              H       6.961987      17.329533       1.505930       0.112477       1.051539 0.73799288E+01  0.71793462E+02                                 1.766317                            1.628676      -1.255566       2.280139                    0.994454       3.768474      10.888362       0.467116       1.347872      -0.692096       0.020236      -0.021333       0.023303       0.037518      -0.001733       0.001412      -0.008671       0.015292      -0.011388      -0.013503       0.003187       0.010315              1.845887       1.702465      -0.272531       0.371845       1.781926      -0.496775       2.053271           0.000001
           59              H       2.040989      11.131883       0.898238       0.113817       0.928851 0.67719442E+01  0.65094709E+02                                 1.685488                            1.608747      -1.320506       2.253404                    0.993419       3.857765      11.429761       0.444611       1.433156      -0.675104       0.020468       0.027591       0.015560       0.037714       0.002803       0.002566       0.006877       0.008327      -0.030292      -0.013462       0.002300       0.011161              1.717165       1.709567       0.334723       0.189535       1.841486       0.267861       1.600443           0.000000
           60              H       4.666464      14.672064       4.781736       0.109823       1.015033 0.71504737E+01  0.69004817E+02                                 1.736756                            1.613814      -1.067817       2.379992                    0.996754       3.605798      10.371996       0.464684       1.365851      -0.689901       0.016659      -0.026756      -0.032639       0.045373      -0.010891      -0.001568       0.009437       0.002219      -0.004308      -0.013738      -0.001577       0.015316              1.806352       1.479027      -0.156633      -0.114654       1.826931       0.509244       2.113098          -0.000000
           61              H       5.092573      16.157560       8.429932       0.107027       1.015645 0.75055732E+01  0.73535064E+02                                 1.740873                            1.655408      -1.302660       2.250748                    0.994891       3.870363      11.328028       0.456602       1.369171      -0.687415       0.013957       0.004543       0.026752       0.030514      -0.000550       0.002577       0.001324       0.005245       0.014185      -0.005322      -0.000671       0.005993              1.778583       1.693431      -0.053892       0.404642       1.398185       0.148951       2.244134           0.000001
           62              H       3.327802      17.572139       8.037081       0.120284       0.928912 0.64548330E+01  0.60748832E+02                                 1.636950                            1.534573      -0.988434       2.416373                    0.997497       3.523949      10.026881       0.475699       1.368111      -0.689265      -0.012392       0.025723       0.025146       0.038047      -0.015576      -0.000428       0.004773      -0.000771       0.001009      -0.016314       0.000021       0.016293              1.686095       1.498584      -0.161208      -0.174848       1.645952       0.482436       1.913749           0.000001
           63              H       2.214449      17.460167       6.013488       0.101804       1.090559 0.75982951E+01  0.73966552E+02                                 1.773461                            1.626611      -1.047801       2.377125                    0.997442       3.605127      10.196592       0.481842       1.305818      -0.702243      -0.032986       0.032258      -0.002427       0.046201      -0.013045      -0.001973       0.007274      -0.008322      -0.007576      -0.013242      -0.004221       0.017463              1.846060       2.351597      -0.542259       0.195463       1.652278      -0.070672       1.534305           0.000000
           64              H       5.870317      13.419844       6.639594       0.122679       0.998354 0.71252607E+01  0.66508595E+02                                 1.533613                            1.466776      -0.628562       2.582016                    0.999932       3.042092       7.740951       0.579524       1.132291      -0.746848      -0.013873      -0.034035      -0.004525       0.037031       0.005555       0.005575      -0.000453      -0.016359       0.003096      -0.012602       0.003025       0.009578              1.563727       1.355433       0.241832       0.137673       1.988212       0.232881       1.347535           0.000000
           65              H       6.870543      14.548895       6.240605       0.116208       1.099526 0.87017843E+01  0.86821494E+02                                 1.737419                            1.704625      -0.792704       2.498348                    0.998931       3.472362       9.646445       0.490237       1.252221      -0.716244       0.025726       0.009753      -0.020392       0.034246      -0.000357      -0.002018      -0.004524       0.015524       0.020866      -0.012342       0.003535       0.008808              1.732449       1.905929       0.157662      -0.266187       1.498717      -0.038791       1.792700           0.000000
           66              H       8.344957      14.130866      10.238684       0.116451       1.026648 0.73874347E+01  0.71459955E+02                                 1.718391                            1.617921      -0.966675       2.432725                    0.997867       3.460143       9.778029       0.476524       1.328777      -0.698698      -0.013904      -0.032849       0.028412       0.045603       0.011086       0.003576      -0.009808      -0.002387      -0.012676      -0.016465       0.001647       0.014818              1.752776       1.463618       0.140393      -0.048732       1.942722      -0.452577       1.851988           0.000000
           67              H       7.797237      16.336715       6.979247       0.113047       0.958005 0.70691457E+01  0.68403062E+02                                 1.694939                            1.623655      -1.241522       2.286951                    0.994579       3.803236      11.154633       0.452632       1.398466      -0.682054      -0.014851       0.010472      -0.024865       0.030798       0.006497       0.005871      -0.003149       0.001559       0.003102      -0.010535       0.003085       0.007450              1.720802       1.691778       0.015589       0.419981       1.446782      -0.171839       2.023847           0.000000
           68              H       0.134809      17.633724       7.613538       0.120865       0.901537 0.63863577E+01  0.60087768E+02                                 1.616416                            1.536278      -1.042144       2.390540                    0.996907       3.575878      10.252954       0.469738       1.385855      -0.685408       0.010722       0.030609      -0.019952       0.038078       0.013180       0.002934      -0.005640       0.001531      -0.003385      -0.015297       0.001311       0.013987              1.634922       1.467643       0.162289      -0.120962       1.783353      -0.396924       1.653768           0.000000
           69              H       1.288698      17.126117       9.540964       0.092178       1.039688 0.71625574E+01  0.69026995E+02                                 1.744356                            1.598094      -1.028391       2.376215                    0.997556       3.709396      10.600565       0.475322       1.337111      -0.694820       0.031708       0.030168       0.009396       0.044764       0.015557       0.002967      -0.007942      -0.013091      -0.009327      -0.018521      -0.001071       0.019592              1.831882       2.309573       0.466737       0.304438       1.632767       0.143479       1.553307           0.000001
           70              H       1.791168       4.805465      17.657843       0.426451       0.448268 0.26989073E+01  0.21146278E+02                                 1.146711                            1.101612      -1.713704       2.220644                    0.996876       2.607025       7.580448       0.463617       1.686168      -0.631865       0.008564       0.016968       0.002989       0.019241      -0.006359      -0.000819       0.000286      -0.002871       0.000745      -0.006674       0.000192       0.006481              1.174142       1.132652       0.154252      -0.018261       1.391871       0.068775       0.997903           0.000000
           71              H       6.410496       3.993668      17.985219       0.433849       0.406896 0.24065527E+01  0.18413959E+02                                 1.100228                            1.061016      -1.648812       2.268518                    0.996723       2.525426       7.375189       0.456325       1.754202      -0.622552      -0.014163      -0.012408      -0.010414       0.021517      -0.005064       0.004514       0.004479       0.004353       0.009699      -0.010067       0.003408       0.006659              1.124157       1.139598       0.144685       0.064591       1.206072       0.118589       1.026800          -0.000000
           72              H       6.490627       4.990219      11.689369       0.295130       0.605575 0.38760451E+01  0.31611405E+02                                 1.176629                            1.149746      -0.943924       2.542678                    0.999926       2.354693       5.924907       0.587225       1.278929      -0.712080      -0.016628       0.029173      -0.027791       0.043588      -0.024318      -0.010175      -0.015821       0.001665       0.027716      -0.036442       0.014486       0.021955              1.174482       1.070178      -0.114715       0.048392       1.221577      -0.195604       1.231690           0.000001
           73              H       0.282816      18.145063      14.946760       0.115188       1.194685 0.90812972E+01  0.91790532E+02                                 1.828333                            1.737144      -1.334350       2.239649                    0.995159       3.684036      10.378525       0.486297       1.246106      -0.715478       0.038265      -0.005214       0.000857       0.038628      -0.003714       0.000620      -0.002373       0.020965      -0.025294      -0.010056      -0.005325       0.015380              1.855935       2.333754       0.017510       0.012868       1.661585       0.107103       1.572466           0.000001
           74              H       6.156904      16.758476      13.760022       0.109056       1.091529 0.79478338E+01  0.78310158E+02                                 1.775027                            1.665138      -1.193157       2.308752                    0.995309       3.686785      10.519763       0.475175       1.308227      -0.701327      -0.023008      -0.023572      -0.018135       0.037602       0.004115       0.000996       0.007655       0.014456      -0.022504      -0.013530       0.000963       0.012567              1.821536       1.768842       0.333259       0.319822       1.909879       0.399134       1.785886           0.000000
           75              H       5.129340      18.398866      15.020420       0.105418       1.077367 0.78395115E+01  0.75863067E+02                                 1.677491                            1.593976      -0.783403       2.500155                    0.999566       3.330743       8.980127       0.520785       1.215363      -0.724858      -0.037052      -0.000184       0.003637       0.037230       0.003733      -0.001413       0.016187       0.013489      -0.025901      -0.022373       0.009206       0.013168              1.702081       2.319539      -0.111900      -0.000684       1.406387       0.033591       1.380316          -0.000000
           76              H       6.362417       1.252220      16.225573       0.112575       0.969584 0.69420864E+01  0.67020606E+02                                 1.722635                            1.618890      -1.290808       2.263856                    0.994223       3.848618      11.358197       0.448138       1.415714      -0.678435      -0.018444       0.023112       0.022497       0.037155      -0.002043      -0.002382       0.007993       0.008570      -0.019495      -0.012243       0.002752       0.009490              1.772601       1.682454      -0.297854      -0.258426       1.798357       0.405136       1.836990           0.000000
           77              H       6.961987       1.332467      18.955070       0.112476       1.051539 0.73799260E+01  0.71793432E+02                                 1.766317                            1.628676      -1.255566       2.280139                    0.994454       3.768474      10.888364       0.467116       1.347873      -0.692096       0.020236       0.021333      -0.023303       0.037518       0.001733      -0.001412      -0.008671       0.015292      -0.011388      -0.013503       0.003187       0.010315              1.845887       1.702465       0.272531      -0.371845       1.781926      -0.496775       2.053271           0.000001
           78              H       2.040989       7.530117      19.562762       0.113817       0.928850 0.67719400E+01  0.65094661E+02                                 1.685488                            1.608747      -1.320506       2.253404                    0.993419       3.857764      11.429759       0.444611       1.433157      -0.675104       0.020468      -0.027591      -0.015560       0.037714      -0.002803      -0.002566       0.006877       0.008327      -0.030292      -0.013462       0.002300       0.011161              1.717165       1.709566      -0.334723      -0.189535       1.841486       0.267861       1.600442           0.000000
           79              H       4.666464       3.989936      15.679264       0.109823       1.015034 0.71504774E+01  0.69004860E+02                                 1.736756                            1.613814      -1.067817       2.379992                    0.996754       3.605799      10.371998       0.464685       1.365851      -0.689901       0.016659       0.026756       0.032639       0.045373       0.010891       0.001568       0.009437       0.002219      -0.004308      -0.013738      -0.001577       0.015316              1.806352       1.479027       0.156633       0.114654       1.826931       0.509245       2.113098          -0.000000
           80              H       5.092573       2.504440      12.031068       0.107027       1.015645 0.75055741E+01  0.73535073E+02                                 1.740873                            1.655408      -1.302660       2.250748                    0.994891       3.870363      11.328027       0.456602       1.369171      -0.687415       0.013957      -0.004543      -0.026752       0.030514       0.000550      -0.002577       0.001324       0.005245       0.014185      -0.005322      -0.000671       0.005993              1.778583       1.693431       0.053892      -0.404642       1.398185       0.148951       2.244133           0.000001
           81              H       3.327802       1.089861      12.423919       0.120284       0.928911 0.64548323E+01  0.60748825E+02                                 1.636950                            1.534573      -0.988434       2.416373                    0.997497       3.523949      10.026882       0.475699       1.368111      -0.689265      -0.012392      -0.025723      -0.025146       0.038047       0.015576       0.000428       0.004773      -0.000771       0.001009      -0.016314       0.000021       0.016293              1.686095       1.498584       0.161208       0.174848       1.645952       0.482436       1.913749           0.000001
           82              H       2.214449       1.201833      14.447512       0.101804       1.090559 0.75982964E+01  0.73966567E+02                                 1.773461                            1.626611      -1.047801       2.377125                    0.997442       3.605127      10.196592       0.481842       1.305818      -0.702243      -0.032986      -0.032258       0.002427       0.046201       0.013045       0.001973       0.007274      -0.008322      -0.007576      -0.013242      -0.004221       0.017463              1.846060       2.351597       0.542259      -0.195463       1.652278      -0.070672       1.534306           0.000000
           83              H       5.870317       5.242156      13.821405       0.122679       0.998354 0.71252594E+01  0.66508581E+02                                 1.533613                            1.466776      -0.628562       2.582016                    0.999932       3.042092       7.740951       0.579524       1.132291      -0.746848      -0.013873       0.034035       0.004524       0.037031      -0.005555      -0.005575      -0.000453      -0.016359       0.003096      -0.012602       0.003025       0.009578              1.563727       1.355433      -0.241832      -0.137672       1.988212       0.232881       1.347535          -0.000000
           84              H       6.870543       4.113105      14.220395       0.116208       1.099526 0.87017842E+01  0.86821496E+02                                 1.737419                            1.704626      -0.792704       2.498348                    0.998931       3.472362       9.646446       0.490237       1.252221      -0.716244       0.025726      -0.009753       0.020392       0.034246       0.000357       0.002018      -0.004524       0.015524       0.020866      -0.012342       0.003535       0.008808              1.732449       1.905929      -0.157662       0.266187       1.498717      -0.038791       1.792701           0.000000
           85              H       8.344957       4.531134      10.222316       0.116451       1.026647 0.73874296E+01  0.71459898E+02                                 1.718391                            1.617921      -0.966675       2.432725                    0.997867       3.460142       9.778028       0.476524       1.328778      -0.698698      -0.013904       0.032849      -0.028412       0.045603      -0.011086      -0.003576      -0.009808      -0.002387      -0.012676      -0.016465       0.001647       0.014818              1.752776       1.463618      -0.140393       0.048732       1.942722      -0.452577       1.851988           0.000000
           86              H       7.797237       2.325285      13.481753       0.113047       0.958006 0.70691507E+01  0.68403117E+02                                 1.694939                            1.623655      -1.241522       2.286951                    0.994579       3.803237      11.154634       0.452633       1.398465      -0.682054      -0.014851      -0.010472       0.024865       0.030798      -0.006497      -0.005871      -0.003149       0.001559       0.003102      -0.010535       0.003085       0.007450              1.720802       1.691778      -0.015589      -0.419981       1.446782      -0.171839       2.023847           0.000000
           87              H       0.134809       1.028276      12.847462       0.120865       0.901537 0.63863624E+01  0.60087819E+02                                 1.616416                            1.536278      -1.042144       2.390540                    0.996907       3.575879      10.252955       0.469738       1.385854      -0.685408       0.010722      -0.030609       0.019952       0.038078      -0.013180      -0.002934      -0.005640       0.001531      -0.003385      -0.015297       0.001311       0.013987              1.634922       1.467643      -0.162289       0.120962       1.783354      -0.396924       1.653768           0.000000
           88              H       1.288698       1.535883      10.920036       0.092178       1.039688 0.71625566E+01  0.69026988E+02                                 1.744356                            1.598094      -1.028391       2.376215                    0.997556       3.709396      10.600566       0.475322       1.337112      -0.694820       0.031708      -0.030168      -0.009396       0.044764      -0.015557      -0.002967      -0.007942      -0.013091      -0.009327      -0.018521      -0.001071       0.019592              1.831883       2.309573      -0.466737      -0.304438       1.632767       0.143479       1.553307           0.000001
           89              H       8.170554       9.331000      10.230500       0.126173       1.210318 0.93842375E+01  0.95352545E+02                                 1.831181                            1.758354      -1.387856       2.231334                    0.993992       3.581686      10.019858       0.487897       1.235506      -0.719123      -0.040919      -0.000000       0.000000       0.040919       0.000000      -0.000000       0.001732       0.017458      -0.035174      -0.012051      -0.002540       0.014591              1.827746       2.239196       0.000000       0.000000       1.582610       0.191547       1.661433           0.000001
           90              H       3.372109       9.331000      10.230500       0.103215       1.065219 0.76133328E+01  0.72311782E+02                                 1.593546                            1.515561      -0.723508       2.526285                    0.999836       3.170595       8.160738       0.569992       1.131366      -0.746375       0.038351       0.000000       0.000000       0.038351       0.000000       0.000000       0.017303       0.021992      -0.007780      -0.023810       0.011517       0.012293              1.600573       2.121879      -0.000000      -0.000000       1.312789       0.078183       1.367052           0.000001
           91              H       3.456954       0.000000       0.000000       0.126173       1.210318 0.93842375E+01  0.95352548E+02                                 1.831181                            1.758354      -1.387856       2.231334                    0.993992       3.581686      10.019859       0.487896       1.235507      -0.719123      -0.040919       0.000000       0.000000       0.040919      -0.000000      -0.000000      -0.001732       0.017458      -0.035174      -0.012051      -0.002540       0.014591              1.827747       2.239196       0.000000      -0.000000       1.582610      -0.191547       1.661433           0.000001
           92              H       8.085709       0.000000       0.000000       0.103215       1.065220 0.76133398E+01  0.72311869E+02                                 1.593548                            1.515562      -0.723508       2.526285                    0.999836       3.170596       8.160743       0.569992       1.131366      -0.746375       0.038351       0.000000      -0.000000       0.038351       0.000000       0.000000      -0.017303       0.021992      -0.007780      -0.023810       0.011517       0.012293              1.600574       2.121880       0.000000       0.000000       1.312790      -0.078183       1.367052           0.000001
           93              H       3.291978       0.000000      10.230500       0.111723       1.022046 0.74018002E+01  0.72267692E+02                                 1.747971                            1.643067      -1.361826       2.224203                    0.994503       3.870376      11.309138       0.458664       1.367743      -0.687582      -0.037458      -0.000000      -0.000000       0.037458      -0.000000       0.000000       0.002885       0.027285      -0.015891      -0.012200      -0.004092       0.016291              1.811479       2.301633      -0.000000       0.000000       1.626287       0.020592       1.506516           0.000001
           94              H       7.917905       0.000000      10.230500       0.102472       0.947704 0.68877384E+01  0.65732053E+02                                 1.639165                            1.569892      -0.990371       2.400238                    0.997604       3.628678      10.319084       0.478312       1.341820      -0.694214       0.037134      -0.000000      -0.000000       0.037134      -0.000000      -0.000000      -0.015904       0.007598      -0.033879      -0.021931       0.009445       0.012486              1.676544       2.281143       0.000000      -0.000000       1.402053       0.030865       1.346435          -0.000001
           95              H       8.005578       9.331000       0.000000       0.111723       1.022046 0.74017989E+01  0.72267677E+02                                 1.747971                            1.643067      -1.361826       2.224203                    0.994503       3.870376      11.309138       0.458664       1.367743      -0.687582      -0.037458      -0.000000       0.000000       0.037458      -0.000000       0.000000      -0.002885       0.027285      -0.015891      -0.012200      -0.004092       0.016291              1.811478       2.301632       0.000000      -0.000000       1.626287      -0.020592       1.506516           0.000001
           96              H       3.204305       9.331000       0.000000       0.102471       0.947704 0.68877389E+01  0.65732056E+02                                 1.639165                            1.569892      -0.990370       2.400238                    0.997604       3.628678      10.319082       0.478312       1.341820      -0.694214       0.037134      -0.000000       0.000000       0.037134      -0.000000       0.000000       0.015904       0.007598      -0.033879      -0.021931       0.009445       0.012486              1.676544       2.281143       0.000000       0.000000       1.402053      -0.030865       1.346435          -0.000001
           97              C       4.312001       7.830575       6.248789       0.611519      24.134055 0.24235644E+03  0.49721228E+04                                 7.654725                            5.500166       0.099483       2.091180                    0.999348      21.955928      60.893351       0.637809       0.468089      -1.023393       0.035956      -0.035237       0.047423       0.069162       0.006081      -0.015701       0.071977      -0.029468       0.153772      -0.065782      -0.033489       0.099271              9.170259      10.803047      -1.084997       0.870428       9.129977      -4.058080       7.577754           0.000004
           98              C       3.472980       8.819661       5.497871      -0.032885      37.030947 0.43968694E+03  0.10303237E+05                                 9.618169                            6.969008       0.092895       2.036425                    0.999397      27.304310      76.822060       0.631025       0.414219      -1.072128      -0.025993       0.039535      -0.013821       0.049292       0.007549      -0.003217       0.002423       0.008730       0.020523      -0.012843       0.004512       0.008331             11.588433      12.559241      -2.113640       1.590780      11.948784      -5.893644      10.257275           0.000002
           99              C       4.067837       9.795684       4.732629      -0.141159      35.380182 0.46021978E+03  0.11061115E+05                                 9.568545                            7.328218      -0.214357       1.894494                    0.999403      30.785642      91.803779       0.582384       0.437585      -1.042894      -0.025880       0.006222       0.003751       0.026881       0.008124       0.000390       0.048357       0.032527       0.024143      -0.057079       0.011981       0.045097             10.984788       9.784257      -0.705432       0.531724      12.901468      -6.069656      10.268640           0.000003
          100              C       3.328744      10.704523       3.985803      -0.024304      35.782315 0.43817397E+03  0.10261568E+05                                 9.397308                            6.963382       0.034430       2.015933                    0.999428      27.308071      76.873712       0.630251       0.414978      -1.071363      -0.013696      -0.032413       0.026878       0.044278      -0.009336      -0.001520       0.006542       0.000630      -0.004782      -0.010382      -0.002119       0.012501             11.000282      11.343386       1.181016      -0.800886      12.122413      -5.679663       9.535048           0.000002
          101              C       1.956144      10.629875       4.014448      -0.102730      30.698561 0.42986299E+03  0.10125784E+05                                 8.627837                            7.017083      -0.023610       1.967827                    0.999627      29.468951      86.134590       0.605331       0.429551      -1.050942       0.004526      -0.017055       0.016139       0.023913      -0.024208       0.010307       0.006175      -0.003182       0.014918      -0.030633       0.008413       0.022220              9.327111      10.718827       0.750161      -0.265246       9.360094      -3.785499       7.902411           0.000001
          102              C       1.344319       9.644522       4.773551      -0.089794      29.042876 0.40051690E+03  0.92393174E+04                                 8.201547                            6.684393       0.223657       2.052694                    0.999809      28.551943      81.719986       0.634677       0.418345      -1.061331       0.027605       0.010271       0.006251       0.030110      -0.002908      -0.004728      -0.012921       0.046809      -0.034232      -0.028326      -0.001374       0.029700              8.844784       9.905452       0.340637       0.091235       8.940302      -3.735701       7.688597           0.000001
          103              C       2.077755       8.739415       5.501963      -0.105614      31.808292 0.45388477E+03  0.10854524E+05                                 8.923826                            7.274994      -0.090457       1.949330                    0.998913      29.810015      88.231364       0.585720       0.437271      -1.044676       0.009691       0.031292      -0.000085       0.032758       0.012875      -0.019098       0.002587      -0.005690       0.036134      -0.026795       0.002645       0.024150              9.704184      11.797205      -0.650819       0.513320       8.748825      -3.644205       8.566520           0.000002
          104              C       4.037670      11.695475       3.103934       0.571794      23.172829 0.25808699E+03  0.53825794E+04                                 7.451170                            5.675287      -0.025934       2.036948                    0.999501      22.746521      63.754587       0.627539       0.467995      -1.022716       0.042127       0.023152      -0.033195       0.058417       0.014116       0.049922       0.070654      -0.005787       0.125410      -0.072317      -0.035116       0.107433              8.518030       8.861313       0.490391      -1.778632       9.711223      -3.277343       6.981555           0.000002
          105              C       9.055768       7.707406       8.319443       0.575072      24.048479 0.25950471E+03  0.54193033E+04                                 7.674079                            5.694679      -0.023768       2.037931                    0.999602      22.742901      63.776551       0.625869       0.468624      -1.022422      -0.039251      -0.020062      -0.035872       0.056832       0.017773      -0.058371      -0.073630      -0.008550       0.078519      -0.078861      -0.031366       0.110228              9.071714       9.029432       0.603348       2.573687       8.972393       4.236664       9.213317           0.000003
          106              C       0.379916       8.532266       9.317939      -0.018820      38.339672 0.44540825E+03  0.10464923E+05                                 9.847714                            7.003978      -0.023156       1.995888                    0.999445      27.365940      76.948944       0.631198       0.413012      -1.073543       0.021133       0.027368       0.031999       0.047112      -0.009271       0.002591       0.000766       0.001516      -0.026674      -0.010015      -0.003818       0.013833             12.122895      11.256866       1.397226       1.586994      11.201231       7.464639      13.910588           0.000004
          107              C       1.775142       8.530400       9.322032      -0.116606      34.009838 0.45886947E+03  0.10998614E+05                                 9.322360                            7.304382      -0.114091       1.935112                    0.999267      30.147172      89.194564       0.586068       0.436023      -1.045910      -0.007185       0.013678       0.015052       0.021570      -0.016314      -0.018436       0.003161      -0.002793      -0.001551      -0.023558      -0.002432       0.025989             10.394077      10.849101       0.601772       0.493481       8.996335       5.144104      11.336795           0.000004
          108              C       4.108374       2.248771       9.152205       0.610079      23.542265 0.24080988E+03  0.49322028E+04                                 7.503152                            5.475325       0.125521       2.101379                    0.999457      21.921671      60.736223       0.640564       0.466849      -1.024132      -0.036832       0.050429      -0.028833       0.068782       0.010552      -0.005399       0.058452      -0.002284       0.219173      -0.065860      -0.032709       0.098569              8.875857      10.915943      -0.905981       0.098880       9.937731      -2.940226       5.773896           0.000002
          109              C       4.907800       1.080530       9.688284      -0.037238      36.397404 0.45899128E+03  0.10885648E+05                                 9.539154                            7.150144       0.072355       2.029952                    0.999316      27.610875      78.479475       0.618301       0.417692      -1.068527       0.023997      -0.039310       0.014316       0.048229       0.010847      -0.004621      -0.000270      -0.002404       0.024710      -0.015489       0.004359       0.011130             11.239078      13.300424      -2.008538       0.628950      13.139336      -3.696569       7.277472          -0.000000
          110              C       6.289828       1.080530       9.690330      -0.099506      30.897402 0.45915977E+03  0.11026791E+05                                 8.787301                            7.344971      -0.160357       1.929479                    0.998407      29.905328      89.077255       0.578859       0.440603      -1.041339      -0.008528      -0.023938       0.004346       0.025781       0.015694      -0.013933       0.004500      -0.004687       0.035235      -0.026600       0.007058       0.019542              9.527766      12.424299      -0.883326       0.190928       9.561599      -2.407150       6.597401          -0.000001
          111              C       9.091592       5.915854       4.775597       0.021573      27.689261 0.35941645E+03  0.80852177E+04                                 8.063585                            6.420187       0.151424       2.060031                    0.999439      26.860673      76.394041       0.633117       0.430060      -1.052015      -0.039906       0.041197       0.019504       0.060582       0.018985       0.043748      -0.000565      -0.025887      -0.113209      -0.065949       0.017218       0.048731              8.964183       8.972374      -2.287701      -2.679882       6.963300      -1.330469      10.956875          -0.000000
          112              C       0.328067       5.912122       3.558168       0.081291      29.463573 0.37502320E+03  0.84395583E+04                                 8.290861                            6.474062       0.204159       2.093238                    0.999511      25.273181      69.527991       0.649408       0.419109      -1.069718       0.032955      -0.019878      -0.012312       0.040407      -0.020285      -0.001473       0.009939       0.008348      -0.040999      -0.021126      -0.007746       0.028872              9.325247      10.167444      -3.421782      -2.546907       7.575187      -1.244827      10.233110           0.000000
          113              C       9.358381       6.792968       2.616962      -0.102343      28.633217 0.40861664E+03  0.95149677E+04                                 8.257550                            6.856253      -0.057408       1.971099                    0.998691      28.894202      84.283112       0.609714       0.431409      -1.048610      -0.019078       0.022884       0.004178       0.030085       0.027745       0.009876       0.015740       0.004399      -0.042074      -0.025020      -0.015738       0.040758              8.844791       9.310107      -3.075052      -1.104399       7.421141      -1.953554       9.803126           0.000001
          114              C       8.311020       7.634624       2.844079      -0.110241      30.163975 0.42358366E+03  0.99165692E+04                                 8.496838                            6.945812       0.107162       2.024013                    0.999224      28.654645      82.822121       0.612556       0.427108      -1.055058       0.021562      -0.011648      -0.000183       0.024508      -0.007017       0.006370      -0.000443      -0.019921      -0.020477      -0.013895      -0.001961       0.015856              9.211760       9.684235      -2.443518      -1.712839       7.044655      -1.879834      10.906390          -0.000001
          115              C       7.655829       7.571173       4.059462       0.065007      26.525794 0.34336279E+03  0.76286287E+04                                 7.804804                            6.243811       0.242346       2.092501                    0.999772      26.235070      73.907665       0.647493       0.425772      -1.055720       0.028837      -0.033171       0.028626       0.052453       0.003559       0.023035       0.015200      -0.031433      -0.099294      -0.046595       0.008648       0.037947              8.575084       9.231311      -2.257471      -1.693369       6.284524      -1.706223      10.209416          -0.000000
          116              C       1.463101       4.979022       3.355604      -0.095307      25.042101 0.35099133E+03  0.78181436E+04                                 7.382501                            6.163959       0.020741       2.019013                    0.999171      27.010785      75.465284       0.677399       0.405933      -1.071523       0.007856       0.031077      -0.107950       0.112608       0.021366      -0.022675       0.005215       0.000802       0.138800      -0.048699      -0.004371       0.053070              8.095420       9.382037      -0.986834      -2.665980       6.942890      -0.124415       7.961332           0.000003
          117              C       3.890605       5.499691       0.548355      -0.035466      28.713754 0.37576594E+03  0.85383453E+04                                 8.212624                            6.534788       0.136598       2.046932                    0.999401      27.519424      78.385675       0.632518       0.426164      -1.055546       0.044126       0.040138      -0.028931       0.066296       0.004700       0.050982       0.001037      -0.038591      -0.105841      -0.072184       0.031590       0.040594              9.132289       9.788833       1.957699      -3.695830       7.404833       1.104198      10.203201           0.000002
          118              C       3.154341       5.719903       1.716678       0.219282      28.261533 0.34857467E+03  0.77250209E+04                                 8.112811                            6.292212       0.165060       2.080875                    0.999474      24.650093      67.948490       0.648874       0.425934      -1.062265      -0.052827      -0.029442       0.028573       0.066887       0.034901      -0.023778       0.007387       0.014859       0.022783      -0.047600       0.008399       0.039201              9.167273      10.593186       3.000332      -3.942048       7.582289       0.372246       9.326345           0.000001
          119              C       3.546513       6.800433       2.471689      -0.167945      29.865009 0.44334460E+03  0.10534769E+05                                 8.482922                            7.142615      -0.092165       1.951231                    0.998125      29.914640      88.105028       0.597335       0.431523      -1.048694       0.018080       0.023949      -0.004136       0.030291      -0.012376      -0.009608      -0.012391       0.013172      -0.008157      -0.024063       0.008336       0.015727              8.962619      10.026460       3.088743      -2.281362       8.153538       1.140977       8.707860           0.000000
          120              C       4.594817       7.573040       2.099299      -0.098641      29.625889 0.42018337E+03  0.98315046E+04                                 8.403333                            6.926126       0.076468       2.012991                    0.999107      28.757077      83.492277       0.611437       0.428128      -1.052891      -0.022935      -0.013217      -0.003063       0.026647       0.006759       0.002178       0.005209      -0.015607      -0.011607      -0.008405      -0.005630       0.014035              9.026398       9.928692       2.092687      -2.614027       7.541645       1.468755       9.608855          -0.000001
          121              C       5.282060       7.265117       0.943252       0.020602      27.278738 0.36504577E+03  0.82550998E+04                                 8.003591                            6.478648       0.190777       2.064592                    0.999712      27.216182      77.956153       0.628172       0.431174      -1.049898      -0.031464      -0.041138      -0.017561       0.054688       0.014397       0.014037      -0.018714      -0.015110      -0.074961      -0.039341       0.008759       0.030582              8.751449       9.729483       1.834577      -2.661885       7.112276       1.650661       9.412589          -0.000001
          122              C       4.312001      10.831425      14.212211       0.611519      24.134057 0.24235645E+03  0.49721231E+04                                 7.654725                            5.500166       0.099482       2.091180                    0.999348      21.955929      60.893355       0.637809       0.468089      -1.023393       0.035956       0.035237      -0.047423       0.069162      -0.006081       0.015701       0.071977      -0.029468       0.153773      -0.065782      -0.033489       0.099271              9.170260      10.803048       1.084997      -0.870428       9.129977      -4.058080       7.577754           0.000004
          123              C       3.472980       9.842339      14.963129      -0.032885      37.030952 0.43968703E+03  0.10303240E+05                                 9.618170                            6.969009       0.092894       2.036425                    0.999397      27.304313      76.822077       0.631025       0.414219      -1.072128      -0.025993      -0.039535       0.013821       0.049292      -0.007549       0.003217       0.002423       0.008730       0.020523      -0.012843       0.004512       0.008331             11.588435      12.559244       2.113641      -1.590781      11.948786      -5.893645      10.257276           0.000002
          124              C       4.067837       8.866316      15.728371      -0.141159      35.380186 0.46021984E+03  0.11061116E+05                                 9.568546                            7.328219      -0.214357       1.894494                    0.999403      30.785645      91.803791       0.582384       0.437585      -1.042894      -0.025880      -0.006222      -0.003751       0.026881      -0.008124      -0.000390       0.048357       0.032527       0.024143      -0.057079       0.011981       0.045097             10.984789       9.784258       0.705433      -0.531727      12.901469      -6.069657      10.268641           0.000002
          125              C       3.328744       7.957477      16.475197      -0.024304      35.782312 0.43817389E+03  0.10261566E+05                                 9.397308                            6.963382       0.034430       2.015933                    0.999428      27.308068      76.873704       0.630251       0.414978      -1.071363      -0.013696       0.032413      -0.026878       0.044278       0.009336       0.001520       0.006542       0.000630      -0.004782      -0.010382      -0.002119       0.012501             11.000282      11.343386      -1.181016       0.800886      12.122412      -5.679663       9.535048           0.000002
          126              C       1.956144       8.032125      16.446552      -0.102730      30.698554 0.42986287E+03  0.10125781E+05                                 8.627837                            7.017083      -0.023610       1.967827                    0.999627      29.468954      86.134608       0.605331       0.429551      -1.050941       0.004526       0.017055      -0.016139       0.023913       0.024208      -0.010307       0.006175      -0.003182       0.014917      -0.030633       0.008413       0.022220              9.327110      10.718828      -0.750160       0.265247       9.360094      -3.785498       7.902409           0.000000
          127              C       1.344319       9.017478      15.687449      -0.089794      29.042881 0.40051698E+03  0.92393201E+04                                 8.201548                            6.684394       0.223656       2.052694                    0.999809      28.551946      81.720005       0.634677       0.418345      -1.061331       0.027605      -0.010271      -0.006251       0.030110       0.002908       0.004728      -0.012921       0.046809      -0.034232      -0.028326      -0.001374       0.029700              8.844786       9.905454      -0.340637      -0.091236       8.940305      -3.735702       7.688599           0.000001
          128              C       2.077755       9.922585      14.959037      -0.105614      31.808291 0.45388475E+03  0.10854524E+05                                 8.923827                            7.274994      -0.090458       1.949330                    0.998913      29.810015      88.231369       0.585720       0.437271      -1.044676       0.009691      -0.031292       0.000085       0.032758      -0.012875       0.019098       0.002587      -0.005690       0.036134      -0.026795       0.002644       0.024150              9.704184      11.797206       0.650820      -0.513320       8.748826      -3.644205       8.566520           0.000002
          129              C       4.037670       6.966525      17.357066       0.571794      23.172831 0.25808702E+03  0.53825800E+04                                 7.451170                            5.675287      -0.025935       2.036948                    0.999501      22.746522      63.754588       0.627539       0.467995      -1.022717       0.042127      -0.023152       0.033195       0.058418      -0.014116      -0.049922       0.070654      -0.005787       0.125410      -0.072317      -0.035116       0.107433              8.518030       8.861313      -0.490391       1.778633       9.711222      -3.277343       6.981555           0.000002
          130              C       9.055768      10.954594      12.141557       0.575072      24.048476 0.25950467E+03  0.54193024E+04                                 7.674079                            5.694679      -0.023769       2.037931                    0.999602      22.742899      63.776548       0.625869       0.468624      -1.022422      -0.039251       0.020063       0.035872       0.056832      -0.017773       0.058371      -0.073630      -0.008550       0.078519      -0.078861      -0.031366       0.110228              9.071714       9.029432      -0.603348      -2.573687       8.972392       4.236664       9.213317           0.000003
          131              C       0.379916      10.129734      11.143061      -0.018820      38.339676 0.44540831E+03  0.10464924E+05                                 9.847715                            7.003979      -0.023157       1.995888                    0.999445      27.365942      76.948952       0.631198       0.413012      -1.073543       0.021133      -0.027368      -0.031999       0.047112       0.009271      -0.002591       0.000766       0.001516      -0.026674      -0.010015      -0.003818       0.013833             12.122896      11.256867      -1.397226      -1.586994      11.201232       7.464640      13.910589           0.000004
          132              C       1.775142      10.131600      11.138968      -0.116606      34.009847 0.45886963E+03  0.10998619E+05                                 9.322362                            7.304384      -0.114092       1.935111                    0.999267      30.147178      89.194591       0.586068       0.436023      -1.045910      -0.007185      -0.013678      -0.015052       0.021570       0.016314       0.018436       0.003161      -0.002793      -0.001551      -0.023558      -0.002432       0.025989             10.394079      10.849103      -0.601772      -0.493481       8.996337       5.144105      11.336797           0.000004
          133              C       4.108374      16.413229      11.308795       0.610079      23.542265 0.24080988E+03  0.49322027E+04                                 7.503152                            5.475325       0.125520       2.101378                    0.999457      21.921671      60.736226       0.640564       0.466849      -1.024132      -0.036832      -0.050429       0.028833       0.068782      -0.010552       0.005399       0.058452      -0.002284       0.219173      -0.065860      -0.032709       0.098569              8.875857      10.915943       0.905982      -0.098880       9.937732      -2.940226       5.773897           0.000002
          134              C       4.907800      17.581470      10.772716      -0.037238      36.397404 0.45899128E+03  0.10885648E+05                                 9.539154                            7.150144       0.072355       2.029952                    0.999316      27.610875      78.479472       0.618301       0.417692      -1.068527       0.023997       0.039310      -0.014316       0.048229      -0.010847       0.004621      -0.000270      -0.002404       0.024710      -0.015489       0.004359       0.011130             11.239077      13.300424       2.008538      -0.628950      13.139336      -3.696569       7.277472          -0.000000
          135              C       6.289828      17.581470      10.770670      -0.099506      30.897405 0.45915983E+03  0.11026793E+05                                 8.787301                            7.344972      -0.160357       1.929479                    0.998407      29.905329      89.077259       0.578859       0.440603      -1.041339      -0.008528       0.023938      -0.004346       0.025781      -0.015694       0.013933       0.004500      -0.004687       0.035235      -0.026600       0.007058       0.019542              9.527767      12.424299       0.883327      -0.190928       9.561599      -2.407150       6.597402          -0.000001
          136              C       9.091592      12.746146      15.685403       0.021573      27.689259 0.35941640E+03  0.80852163E+04                                 8.063585                            6.420187       0.151424       2.060031                    0.999439      26.860672      76.394037       0.633116       0.430060      -1.052015      -0.039906      -0.041197      -0.019504       0.060582      -0.018985      -0.043748      -0.000565      -0.025887      -0.113209      -0.065949       0.017218       0.048731              8.964183       8.972374       2.287701       2.679882       6.963300      -1.330469      10.956874          -0.000000
          137              C       0.328067      12.749878      16.902832       0.081291      29.463570 0.37502317E+03  0.84395573E+04                                 8.290860                            6.474062       0.204159       2.093238                    0.999511      25.273180      69.527985       0.649408       0.419109      -1.069719       0.032955       0.019878       0.012312       0.040407       0.020285       0.001473       0.009939       0.008347      -0.040999      -0.021126      -0.007746       0.028872              9.325246      10.167443       3.421782       2.546906       7.575187      -1.244827      10.233108           0.000000
          138              C       9.358381      11.869032      17.844038      -0.102343      28.633220 0.40861670E+03  0.95149693E+04                                 8.257550                            6.856253      -0.057408       1.971099                    0.998691      28.894203      84.283115       0.609714       0.431409      -1.048610      -0.019078      -0.022884      -0.004178       0.030085      -0.027745      -0.009876       0.015740       0.004399      -0.042074      -0.025020      -0.015738       0.040758              8.844792       9.310107       3.075052       1.104399       7.421141      -1.953554       9.803127           0.000001
          139              C       8.311020      11.027376      17.616921      -0.110241      30.163973 0.42358363E+03  0.99165684E+04                                 8.496838                            6.945811       0.107162       2.024013                    0.999224      28.654644      82.822117       0.612556       0.427108      -1.055058       0.021562       0.011648       0.000183       0.024508       0.007017      -0.006370      -0.000443      -0.019921      -0.020476      -0.013895      -0.001961       0.015856              9.211760       9.684235       2.443518       1.712839       7.044654      -1.879834      10.906390          -0.000000
          140              C       7.655829      11.090827      16.401538       0.065007      26.525796 0.34336281E+03  0.76286292E+04                                 7.804804                            6.243811       0.242346       2.092501                    0.999772      26.235071      73.907667       0.647493       0.425772      -1.055721       0.028837       0.033171      -0.028626       0.052453      -0.003559      -0.023035       0.015200      -0.031433      -0.099294      -0.046595       0.008648       0.037947              8.575084       9.231311       2.257471       1.693369       6.284524      -1.706223      10.209416          -0.000001
          141              C       1.463101      13.682978      17.105396      -0.095307      25.042105 0.35099139E+03  0.78181451E+04                                 7.382502                            6.163959       0.020741       2.019013                    0.999171      27.010785      75.465282       0.677399       0.405933      -1.071523       0.007856      -0.031077       0.107950       0.112608      -0.021366       0.022675       0.005215       0.000802       0.138800      -0.048699      -0.004371       0.053070              8.095421       9.382038       0.986833       2.665980       6.942890      -0.124417       7.961334           0.000003
          142              C       3.890605      13.162309      19.912645      -0.035466      28.713751 0.37576589E+03  0.85383439E+04                                 8.212624                            6.534788       0.136599       2.046932                    0.999401      27.519422      78.385666       0.632518       0.426164      -1.055546       0.044126      -0.040138       0.028931       0.066296      -0.004700      -0.050982       0.001037      -0.038591      -0.105841      -0.072184       0.031590       0.040594              9.132288       9.788832      -1.957699       3.695829       7.404832       1.104198      10.203200           0.000002
          143              C       3.154341      12.942097      18.744322       0.219282      28.261531 0.34857464E+03  0.77250201E+04                                 8.112810                            6.292211       0.165060       2.080875                    0.999474      24.650092      67.948486       0.648874       0.425934      -1.062265      -0.052827       0.029442      -0.028574       0.066887      -0.034901       0.023778       0.007387       0.014859       0.022783      -0.047600       0.008399       0.039201              9.167273      10.593185      -3.000331       3.942047       7.582288       0.372246       9.326344           0.000001
          144              C       3.546513      11.861567      17.989311      -0.167945      29.865011 0.44334463E+03  0.10534770E+05                                 8.482923                            7.142615      -0.092165       1.951231                    0.998125      29.914642      88.105034       0.597335       0.431523      -1.048694       0.018080      -0.023949       0.004136       0.030291       0.012376       0.009608      -0.012391       0.013172      -0.008157      -0.024063       0.008336       0.015727              8.962619      10.026460      -3.088743       2.281362       8.153538       1.140977       8.707860           0.000000
          145              C       4.594817      11.088960      18.361701      -0.098641      29.625889 0.42018337E+03  0.98315047E+04                                 8.403333                            6.926127       0.076468       2.012991                    0.999107      28.757078      83.492282       0.611437       0.428128      -1.052891      -0.022935       0.013217       0.003063       0.026647      -0.006759      -0.002178       0.005209      -0.015607      -0.011607      -0.008405      -0.005630       0.014035              9.026398       9.928693      -2.092688       2.614028       7.541646       1.468755       9.608856          -0.000001
          146              C       5.282060      11.396883      19.517748       0.020602      27.278737 0.36504575E+03  0.82550992E+04                                 8.003591                            6.478648       0.190777       2.064592                    0.999712      27.216181      77.956147       0.628172       0.431174      -1.049898      -0.031464       0.041138       0.017562       0.054688      -0.014397      -0.014037      -0.018714      -0.015110      -0.074961      -0.039341       0.008759       0.030582              8.751449       9.729482      -1.834577       2.661885       7.112276       1.650661       9.412588          -0.000001
          147              C       9.025601      17.161575       3.981711       0.611519      24.134057 0.24235645E+03  0.49721232E+04                                 7.654725                            5.500166       0.099482       2.091180                    0.999348      21.955929      60.893355       0.637809       0.468089      -1.023393       0.035956      -0.035237      -0.047423       0.069162       0.006081       0.015701      -0.071977      -0.029468       0.153773      -0.065782      -0.033489       0.099271              9.170260      10.803048      -1.084997      -0.870428       9.129977       4.058080       7.577754           0.000004
          148              C       8.186580      18.150661       4.732629      -0.032885      37.030948 0.43968697E+03  0.10303238E+05                                 9.618169                            6.969009       0.092895       2.036425                    0.999397      27.304311      76.822067       0.631025       0.414219      -1.072128      -0.025993       0.039535       0.013821       0.049292       0.007549       0.003217      -0.002423       0.008730       0.020523      -0.012843       0.004512       0.008331             11.588434      12.559242      -2.113640      -1.590780      11.948784       5.893644      10.257274           0.000002
          149              C       8.781437       0.464684       5.497871      -0.141159      35.380188 0.46021986E+03  0.11061117E+05                                 9.568546                            7.328219      -0.214357       1.894494                    0.999403      30.785646      91.803796       0.582384       0.437585      -1.042894      -0.025880       0.006222      -0.003751       0.026881       0.008124      -0.000390      -0.048357       0.032527       0.024143      -0.057078       0.011981       0.045097             10.984790       9.784258      -0.705433      -0.531727      12.901470       6.069657      10.268642           0.000003
          150              C       8.042344       1.373523       6.244697      -0.024304      35.782321 0.43817401E+03  0.10261569E+05                                 9.397310                            6.963383       0.034430       2.015933                    0.999428      27.308072      76.873720       0.630251       0.414978      -1.071363      -0.013696      -0.032413      -0.026878       0.044278      -0.009336       0.001520      -0.006542       0.000630      -0.004782      -0.010382      -0.002119       0.012501             11.000284      11.343387       1.181017       0.800887      12.122415       5.679665       9.535050           0.000002
          151              C       6.669744       1.298875       6.216052      -0.102730      30.698553 0.42986286E+03  0.10125781E+05                                 8.627836                            7.017082      -0.023610       1.967827                    0.999627      29.468953      86.134600       0.605331       0.429551      -1.050941       0.004526      -0.017055      -0.016139       0.023913      -0.024208      -0.010307      -0.006175      -0.003183       0.014917      -0.030633       0.008413       0.022220              9.327109      10.718827       0.750160       0.265247       9.360093       3.785497       7.902408           0.000001
          152              C       6.057919       0.313522       5.456949      -0.089794      29.042879 0.40051695E+03  0.92393190E+04                                 8.201547                            6.684393       0.223656       2.052694                    0.999809      28.551945      81.719995       0.634677       0.418345      -1.061331       0.027605       0.010271      -0.006251       0.030110      -0.002908       0.004728       0.012921       0.046809      -0.034232      -0.028326      -0.001374       0.029700              8.844785       9.905453       0.340637      -0.091236       8.940303       3.735702       7.688598           0.000001
          153              C       6.791355      18.070415       4.728537      -0.105614      31.808293 0.45388480E+03  0.10854525E+05                                 8.923827                            7.274995      -0.090458       1.949330                    0.998913      29.810016      88.231373       0.585720       0.437271      -1.044676       0.009691       0.031292       0.000085       0.032758       0.012875       0.019098      -0.002587      -0.005690       0.036134      -0.026795       0.002645       0.024150              9.704184      11.797206      -0.650819      -0.513320       8.748826       3.644206       8.566521           0.000002
          154              C       8.751270       2.364475       7.126566       0.571794      23.172831 0.25808700E+03  0.53825797E+04                                 7.451171                            5.675288      -0.025935       2.036948                    0.999501      22.746522      63.754591       0.627539       0.467995      -1.022716       0.042127       0.023152       0.033195       0.058418       0.014116      -0.049922      -0.070654      -0.005787       0.125410      -0.072317      -0.035116       0.107433              8.518030       8.861313       0.490391       1.778633       9.711223       3.277343       6.981555           0.000002
          155              C       4.342168      17.038406       1.911057       0.575072      24.048479 0.25950470E+03  0.54193033E+04                                 7.674079                            5.694679      -0.023769       2.037931                    0.999602      22.742901      63.776554       0.625869       0.468624      -1.022422      -0.039251      -0.020062       0.035872       0.056832       0.017773       0.058371       0.073630      -0.008549       0.078519      -0.078861      -0.031366       0.110228              9.071715       9.029432       0.603348      -2.573687       8.972393      -4.236665       9.213318           0.000003
          156              C       5.093516      17.863266       0.912561      -0.018821      38.339676 0.44540830E+03  0.10464924E+05                                 9.847715                            7.003979      -0.023157       1.995888                    0.999445      27.365942      76.948953       0.631198       0.413012      -1.073543       0.021133       0.027368      -0.031999       0.047112      -0.009271      -0.002591      -0.000766       0.001516      -0.026674      -0.010015      -0.003818       0.013833             12.122897      11.256868       1.397226      -1.586994      11.201232      -7.464640      13.910590           0.000004
          157              C       6.488742      17.861400       0.908468      -0.116607      34.009843 0.45886954E+03  0.10998616E+05                                 9.322362                            7.304384      -0.114092       1.935111                    0.999267      30.147175      89.194582       0.586068       0.436023      -1.045910      -0.007185       0.013678      -0.015051       0.021570      -0.016314       0.018436      -0.003161      -0.002793      -0.001551      -0.023558      -0.002432       0.025989             10.394079      10.849104       0.601773      -0.493481       8.996337      -5.144105      11.336797           0.000004
          158              C       8.821974      11.579771       1.078295       0.610079      23.542264 0.24080988E+03  0.49322027E+04                                 7.503152                            5.475325       0.125520       2.101378                    0.999457      21.921671      60.736225       0.640564       0.466849      -1.024132      -0.036832       0.050429       0.028833       0.068782       0.010552       0.005399      -0.058452      -0.002284       0.219173      -0.065860      -0.032709       0.098569              8.875857      10.915943      -0.905981      -0.098880       9.937731       2.940226       5.773897           0.000003
          159              C       0.194200      10.411530       0.542216      -0.037238      36.397407 0.45899133E+03  0.10885649E+05                                 9.539155                            7.150144       0.072354       2.029952                    0.999316      27.610877      78.479482       0.618301       0.417692      -1.068527       0.023997      -0.039310      -0.014316       0.048229       0.010847       0.004621       0.000270      -0.002404       0.024710      -0.015489       0.004359       0.011130             11.239078      13.300425      -2.008538      -0.628950      13.139336       3.696570       7.277473          -0.000000
          160              C       1.576228      10.411530       0.540170      -0.099506      30.897407 0.45915985E+03  0.11026793E+05                                 8.787302                            7.344972      -0.160357       1.929479                    0.998407      29.905331      89.077268       0.578859       0.440603      -1.041339      -0.008528      -0.023938      -0.004346       0.025781       0.015694       0.013933      -0.004500      -0.004687       0.035235      -0.026600       0.007058       0.019542              9.527767      12.424300      -0.883327      -0.190928       9.561600       2.407150       6.597402          -0.000001
          161              C       4.377992      15.246854       5.454903       0.021572      27.689268 0.35941655E+03  0.80852205E+04                                 8.063587                            6.420189       0.151424       2.060031                    0.999439      26.860677      76.394060       0.633116       0.430060      -1.052015      -0.039906       0.041197      -0.019504       0.060582       0.018985      -0.043748       0.000565      -0.025887      -0.113209      -0.065949       0.017218       0.048731              8.964186       8.972377      -2.287701       2.679883       6.963302       1.330469      10.956878          -0.000000
          162              C       5.041667      15.243122       6.672332       0.081291      29.463573 0.37502319E+03  0.84395581E+04                                 8.290861                            6.474063       0.204158       2.093238                    0.999511      25.273181      69.527994       0.649408       0.419109      -1.069718       0.032955      -0.019878       0.012312       0.040407      -0.020285       0.001473      -0.009939       0.008348      -0.040999      -0.021126      -0.007746       0.028872              9.325247      10.167445      -3.421782       2.546907       7.575188       1.244827      10.233110          -0.000000
          163              C       4.644781      16.123968       7.613538      -0.102343      28.633222 0.40861671E+03  0.95149696E+04                                 8.257550                            6.856253      -0.057408       1.971099                    0.998691      28.894205      84.283121       0.609714       0.431409      -1.048610      -0.019078       0.022884      -0.004178       0.030085       0.027745      -0.009876      -0.015740       0.004399      -0.042074      -0.025020      -0.015738       0.040758              8.844792       9.310107      -3.075052       1.104399       7.421141       1.953554       9.803127           0.000001
          164              C       3.597420      16.965624       7.386421      -0.110241      30.163976 0.42358368E+03  0.99165698E+04                                 8.496838                            6.945812       0.107162       2.024013                    0.999224      28.654646      82.822123       0.612556       0.427108      -1.055058       0.021562      -0.011648       0.000183       0.024508      -0.007017      -0.006370       0.000443      -0.019921      -0.020477      -0.013895      -0.001961       0.015856              9.211760       9.684235      -2.443518       1.712839       7.044655       1.879834      10.906390          -0.000001
          165              C       2.942229      16.902173       6.171038       0.065007      26.525793 0.34336277E+03  0.76286281E+04                                 7.804804                            6.243811       0.242346       2.092501                    0.999772      26.235069      73.907662       0.647493       0.425772      -1.055720       0.028837      -0.033171      -0.028626       0.052453       0.003559      -0.023035      -0.015200      -0.031433      -0.099294      -0.046595       0.008648       0.037947              8.575083       9.231310      -2.257471       1.693369       6.284524       1.706223      10.209416          -0.000000
          166              C       6.176701      14.310022       6.874896      -0.095307      25.042108 0.35099143E+03  0.78181462E+04                                 7.382503                            6.163960       0.020741       2.019013                    0.999171      27.010786      75.465287       0.677399       0.405933      -1.071523       0.007856       0.031077       0.107950       0.112608       0.021366       0.022675      -0.005215       0.000802       0.138800      -0.048699      -0.004371       0.053070              8.095422       9.382040      -0.986834       2.665981       6.942890       0.124417       7.961335           0.000003
          167              C       8.604205      14.830691       9.682145      -0.035466      28.713761 0.37576607E+03  0.85383489E+04                                 8.212626                            6.534789       0.136598       2.046932                    0.999401      27.519429      78.385693       0.632518       0.426164      -1.055546       0.044126       0.040138       0.028931       0.066296       0.004700      -0.050982      -0.001037      -0.038591      -0.105841      -0.072184       0.031590       0.040594              9.132290       9.788835       1.957699       3.695831       7.404834      -1.104198      10.203203           0.000002
          168              C       7.867941      15.050903       8.513822       0.219282      28.261528 0.34857459E+03  0.77250186E+04                                 8.112809                            6.292211       0.165060       2.080875                    0.999474      24.650090      67.948477       0.648874       0.425934      -1.062265      -0.052827      -0.029442      -0.028574       0.066887       0.034901       0.023778      -0.007387       0.014860       0.022783      -0.047600       0.008399       0.039201              9.167272      10.593184       3.000331       3.942047       7.582288      -0.372246       9.326344           0.000001
          169              C       8.260113      16.131433       7.758811      -0.167945      29.865008 0.44334458E+03  0.10534768E+05                                 8.482922                            7.142614      -0.092165       1.951231                    0.998125      29.914639      88.105020       0.597335       0.431523      -1.048694       0.018080       0.023949       0.004136       0.030291      -0.012376       0.009608       0.012391       0.013172      -0.008158      -0.024063       0.008336       0.015727              8.962618      10.026459       3.088743       2.281362       8.153537      -1.140977       8.707859           0.000000
          170              C       9.308417      16.904040       8.131201      -0.098641      29.625886 0.42018332E+03  0.98315031E+04                                 8.403332                            6.926126       0.076468       2.012991                    0.999107      28.757075      83.492269       0.611437       0.428128      -1.052891      -0.022935      -0.013217       0.003063       0.026647       0.006759      -0.002178      -0.005209      -0.015607      -0.011607      -0.008405      -0.005630       0.014035              9.026397       9.928692       2.092687       2.614027       7.541645      -1.468755       9.608855          -0.000001
          171              C       0.568460      16.596117       9.287248       0.020602      27.278740 0.36504580E+03  0.82551006E+04                                 8.003591                            6.478648       0.190777       2.064592                    0.999712      27.216183      77.956154       0.628172       0.431174      -1.049898      -0.031464      -0.041138       0.017562       0.054688       0.014397      -0.014037       0.018714      -0.015110      -0.074961      -0.039341       0.008759       0.030582              8.751449       9.729483       1.834577       2.661885       7.112276      -1.650661       9.412588          -0.000001
          172              C       9.025601       1.500425      16.479289       0.611519      24.134057 0.24235645E+03  0.49721231E+04                                 7.654725                            5.500166       0.099482       2.091180                    0.999348      21.955929      60.893356       0.637809       0.468089      -1.023393       0.035956       0.035237       0.047423       0.069162      -0.006081      -0.015701      -0.071977      -0.029468       0.153772      -0.065782      -0.033489       0.099271              9.170260      10.803048       1.084997       0.870428       9.129977       4.058080       7.577754           0.000004
          173              C       8.186580       0.511339      15.728371      -0.032885      37.030950 0.43968697E+03  0.10303238E+05                                 9.618169                            6.969009       0.092895       2.036425                    0.999397      27.304311      76.822066       0.631025       0.414219      -1.072128      -0.025993      -0.039535      -0.013821       0.049292      -0.007549      -0.003217      -0.002423       0.008730       0.020523      -0.012843       0.004512       0.008331             11.588434      12.559242       2.113641       1.590781      11.948785       5.893645      10.257276           0.000002
          174              C       8.781437      18.197316      14.963129      -0.141159      35.380184 0.46021982E+03  0.11061116E+05                                 9.568546                            7.328219      -0.214357       1.894494                    0.999403      30.785643      91.803784       0.582384       0.437585      -1.042894      -0.025880      -0.006222       0.003751       0.026881      -0.008124       0.000390      -0.048357       0.032527       0.024143      -0.057079       0.011981       0.045097             10.984789       9.784257       0.705432       0.531724      12.901469       6.069657      10.268641           0.000003
          175              C       8.042344      17.288477      14.216303      -0.024304      35.782315 0.43817397E+03  0.10261568E+05                                 9.397309                            6.963382       0.034430       2.015933                    0.999428      27.308071      76.873716       0.630251       0.414978      -1.071363      -0.013696       0.032413       0.026878       0.044278       0.009336      -0.001520      -0.006542       0.000630      -0.004782      -0.010382      -0.002119       0.012501             11.000283      11.343387      -1.181016      -0.800886      12.122414       5.679664       9.535049           0.000002
          176              C       6.669744      17.363125      14.244948      -0.102730      30.698567 0.42986310E+03  0.10125788E+05                                 8.627839                            7.017084      -0.023610       1.967827                    0.999627      29.468955      86.134610       0.605331       0.429551      -1.050941       0.004526       0.017055       0.016139       0.023913       0.024208       0.010307      -0.006175      -0.003182       0.014917      -0.030633       0.008413       0.022220              9.327113      10.718829      -0.750161      -0.265246       9.360096       3.785500       7.902413           0.000001
          177              C       6.057919      18.348478      15.004051      -0.089794      29.042879 0.40051695E+03  0.92393190E+04                                 8.201548                            6.684394       0.223656       2.052694                    0.999809      28.551944      81.719995       0.634677       0.418345      -1.061331       0.027605      -0.010271       0.006251       0.030110       0.002908      -0.004728       0.012921       0.046809      -0.034232      -0.028327      -0.001374       0.029700              8.844785       9.905453      -0.340637       0.091235       8.940304       3.735702       7.688599           0.000001
          178              C       6.791355       0.591585      15.732463      -0.105614      31.808292 0.45388476E+03  0.10854524E+05                                 8.923827                            7.274994      -0.090457       1.949330                    0.998913      29.810015      88.231368       0.585720       0.437271      -1.044676       0.009691      -0.031292      -0.000085       0.032758      -0.012875      -0.019098      -0.002587      -0.005690       0.036134      -0.026795       0.002644       0.024150              9.704184      11.797206       0.650819       0.513320       8.748826       3.644206       8.566521           0.000002
          179              C       8.751270      16.297525      13.334434       0.571794      23.172829 0.25808699E+03  0.53825792E+04                                 7.451170                            5.675287      -0.025935       2.036948                    0.999501      22.746521      63.754588       0.627539       0.467995      -1.022716       0.042127      -0.023152      -0.033195       0.058417      -0.014116       0.049922      -0.070654      -0.005787       0.125410      -0.072317      -0.035116       0.107434              8.518030       8.861313      -0.490391      -1.778633       9.711223       3.277343       6.981555           0.000002
          180              C       4.342168       1.623594      18.549943       0.575072      24.048481 0.25950471E+03  0.54193035E+04                                 7.674080                            5.694679      -0.023768       2.037931                    0.999602      22.742899      63.776546       0.625869       0.468624      -1.022422      -0.039251       0.020062      -0.035872       0.056832      -0.017773      -0.058371       0.073630      -0.008550       0.078519      -0.078861      -0.031366       0.110228              9.071716       9.029433      -0.603350       2.573691       8.972393      -4.236665       9.213321           0.000003
          181              C       5.093516       0.798734      19.548439      -0.018821      38.339678 0.44540830E+03  0.10464924E+05                                 9.847715                            7.003979      -0.023157       1.995888                    0.999445      27.365942      76.948950       0.631198       0.413012      -1.073543       0.021133      -0.027368       0.031999       0.047112       0.009271       0.002591      -0.000766       0.001516      -0.026674      -0.010015      -0.003818       0.013833             12.122897      11.256867      -1.397226       1.586994      11.201233      -7.464641      13.910591           0.000004
          182              C       6.488742       0.800600      19.552532      -0.116606      34.009843 0.45886955E+03  0.10998616E+05                                 9.322361                            7.304383      -0.114092       1.935111                    0.999267      30.147175      89.194579       0.586068       0.436023      -1.045910      -0.007185      -0.013678       0.015052       0.021570       0.016314      -0.018436      -0.003161      -0.002793      -0.001551      -0.023558      -0.002432       0.025989             10.394078      10.849102      -0.601773       0.493481       8.996336      -5.144105      11.336797           0.000004
          183              C       8.821974       7.082229      19.382705       0.610079      23.542264 0.24080984E+03  0.49322018E+04                                 7.503152                            5.475324       0.125520       2.101378                    0.999457      21.921671      60.736226       0.640564       0.466849      -1.024132      -0.036832      -0.050429      -0.028833       0.068782      -0.010552      -0.005399      -0.058452      -0.002284       0.219173      -0.065860      -0.032709       0.098569              8.875857      10.915944       0.905983       0.098881       9.937733       2.940225       5.773896           0.000002
          184              C       0.194200       8.250470      19.918783      -0.037238      36.397411 0.45899133E+03  0.10885649E+05                                 9.539155                            7.150144       0.072354       2.029952                    0.999316      27.610875      78.479475       0.618301       0.417692      -1.068527       0.023997       0.039310       0.014316       0.048229      -0.010847      -0.004621       0.000270      -0.002404       0.024710      -0.015489       0.004359       0.011130             11.239080      13.300427       2.008543       0.628953      13.139339       3.696571       7.277473          -0.000000
          185              C       1.576228       8.250470      19.920830      -0.099506      30.897408 0.45915987E+03  0.11026794E+05                                 8.787302                            7.344972      -0.160357       1.929479                    0.998407      29.905331      89.077269       0.578859       0.440603      -1.041339      -0.008528       0.023938       0.004346       0.025781      -0.015694      -0.013933      -0.004500      -0.004687       0.035235      -0.026600       0.007059       0.019542              9.527768      12.424301       0.883329       0.190931       9.561600       2.407151       6.597402          -0.000001
          186              C       4.377992       3.415146      15.006097       0.021572      27.689266 0.35941651E+03  0.80852193E+04                                 8.063587                            6.420188       0.151424       2.060031                    0.999439      26.860676      76.394054       0.633116       0.430060      -1.052015      -0.039906      -0.041197       0.019504       0.060582      -0.018985       0.043748       0.000565      -0.025887      -0.113209      -0.065949       0.017218       0.048731              8.964185       8.972376       2.287701      -2.679883       6.963301       1.330469      10.956877          -0.000000
          187              C       5.041667       3.418878      13.788668       0.081291      29.463571 0.37502317E+03  0.84395574E+04                                 8.290860                            6.474062       0.204159       2.093238                    0.999511      25.273180      69.527987       0.649408       0.419109      -1.069719       0.032955       0.019878      -0.012312       0.040407       0.020285      -0.001473      -0.009939       0.008347      -0.040999      -0.021126      -0.007746       0.028872              9.325247      10.167444       3.421782      -2.546907       7.575187       1.244827      10.233109           0.000000
          188              C       4.644781       2.538032      12.847462      -0.102343      28.633218 0.40861665E+03  0.95149677E+04                                 8.257550                            6.856253      -0.057408       1.971099                    0.998691      28.894202      84.283112       0.609714       0.431409      -1.048610      -0.019078      -0.022884       0.004178       0.030085      -0.027745       0.009876      -0.015740       0.004399      -0.042074      -0.025020      -0.015738       0.040758              8.844791       9.310107       3.075052      -1.104399       7.421141       1.953554       9.803126           0.000000
          189              C       3.597420       1.696376      13.074579      -0.110241      30.163972 0.42358361E+03  0.99165677E+04                                 8.496838                            6.945811       0.107162       2.024013                    0.999224      28.654643      82.822113       0.612556       0.427108      -1.055058       0.021562       0.011648      -0.000183       0.024508       0.007017       0.006370       0.000443      -0.019921      -0.020476      -0.013895      -0.001961       0.015856              9.211759       9.684235       2.443518      -1.712839       7.044654       1.879834      10.906389          -0.000001
          190              C       2.942229       1.759827      14.289962       0.065007      26.525793 0.34336277E+03  0.76286280E+04                                 7.804803                            6.243811       0.242346       2.092501                    0.999772      26.235069      73.907661       0.647493       0.425772      -1.055721       0.028837       0.033171       0.028626       0.052453      -0.003559       0.023035      -0.015200      -0.031433      -0.099294      -0.046595       0.008648       0.037947              8.575083       9.231310       2.257471      -1.693368       6.284523       1.706223      10.209416          -0.000001
          191              C       6.176701       4.351978      13.586104      -0.095307      25.042105 0.35099141E+03  0.78181458E+04                                 7.382502                            6.163960       0.020741       2.019013                    0.999171      27.010788      75.465295       0.677399       0.405933      -1.071523       0.007856      -0.031077      -0.107950       0.112608      -0.021366      -0.022675      -0.005215       0.000802       0.138800      -0.048699      -0.004371       0.053070              8.095421       9.382039       0.986834      -2.665980       6.942891       0.124415       7.961333           0.000003
          192              C       8.604205       3.831309      10.778855      -0.035466      28.713766 0.37576614E+03  0.85383511E+04                                 8.212627                            6.534790       0.136598       2.046932                    0.999401      27.519431      78.385704       0.632518       0.426164      -1.055546       0.044126      -0.040138      -0.028931       0.066296      -0.004700       0.050982      -0.001037      -0.038591      -0.105841      -0.072184       0.031590       0.040594              9.132292       9.788836      -1.957699      -3.695831       7.404835      -1.104198      10.203204           0.000002
          193              C       7.867941       3.611097      11.947178       0.219282      28.261531 0.34857463E+03  0.77250200E+04                                 8.112810                            6.292211       0.165060       2.080875                    0.999474      24.650092      67.948487       0.648874       0.425934      -1.062265      -0.052827       0.029442       0.028574       0.066887      -0.034901      -0.023778      -0.007387       0.014859       0.022783      -0.047600       0.008399       0.039201              9.167273      10.593186      -3.000331      -3.942048       7.582288      -0.372246       9.326345           0.000001
          194              C       8.260113       2.530567      12.702189      -0.167945      29.865011 0.44334463E+03  0.10534770E+05                                 8.482923                            7.142615      -0.092165       1.951231                    0.998125      29.914642      88.105037       0.597335       0.431523      -1.048694       0.018080      -0.023949      -0.004136       0.030291       0.012376      -0.009608       0.012391       0.013172      -0.008157      -0.024063       0.008336       0.015727              8.962620      10.026460      -3.088743      -2.281362       8.153538      -1.140978       8.707860           0.000000
          195              C       9.308417       1.757960      12.329799      -0.098641      29.625889 0.42018337E+03  0.98315046E+04                                 8.403333                            6.926127       0.076468       2.012991                    0.999107      28.757078      83.492283       0.611437       0.428128      -1.052891      -0.022935       0.013217      -0.003063       0.026647      -0.006759       0.002178      -0.005209      -0.015607      -0.011607      -0.008405      -0.005630       0.014035              9.026398       9.928693      -2.092687      -2.614028       7.541646      -1.468755       9.608856          -0.000001
          196              C       0.568460       2.065883      11.173752       0.020602      27.278738 0.36504577E+03  0.82550999E+04                                 8.003591                            6.478648       0.190777       2.064592                    0.999712      27.216182      77.956154       0.628172       0.431174      -1.049898      -0.031464       0.041138      -0.017562       0.054688      -0.014397       0.014037       0.018714      -0.015110      -0.074961      -0.039341       0.008759       0.030582              8.751449       9.729483      -1.834578      -2.661885       7.112276      -1.650661       9.412589          -0.000001
          197              C       9.101019       9.331000      10.230500      -0.143515      38.237496 0.47442233E+03  0.11469598E+05                                10.062767                            7.413516      -0.210792       1.891912                    0.999249      30.950563      92.045841       0.583188       0.434425      -1.046593       0.016979       0.000000      -0.000000       0.016979      -0.000000      -0.000000      -0.029527       0.024704      -0.046414      -0.040066       0.019978       0.020087             12.134259       9.461261       0.000000       0.000000      12.105261       8.205629      14.836256           0.000005
          198              C       2.442588       9.331000      10.230500      -0.092633      31.314877 0.39892492E+03  0.91730668E+04                                 8.568724                            6.618280       0.194312       2.035311                    0.999775      28.624379      81.205326       0.646923       0.411747      -1.067923      -0.029805      -0.000000       0.000000       0.029805       0.000000      -0.000000       0.022604       0.069209      -0.040658      -0.044394       0.003013       0.041381              9.606974       9.340195      -0.000000      -0.000000       8.657005       5.173227      10.823723           0.000007
          199              C       4.387419       0.000000       0.000000      -0.143515      38.237499 0.47442237E+03  0.11469599E+05                                10.062767                            7.413516      -0.210791       1.891912                    0.999249      30.950565      92.045847       0.583188       0.434425      -1.046593       0.016979       0.000000       0.000000       0.016979      -0.000000      -0.000000       0.029527       0.024704      -0.046414      -0.040066       0.019978       0.020087             12.134259       9.461261       0.000000      -0.000001      12.105261      -8.205629      14.836256           0.000005
          200              C       7.156188       0.000000       0.000000      -0.092633      31.314874 0.39892485E+03  0.91730650E+04                                 8.568723                            6.618279       0.194312       2.035311                    0.999775      28.624378      81.205322       0.646923       0.411747      -1.067923      -0.029805       0.000000       0.000000       0.029805      -0.000000      -0.000000      -0.022604       0.069209      -0.040658      -0.044394       0.003013       0.041381              9.606973       9.340195       0.000000      -0.000000       8.657004      -5.173226      10.823721           0.000007
          201              C       4.221500       0.000000      10.230500      -0.149395      35.237762 0.49447566E+03  0.12108336E+05                                 9.585037                            7.627814      -0.279387       1.872289                    0.998971      31.281883      94.378743       0.566865       0.441252      -1.039976       0.026459      -0.000000      -0.000000       0.026459      -0.000000       0.000000       0.045982       0.042201       0.076063      -0.058879       0.008423       0.050456             10.751563      10.642032      -0.000000       0.000000      13.983461      -3.391278       7.629195           0.000000
          202              C       6.988383       0.000000      10.230500      -0.080311      28.730864 0.43459576E+03  0.10252160E+05                                 8.235708                            7.038436       0.143686       2.031507                    0.999388      28.917091      84.229017       0.607405       0.427463      -1.053575      -0.024132      -0.000000       0.000000       0.024132      -0.000000       0.000000      -0.014505       0.028386      -0.033169      -0.024415       0.004694       0.019721              8.776344      10.771708       0.000000      -0.000000       9.607828      -2.272332       5.949497          -0.000003
          203              C       8.935100       9.331000       0.000000      -0.149395      35.237764 0.49447576E+03  0.12108339E+05                                 9.585038                            7.627815      -0.279388       1.872288                    0.998971      31.281882      94.378742       0.566865       0.441252      -1.039976       0.026459      -0.000000      -0.000000       0.026459       0.000000      -0.000000      -0.045982       0.042201       0.076063      -0.058879       0.008423       0.050456             10.751563      10.642031       0.000002      -0.000000      13.983462       3.391280       7.629198           0.000001
          204              C       2.274783       9.331000       0.000000      -0.080311      28.730864 0.43459572E+03  0.10252159E+05                                 8.235709                            7.038436       0.143685       2.031507                    0.999388      28.917090      84.229016       0.607405       0.427463      -1.053574      -0.024132      -0.000000      -0.000000       0.024132      -0.000000       0.000000       0.014505       0.028386      -0.033169      -0.024415       0.004694       0.019721              8.776345      10.771708       0.000000       0.000000       9.607829       2.272332       5.949498          -0.000003
          205              N       8.052714       6.718320       5.012945      -0.209040      33.685176 0.47936736E+03  0.11318488E+05                                 8.599189                            7.015108       0.173745       2.085629                    0.999289      27.132377      73.196482       0.673837       0.384974      -1.107357       0.087842       0.005505      -0.141172       0.166361      -0.024128       0.055445      -0.002763      -0.035697      -0.190642      -0.092993       0.023573       0.069420              9.496261      10.020425      -2.906934      -1.573184       7.584581      -1.846155      10.883778          -0.000000
          206              N       2.078698       4.898775       2.039962      -0.363873      30.325386 0.40751670E+03  0.92546899E+04                                 8.021806                            6.430664       0.226362       2.113400                    0.999386      26.837949      71.396271       0.708749       0.380537      -1.108712      -0.011417       0.053912       0.101601       0.115584       0.117675      -0.090086       0.070401       0.042507       0.209980      -0.201029       0.073391       0.127638              8.991673      10.279715       2.504557      -4.237562       6.884020      -0.356380       9.811284           0.000002
          207              N       4.944566       6.233108       0.184149      -0.194330      32.601858 0.46644276E+03  0.10940892E+05                                 8.395828                            6.908778       0.197382       2.093949                    0.999303      26.987290      72.620938       0.680482       0.383738      -1.107987      -0.094632       0.034992       0.135994       0.169334       0.036388       0.048261      -0.018674      -0.029900      -0.159386      -0.087896       0.020539       0.067358              9.236349      10.276011       2.513852      -2.602541       8.025569       1.472778       9.407467          -0.000000
          208              N       8.052714      11.943680      15.448055      -0.209040      33.685176 0.47936736E+03  0.11318488E+05                                 8.599189                            7.015108       0.173745       2.085629                    0.999289      27.132377      73.196481       0.673837       0.384974      -1.107357       0.087842      -0.005505       0.141172       0.166361       0.024128      -0.055445      -0.002763      -0.035697      -0.190642      -0.092993       0.023573       0.069420              9.496261      10.020424       2.906934       1.573184       7.584581      -1.846155      10.883777          -0.000000
          209              N       2.078698      13.763225      18.421038      -0.363873      30.325390 0.40751677E+03  0.92546920E+04                                 8.021807                            6.430665       0.226362       2.113400                    0.999386      26.837951      71.396280       0.708748       0.380538      -1.108712      -0.011417      -0.053912      -0.101601       0.115584      -0.117675       0.090086       0.070401       0.042507       0.209979      -0.201029       0.073391       0.127638              8.991674      10.279716      -2.504557       4.237562       6.884021      -0.356380       9.811286           0.000002
          210              N       4.944566      12.428892      20.276851      -0.194330      32.601855 0.46644272E+03  0.10940891E+05                                 8.395826                            6.908777       0.197383       2.093949                    0.999303      26.987289      72.620930       0.680482       0.383738      -1.107987      -0.094632      -0.034992      -0.135994       0.169334      -0.036387      -0.048261      -0.018674      -0.029900      -0.159386      -0.087896       0.020539       0.067358              9.236348      10.276009      -2.513851       2.602540       8.025568       1.472778       9.407466          -0.000000
          211              N       3.339114      16.049320       5.217555      -0.209040      33.685174 0.47936732E+03  0.11318487E+05                                 8.599189                            7.015108       0.173745       2.085629                    0.999289      27.132376      73.196478       0.673837       0.384974      -1.107357       0.087842       0.005505       0.141172       0.166361      -0.024128      -0.055445       0.002763      -0.035697      -0.190642      -0.092993       0.023573       0.069420              9.496261      10.020424      -2.906934       1.573184       7.584581       1.846155      10.883777          -0.000000
          212              N       6.792298      14.229775       8.190538      -0.363873      30.325386 0.40751669E+03  0.92546898E+04                                 8.021807                            6.430664       0.226362       2.113400                    0.999386      26.837949      71.396273       0.708748       0.380538      -1.108712      -0.011417       0.053912      -0.101601       0.115584       0.117676       0.090086      -0.070401       0.042507       0.209980      -0.201029       0.073391       0.127638              8.991674      10.279716       2.504557       4.237562       6.884021       0.356380       9.811285           0.000002
          213              N       0.230966      15.564108      10.046351      -0.194330      32.601855 0.46644272E+03  0.10940891E+05                                 8.395827                            6.908777       0.197383       2.093949                    0.999303      26.987289      72.620932       0.680482       0.383738      -1.107987      -0.094632       0.034992      -0.135994       0.169334       0.036387      -0.048261       0.018674      -0.029900      -0.159386      -0.087896       0.020539       0.067358              9.236348      10.276009       2.513851       2.602540       8.025569      -1.472778       9.407466          -0.000000
          214              N       3.339114       2.612680      15.243445      -0.209040      33.685172 0.47936730E+03  0.11318486E+05                                 8.599189                            7.015108       0.173745       2.085629                    0.999289      27.132375      73.196476       0.673837       0.384974      -1.107357       0.087842      -0.005505      -0.141172       0.166361       0.024128       0.055445       0.002763      -0.035697      -0.190642      -0.092993       0.023573       0.069420              9.496261      10.020424       2.906934      -1.573184       7.584581       1.846154      10.883777          -0.000000
          215              N       6.792298       4.432225      12.270462      -0.363873      30.325385 0.40751668E+03  0.92546894E+04                                 8.021806                            6.430664       0.226362       2.113400                    0.999386      26.837948      71.396269       0.708749       0.380538      -1.108712      -0.011417      -0.053912       0.101601       0.115584      -0.117675      -0.090086      -0.070401       0.042507       0.209979      -0.201029       0.073391       0.127638              8.991674      10.279716      -2.504557      -4.237562       6.884021       0.356380       9.811284           0.000002
          216              N       0.230966       3.097892      10.414649      -0.194330      32.601860 0.46644279E+03  0.10940893E+05                                 8.395828                            6.908778       0.197382       2.093949                    0.999303      26.987291      72.620943       0.680482       0.383738      -1.107987      -0.094632      -0.034992       0.135994       0.169334      -0.036388       0.048261       0.018674      -0.029900      -0.159386      -0.087896       0.020539       0.067358              9.236350      10.276011      -2.513852      -2.602541       8.025570      -1.472779       9.407468          -0.000000
          217              O       5.555449       8.024660       6.220144      -0.554969      37.472330 0.50731725E+03  0.12014109E+05                                 8.886000                            6.944343       0.352119       2.178560                    0.996195      27.039195      70.431084       0.725572       0.356463      -1.141571      -0.020991      -0.002007       0.029982       0.036655      -0.001716      -0.001454       0.034814       0.083450       0.004585      -0.061674       0.020491       0.041183             10.289316      17.665805      -2.054260       1.339594       6.628266      -1.143389       6.573877           0.000002
          218              O       3.750140       6.901208       6.850343      -0.583456      41.512553 0.56871172E+03  0.13829621E+05                                 9.502313                            7.351277       0.547815       2.225018                    0.997403      27.714276      72.660313       0.706844       0.356340      -1.144029       0.012212       0.043164       0.000180       0.044859       0.029587      -0.036309       0.009474      -0.049665       0.058209      -0.064636       0.025304       0.039332             11.318000       8.450657       1.719608      -1.921714      14.818174      -6.621001      10.685169           0.000001
          219              O       5.266977      11.419278       2.852263      -0.587128      33.675146 0.50804936E+03  0.12007339E+05                                 8.103932                            6.831254       0.601713       2.230589                    0.999427      27.635351      71.358101       0.752383       0.344450      -1.154124      -0.029168       0.007974       0.005603       0.030753       0.002139      -0.036468       0.018753       0.104899      -0.009916      -0.059362      -0.012774       0.072136              8.911440      12.555890       0.819092      -3.229796       6.941012      -1.301189       7.237417          -0.000001
          220              O       3.468267      12.669632       2.647653      -0.559816      36.193225 0.56191696E+03  0.13620452E+05                                 8.629124                            7.349608       0.628557       2.257600                    0.995400      27.434759      71.761170       0.700970       0.360485      -1.140972      -0.000998      -0.012701       0.002226       0.012933      -0.044210       0.063935       0.031664      -0.083157       0.031878      -0.108609       0.050950       0.057660              9.416962       8.236868      -2.565715       0.729178      12.582494      -2.015824       7.431522          -0.000000
          221              O       7.855686       8.084378       8.071865      -0.574724      32.414064 0.48103732E+03  0.11222584E+05                                 7.923597                            6.642121       0.503531       2.201572                    0.998860      27.458843      70.606325       0.763354       0.343927      -1.153752       0.022986      -0.005511       0.011009       0.026075       0.002821       0.033360      -0.023584       0.104059      -0.019530      -0.061826      -0.008446       0.070272              8.722432      12.000255       0.489821       3.696290       6.299999       1.466522       7.867042           0.000003
          222              O       0.150835       6.727651       7.795641      -0.577698      37.008184 0.57533350E+03  0.14018166E+05                                 8.758522                            7.417883       0.660121       2.264538                    0.995332      27.643323      72.325746       0.700911       0.358651      -1.143244       0.008260       0.023050       0.019782       0.031478      -0.029465      -0.064158      -0.022784      -0.077373       0.004997      -0.096617       0.047289       0.049329              9.685826       8.045803      -2.020718      -0.692577      11.986940       3.295943       9.024734           0.000001
          223              O       4.731512       3.219195       8.720478      -0.568621      39.760420 0.54498445E+03  0.13120032E+05                                 9.233680                            7.201845       0.523741       2.223544                    0.997050      27.419962      71.668004       0.712887       0.356890      -1.142904      -0.009541      -0.032795       0.008378       0.035168       0.035688      -0.024145       0.012755      -0.030729       0.067853      -0.059202       0.026380       0.032822             10.842565       8.567819       2.311836      -1.655862      15.519180      -5.405601       8.440695          -0.000000
          224              O       2.852671       2.123736       9.209496      -0.556677      41.313508 0.55412208E+03  0.13400042E+05                                 9.475971                            7.274577       0.349205       2.178648                    0.996235      27.143246      71.181557       0.707236       0.358130      -1.141533       0.016787       0.012448      -0.018319       0.027791       0.002764       0.000694       0.026506       0.097416       0.026060      -0.062921       0.018405       0.044516             11.252420      19.762515      -2.577735       0.488327       7.533136      -0.971963       6.461609          -0.000001
          225              O       6.151248       5.298888       7.441666      -0.916540      45.428973 0.77464846E+03  0.20452531E+05                                10.022685                            8.462359      -0.142533       1.938217                    0.997280      32.984151      91.591121       0.669197       0.346665      -1.146185       0.032106       0.047094       0.017536       0.059634      -0.018750      -0.018780      -0.017206      -0.041548      -0.212992      -0.078168       0.013992       0.064176             11.311355      12.490635       1.582520      -1.913909      13.919183      -3.159034       7.524248           0.000002
          226              O       2.276669       4.844655       8.125063      -0.915531      45.320511 0.77389192E+03  0.20425964E+05                                10.023128                            8.468217      -0.095900       1.955002                    0.997402      32.876081      91.252909       0.667835       0.347484      -1.145598       0.013571       0.001957       0.037066       0.039521      -0.000307       0.021694      -0.060959      -0.010335      -0.137877      -0.083736       0.018655       0.065081             11.310576      13.061502       1.550998      -1.244696      13.205904      -3.333417       7.664324          -0.000000
          227              O       5.555449      10.637340      14.240856      -0.554969      37.472335 0.50731732E+03  0.12014111E+05                                 8.886001                            6.944343       0.352119       2.178560                    0.996195      27.039196      70.431090       0.725571       0.356463      -1.141571      -0.020991       0.002007      -0.029982       0.036655       0.001716       0.001454       0.034814       0.083450       0.004585      -0.061674       0.020491       0.041183             10.289318      17.665809       2.054261      -1.339595       6.628267      -1.143390       6.573878           0.000002
          228              O       3.750140      11.760792      13.610657      -0.583456      41.512551 0.56871167E+03  0.13829619E+05                                 9.502313                            7.351277       0.547815       2.225018                    0.997403      27.714274      72.660309       0.706844       0.356340      -1.144029       0.012212      -0.043164      -0.000180       0.044859      -0.029587       0.036309       0.009474      -0.049665       0.058209      -0.064636       0.025304       0.039332             11.318001       8.450658      -1.719608       1.921714      14.818175      -6.621001      10.685169           0.000001
          229              O       5.266977       7.242722      17.608737      -0.587128      33.675149 0.50804940E+03  0.12007340E+05                                 8.103932                            6.831255       0.601713       2.230589                    0.999427      27.635352      71.358104       0.752383       0.344450      -1.154124      -0.029168      -0.007974      -0.005603       0.030753      -0.002139       0.036468       0.018753       0.104899      -0.009916      -0.059362      -0.012774       0.072136              8.911440      12.555890      -0.819092       3.229797       6.941012      -1.301189       7.237418          -0.000001
          230              O       3.468267       5.992368      17.813347      -0.559816      36.193221 0.56191690E+03  0.13620450E+05                                 8.629124                            7.349607       0.628557       2.257600                    0.995400      27.434758      71.761165       0.700970       0.360485      -1.140972      -0.000999       0.012701      -0.002226       0.012933       0.044210      -0.063935       0.031664      -0.083157       0.031878      -0.108609       0.050950       0.057660              9.416961       8.236867       2.565715      -0.729178      12.582493      -2.015824       7.431522          -0.000000
          231              O       7.855686      10.577622      12.389135      -0.574724      32.414060 0.48103725E+03  0.11222582E+05                                 7.923596                            6.642120       0.503531       2.201572                    0.998860      27.458842      70.606319       0.763354       0.343927      -1.153752       0.022986       0.005511      -0.011009       0.026075      -0.002822      -0.033360      -0.023584       0.104059      -0.019530      -0.061826      -0.008446       0.070272              8.722431      12.000254      -0.489821      -3.696290       6.299998       1.466522       7.867041           0.000003
          232              O       0.150835      11.934349      12.665359      -0.577698      37.008185 0.57533353E+03  0.14018167E+05                                 8.758523                            7.417884       0.660121       2.264538                    0.995332      27.643323      72.325748       0.700911       0.358651      -1.143244       0.008260      -0.023050      -0.019782       0.031478       0.029465       0.064158      -0.022784      -0.077373       0.004997      -0.096617       0.047289       0.049329              9.685826       8.045804       2.020718       0.692577      11.986941       3.295944       9.024735           0.000001
          233              O       4.731512      15.442805      11.740522      -0.568621      39.760422 0.54498447E+03  0.13120033E+05                                 9.233681                            7.201845       0.523741       2.223544                    0.997050      27.419962      71.668006       0.712887       0.356890      -1.142904      -0.009541       0.032795      -0.008378       0.035168      -0.035688       0.024145       0.012755      -0.030729       0.067853      -0.059202       0.026380       0.032822             10.842565       8.567820      -2.311836       1.655862      15.519181      -5.405601       8.440696          -0.000000
          234              O       2.852671      16.538264      11.251504      -0.556677      41.313510 0.55412211E+03  0.13400043E+05                                 9.475971                            7.274577       0.349204       2.178648                    0.996235      27.143247      71.181559       0.707236       0.358130      -1.141533       0.016787      -0.012448       0.018319       0.027791      -0.002764      -0.000694       0.026506       0.097416       0.026060      -0.062921       0.018405       0.044516             11.252420      19.762515       2.577735      -0.488327       7.533136      -0.971963       6.461609          -0.000001
          235              O       6.151248      13.363112      13.019334      -0.916540      45.428968 0.77464835E+03  0.20452528E+05                                10.022684                            8.462358      -0.142532       1.938218                    0.997280      32.984149      91.591113       0.669197       0.346665      -1.146185       0.032106      -0.047094      -0.017536       0.059634       0.018750       0.018780      -0.017206      -0.041548      -0.212991      -0.078168       0.013992       0.064176             11.311354      12.490633      -1.582519       1.913909      13.919182      -3.159033       7.524247           0.000002
          236              O       2.276669      13.817345      12.335937      -0.915531      45.320514 0.77389200E+03  0.20425966E+05                                10.023129                            8.468217      -0.095900       1.955002                    0.997402      32.876082      91.252913       0.667835       0.347484      -1.145598       0.013571      -0.001957      -0.037066       0.039521       0.000307      -0.021694      -0.060959      -0.010335      -0.137877      -0.083736       0.018655       0.065081             11.310577      13.061502      -1.550998       1.244696      13.205904      -3.333418       7.664324          -0.000000
          237              O       0.841849      17.355660       4.010356      -0.554969      37.472335 0.50731733E+03  0.12014111E+05                                 8.886000                            6.944343       0.352119       2.178560                    0.996195      27.039197      70.431091       0.725572       0.356463      -1.141571      -0.020991      -0.002007      -0.029982       0.036655      -0.001716       0.001454      -0.034814       0.083450       0.004585      -0.061674       0.020491       0.041183             10.289317      17.665808      -2.054261      -1.339595       6.628267       1.143390       6.573877           0.000002
          238              O       8.463740      16.232208       3.380157      -0.583456      41.512552 0.56871171E+03  0.13829620E+05                                 9.502313                            7.351277       0.547815       2.225018                    0.997403      27.714275      72.660312       0.706844       0.356340      -1.144029       0.012212       0.043164      -0.000180       0.044859       0.029587       0.036309      -0.009474      -0.049665       0.058208      -0.064636       0.025304       0.039332             11.318001       8.450658       1.719608       1.921714      14.818175       6.621001      10.685169           0.000001
          239              O       0.553377       2.088278       7.378237      -0.587128      33.675152 0.50804948E+03  0.12007342E+05                                 8.103933                            6.831255       0.601713       2.230589                    0.999427      27.635354      71.358111       0.752383       0.344450      -1.154124      -0.029168       0.007974      -0.005603       0.030753       0.002139       0.036468      -0.018753       0.104899      -0.009916      -0.059362      -0.012774       0.072136              8.911441      12.555891       0.819092       3.229797       6.941012       1.301189       7.237418          -0.000001
          240              O       8.181867       3.338632       7.582847      -0.559816      36.193227 0.56191699E+03  0.13620453E+05                                 8.629125                            7.349608       0.628557       2.257600                    0.995400      27.434760      71.761173       0.700970       0.360485      -1.140972      -0.000999      -0.012701      -0.002226       0.012933      -0.044210      -0.063935      -0.031664      -0.083157       0.031879      -0.108609       0.050950       0.057660              9.416962       8.236868      -2.565715      -0.729178      12.582495       2.015825       7.431523           0.000000
          241              O       3.142086      17.415378       2.158635      -0.574724      32.414066 0.48103735E+03  0.11222585E+05                                 7.923597                            6.642121       0.503531       2.201572                    0.998860      27.458844      70.606328       0.763354       0.343927      -1.153752       0.022986      -0.005511      -0.011009       0.026075       0.002821      -0.033360       0.023584       0.104059      -0.019530      -0.061826      -0.008447       0.070272              8.722432      12.000256       0.489821      -3.696291       6.299999      -1.466522       7.867042           0.000003
          242              O       4.864435      16.058651       2.434859      -0.577698      37.008182 0.57533346E+03  0.14018165E+05                                 8.758522                            7.417883       0.660121       2.264538                    0.995332      27.643322      72.325743       0.700911       0.358651      -1.143244       0.008260       0.023050      -0.019782       0.031478      -0.029465       0.064158       0.022784      -0.077373       0.004997      -0.096617       0.047289       0.049329              9.685826       8.045803      -2.020718       0.692577      11.986940      -3.295943       9.024734           0.000001
          243              O       0.017912      12.550195       1.510022      -0.568621      39.760426 0.54498454E+03  0.13120035E+05                                 9.233681                            7.201846       0.523741       2.223544                    0.997050      27.419964      71.668012       0.712887       0.356890      -1.142904      -0.009541      -0.032795      -0.008378       0.035168       0.035688       0.024145      -0.012755      -0.030729       0.067853      -0.059202       0.026380       0.032822             10.842566       8.567820       2.311836       1.655862      15.519182       5.405601       8.440696          -0.000000
          244              O       7.566271      11.454736       1.021004      -0.556677      41.313504 0.55412202E+03  0.13400040E+05                                 9.475970                            7.274576       0.349205       2.178648                    0.996235      27.143245      71.181551       0.707236       0.358130      -1.141533       0.016787       0.012448       0.018319       0.027791       0.002764      -0.000694      -0.026506       0.097416       0.026059      -0.062921       0.018405       0.044516             11.252419      19.762513      -2.577735      -0.488327       7.533135       0.971962       6.461609          -0.000001
          245              O       1.437648      14.629888       2.788834      -0.916540      45.428974 0.77464847E+03  0.20452532E+05                                10.022686                            8.462359      -0.142532       1.938217                    0.997280      32.984151      91.591122       0.669197       0.346665      -1.146185       0.032106       0.047094      -0.017536       0.059634      -0.018750       0.018780       0.017206      -0.041548      -0.212991      -0.078168       0.013992       0.064176             11.311356      12.490635       1.582520       1.913909      13.919183       3.159034       7.524248           0.000002
          246              O       6.990269      14.175655       2.105437      -0.915531      45.320509 0.77389189E+03  0.20425963E+05                                10.023128                            8.468217      -0.095900       1.955002                    0.997402      32.876081      91.252907       0.667835       0.347484      -1.145598       0.013571       0.001957      -0.037066       0.039521      -0.000307      -0.021694       0.060959      -0.010335      -0.137877      -0.083736       0.018655       0.065081             11.310576      13.061501       1.550998       1.244695      13.205903       3.333417       7.664324          -0.000000
          247              O       0.841849       1.306340      16.450644      -0.554969      37.472337 0.50731732E+03  0.12014111E+05                                 8.886001                            6.944343       0.352119       2.178560                    0.996195      27.039196      70.431090       0.725571       0.356463      -1.141571      -0.020991       0.002007       0.029982       0.036655       0.001716      -0.001454      -0.034814       0.083450       0.004585      -0.061674       0.020491       0.041183             10.289318      17.665810       2.054261       1.339595       6.628267       1.143390       6.573878           0.000002
          248              O       8.463740       2.429792      17.080843      -0.583456      41.512557 0.56871177E+03  0.13829622E+05                                 9.502314                            7.351277       0.547815       2.225018                    0.997403      27.714276      72.660317       0.706844       0.356340      -1.144029       0.012212      -0.043164       0.000180       0.044859      -0.029587      -0.036309      -0.009474      -0.049665       0.058209      -0.064636       0.025304       0.039332             11.318002       8.450659      -1.719608      -1.921714      14.818176       6.621002      10.685171           0.000001
          249              O       0.553377      16.573722      13.082763      -0.587128      33.675150 0.50804943E+03  0.12007341E+05                                 8.103932                            6.831255       0.601713       2.230589                    0.999427      27.635353      71.358107       0.752383       0.344450      -1.154124      -0.029168      -0.007974       0.005603       0.030753      -0.002139      -0.036468      -0.018753       0.104899      -0.009915      -0.059362      -0.012774       0.072136              8.911440      12.555891      -0.819092      -3.229797       6.941012       1.301189       7.237418          -0.000001
          250              O       8.181867      15.323368      12.878153      -0.559816      36.193228 0.56191701E+03  0.13620454E+05                                 8.629125                            7.349608       0.628557       2.257599                    0.995400      27.434760      71.761174       0.700970       0.360485      -1.140972      -0.000999       0.012701       0.002226       0.012933       0.044210       0.063935      -0.031664      -0.083157       0.031878      -0.108609       0.050950       0.057660              9.416962       8.236868       2.565715       0.729178      12.582495       2.015825       7.431523           0.000000
          251              O       3.142086       1.246622      18.302364      -0.574724      32.414065 0.48103729E+03  0.11222584E+05                                 7.923597                            6.642120       0.503531       2.201572                    0.998860      27.458842      70.606320       0.763354       0.343927      -1.153752       0.022986       0.005511       0.011009       0.026075      -0.002822       0.033360       0.023584       0.104059      -0.019530      -0.061826      -0.008446       0.070272              8.722433      12.000256      -0.489822       3.696294       6.299998      -1.466521       7.867044           0.000003
          252              O       4.864435       2.603349      18.026141      -0.577698      37.008178 0.57533346E+03  0.14018164E+05                                 8.758521                            7.417883       0.660121       2.264538                    0.995332      27.643322      72.325743       0.700911       0.358651      -1.143244       0.008260      -0.023050       0.019782       0.031478       0.029465      -0.064158       0.022784      -0.077373       0.004997      -0.096617       0.047289       0.049329              9.685825       8.045803       2.020717      -0.692576      11.986939      -3.295942       9.024733           0.000001
          253              O       0.017912       6.111805      18.950978      -0.568621      39.760428 0.54498456E+03  0.13120035E+05                                 9.233682                            7.201846       0.523741       2.223544                    0.997050      27.419964      71.668013       0.712887       0.356890      -1.142904      -0.009541       0.032795       0.008378       0.035168      -0.035688      -0.024145      -0.012755      -0.030729       0.067853      -0.059202       0.026380       0.032822             10.842567       8.567820      -2.311836      -1.655862      15.519184       5.405602       8.440696          -0.000000
          254              O       7.566271       7.207264      19.439996      -0.556677      41.313511 0.55412206E+03  0.13400042E+05                                 9.475972                            7.274577       0.349204       2.178648                    0.996235      27.143245      71.181555       0.707236       0.358130      -1.141533       0.016787      -0.012448      -0.018319       0.027791      -0.002764       0.000694      -0.026506       0.097416       0.026060      -0.062921       0.018405       0.044516             11.252421      19.762518       2.577737       0.488327       7.533136       0.971963       6.461609          -0.000001
          255              O       1.437648       4.032112      17.672166      -0.916540      45.428972 0.77464843E+03  0.20452530E+05                                10.022686                            8.462359      -0.142532       1.938217                    0.997280      32.984150      91.591119       0.669197       0.346665      -1.146185       0.032106      -0.047094       0.017536       0.059634       0.018750      -0.018780       0.017206      -0.041548      -0.212991      -0.078168       0.013992       0.064176             11.311356      12.490635      -1.582520      -1.913909      13.919184       3.159034       7.524248           0.000002
          256              O       6.990269       4.486345      18.355563      -0.915531      45.320515 0.77389201E+03  0.20425967E+05                                10.023129                            8.468218      -0.095900       1.955002                    0.997402      32.876082      91.252915       0.667835       0.347484      -1.145598       0.013571      -0.001957       0.037066       0.039521       0.000307       0.021694       0.060959      -0.010335      -0.137877      -0.083736       0.018655       0.065081             11.310578      13.061503      -1.550998      -1.244696      13.205905       3.333418       7.664325          -0.000000

******************************************************
Auxiliary information for the entire system
The total spin magnetic moment of the unit cell is   0.000213
The total net atomic charge of the unit cell is   0.000002
Accuracy of reproducing the electrostatic potential in the unit cell:
  The inner radius (bohr) =    5.0000
  The outer radius (bohr) =   12.0000
  Valid grid points have density less than (e/(bohr^3)) =    0.0001
  The number of valid grid points were=        74204
  The rms potential error without charges in kcal/mol is=      5.24956
  The rms potential error with partial charges in kcal/mol is=      1.73091
  The RRMSE value at monopole order=      0.32973
  The rms potential error with partial charges and cloud penetration in kcal/mol is=      1.73198
  The RRMSE value at monopole order with cloud penetration is=      0.32993
  The rms potential error with partial charges and atomic dipoles in kcal/mol is=      0.51718
  The RRMSE value at dipole order=      0.09852
  The rms potential error with partial charges, atomic dipoles and cloud penetration in kcal/mol is=      0.50803
  The RRMSE value at dipole order with cloud penetration=      0.09678

******************************************************
The electron densities and ab initio electrostatic potential were computed in VASP using the PBE functional and
projector augmented wave method. See the main text of the journal article for a description of computational details.
The atomic charges, dipoles, and quadrupoles were computed with the DDEC6 method as described in
(a) T. A. Manz and N. Gabaldon Limas, RSC Adv. 6 (2016) 47771-47801 DOI: 10.1039/c6ra04656h
(b) N. Gabaldon Limas and T. A. Manz, RSC Adv. 8 (2018) 2678-2707 DOI: 10.1039/c7ra11829e.
For each atom in the material, the electron cloud parameters were fit to the spherically averaged atom-in-material
electron density using radial positions for which this density was between 10^-4 and 10^-2 electrons per cubic bohr.
The polarizabilities, dispersion coefficients, and quantum Drude oscillator (QDO) parameters were fit using the MCLF method.
The magnetic structure of the system was optimized in VASP from the default ferromagnetic initial guess using spin polarization.
The atomic spin moments (ASMs) were computed on this optimized magnetic structure using the DDEC6 partition as inputs
to the method of T. A. Manz and D. S. Sholl, J. Chem. Theory Comput. 7 (2011) 4146-4164 DOI: 10.1021/ct200539n.
The RMSE and RRMSE were computed using a uniform grid with Ewald summation.
