# Supplementary material for: A collection of forcefield precursors for metal–organic frameworks
Source: RSC Adv. 2019 Nov 13;9(63):36492–507. doi: 10.1039/c9ra07327b (PMC9075174; doi:10.1039/c9ra07327b)
Supplement: RA-009-C9RA07327B-s6342 [file RA-009-C9RA07327B-s6342.xyz]

  260
jmolscript: load "" {1 1 1} spacegroup "x,y,z" unitcell [{     10.847100     0.000000     0.000000 }, {      0.000000    18.232000     0.000000 }, {      0.000000    -6.061098    17.895428 }]
Zn     8.729963     6.572676    17.393998     0.880042
Zn     8.743088     9.077271    15.657247     0.877943
Zn     7.540687     0.487225     8.446284     0.880042
Zn     7.527562     2.991820     6.709533     0.877942
Zn     3.306413    11.683677     9.449144     0.880042
Zn     3.319538     9.179082    11.185895     0.877943
Zn     2.117137     5.598226     0.501430     0.880042
Zn     2.104012     3.093631     2.238181     0.877942
H      5.341112     5.101608     5.683588     0.125786
H      5.842248     6.964127     4.141002     0.125857
H      9.918588     4.181381     5.552951     0.194037
H     10.056346     4.730023     4.056894     0.176684
H     10.304745     5.712636     5.295257     0.167050
H      9.012855     6.531896     2.655682     0.097445
H      7.854385     7.628920     2.727263     0.105243
H      9.011771     8.916827     4.200057     0.108149
H     10.007534     7.721154     4.581230     0.122448
H      0.151859     7.848653     2.433778     0.117230
H      0.288533     9.245921     3.201492     0.106358
H      9.248237     7.752607     0.397279     0.128822
H      8.291523     3.480605    16.875389     0.120513
H      9.906656    12.527371     2.190400     0.195375
H      9.766729    11.460659     3.375078     0.171755
H      0.284194    11.559573     2.544730     0.172468
H      7.726389    17.818996     0.950247     0.121771
H      7.413993     0.939682     2.818530     0.112009
H      8.218848    16.030672     5.229044     0.106317
H      8.585480    14.700470     3.358972     0.108781
H      2.180267     9.170999    15.071529     0.119735
H      4.499377     9.000758    14.987421     0.114791
H      4.452735    12.554774     0.241588     0.113494
H      2.132540    12.686123     0.327486     0.106409
H      0.082438    11.187059    14.631302     0.125786
H     10.428402    13.049578    13.088716     0.125857
H      6.352062    10.266832    14.500665     0.194037
H      6.214304    10.815474    13.004608     0.176684
H      5.965905    11.798087    14.242971     0.167050
H      7.257795    12.617347    11.603396     0.097445
H      8.416265    13.714371    11.674977     0.105243
H      7.258879    -3.229722    13.147771     0.108149
H      6.263116    -4.425395    13.528944     0.122448
H      5.271691    13.934104    11.381492     0.117230
H      5.135017    -2.900628    12.149206     0.106358
H      7.022413    13.838058     9.344993     0.128822
H      7.979127    -2.604846     7.927675     0.120513
H      6.363994     0.380822    11.138114     0.195375
H      6.503921    -0.685890    12.322792     0.171755
H      5.139356    -0.586976    11.492444     0.172468
H      8.544261     5.672447     9.897961     0.121771
H      8.856657     7.025133    11.766244     0.112009
H      8.051802     3.884123    14.176758     0.106317
H      7.685170     2.553921    12.306686     0.108781
H      3.243283     3.085548     6.123815     0.119735
H      0.924173     2.915307     6.039707     0.114790
H      0.970815     0.408225     9.189302     0.113494
H      3.291010     0.539574     9.275200     0.106409
H     10.764662     0.983843     3.264126     0.125786
H      0.418698    -0.878676     4.806712     0.125857
H      4.495038     1.904070     3.394763     0.194037
H      4.632796     1.355428     4.890820     0.176684
H      4.881195     0.372815     3.652457     0.167050
H      3.589305    -0.446445     6.292032     0.097445
H      2.430835    -1.543469     6.220451     0.105243
H      3.588221    15.400624     4.747657     0.108149
H      4.583984    16.596297     4.366484     0.122448
H      5.575409    -1.763202     6.513936     0.117230
H      5.712083    15.071530     5.746222     0.106358
H      3.824687    -1.667156     8.550435     0.128822
H      2.867973    14.775748     9.967753     0.120513
H      4.483106    11.790080     6.757314     0.195375
H      4.343179    12.856792     5.572636     0.171755
H      5.707744    12.757878     6.402984     0.172467
H      2.302839     6.498455     7.997467     0.121771
H      1.990443     5.145769     6.129184     0.112009
H      2.795298     8.286779     3.718670     0.106317
H      3.161930     9.616981     5.588742     0.108781
H      7.603817     9.085354    11.771613     0.119735
H      9.922927     9.255595    11.855721     0.114791
H      9.876285    11.762677     8.706126     0.113495
H      7.556090    11.631328     8.620228     0.106409
H      5.505988     7.069294    12.211840     0.125786
H      5.004852     5.206775    13.754426     0.125857
H      0.928512     7.989521    12.342477     0.194037
H      0.790754     7.440879    13.838534     0.176684
H      0.542355     6.458266    12.600171     0.167050
H      1.834245     5.639006    15.239746     0.097445
H      2.992715     4.541982    15.168165     0.105243
H      1.835329     3.254075    13.695371     0.108149
H      0.839566     4.449748    13.314198     0.122448
H     10.695241     4.322249    15.461650     0.117230
H     10.558567     2.924981    14.693936     0.106358
H      1.598863     4.418295    17.498149     0.128822
H      2.555577     8.690297     1.020039     0.120514
H      0.940444    -0.356469    15.705028     0.195375
H      1.080371     0.710243    14.520350     0.171755
H     10.562906     0.611329    15.350698     0.172467
H      3.120711    -5.648094    16.945181     0.121771
H      3.433107    11.231220    15.076898     0.112009
H      2.628252    -3.859770    12.666384     0.106317
H      2.261620    -2.529568    14.536456     0.108781
H      8.666833     2.999903     2.823899     0.119735
H      6.347723     3.170144     2.908007     0.114791
H      6.394365    -0.383872    17.653840     0.113495
H      8.714560    -0.515221    17.567942     0.106409
C      6.198033     5.335282     5.348943    -0.025193
C      6.470295     6.350646     4.504279    -0.133824
C      8.338166     5.317921     4.969560     0.361963
C      9.776491     4.953887     4.967771    -0.553021
C      8.525821     7.140183     3.265916    -0.076913
C      9.508568     8.141030     3.836780    -0.219176
C     10.490230     8.624436     2.780950    -0.085444
C      9.266678     8.685640     0.576233    -0.130243
C      8.747101     3.605939    17.700368    -0.042593
C      9.638733    10.619695     1.519322     0.350590
C     10.156140    11.628806     2.491044    -0.547381
C      8.467246    15.290648     0.755187     0.612741
C      8.215594    16.130421     1.968497    -0.017705
C      7.845707    17.456968     1.819965    -0.095430
C      7.647206     0.024538     2.931271    -0.111699
C      7.786048    -0.496354     4.200057    -0.030159
C      7.572361     0.388383     5.404419     0.594019
C      8.130986    16.400599     4.357537    -0.131995
C      8.344674    15.611968     3.246231    -0.124669
C      0.438223     7.924131    16.632011     0.593406
C      1.929699     7.904696    16.646327    -0.029651
C      2.639099     8.617918    15.692501    -0.114881
C      4.014512     8.521855    15.647762    -0.102677
C      4.692455     7.734450    16.556850    -0.019018
C      6.191525     7.663922    16.522849     0.601045
C      3.987394     7.033991    17.510676    -0.115943
C      2.611982     7.111220    17.562573    -0.129766
C     10.072617    11.420733    14.296657    -0.025193
C      9.800355    12.436097    13.451993    -0.133824
C      7.932484    11.403372    13.917274     0.361963
C      6.494159    11.039338    13.915485    -0.553021
C      7.744829    13.225634    12.213630    -0.076913
C      6.762082    -4.005519    12.784494    -0.219176
C      5.780420    -3.522113    11.728664    -0.085444
C      7.003972    14.771091     9.523947    -0.130243
C      7.523549    -2.479512     8.752654    -0.042594
C      6.631917    -1.526854    10.467036     0.350590
C      6.114510    -0.517743    11.438758    -0.547381
C      7.803404     3.144099     9.702901     0.612741
C      8.055056     3.983872    10.916211    -0.017705
C      8.424943     5.310419    10.767679    -0.095430
C      8.623444     6.109989    11.878985    -0.111699
C      8.484602     5.589097    13.147771    -0.030159
C      8.698289     6.473834    14.352133     0.594019
C      8.139664     4.254050    13.305251    -0.131995
C      7.925976     3.465419    12.193945    -0.124669
C      4.985327     1.838680     7.684297     0.593406
C      3.493851     1.819245     7.698613    -0.029651
C      2.784451     2.532467     6.744787    -0.114881
C      1.409038     2.436404     6.700048    -0.102677
C      0.731095     1.648999     7.609136    -0.019018
C     10.079125     1.578471     7.575135     0.601045
C      1.436156     0.948540     8.562962    -0.115943
C      2.811568     1.025769     8.614859    -0.129766
C      0.774483     0.750169     3.598771    -0.025193
C      1.046745    -0.265195     4.443435    -0.133824
C      2.914616     0.767530     3.978154     0.361963
C      4.352941     1.131564     3.979943    -0.553021
C      3.102271    -1.054732     5.681798    -0.076913
C      4.085018    16.176421     5.110934    -0.219176
C      5.066680    15.693015     6.166764    -0.085444
C      3.843128    -2.600189     8.371481    -0.130243
C      3.323551    14.650414     9.142774    -0.042593
C      4.215183    13.697756     7.428392     0.350590
C      4.732590    12.688645     6.456670    -0.547381
C      3.043696     9.026803     8.192527     0.612741
C      2.792044     8.187030     6.979217    -0.017705
C      2.422157     6.860483     7.127749    -0.095430
C      2.223655     6.060913     6.016443    -0.111699
C      2.362498     6.581805     4.747657    -0.030159
C      2.148811     5.697068     3.543295     0.594019
C      2.707436     7.916852     4.590177    -0.131995
C      2.921124     8.705483     5.701483    -0.124669
C      5.861773    10.332222    10.211131     0.593406
C      7.353249    10.351657    10.196815    -0.029651
C      8.062649     9.638435    11.150641    -0.114881
C      9.438062     9.734498    11.195380    -0.102677
C     10.116005    10.521903    10.286292    -0.019018
C      0.767975    10.592431    10.320293     0.601045
C      9.410944    11.222362     9.332466    -0.115943
C      8.035532    11.145133     9.280569    -0.129766
C      4.649067     6.835620    12.546485    -0.025193
C      4.376805     5.820256    13.391149    -0.133824
C      2.508934     6.852981    12.925868     0.361963
C      1.070609     7.217015    12.927657    -0.553021
C      2.321279     5.030719    14.629512    -0.076913
C      1.338532     4.029872    14.058648    -0.219176
C      0.356870     3.546466    15.114478    -0.085444
C      1.580422     3.485262    17.319195    -0.130243
C      2.099999     8.564963     0.195060    -0.042593
C      1.208367     1.551207    16.376106     0.350590
C      0.690960     0.542096    15.404384    -0.547381
C      2.379854    -3.119746    17.140241     0.612741
C      2.631506    -3.959519    15.926931    -0.017705
C      3.001393    -5.286066    16.075463    -0.095430
C      3.199894    12.146364    14.964157    -0.111699
C      3.061052    12.667256    13.695371    -0.030159
C      3.274739    11.782519    12.491009     0.594019
C      2.716114    -4.229697    13.537891    -0.131995
C      2.502426    -3.441066    14.649197    -0.124669
C     10.408877     4.246771     1.263417     0.593406
C      8.917401     4.266206     1.249101    -0.029651
C      8.208001     3.552984     2.202927    -0.114881
C      6.832588     3.649047     2.247666    -0.102677
C      6.154645     4.436452     1.338578    -0.019018
C      4.655575     4.506980     1.372579     0.601045
C      6.859706     5.136911     0.384752    -0.115943
C      8.235118     5.059682     0.332855    -0.129766
N      7.394468     4.691715     5.642249    -0.335054
N      7.824013     6.334023     4.268060    -0.009298
N      9.827473     9.301047     1.666064    -0.007627
N      8.985738    10.875273     0.409447    -0.329074
N      8.876182    10.777166    14.589963    -0.335054
N      8.446637    12.419474    13.215774    -0.009298
N      6.443177    -2.845502    10.613778    -0.007627
N      7.284912    -1.271276     9.357161    -0.329074
N      1.970918     1.393736     3.305465    -0.335054
N      2.400463    -0.248572     4.679654    -0.009298
N      4.403923    15.016404     7.281650    -0.007627
N      3.562188    13.442178     8.538267    -0.329074
N      3.452632     7.479187    12.253179    -0.335054
N      3.023087     5.836879    13.627368    -0.009298
N      1.019627     2.869855    16.229364    -0.007627
N      1.861362     1.295629    17.485981    -0.329074
O      8.624529    14.073276     0.932352    -0.572973
O      8.509550     9.817031    17.562573    -0.557371
O      7.435687     1.609258     5.203454    -0.542397
O      7.556090    -0.176351     6.511967    -0.577957
O     10.723443     8.842399    16.010503    -0.540520
O     10.712596     6.981466    17.224349    -0.579327
O      6.795708     8.491870    15.821885    -0.558427
O      6.738219     6.788212    17.229718    -0.562866
O      7.646121     1.926727     9.880066    -0.572973
O      7.761100     3.731580     8.614859    -0.557371
O      8.834963     7.694709    14.151168    -0.542397
O      8.714560     5.909100    15.459681    -0.577957
O      5.547207     2.756948     7.062789    -0.540520
O      5.558054     0.896015     8.276635    -0.579327
O      9.474942     2.406419     6.874171    -0.558427
O      9.532431     0.702761     8.282004    -0.562866
O      3.200979    10.244175     8.015362    -0.572973
O      3.086000     8.439322     9.280569    -0.557371
O      2.012137     4.476193     3.744260    -0.542397
O      2.132540     6.261802     2.435747    -0.577957
O      5.299893     9.413954    10.832639    -0.540520
O      5.289046    11.274887     9.618793    -0.579328
O      1.372158     9.764483    11.021257    -0.558427
O      1.314669    11.468141     9.613424    -0.562866
O      2.222571    -1.902374    16.963076    -0.572973
O      2.337550     2.353871     0.332855    -0.557371
O      3.411413    10.561644    12.691974    -0.542397
O      3.291010    12.347253    11.383461    -0.577957
O      0.123657     3.328503     1.884925    -0.540520
O      0.134504     5.189436     0.671079    -0.579327
O      4.051392     3.679032     2.073543    -0.558426
O      4.108881     5.382690     0.665710    -0.562866

The following XYZ coordinates are in angstroms. Other properties are in atomic units.
The sperically averaged electron density of each atom fit to a function of the form exp(a - br)
eigen_1, eigen_2 and eigen_3 are the three eigenvalues of traceless quadrupole moment tensor
  atom number  atomic symbol              X              Y              Z     net charge C6 coefficient C8 coefficient C10 coefficient fluctuating dipole atomic polarizability isotropic forcefield polarizability              a              b squared Pearson coefficient          <r^3>          <r^4>         wp_QDO          m_QDO          q_QDO       dipole_x       dipole_y       dipole_z         dipole            Qxy            Qxz            Qyz     Q(x^2-y^2)  Q(3z^2 - R^2)        eigen_1        eigen_2        eigen_3 static polarizability      alpha(xx)      alpha(xy)      alpha(xz)      alpha(yy)      alpha(yz)      alpha(zz) atomic spin moment
            1             Zn       8.729963       6.572676      17.393998       0.880042     103.094318 0.18888458E+04  0.60339736E+05                                18.175567                           14.418006       0.225119       1.936454                    0.996375      46.438354     127.658265       0.464573       0.412710      -1.133259      -0.008948      -0.016163       0.009014       0.020557       0.015226       0.003371       0.071975       0.074277       0.039045      -0.093592       0.027810       0.065781             22.654085      23.528344      -5.426816       1.018536      24.471499      -0.789765      19.962412           0.000002
            2             Zn       8.743088       9.077271      15.657247       0.877943      96.925637 0.19024491E+04  0.60774248E+05                                17.382195                           14.440080       0.306483       1.960558                    0.996481      46.233430     126.351906       0.466490       0.411015      -1.136464      -0.008517       0.020798      -0.008411       0.023997       0.005758       0.007187       0.062895       0.134773      -0.026105      -0.104384       0.030600       0.073785             20.457542      20.702437      -0.539942      -0.766925      19.488463      -0.561024      21.181725           0.000001
            3             Zn       7.540687       0.487225       8.446284       0.880042     103.094322 0.18888458E+04  0.60339738E+05                                18.175568                           14.418007       0.225118       1.936454                    0.996375      46.438355     127.658270       0.464573       0.412710      -1.133259       0.008948      -0.016163       0.009014       0.020557      -0.015226      -0.003371       0.071975       0.074277       0.039045      -0.093592       0.027810       0.065781             22.654086      23.528345       5.426816      -1.018536      24.471500      -0.789765      19.962413           0.000002
            4             Zn       7.527562       2.991820       6.709533       0.877942      96.925639 0.19024492E+04  0.60774250E+05                                17.382196                           14.440080       0.306483       1.960558                    0.996481      46.233431     126.351911       0.466490       0.411015      -1.136464       0.008517       0.020798      -0.008411       0.023997      -0.005758      -0.007187       0.062895       0.134773      -0.026105      -0.104384       0.030600       0.073785             20.457543      20.702438       0.539942       0.766925      19.488464      -0.561025      21.181726           0.000001
            5             Zn       3.306413      11.683677       9.449144       0.880042     103.094322 0.18888458E+04  0.60339739E+05                                18.175568                           14.418007       0.225118       1.936454                    0.996375      46.438355     127.658272       0.464573       0.412710      -1.133259      -0.008948       0.016163      -0.009014       0.020557      -0.015226      -0.003371       0.071975       0.074277       0.039045      -0.093592       0.027810       0.065781             22.654087      23.528346       5.426816      -1.018536      24.471501      -0.789766      19.962413           0.000002
            6             Zn       3.319538       9.179082      11.185895       0.877943      96.925636 0.19024491E+04  0.60774248E+05                                17.382195                           14.440080       0.306483       1.960558                    0.996481      46.233430     126.351905       0.466490       0.411015      -1.136464      -0.008517      -0.020798       0.008411       0.023997      -0.005758      -0.007187       0.062895       0.134773      -0.026105      -0.104384       0.030600       0.073785             20.457542      20.702437       0.539942       0.766925      19.488463      -0.561025      21.181725           0.000001
            7             Zn       2.117137       5.598226       0.501430       0.880042     103.094322 0.18888458E+04  0.60339737E+05                                18.175568                           14.418007       0.225118       1.936454                    0.996375      46.438355     127.658270       0.464573       0.412710      -1.133259       0.008948       0.016163      -0.009014       0.020557       0.015226       0.003371       0.071975       0.074277       0.039045      -0.093592       0.027810       0.065781             22.654086      23.528345      -5.426816       1.018536      24.471501      -0.789765      19.962413           0.000002
            8             Zn       2.104012       3.093631       2.238181       0.877942      96.925639 0.19024492E+04  0.60774251E+05                                17.382195                           14.440080       0.306483       1.960558                    0.996481      46.233431     126.351909       0.466490       0.411015      -1.136464       0.008517      -0.020798       0.008411       0.023997       0.005758       0.007187       0.062895       0.134773      -0.026105      -0.104384       0.030600       0.073785             20.457542      20.702438      -0.539942      -0.766925      19.488463      -0.561025      21.181726           0.000001
            9              H       5.341112       5.101608       5.683588       0.125786       1.081842 0.74873137E+01  0.72841340E+02                                 1.790095                            1.637277      -1.069589       2.381391                    0.997161       3.543042      10.118642       0.468926       1.342609      -0.695249      -0.043269      -0.011840       0.015360       0.047417      -0.001184      -0.002347      -0.011144       0.021425      -0.025178      -0.018828       0.003685       0.015143              1.876911       2.522028       0.248661      -0.420381       1.551776      -0.142893       1.556928          -0.000000
           10              H       5.842248       6.964127       4.141002       0.125857       1.173479 0.86586864E+01  0.86176185E+02                                 1.796312                            1.692424      -1.031828       2.391054                    0.997979       3.441668       9.510218       0.496104       1.240503      -0.718831      -0.036576       0.023085      -0.015518       0.045951      -0.002768      -0.000559      -0.019283       0.016284      -0.035659      -0.027036       0.011560       0.015476              1.821404       2.133252      -0.492062       0.190817       1.824713      -0.212066       1.506249           0.000001
           11              H       9.918588       4.181381       5.552951       0.194037       0.856029 0.59023935E+01  0.54690842E+02                                 1.604257                            1.503318      -1.160510       2.358750                    0.997620       3.391431       9.789595       0.460378       1.435836      -0.676383       0.001815      -0.013658       0.009676       0.016836      -0.001026      -0.000508       0.005038       0.004689       0.001248      -0.006353       0.001742       0.004610              1.657876       1.435021      -0.153163       0.117418       1.914509      -0.514494       1.624098          -0.000000
           12              H      10.056346       4.730023       4.056894       0.176684       0.828978 0.61785470E+01  0.58225005E+02                                 1.593732                            1.558644      -1.349222       2.261209                    0.994633       3.642358      10.793974       0.440802       1.474480      -0.668247       0.006659      -0.008423      -0.013183       0.017002      -0.000446      -0.003620      -0.001763      -0.005889       0.014545      -0.006653       0.000242       0.006411              1.606832       1.489727      -0.067170      -0.189116       1.359267       0.138546       1.971502          -0.000000
           13              H      10.304745       5.712636       5.295257       0.167050       1.011596 0.76473558E+01  0.74475563E+02                                 1.692735                            1.634449      -1.083360       2.372579                    0.998174       3.427422       9.658503       0.480110       1.309974      -0.702519       0.005759       0.006448       0.007966       0.011756      -0.001255      -0.001193       0.003595      -0.006868       0.008903      -0.005188      -0.001165       0.006353              1.721033       1.826583       0.384016       0.200956       1.912467       0.115959       1.424051          -0.000000
           14              H       9.012855       6.531896       2.655682       0.097445       0.968216 0.77775726E+01  0.77167948E+02                                 1.714653                            1.704771      -1.358235       2.216279                    0.991629       4.067741      12.127733       0.440549       1.401262      -0.680905       0.024024      -0.017486      -0.018168       0.034828      -0.001620      -0.008364       0.001361       0.004222      -0.008267      -0.008566      -0.001153       0.009719              1.713498       1.593700      -0.137134      -0.252159       1.825020       0.204864       1.721774           0.000000
           15              H       7.854385       7.628920       2.727263       0.105243       1.256979 0.10592626E+02  0.11093320E+03                                 1.900517                            1.883664      -0.937976       2.423412                    0.996838       3.646803      10.355279       0.465601       1.256130      -0.716197      -0.025250       0.023441      -0.014428       0.037352      -0.006482       0.003183      -0.006546       0.006420      -0.031086      -0.013196      -0.000835       0.014030              1.892718       1.918540      -0.157614       0.202581       1.898020      -0.382978       1.861593           0.000001
           16              H       9.011771       8.916827       4.200057       0.108149       1.103543 0.87068329E+01  0.85446799E+02                                 1.631862                            1.618714      -0.664027       2.543087                    0.999769       3.285356       8.571625       0.553043       1.128525      -0.747481      -0.017087       0.020063       0.005687       0.026960      -0.003508      -0.002351       0.002089       0.002990      -0.019504      -0.007210      -0.000535       0.007745              1.616144       1.478351      -0.220961      -0.151288       1.900350       0.167425       1.469730           0.000001
           17              H      10.007534       7.721154       4.581230       0.122448       1.128952 0.88822552E+01  0.89161412E+02                                 1.772818                            1.725940      -0.881242       2.453925                    0.997690       3.518561       9.834471       0.485169       1.257649      -0.714802       0.014064      -0.014102       0.021710       0.029461       0.002203       0.003068      -0.003071       0.002812       0.024497      -0.007800      -0.001582       0.009382              1.793436       1.671325      -0.140928       0.322398       1.758169      -0.394924       1.950814          -0.000000
           18              H       0.151859       7.848653       2.433778       0.117230       0.933791 0.71076307E+01  0.68936610E+02                                 1.679362                            1.634616      -1.220470       2.295332                    0.993027       3.851525      11.345867       0.447964       1.409737      -0.680017       0.014513      -0.035530      -0.009222       0.039472      -0.005881      -0.001285       0.001395      -0.011037       0.013761      -0.010385       0.003312       0.007073              1.710326       1.710634      -0.374508      -0.103471       1.933651       0.063669       1.486694           0.000000
           19              H       0.288533       9.245921       3.201492       0.106358       1.147772 0.91471885E+01  0.92737211E+02                                 1.803392                            1.758655      -0.965372       2.407663                    0.996380       3.676818      10.415452       0.476469       1.267958      -0.711504       0.020292       0.018553       0.020901       0.034537       0.009094       0.006218       0.000788       0.000217       0.005430      -0.011233       0.000156       0.011077              1.809844       1.869042       0.277814       0.280673       1.893425       0.090076       1.667064           0.000001
           20              H       9.248237       7.752607       0.397279       0.128822       1.013349 0.71459461E+01  0.69047828E+02                                 1.735360                            1.615160      -1.221971       2.304507                    0.995174       3.671252      10.615858       0.463034       1.368997      -0.688529      -0.001921      -0.040419      -0.015691       0.043400       0.000065       0.018465       0.006749      -0.020779       0.029929      -0.025416       0.003509       0.021907              1.798192       1.363589       0.083238      -0.036960       2.568231       0.009331       1.462756           0.000001
           21              H       8.291523       3.480605      16.875389       0.120513       1.193458 0.85277689E+01  0.84364876E+02                                 1.811569                            1.675783      -0.856848       2.477715                    0.999123       3.347758       9.156975       0.501359       1.234899      -0.721229      -0.023936      -0.007231      -0.041452       0.048410      -0.001136       0.018629       0.010080      -0.025790       0.005615      -0.027320       0.005974       0.021346              1.860724       1.694439      -0.013689       0.449542       1.494805      -0.082447       2.392928           0.000002
           22              H       9.906656      12.527371       2.190400       0.195375       0.988370 0.67766446E+01  0.63868069E+02                                 1.646568                            1.521102      -1.289842       2.299061                    0.996836       3.254493       8.947165       0.507579       1.280364      -0.708353      -0.004731       0.017316      -0.009034       0.020096       0.005644       0.002427       0.001898      -0.003036       0.002528      -0.006359      -0.000544       0.006903              1.721568       1.354550      -0.292749       0.065201       2.364333      -0.261919       1.445822           0.000001
           23              H       9.766729      11.460659       3.375078       0.171755       0.955131 0.68316252E+01  0.62997324E+02                                 1.475442                            1.426870      -0.819091       2.503207                    0.999858       2.935178       7.384116       0.594336       1.117573      -0.750520      -0.008594      -0.000316       0.010169       0.013317       0.003217      -0.002148      -0.000179       0.000802       0.004690      -0.004328       0.000448       0.003879              1.483499       1.254905       0.023312      -0.243850       1.360158      -0.100388       1.835432           0.000002
           24              H       0.284194      11.559573       2.544730       0.172468       0.950958 0.70262185E+01  0.65563754E+02                                 1.499982                            1.471239      -0.813078       2.505037                    0.999861       2.993365       7.695521       0.568183       1.155250      -0.740743       0.013627       0.002428      -0.003831       0.014362      -0.001344      -0.001946       0.004495       0.008506      -0.009976      -0.007489       0.000564       0.006925              1.489335       1.846978      -0.033212       0.038724       1.348142      -0.012769       1.272885           0.000001
           25              H       7.726389      17.818996       0.950247       0.121771       1.101915 0.81278316E+01  0.78684629E+02                                 1.645405                            1.577993      -1.022599       2.394989                    0.998123       3.244942       8.507339       0.550712       1.148858      -0.741498      -0.005143       0.018336      -0.037050       0.041657      -0.004760       0.005005      -0.009686      -0.018617       0.018650      -0.014014      -0.003475       0.017488              1.653290       1.310401      -0.063153       0.058114       1.504816      -0.103754       2.144654          -0.000001
           26              H       7.413993       0.939682       2.818530       0.112009       1.035954 0.73607999E+01  0.71300686E+02                                 1.723846                            1.606710      -1.278821       2.266207                    0.994020       3.727615      10.620079       0.480791       1.315168      -0.698901      -0.008398       0.037262      -0.007362       0.038899      -0.007661       0.002553      -0.002885      -0.015442       0.010437      -0.012718       0.001787       0.010931              1.782450       1.462804      -0.212794      -0.025975       2.433615      -0.025094       1.450931          -0.000000
           27              H       8.218848      16.030672       5.229044       0.106317       1.202133 0.88752715E+01  0.88388589E+02                                 1.779986                            1.673225      -1.086671       2.346451                    0.997442       3.513582       9.538093       0.519916       1.182928      -0.731458       0.006120      -0.016020       0.033301       0.037458      -0.006240       0.004368      -0.008725      -0.023471       0.018569      -0.016619      -0.001358       0.017977              1.827360       1.498427      -0.003135      -0.069062       1.579228      -0.229599       2.404424           0.000001
           28              H       8.585480      14.700470       3.358972       0.108781       1.152633 0.83755466E+01  0.81866912E+02                                 1.700321                            1.601908      -1.065313       2.360937                    0.997648       3.409337       9.043849       0.545403       1.148929      -0.739917       0.009338      -0.035770       0.005777       0.037418      -0.007216       0.001345      -0.008571      -0.022325       0.012062      -0.015380      -0.001619       0.016999              1.733775       1.397602      -0.273837      -0.051040       2.277307       0.096610       1.526416           0.000001
           29              H       2.180267       9.170999      15.071529       0.119735       0.997933 0.73461687E+01  0.71689904E+02                                 1.738879                            1.652982      -1.280284       2.275764                    0.993595       3.772249      11.070376       0.449990       1.394783      -0.683266      -0.017468       0.024118      -0.026840       0.040090      -0.005438       0.006656      -0.011098       0.002806       0.015591      -0.011509      -0.005196       0.016705              1.780818       1.797339      -0.194265       0.248247       1.820866      -0.329995       1.724250          -0.000000
           30              H       4.499377       9.000758      14.987421       0.114791       0.997118 0.71880027E+01  0.69803617E+02                                 1.738902                            1.634227      -1.266529       2.275872                    0.993671       3.816648      11.193104       0.452677       1.393310      -0.683075       0.018265       0.019758      -0.028959       0.039530       0.002656      -0.006511      -0.010562       0.003167       0.017101      -0.011268      -0.003992       0.015260              1.796662       1.885128       0.282344      -0.311374       1.743886      -0.370953       1.760971          -0.000000
           31              H       4.452735      12.554774       0.241588       0.113494       1.234352 0.92653084E+01  0.92667134E+02                                 1.773845                            1.683758      -1.099752       2.348300                    0.997373       3.395083       9.042359       0.533715       1.147442      -0.741848       0.018026      -0.022150       0.026852       0.039200       0.000321       0.001567      -0.016945       0.001096       0.016897      -0.016501      -0.002217       0.018718              1.790907       1.873699      -0.210778       0.297065       1.661628      -0.351471       1.837395           0.000002
           32              H       2.132540      12.686123       0.327486       0.106409       1.156753 0.83858255E+01  0.82577001E+02                                 1.756031                            1.642777      -0.992090       2.395426                    0.998041       3.483239       9.491881       0.515407       1.206820      -0.725706      -0.017609      -0.019043       0.028280       0.038373      -0.002571      -0.003178      -0.016198       0.001564       0.007220      -0.017108       0.000522       0.016586              1.807684       1.841972       0.312682      -0.359060       1.726680      -0.336046       1.854399           0.000001
           33              H       0.082438      11.187059      14.631302       0.125786       1.081842 0.74873137E+01  0.72841345E+02                                 1.790096                            1.637277      -1.069590       2.381391                    0.997161       3.543042      10.118644       0.468926       1.342610      -0.695249       0.043269      -0.011840       0.015360       0.047417       0.001184       0.002347      -0.011144       0.021425      -0.025178      -0.018828       0.003685       0.015143              1.876911       2.522029      -0.248661       0.420381       1.551777      -0.142893       1.556928          -0.000000
           34              H      10.428402      13.049578      13.088716       0.125857       1.173479 0.86586851E+01  0.86176166E+02                                 1.796312                            1.692424      -1.031828       2.391054                    0.997979       3.441668       9.510217       0.496104       1.240503      -0.718831       0.036576       0.023085      -0.015518       0.045951       0.002768       0.000559      -0.019283       0.016284      -0.035659      -0.027036       0.011560       0.015476              1.821404       2.133251       0.492062      -0.190817       1.824712      -0.212066       1.506248           0.000001
           35              H       6.352062      10.266832      14.500665       0.194037       0.856029 0.59023935E+01  0.54690842E+02                                 1.604257                            1.503318      -1.160511       2.358750                    0.997620       3.391431       9.789595       0.460378       1.435836      -0.676383      -0.001815      -0.013658       0.009676       0.016836       0.001026       0.000508       0.005038       0.004689       0.001248      -0.006353       0.001742       0.004610              1.657876       1.435021       0.153163      -0.117418       1.914509      -0.514494       1.624098          -0.000000
           36              H       6.214304      10.815474      13.004608       0.176684       0.828978 0.61785470E+01  0.58225004E+02                                 1.593732                            1.558644      -1.349222       2.261209                    0.994633       3.642358      10.793974       0.440802       1.474480      -0.668247      -0.006659      -0.008423      -0.013183       0.017002       0.000446       0.003620      -0.001763      -0.005889       0.014545      -0.006653       0.000242       0.006411              1.606832       1.489727       0.067170       0.189116       1.359267       0.138546       1.971502          -0.000000
           37              H       5.965905      11.798087      14.242971       0.167050       1.011596 0.76473554E+01  0.74475554E+02                                 1.692735                            1.634448      -1.083360       2.372579                    0.998174       3.427422       9.658501       0.480111       1.309973      -0.702519      -0.005759       0.006448       0.007966       0.011756       0.001255       0.001193       0.003595      -0.006868       0.008903      -0.005188      -0.001165       0.006353              1.721033       1.826582      -0.384016      -0.200956       1.912466       0.115959       1.424051          -0.000000
           38              H       7.257795      12.617347      11.603396       0.097445       0.968216 0.77775726E+01  0.77167948E+02                                 1.714653                            1.704771      -1.358235       2.216279                    0.991629       4.067741      12.127733       0.440549       1.401262      -0.680905      -0.024024      -0.017486      -0.018168       0.034828       0.001620       0.008364       0.001361       0.004222      -0.008267      -0.008566      -0.001153       0.009719              1.713498       1.593700       0.137134       0.252159       1.825020       0.204864       1.721774           0.000000
           39              H       8.416265      13.714371      11.674977       0.105243       1.256979 0.10592626E+02  0.11093320E+03                                 1.900517                            1.883664      -0.937976       2.423412                    0.996838       3.646803      10.355279       0.465601       1.256130      -0.716197       0.025250       0.023441      -0.014428       0.037352       0.006482      -0.003183      -0.006546       0.006420      -0.031086      -0.013196      -0.000835       0.014030              1.892718       1.918540       0.157614      -0.202581       1.898020      -0.382978       1.861593           0.000001
           40              H       7.258879      -3.229722      13.147771       0.108149       1.103544 0.87068359E+01  0.85446832E+02                                 1.631862                            1.618714      -0.664027       2.543087                    0.999769       3.285357       8.571626       0.553044       1.128525      -0.747481       0.017087       0.020063       0.005687       0.026960       0.003508       0.002351       0.002089       0.002990      -0.019504      -0.007210      -0.000535       0.007745              1.616143       1.478351       0.220961       0.151288       1.900349       0.167425       1.469730           0.000000
           41              H       6.263116      -4.425395      13.528944       0.122448       1.128952 0.88822552E+01  0.89161412E+02                                 1.772818                            1.725940      -0.881242       2.453925                    0.997690       3.518561       9.834471       0.485169       1.257649      -0.714802      -0.014064      -0.014102       0.021710       0.029461      -0.002203      -0.003068      -0.003071       0.002812       0.024497      -0.007800      -0.001582       0.009382              1.793436       1.671325       0.140928      -0.322398       1.758169      -0.394924       1.950814          -0.000000
           42              H       5.271691      13.934104      11.381492       0.117230       0.933790 0.71076252E+01  0.68936548E+02                                 1.679362                            1.634616      -1.220470       2.295332                    0.993027       3.851524      11.345866       0.447964       1.409737      -0.680017      -0.014513      -0.035530      -0.009222       0.039472       0.005881       0.001285       0.001395      -0.011037       0.013761      -0.010385       0.003312       0.007073              1.710326       1.710634       0.374508       0.103471       1.933651       0.063669       1.486694           0.000000
           43              H       5.135017      -2.900628      12.149206       0.106358       1.147772 0.91471866E+01  0.92737190E+02                                 1.803392                            1.758655      -0.965372       2.407663                    0.996380       3.676818      10.415453       0.476469       1.267959      -0.711504      -0.020292       0.018553       0.020901       0.034537      -0.009094      -0.006218       0.000788       0.000217       0.005430      -0.011233       0.000156       0.011077              1.809844       1.869042      -0.277814      -0.280673       1.893425       0.090076       1.667064           0.000001
           44              H       7.022413      13.838058       9.344993       0.128822       1.013349 0.71459461E+01  0.69047828E+02                                 1.735360                            1.615160      -1.221971       2.304507                    0.995174       3.671252      10.615858       0.463034       1.368997      -0.688529       0.001921      -0.040419      -0.015691       0.043400      -0.000065      -0.018465       0.006749      -0.020779       0.029929      -0.025416       0.003509       0.021907              1.798192       1.363589      -0.083238       0.036960       2.568231       0.009331       1.462756           0.000001
           45              H       7.979127      -2.604846       7.927675       0.120513       1.193458 0.85277673E+01  0.84364852E+02                                 1.811569                            1.675782      -0.856847       2.477716                    0.999123       3.347758       9.156973       0.501359       1.234898      -0.721229       0.023936      -0.007231      -0.041452       0.048410       0.001136      -0.018629       0.010080      -0.025790       0.005615      -0.027320       0.005974       0.021346              1.860723       1.694438       0.013689      -0.449541       1.494804      -0.082447       2.392927           0.000002
           46              H       6.363994       0.380822      11.138114       0.195375       0.988370 0.67766446E+01  0.63868069E+02                                 1.646568                            1.521102      -1.289842       2.299061                    0.996836       3.254493       8.947165       0.507579       1.280364      -0.708353       0.004731       0.017316      -0.009034       0.020096      -0.005644      -0.002427       0.001898      -0.003036       0.002528      -0.006359      -0.000544       0.006903              1.721569       1.354550       0.292749      -0.065201       2.364333      -0.261919       1.445822           0.000001
           47              H       6.503921      -0.685890      12.322792       0.171755       0.955131 0.68316259E+01  0.62997333E+02                                 1.475442                            1.426870      -0.819091       2.503207                    0.999858       2.935178       7.384117       0.594336       1.117573      -0.750520       0.008594      -0.000316       0.010169       0.013317      -0.003217       0.002148      -0.000179       0.000802       0.004690      -0.004328       0.000448       0.003879              1.483499       1.254905      -0.023312       0.243851       1.360159      -0.100388       1.835433           0.000002
           48              H       5.139356      -0.586976      11.492444       0.172468       0.950958 0.70262189E+01  0.65563761E+02                                 1.499982                            1.471239      -0.813078       2.505037                    0.999861       2.993365       7.695522       0.568183       1.155250      -0.740743      -0.013627       0.002428      -0.003831       0.014362       0.001344       0.001946       0.004495       0.008506      -0.009976      -0.007489       0.000564       0.006925              1.489335       1.846978       0.033212      -0.038724       1.348143      -0.012769       1.272885           0.000001
           49              H       8.544261       5.672447       9.897961       0.121771       1.101915 0.81278305E+01  0.78684616E+02                                 1.645405                            1.577993      -1.022599       2.394989                    0.998123       3.244942       8.507339       0.550712       1.148858      -0.741498       0.005143       0.018336      -0.037050       0.041657       0.004760      -0.005005      -0.009686      -0.018617       0.018650      -0.014014      -0.003475       0.017488              1.653290       1.310401       0.063153      -0.058114       1.504816      -0.103754       2.144654          -0.000001
           50              H       8.856657       7.025133      11.766244       0.112009       1.035954 0.73607999E+01  0.71300686E+02                                 1.723846                            1.606710      -1.278821       2.266207                    0.994020       3.727615      10.620079       0.480791       1.315168      -0.698901       0.008398       0.037262      -0.007362       0.038899       0.007661      -0.002553      -0.002885      -0.015442       0.010437      -0.012718       0.001787       0.010931              1.782450       1.462804       0.212794       0.025975       2.433615      -0.025094       1.450931          -0.000000
           51              H       8.051802       3.884123      14.176758       0.106317       1.202132 0.88752689E+01  0.88388552E+02                                 1.779985                            1.673224      -1.086671       2.346451                    0.997442       3.513582       9.538091       0.519916       1.182927      -0.731458      -0.006120      -0.016020       0.033301       0.037458       0.006240      -0.004368      -0.008725      -0.023471       0.018569      -0.016619      -0.001358       0.017977              1.827359       1.498427       0.003135       0.069062       1.579228      -0.229599       2.404423           0.000001
           52              H       7.685170       2.553921      12.306686       0.108781       1.152633 0.83755466E+01  0.81866912E+02                                 1.700321                            1.601908      -1.065313       2.360937                    0.997648       3.409337       9.043849       0.545403       1.148929      -0.739917      -0.009338      -0.035770       0.005777       0.037418       0.007216      -0.001345      -0.008571      -0.022325       0.012063      -0.015380      -0.001619       0.016999              1.733775       1.397602       0.273838       0.051040       2.277307       0.096610       1.526416           0.000001
           53              H       3.243283       3.085548       6.123815       0.119735       0.997934 0.73461728E+01  0.71689951E+02                                 1.738879                            1.652982      -1.280284       2.275764                    0.993595       3.772250      11.070378       0.449990       1.394782      -0.683266       0.017468       0.024118      -0.026840       0.040090       0.005438      -0.006656      -0.011098       0.002806       0.015591      -0.011509      -0.005196       0.016705              1.780819       1.797339       0.194265      -0.248247       1.820866      -0.329995       1.724250          -0.000000
           54              H       0.924173       2.915307       6.039707       0.114790       0.997118 0.71880014E+01  0.69803601E+02                                 1.738902                            1.634227      -1.266529       2.275872                    0.993671       3.816648      11.193104       0.452677       1.393311      -0.683075      -0.018265       0.019758      -0.028959       0.039530      -0.002656       0.006511      -0.010562       0.003167       0.017101      -0.011268      -0.003992       0.015260              1.796662       1.885129      -0.282344       0.311374       1.743886      -0.370953       1.760971          -0.000000
           55              H       0.970815       0.408225       9.189302       0.113494       1.234352 0.92653090E+01  0.92667144E+02                                 1.773845                            1.683758      -1.099752       2.348300                    0.997373       3.395083       9.042360       0.533715       1.147442      -0.741848      -0.018026      -0.022150       0.026852       0.039200      -0.000321      -0.001567      -0.016945       0.001096       0.016897      -0.016501      -0.002217       0.018718              1.790908       1.873699       0.210778      -0.297065       1.661628      -0.351471       1.837395           0.000002
           56              H       3.291010       0.539574       9.275200       0.106409       1.156753 0.83858254E+01  0.82577001E+02                                 1.756031                            1.642777      -0.992090       2.395426                    0.998041       3.483239       9.491882       0.515407       1.206820      -0.725706       0.017609      -0.019043       0.028280       0.038373       0.002571       0.003178      -0.016198       0.001564       0.007220      -0.017108       0.000522       0.016586              1.807684       1.841973      -0.312682       0.359060       1.726680      -0.336046       1.854399           0.000001
           57              H      10.764662       0.983843       3.264126       0.125786       1.081842 0.74873131E+01  0.72841335E+02                                 1.790095                            1.637277      -1.069589       2.381391                    0.997161       3.543042      10.118643       0.468926       1.342610      -0.695249      -0.043269       0.011840      -0.015360       0.047417       0.001184       0.002347      -0.011144       0.021425      -0.025178      -0.018828       0.003685       0.015143              1.876911       2.522028      -0.248661       0.420381       1.551777      -0.142893       1.556928          -0.000000
           58              H       0.418698      -0.878676       4.806712       0.125857       1.173479 0.86586837E+01  0.86176148E+02                                 1.796312                            1.692424      -1.031827       2.391054                    0.997979       3.441668       9.510216       0.496105       1.240502      -0.718831      -0.036576      -0.023085       0.015518       0.045951       0.002768       0.000559      -0.019282       0.016284      -0.035659      -0.027036       0.011560       0.015476              1.821404       2.133251       0.492062      -0.190817       1.824712      -0.212066       1.506248           0.000001
           59              H       4.495038       1.904070       3.394763       0.194037       0.856029 0.59023935E+01  0.54690843E+02                                 1.604257                            1.503318      -1.160510       2.358750                    0.997620       3.391431       9.789595       0.460378       1.435836      -0.676383       0.001815       0.013658      -0.009676       0.016836       0.001026       0.000508       0.005038       0.004689       0.001248      -0.006353       0.001742       0.004610              1.657876       1.435021       0.153163      -0.117418       1.914509      -0.514494       1.624098          -0.000000
           60              H       4.632796       1.355428       4.890820       0.176684       0.828979 0.61785521E+01  0.58225060E+02                                 1.593732                            1.558644      -1.349222       2.261209                    0.994633       3.642359      10.793975       0.440803       1.474479      -0.668247       0.006659       0.008423       0.013183       0.017002       0.000446       0.003620      -0.001763      -0.005889       0.014545      -0.006653       0.000242       0.006411              1.606832       1.489728       0.067170       0.189116       1.359267       0.138546       1.971502          -0.000000
           61              H       4.881195       0.372815       3.652457       0.167050       1.011596 0.76473563E+01  0.74475567E+02                                 1.692735                            1.634449      -1.083360       2.372579                    0.998174       3.427422       9.658502       0.480110       1.309973      -0.702519       0.005759      -0.006448      -0.007966       0.011756       0.001255       0.001193       0.003595      -0.006868       0.008903      -0.005188      -0.001165       0.006353              1.721033       1.826583      -0.384016      -0.200956       1.912466       0.115959       1.424051          -0.000000
           62              H       3.589305      -0.446445       6.292032       0.097445       0.968216 0.77775705E+01  0.77167926E+02                                 1.714653                            1.704771      -1.358235       2.216278                    0.991629       4.067741      12.127735       0.440548       1.401263      -0.680905       0.024024       0.017486       0.018168       0.034828       0.001620       0.008364       0.001361       0.004222      -0.008267      -0.008566      -0.001153       0.009719              1.713498       1.593700       0.137134       0.252159       1.825020       0.204864       1.721774           0.000000
           63              H       2.430835      -1.543469       6.220451       0.105243       1.256979 0.10592625E+02  0.11093318E+03                                 1.900517                            1.883664      -0.937976       2.423412                    0.996838       3.646803      10.355279       0.465601       1.256130      -0.716197      -0.025250      -0.023441       0.014428       0.037352       0.006482      -0.003183      -0.006546       0.006420      -0.031086      -0.013196      -0.000835       0.014030              1.892718       1.918540       0.157614      -0.202581       1.898020      -0.382978       1.861593           0.000001
           64              H       3.588221      15.400624       4.747657       0.108149       1.103544 0.87068371E+01  0.85446851E+02                                 1.631862                            1.618714      -0.664027       2.543087                    0.999769       3.285357       8.571628       0.553043       1.128525      -0.747481      -0.017087      -0.020063      -0.005687       0.026960       0.003508       0.002351       0.002089       0.002990      -0.019504      -0.007210      -0.000535       0.007745              1.616144       1.478351       0.220961       0.151288       1.900350       0.167425       1.469731           0.000001
           65              H       4.583984      16.596297       4.366484       0.122448       1.128952 0.88822550E+01  0.89161412E+02                                 1.772818                            1.725940      -0.881242       2.453925                    0.997690       3.518561       9.834472       0.485169       1.257649      -0.714802       0.014064       0.014102      -0.021710       0.029461      -0.002203      -0.003068      -0.003071       0.002812       0.024497      -0.007800      -0.001582       0.009382              1.793436       1.671326       0.140928      -0.322398       1.758169      -0.394924       1.950815          -0.000000
           66              H       5.575409      -1.763202       6.513936       0.117230       0.933791 0.71076307E+01  0.68936610E+02                                 1.679362                            1.634616      -1.220469       2.295332                    0.993027       3.851525      11.345867       0.447964       1.409737      -0.680017       0.014513       0.035530       0.009222       0.039472       0.005881       0.001285       0.001395      -0.011037       0.013761      -0.010385       0.003312       0.007073              1.710326       1.710634       0.374508       0.103471       1.933651       0.063669       1.486694           0.000000
           67              H       5.712083      15.071530       5.746222       0.106358       1.147773 0.91471922E+01  0.92737254E+02                                 1.803392                            1.758655      -0.965372       2.407663                    0.996380       3.676819      10.415454       0.476469       1.267958      -0.711504       0.020292      -0.018553      -0.020901       0.034537      -0.009094      -0.006218       0.000788       0.000217       0.005430      -0.011233       0.000156       0.011077              1.809844       1.869042      -0.277814      -0.280673       1.893425       0.090076       1.667064           0.000001
           68              H       3.824687      -1.667156       8.550435       0.128822       1.013349 0.71459457E+01  0.69047827E+02                                 1.735360                            1.615160      -1.221972       2.304507                    0.995174       3.671252      10.615860       0.463034       1.368998      -0.688529      -0.001921       0.040419       0.015691       0.043400      -0.000065      -0.018465       0.006749      -0.020779       0.029929      -0.025416       0.003509       0.021907              1.798192       1.363590      -0.083238       0.036960       2.568232       0.009331       1.462756           0.000001
           69              H       2.867973      14.775748       9.967753       0.120513       1.193458 0.85277675E+01  0.84364856E+02                                 1.811569                            1.675782      -0.856847       2.477716                    0.999123       3.347758       9.156974       0.501359       1.234898      -0.721229      -0.023936       0.007231       0.041452       0.048410       0.001136      -0.018629       0.010080      -0.025790       0.005615      -0.027320       0.005974       0.021346              1.860723       1.694438       0.013689      -0.449541       1.494805      -0.082447       2.392927           0.000002
           70              H       4.483106      11.790080       6.757314       0.195375       0.988370 0.67766456E+01  0.63868076E+02                                 1.646568                            1.521102      -1.289842       2.299061                    0.996836       3.254493       8.947163       0.507579       1.280363      -0.708353      -0.004731      -0.017316       0.009034       0.020096      -0.005644      -0.002427       0.001898      -0.003036       0.002528      -0.006359      -0.000544       0.006903              1.721568       1.354550       0.292749      -0.065201       2.364333      -0.261919       1.445822           0.000001
           71              H       4.343179      12.856792       5.572636       0.171755       0.955131 0.68316269E+01  0.62997345E+02                                 1.475442                            1.426870      -0.819092       2.503207                    0.999858       2.935178       7.384117       0.594336       1.117573      -0.750520      -0.008594       0.000316      -0.010169       0.013318      -0.003217       0.002148      -0.000179       0.000802       0.004690      -0.004328       0.000448       0.003879              1.483499       1.254905      -0.023312       0.243851       1.360159      -0.100388       1.835433           0.000002
           72              H       5.707744      12.757878       6.402984       0.172467       0.950959 0.70262237E+01  0.65563814E+02                                 1.499983                            1.471239      -0.813079       2.505036                    0.999861       2.993366       7.695524       0.568183       1.155250      -0.740743       0.013627      -0.002428       0.003831       0.014362       0.001344       0.001946       0.004495       0.008506      -0.009976      -0.007489       0.000564       0.006925              1.489336       1.846979       0.033212      -0.038724       1.348143      -0.012769       1.272886           0.000001
           73              H       2.302839       6.498455       7.997467       0.121771       1.101915 0.81278336E+01  0.78684658E+02                                 1.645405                            1.577993      -1.022600       2.394988                    0.998123       3.244942       8.507341       0.550711       1.148859      -0.741498      -0.005143      -0.018336       0.037050       0.041657       0.004760      -0.005005      -0.009686      -0.018617       0.018650      -0.014014      -0.003475       0.017488              1.653291       1.310401       0.063153      -0.058114       1.504817      -0.103754       2.144655          -0.000001
           74              H       1.990443       5.145769       6.129184       0.112009       1.035953 0.73607976E+01  0.71300660E+02                                 1.723846                            1.606710      -1.278821       2.266207                    0.994020       3.727615      10.620080       0.480791       1.315169      -0.698901      -0.008398      -0.037262       0.007362       0.038899       0.007661      -0.002553      -0.002885      -0.015442       0.010437      -0.012718       0.001787       0.010931              1.782450       1.462803       0.212793       0.025975       2.433615      -0.025094       1.450931          -0.000000
           75              H       2.795298       8.286779       3.718670       0.106317       1.202133 0.88752714E+01  0.88388586E+02                                 1.779986                            1.673225      -1.086671       2.346451                    0.997442       3.513582       9.538092       0.519916       1.182927      -0.731458       0.006120       0.016020      -0.033301       0.037458       0.006240      -0.004368      -0.008725      -0.023471       0.018569      -0.016619      -0.001358       0.017977              1.827360       1.498427       0.003135       0.069062       1.579228      -0.229599       2.404424           0.000001
           76              H       3.161930       9.616981       5.588742       0.108781       1.152633 0.83755475E+01  0.81866918E+02                                 1.700320                            1.601908      -1.065313       2.360937                    0.997648       3.409337       9.043847       0.545403       1.148928      -0.739917       0.009338       0.035770      -0.005777       0.037418       0.007216      -0.001345      -0.008571      -0.022325       0.012062      -0.015380      -0.001619       0.016999              1.733774       1.397602       0.273837       0.051040       2.277306       0.096609       1.526415           0.000001
           77              H       7.603817       9.085354      11.771613       0.119735       0.997933 0.73461687E+01  0.71689904E+02                                 1.738879                            1.652982      -1.280284       2.275764                    0.993595       3.772249      11.070376       0.449990       1.394783      -0.683266      -0.017468      -0.024118       0.026840       0.040090       0.005438      -0.006656      -0.011098       0.002806       0.015591      -0.011509      -0.005196       0.016705              1.780818       1.797339       0.194265      -0.248247       1.820866      -0.329995       1.724250          -0.000000
           78              H       9.922927       9.255595      11.855721       0.114791       0.997118 0.71880036E+01  0.69803625E+02                                 1.738901                            1.634227      -1.266529       2.275872                    0.993671       3.816648      11.193103       0.452677       1.393310      -0.683076       0.018265      -0.019758       0.028959       0.039530      -0.002656       0.006511      -0.010562       0.003167       0.017101      -0.011268      -0.003992       0.015260              1.796662       1.885128      -0.282344       0.311374       1.743886      -0.370953       1.760971          -0.000000
           79              H       9.876285      11.762677       8.706126       0.113495       1.234351 0.92653007E+01  0.92667037E+02                                 1.773844                            1.683757      -1.099751       2.348300                    0.997373       3.395082       9.042355       0.533715       1.147441      -0.741848       0.018026       0.022150      -0.026852       0.039200      -0.000321      -0.001567      -0.016945       0.001096       0.016897      -0.016501      -0.002217       0.018718              1.790906       1.873698       0.210778      -0.297065       1.661627      -0.351471       1.837394           0.000002
           80              H       7.556090      11.631328       8.620228       0.106409       1.156754 0.83858265E+01  0.82577017E+02                                 1.756031                            1.642777      -0.992091       2.395426                    0.998041       3.483239       9.491883       0.515407       1.206820      -0.725706      -0.017609       0.019043      -0.028280       0.038373       0.002571       0.003178      -0.016198       0.001564       0.007220      -0.017108       0.000522       0.016587              1.807684       1.841973      -0.312682       0.359060       1.726680      -0.336047       1.854400           0.000001
           81              H       5.505988       7.069294      12.211840       0.125786       1.081842 0.74873138E+01  0.72841345E+02                                 1.790096                            1.637277      -1.069590       2.381391                    0.997161       3.543042      10.118644       0.468926       1.342610      -0.695249       0.043269       0.011840      -0.015360       0.047417      -0.001184      -0.002347      -0.011144       0.021425      -0.025178      -0.018828       0.003685       0.015143              1.876911       2.522029       0.248661      -0.420381       1.551777      -0.142893       1.556928          -0.000000
           82              H       5.004852       5.206775      13.754426       0.125857       1.173479 0.86586850E+01  0.86176168E+02                                 1.796312                            1.692424      -1.031828       2.391054                    0.997979       3.441668       9.510218       0.496104       1.240503      -0.718831       0.036576      -0.023085       0.015518       0.045951      -0.002768      -0.000559      -0.019283       0.016284      -0.035659      -0.027036       0.011560       0.015476              1.821404       2.133252      -0.492062       0.190817       1.824713      -0.212066       1.506248           0.000001
           83              H       0.928512       7.989521      12.342477       0.194037       0.856030 0.59023985E+01  0.54690897E+02                                 1.604257                            1.503318      -1.160511       2.358749                    0.997620       3.391432       9.789597       0.460379       1.435835      -0.676383      -0.001815       0.013658      -0.009676       0.016836      -0.001026      -0.000508       0.005038       0.004689       0.001248      -0.006353       0.001742       0.004610              1.657876       1.435021      -0.153163       0.117418       1.914509      -0.514494       1.624099          -0.000000
           84              H       0.790754       7.440879      13.838534       0.176684       0.828979 0.61785521E+01  0.58225060E+02                                 1.593732                            1.558644      -1.349222       2.261209                    0.994633       3.642359      10.793975       0.440803       1.474479      -0.668247      -0.006659       0.008423       0.013183       0.017002      -0.000446      -0.003620      -0.001763      -0.005889       0.014545      -0.006653       0.000242       0.006411              1.606832       1.489728      -0.067170      -0.189116       1.359267       0.138546       1.971502          -0.000000
           85              H       0.542355       6.458266      12.600171       0.167050       1.011596 0.76473563E+01  0.74475567E+02                                 1.692735                            1.634449      -1.083360       2.372579                    0.998174       3.427422       9.658502       0.480110       1.309973      -0.702519      -0.005759      -0.006448      -0.007966       0.011756      -0.001255      -0.001193       0.003595      -0.006868       0.008903      -0.005188      -0.001165       0.006353              1.721033       1.826583       0.384016       0.200956       1.912466       0.115959       1.424051          -0.000000
           86              H       1.834245       5.639006      15.239746       0.097445       0.968216 0.77775716E+01  0.77167937E+02                                 1.714653                            1.704771      -1.358235       2.216278                    0.991629       4.067741      12.127734       0.440549       1.401262      -0.680905      -0.024024       0.017486       0.018168       0.034828      -0.001620      -0.008364       0.001361       0.004222      -0.008267      -0.008566      -0.001153       0.009719              1.713498       1.593700      -0.137134      -0.252159       1.825020       0.204864       1.721774           0.000000
           87              H       2.992715       4.541982      15.168165       0.105243       1.256979 0.10592625E+02  0.11093318E+03                                 1.900517                            1.883664      -0.937976       2.423412                    0.996838       3.646803      10.355279       0.465601       1.256130      -0.716197       0.025250      -0.023441       0.014428       0.037352      -0.006482       0.003183      -0.006546       0.006420      -0.031086      -0.013196      -0.000835       0.014030              1.892718       1.918540      -0.157614       0.202581       1.898020      -0.382978       1.861593           0.000001
           88              H       1.835329       3.254075      13.695371       0.108149       1.103543 0.87068347E+01  0.85446817E+02                                 1.631862                            1.618714      -0.664027       2.543087                    0.999769       3.285357       8.571626       0.553044       1.128525      -0.747481       0.017087      -0.020063      -0.005687       0.026960      -0.003508      -0.002351       0.002089       0.002990      -0.019504      -0.007210      -0.000535       0.007745              1.616143       1.478351      -0.220961      -0.151288       1.900349       0.167425       1.469730           0.000001
           89              H       0.839566       4.449748      13.314198       0.122448       1.128951 0.88822502E+01  0.89161356E+02                                 1.772818                            1.725940      -0.881241       2.453925                    0.997690       3.518560       9.834470       0.485169       1.257650      -0.714801      -0.014064       0.014102      -0.021710       0.029461       0.002203       0.003068      -0.003071       0.002812       0.024497      -0.007800      -0.001582       0.009382              1.793436       1.671325      -0.140928       0.322398       1.758169      -0.394924       1.950815          -0.000000
           90              H      10.695241       4.322249      15.461650       0.117230       0.933791 0.71076307E+01  0.68936610E+02                                 1.679362                            1.634616      -1.220469       2.295332                    0.993027       3.851525      11.345867       0.447964       1.409737      -0.680017      -0.014513       0.035530       0.009222       0.039472      -0.005881      -0.001285       0.001395      -0.011037       0.013761      -0.010385       0.003312       0.007073              1.710326       1.710634      -0.374508      -0.103471       1.933651       0.063669       1.486694           0.000000
           91              H      10.558567       2.924981      14.693936       0.106358       1.147773 0.91471922E+01  0.92737254E+02                                 1.803392                            1.758655      -0.965372       2.407663                    0.996380       3.676819      10.415454       0.476469       1.267958      -0.711504      -0.020292      -0.018553      -0.020901       0.034537       0.009094       0.006218       0.000788       0.000217       0.005430      -0.011233       0.000156       0.011077              1.809844       1.869042       0.277814       0.280673       1.893425       0.090076       1.667064           0.000001
           92              H       1.598863       4.418295      17.498149       0.128822       1.013349 0.71459465E+01  0.69047835E+02                                 1.735360                            1.615160      -1.221972       2.304507                    0.995174       3.671252      10.615859       0.463034       1.368998      -0.688529       0.001921       0.040419       0.015691       0.043400       0.000065       0.018465       0.006749      -0.020779       0.029929      -0.025416       0.003509       0.021907              1.798192       1.363590       0.083238      -0.036960       2.568232       0.009331       1.462756           0.000001
           93              H       2.555577       8.690297       1.020039       0.120514       1.193457 0.85277634E+01  0.84364806E+02                                 1.811568                            1.675782      -0.856847       2.477716                    0.999123       3.347757       9.156971       0.501359       1.234898      -0.721229       0.023936       0.007231       0.041452       0.048410      -0.001136       0.018629       0.010080      -0.025790       0.005615      -0.027320       0.005974       0.021346              1.860723       1.694438      -0.013689       0.449541       1.494804      -0.082447       2.392926           0.000002
           94              H       0.940444      -0.356469      15.705028       0.195375       0.988370 0.67766451E+01  0.63868073E+02                                 1.646568                            1.521102      -1.289842       2.299061                    0.996836       3.254493       8.947164       0.507579       1.280364      -0.708353       0.004731      -0.017316       0.009034       0.020096       0.005644       0.002427       0.001898      -0.003036       0.002528      -0.006359      -0.000544       0.006903              1.721568       1.354550      -0.292749       0.065201       2.364333      -0.261919       1.445822           0.000001
           95              H       1.080371       0.710243      14.520350       0.171755       0.955132 0.68316301E+01  0.62997380E+02                                 1.475442                            1.426870      -0.819092       2.503207                    0.999858       2.935179       7.384119       0.594336       1.117573      -0.750520       0.008594       0.000316      -0.010169       0.013318       0.003217      -0.002148      -0.000179       0.000802       0.004689      -0.004328       0.000448       0.003879              1.483499       1.254905       0.023312      -0.243851       1.360159      -0.100388       1.835433           0.000002
           96              H      10.562906       0.611329      15.350698       0.172467       0.950959 0.70262217E+01  0.65563787E+02                                 1.499982                            1.471239      -0.813079       2.505037                    0.999861       2.993366       7.695522       0.568183       1.155249      -0.740743      -0.013627      -0.002428       0.003831       0.014362      -0.001344      -0.001946       0.004495       0.008506      -0.009976      -0.007489       0.000564       0.006925              1.489335       1.846978      -0.033212       0.038724       1.348142      -0.012769       1.272885           0.000001
           97              H       3.120711      -5.648094      16.945181       0.121771       1.101915 0.81278304E+01  0.78684616E+02                                 1.645405                            1.577993      -1.022599       2.394989                    0.998123       3.244942       8.507339       0.550712       1.148858      -0.741498       0.005143      -0.018336       0.037050       0.041657      -0.004760       0.005005      -0.009686      -0.018617       0.018650      -0.014014      -0.003475       0.017488              1.653290       1.310401      -0.063153       0.058114       1.504816      -0.103754       2.144654          -0.000001
           98              H       3.433107      11.231220      15.076898       0.112009       1.035954 0.73607999E+01  0.71300686E+02                                 1.723846                            1.606710      -1.278821       2.266207                    0.994020       3.727615      10.620079       0.480791       1.315168      -0.698901       0.008398      -0.037262       0.007362       0.038899      -0.007661       0.002553      -0.002885      -0.015442       0.010437      -0.012718       0.001787       0.010931              1.782450       1.462804      -0.212794      -0.025975       2.433615      -0.025094       1.450931          -0.000000
           99              H       2.628252      -3.859770      12.666384       0.106317       1.202132 0.88752689E+01  0.88388550E+02                                 1.779985                            1.673224      -1.086670       2.346452                    0.997442       3.513582       9.538090       0.519917       1.182927      -0.731458      -0.006120       0.016020      -0.033301       0.037458      -0.006240       0.004368      -0.008725      -0.023471       0.018569      -0.016619      -0.001358       0.017977              1.827359       1.498426      -0.003135      -0.069062       1.579228      -0.229599       2.404423           0.000001
          100              H       2.261620      -2.529568      14.536456       0.108781       1.152634 0.83755508E+01  0.81866963E+02                                 1.700321                            1.601908      -1.065313       2.360937                    0.997648       3.409338       9.043852       0.545403       1.148929      -0.739917      -0.009338       0.035770      -0.005777       0.037418      -0.007216       0.001345      -0.008571      -0.022325       0.012063      -0.015380      -0.001619       0.017000              1.733775       1.397602      -0.273838      -0.051040       2.277307       0.096610       1.526416           0.000001
          101              H       8.666833       2.999903       2.823899       0.119735       0.997934 0.73461741E+01  0.71689965E+02                                 1.738879                            1.652982      -1.280284       2.275764                    0.993595       3.772250      11.070378       0.449990       1.394782      -0.683266       0.017468      -0.024118       0.026840       0.040090      -0.005438       0.006656      -0.011098       0.002806       0.015591      -0.011509      -0.005196       0.016705              1.780819       1.797339      -0.194265       0.248247       1.820867      -0.329995       1.724250          -0.000000
          102              H       6.347723       3.170144       2.908007       0.114791       0.997118 0.71880027E+01  0.69803616E+02                                 1.738902                            1.634227      -1.266529       2.275872                    0.993671       3.816648      11.193104       0.452677       1.393310      -0.683075      -0.018265      -0.019758       0.028959       0.039530       0.002656      -0.006511      -0.010562       0.003167       0.017101      -0.011268      -0.003992       0.015260              1.796662       1.885128       0.282344      -0.311374       1.743886      -0.370953       1.760971          -0.000000
          103              H       6.394365      -0.383872      17.653840       0.113495       1.234351 0.92653048E+01  0.92667088E+02                                 1.773844                            1.683757      -1.099751       2.348300                    0.997373       3.395083       9.042358       0.533715       1.147441      -0.741848      -0.018026       0.022150      -0.026852       0.039200       0.000321       0.001567      -0.016945       0.001096       0.016897      -0.016501      -0.002217       0.018718              1.790906       1.873698      -0.210778       0.297065       1.661627      -0.351471       1.837394           0.000002
          104              H       8.714560      -0.515221      17.567942       0.106409       1.156754 0.83858298E+01  0.82577053E+02                                 1.756031                            1.642777      -0.992091       2.395426                    0.998041       3.483240       9.491884       0.515407       1.206820      -0.725706       0.017609       0.019043      -0.028280       0.038373      -0.002571      -0.003178      -0.016198       0.001564       0.007220      -0.017108       0.000522       0.016587              1.807684       1.841973       0.312682      -0.359060       1.726680      -0.336047       1.854400           0.000001
          105              C       6.198033       5.335282       5.348943      -0.025193      29.640518 0.40031228E+03  0.92531194E+04                                 8.415882                            6.730646       0.182552       2.039309                    0.999792      28.533466      82.320118       0.624412       0.424371      -1.055291       0.057463      -0.061460       0.032187       0.090085      -0.015411       0.015271      -0.025209       0.042680      -0.054043      -0.040563      -0.003614       0.044177              9.343587      13.005379       0.611538      -2.204135       7.974236      -2.695717       7.051147          -0.000001
          106              C       6.470295       6.350646       4.504279      -0.133824      29.622159 0.41626066E+03  0.96704881E+04                                 8.212031                            6.733254       0.428055       2.102451                    0.999851      29.299892      83.449771       0.645516       0.408428      -1.070478       0.051510       0.009993      -0.031296       0.061095      -0.005751      -0.004413      -0.044301       0.095398      -0.119271      -0.078835       0.010877       0.067958              8.882900      12.003334      -1.007389      -0.914224       8.125442      -2.582622       6.519925           0.000000
          107              C       8.338166       5.317921       4.969560       0.361963      25.784824 0.30982581E+03  0.67176924E+04                                 7.930146                            6.127660       0.114601       2.081815                    0.999308      23.547442      65.812986       0.621585       0.454468      -1.037288       0.025421      -0.018862       0.014603       0.034860      -0.019213       0.005393       0.006088       0.049038      -0.053049      -0.027909      -0.012253       0.040162              9.101807      13.115708      -0.594473      -0.939917       7.732867      -2.796678       6.456848          -0.000000
          108              C       9.776491       4.953887       4.967771      -0.553021      30.046164 0.48554608E+03  0.11724127E+05                                 8.139857                            7.073537       0.042930       1.981525                    0.996230      32.500052      94.404461       0.656420       0.386433      -1.085269      -0.030556      -0.006201       0.010513       0.032904      -0.011867      -0.008237       0.005044       0.024984      -0.025315      -0.013921      -0.010309       0.024230              8.793534      11.849089      -0.560586       0.216345       7.505561      -0.814804       7.025951          -0.000001
          109              C       8.525821       7.140183       3.265916      -0.076913      26.387984 0.39055346E+03  0.90077748E+04                                 7.896197                            6.678202      -0.321449       1.913281                    0.996948      28.137373      82.148827       0.620153       0.428223      -1.048730       0.007939       0.006692       0.096140       0.096699       0.017708      -0.024474      -0.029528       0.023369      -0.059044      -0.043209      -0.006877       0.050086              8.944059       8.397864       3.445684      -1.842549      10.486391      -2.689357       7.947924           0.000002
          110              C       9.508568       8.141030       3.836780      -0.219176      25.857972 0.42099334E+03  0.98278989E+04                                 7.598597                            6.778475       0.136542       2.034390                    0.999285      29.172045      83.836915       0.641063       0.409280      -1.067767       0.000829      -0.028504      -0.077709       0.082776       0.024822      -0.013329      -0.000156       0.029642      -0.013842      -0.028523      -0.006215       0.034738              8.252067       7.657678       2.339449      -1.038454       9.109968      -1.992661       7.988554           0.000000
          111              C      10.490230       8.624436       2.780950      -0.085444      27.324800 0.40042281E+03  0.92832006E+04                                 8.087222                            6.773309      -0.305873       1.918369                    0.996668      28.182609      82.203870       0.614912       0.429649      -1.048988      -0.098588       0.005873      -0.009707       0.099239      -0.002337       0.033516      -0.025830      -0.015201       0.069656      -0.041225      -0.010747       0.051972              9.276891       7.806164      -0.076259       0.068414       9.609426      -3.942931      10.415084           0.000001
          112              C       9.266678       8.685640       0.576233      -0.130243      31.566842 0.44109397E+03  0.10418309E+05                                 8.721925                            7.024762       0.237494       2.050749                    0.998803      29.458070      85.166241       0.618125       0.419530      -1.061143       0.040202       0.005182       0.052172       0.066068      -0.005743       0.042287       0.026440      -0.062615       0.104951      -0.069454       0.006437       0.063018              9.896173       5.542515      -0.708715       1.591603      14.683871      -2.412973       9.462133           0.000002
          113              C       8.747101       3.605939      17.700368      -0.042593      29.547927 0.38900681E+03  0.89135598E+04                                 8.286623                            6.557279       0.230960       2.047685                    0.999894      28.578692      81.669357       0.644898       0.414497      -1.063196       0.003398       0.088240       0.011019       0.088991      -0.006144       0.027989       0.025508      -0.066174       0.002684      -0.053123       0.005332       0.047790              9.346555       6.051703      -1.116178       2.926251      10.923780      -2.315752      11.064180           0.000003
          114              C       9.638733      10.619695       1.519322       0.350590      26.465308 0.31165237E+03  0.67586882E+04                                 8.011991                            6.117425       0.146969       2.092653                    0.999572      23.590906      65.669652       0.627214       0.450296      -1.040997       0.000450       0.041482       0.005956       0.041910       0.020868       0.003421       0.028508      -0.027151      -0.001086      -0.030973      -0.011435       0.042408              9.271924       5.103080      -0.189944       2.330413      13.298616      -0.333795       9.414077           0.000002
          115              C      10.156140      11.628806       2.491044      -0.547381      28.528998 0.45083826E+03  0.10643667E+05                                 7.791773                            6.800980       0.250881       2.037438                    0.998435      32.045290      90.853420       0.674345       0.384728      -1.090799      -0.018759      -0.010125      -0.034662       0.040693       0.021231       0.009837       0.024588       0.002534       0.015153      -0.029346      -0.008282       0.037629              8.148990       6.096583       0.158451       0.444559      10.283124       0.854255       8.067262           0.000005
          116              C       8.467246      15.290648       0.755187       0.612741      23.635214 0.23791672E+03  0.48706428E+04                                 7.692744                            5.495783      -0.027997       2.055647                    0.999485      21.966130      61.353747       0.628462       0.476064      -1.016546       0.013370      -0.036003      -0.051019       0.063858       0.021803       0.023057      -0.010681       0.160166      -0.192978      -0.074585      -0.043116       0.117701              9.743156       4.609413      -1.461372      -1.435515      11.122579       4.149692      13.497474           0.000001
          117              C       8.215594      16.130421       1.968497      -0.017705      39.299591 0.43209496E+03  0.10058127E+05                                10.052558                            6.878579      -0.030093       1.994884                    0.999332      27.049087      75.282000       0.640794       0.410629      -1.076943      -0.001172       0.026006       0.037109       0.045329       0.010725      -0.000550      -0.004187       0.007537      -0.020388      -0.010672      -0.004476       0.015148             13.407326       5.827201      -2.549939      -2.122747      14.704653       7.501382      19.690125           0.000001
          118              C       7.845707      17.456968       1.819965      -0.095430      32.686101 0.41208448E+03  0.95502006E+04                                 8.872975                            6.760535       0.115609       2.011735                    0.999585      28.704667      81.678428       0.635437       0.415917      -1.065533       0.010748       0.001065       0.021856       0.024379       0.008037       0.005983      -0.023520       0.015006       0.019659      -0.030101       0.007142       0.022958             10.490039       5.300989      -2.085918      -1.148585      12.736568       4.836157      13.432561          -0.000002
          119              C       7.647206       0.024538       2.931271      -0.111699      34.559359 0.44685042E+03  0.10599337E+05                                 9.294935                            7.113756       0.083844       2.001475                    0.999718      29.411551      85.497268       0.608027       0.424685      -1.056831       0.019494      -0.020391      -0.006150       0.028873      -0.004127       0.008056      -0.014207      -0.007983      -0.063656      -0.027351       0.004939       0.022411             10.899216       5.802922      -1.779627      -1.147921      12.245060       3.578225      14.649666          -0.000000
          120              C       7.786048      -0.496354       4.200057      -0.030159      36.284507 0.45566108E+03  0.10771214E+05                                 9.519274                            7.109129       0.148644       2.051049                    0.999406      27.455424      77.537418       0.622962       0.415932      -1.071225       0.019787      -0.029582      -0.038054       0.052103       0.008403      -0.004586      -0.001624       0.005803      -0.007072      -0.008105      -0.003536       0.011642             11.496497       5.915896      -1.791510      -1.446858      12.588039       4.320103      15.985556          -0.000000
          121              C       7.572361       0.388383       5.404419       0.594019      21.917275 0.24467313E+03  0.50536531E+04                                 7.261961                            5.577185       0.004483       2.060544                    0.999539      22.438561      63.340547       0.622031       0.476733      -1.014278       0.000184       0.038122       0.056091       0.067820       0.013512       0.012882      -0.017157       0.150969      -0.163289      -0.070766      -0.033948       0.104714              8.465445       4.660897      -0.411455      -0.841179       9.561810       1.673313      11.173627           0.000000
          122              C       8.130986      16.400599       4.357537      -0.131995      34.662202 0.44642463E+03  0.10574863E+05                                 9.228175                            7.051659       0.137633       2.005672                    0.999696      29.864527      86.438279       0.619033       0.417701      -1.062410       0.005049       0.011992      -0.026727       0.029726       0.005044       0.009915      -0.024118       0.003824       0.036670      -0.028079      -0.001122       0.029200             10.805311       5.889519      -1.730851      -1.772624      12.045938       3.848742      14.480477           0.000002
          123              C       8.344674      15.611968       3.246231      -0.124669      34.991376 0.43695527E+03  0.10285483E+05                                 9.274085                            6.961751       0.045954       1.974240                    0.999499      29.719691      85.483524       0.625586       0.415940      -1.064540      -0.003803       0.027876      -0.001942       0.028201      -0.006040       0.002841      -0.012592      -0.031469      -0.067812      -0.025706      -0.005540       0.031246             11.010381       5.463619      -1.779258      -1.553826      11.348517       4.402459      16.219009           0.000002
          124              C       0.438223       7.924131      16.632011       0.593406      22.987308 0.24548064E+03  0.50688662E+04                                 7.487275                            5.573671      -0.052190       2.039809                    0.999627      22.392095      62.970924       0.625051       0.474566      -1.016564      -0.065263       0.007951       0.013405       0.067099      -0.000816      -0.004953       0.066219      -0.070621       0.217417      -0.071769      -0.039832       0.111601              8.952153      13.847409      -0.305766      -0.419264       7.406673      -1.976851       5.602377           0.000001
          125              C       1.929699       7.904696      16.646327      -0.029651      36.260073 0.43932321E+03  0.10287592E+05                                 9.491947                            6.946742      -0.032340       1.991935                    0.999344      27.393576      76.924559       0.634990       0.411917      -1.074144       0.050855       0.009607       0.012327       0.053202      -0.003436      -0.007866       0.008779      -0.021908      -0.022268      -0.015765      -0.003327       0.019092             11.684174      19.656595       0.247926      -0.691234       7.324227      -2.541209       8.071699          -0.000000
          126              C       2.639099       8.617918      15.692501      -0.114881      34.012073 0.45975659E+03  0.11029500E+05                                 9.320247                            7.297201      -0.167094       1.922843                    0.998695      30.027531      88.992659       0.587844       0.434326      -1.046522       0.021665      -0.006293       0.020308       0.030354      -0.011128       0.012277       0.010569      -0.042073       0.038504      -0.034711       0.010377       0.024334             10.849031      16.711469       0.748223      -1.076287       7.809248      -2.607387       8.026376          -0.000001
          127              C       4.014512       8.521855      15.647762      -0.102677      33.915171 0.45428222E+03  0.10870500E+05                                 9.330968                            7.269812      -0.211574       1.910239                    0.998573      29.890318      88.604312       0.586719       0.436267      -1.044884      -0.021548      -0.008131       0.017128       0.028702       0.018962      -0.006356       0.013528      -0.039671       0.044557      -0.037245       0.008549       0.028695             10.880248      17.034216      -0.670845       0.676320       7.513649      -2.657630       8.092878          -0.000000
          128              C       4.692455       7.734450      16.556850      -0.019018      37.498778 0.43227368E+03  0.10081902E+05                                 9.741009                            6.898549      -0.001697       2.005338                    0.999342      27.137196      76.057576       0.636113       0.412846      -1.073513      -0.047379       0.005677       0.008100       0.048400       0.003759       0.004820       0.008434      -0.022571      -0.011341      -0.012215      -0.005497       0.017712             12.358254      21.851899      -0.199291       0.167342       7.018905      -2.587508       8.203957           0.000000
          129              C       6.191525       7.663922      16.522849       0.601045      23.411296 0.24645972E+03  0.50967638E+04                                 7.652856                            5.610445      -0.091197       2.031075                    0.999483      22.340019      62.977317       0.618411       0.478939      -1.013716       0.064652       0.000304       0.001437       0.064668       0.001073      -0.001277       0.072234      -0.085157       0.176547      -0.072085      -0.039679       0.111764              9.381047      15.668564      -0.443920       0.324775       6.529470      -1.935764       5.945106           0.000001
          130              C       3.987394       7.033991      17.510676      -0.115943      32.992130 0.42598065E+03  0.99838568E+04                                 8.953763                            6.911067       0.061355       1.986870                    0.999722      29.522375      85.296791       0.621536       0.420467      -1.059508      -0.013049       0.021183      -0.012091       0.027662      -0.008571       0.017290      -0.007526      -0.032393       0.027992      -0.029290       0.004003       0.025287             10.219534      16.381832       0.873428      -0.861501       6.530246      -2.320081       7.746525           0.000002
          131              C       2.611982       7.111220      17.562573      -0.129766      33.643945 0.44703644E+03  0.10602212E+05                                 9.073469                            7.083717       0.037409       1.973887                    0.999755      29.972469      87.050682       0.613538       0.420931      -1.059443       0.015096       0.021294      -0.008789       0.027542       0.008731      -0.017483      -0.017444      -0.026268       0.034711      -0.026890      -0.006970       0.033860             10.311914      15.915691       0.137610      -0.018169       7.084980      -2.409181       7.935072           0.000002
          132              C      10.072617      11.420733      14.296657      -0.025193      29.640514 0.40031223E+03  0.92531177E+04                                 8.415881                            6.730645       0.182553       2.039309                    0.999792      28.533464      82.320108       0.624412       0.424371      -1.055291      -0.057463      -0.061460       0.032187       0.090085       0.015411      -0.015271      -0.025209       0.042680      -0.054043      -0.040563      -0.003614       0.044177              9.343586      13.005379      -0.611538       2.204136       7.974234      -2.695717       7.051146          -0.000001
          133              C       9.800355      12.436097      13.451993      -0.133824      29.622159 0.41626067E+03  0.96704881E+04                                 8.212030                            6.733254       0.428055       2.102451                    0.999851      29.299892      83.449768       0.645516       0.408428      -1.070478      -0.051510       0.009993      -0.031296       0.061095       0.005751       0.004413      -0.044301       0.095398      -0.119271      -0.078835       0.010877       0.067958              8.882900      12.003333       1.007389       0.914224       8.125441      -2.582622       6.519925           0.000000
          134              C       7.932484      11.403372      13.917274       0.361963      25.784823 0.30982579E+03  0.67176919E+04                                 7.930146                            6.127661       0.114601       2.081815                    0.999308      23.547441      65.812985       0.621585       0.454468      -1.037288      -0.025421      -0.018862       0.014603       0.034860       0.019213      -0.005393       0.006088       0.049038      -0.053048      -0.027909      -0.012253       0.040162              9.101807      13.115708       0.594473       0.939917       7.732867      -2.796678       6.456848          -0.000000
          135              C       6.494159      11.039338      13.915485      -0.553021      30.046164 0.48554608E+03  0.11724127E+05                                 8.139857                            7.073537       0.042930       1.981525                    0.996230      32.500052      94.404459       0.656420       0.386433      -1.085269       0.030556      -0.006201       0.010513       0.032904       0.011867       0.008237       0.005044       0.024984      -0.025315      -0.013921      -0.010309       0.024230              8.793533      11.849088       0.560586      -0.216345       7.505561      -0.814804       7.025951          -0.000001
          136              C       7.744829      13.225634      12.213630      -0.076913      26.387986 0.39055348E+03  0.90077755E+04                                 7.896197                            6.678202      -0.321449       1.913281                    0.996948      28.137374      82.148831       0.620153       0.428223      -1.048730      -0.007939       0.006692       0.096140       0.096699      -0.017708       0.024474      -0.029528       0.023369      -0.059044      -0.043209      -0.006877       0.050086              8.944060       8.397864      -3.445684       1.842549      10.486391      -2.689357       7.947924           0.000002
          137              C       6.762082      -4.005519      12.784494      -0.219176      25.857971 0.42099331E+03  0.98278980E+04                                 7.598597                            6.778476       0.136543       2.034390                    0.999285      29.172044      83.836913       0.641063       0.409280      -1.067767      -0.000829      -0.028504      -0.077709       0.082776      -0.024822       0.013329      -0.000156       0.029642      -0.013842      -0.028523      -0.006215       0.034738              8.252067       7.657678      -2.339450       1.038454       9.109968      -1.992661       7.988554           0.000001
          138              C       5.780420      -3.522113      11.728664      -0.085444      27.324803 0.40042287E+03  0.92832022E+04                                 8.087223                            6.773309      -0.305873       1.918369                    0.996668      28.182610      82.203873       0.614912       0.429649      -1.048988       0.098588       0.005873      -0.009707       0.099239       0.002337      -0.033516      -0.025830      -0.015201       0.069656      -0.041225      -0.010747       0.051972              9.276892       7.806165       0.076259      -0.068414       9.609426      -3.942932      10.415085           0.000001
          139              C       7.003972      14.771091       9.523947      -0.130243      31.566841 0.44109394E+03  0.10418308E+05                                 8.721924                            7.024762       0.237494       2.050749                    0.998803      29.458069      85.166236       0.618125       0.419530      -1.061144      -0.040202       0.005182       0.052172       0.066068       0.005743      -0.042287       0.026440      -0.062615       0.104951      -0.069454       0.006437       0.063018              9.896172       5.542515       0.708715      -1.591603      14.683870      -2.412972       9.462133           0.000002
          140              C       7.523549      -2.479512       8.752654      -0.042594      29.547929 0.38900684E+03  0.89135607E+04                                 8.286623                            6.557280       0.230960       2.047685                    0.999894      28.578693      81.669362       0.644897       0.414497      -1.063196      -0.003398       0.088240       0.011019       0.088991       0.006144      -0.027989       0.025508      -0.066174       0.002684      -0.053122       0.005332       0.047790              9.346556       6.051704       1.116178      -2.926251      10.923782      -2.315752      11.064181           0.000003
          141              C       6.631917      -1.526854      10.467036       0.350590      26.465310 0.31165239E+03  0.67586888E+04                                 8.011991                            6.117425       0.146968       2.092653                    0.999572      23.590907      65.669655       0.627214       0.450296      -1.040997      -0.000450       0.041482       0.005956       0.041910      -0.020868      -0.003421       0.028508      -0.027151      -0.001086      -0.030973      -0.011435       0.042408              9.271925       5.103080       0.189944      -2.330413      13.298616      -0.333795       9.414078           0.000002
          142              C       6.114510      -0.517743      11.438758      -0.547381      28.528998 0.45083825E+03  0.10643666E+05                                 7.791773                            6.800979       0.250881       2.037438                    0.998435      32.045290      90.853421       0.674345       0.384728      -1.090799       0.018759      -0.010125      -0.034662       0.040693      -0.021231      -0.009837       0.024589       0.002534       0.015153      -0.029346      -0.008282       0.037629              8.148990       6.096583      -0.158451      -0.444559      10.283124       0.854255       8.067262           0.000005
          143              C       7.803404       3.144099       9.702901       0.612741      23.635214 0.23791672E+03  0.48706428E+04                                 7.692744                            5.495783      -0.027997       2.055647                    0.999485      21.966130      61.353746       0.628462       0.476064      -1.016546      -0.013370      -0.036003      -0.051019       0.063858      -0.021803      -0.023057      -0.010681       0.160166      -0.192978      -0.074585      -0.043116       0.117701              9.743155       4.609413       1.461372       1.435515      11.122579       4.149692      13.497474           0.000001
          144              C       8.055056       3.983872      10.916211      -0.017705      39.299589 0.43209494E+03  0.10058126E+05                                10.052558                            6.878579      -0.030093       1.994884                    0.999332      27.049086      75.281999       0.640794       0.410629      -1.076943       0.001172       0.026006       0.037109       0.045329      -0.010725       0.000550      -0.004187       0.007537      -0.020388      -0.010672      -0.004476       0.015148             13.407326       5.827201       2.549939       2.122747      14.704653       7.501382      19.690125           0.000001
          145              C       8.424943       5.310419      10.767679      -0.095430      32.686100 0.41208446E+03  0.95502001E+04                                 8.872975                            6.760535       0.115609       2.011735                    0.999585      28.704666      81.678425       0.635437       0.415917      -1.065533      -0.010748       0.001065       0.021856       0.024379      -0.008037      -0.005983      -0.023520       0.015006       0.019659      -0.030101       0.007143       0.022958             10.490039       5.300989       2.085918       1.148585      12.736568       4.836157      13.432561          -0.000002
          146              C       8.623444       6.109989      11.878985      -0.111699      34.559357 0.44685039E+03  0.10599336E+05                                 9.294935                            7.113756       0.083844       2.001475                    0.999718      29.411550      85.497265       0.608027       0.424685      -1.056831      -0.019494      -0.020391      -0.006150       0.028873       0.004127      -0.008056      -0.014207      -0.007982      -0.063656      -0.027351       0.004939       0.022411             10.899216       5.802922       1.779627       1.147921      12.245060       3.578225      14.649666          -0.000000
          147              C       8.484602       5.589097      13.147771      -0.030159      36.284505 0.45566104E+03  0.10771213E+05                                 9.519274                            7.109129       0.148644       2.051049                    0.999406      27.455423      77.537417       0.622962       0.415932      -1.071225      -0.019787      -0.029582      -0.038054       0.052103      -0.008403       0.004586      -0.001624       0.005803      -0.007072      -0.008105      -0.003536       0.011642             11.496497       5.915896       1.791510       1.446858      12.588039       4.320104      15.985556          -0.000000
          148              C       8.698289       6.473834      14.352133       0.594019      21.917275 0.24467313E+03  0.50536531E+04                                 7.261961                            5.577185       0.004483       2.060544                    0.999539      22.438561      63.340547       0.622031       0.476733      -1.014278      -0.000184       0.038122       0.056091       0.067820      -0.013512      -0.012882      -0.017157       0.150969      -0.163289      -0.070766      -0.033948       0.104714              8.465445       4.660897       0.411455       0.841179       9.561810       1.673313      11.173627           0.000001
          149              C       8.139664       4.254050      13.305251      -0.131995      34.662206 0.44642470E+03  0.10574865E+05                                 9.228176                            7.051659       0.137633       2.005672                    0.999696      29.864529      86.438284       0.619033       0.417701      -1.062410      -0.005049       0.011992      -0.026727       0.029726      -0.005044      -0.009915      -0.024118       0.003824       0.036670      -0.028079      -0.001122       0.029200             10.805312       5.889520       1.730851       1.772624      12.045939       3.848743      14.480478           0.000001
          150              C       7.925976       3.465419      12.193945      -0.124669      34.991373 0.43695523E+03  0.10285481E+05                                 9.274085                            6.961750       0.045954       1.974240                    0.999499      29.719689      85.483519       0.625586       0.415941      -1.064540       0.003803       0.027876      -0.001942       0.028201       0.006040      -0.002841      -0.012592      -0.031469      -0.067812      -0.025705      -0.005540       0.031246             11.010381       5.463619       1.779258       1.553826      11.348517       4.402459      16.219008           0.000002
          151              C       4.985327       1.838680       7.684297       0.593406      22.987309 0.24548066E+03  0.50688666E+04                                 7.487276                            5.573672      -0.052190       2.039809                    0.999627      22.392096      62.970928       0.625051       0.474566      -1.016564       0.065263       0.007951       0.013405       0.067099       0.000816       0.004953       0.066219      -0.070621       0.217417      -0.071769      -0.039832       0.111601              8.952153      13.847410       0.305766       0.419264       7.406673      -1.976852       5.602377           0.000002
          152              C       3.493851       1.819245       7.698613      -0.029651      36.260074 0.43932321E+03  0.10287592E+05                                 9.491947                            6.946742      -0.032340       1.991935                    0.999344      27.393576      76.924559       0.634990       0.411917      -1.074144      -0.050855       0.009607       0.012327       0.053202       0.003436       0.007866       0.008779      -0.021908      -0.022268      -0.015765      -0.003327       0.019092             11.684174      19.656596      -0.247926       0.691234       7.324227      -2.541209       8.071700          -0.000000
          153              C       2.784451       2.532467       6.744787      -0.114881      34.012074 0.45975660E+03  0.11029500E+05                                 9.320247                            7.297201      -0.167094       1.922843                    0.998695      30.027532      88.992663       0.587844       0.434326      -1.046522      -0.021665      -0.006293       0.020308       0.030354       0.011128      -0.012277       0.010569      -0.042073       0.038504      -0.034711       0.010377       0.024334             10.849031      16.711469      -0.748223       1.076287       7.809249      -2.607387       8.026377          -0.000001
          154              C       1.409038       2.436404       6.700048      -0.102677      33.915170 0.45428220E+03  0.10870499E+05                                 9.330967                            7.269812      -0.211574       1.910239                    0.998573      29.890317      88.604308       0.586719       0.436267      -1.044884       0.021548      -0.008131       0.017128       0.028702      -0.018962       0.006356       0.013528      -0.039671       0.044557      -0.037245       0.008549       0.028695             10.880247      17.034215       0.670845      -0.676320       7.513649      -2.657630       8.092878          -0.000000
          155              C       0.731095       1.648999       7.609136      -0.019018      37.498775 0.43227364E+03  0.10081901E+05                                 9.741009                            6.898549      -0.001697       2.005338                    0.999342      27.137195      76.057572       0.636113       0.412846      -1.073513       0.047379       0.005677       0.008100       0.048400      -0.003759      -0.004820       0.008434      -0.022571      -0.011341      -0.012216      -0.005497       0.017712             12.358253      21.851898       0.199291      -0.167342       7.018904      -2.587508       8.203957           0.000000
          156              C      10.079125       1.578471       7.575135       0.601045      23.411295 0.24645971E+03  0.50967637E+04                                 7.652856                            5.610446      -0.091197       2.031075                    0.999483      22.340019      62.977319       0.618411       0.478939      -1.013716      -0.064652       0.000304       0.001437       0.064669      -0.001073       0.001277       0.072234      -0.085157       0.176547      -0.072085      -0.039679       0.111764              9.381047      15.668565       0.443920      -0.324775       6.529470      -1.935764       5.945107           0.000001
          157              C       1.436156       0.948540       8.562962      -0.115943      32.992134 0.42598070E+03  0.99838583E+04                                 8.953764                            6.911068       0.061355       1.986870                    0.999722      29.522377      85.296799       0.621536       0.420467      -1.059508       0.013049       0.021183      -0.012091       0.027662       0.008571      -0.017290      -0.007526      -0.032392       0.027992      -0.029290       0.004004       0.025286             10.219535      16.381834      -0.873428       0.861501       6.530246      -2.320081       7.746526           0.000002
          158              C       2.811568       1.025769       8.614859      -0.129766      33.643944 0.44703640E+03  0.10602211E+05                                 9.073468                            7.083716       0.037409       1.973887                    0.999755      29.972468      87.050678       0.613538       0.420931      -1.059443      -0.015096       0.021294      -0.008789       0.027542      -0.008731       0.017483      -0.017444      -0.026268       0.034711      -0.026890      -0.006970       0.033860             10.311914      15.915691      -0.137610       0.018169       7.084980      -2.409181       7.935072           0.000002
          159              C       0.774483       0.750169       3.598771      -0.025193      29.640516 0.40031226E+03  0.92531186E+04                                 8.415882                            6.730645       0.182553       2.039309                    0.999792      28.533465      82.320113       0.624412       0.424371      -1.055291       0.057463       0.061460      -0.032187       0.090085       0.015411      -0.015271      -0.025209       0.042680      -0.054043      -0.040563      -0.003614       0.044177              9.343587      13.005379      -0.611538       2.204136       7.974235      -2.695717       7.051147          -0.000001
          160              C       1.046745      -0.265195       4.443435      -0.133824      29.622161 0.41626070E+03  0.96704891E+04                                 8.212031                            6.733254       0.428055       2.102451                    0.999851      29.299893      83.449773       0.645516       0.408428      -1.070478       0.051510      -0.009993       0.031296       0.061095       0.005751       0.004413      -0.044301       0.095398      -0.119271      -0.078835       0.010877       0.067958              8.882900      12.003334       1.007388       0.914224       8.125442      -2.582622       6.519925           0.000000
          161              C       2.914616       0.767530       3.978154       0.361963      25.784824 0.30982581E+03  0.67176925E+04                                 7.930145                            6.127660       0.114601       2.081815                    0.999308      23.547442      65.812986       0.621585       0.454468      -1.037288       0.025421       0.018862      -0.014603       0.034860       0.019213      -0.005393       0.006088       0.049038      -0.053048      -0.027909      -0.012253       0.040162              9.101807      13.115707       0.594473       0.939917       7.732867      -2.796678       6.456848          -0.000000
          162              C       4.352941       1.131564       3.979943      -0.553021      30.046163 0.48554605E+03  0.11724126E+05                                 8.139857                            7.073537       0.042930       1.981525                    0.996230      32.500052      94.404460       0.656420       0.386433      -1.085269      -0.030556       0.006201      -0.010513       0.032904       0.011867       0.008237       0.005044       0.024984      -0.025315      -0.013921      -0.010309       0.024230              8.793533      11.849088       0.560586      -0.216345       7.505561      -0.814804       7.025951          -0.000001
          163              C       3.102271      -1.054732       5.681798      -0.076913      26.387985 0.39055347E+03  0.90077751E+04                                 7.896197                            6.678202      -0.321449       1.913281                    0.996948      28.137373      82.148828       0.620153       0.428223      -1.048730       0.007939      -0.006692      -0.096140       0.096699      -0.017708       0.024474      -0.029528       0.023369      -0.059044      -0.043209      -0.006877       0.050086              8.944060       8.397864      -3.445684       1.842549      10.486391      -2.689357       7.947924           0.000002
          164              C       4.085018      16.176421       5.110934      -0.219176      25.857972 0.42099333E+03  0.98278986E+04                                 7.598597                            6.778475       0.136542       2.034390                    0.999285      29.172045      83.836917       0.641063       0.409280      -1.067767       0.000829       0.028504       0.077709       0.082776      -0.024822       0.013329      -0.000156       0.029642      -0.013842      -0.028523      -0.006215       0.034738              8.252067       7.657678      -2.339449       1.038454       9.109968      -1.992661       7.988554           0.000000
          165              C       5.066680      15.693015       6.166764      -0.085444      27.324799 0.40042278E+03  0.92831997E+04                                 8.087222                            6.773309      -0.305873       1.918369                    0.996668      28.182608      82.203865       0.614912       0.429649      -1.048988      -0.098588      -0.005873       0.009707       0.099239       0.002337      -0.033516      -0.025830      -0.015201       0.069656      -0.041225      -0.010747       0.051972              9.276891       7.806164       0.076259      -0.068414       9.609425      -3.942931      10.415084           0.000001
          166              C       3.843128      -2.600189       8.371481      -0.130243      31.566839 0.44109391E+03  0.10418307E+05                                 8.721925                            7.024762       0.237494       2.050749                    0.998803      29.458068      85.166236       0.618125       0.419530      -1.061143       0.040202      -0.005182      -0.052172       0.066068       0.005743      -0.042287       0.026440      -0.062615       0.104951      -0.069454       0.006437       0.063018              9.896173       5.542515       0.708715      -1.591603      14.683871      -2.412972       9.462133           0.000002
          167              C       3.323551      14.650414       9.142774      -0.042593      29.547927 0.38900682E+03  0.89135599E+04                                 8.286623                            6.557279       0.230961       2.047685                    0.999894      28.578692      81.669357       0.644898       0.414497      -1.063196       0.003398      -0.088240      -0.011019       0.088991       0.006144      -0.027989       0.025508      -0.066174       0.002684      -0.053122       0.005332       0.047790              9.346555       6.051703       1.116178      -2.926251      10.923781      -2.315752      11.064180           0.000003
          168              C       4.215183      13.697756       7.428392       0.350590      26.465310 0.31165240E+03  0.67586889E+04                                 8.011991                            6.117425       0.146969       2.092653                    0.999572      23.590907      65.669656       0.627214       0.450296      -1.040997       0.000450      -0.041482      -0.005956       0.041910      -0.020868      -0.003421       0.028508      -0.027151      -0.001086      -0.030973      -0.011435       0.042408              9.271925       5.103080       0.189944      -2.330413      13.298616      -0.333795       9.414078           0.000002
          169              C       4.732590      12.688645       6.456670      -0.547381      28.528990 0.45083808E+03  0.10643661E+05                                 7.791771                            6.800978       0.250881       2.037439                    0.998435      32.045285      90.853400       0.674345       0.384728      -1.090799      -0.018759       0.010125       0.034662       0.040693      -0.021231      -0.009837       0.024588       0.002534       0.015153      -0.029346      -0.008282       0.037629              8.148988       6.096582      -0.158451      -0.444558      10.283121       0.854255       8.067260           0.000005
          170              C       3.043696       9.026803       8.192527       0.612741      23.635214 0.23791673E+03  0.48706429E+04                                 7.692743                            5.495783      -0.027997       2.055647                    0.999485      21.966130      61.353743       0.628462       0.476064      -1.016546       0.013370       0.036003       0.051019       0.063858      -0.021803      -0.023057      -0.010681       0.160166      -0.192978      -0.074585      -0.043116       0.117701              9.743155       4.609413       1.461372       1.435515      11.122579       4.149691      13.497473           0.000001
          171              C       2.792044       8.187030       6.979217      -0.017705      39.299590 0.43209496E+03  0.10058127E+05                                10.052558                            6.878579      -0.030093       1.994884                    0.999332      27.049087      75.282000       0.640794       0.410629      -1.076943      -0.001172      -0.026006      -0.037109       0.045329      -0.010725       0.000550      -0.004187       0.007537      -0.020388      -0.010672      -0.004476       0.015148             13.407326       5.827201       2.549939       2.122747      14.704652       7.501381      19.690124           0.000001
          172              C       2.422157       6.860483       7.127749      -0.095430      32.686102 0.41208451E+03  0.95502017E+04                                 8.872975                            6.760535       0.115609       2.011735                    0.999585      28.704667      81.678431       0.635437       0.415917      -1.065533       0.010748      -0.001065      -0.021856       0.024379      -0.008037      -0.005983      -0.023520       0.015006       0.019659      -0.030101       0.007142       0.022958             10.490040       5.300990       2.085920       1.148587      12.736569       4.836157      13.432561          -0.000002
          173              C       2.223655       6.060913       6.016443      -0.111699      34.559355 0.44685043E+03  0.10599337E+05                                 9.294935                            7.113756       0.083844       2.001475                    0.999718      29.411552      85.497271       0.608027       0.424685      -1.056831       0.019494       0.020391       0.006150       0.028873       0.004127      -0.008056      -0.014207      -0.007983      -0.063656      -0.027351       0.004939       0.022411             10.899215       5.802922       1.779628       1.147921      12.245059       3.578224      14.649663          -0.000001
          174              C       2.362498       6.581805       4.747657      -0.030159      36.284508 0.45566114E+03  0.10771215E+05                                 9.519275                            7.109130       0.148644       2.051049                    0.999406      27.455425      77.537424       0.622962       0.415932      -1.071225       0.019787       0.029582       0.038054       0.052103      -0.008403       0.004586      -0.001624       0.005803      -0.007072      -0.008105      -0.003536       0.011642             11.496497       5.915896       1.791510       1.446856      12.588040       4.320103      15.985555          -0.000000
          175              C       2.148811       5.697068       3.543295       0.594019      21.917274 0.24467313E+03  0.50536531E+04                                 7.261961                            5.577185       0.004483       2.060544                    0.999539      22.438561      63.340546       0.622031       0.476733      -1.014278       0.000184      -0.038122      -0.056091       0.067820      -0.013512      -0.012882      -0.017157       0.150969      -0.163289      -0.070766      -0.033948       0.104714              8.465444       4.660897       0.411455       0.841179       9.561810       1.673313      11.173626           0.000000
          176              C       2.707436       7.916852       4.590177      -0.131995      34.662202 0.44642463E+03  0.10574863E+05                                 9.228175                            7.051659       0.137633       2.005672                    0.999696      29.864527      86.438275       0.619033       0.417701      -1.062410       0.005049      -0.011992       0.026727       0.029726      -0.005044      -0.009915      -0.024118       0.003824       0.036670      -0.028079      -0.001122       0.029200             10.805311       5.889519       1.730851       1.772624      12.045937       3.848742      14.480476           0.000001
          177              C       2.921124       8.705483       5.701483      -0.124669      34.991371 0.43695519E+03  0.10285480E+05                                 9.274084                            6.961750       0.045954       1.974240                    0.999499      29.719688      85.483510       0.625586       0.415940      -1.064540      -0.003803      -0.027876       0.001942       0.028201       0.006040      -0.002841      -0.012592      -0.031469      -0.067812      -0.025706      -0.005540       0.031246             11.010380       5.463618       1.779258       1.553826      11.348515       4.402458      16.219006           0.000002
          178              C       5.861773      10.332222      10.211131       0.593406      22.987308 0.24548064E+03  0.50688662E+04                                 7.487275                            5.573671      -0.052190       2.039809                    0.999627      22.392095      62.970925       0.625051       0.474566      -1.016564      -0.065263      -0.007951      -0.013405       0.067099       0.000816       0.004953       0.066219      -0.070621       0.217417      -0.071769      -0.039832       0.111601              8.952153      13.847409       0.305766       0.419264       7.406673      -1.976851       5.602377           0.000001
          179              C       7.353249      10.351657      10.196815      -0.029651      36.260074 0.43932321E+03  0.10287592E+05                                 9.491947                            6.946742      -0.032340       1.991935                    0.999344      27.393576      76.924561       0.634990       0.411917      -1.074144       0.050855      -0.009607      -0.012327       0.053202       0.003436       0.007866       0.008779      -0.021908      -0.022268      -0.015765      -0.003327       0.019092             11.684174      19.656596      -0.247927       0.691234       7.324227      -2.541210       8.071700          -0.000000
          180              C       8.062649       9.638435      11.150641      -0.114881      34.012075 0.45975662E+03  0.11029500E+05                                 9.320248                            7.297201      -0.167094       1.922843                    0.998695      30.027532      88.992664       0.587844       0.434326      -1.046522       0.021665       0.006293      -0.020308       0.030354       0.011128      -0.012277       0.010569      -0.042073       0.038504      -0.034711       0.010377       0.024334             10.849032      16.711470      -0.748223       1.076288       7.809249      -2.607387       8.026377          -0.000001
          181              C       9.438062       9.734498      11.195380      -0.102677      33.915168 0.45428217E+03  0.10870498E+05                                 9.330967                            7.269812      -0.211574       1.910239                    0.998573      29.890316      88.604306       0.586719       0.436267      -1.044884      -0.021548       0.008131      -0.017128       0.028702      -0.018962       0.006356       0.013528      -0.039671       0.044557      -0.037245       0.008549       0.028695             10.880247      17.034215       0.670845      -0.676320       7.513649      -2.657629       8.092878          -0.000000
          182              C      10.116005      10.521903      10.286292      -0.019018      37.498775 0.43227364E+03  0.10081901E+05                                 9.741009                            6.898549      -0.001697       2.005338                    0.999342      27.137195      76.057571       0.636113       0.412846      -1.073513      -0.047379      -0.005677      -0.008100       0.048400      -0.003759      -0.004820       0.008434      -0.022571      -0.011341      -0.012216      -0.005497       0.017712             12.358253      21.851898       0.199291      -0.167342       7.018904      -2.587507       8.203956           0.000000
          183              C       0.767975      10.592431      10.320293       0.601045      23.411294 0.24645970E+03  0.50967634E+04                                 7.652856                            5.610445      -0.091197       2.031075                    0.999483      22.340018      62.977314       0.618411       0.478939      -1.013716       0.064652      -0.000304      -0.001437       0.064668      -0.001073       0.001277       0.072234      -0.085157       0.176547      -0.072085      -0.039679       0.111764              9.381047      15.668564       0.443920      -0.324775       6.529470      -1.935764       5.945106           0.000001
          184              C       9.410944      11.222362       9.332466      -0.115943      32.992137 0.42598076E+03  0.99838601E+04                                 8.953764                            6.911068       0.061355       1.986870                    0.999722      29.522378      85.296801       0.621536       0.420467      -1.059508      -0.013049      -0.021183       0.012091       0.027662       0.008571      -0.017290      -0.007526      -0.032392       0.027992      -0.029290       0.004003       0.025287             10.219536      16.381836      -0.873429       0.861502       6.530247      -2.320081       7.746526           0.000002
          185              C       8.035532      11.145133       9.280569      -0.129766      33.643943 0.44703640E+03  0.10602211E+05                                 9.073468                            7.083716       0.037409       1.973887                    0.999755      29.972468      87.050679       0.613538       0.420931      -1.059443       0.015096      -0.021294       0.008789       0.027542      -0.008731       0.017483      -0.017444      -0.026268       0.034711      -0.026890      -0.006970       0.033860             10.311914      15.915690      -0.137611       0.018170       7.084980      -2.409181       7.935072           0.000002
          186              C       4.649067       6.835620      12.546485      -0.025193      29.640513 0.40031221E+03  0.92531172E+04                                 8.415882                            6.730645       0.182553       2.039309                    0.999792      28.533463      82.320108       0.624412       0.424371      -1.055291      -0.057463       0.061460      -0.032187       0.090085      -0.015411       0.015271      -0.025209       0.042680      -0.054043      -0.040563      -0.003614       0.044177              9.343587      13.005379       0.611538      -2.204136       7.974235      -2.695717       7.051146          -0.000001
          187              C       4.376805       5.820256      13.391149      -0.133824      29.622163 0.41626073E+03  0.96704901E+04                                 8.212031                            6.733255       0.428055       2.102451                    0.999851      29.299894      83.449780       0.645516       0.408428      -1.070478      -0.051510      -0.009993       0.031296       0.061095      -0.005751      -0.004413      -0.044301       0.095398      -0.119271      -0.078835       0.010877       0.067958              8.882901      12.003335      -1.007389      -0.914224       8.125442      -2.582623       6.519926           0.000000
          188              C       2.508934       6.852981      12.925868       0.361963      25.784824 0.30982581E+03  0.67176925E+04                                 7.930146                            6.127661       0.114601       2.081815                    0.999308      23.547442      65.812988       0.621585       0.454468      -1.037288      -0.025420       0.018862      -0.014603       0.034860      -0.019213       0.005393       0.006088       0.049038      -0.053048      -0.027909      -0.012253       0.040162              9.101808      13.115708      -0.594473      -0.939917       7.732867      -2.796678       6.456848          -0.000000
          189              C       1.070609       7.217015      12.927657      -0.553021      30.046162 0.48554602E+03  0.11724125E+05                                 8.139857                            7.073537       0.042930       1.981525                    0.996230      32.500052      94.404462       0.656420       0.386433      -1.085269       0.030556       0.006201      -0.010513       0.032904      -0.011867      -0.008237       0.005044       0.024984      -0.025315      -0.013921      -0.010309       0.024230              8.793534      11.849088      -0.560586       0.216345       7.505561      -0.814804       7.025951          -0.000001
          190              C       2.321279       5.030719      14.629512      -0.076913      26.387985 0.39055346E+03  0.90077750E+04                                 7.896197                            6.678202      -0.321449       1.913281                    0.996948      28.137373      82.148828       0.620153       0.428223      -1.048730      -0.007939      -0.006692      -0.096140       0.096699       0.017708      -0.024474      -0.029528       0.023369      -0.059044      -0.043209      -0.006877       0.050086              8.944060       8.397864       3.445684      -1.842549      10.486391      -2.689357       7.947924           0.000002
          191              C       1.338532       4.029872      14.058648      -0.219176      25.857973 0.42099336E+03  0.98278994E+04                                 7.598597                            6.778476       0.136543       2.034390                    0.999285      29.172045      83.836914       0.641063       0.409280      -1.067767      -0.000829       0.028504       0.077709       0.082776       0.024822      -0.013329      -0.000156       0.029642      -0.013842      -0.028523      -0.006215       0.034738              8.252067       7.657678       2.339450      -1.038454       9.109968      -1.992661       7.988554           0.000000
          192              C       0.356870       3.546466      15.114478      -0.085444      27.324798 0.40042276E+03  0.92831989E+04                                 8.087222                            6.773309      -0.305873       1.918369                    0.996668      28.182607      82.203861       0.614912       0.429649      -1.048988       0.098588      -0.005873       0.009707       0.099239      -0.002337       0.033516      -0.025830      -0.015201       0.069656      -0.041225      -0.010747       0.051972              9.276891       7.806164      -0.076259       0.068414       9.609425      -3.942931      10.415083           0.000001
          193              C       1.580422       3.485262      17.319195      -0.130243      31.566839 0.44109391E+03  0.10418307E+05                                 8.721924                            7.024761       0.237494       2.050749                    0.998803      29.458068      85.166235       0.618125       0.419530      -1.061143      -0.040202      -0.005182      -0.052172       0.066068      -0.005743       0.042287       0.026440      -0.062615       0.104951      -0.069454       0.006437       0.063018              9.896172       5.542514      -0.708715       1.591603      14.683870      -2.412972       9.462132           0.000003
          194              C       2.099999       8.564963       0.195060      -0.042593      29.547929 0.38900685E+03  0.89135609E+04                                 8.286623                            6.557279       0.230961       2.047685                    0.999894      28.578693      81.669359       0.644898       0.414497      -1.063196      -0.003398      -0.088240      -0.011019       0.088991      -0.006144       0.027989       0.025508      -0.066174       0.002684      -0.053122       0.005332       0.047790              9.346555       6.051703      -1.116178       2.926250      10.923781      -2.315752      11.064180           0.000003
          195              C       1.208367       1.551207      16.376106       0.350590      26.465308 0.31165237E+03  0.67586883E+04                                 8.011991                            6.117425       0.146969       2.092653                    0.999572      23.590906      65.669652       0.627214       0.450296      -1.040997      -0.000450      -0.041482      -0.005956       0.041910       0.020868       0.003421       0.028508      -0.027151      -0.001086      -0.030973      -0.011435       0.042408              9.271924       5.103080      -0.189944       2.330413      13.298616      -0.333795       9.414077           0.000002
          196              C       0.690960       0.542096      15.404384      -0.547381      28.528992 0.45083811E+03  0.10643662E+05                                 7.791772                            6.800978       0.250881       2.037439                    0.998435      32.045286      90.853404       0.674345       0.384728      -1.090799       0.018759       0.010125       0.034662       0.040693       0.021231       0.009837       0.024588       0.002534       0.015153      -0.029346      -0.008282       0.037629              8.148988       6.096582       0.158451       0.444558      10.283122       0.854255       8.067261           0.000005
          197              C       2.379854      -3.119746      17.140241       0.612741      23.635213 0.23791672E+03  0.48706427E+04                                 7.692744                            5.495783      -0.027997       2.055647                    0.999485      21.966130      61.353748       0.628462       0.476064      -1.016546      -0.013370       0.036003       0.051019       0.063858       0.021803       0.023057      -0.010681       0.160166      -0.192978      -0.074585      -0.043116       0.117701              9.743156       4.609413      -1.461372      -1.435515      11.122579       4.149692      13.497474           0.000001
          198              C       2.631506      -3.959519      15.926931      -0.017705      39.299593 0.43209499E+03  0.10058128E+05                                10.052558                            6.878580      -0.030094       1.994884                    0.999332      27.049088      75.282004       0.640794       0.410629      -1.076943       0.001172      -0.026006      -0.037109       0.045329       0.010725      -0.000550      -0.004187       0.007537      -0.020388      -0.010672      -0.004476       0.015148             13.407327       5.827201      -2.549939      -2.122747      14.704654       7.501382      19.690126           0.000001
          199              C       3.001393      -5.286066      16.075463      -0.095430      32.686103 0.41208451E+03  0.95502015E+04                                 8.872975                            6.760535       0.115609       2.011735                    0.999585      28.704668      81.678432       0.635437       0.415917      -1.065533      -0.010748      -0.001065      -0.021856       0.024379       0.008037       0.005983      -0.023520       0.015006       0.019659      -0.030101       0.007142       0.022958             10.490040       5.300989      -2.085919      -1.148585      12.736569       4.836158      13.432562          -0.000002
          200              C       3.199894      12.146364      14.964157      -0.111699      34.559358 0.44685042E+03  0.10599337E+05                                 9.294935                            7.113756       0.083844       2.001475                    0.999718      29.411551      85.497268       0.608027       0.424685      -1.056831      -0.019494       0.020391       0.006150       0.028873      -0.004127       0.008056      -0.014207      -0.007982      -0.063656      -0.027351       0.004939       0.022411             10.899216       5.802922      -1.779627      -1.147921      12.245060       3.578225      14.649666          -0.000000
          201              C       3.061052      12.667256      13.695371      -0.030159      36.284507 0.45566107E+03  0.10771213E+05                                 9.519275                            7.109129       0.148644       2.051049                    0.999406      27.455424      77.537420       0.622962       0.415932      -1.071225      -0.019787       0.029582       0.038054       0.052103       0.008403      -0.004586      -0.001624       0.005803      -0.007072      -0.008105      -0.003536       0.011642             11.496497       5.915896      -1.791510      -1.446858      12.588040       4.320104      15.985556          -0.000000
          202              C       3.274739      11.782519      12.491009       0.594019      21.917275 0.24467314E+03  0.50536531E+04                                 7.261961                            5.577185       0.004483       2.060544                    0.999539      22.438561      63.340546       0.622031       0.476733      -1.014278      -0.000184      -0.038122      -0.056091       0.067820       0.013512       0.012882      -0.017157       0.150969      -0.163289      -0.070766      -0.033948       0.104714              8.465445       4.660897      -0.411455      -0.841179       9.561810       1.673313      11.173627           0.000000
          203              C       2.716114      -4.229697      13.537891      -0.131995      34.662208 0.44642473E+03  0.10574866E+05                                 9.228176                            7.051660       0.137633       2.005672                    0.999696      29.864530      86.438290       0.619033       0.417701      -1.062410      -0.005049      -0.011992       0.026727       0.029726       0.005044       0.009915      -0.024118       0.003824       0.036670      -0.028079      -0.001122       0.029200             10.805313       5.889520      -1.730851      -1.772624      12.045940       3.848744      14.480479           0.000001
          204              C       2.502426      -3.441066      14.649197      -0.124669      34.991374 0.43695523E+03  0.10285481E+05                                 9.274085                            6.961750       0.045954       1.974240                    0.999499      29.719690      85.483521       0.625586       0.415940      -1.064540       0.003803      -0.027876       0.001942       0.028201      -0.006040       0.002841      -0.012592      -0.031469      -0.067812      -0.025705      -0.005540       0.031246             11.010381       5.463619      -1.779258      -1.553826      11.348517       4.402459      16.219007           0.000002
          205              C      10.408877       4.246771       1.263417       0.593406      22.987309 0.24548065E+03  0.50688666E+04                                 7.487276                            5.573672      -0.052191       2.039809                    0.999627      22.392096      62.970928       0.625051       0.474566      -1.016564       0.065263      -0.007951      -0.013405       0.067099      -0.000816      -0.004953       0.066219      -0.070621       0.217417      -0.071769      -0.039832       0.111601              8.952153      13.847410      -0.305766      -0.419264       7.406673      -1.976852       5.602377           0.000001
          206              C       8.917401       4.266206       1.249101      -0.029651      36.260074 0.43932321E+03  0.10287592E+05                                 9.491947                            6.946742      -0.032340       1.991935                    0.999344      27.393576      76.924561       0.634990       0.411917      -1.074144      -0.050855      -0.009607      -0.012327       0.053202      -0.003436      -0.007866       0.008779      -0.021908      -0.022268      -0.015765      -0.003327       0.019092             11.684174      19.656596       0.247926      -0.691234       7.324227      -2.541210       8.071700           0.000000
          207              C       8.208001       3.552984       2.202927      -0.114881      34.012073 0.45975659E+03  0.11029499E+05                                 9.320247                            7.297201      -0.167094       1.922843                    0.998695      30.027532      88.992661       0.587844       0.434326      -1.046522      -0.021665       0.006293      -0.020308       0.030354      -0.011128       0.012277       0.010569      -0.042073       0.038504      -0.034711       0.010377       0.024334             10.849031      16.711468       0.748223      -1.076287       7.809248      -2.607387       8.026376          -0.000001
          208              C       6.832588       3.649047       2.247666      -0.102677      33.915170 0.45428220E+03  0.10870499E+05                                 9.330967                            7.269812      -0.211574       1.910239                    0.998573      29.890317      88.604307       0.586719       0.436267      -1.044884       0.021548       0.008131      -0.017128       0.028702       0.018962      -0.006356       0.013528      -0.039671       0.044557      -0.037245       0.008549       0.028695             10.880247      17.034215      -0.670845       0.676320       7.513648      -2.657630       8.092878          -0.000000
          209              C       6.154645       4.436452       1.338578      -0.019018      37.498775 0.43227364E+03  0.10081901E+05                                 9.741009                            6.898549      -0.001697       2.005338                    0.999342      27.137195      76.057572       0.636113       0.412846      -1.073513       0.047379      -0.005677      -0.008100       0.048400       0.003759       0.004820       0.008434      -0.022571      -0.011341      -0.012216      -0.005497       0.017712             12.358253      21.851899      -0.199291       0.167342       7.018904      -2.587508       8.203957           0.000000
          210              C       4.655575       4.506980       1.372579       0.601045      23.411296 0.24645972E+03  0.50967638E+04                                 7.652856                            5.610445      -0.091197       2.031075                    0.999483      22.340019      62.977316       0.618411       0.478939      -1.013716      -0.064652      -0.000304      -0.001437       0.064669       0.001073      -0.001277       0.072234      -0.085157       0.176547      -0.072085      -0.039679       0.111764              9.381047      15.668564      -0.443920       0.324775       6.529469      -1.935764       5.945106           0.000001
          211              C       6.859706       5.136911       0.384752      -0.115943      32.992140 0.42598080E+03  0.99838614E+04                                 8.953765                            6.911069       0.061355       1.986870                    0.999722      29.522380      85.296810       0.621535       0.420467      -1.059508       0.013049      -0.021183       0.012091       0.027662      -0.008571       0.017290      -0.007526      -0.032393       0.027992      -0.029290       0.004003       0.025287             10.219537      16.381837       0.873429      -0.861502       6.530247      -2.320081       7.746526           0.000002
          212              C       8.235118       5.059682       0.332855      -0.129766      33.643944 0.44703641E+03  0.10602212E+05                                 9.073468                            7.083717       0.037409       1.973887                    0.999755      29.972469      87.050683       0.613538       0.420931      -1.059443      -0.015096      -0.021294       0.008789       0.027542       0.008731      -0.017483      -0.017444      -0.026268       0.034711      -0.026890      -0.006970       0.033860             10.311914      15.915691       0.137611      -0.018170       7.084980      -2.409181       7.935072           0.000002
          213              N       7.394468       4.691715       5.642249      -0.335054      38.862061 0.53103357E+03  0.12875985E+05                                 9.473434                            7.369597       0.133542       2.069176                    0.996875      28.445892      78.015326       0.658644       0.383528      -1.107315      -0.076281       0.081608      -0.048730       0.121875      -0.003286      -0.010427       0.025802       0.110817      -0.108732      -0.062755      -0.012062       0.074816             10.933488      11.705071       0.439996      -1.495651      11.675385      -5.107240       9.420009          -0.000001
          214              N       7.824013       6.334023       4.268060      -0.009298      29.186620 0.34596558E+03  0.75192260E+04                                 7.843706                            5.882620       0.156308       2.134394                    0.998783      23.384819      60.267334       0.751322       0.375094      -1.116044      -0.023143       0.042591      -0.052342       0.071339       0.016409      -0.040615      -0.073351       0.063820      -0.079523      -0.098524       0.009712       0.088812              9.324862      10.345263       2.347267      -3.031425       9.371385      -4.649965       8.257939           0.000001
          215              N       9.827473       9.301047       1.666064      -0.007627      29.994236 0.35852637E+03  0.78718238E+04                                 8.010078                            6.004780       0.114707       2.117238                    0.998745      23.617422      61.426777       0.739686       0.377142      -1.113136       0.001633      -0.072939       0.015762       0.074641      -0.012417       0.070999      -0.013489      -0.090027       0.118858      -0.100938       0.019824       0.081114              9.848048       5.362747      -1.762766       2.728280      12.737255      -4.849164      11.444141           0.000002
          216              N       8.985738      10.875273       0.409447      -0.329074      39.459284 0.51975625E+03  0.12560789E+05                                 9.676114                            7.328401       0.066594       2.046158                    0.997232      28.526422      78.630643       0.654092       0.387481      -1.102221       0.001845      -0.116447      -0.015483       0.117486       0.037582       0.017755       0.049438       0.020989       0.091639      -0.065359      -0.009485       0.074844             11.879230       6.763822      -2.293583       2.929754      17.047526      -4.513776      11.826342           0.000002
          217              N       8.876182      10.777166      14.589963      -0.335054      38.862061 0.53103358E+03  0.12875985E+05                                 9.473434                            7.369597       0.133542       2.069176                    0.996875      28.445892      78.015325       0.658644       0.383528      -1.107315       0.076281       0.081608      -0.048730       0.121875       0.003286       0.010427       0.025802       0.110817      -0.108732      -0.062755      -0.012062       0.074816             10.933488      11.705071      -0.439996       1.495651      11.675384      -5.107240       9.420008          -0.000001
          218              N       8.446637      12.419474      13.215774      -0.009298      29.186620 0.34596557E+03  0.75192259E+04                                 7.843706                            5.882620       0.156308       2.134394                    0.998783      23.384819      60.267333       0.751322       0.375094      -1.116044       0.023143       0.042591      -0.052342       0.071339      -0.016409       0.040615      -0.073351       0.063820      -0.079523      -0.098524       0.009712       0.088812              9.324862      10.345263      -2.347267       3.031425       9.371385      -4.649965       8.257939           0.000001
          219              N       6.443177      -2.845502      10.613778      -0.007627      29.994235 0.35852637E+03  0.78718238E+04                                 8.010078                            6.004780       0.114707       2.117238                    0.998745      23.617422      61.426777       0.739686       0.377142      -1.113136      -0.001633      -0.072939       0.015762       0.074641       0.012417      -0.070999      -0.013489      -0.090027       0.118858      -0.100938       0.019824       0.081114              9.848048       5.362747       1.762766      -2.728280      12.737255      -4.849164      11.444141           0.000001
          220              N       7.284912      -1.271276       9.357161      -0.329074      39.459285 0.51975626E+03  0.12560789E+05                                 9.676115                            7.328402       0.066594       2.046158                    0.997232      28.526422      78.630646       0.654092       0.387481      -1.102220      -0.001845      -0.116447      -0.015483       0.117486      -0.037582      -0.017755       0.049438       0.020989       0.091639      -0.065359      -0.009485       0.074844             11.879231       6.763823       2.293583      -2.929754      17.047528      -4.513776      11.826343           0.000002
          221              N       1.970918       1.393736       3.305465      -0.335054      38.862061 0.53103358E+03  0.12875985E+05                                 9.473434                            7.369597       0.133542       2.069176                    0.996875      28.445892      78.015325       0.658644       0.383528      -1.107315      -0.076281      -0.081608       0.048730       0.121875       0.003286       0.010427       0.025802       0.110817      -0.108732      -0.062755      -0.012062       0.074816             10.933488      11.705070      -0.439996       1.495651      11.675384      -5.107240       9.420008          -0.000001
          222              N       2.400463      -0.248572       4.679654      -0.009298      29.186619 0.34596557E+03  0.75192259E+04                                 7.843706                            5.882620       0.156308       2.134394                    0.998783      23.384819      60.267332       0.751322       0.375094      -1.116044      -0.023143      -0.042591       0.052342       0.071339      -0.016409       0.040615      -0.073351       0.063820      -0.079523      -0.098524       0.009712       0.088812              9.324862      10.345263      -2.347267       3.031425       9.371384      -4.649965       8.257939           0.000001
          223              N       4.403923      15.016404       7.281650      -0.007627      29.994235 0.35852637E+03  0.78718238E+04                                 8.010079                            6.004781       0.114707       2.117238                    0.998745      23.617422      61.426778       0.739686       0.377142      -1.113136       0.001633       0.072939      -0.015762       0.074641       0.012417      -0.070999      -0.013489      -0.090027       0.118858      -0.100938       0.019824       0.081114              9.848048       5.362747       1.762766      -2.728280      12.737255      -4.849164      11.444141           0.000002
          224              N       3.562188      13.442178       8.538267      -0.329074      39.459289 0.51975632E+03  0.12560791E+05                                 9.676115                            7.328402       0.066594       2.046158                    0.997232      28.526424      78.630652       0.654092       0.387481      -1.102221       0.001845       0.116447       0.015483       0.117486      -0.037582      -0.017755       0.049438       0.020989       0.091639      -0.065359      -0.009485       0.074844             11.879232       6.763823       2.293584      -2.929755      17.047529      -4.513777      11.826343           0.000002
          225              N       3.452632       7.479187      12.253179      -0.335054      38.862061 0.53103358E+03  0.12875985E+05                                 9.473434                            7.369597       0.133542       2.069176                    0.996875      28.445892      78.015326       0.658644       0.383528      -1.107315       0.076281      -0.081608       0.048730       0.121875      -0.003286      -0.010427       0.025802       0.110817      -0.108732      -0.062755      -0.012062       0.074816             10.933488      11.705071       0.439996      -1.495651      11.675385      -5.107240       9.420008          -0.000001
          226              N       3.023087       5.836879      13.627368      -0.009298      29.186620 0.34596557E+03  0.75192260E+04                                 7.843706                            5.882620       0.156308       2.134394                    0.998783      23.384819      60.267335       0.751322       0.375094      -1.116044       0.023143      -0.042591       0.052342       0.071339       0.016409      -0.040615      -0.073351       0.063820      -0.079523      -0.098524       0.009712       0.088812              9.324863      10.345264       2.347267      -3.031425       9.371385      -4.649965       8.257939           0.000001
          227              N       1.019627       2.869855      16.229364      -0.007627      29.994235 0.35852637E+03  0.78718239E+04                                 8.010079                            6.004781       0.114707       2.117238                    0.998745      23.617422      61.426780       0.739686       0.377142      -1.113136      -0.001633       0.072939      -0.015762       0.074641      -0.012417       0.070999      -0.013489      -0.090027       0.118858      -0.100938       0.019824       0.081114              9.848048       5.362747      -1.762767       2.728280      12.737256      -4.849164      11.444141           0.000002
          228              N       1.861362       1.295629      17.485981      -0.329074      39.459288 0.51975630E+03  0.12560791E+05                                 9.676115                            7.328402       0.066594       2.046158                    0.997232      28.526423      78.630650       0.654092       0.387481      -1.102220      -0.001845       0.116447       0.015483       0.117486       0.037582       0.017755       0.049438       0.020989       0.091639      -0.065359      -0.009485       0.074844             11.879232       6.763823      -2.293584       2.929755      17.047529      -4.513777      11.826343           0.000002
          229              O       8.624529      14.073276       0.932352      -0.572973      37.525466 0.54416202E+03  0.13128280E+05                                 8.945669                            7.216929       0.250559       2.128878                    0.997136      27.726985      73.146753       0.707324       0.358928      -1.138410      -0.002059       0.026270      -0.023817       0.035519       0.004104       0.015877       0.007965      -0.002762      -0.256029      -0.087720       0.038782       0.048938             10.530912       6.180540      -2.478996      -0.720248      16.579376       3.786701       8.832821           0.000001
          230              O       8.509550       9.817031      17.562573      -0.557371      34.308396 0.51027927E+03  0.12103729E+05                                 8.359390                            6.948374       0.358395       2.163019                    0.998706      27.368469      71.382287       0.727788       0.354805      -1.142725       0.003735      -0.017787       0.013291       0.022516       0.020062       0.006309      -0.034473       0.129840       0.065103      -0.089804       0.032660       0.057144              9.539936       5.455031      -0.262759      -1.042591       6.704285       0.754187      16.460493          -0.000002
          231              O       7.435687       1.609258       5.203454      -0.542397      36.180790 0.57535658E+03  0.14050546E+05                                 8.650233                            7.436789       0.257097       2.146556                    0.995247      27.242296      71.885390       0.695801       0.360467      -1.139227       0.002496      -0.013859       0.011075       0.017915      -0.000320       0.012256      -0.003129      -0.005372      -0.219335      -0.074581       0.035149       0.039432              9.555866       6.326538      -0.142693       0.180321      14.213173       1.499997       8.127886          -0.000001
          232              O       7.556090      -0.176351       6.511967      -0.577957      40.094447 0.61526681E+03  0.15322383E+05                                 9.361798                            7.747357       0.140958       2.091309                    0.995700      28.282023      76.061079       0.672308       0.365826      -1.131834       0.010218       0.024024      -0.014205       0.029721       0.011914       0.004496      -0.044415       0.121661       0.090868      -0.093261       0.046356       0.046905             10.670863       6.799956       0.868817      -0.913458       7.882938      -1.143639      17.329696          -0.000000
          233              O      10.723443       8.842399      16.010503      -0.540520      35.932988 0.53212199E+03  0.12779703E+05                                 8.698533                            7.180778       0.228562       2.133735                    0.996472      27.295077      72.092767       0.701832       0.363382      -1.133707      -0.003468      -0.007757       0.019623       0.021384      -0.054783       0.031929       0.010147      -0.059135       0.105783      -0.088510       0.036853       0.051658              9.945402      13.391673      -4.150265       2.132308       9.360288      -2.220848       7.084246          -0.000002
          234              O      10.712596       6.981466      17.224349      -0.579327      39.498057 0.60043192E+03  0.14835237E+05                                 9.207575                            7.592187       0.310967       2.141927                    0.997367      28.152096      74.970732       0.688611       0.359999      -1.138435      -0.002643       0.038346      -0.005457       0.038823       0.057625      -0.029535       0.023693      -0.054184       0.085829      -0.089940       0.039030       0.050910             10.525011      13.683232       3.443473      -3.156577      10.076806      -2.638880       7.814997           0.000001
          235              O       6.795708       8.491870      15.821885      -0.558427      37.629730 0.57736479E+03  0.14139364E+05                                 8.959597                            7.476764       0.165117       2.107045                    0.996063      27.692053      73.641812       0.688840       0.363085      -1.134956      -0.001793      -0.018666       0.014822       0.023902       0.044881      -0.038831       0.022705      -0.068167       0.087653      -0.088137       0.040380       0.047756             10.101449      14.009682       3.199792      -2.445398       8.503300      -2.364019       7.791366          -0.000002
          236              O       6.738219       6.788212      17.229718      -0.562866      35.727311 0.52927427E+03  0.12690042E+05                                 8.647551                            7.106999       0.253170       2.124982                    0.998185      27.757089      73.172021       0.713840       0.357868      -1.138428       0.007377       0.030076      -0.014878       0.034356      -0.057171       0.036194       0.024809      -0.044433       0.059054      -0.088909       0.037415       0.051494             10.038052      14.391967      -3.932798       2.999573       8.323681      -2.221878       7.398507           0.000001
          237              O       7.646121       1.926727       9.880066      -0.572973      37.525468 0.54416204E+03  0.13128281E+05                                 8.945670                            7.216929       0.250558       2.128878                    0.997136      27.726985      73.146755       0.707324       0.358928      -1.138410       0.002059       0.026270      -0.023817       0.035519      -0.004104      -0.015877       0.007965      -0.002762      -0.256029      -0.087720       0.038782       0.048938             10.530913       6.180540       2.478997       0.720248      16.579377       3.786701       8.832822           0.000001
          238              O       7.761100       3.731580       8.614859      -0.557371      34.308395 0.51027926E+03  0.12103728E+05                                 8.359389                            6.948374       0.358395       2.163019                    0.998706      27.368469      71.382286       0.727788       0.354805      -1.142725      -0.003735      -0.017787       0.013291       0.022516      -0.020062      -0.006309      -0.034472       0.129840       0.065103      -0.089804       0.032660       0.057144              9.539936       5.455031       0.262759       1.042591       6.704285       0.754187      16.460492          -0.000003
          239              O       8.834963       7.694709      14.151168      -0.542397      36.180790 0.57535658E+03  0.14050546E+05                                 8.650233                            7.436789       0.257097       2.146556                    0.995247      27.242296      71.885390       0.695801       0.360467      -1.139227      -0.002496      -0.013859       0.011075       0.017915       0.000320      -0.012256      -0.003129      -0.005372      -0.219335      -0.074581       0.035149       0.039432              9.555866       6.326538       0.142693      -0.180321      14.213173       1.499998       8.127886          -0.000001
          240              O       8.714560       5.909100      15.459681      -0.577957      40.094445 0.61526678E+03  0.15322382E+05                                 9.361798                            7.747357       0.140958       2.091309                    0.995700      28.282022      76.061078       0.672308       0.365826      -1.131834      -0.010218       0.024024      -0.014205       0.029721      -0.011914      -0.004496      -0.044415       0.121661       0.090868      -0.093261       0.046356       0.046905             10.670864       6.799956      -0.868817       0.913458       7.882938      -1.143639      17.329697          -0.000000
          241              O       5.547207       2.756948       7.062789      -0.540520      35.932990 0.53212201E+03  0.12779703E+05                                 8.698533                            7.180778       0.228562       2.133735                    0.996472      27.295078      72.092769       0.701832       0.363382      -1.133707       0.003468      -0.007757       0.019623       0.021384       0.054783      -0.031929       0.010147      -0.059135       0.105783      -0.088511       0.036853       0.051658              9.945402      13.391673       4.150265      -2.132308       9.360288      -2.220848       7.084246          -0.000002
          242              O       5.558054       0.896015       8.276635      -0.579327      39.498057 0.60043191E+03  0.14835237E+05                                 9.207575                            7.592187       0.310967       2.141927                    0.997367      28.152095      74.970732       0.688611       0.359999      -1.138435       0.002643       0.038346      -0.005457       0.038823      -0.057625       0.029535       0.023693      -0.054184       0.085829      -0.089940       0.039030       0.050910             10.525012      13.683232      -3.443474       3.156577      10.076806      -2.638880       7.814997           0.000001
          243              O       9.474942       2.406419       6.874171      -0.558427      37.629730 0.57736479E+03  0.14139364E+05                                 8.959597                            7.476765       0.165117       2.107045                    0.996063      27.692053      73.641813       0.688840       0.363085      -1.134956       0.001793      -0.018666       0.014822       0.023902      -0.044881       0.038831       0.022705      -0.068167       0.087653      -0.088137       0.040380       0.047756             10.101450      14.009682      -3.199792       2.445398       8.503300      -2.364019       7.791366          -0.000002
          244              O       9.532431       0.702761       8.282004      -0.562866      35.727314 0.52927433E+03  0.12690044E+05                                 8.647552                            7.106999       0.253170       2.124982                    0.998185      27.757090      73.172026       0.713840       0.357868      -1.138428      -0.007377       0.030076      -0.014878       0.034356       0.057171      -0.036194       0.024809      -0.044433       0.059054      -0.088909       0.037415       0.051494             10.038053      14.391969       3.932799      -2.999573       8.323682      -2.221879       7.398508           0.000001
          245              O       3.200979      10.244175       8.015362      -0.572973      37.525462 0.54416195E+03  0.13128278E+05                                 8.945668                            7.216928       0.250559       2.128878                    0.997136      27.726984      73.146748       0.707324       0.358928      -1.138410      -0.002059      -0.026270       0.023817       0.035519      -0.004104      -0.015877       0.007965      -0.002762      -0.256029      -0.087720       0.038782       0.048938             10.530911       6.180540       2.478996       0.720248      16.579374       3.786700       8.832820           0.000001
          246              O       3.086000       8.439322       9.280569      -0.557371      34.308397 0.51027930E+03  0.12103729E+05                                 8.359390                            6.948374       0.358395       2.163019                    0.998706      27.368470      71.382289       0.727788       0.354805      -1.142725       0.003735       0.017787      -0.013291       0.022516      -0.020062      -0.006309      -0.034473       0.129840       0.065103      -0.089804       0.032660       0.057144              9.539936       5.455031       0.262759       1.042591       6.704285       0.754187      16.460493          -0.000003
          247              O       2.012137       4.476193       3.744260      -0.542397      36.180790 0.57535658E+03  0.14050546E+05                                 8.650233                            7.436789       0.257097       2.146556                    0.995247      27.242296      71.885390       0.695801       0.360467      -1.139227       0.002496       0.013859      -0.011075       0.017915       0.000320      -0.012256      -0.003129      -0.005372      -0.219335      -0.074581       0.035149       0.039432              9.555866       6.326538       0.142693      -0.180322      14.213173       1.499997       8.127886          -0.000001
          248              O       2.132540       6.261802       2.435747      -0.577957      40.094446 0.61526680E+03  0.15322383E+05                                 9.361798                            7.747357       0.140958       2.091309                    0.995700      28.282023      76.061079       0.672308       0.365826      -1.131834       0.010218      -0.024024       0.014205       0.029721      -0.011914      -0.004496      -0.044415       0.121661       0.090868      -0.093261       0.046356       0.046905             10.670863       6.799956      -0.868817       0.913458       7.882938      -1.143639      17.329696          -0.000000
          249              O       5.299893       9.413954      10.832639      -0.540520      35.932988 0.53212199E+03  0.12779703E+05                                 8.698533                            7.180778       0.228562       2.133735                    0.996472      27.295078      72.092767       0.701832       0.363382      -1.133707      -0.003468       0.007757      -0.019623       0.021384       0.054783      -0.031929       0.010147      -0.059135       0.105783      -0.088511       0.036853       0.051658              9.945402      13.391672       4.150265      -2.132308       9.360288      -2.220848       7.084246          -0.000002
          250              O       5.289046      11.274887       9.618793      -0.579328      39.498058 0.60043194E+03  0.14835238E+05                                 9.207575                            7.592187       0.310967       2.141927                    0.997367      28.152096      74.970734       0.688611       0.359999      -1.138435      -0.002643      -0.038346       0.005457       0.038823      -0.057625       0.029535       0.023693      -0.054184       0.085829      -0.089940       0.039030       0.050910             10.525012      13.683233      -3.443474       3.156577      10.076807      -2.638880       7.814997           0.000001
          251              O       1.372158       9.764483      11.021257      -0.558427      37.629730 0.57736479E+03  0.14139364E+05                                 8.959597                            7.476764       0.165117       2.107045                    0.996063      27.692053      73.641812       0.688840       0.363085      -1.134956      -0.001793       0.018666      -0.014822       0.023902      -0.044881       0.038831       0.022705      -0.068167       0.087653      -0.088137       0.040380       0.047756             10.101449      14.009682      -3.199792       2.445398       8.503300      -2.364019       7.791366          -0.000002
          252              O       1.314669      11.468141       9.613424      -0.562866      35.727310 0.52927426E+03  0.12690041E+05                                 8.647551                            7.106999       0.253170       2.124982                    0.998185      27.757088      73.172020       0.713840       0.357868      -1.138428       0.007377      -0.030076       0.014878       0.034356       0.057171      -0.036194       0.024809      -0.044433       0.059054      -0.088909       0.037415       0.051494             10.038052      14.391968       3.932799      -2.999573       8.323681      -2.221879       7.398508           0.000001
          253              O       2.222571      -1.902374      16.963076      -0.572973      37.525473 0.54416214E+03  0.13128283E+05                                 8.945671                            7.216930       0.250558       2.128878                    0.997136      27.726987      73.146762       0.707324       0.358928      -1.138410       0.002059      -0.026270       0.023817       0.035519       0.004104       0.015877       0.007965      -0.002762      -0.256029      -0.087720       0.038782       0.048938             10.530914       6.180541      -2.478997      -0.720248      16.579379       3.786702       8.832823           0.000001
          254              O       2.337550       2.353871       0.332855      -0.557371      34.308397 0.51027928E+03  0.12103729E+05                                 8.359390                            6.948374       0.358395       2.163019                    0.998706      27.368469      71.382287       0.727788       0.354805      -1.142725      -0.003735       0.017787      -0.013291       0.022516       0.020062       0.006309      -0.034473       0.129840       0.065103      -0.089804       0.032660       0.057144              9.539937       5.455032      -0.262759      -1.042591       6.704285       0.754187      16.460493          -0.000003
          255              O       3.411413      10.561644      12.691974      -0.542397      36.180790 0.57535659E+03  0.14050547E+05                                 8.650234                            7.436789       0.257097       2.146556                    0.995247      27.242296      71.885391       0.695801       0.360467      -1.139227      -0.002496       0.013859      -0.011075       0.017915      -0.000320       0.012256      -0.003129      -0.005372      -0.219335      -0.074581       0.035149       0.039432              9.555866       6.326538      -0.142693       0.180321      14.213173       1.499998       8.127886          -0.000001
          256              O       3.291010      12.347253      11.383461      -0.577957      40.094446 0.61526680E+03  0.15322383E+05                                 9.361798                            7.747357       0.140958       2.091309                    0.995700      28.282023      76.061079       0.672308       0.365826      -1.131834      -0.010218      -0.024024       0.014205       0.029721       0.011914       0.004496      -0.044415       0.121661       0.090868      -0.093261       0.046356       0.046905             10.670863       6.799956       0.868817      -0.913458       7.882938      -1.143639      17.329697          -0.000000
          257              O       0.123657       3.328503       1.884925      -0.540520      35.932990 0.53212202E+03  0.12779704E+05                                 8.698533                            7.180779       0.228562       2.133735                    0.996472      27.295078      72.092770       0.701832       0.363382      -1.133707       0.003468       0.007757      -0.019623       0.021384      -0.054783       0.031929       0.010147      -0.059135       0.105783      -0.088511       0.036853       0.051658              9.945403      13.391673      -4.150265       2.132308       9.360288      -2.220848       7.084246          -0.000002
          258              O       0.134504       5.189436       0.671079      -0.579327      39.498057 0.60043192E+03  0.14835237E+05                                 9.207575                            7.592187       0.310967       2.141927                    0.997367      28.152096      74.970732       0.688611       0.359999      -1.138435       0.002643      -0.038346       0.005457       0.038823       0.057625      -0.029535       0.023693      -0.054184       0.085829      -0.089940       0.039030       0.050910             10.525011      13.683232       3.443473      -3.156577      10.076806      -2.638880       7.814997           0.000001
          259              O       4.051392       3.679032       2.073543      -0.558426      37.629727 0.57736474E+03  0.14139363E+05                                 8.959596                            7.476764       0.165118       2.107045                    0.996063      27.692052      73.641809       0.688840       0.363085      -1.134956       0.001793       0.018666      -0.014822       0.023902       0.044881      -0.038831       0.022705      -0.068167       0.087653      -0.088137       0.040380       0.047756             10.101449      14.009681       3.199792      -2.445397       8.503300      -2.364019       7.791366          -0.000002
          260              O       4.108881       5.382690       0.665710      -0.562866      35.727315 0.52927433E+03  0.12690044E+05                                 8.647552                            7.106999       0.253169       2.124981                    0.998185      27.757090      73.172026       0.713840       0.357868      -1.138428      -0.007377      -0.030076       0.014878       0.034356      -0.057171       0.036194       0.024809      -0.044433       0.059054      -0.088909       0.037415       0.051494             10.038053      14.391969      -3.932799       2.999574       8.323682      -2.221879       7.398508           0.000001

******************************************************
Auxiliary information for the entire system
The total spin magnetic moment of the unit cell is   0.000137
The total net atomic charge of the unit cell is   0.000013
Accuracy of reproducing the electrostatic potential in the unit cell:
  The inner radius (bohr) =    5.0000
  The outer radius (bohr) =   12.0000
  Valid grid points have density less than (e/(bohr^3)) =    0.0001
  The number of valid grid points were=        70496
  The rms potential error without charges in kcal/mol is=      9.69558
  The rms potential error with partial charges in kcal/mol is=      0.98847
  The RRMSE value at monopole order=      0.10195
  The rms potential error with partial charges and cloud penetration in kcal/mol is=      0.97554
  The RRMSE value at monopole order with cloud penetration is=      0.10062
  The rms potential error with partial charges and atomic dipoles in kcal/mol is=      0.63637
  The RRMSE value at dipole order=      0.06564
  The rms potential error with partial charges, atomic dipoles and cloud penetration in kcal/mol is=      0.61842
  The RRMSE value at dipole order with cloud penetration=      0.06378

******************************************************
The electron densities and ab initio electrostatic potential were computed in VASP using the PBE functional and
projector augmented wave method. See the main text of the journal article for a description of computational details.
The atomic charges, dipoles, and quadrupoles were computed with the DDEC6 method as described in
(a) T. A. Manz and N. Gabaldon Limas, RSC Adv. 6 (2016) 47771-47801 DOI: 10.1039/c6ra04656h
(b) N. Gabaldon Limas and T. A. Manz, RSC Adv. 8 (2018) 2678-2707 DOI: 10.1039/c7ra11829e.
For each atom in the material, the electron cloud parameters were fit to the spherically averaged atom-in-material
electron density using radial positions for which this density was between 10^-4 and 10^-2 electrons per cubic bohr.
The polarizabilities, dispersion coefficients, and quantum Drude oscillator (QDO) parameters were fit using the MCLF method.
The magnetic structure of the system was optimized in VASP from the default ferromagnetic initial guess using spin polarization.
The atomic spin moments (ASMs) were computed on this optimized magnetic structure using the DDEC6 partition as inputs
to the method of T. A. Manz and D. S. Sholl, J. Chem. Theory Comput. 7 (2011) 4146-4164 DOI: 10.1021/ct200539n.
The RMSE and RRMSE were computed using a uniform grid with Ewald summation.
