# Supplementary material for: A collection of forcefield precursors for metal–organic frameworks
Source: RSC Adv. 2019 Nov 13;9(63):36492–507. doi: 10.1039/c9ra07327b (PMC9075174; doi:10.1039/c9ra07327b)
Supplement: RA-009-C9RA07327B-s6343 [file RA-009-C9RA07327B-s6343.xyz]

  294
jmolscript: load "" {1 1 1} spacegroup "x,y,z" unitcell [{     16.439300     0.000000     0.000000 }, {     -8.219650    14.236851     0.000000 }, {      0.000000     0.000000    23.777000 }]
Pr     0.693163     1.200594     0.000000     2.082652
Pr    -7.526487    13.036257    15.851413     2.084417
Pr    15.052974     0.000000     7.925587     2.084454
Pr     7.526487    13.036257    11.888500     2.082652
Pr    -0.693163     1.200594     3.962913     2.084417
Pr     1.386326     0.000000    19.814087     2.084453
H     -4.852059    11.561747    21.613293     0.121720
H     -3.014968    10.281854    21.244750     0.116274
H     -0.910737    12.593918    -0.019022     0.113851
H     -2.733034    13.990553     0.213993     0.120430
H      0.757852    12.115560    22.405067     0.114470
H      2.810298    12.527005    23.413212     0.118897
H      4.815071    13.678766    23.379924     0.118241
H      4.219146    12.657984    13.687706     0.122725
H      2.192181    11.706963    13.319162     0.115294
H      3.142372     8.728613    15.832391     0.112911
H      5.263042     9.608451    16.065406     0.116846
H      1.893807     7.522752    14.479480     0.111940
H      1.223906     5.539559    15.487624     0.117232
H      1.218974     3.227494    15.454337     0.116728
H      0.632913     4.253971     5.761880     0.118805
H      0.822787     6.484886     5.393337     0.114115
H     -2.231635     7.151170     7.906566     0.112297
H     -2.530008     4.874698     8.139580     0.117510
H     -2.651659     8.835390     6.553655     0.113411
H     -4.034204    10.407138     7.561799     0.118981
H     -6.034045    11.567441     7.528512     0.117922
H     13.071709     2.675104     9.724793     0.121720
H     11.234618     3.954997     9.356250     0.116274
H      9.130387     1.642933    11.869478     0.113851
H     10.952684     0.246298    12.102493     0.120430
H      7.461798     2.121291    10.516567     0.114470
H      5.409352     1.709846    11.524712     0.118897
H      3.404579     0.558085    11.491424     0.118241
H      4.000504     1.578867     1.799206     0.122725
H      6.027469     2.529888     1.430662     0.115295
H      5.077278     5.508238     3.943891     0.112911
H      2.956608     4.628400     4.176906     0.116846
H      6.325843     6.714099     2.590980     0.111940
H      6.995744     8.697292     3.599124     0.117232
H      7.000676    11.009357     3.565837     0.116728
H      7.586737     9.982880    17.650380     0.118805
H      7.396863     7.751965    17.281837     0.114115
H     10.451285     7.085681    19.795066     0.112297
H     10.749658     9.362153    20.028080     0.117510
H     10.871309     5.401461    18.442155     0.113411
H     12.253854     3.829713    19.450299     0.118981
H     14.253695     2.669410    19.417012     0.117922
H      3.367591     2.675104    18.015120     0.118808
H      5.204682     3.954997    18.383663     0.114121
H      7.308913     1.642933    15.870434     0.112308
H      5.486616     0.246298    15.637420     0.117515
H      8.977502     2.121291    17.223345     0.113412
H     11.029948     1.709846    16.215201     0.118984
H     13.034721     0.558085    16.248488     0.117918
H     12.438796     1.578867     2.163707     0.121711
H     10.411831     2.529888     2.532250     0.116267
H     11.362022     5.508238     0.019022     0.113834
H     13.482692     4.628400    23.563007     0.120429
H     10.113457     6.714099     1.371933     0.114465
H      9.443556     8.697292     0.363788     0.118892
H      9.438624    11.009357     0.397076     0.118244
H      8.852563     9.982880    10.089294     0.122733
H      9.042437     7.751965    10.457838     0.115295
H      5.988015     7.085681     7.944609     0.112918
H      5.689642     9.362153     7.711594     0.116841
H      5.567991     5.401461     9.297520     0.111944
H      4.185446     3.829713     8.289376     0.117235
H      2.185605     2.669410     8.322663     0.116728
H      4.852059    11.561747     6.126620     0.118808
H      3.014968    10.281854     6.495163     0.114121
H      0.910737    12.593918     3.981934     0.112308
H      2.733034    13.990553     3.748920     0.117515
H     -0.757852    12.115560     5.334845     0.113412
H     -2.810298    12.527005     4.326701     0.118983
H     -4.815071    13.678766     4.359988     0.117918
H     -4.219146    12.657984    14.052207     0.121711
H     -2.192181    11.706963    14.420750     0.116267
H     -3.142372     8.728613    11.907522     0.113834
H     -5.263042     9.608451    11.674507     0.120429
H     -1.893807     7.522752    13.260433     0.114465
H     -1.223906     5.539559    12.252288     0.118892
H     -1.218974     3.227494    12.285576     0.118244
H     -0.632913     4.253971    21.977794     0.122733
H     -0.822787     6.484886    22.346338     0.115295
H      2.231635     7.151170    19.833109     0.112918
H      2.530008     4.874698    19.600094     0.116842
H      2.651659     8.835390    21.186020     0.111944
H      4.034204    10.407138    20.177876     0.117235
H      6.034045    11.567441    20.211163     0.116728
H     -1.302404     8.739291    21.795663     0.115897
H     -0.000000    10.995120    13.869837     0.115919
H      1.302404     8.739291     5.944250     0.113194
H      9.522054     5.497560     9.907163     0.115897
H      8.219650     3.241731     1.981337     0.115919
H      6.917246     5.497560    17.832750     0.113194
C     -5.134815    13.896590    22.913895     0.615384
C     -3.972557    12.965500    22.790255    -0.039368
C     -4.043246    11.800926    22.003236    -0.097034
C     -2.956608    11.020746    21.805887    -0.149170
C     -1.720373    11.325415    22.447866     0.089979
C     -1.689138    12.410263    23.284816    -0.154688
C     -2.793037    13.243119    23.441744    -0.095663
C     -0.487425    10.585099    22.119743     0.090584
C      0.729083    11.222910    22.143520    -0.207013
C      3.452253    12.337655    22.768855    -0.162076
C      4.653966    13.018177    22.745078    -0.086433
C      6.382558    11.735436    14.988307     0.615933
C      4.995081    11.194436    14.864667    -0.035028
C      4.021875    11.837942    14.077648    -0.097647
C      2.802901    11.286975    13.880299    -0.147941
C      2.448634    10.064030    14.522278     0.087051
C      3.372522     9.494556    15.359229    -0.154025
C      4.645746    10.034133    15.516157    -0.092291
C      1.191027     9.366424    14.194156     0.089163
C      1.135134     7.993992    14.217933    -0.204173
C      0.738947     5.078285    14.843268    -0.160097
C      0.727439     3.697310    14.819491    -0.082239
C     -1.247743     2.841675     7.062482     0.622069
C     -1.022524     4.313766     6.938842    -0.036756
C      0.021371     4.834835     6.151823    -0.092825
C      0.153707     6.165980     5.954474    -0.147061
C     -0.728261     7.084257     6.596453     0.087608
C     -1.683384     6.568883     7.433404    -0.152828
C     -1.852709     5.196451     7.590332    -0.092736
C     -0.703602     8.522179     6.268331     0.086857
C     -1.864217     9.256801     6.292108    -0.202446
C     -4.191200    11.057762     6.917443    -0.157663
C     -5.381405    11.758215     6.893666    -0.085407
C     13.354465     0.340261    11.025395     0.615384
C     12.192207     1.271351    10.901755    -0.039368
C     12.262896     2.435925    10.114736    -0.097034
C     11.176258     3.216105     9.917387    -0.149171
C      9.940023     2.911436    10.559366     0.089979
C      9.908788     1.826588    11.396316    -0.154688
C     11.012687     0.993732    11.553244    -0.095663
C      8.707075     3.651752    10.231243     0.090584
C      7.490567     3.013941    10.255020    -0.207013
C      4.767397     1.899196    10.880355    -0.162076
C      3.565684     1.218674    10.856578    -0.086434
C      1.837092     2.501415     3.099807     0.615933
C      3.224569     3.042415     2.976167    -0.035028
C      4.197775     2.398909     2.189148    -0.097647
C      5.416749     2.949876     1.991799    -0.147941
C      5.771016     4.172821     2.633778     0.087051
C      4.847128     4.742295     3.470729    -0.154025
C      3.573904     4.202718     3.627657    -0.092291
C      7.028623     4.870427     2.305656     0.089163
C      7.084516     6.242859     2.329433    -0.204173
C      7.480703     9.158566     2.954768    -0.160097
C      7.492211    10.539541     2.930991    -0.082239
C      9.467393    11.395176    18.950982     0.622069
C      9.242174     9.923085    18.827342    -0.036756
C      8.198279     9.402016    18.040323    -0.092825
C      8.065943     8.070871    17.842974    -0.147061
C      8.947911     7.152594    18.484953     0.087608
C      9.903034     7.667968    19.321904    -0.152828
C     10.072359     9.040400    19.478832    -0.092736
C      8.923252     5.714672    18.156831     0.086857
C     10.083867     4.980050    18.180608    -0.202446
C     12.410850     3.179089    18.805943    -0.157663
C     13.601055     2.478636    18.782166    -0.085407
C      3.084835     0.340261    16.714518     0.622081
C      4.247093     1.271351    16.838158    -0.036749
C      4.176404     2.435925    17.625177    -0.092820
C      5.263042     3.216105    17.822526    -0.147057
C      6.499277     2.911436    17.180547     0.087628
C      6.530512     1.826588    16.343596    -0.152834
C      5.426613     0.993732    16.186668    -0.092738
C      7.732225     3.651752    17.508669     0.086845
C      8.948733     3.013941    17.484892    -0.202342
C     11.671903     1.899196    16.859557    -0.157684
C     12.873616     1.218674    16.883334    -0.085416
C     14.602208     2.501415     0.863105     0.615318
C     13.214731     3.042415     0.986746    -0.039353
C     12.241525     2.398909     1.773764    -0.097045
C     11.022551     2.949876     1.971113    -0.149167
C     10.668284     4.172821     1.329134     0.089936
C     11.592172     4.742295     0.492184    -0.154696
C     12.865396     4.202718     0.335256    -0.095674
C      9.410677     4.870427     1.657257     0.090589
C      9.354784     6.242859     1.633480    -0.206868
C      8.958597     9.158566     1.008145    -0.162069
C      8.947089    10.539541     1.031922    -0.086426
C      6.971907    11.395176     8.788693     0.615987
C      7.197126     9.923085     8.912333    -0.035050
C      8.241021     9.402016     9.699352    -0.097642
C      8.373357     8.070871     9.896701    -0.147948
C      7.491389     7.152594     9.254722     0.087076
C      6.536266     7.667968     8.417771    -0.154013
C      6.366941     9.040400     8.260843    -0.092277
C      7.516048     5.714672     9.582844     0.089169
C      6.355433     4.980050     9.559067    -0.204423
C      4.028450     3.179089     8.933732    -0.160084
C      2.838245     2.478636     8.957509    -0.082237
C      5.134815    13.896590     4.826018     0.622081
C      3.972557    12.965500     4.949658    -0.036749
C      4.043246    11.800926     5.736677    -0.092820
C      2.956608    11.020746     5.934026    -0.147057
C      1.720373    11.325415     5.292047     0.087628
C      1.689138    12.410263     4.455096    -0.152834
C      2.793037    13.243119     4.298168    -0.092738
C      0.487425    10.585099     5.620169     0.086845
C     -0.729083    11.222910     5.596392    -0.202342
C     -3.452253    12.337655     4.971057    -0.157684
C     -4.653966    13.018177     4.994834    -0.085416
C     -6.382558    11.735436    12.751605     0.615318
C     -4.995081    11.194436    12.875246    -0.039353
C     -4.021875    11.837942    13.662264    -0.097045
C     -2.802901    11.286975    13.859613    -0.149167
C     -2.448634    10.064030    13.217634     0.089936
C     -3.372522     9.494556    12.380684    -0.154696
C     -4.645746    10.034133    12.223756    -0.095674
C     -1.191027     9.366424    13.545757     0.090589
C     -1.135134     7.993992    13.521980    -0.206868
C     -0.738947     5.078285    12.896645    -0.162069
C     -0.727439     3.697310    12.920422    -0.086426
C      1.247743     2.841675    20.677193     0.615987
C      1.022524     4.313766    20.800833    -0.035050
C     -0.021371     4.834835    21.587852    -0.097642
C     -0.153707     6.165980    21.785201    -0.147949
C      0.728261     7.084257    21.143222     0.087076
C      1.683384     6.568883    20.306271    -0.154013
C      1.852709     5.196451    20.149343    -0.092277
C      0.703602     8.522179    21.471344     0.089169
C      1.864217     9.256801    21.447567    -0.204423
C      4.191200    11.057762    20.822232    -0.160084
C      5.381405    11.758215    20.846009    -0.082237
C     -0.496056     9.204836    21.795663    -0.219545
C      1.913124    10.595776    21.795663     0.092472
C      3.222514    11.351753    21.795663     0.079856
C      5.626761    12.739846    21.795663    -0.036579
C      6.921356    13.487281    21.795663     0.658498
C      0.000000    10.064030    13.869837    -0.219702
C      0.000000     7.282149    13.869837     0.092419
C      0.000000     5.770196    13.869837     0.079843
C      0.000000     2.994010    13.869837    -0.036562
C     -0.000000     1.499140    13.869837     0.658475
C      0.496056     9.204836     5.944250    -0.215828
C     -1.913124    10.595776     5.944250     0.088326
C     -3.222514    11.351753     5.944250     0.072609
C     -5.626761    12.739846     5.944250    -0.039059
C     -6.921356    13.487281     5.944250     0.661614
C      8.715706     5.032015     9.907163    -0.219545
C      6.306526     3.641075     9.907163     0.092472
C      4.997136     2.885098     9.907163     0.079856
C      2.592889     1.497005     9.907163    -0.036579
C      1.298294     0.749570     9.907163     0.658498
C      8.219650     4.172821     1.981337    -0.219702
C      8.219650     6.954702     1.981337     0.092419
C      8.219650     8.466655     1.981337     0.079843
C      8.219650    11.242841     1.981337    -0.036562
C      8.219650    12.737711     1.981337     0.658475
C      7.723594     5.032015    17.832750    -0.215828
C     10.132774     3.641075    17.832750     0.088326
C     11.442164     2.885098    17.832750     0.072609
C     13.846411     1.497005    17.832750    -0.039059
C     15.141006     0.749570    17.832750     0.661614
O     -6.157340    13.765611    22.151604    -0.754026
O      3.118535     0.583711    23.727068    -0.613259
O     15.320606     0.081150    22.719875    -0.650640
O      6.780389    12.686458    14.226017    -0.753998
O      7.165891    11.244265    15.801481    -0.616873
O      0.629625     0.928243    14.794287    -0.645901
O     -0.623049     2.021633     6.300192    -0.757335
O     14.374524     2.408875     7.875656    -0.618615
O      8.708719    13.227458     6.868462    -0.648656
O     14.376990     0.471240    10.263104    -0.754026
O      5.101115    13.653140    11.838568    -0.613259
O     -7.100956    14.155701    10.831375    -0.650640
O      1.439261     1.550393     2.337517    -0.753998
O      1.053759     2.992586     3.912981    -0.616872
O      7.590025    13.308608     2.905787    -0.645901
O      8.842699    12.215218    18.188692    -0.757335
O     -6.154874    11.827976    19.764156    -0.618615
O     -0.489069     1.009393    18.756962    -0.648656
O      2.062310     0.471240    17.476808    -0.757335
O     -5.101115    13.653140    15.901344    -0.618560
O      7.100956    14.155701    16.908538    -0.648625
O     15.000039     1.550393     1.625396    -0.754012
O     -1.053759     2.992586     0.049932    -0.613312
O     -7.590025    13.308608     1.057125    -0.650625
O      7.596601    12.215218     9.550983    -0.754011
O      6.154874    11.827976     7.975519    -0.616875
O      0.489069     1.009393     8.982713    -0.645949
O      6.157340    13.765611     5.588308    -0.757335
O     13.320765     0.583711     4.012844    -0.618560
O      1.118694     0.081150     5.020038    -0.648625
O     -6.780389    12.686458    13.513896    -0.754012
O      9.273409    11.244265    11.938432    -0.613312
O     15.809675     0.928243    12.945625    -0.650625
O      0.623049     2.021633    21.439483    -0.754011
O      2.064776     2.408875    19.864019    -0.616875
O      7.730581    13.227458    20.871213    -0.645948

The following XYZ coordinates are in angstroms. Other properties are in atomic units.
The sperically averaged electron density of each atom fit to a function of the form exp(a - br)
eigen_1, eigen_2 and eigen_3 are the three eigenvalues of traceless quadrupole moment tensor
  atom number  atomic symbol              X              Y              Z     net charge C6 coefficient C8 coefficient C10 coefficient fluctuating dipole atomic polarizability isotropic forcefield polarizability              a              b squared Pearson coefficient          <r^3>          <r^4>         wp_QDO          m_QDO          q_QDO       dipole_x       dipole_y       dipole_z         dipole            Qxy            Qxz            Qyz     Q(x^2-y^2)  Q(3z^2 - R^2)        eigen_1        eigen_2        eigen_3 static polarizability      alpha(xx)      alpha(xy)      alpha(xz)      alpha(yy)      alpha(yz)      alpha(zz) atomic spin moment
            1             Pr       0.693163       1.200594       0.000000       2.082652     168.668491 0.41027227E+04  0.15078106E+06                                19.939869                           17.044045       2.689450       2.474215                    0.999454      88.357047     218.560251       0.627664       0.265524      -1.335259      -0.032338      -0.055990      -0.000004       0.064658       0.056619       0.030167      -0.017424      -0.065471      -0.125687      -0.078035      -0.008314       0.086349             24.157521      22.260333      -2.358886       0.827561      19.536537      -0.477813      30.675694           0.000021
            2             Pr      -7.526487      13.036257      15.851413       2.084417     168.055726 0.40854519E+04  0.14997606E+06                                19.884189                           17.001651       2.692905       2.475176                    0.999459      88.270342     218.164892       0.628856       0.265322      -1.335621      -0.031747       0.055983       0.001115       0.064367      -0.054880      -0.029093      -0.020114      -0.066676      -0.129396      -0.078140      -0.007727       0.085868             24.083282      22.193551       2.352869      -0.825910      19.474479      -0.475658      30.581816           0.000036
            3             Pr      15.052974       0.000000       7.925587       2.084454     168.043005 0.40850756E+04  0.14995857E+06                                19.883044                           17.000722       2.692863       2.475171                    0.999459      88.268578     218.156777       0.628882       0.265318      -1.335628       0.064365       0.000507      -0.001111       0.064377       0.001392       0.002866       0.035244       0.128325      -0.129460      -0.078121      -0.007722       0.085843             24.081831      18.115562      -0.000967      -0.001048      23.550254       0.953086      30.579676           0.000030
            4             Pr       7.526487      13.036257      11.888500       2.082652     168.668590 0.41027256E+04  0.15078120E+06                                19.939878                           17.044052       2.689449       2.474215                    0.999454      88.357056     218.560303       0.627664       0.265524      -1.335259       0.032338       0.055990      -0.000004       0.064658       0.056619      -0.030166       0.017424      -0.065471      -0.125687      -0.078035      -0.008314       0.086349             24.157533      22.260344      -2.358888      -0.827561      19.536546       0.477813      30.675709           0.000030
            5             Pr      -0.693163       1.200594       3.962913       2.084417     168.055956 0.40854587E+04  0.14997638E+06                                19.884210                           17.001669       2.692905       2.475176                    0.999459      88.270369     218.165028       0.628855       0.265322      -1.335620       0.031747      -0.055982       0.001115       0.064367      -0.054880       0.029093       0.020114      -0.066676      -0.129396      -0.078141      -0.007727       0.085868             24.083309      22.193575       2.352872       0.825910      19.474499       0.475658      30.581852           0.000030
            6             Pr       1.386326       0.000000      19.814087       2.084453     168.043222 0.40850821E+04  0.14995887E+06                                19.883064                           17.000739       2.692863       2.475171                    0.999459      88.268603     218.156903       0.628881       0.265318      -1.335628      -0.064365      -0.000508      -0.001111       0.064377       0.001392      -0.002866      -0.035244       0.128326      -0.129461      -0.078121      -0.007722       0.085843             24.081856      18.115581      -0.000967       0.001048      23.550279      -0.953086      30.579709           0.000026
            7              H      -4.852059      11.561747      21.613293       0.121720       1.053874 0.71635014E+01  0.68754230E+02                                 1.735041                            1.578717      -1.214995       2.306050                    0.995631       3.562243      10.023293       0.489122       1.304712      -0.701984      -0.035199      -0.011520      -0.015261       0.040057       0.001931      -0.001275       0.008715       0.008522      -0.028345      -0.014700       0.005265       0.009435              1.847144       2.380368       0.113065       0.489980       1.475253       0.137966       1.685812          -0.000001
            8              H      -3.014968      10.281854      21.244750       0.116274       1.100070 0.79590792E+01  0.77006571E+02                                 1.675281                            1.585733      -0.869565       2.466858                    0.999090       3.281653       8.733289       0.534334       1.184754      -0.732389      -0.005034      -0.026041      -0.023992       0.035765      -0.000644       0.005535       0.013389       0.003858      -0.014701      -0.016900       0.004228       0.012672              1.698878       1.590678      -0.080877       0.068054       1.898803       0.397603       1.607153           0.000002
            9              H      -0.910737      12.593918      -0.019022       0.113851       1.081535 0.76639475E+01  0.73149042E+02                                 1.627747                            1.532533      -0.856132       2.468449                    0.999239       3.224832       8.408872       0.558408       1.149207      -0.741064       0.028219       0.007021       0.019860       0.035214      -0.002637       0.010288       0.012028       0.005330      -0.010529      -0.018354       0.004576       0.013778              1.668586       2.085602       0.002291       0.290455       1.369203       0.139858       1.550955           0.000002
           10              H      -2.733034      13.990553       0.213993       0.120430       0.990103 0.68017579E+01  0.63555311E+02                                 1.587533                            1.482641      -0.798914       2.506267                    0.999621       3.212084       8.523080       0.540871       1.211942      -0.725024       0.002117       0.030436       0.023982       0.038807      -0.000385       0.007667       0.013275      -0.003856      -0.007551      -0.015892       0.000584       0.015308              1.638099       1.401264      -0.066223       0.017335       1.899558       0.478337       1.613477           0.000000
           11              H       0.757852      12.115560      22.405067       0.114470       1.208477 0.91935489E+01  0.92652549E+02                                 1.810447                            1.723148      -1.223887       2.294450                    0.996054       3.547381       9.784922       0.501810       1.211136      -0.724931       0.001306       0.031209       0.007486       0.032121       0.001192      -0.000568       0.003270      -0.011458      -0.027003      -0.009610      -0.001257       0.010868              1.833961       1.882696       0.020034      -0.051814       2.156228       0.260674       1.462958           0.000002
           12              H       2.810298      12.527005      23.413212       0.118897       1.073324 0.77372721E+01  0.74455242E+02                                 1.658216                            1.571783      -0.881838       2.462563                    0.999049       3.268877       8.722240       0.531582       1.197371      -0.729257      -0.021400       0.008330       0.025950       0.034652       0.005449      -0.008348       0.013232       0.006595       0.004574      -0.019026       0.005567       0.013459              1.681628       1.922439       0.013932      -0.350810       1.380116       0.148558       1.742330           0.000001
           13              H       4.815071      13.678766      23.379924       0.118241       0.967220 0.67786139E+01  0.63884604E+02                                 1.621076                            1.525943      -0.810795       2.498421                    0.999518       3.334384       9.163530       0.504526       1.288151      -0.707353       0.007608       0.027662       0.028989       0.040785       0.003214      -0.004406       0.013327      -0.002234       0.018601      -0.014491      -0.001696       0.016187              1.670458       1.481391       0.209847       0.116597       1.789071       0.455930       1.740912          -0.000002
           14              H       4.219146      12.657984      13.687706       0.122725       1.049137 0.71250246E+01  0.68273553E+02                                 1.727832                            1.572999      -1.138614       2.340863                    0.996582       3.551320       9.975170       0.490838       1.302273      -0.702511       0.007364       0.036184      -0.014784       0.039775       0.002742       0.008015      -0.002789      -0.006999      -0.028174      -0.014331       0.005189       0.009142              1.838945       1.597564       0.332822      -0.124365       2.240429      -0.489342       1.678841          -0.000001
           15              H       2.192181      11.706963      13.319162       0.115294       1.100909 0.79660136E+01  0.77089826E+02                                 1.676081                            1.586361      -0.867678       2.467119                    0.999076       3.284280       8.740967       0.534264       1.184662      -0.732409      -0.020064       0.018148      -0.024148       0.036263       0.002384       0.008562      -0.011466      -0.000087      -0.014647      -0.016899       0.004684       0.012215              1.699749       1.892786      -0.093173       0.310657       1.598462      -0.258040       1.607998           0.000002
           16              H       3.142372       8.728613      15.832391       0.112911       1.084431 0.76927925E+01  0.73527957E+02                                 1.634429                            1.538434      -0.881993       2.457771                    0.999022       3.229949       8.441127       0.555434       1.153732      -0.739988      -0.008878      -0.028085       0.020040       0.035625       0.003287       0.005823      -0.014473       0.002230      -0.010148      -0.018071       0.004666       0.013404              1.675581       1.552526       0.311127      -0.024281       1.917076      -0.323646       1.557139           0.000002
           17              H       5.263042       9.608451      16.065406       0.116846       0.995884 0.68502984E+01  0.64131694E+02                                 1.595006                            1.488984      -0.802889       2.504167                    0.999593       3.223385       8.565163       0.539065       1.213674      -0.724664       0.026612      -0.017607       0.024126       0.040003      -0.001249       0.007844      -0.013055       0.002146      -0.008061      -0.015838       0.000711       0.015127              1.646130       1.842164      -0.184150       0.409063       1.474952      -0.256172       1.621273           0.000000
           18              H       1.893807       7.522752      14.479480       0.111940       1.208878 0.91947133E+01  0.92636224E+02                                 1.808358                            1.721323      -1.167404       2.319645                    0.996235       3.548948       9.777073       0.503090       1.208420      -0.725581       0.027680      -0.018107       0.007730       0.033967      -0.005220       0.002897      -0.001070       0.003617      -0.028852      -0.010121      -0.000649       0.010770              1.831783       2.067804      -0.128117       0.251201       1.966026      -0.085256       1.461519           0.000002
           19              H       1.223906       5.539559      15.487624       0.117232       1.079906 0.77958344E+01  0.75154819E+02                                 1.664124                            1.576998      -0.887227       2.458792                    0.998973       3.280905       8.760168       0.531105       1.196275      -0.729478       0.019606       0.014661       0.026774       0.036280       0.000050       0.015332       0.000495      -0.013248       0.005915      -0.018885       0.005617       0.013268              1.687711       1.508644       0.229319       0.305942       1.805671       0.231119       1.748820           0.000001
           20              H       1.218974       3.227494      15.454337       0.116728       0.973475 0.68328096E+01  0.64530094E+02                                 1.628465                            1.532303      -0.818131       2.494326                    0.999477       3.347696       9.212717       0.503294       1.288609      -0.707220       0.020899      -0.020322       0.029833       0.041711      -0.002464       0.013710      -0.002759      -0.004977       0.018526      -0.014638      -0.001384       0.016022              1.678322       1.537139      -0.240187       0.339326       1.748374      -0.331791       1.749454          -0.000002
           21              H       0.632913       4.253971       5.761880       0.118805       1.058667 0.72004367E+01  0.69179596E+02                                 1.738380                            1.581334      -1.149593       2.335083                    0.996287       3.570766      10.043865       0.489516       1.302327      -0.702488       0.028476      -0.025723      -0.015314       0.041317      -0.004562      -0.007053      -0.005520      -0.001454      -0.028411      -0.014833       0.005464       0.009369              1.851013       1.803182      -0.450065      -0.365784       2.060719       0.356652       1.689139          -0.000001
           22              H       0.822787       6.484886       5.393337       0.114115       1.098584 0.79420696E+01  0.76758497E+02                                 1.669497                            1.580655      -0.849317       2.474077                    0.999216       3.281454       8.712279       0.537207       1.179700      -0.733578       0.025302       0.009248      -0.024662       0.036523      -0.001382      -0.014364      -0.001504      -0.003588      -0.015230      -0.017017       0.004525       0.012492              1.692883       1.745403       0.172859      -0.376203       1.731596      -0.139004       1.601650           0.000002
           23              H      -2.231635       7.151170       7.906566       0.112297       1.083428 0.76803356E+01  0.73336093E+02                                 1.628733                            1.533463      -0.852788       2.469572                    0.999239       3.229275       8.419020       0.558690       1.148148      -0.741321      -0.021081       0.021022       0.020873       0.036359      -0.000829      -0.015285       0.002189      -0.007592      -0.010134      -0.018084       0.004942       0.013142              1.669579       1.551187      -0.311557      -0.266565       1.905715       0.181739       1.551836           0.000002
           24              H      -2.530008       4.874698       8.139580       0.117510       0.996346 0.68517222E+01  0.64114624E+02                                 1.591335                            1.485814      -0.793169       2.506669                    0.999629       3.222910       8.547174       0.541737       1.208259      -0.725857      -0.029019      -0.014480       0.024872       0.040870       0.001424      -0.014854       0.000030       0.001641      -0.009417      -0.015537       0.000720       0.014817              1.642196       1.722101       0.250066      -0.424800       1.587018      -0.225225       1.617470           0.000000
           25              H      -2.651659       8.835390       6.553655       0.113411       1.205715 0.91660166E+01  0.92288892E+02                                 1.806413                            1.719604      -1.162410       2.322577                    0.996402       3.543642       9.764189       0.502840       1.209784      -0.725267      -0.028754      -0.014934       0.006403       0.033027       0.004136      -0.002332      -0.002286       0.007363      -0.028430      -0.010076      -0.000666       0.010742              1.829790       2.099960       0.107877      -0.199039       1.929238      -0.174518       1.460172           0.000002
           26              H      -4.034204      10.407138       7.561799       0.118981       1.077039 0.77703311E+01  0.74856707E+02                                 1.662232                            1.575249      -0.885809       2.460125                    0.998980       3.274209       8.742707       0.530915       1.197540      -0.729196       0.002908      -0.022893       0.027601       0.035977      -0.005852      -0.007156      -0.013353       0.007082       0.004930      -0.018856       0.006010       0.012846              1.685790       1.531095      -0.242803       0.047114       1.779467      -0.379938       1.746809           0.000001
           27              H      -6.034045      11.567441       7.528512       0.117922       0.971328 0.68135804E+01  0.64288167E+02                                 1.624318                            1.528786      -0.815670       2.495428                    0.999496       3.341702       9.184907       0.504663       1.286320      -0.707700      -0.027341      -0.008188       0.030212       0.041561      -0.000912      -0.009070      -0.010203       0.007563       0.018162      -0.014487      -0.001216       0.015703              1.673886       1.898067       0.028404      -0.454652       1.379030      -0.127392       1.744560          -0.000002
           28              H      13.071709       2.675104       9.724793       0.121720       1.053874 0.71635014E+01  0.68754230E+02                                 1.735041                            1.578717      -1.214995       2.306050                    0.995631       3.562243      10.023293       0.489122       1.304712      -0.701984       0.035199       0.011520      -0.015261       0.040057       0.001931       0.001275      -0.008715       0.008522      -0.028345      -0.014700       0.005265       0.009435              1.847144       2.380368       0.113065      -0.489980       1.475253      -0.137966       1.685812          -0.000001
           29              H      11.234618       3.954997       9.356250       0.116274       1.100071 0.79590817E+01  0.77006600E+02                                 1.675281                            1.585733      -0.869565       2.466858                    0.999090       3.281654       8.733291       0.534334       1.184754      -0.732389       0.005034       0.026041      -0.023992       0.035765      -0.000644      -0.005535      -0.013389       0.003857      -0.014701      -0.016900       0.004228       0.012672              1.698878       1.590678      -0.080877      -0.068054       1.898803      -0.397603       1.607153           0.000002
           30              H       9.130387       1.642933      11.869478       0.113851       1.081534 0.76639453E+01  0.73149020E+02                                 1.627748                            1.532533      -0.856132       2.468449                    0.999239       3.224831       8.408871       0.558408       1.149208      -0.741064      -0.028219      -0.007021       0.019860       0.035214      -0.002637      -0.010288      -0.012028       0.005330      -0.010529      -0.018354       0.004576       0.013778              1.668587       2.085602       0.002291      -0.290455       1.369203      -0.139858       1.550955           0.000002
           31              H      10.952684       0.246298      12.102493       0.120430       0.990103 0.68017579E+01  0.63555311E+02                                 1.587533                            1.482641      -0.798914       2.506267                    0.999621       3.212084       8.523080       0.540871       1.211942      -0.725024      -0.002117      -0.030436       0.023982       0.038807      -0.000385      -0.007667      -0.013275      -0.003856      -0.007552      -0.015892       0.000584       0.015308              1.638099       1.401264      -0.066223      -0.017335       1.899558      -0.478337       1.613477           0.000000
           32              H       7.461798       2.121291      10.516567       0.114470       1.208476 0.91935460E+01  0.92652513E+02                                 1.810446                            1.723147      -1.223888       2.294450                    0.996054       3.547380       9.784919       0.501810       1.211136      -0.724931      -0.001306      -0.031209       0.007486       0.032121       0.001192       0.000568      -0.003270      -0.011458      -0.027003      -0.009610      -0.001257       0.010868              1.833961       1.882696       0.020034       0.051814       2.156228      -0.260674       1.462958           0.000002
           33              H       5.409352       1.709846      11.524712       0.118897       1.073323 0.77372695E+01  0.74455212E+02                                 1.658216                            1.571783      -0.881838       2.462563                    0.999049       3.268876       8.722238       0.531581       1.197371      -0.729257       0.021400      -0.008330       0.025950       0.034652       0.005449       0.008348      -0.013232       0.006595       0.004574      -0.019026       0.005567       0.013459              1.681629       1.922439       0.013932       0.350810       1.380116      -0.148558       1.742330           0.000001
           34              H       3.404579       0.558085      11.491424       0.118241       0.967219 0.67786102E+01  0.63884564E+02                                 1.621076                            1.525943      -0.810795       2.498421                    0.999518       3.334383       9.163529       0.504526       1.288152      -0.707353      -0.007608      -0.027662       0.028989       0.040785       0.003214       0.004406      -0.013327      -0.002234       0.018601      -0.014491      -0.001696       0.016187              1.670458       1.481391       0.209847      -0.116597       1.789071      -0.455930       1.740912          -0.000002
           35              H       4.000504       1.578867       1.799206       0.122725       1.049137 0.71250252E+01  0.68273558E+02                                 1.727831                            1.572999      -1.138614       2.340863                    0.996582       3.551320       9.975169       0.490838       1.302272      -0.702511      -0.007364      -0.036184      -0.014784       0.039775       0.002742      -0.008015       0.002789      -0.006999      -0.028174      -0.014331       0.005189       0.009142              1.838944       1.597564       0.332822       0.124365       2.240429       0.489342       1.678840          -0.000001
           36              H       6.027469       2.529888       1.430662       0.115295       1.100909 0.79660122E+01  0.77089807E+02                                 1.676080                            1.586361      -0.867677       2.467119                    0.999076       3.284280       8.740966       0.534264       1.184661      -0.732409       0.020064      -0.018148      -0.024148       0.036263       0.002384      -0.008562       0.011466      -0.000087      -0.014647      -0.016899       0.004684       0.012215              1.699748       1.892786      -0.093173      -0.310657       1.598462       0.258040       1.607997           0.000002
           37              H       5.077278       5.508238       3.943891       0.112911       1.084431 0.76927931E+01  0.73527969E+02                                 1.634430                            1.538434      -0.881993       2.457771                    0.999022       3.229949       8.441129       0.555434       1.153732      -0.739988       0.008878       0.028085       0.020040       0.035625       0.003287      -0.005823       0.014473       0.002230      -0.010148      -0.018071       0.004666       0.013404              1.675581       1.552527       0.311127       0.024281       1.917077       0.323646       1.557140           0.000002
           38              H       2.956608       4.628400       4.176906       0.116846       0.995884 0.68502971E+01  0.64131681E+02                                 1.595007                            1.488985      -0.802888       2.504167                    0.999593       3.223385       8.565164       0.539064       1.213675      -0.724664      -0.026612       0.017607       0.024126       0.040003      -0.001249      -0.007844       0.013055       0.002146      -0.008061      -0.015838       0.000711       0.015127              1.646130       1.842164      -0.184150      -0.409063       1.474952       0.256172       1.621274           0.000000
           39              H       6.325843       6.714099       2.590980       0.111940       1.208878 0.91947121E+01  0.92636215E+02                                 1.808359                            1.721324      -1.167403       2.319646                    0.996235       3.548948       9.777075       0.503089       1.208421      -0.725580      -0.027680       0.018107       0.007730       0.033967      -0.005220      -0.002897       0.001070       0.003617      -0.028851      -0.010121      -0.000649       0.010770              1.831783       2.067804      -0.128117      -0.251201       1.966027       0.085256       1.461519           0.000002
           40              H       6.995744       8.697292       3.599124       0.117232       1.079906 0.77958306E+01  0.75154776E+02                                 1.664124                            1.576998      -0.887226       2.458792                    0.998973       3.280904       8.760166       0.531105       1.196276      -0.729477      -0.019606      -0.014661       0.026774       0.036280       0.000050      -0.015332      -0.000495      -0.013248       0.005915      -0.018885       0.005617       0.013268              1.687711       1.508644       0.229319      -0.305942       1.805671      -0.231119       1.748819           0.000001
           41              H       7.000676      11.009357       3.565837       0.116728       0.973470 0.68327645E+01  0.64529616E+02                                 1.628465                            1.532304      -0.818131       2.494326                    0.999477       3.347686       9.212711       0.503291       1.288619      -0.707219      -0.020899       0.020322       0.029833       0.041711      -0.002464      -0.013710       0.002759      -0.004977       0.018526      -0.014638      -0.001384       0.016022              1.678323       1.537140      -0.240187      -0.339326       1.748374       0.331791       1.749454          -0.000002
           42              H       7.586737       9.982880      17.650380       0.118805       1.058667 0.72004354E+01  0.69179584E+02                                 1.738380                            1.581335      -1.149593       2.335083                    0.996287       3.570766      10.043867       0.489516       1.302327      -0.702488      -0.028476       0.025723      -0.015314       0.041317      -0.004562       0.007053       0.005520      -0.001454      -0.028411      -0.014833       0.005464       0.009369              1.851013       1.803182      -0.450065       0.365784       2.060719      -0.356652       1.689139          -0.000001
           43              H       7.396863       7.751965      17.281837       0.114115       1.098583 0.79420656E+01  0.76758450E+02                                 1.669497                            1.580655      -0.849317       2.474077                    0.999216       3.281453       8.712276       0.537207       1.179700      -0.733577      -0.025302      -0.009248      -0.024662       0.036523      -0.001382       0.014364       0.001504      -0.003588      -0.015230      -0.017017       0.004525       0.012492              1.692883       1.745402       0.172859       0.376203       1.731596       0.139004       1.601650           0.000002
           44              H      10.451285       7.085681      19.795066       0.112297       1.083428 0.76803345E+01  0.73336080E+02                                 1.628733                            1.533463      -0.852788       2.469572                    0.999239       3.229275       8.419020       0.558690       1.148148      -0.741321       0.021081      -0.021022       0.020873       0.036359      -0.000829       0.015285      -0.002189      -0.007592      -0.010134      -0.018084       0.004942       0.013142              1.669579       1.551187      -0.311557       0.266565       1.905715      -0.181739       1.551836           0.000002
           45              H      10.749658       9.362153      20.028080       0.117510       0.996346 0.68517215E+01  0.64114612E+02                                 1.591334                            1.485813      -0.793168       2.506669                    0.999629       3.222910       8.547172       0.541737       1.208259      -0.725857       0.029019       0.014480       0.024872       0.040870       0.001424       0.014854      -0.000030       0.001641      -0.009417      -0.015537       0.000720       0.014817              1.642196       1.722101       0.250066       0.424800       1.587017       0.225225       1.617470           0.000000
           46              H      10.871309       5.401461      18.442155       0.113411       1.205714 0.91660170E+01  0.92288909E+02                                 1.806414                            1.719605      -1.162410       2.322577                    0.996402       3.543642       9.764194       0.502839       1.209785      -0.725266       0.028754       0.014934       0.006403       0.033027       0.004136       0.002332       0.002286       0.007363      -0.028430      -0.010076      -0.000666       0.010742              1.829791       2.099961       0.107877       0.199039       1.929239       0.174519       1.460173           0.000002
           47              H      12.253854       3.829713      19.450299       0.118981       1.077038 0.77703263E+01  0.74856654E+02                                 1.662232                            1.575249      -0.885809       2.460125                    0.998980       3.274208       8.742706       0.530914       1.197541      -0.729196      -0.002908       0.022893       0.027601       0.035977      -0.005852       0.007156       0.013353       0.007082       0.004930      -0.018856       0.006010       0.012846              1.685790       1.531095      -0.242803      -0.047114       1.779467       0.379938       1.746809           0.000001
           48              H      14.253695       2.669410      19.417012       0.117922       0.971326 0.68135633E+01  0.64287988E+02                                 1.624318                            1.528786      -0.815670       2.495428                    0.999496       3.341698       9.184905       0.504661       1.286324      -0.707699       0.027341       0.008188       0.030212       0.041561      -0.000912       0.009070       0.010203       0.007563       0.018162      -0.014487      -0.001216       0.015703              1.673886       1.898068       0.028404       0.454652       1.379030       0.127392       1.744561          -0.000002
           49              H       3.367591       2.675104      18.015120       0.118808       1.058671 0.72004775E+01  0.69180245E+02                                 1.738399                            1.581351      -1.149620       2.335071                    0.996286       3.570797      10.044046       0.489507       1.302346      -0.702484      -0.036516       0.011802       0.015312       0.041317      -0.001654       0.001253       0.008868       0.008631      -0.028417      -0.014834       0.005463       0.009372              1.851034       2.386127      -0.113517      -0.491769       1.477815       0.138455       1.689159          -0.000001
           50              H       5.204682       3.954997      18.383663       0.114121       1.098536 0.79416355E+01  0.76753207E+02                                 1.669446                            1.580610      -0.849314       2.474085                    0.999216       3.281371       8.711979       0.537216       1.179698      -0.733578      -0.004641       0.026537       0.024663       0.036524       0.000863      -0.005878       0.013193       0.004187      -0.015227      -0.017017       0.004526       0.012492              1.692831       1.585299       0.080450      -0.067716       1.891591       0.395284       1.601602           0.000002
           51              H       7.308913       1.642933      15.870434       0.112308       1.083261 0.76788121E+01  0.73317348E+02                                 1.628519                            1.533275      -0.852655       2.469646                    0.999240       3.228964       8.417758       0.558748       1.148094      -0.741335       0.028750      -0.007745      -0.020876       0.036365       0.002873      -0.009542       0.012143       0.005242      -0.010148      -0.018089       0.004944       0.013145              1.669353       2.086585      -0.002267      -0.290615       1.369839       0.139953       1.551637           0.000002
           52              H       5.486616       0.246298      15.637420       0.117515       0.996329 0.68515574E+01  0.64112585E+02                                 1.591305                            1.485787      -0.793201       2.506658                    0.999628       3.222856       8.546949       0.541747       1.208246      -0.725860       0.001970      -0.032371      -0.024873       0.040871       0.000002      -0.007453       0.012849      -0.003287      -0.009415      -0.015538       0.000721       0.014817              1.642165       1.404198       0.066534      -0.017352       1.904855       0.480487       1.617442           0.000000
           53              H       8.977502       2.121291      17.223345       0.113412       1.205673 0.91655757E+01  0.92283218E+02                                 1.806368                            1.719561      -1.162323       2.322624                    0.996402       3.543522       9.763750       0.502848       1.209781      -0.725268       0.001445      -0.032368      -0.006410       0.033028      -0.001122       0.000810       0.003170      -0.010852      -0.028396      -0.010067      -0.000676       0.010742              1.829743       1.878426      -0.019987       0.051612       2.150664       0.259628       1.460139           0.000002
           54              H      11.029948       1.709846      16.215201       0.118984       1.076957 0.77695815E+01  0.74847421E+02                                 1.662128                            1.575158      -0.885726       2.460168                    0.998981       3.274053       8.742071       0.530940       1.197517      -0.729202      -0.021282      -0.008929      -0.027603       0.035980      -0.005992       0.007991       0.012875       0.006602       0.004922      -0.018859       0.006012       0.012848              1.685682       1.927511      -0.013851       0.352555       1.382839       0.149153       1.746696           0.000001
           55              H      13.034721       0.558085      16.248488       0.117918       0.971361 0.68138699E+01  0.64291609E+02                                 1.624355                            1.528818      -0.815727       2.495396                    0.999495       3.341775       9.185171       0.504657       1.286320      -0.707700       0.006578      -0.027771      -0.030210       0.041559      -0.003731       0.004302       0.012954      -0.002196       0.018163      -0.014487      -0.001214       0.015700              1.673927       1.484223      -0.210556      -0.117006       1.792952       0.457454       1.744605          -0.000002
           56              H      12.438796       1.578867       2.163707       0.121711       1.053918 0.71638488E+01  0.68758276E+02                                 1.735074                            1.578743      -1.214992       2.306044                    0.995632       3.562312      10.023481       0.489125       1.304692      -0.701987       0.007626      -0.036239       0.015261       0.040054      -0.002724      -0.008184      -0.003255      -0.007599      -0.028350      -0.014700       0.005267       0.009433              1.847182       1.603642      -0.335407       0.125513       2.252061      -0.493336       1.685844          -0.000001
           57              H      10.411831       2.529888       2.532250       0.116267       1.100101 0.79593385E+01  0.77009542E+02                                 1.675294                            1.585744      -0.869552       2.466856                    0.999090       3.281702       8.733384       0.534341       1.184732      -0.732394      -0.020036      -0.017380       0.023991       0.035764      -0.001992      -0.008826      -0.011489      -0.000814      -0.014700      -0.016900       0.004228       0.012672              1.698891       1.891826       0.092986      -0.310312       1.597680      -0.257743       1.607166           0.000002
           58              H      11.362022       5.508238       0.019022       0.113834       1.081771 0.76660718E+01  0.73174819E+02                                 1.628014                            1.532767      -0.856356       2.468320                    0.999238       3.225253       8.410448       0.558350       1.149240      -0.741054      -0.008020       0.027942      -0.019860       0.035206      -0.003618      -0.005277      -0.014918       0.001901      -0.010507      -0.018345       0.004570       0.013775              1.668868       1.546571      -0.309146       0.024112       1.908829      -0.321555       1.551204           0.000002
           59              H      13.482692       4.628400      23.563007       0.120429       0.990116 0.68018820E+01  0.63556815E+02                                 1.587552                            1.482657      -0.798925       2.506260                    0.999621       3.212122       8.523228       0.540865       1.211947      -0.725023       0.025301       0.017051      -0.023979       0.038806       0.001477      -0.007662      -0.013278       0.002596      -0.007558      -0.015894       0.000585       0.015308              1.638120       1.832363       0.182658      -0.405592       1.468501      -0.254184       1.613494           0.000000
           60              H      10.113457       6.714099       1.371933       0.114465       1.208518 0.91939152E+01  0.92657098E+02                                 1.810481                            1.723176      -1.223976       2.294412                    0.996053       3.547426       9.785069       0.501808       1.211128      -0.724933       0.026382       0.016737      -0.007480       0.032127       0.005561      -0.003109      -0.001137       0.003672      -0.027018      -0.009612      -0.001259       0.010872              1.833996       2.070543       0.128470      -0.251670       1.968467      -0.085468       1.462979           0.000002
           61              H       9.443556       8.697292       0.363788       0.118892       1.073431 0.77382403E+01  0.74467006E+02                                 1.658330                            1.571884      -0.881950       2.462500                    0.999048       3.269073       8.722952       0.531563       1.197374      -0.729255       0.017913      -0.014361      -0.025949       0.034648      -0.000127      -0.015629       0.000607      -0.012727       0.004587      -0.019020       0.005562       0.013458              1.681747       1.503729      -0.227893      -0.304095       1.799056       0.229559       1.742457           0.000001
           62              H       9.438624      11.009357       0.397076       0.118244       0.967175 0.67782057E+01  0.63879555E+02                                 1.621002                            1.525879      -0.810771       2.498435                    0.999518       3.334263       9.162999       0.504547       1.288122      -0.707360       0.020152       0.020420      -0.028991       0.040787       0.002575      -0.013746      -0.002848      -0.004447       0.018601      -0.014491      -0.001698       0.016188              1.670378       1.530349       0.238134      -0.336522       1.739958      -0.328915       1.740827          -0.000002
           63              H       8.852563       9.982880      10.089294       0.122733       1.049091 0.71246397E+01  0.68268886E+02                                 1.727777                            1.572955      -1.138570       2.340890                    0.996583       3.551218       9.974785       0.490846       1.302269      -0.702512       0.027657       0.024469       0.014785       0.039777       0.004403       0.006422      -0.005548      -0.001251      -0.028163      -0.014329       0.005188       0.009141              1.838884       1.791423       0.444757       0.361581       2.046441       0.352356       1.678787          -0.000001
           64              H       9.042437       7.751965      10.457838       0.115295       1.100929 0.79662066E+01  0.77092360E+02                                 1.676120                            1.586396      -0.867697       2.467111                    0.999076       3.284317       8.741177       0.534249       1.184685      -0.732404       0.025748      -0.008299       0.024148       0.036263       0.001230       0.014210      -0.001682      -0.004085      -0.014650      -0.016898       0.004684       0.012214              1.699789       1.752775      -0.174037       0.378811       1.738559      -0.140021       1.608034           0.000002
           65              H       5.988015       7.085681       7.944609       0.112918       1.084356 0.76921391E+01  0.73520221E+02                                 1.634365                            1.538377      -0.881902       2.457825                    0.999022       3.229830       8.440757       0.555439       1.153745      -0.739985      -0.019884      -0.021737      -0.020037       0.035628       0.000677       0.015446       0.002197      -0.006817      -0.010157      -0.018074       0.004671       0.013403              1.675513       1.556433       0.313398       0.268126       1.913026       0.182838       1.557079           0.000002
           66              H       5.689642       9.362153       7.711594       0.116841       0.995889 0.68503495E+01  0.64132356E+02                                 1.595020                            1.488996      -0.802838       2.504188                    0.999594       3.223404       8.565254       0.539059       1.213684      -0.724662      -0.028553       0.014242      -0.024127       0.040003      -0.001553       0.015227      -0.000267       0.001092      -0.008056      -0.015836       0.000709       0.015127              1.646144       1.726247      -0.251085       0.426387       1.590896      -0.226176       1.621287           0.000000
           67              H       5.567991       5.401461       9.297520       0.111944       1.208878 0.91947874E+01  0.92637353E+02                                 1.808369                            1.721338      -1.167425       2.319625                    0.996235       3.549024       9.777370       0.503083       1.208432      -0.725577      -0.029515       0.014914      -0.007729       0.033960      -0.004169       0.002376      -0.001976       0.007223      -0.028870      -0.010128      -0.000637       0.010765              1.831795       2.102420      -0.108108       0.199426       1.931432      -0.174916       1.461532           0.000002
           68              H       4.185446       3.829713       8.289376       0.117235       1.079878 0.77955987E+01  0.75152161E+02                                 1.664116                            1.576991      -0.887196       2.458813                    0.998974       3.280863       8.760103       0.531097       1.196301      -0.729472       0.002899       0.024312      -0.026773       0.036280       0.005765       0.007236      -0.013527       0.006539       0.005910      -0.018887       0.005621       0.013267              1.687703       1.532813       0.243276      -0.047184       1.781488      -0.380510       1.748809           0.000001
           69              H       2.185605       2.669410       8.322663       0.116728       0.973477 0.68328369E+01  0.64530552E+02                                 1.628482                            1.532318      -0.818105       2.494340                    0.999478       3.347714       9.212844       0.503285       1.288629      -0.707216      -0.028051       0.007938      -0.029834       0.041712       0.000922       0.009246      -0.010494       0.006759       0.018525      -0.014639      -0.001385       0.016023              1.678341       1.903597      -0.028626       0.457011       1.381954      -0.127971       1.749473          -0.000002
           70              H       4.852059      11.561747       6.126620       0.118808       1.058671 0.72004775E+01  0.69180245E+02                                 1.738399                            1.581351      -1.149620       2.335071                    0.996286       3.570797      10.044046       0.489507       1.302346      -0.702484       0.036516      -0.011802       0.015312       0.041317      -0.001654      -0.001253      -0.008868       0.008631      -0.028417      -0.014834       0.005463       0.009372              1.851034       2.386127      -0.113517       0.491769       1.477815      -0.138455       1.689159          -0.000001
           71              H       3.014968      10.281854       6.495163       0.114121       1.098536 0.79416313E+01  0.76753154E+02                                 1.669446                            1.580609      -0.849314       2.474085                    0.999216       3.281370       8.711975       0.537216       1.179697      -0.733578       0.004641      -0.026537       0.024663       0.036524       0.000863       0.005878      -0.013193       0.004187      -0.015227      -0.017017       0.004526       0.012492              1.692830       1.585299       0.080450       0.067716       1.891590      -0.395284       1.601602           0.000002
           72              H       0.910737      12.593918       3.981934       0.112308       1.083261 0.76788092E+01  0.73317314E+02                                 1.628519                            1.533275      -0.852655       2.469646                    0.999240       3.228963       8.417755       0.558748       1.148094      -0.741335      -0.028750       0.007745      -0.020876       0.036365       0.002873       0.009542      -0.012143       0.005242      -0.010148      -0.018089       0.004944       0.013145              1.669353       2.086585      -0.002267       0.290615       1.369839      -0.139953       1.551636           0.000002
           73              H       2.733034      13.990553       3.748920       0.117515       0.996328 0.68515538E+01  0.64112540E+02                                 1.591305                            1.485787      -0.793201       2.506658                    0.999628       3.222855       8.546944       0.541748       1.208245      -0.725860      -0.001970       0.032371      -0.024873       0.040871       0.000002       0.007453      -0.012849      -0.003287      -0.009415      -0.015538       0.000721       0.014817              1.642164       1.404198       0.066533       0.017352       1.904854      -0.480487       1.617441           0.000000
           74              H      -0.757852      12.115560       5.334845       0.113412       1.205673 0.91655712E+01  0.92283155E+02                                 1.806367                            1.719560      -1.162323       2.322624                    0.996402       3.543521       9.763744       0.502848       1.209780      -0.725268      -0.001445       0.032368      -0.006410       0.033028      -0.001122      -0.000810      -0.003170      -0.010852      -0.028396      -0.010067      -0.000676       0.010742              1.829742       1.878425      -0.019987      -0.051612       2.150663      -0.259628       1.460138           0.000002
           75              H      -2.810298      12.527005       4.326701       0.118983       1.076957 0.77695827E+01  0.74847434E+02                                 1.662129                            1.575158      -0.885726       2.460168                    0.998981       3.274053       8.742071       0.530939       1.197518      -0.729202       0.021282       0.008929      -0.027603       0.035980      -0.005992      -0.007991      -0.012875       0.006602       0.004922      -0.018859       0.006012       0.012847              1.685682       1.927512      -0.013851      -0.352555       1.382840      -0.149153       1.746696           0.000001
           76              H      -4.815071      13.678766       4.359988       0.117918       0.971361 0.68138699E+01  0.64291608E+02                                 1.624355                            1.528818      -0.815727       2.495397                    0.999495       3.341775       9.185171       0.504657       1.286320      -0.707700      -0.006578       0.027771      -0.030210       0.041559      -0.003731      -0.004302      -0.012954      -0.002196       0.018163      -0.014487      -0.001214       0.015700              1.673927       1.484223      -0.210556       0.117006       1.792952      -0.457454       1.744605          -0.000002
           77              H      -4.219146      12.657984      14.052207       0.121711       1.053918 0.71638432E+01  0.68758215E+02                                 1.735074                            1.578743      -1.214992       2.306044                    0.995632       3.562311      10.023480       0.489125       1.304692      -0.701987      -0.007626       0.036239       0.015261       0.040054      -0.002724       0.008184       0.003255      -0.007599      -0.028350      -0.014700       0.005267       0.009433              1.847182       1.603642      -0.335407      -0.125513       2.252061       0.493336       1.685844          -0.000001
           78              H      -2.192181      11.706963      14.420750       0.116267       1.100100 0.79593336E+01  0.77009485E+02                                 1.675293                            1.585744      -0.869552       2.466857                    0.999090       3.281701       8.733382       0.534341       1.184733      -0.732394       0.020036       0.017380       0.023991       0.035764      -0.001992       0.008826       0.011489      -0.000814      -0.014700      -0.016900       0.004228       0.012672              1.698891       1.891826       0.092986       0.310312       1.597680       0.257743       1.607166           0.000002
           79              H      -3.142372       8.728613      11.907522       0.113834       1.081771 0.76660744E+01  0.73174847E+02                                 1.628014                            1.532767      -0.856356       2.468320                    0.999238       3.225254       8.410450       0.558350       1.149240      -0.741054       0.008020      -0.027942      -0.019860       0.035206      -0.003618       0.005277       0.014918       0.001901      -0.010507      -0.018345       0.004570       0.013775              1.668868       1.546571      -0.309146      -0.024112       1.908829       0.321555       1.551204           0.000002
           80              H      -5.263042       9.608451      11.674507       0.120429       0.990116 0.68018809E+01  0.63556803E+02                                 1.587551                            1.482657      -0.798924       2.506261                    0.999621       3.212122       8.523228       0.540865       1.211947      -0.725023      -0.025301      -0.017051      -0.023979       0.038806       0.001477       0.007662       0.013278       0.002596      -0.007558      -0.015894       0.000585       0.015308              1.638119       1.832363       0.182658       0.405592       1.468501       0.254184       1.613494           0.000000
           81              H      -1.893807       7.522752      13.260433       0.114465       1.208519 0.91939209E+01  0.92657176E+02                                 1.810482                            1.723177      -1.223976       2.294412                    0.996053       3.547427       9.785075       0.501808       1.211129      -0.724932      -0.026382      -0.016737      -0.007480       0.032127       0.005561       0.003109       0.001137       0.003672      -0.027018      -0.009612      -0.001259       0.010872              1.833997       2.070545       0.128470       0.251670       1.968468       0.085468       1.462980           0.000002
           82              H      -1.223906       5.539559      12.252288       0.118892       1.073431 0.77382404E+01  0.74467010E+02                                 1.658330                            1.571884      -0.881950       2.462500                    0.999048       3.269073       8.722953       0.531563       1.197374      -0.729255      -0.017913       0.014361      -0.025949       0.034648      -0.000127       0.015629      -0.000607      -0.012727       0.004587      -0.019020       0.005562       0.013458              1.681748       1.503730      -0.227893       0.304095       1.799056      -0.229559       1.742457           0.000001
           83              H      -1.218974       3.227494      12.285576       0.118244       0.967174 0.67782013E+01  0.63879506E+02                                 1.621002                            1.525879      -0.810771       2.498435                    0.999518       3.334262       9.162997       0.504547       1.288122      -0.707360      -0.020152      -0.020420      -0.028991       0.040787       0.002575       0.013746       0.002848      -0.004447       0.018601      -0.014491      -0.001698       0.016188              1.670378       1.530349       0.238134       0.336522       1.739957       0.328915       1.740827          -0.000002
           84              H      -0.632913       4.253971      21.977794       0.122733       1.049091 0.71246397E+01  0.68268887E+02                                 1.727777                            1.572955      -1.138570       2.340890                    0.996583       3.551218       9.974785       0.490846       1.302269      -0.702512      -0.027657      -0.024469       0.014785       0.039777       0.004403      -0.006422       0.005548      -0.001251      -0.028163      -0.014329       0.005188       0.009141              1.838884       1.791423       0.444757      -0.361581       2.046441      -0.352356       1.678787          -0.000001
           85              H      -0.822787       6.484886      22.346338       0.115295       1.100928 0.79662051E+01  0.77092341E+02                                 1.676119                            1.586395      -0.867697       2.467111                    0.999076       3.284317       8.741176       0.534249       1.184685      -0.732404      -0.025748       0.008299       0.024148       0.036263       0.001230      -0.014211       0.001682      -0.004085      -0.014650      -0.016898       0.004684       0.012214              1.699789       1.752775      -0.174037      -0.378811       1.738558       0.140021       1.608034           0.000002
           86              H       2.231635       7.151170      19.833109       0.112918       1.084356 0.76921397E+01  0.73520233E+02                                 1.634365                            1.538378      -0.881902       2.457825                    0.999022       3.229830       8.440759       0.555439       1.153746      -0.739985       0.019884       0.021737      -0.020037       0.035628       0.000677      -0.015446      -0.002197      -0.006817      -0.010157      -0.018074       0.004671       0.013403              1.675513       1.556434       0.313398      -0.268126       1.913027      -0.182838       1.557079           0.000002
           87              H       2.530008       4.874698      19.600094       0.116842       0.995889 0.68503488E+01  0.64132348E+02                                 1.595019                            1.488996      -0.802837       2.504188                    0.999594       3.223404       8.565254       0.539059       1.213684      -0.724662       0.028553      -0.014242      -0.024127       0.040003      -0.001553      -0.015227       0.000267       0.001092      -0.008056      -0.015836       0.000709       0.015127              1.646143       1.726247      -0.251085      -0.426387       1.590896       0.226176       1.621287           0.000000
           88              H       2.651659       8.835390      21.186020       0.111944       1.208878 0.91947877E+01  0.92637367E+02                                 1.808370                            1.721339      -1.167425       2.319625                    0.996235       3.549024       9.777374       0.503082       1.208433      -0.725577       0.029515      -0.014914      -0.007729       0.033960      -0.004169      -0.002376       0.001976       0.007223      -0.028870      -0.010128      -0.000637       0.010765              1.831795       2.102421      -0.108108      -0.199426       1.931433       0.174916       1.461533           0.000002
           89              H       4.034204      10.407138      20.177876       0.117235       1.079878 0.77955989E+01  0.75152165E+02                                 1.664116                            1.576991      -0.887196       2.458813                    0.998974       3.280863       8.760104       0.531097       1.196301      -0.729472      -0.002899      -0.024312      -0.026773       0.036280       0.005765      -0.007236       0.013527       0.006539       0.005910      -0.018887       0.005621       0.013267              1.687704       1.532813       0.243276       0.047184       1.781488       0.380510       1.748810           0.000001
           90              H       6.034045      11.567441      20.211163       0.116728       0.973472 0.68327918E+01  0.64530074E+02                                 1.628483                            1.532318      -0.818105       2.494340                    0.999478       3.347704       9.212838       0.503281       1.288639      -0.707214       0.028051      -0.007938      -0.029834       0.041712       0.000922      -0.009246       0.010494       0.006759       0.018525      -0.014639      -0.001385       0.016023              1.678342       1.903598      -0.028626      -0.457011       1.381954       0.127971       1.749473          -0.000002
           91              H      -1.302404       8.739291      21.795663       0.115897       1.167531 0.87144269E+01  0.86583191E+02                                 1.761907                            1.672842      -1.101079       2.353564                    0.996736       3.480518       9.506060       0.511928       1.204209      -0.726587      -0.030346      -0.017539       0.000162       0.035051       0.005517      -0.002395       0.003242       0.006466      -0.037425      -0.013669       0.001028       0.012641              1.787970       2.113648       0.184061      -0.016254       1.901090       0.028107       1.349171           0.000002
           92              H      -0.000000      10.995120      13.869837       0.115919       1.167403 0.87132754E+01  0.86568848E+02                                 1.761779                            1.672732      -1.101075       2.353581                    0.996735       3.480316       9.505334       0.511945       1.204211      -0.726587       0.000016       0.035048      -0.000161       0.035048      -0.000041       0.004013      -0.000453      -0.012779      -0.037422      -0.013672       0.001037       0.012636              1.787837       1.794707      -0.000007       0.032465       2.219707      -0.000022       1.349096           0.000002
           93              H       1.302404       8.739291       5.944250       0.113194       1.180078 0.88294451E+01  0.88013180E+02                                 1.774357                            1.683679      -1.120017       2.343941                    0.996468       3.499592       9.573494       0.510359       1.203972      -0.726630       0.031444      -0.018155      -0.000001       0.036309      -0.004883      -0.001995      -0.003456       0.005639      -0.039304      -0.014158       0.001968       0.012190              1.800853       2.131012      -0.187177      -0.016437       1.914872      -0.028469       1.356675           0.000002
           94              H       9.522054       5.497560       9.907163       0.115897       1.167531 0.87144270E+01  0.86583197E+02                                 1.761907                            1.672842      -1.101079       2.353564                    0.996736       3.480518       9.506062       0.511928       1.204210      -0.726587       0.030346       0.017539       0.000162       0.035051       0.005517       0.002395      -0.003242       0.006466      -0.037425      -0.013669       0.001028       0.012641              1.787970       2.113649       0.184061       0.016254       1.901091      -0.028107       1.349172           0.000002
           95              H       8.219650       3.241731       1.981337       0.115919       1.167403 0.87132782E+01  0.86568881E+02                                 1.761779                            1.672732      -1.101076       2.353580                    0.996735       3.480317       9.505336       0.511945       1.204211      -0.726587      -0.000016      -0.035048      -0.000161       0.035048      -0.000041      -0.004013       0.000453      -0.012779      -0.037422      -0.013672       0.001037       0.012636              1.787837       1.794707      -0.000007      -0.032465       2.219707       0.000022       1.349096           0.000002
           96              H       6.917246       5.497560      17.832750       0.113194       1.180078 0.88294437E+01  0.88013159E+02                                 1.774357                            1.683678      -1.120017       2.343941                    0.996468       3.499592       9.573492       0.510359       1.203972      -0.726630      -0.031444       0.018155      -0.000001       0.036309      -0.004883       0.001995       0.003456       0.005639      -0.039304      -0.014158       0.001968       0.012190              1.800852       2.131011      -0.187177       0.016437       1.914872       0.028469       1.356675           0.000002
           97              C      -5.134815      13.896590      22.913895       0.615384      24.917628 0.24873882E+03  0.51676298E+04                                 7.949141                            5.634959      -0.165653       1.995157                    0.999308      22.746590      64.756376       0.615870       0.478706      -1.011507      -0.057669       0.016461       0.009915       0.060786       0.089007      -0.027598      -0.056195      -0.033584       0.056552      -0.102123      -0.016528       0.118651              9.903753      12.407514      -3.788023       1.304205       9.137171       2.378093       8.166575          -0.000004
           98              C      -3.972557      12.965500      22.790255      -0.039368      38.612923 0.44002669E+03  0.10296959E+05                                 9.893448                            6.952128       0.058493       2.025794                    0.999345      27.230630      76.168958       0.635460       0.411896      -1.075328       0.028826      -0.039917       0.000725       0.049243       0.003417      -0.002124       0.018436       0.008675      -0.001823      -0.021436       0.005194       0.016242             12.574534      17.868108      -5.913721       0.914335      12.177489       2.886977       7.678006          -0.000003
           99              C      -4.043246      11.800926      22.003236      -0.097034      36.197462 0.43470829E+03  0.10273426E+05                                 9.705228                            7.094410      -0.153423       1.927777                    0.999287      29.503155      86.506717       0.596929       0.434176      -1.047644       0.018511       0.006872       0.015734       0.025248       0.018371       0.006110       0.002683       0.034480       0.039415      -0.031763       0.008667       0.023096             11.763270      16.421269      -4.290793       0.891534      11.109865       2.979135       7.758675          -0.000003
          100              C      -2.956608      11.020746      21.805887      -0.149170      36.248507 0.42926164E+03  0.10071426E+05                                 9.566561                            6.928492       0.131256       2.012072                    0.999683      29.576621      85.259533       0.622516       0.419360      -1.061117      -0.007971       0.020988       0.002509       0.022591       0.007920       0.002910       0.024391      -0.021684       0.009144      -0.019883      -0.012288       0.032171             11.781419      18.707507      -4.675551       1.120746       9.803180       2.029844       6.833569           0.000002
          101              C      -1.720373      11.325415      22.447866       0.089979      40.462473 0.41008188E+03  0.94490947E+04                                10.376258                            6.781642      -0.136006       1.967993                    0.999264      26.367666      73.707748       0.632057       0.420562      -1.067428      -0.006833       0.004089      -0.003791       0.008819      -0.003909      -0.001147      -0.006307      -0.001692      -0.061953      -0.021967       0.007106       0.014861             14.328447      22.827189      -7.602782      -1.316766      12.325772       3.574822       7.832379           0.000001
          102              C      -1.689138      12.410263      23.284816      -0.154688      35.542915 0.42768354E+03  0.10014489E+05                                 9.415169                            6.906260       0.069867       1.990422                    0.999686      29.533500      84.755209       0.625468       0.418210      -1.062977      -0.027668       0.016589       0.000802       0.032270       0.010346       0.014390       0.008176       0.048733      -0.001427      -0.027416      -0.006568       0.033984             11.400035      15.286715      -5.448222      -0.585975      11.199465       3.424312       7.713925           0.000004
          103              C      -2.793037      13.243119      23.441744      -0.095663      34.433781 0.41221397E+03  0.95592039E+04                                 9.203511                            6.775364       0.080791       1.997400                    0.999660      28.829021      82.205476       0.632460       0.417613      -1.063865       0.003826      -0.027868      -0.010188       0.029918       0.006714      -0.003667       0.018003      -0.034062       0.028058      -0.024804      -0.004238       0.029042             11.079824      15.790628      -4.374063       0.868722      10.142948       2.612846       7.305897           0.000001
          104              C      -0.487425      10.585099      22.119743       0.090584      42.578888 0.40779035E+03  0.93876893E+04                                10.668429                            6.734817      -0.137339       1.963499                    0.999232      26.489853      74.132706       0.637879       0.417105      -1.069115       0.007005      -0.003192      -0.010921       0.013362      -0.007921       0.005446       0.016541       0.006401      -0.010798      -0.022318       0.007638       0.014680             14.925244      22.893340      -5.853378      -2.860695      15.592283       2.902169       6.290107           0.000002
          105              C       0.729083      11.222910      22.143520      -0.207013      39.563862 0.46198984E+03  0.11088753E+05                                10.274396                            7.271495      -0.068902       1.937748                    0.999296      31.036736      91.797293       0.594579       0.429187      -1.050375       0.000650      -0.014216      -0.009013       0.016845      -0.002048       0.013076      -0.002050      -0.076285       0.067333      -0.051706       0.023236       0.028471             12.938602      22.763658      -0.131756      -2.131172      10.209230       1.503346       5.842919           0.000006
          106              C       3.452253      12.337655      22.768855      -0.162076      35.112829 0.44117880E+03  0.10417069E+05                                 9.342569                            7.021277       0.119641       2.002936                    0.999710      29.873501      86.252529       0.619051       0.419034      -1.061839       0.020496       0.008678      -0.000820       0.022272      -0.004446      -0.021344       0.017720       0.028897       0.035797      -0.028968      -0.007322       0.036291             11.071136      15.149725       5.594056      -0.073379       9.892830       2.546296       8.170854           0.000001
          107              C       4.653966      13.018177      22.745078      -0.086433      33.288009 0.42000559E+03  0.98060963E+04                                 9.064827                            6.888548       0.053460       1.991870                    0.999593      28.934560      83.354281       0.619204       0.423674      -1.057823      -0.008620      -0.020931      -0.009477       0.024541      -0.001435       0.011083       0.014489      -0.031882       0.059355      -0.029071      -0.001234       0.030305             10.639891      14.839848       4.565995      -1.404369       8.804497       1.892706       8.275326          -0.000005
          108              C       6.382558      11.735436      14.988307       0.615933      24.924719 0.24889288E+03  0.51706507E+04                                 7.943332                            5.631746      -0.154237       1.998932                    0.999372      22.752840      64.732954       0.616976       0.477865      -1.012144       0.045505       0.041544       0.015070       0.063432      -0.060255      -0.032551       0.051067      -0.138198       0.059717      -0.103149      -0.014684       0.117833              9.895489      13.220673       3.304482       1.405915       8.303150      -2.318591       8.162645          -0.000004
          109              C       4.995081      11.194436      14.864667      -0.035028      38.391530 0.43725060E+03  0.10214268E+05                                 9.853893                            6.928490       0.070910       2.030666                    0.999293      27.134270      75.796020       0.636871       0.411697      -1.075622      -0.046733      -0.004491       0.001799       0.046983       0.002992       0.013925      -0.010152      -0.012820      -0.006124      -0.020710       0.005021       0.015689             12.519162      18.630931       5.388129       2.034393      11.276780      -2.228168       7.649774          -0.000003
          110              C       4.021875      11.837942      14.077648      -0.097647      36.325208 0.43654033E+03  0.10329050E+05                                 9.736053                            7.116411      -0.169991       1.922570                    0.999341      29.552049      86.742295       0.595033       0.435040      -1.046975      -0.006451      -0.023758       0.016485       0.029628       0.004499      -0.000806      -0.006852      -0.048169       0.035396      -0.030401       0.007510       0.022891             11.802552      16.217398       4.463419       2.144145      11.408231      -2.264423       7.782027          -0.000003
          111              C       2.802901      11.286975      13.880299      -0.147941      36.219714 0.42879711E+03  0.10058546E+05                                 9.563852                            6.926376       0.129587       2.011784                    0.999607      29.561718      85.228724       0.622345       0.419558      -1.060914       0.019635      -0.005794       0.001405       0.020520      -0.013356       0.018780      -0.017309      -0.005300       0.009495      -0.019730      -0.013657       0.033386             11.777278      16.070408       6.188660       1.197626      12.428654      -1.986034       6.832773           0.000002
          112              C       2.448634      10.064030      14.522278       0.087051      40.520486 0.41076377E+03  0.94682118E+04                                10.382374                            6.785064      -0.136856       1.967716                    0.999252      26.394987      73.783972       0.632242       0.420288      -1.067662       0.005245       0.003457      -0.004685       0.007836      -0.000281      -0.004980       0.006156       0.007856      -0.065910      -0.023823       0.008096       0.015727             14.336308      21.545035       8.351446       3.757318      13.625922      -0.649016       7.837968           0.000001
          113              C       3.372522       9.494556      15.359229      -0.154025      35.535096 0.42763677E+03  0.10012740E+05                                 9.409510                            6.902244       0.073504       1.991507                    0.999682      29.540000      84.760593       0.626169       0.417770      -1.063298       0.026572       0.015444      -0.001129       0.030754       0.015210      -0.004044      -0.018768      -0.047551      -0.003541      -0.027731      -0.010415       0.038146             11.391868      16.924184       4.486928       3.256896       9.540559      -1.206695       7.710862           0.000004
          114              C       4.645746      10.034133      15.516157      -0.092291      34.352649 0.41099863E+03  0.95238864E+04                                 9.189076                            6.764879       0.082165       1.998889                    0.999607      28.784700      82.045533       0.633026       0.417552      -1.063915      -0.025064       0.006125      -0.004301       0.026158      -0.018593       0.019176      -0.009603       0.006639       0.028876      -0.024756      -0.008273       0.033030             11.061474      15.317307       4.617213       1.830587      10.570198      -2.056796       7.296917           0.000000
          115              C       1.191027       9.366424      14.194156       0.089163      42.616873 0.40823747E+03  0.94000953E+04                                10.671153                            6.736403      -0.136306       1.963841                    0.999227      26.507709      74.179098       0.638134       0.416845      -1.069334      -0.004161      -0.005017      -0.008958       0.011078       0.006196       0.008513      -0.009716       0.011331      -0.009771      -0.017696       0.005613       0.012083             14.928677      22.492665       6.089546       3.946216      16.001146       1.027152       6.292219           0.000002
          116              C       1.135134       7.993992      14.217933      -0.204173      39.578699 0.46217622E+03  0.11094615E+05                                10.278432                            7.274272      -0.069246       1.937686                    0.999345      31.043025      91.828942       0.594290       0.429341      -1.050255      -0.011024       0.005808      -0.005137       0.013477      -0.032623      -0.008981      -0.009955       0.044894       0.066167      -0.052883       0.022539       0.030344             12.943862      13.466497       5.506885       2.369013      19.519602       1.096120       5.845486           0.000006
          117              C       0.738947       5.078285      14.843268      -0.160097      35.033177 0.44008646E+03  0.10384290E+05                                 9.326390                            7.010762       0.111522       2.001227                    0.999703      29.839533      86.110638       0.619789       0.418816      -1.062033      -0.004551      -0.022006       0.001699       0.022536       0.013895       0.024887       0.008682      -0.005896       0.031131      -0.027412      -0.006634       0.034046             11.049391       6.353035      -0.517039       2.240370      18.635184      -1.202891       8.159954           0.000000
          118              C       0.727439       3.697310      14.819491      -0.082239      33.158007 0.41803962E+03  0.97485725E+04                                 9.041028                            6.871593       0.051543       1.992324                    0.999620      28.866858      83.104650       0.620089       0.423573      -1.057906      -0.016378       0.017099      -0.012225       0.026647      -0.012356       0.009691      -0.019218       0.014163       0.054922      -0.027290      -0.005300       0.032589             10.609746       6.345220       0.326666       2.339081      17.224828       0.266244       8.259189          -0.000005
          119              C      -1.247743       2.841675       7.062482       0.622069      24.835454 0.24787166E+03  0.51450400E+04                                 7.932428                            5.625357      -0.169809       1.995485                    0.999298      22.700502      64.593172       0.616367       0.478745      -1.011503       0.012545      -0.062420       0.012302       0.064845      -0.030066       0.060339       0.003645       0.171094       0.057493      -0.102104      -0.014773       0.116877              9.880391       6.662334       0.477193      -2.706721      14.827830      -0.058518       8.151008          -0.000004
          120              C      -1.022524       4.313766       6.938842      -0.036756      38.525492 0.43903417E+03  0.10267588E+05                                 9.879642                            6.945026       0.064824       2.028229                    0.999288      27.189533      76.022874       0.635705       0.411984      -1.075307       0.019081       0.045600       0.003084       0.049527      -0.007079      -0.016195      -0.007627       0.000322      -0.004894      -0.021469       0.005549       0.015920             12.553735       8.470092       0.490467      -2.955222      21.521938      -0.648383       7.669175          -0.000002
          121              C       0.021371       4.834835       6.151823      -0.092825      36.137761 0.43371935E+03  0.10245848E+05                                 9.702527                            7.092214      -0.158860       1.926706                    0.999321      29.464041      86.419171       0.596185       0.434897      -1.047044      -0.014388       0.012895       0.012422       0.022970      -0.024556      -0.006880       0.001816       0.015353       0.032928      -0.031380       0.007667       0.023713             11.760212       8.721186      -0.161382      -3.025748      18.802655      -0.711426       7.756796          -0.000003
          122              C       0.153707       6.165980       5.954474      -0.147061      36.218854 0.42879951E+03  0.10058313E+05                                 9.566597                            6.928937       0.125139       2.010456                    0.999644      29.549325      85.183362       0.621906       0.419865      -1.060751      -0.011372      -0.015177       0.002898       0.019185       0.005134      -0.025858      -0.009750       0.024149       0.009537      -0.021836      -0.013285       0.035122             11.782190       7.978641      -1.524352      -2.316118      20.535982      -0.039624       6.831948           0.000002
          123              C      -0.728261       7.084257       6.596453       0.087608      40.479296 0.41030667E+03  0.94552598E+04                                10.376577                            6.781814      -0.136153       1.968038                    0.999291      26.380346      73.739141       0.632305       0.420353      -1.067596       0.000109      -0.006167      -0.006582       0.009020       0.003421       0.006876       0.000217      -0.010329      -0.062077      -0.022416       0.005734       0.016682             14.328090       8.366663      -0.747432      -2.437074      26.785325      -2.926884       7.832281           0.000001
          124              C      -1.683384       6.568883       7.433404      -0.152828      35.526672 0.42741542E+03  0.10007488E+05                                 9.416408                            6.907307       0.064359       1.988977                    0.999650      29.520966      84.739591       0.624932       0.418599      -1.062640       0.002322      -0.025974      -0.001337       0.026112      -0.026709      -0.015881       0.007390      -0.007352      -0.005074      -0.028400      -0.006558       0.034959             11.401294       7.503911       0.956408      -2.673344      18.984654      -2.221414       7.715317           0.000004
          125              C      -1.852709       5.196451       7.590332      -0.092736      34.359557 0.41107785E+03  0.95263376E+04                                 9.191220                            6.766679       0.081727       1.998408                    0.999646      28.790132      82.068063       0.632770       0.417694      -1.063807       0.018221       0.021250      -0.007282       0.028924       0.011984      -0.013871      -0.014712       0.023363       0.027646      -0.024132      -0.005706       0.029838             11.063918       7.759157      -0.254837      -2.695848      18.134554      -0.555521       7.298043           0.000001
          126              C      -0.703602       8.522179       6.268331       0.086857      42.693900 0.40902451E+03  0.94231915E+04                                10.686020                            6.744378      -0.150321       1.959111                    0.999263      26.533593      74.282410       0.637517       0.417028      -1.069167       0.000286       0.007968      -0.008613       0.011737      -0.000134      -0.013542      -0.001593      -0.016821      -0.011382      -0.018811       0.007960       0.010851             14.951663      12.368957      -0.234356      -1.085013      26.186417      -3.936315       6.299616           0.000003
          127              C      -1.864217       9.256801       6.292108      -0.202446      39.590678 0.46220573E+03  0.11096806E+05                                10.286500                            7.278665      -0.069082       1.937766                    0.999324      31.035901      91.849295       0.593532       0.429833      -1.049831       0.013133       0.008822      -0.007833       0.017653       0.033670      -0.006684       0.010330       0.029912       0.067133      -0.050119       0.024465       0.025654             12.956511      13.246487      -5.382512      -0.234491      19.773477      -2.601486       5.849569           0.000006
          128              C      -4.191200      11.057762       6.917443      -0.157663      35.014540 0.43969691E+03  0.10372770E+05                                 9.322703                            7.007146       0.110900       2.001020                    0.999691      29.827935      86.066647       0.620018       0.418755      -1.062075      -0.015139       0.018026      -0.005978       0.024287      -0.008008      -0.006365      -0.027444      -0.024338       0.028974      -0.028224      -0.007762       0.035985             11.046404      16.010357      -5.059589      -2.161019       8.973353      -1.337393       8.155503           0.000001
          129              C      -5.381405      11.758215       6.893666      -0.085407      33.259053 0.41952552E+03  0.97924150E+04                                 9.061480                            6.886161       0.050825       1.991320                    0.999623      28.920397      83.312054       0.619081       0.423865      -1.057669       0.022269       0.005484      -0.012348       0.026047       0.014191      -0.019493       0.001735       0.011093       0.054125      -0.028161      -0.002183       0.030344             10.635692      14.260054      -4.892102      -0.937684       9.372676      -2.163097       8.274346          -0.000005
          130              C      13.354465       0.340261      11.025395       0.615384      24.917629 0.24873883E+03  0.51676301E+04                                 7.949141                            5.634959      -0.165653       1.995157                    0.999308      22.746591      64.756381       0.615870       0.478706      -1.011507       0.057669      -0.016461       0.009915       0.060786       0.089007       0.027598       0.056195      -0.033584       0.056552      -0.102123      -0.016528       0.118651              9.903754      12.407515      -3.788023      -1.304204       9.137171      -2.378093       8.166575          -0.000004
          131              C      12.192207       1.271351      10.901755      -0.039368      38.612925 0.44002671E+03  0.10296959E+05                                 9.893449                            6.952129       0.058492       2.025794                    0.999345      27.230631      76.168963       0.635460       0.411896      -1.075328      -0.028826       0.039917       0.000725       0.049243       0.003417       0.002124      -0.018436       0.008675      -0.001823      -0.021436       0.005194       0.016242             12.574535      17.868109      -5.913722      -0.914335      12.177490      -2.886978       7.678006          -0.000002
          132              C      12.262896       2.435925      10.114736      -0.097034      36.197462 0.43470828E+03  0.10273425E+05                                 9.705228                            7.094410      -0.153423       1.927777                    0.999287      29.503155      86.506716       0.596929       0.434176      -1.047644      -0.018511      -0.006872       0.015734       0.025248       0.018371      -0.006110      -0.002683       0.034480       0.039415      -0.031763       0.008667       0.023096             11.763269      16.421268      -4.290793      -0.891534      11.109865      -2.979135       7.758675          -0.000003
          133              C      11.176258       3.216105       9.917387      -0.149171      36.248510 0.42926167E+03  0.10071427E+05                                 9.566562                            6.928493       0.131256       2.012072                    0.999683      29.576622      85.259540       0.622516       0.419360      -1.061117       0.007971      -0.020988       0.002509       0.022591       0.007920      -0.002910      -0.024391      -0.021684       0.009144      -0.019883      -0.012288       0.032171             11.781420      18.707510      -4.675552      -1.120746       9.803181      -2.029844       6.833570           0.000002
          134              C       9.940023       2.911436      10.559366       0.089979      40.462470 0.41008186E+03  0.94490940E+04                                10.376258                            6.781642      -0.136006       1.967993                    0.999264      26.367665      73.707744       0.632057       0.420562      -1.067428       0.006833      -0.004089      -0.003791       0.008819      -0.003909       0.001147       0.006307      -0.001692      -0.061953      -0.021967       0.007106       0.014861             14.328446      22.827186      -7.602781       1.316766      12.325772      -3.574822       7.832379           0.000001
          135              C       9.908788       1.826588      11.396316      -0.154688      35.542911 0.42768349E+03  0.10014487E+05                                 9.415168                            6.906259       0.069867       1.990422                    0.999686      29.533498      84.755201       0.625468       0.418210      -1.062977       0.027668      -0.016589       0.000802       0.032270       0.010346      -0.014390      -0.008176       0.048733      -0.001427      -0.027416      -0.006568       0.033984             11.400034      15.286713      -5.448220       0.585975      11.199464      -3.424311       7.713924           0.000004
          136              C      11.012687       0.993732      11.553244      -0.095663      34.433784 0.41221402E+03  0.95592054E+04                                 9.203512                            6.775364       0.080791       1.997400                    0.999660      28.829023      82.205483       0.632460       0.417613      -1.063865      -0.003826       0.027868      -0.010188       0.029918       0.006714       0.003667      -0.018003      -0.034062       0.028058      -0.024804      -0.004239       0.029042             11.079825      15.790629      -4.374063      -0.868722      10.142949      -2.612846       7.305898           0.000001
          137              C       8.707075       3.651752      10.231243       0.090584      42.578888 0.40779035E+03  0.93876894E+04                                10.668429                            6.734817      -0.137339       1.963499                    0.999232      26.489853      74.132706       0.637879       0.417105      -1.069115      -0.007005       0.003192      -0.010921       0.013362      -0.007921      -0.005446      -0.016541       0.006401      -0.010798      -0.022318       0.007638       0.014680             14.925243      22.893339      -5.853378       2.860694      15.592284      -2.902169       6.290107           0.000002
          138              C       7.490567       3.013941      10.255020      -0.207013      39.563860 0.46198984E+03  0.11088753E+05                                10.274394                            7.271493      -0.068902       1.937748                    0.999296      31.036737      91.797286       0.594579       0.429187      -1.050376      -0.000650       0.014216      -0.009013       0.016845      -0.002048      -0.013076       0.002050      -0.076285       0.067333      -0.051706       0.023236       0.028471             12.938599      22.763652      -0.131756       2.131171      10.209228      -1.503346       5.842918           0.000006
          139              C       4.767397       1.899196      10.880355      -0.162076      35.112823 0.44117872E+03  0.10417066E+05                                 9.342567                            7.021276       0.119641       2.002936                    0.999710      29.873499      86.252513       0.619051       0.419034      -1.061839      -0.020496      -0.008678      -0.000820       0.022272      -0.004446       0.021344      -0.017720       0.028897       0.035797      -0.028968      -0.007322       0.036291             11.071134      15.149722       5.594055       0.073379       9.892828      -2.546296       8.170852           0.000001
          140              C       3.565684       1.218674      10.856578      -0.086434      33.288010 0.42000560E+03  0.98060968E+04                                 9.064828                            6.888548       0.053460       1.991870                    0.999593      28.934561      83.354285       0.619204       0.423674      -1.057823       0.008620       0.020931      -0.009477       0.024541      -0.001435      -0.011083      -0.014489      -0.031882       0.059355      -0.029071      -0.001234       0.030305             10.639891      14.839850       4.565996       1.404369       8.804498      -1.892705       8.275326          -0.000005
          141              C       1.837092       2.501415       3.099807       0.615933      24.924718 0.24889287E+03  0.51706505E+04                                 7.943331                            5.631746      -0.154237       1.998933                    0.999372      22.752839      64.732947       0.616976       0.477865      -1.012144      -0.045505      -0.041544       0.015070       0.063432      -0.060255       0.032551      -0.051067      -0.138198       0.059717      -0.103149      -0.014684       0.117833              9.895488      13.220672       3.304483      -1.405915       8.303149       2.318590       8.162644          -0.000004
          142              C       3.224569       3.042415       2.976167      -0.035028      38.391527 0.43725057E+03  0.10214267E+05                                 9.853893                            6.928490       0.070911       2.030666                    0.999293      27.134269      75.796017       0.636871       0.411697      -1.075622       0.046733       0.004491       0.001799       0.046983       0.002992      -0.013925       0.010152      -0.012820      -0.006124      -0.020710       0.005021       0.015689             12.519162      18.630931       5.388129      -2.034392      11.276780       2.228168       7.649774          -0.000003
          143              C       4.197775       2.398909       2.189148      -0.097647      36.325205 0.43654030E+03  0.10329049E+05                                 9.736053                            7.116411      -0.169990       1.922570                    0.999341      29.552048      86.742290       0.595033       0.435040      -1.046975       0.006451       0.023758       0.016485       0.029628       0.004499       0.000806       0.006852      -0.048169       0.035396      -0.030401       0.007510       0.022891             11.802551      16.217397       4.463419      -2.144145      11.408231       2.264423       7.782026          -0.000003
          144              C       5.416749       2.949876       1.991799      -0.147941      36.219716 0.42879713E+03  0.10058547E+05                                 9.563853                            6.926376       0.129587       2.011784                    0.999607      29.561718      85.228726       0.622345       0.419558      -1.060913      -0.019635       0.005794       0.001404       0.020520      -0.013356      -0.018780       0.017309      -0.005300       0.009495      -0.019730      -0.013657       0.033386             11.777279      16.070410       6.188661      -1.197625      12.428655       1.986034       6.832773           0.000002
          145              C       5.771016       4.172821       2.633778       0.087051      40.520487 0.41076377E+03  0.94682119E+04                                10.382375                            6.785065      -0.136856       1.967716                    0.999252      26.394987      73.783975       0.632242       0.420288      -1.067662      -0.005245      -0.003457      -0.004685       0.007836      -0.000281       0.004980      -0.006156       0.007856      -0.065910      -0.023823       0.008096       0.015727             14.336310      21.545038       8.351447      -3.757318      13.625923       0.649016       7.837969           0.000001
          146              C       4.847128       4.742295       3.470729      -0.154025      35.535099 0.42763681E+03  0.10012741E+05                                 9.409511                            6.902245       0.073504       1.991507                    0.999682      29.540001      84.760602       0.626169       0.417770      -1.063298      -0.026572      -0.015444      -0.001130       0.030754       0.015210       0.004044       0.018768      -0.047551      -0.003540      -0.027731      -0.010415       0.038146             11.391870      16.924186       4.486929      -3.256896       9.540560       1.206695       7.710863           0.000004
          147              C       3.573904       4.202718       3.627657      -0.092291      34.352653 0.41099868E+03  0.95238879E+04                                 9.189078                            6.764880       0.082165       1.998889                    0.999607      28.784701      82.045541       0.633025       0.417552      -1.063915       0.025064      -0.006125      -0.004301       0.026158      -0.018593      -0.019176       0.009603       0.006639       0.028877      -0.024756      -0.008273       0.033030             11.061476      15.317309       4.617215      -1.830587      10.570200       2.056796       7.296917           0.000000
          148              C       7.028623       4.870427       2.305656       0.089163      42.616877 0.40823749E+03  0.94000961E+04                                10.671154                            6.736403      -0.136306       1.963841                    0.999227      26.507710      74.179105       0.638134       0.416845      -1.069334       0.004161       0.005017      -0.008958       0.011078       0.006196      -0.008513       0.009716       0.011331      -0.009771      -0.017696       0.005613       0.012083             14.928678      22.492668       6.089547      -3.946216      16.001147      -1.027152       6.292220           0.000002
          149              C       7.084516       6.242859       2.329433      -0.204173      39.578701 0.46217625E+03  0.11094616E+05                                10.278433                            7.274272      -0.069246       1.937686                    0.999345      31.043025      91.828949       0.594290       0.429341      -1.050255       0.011024      -0.005808      -0.005137       0.013477      -0.032623       0.008981       0.009955       0.044894       0.066167      -0.052883       0.022539       0.030344             12.943863      13.466499       5.506885      -2.369014      19.519605      -1.096120       5.845486           0.000006
          150              C       7.480703       9.158566       2.954768      -0.160097      35.033156 0.44008622E+03  0.10384283E+05                                 9.326387                            7.010759       0.111522       2.001227                    0.999703      29.839522      86.110602       0.619789       0.418816      -1.062033       0.004550       0.022006       0.001699       0.022536       0.013895      -0.024887      -0.008682      -0.005896       0.031131      -0.027412      -0.006634       0.034046             11.049388       6.353033      -0.517039      -2.240369      18.635180       1.202890       8.159951           0.000001
          151              C       7.492211      10.539541       2.930991      -0.082239      33.157932 0.41803836E+03  0.97485423E+04                                 9.041048                            6.871607       0.051543       1.992324                    0.999620      28.866770      83.104572       0.620084       0.423576      -1.057903       0.016378      -0.017099      -0.012225       0.026647      -0.012356      -0.009691       0.019218       0.014163       0.054922      -0.027290      -0.005300       0.032589             10.609771       6.345233       0.326667      -2.339086      17.224873      -0.266246       8.259206          -0.000005
          152              C       9.467393      11.395176      18.950982       0.622069      24.835456 0.24787168E+03  0.51450405E+04                                 7.932428                            5.625357      -0.169809       1.995485                    0.999298      22.700503      64.593174       0.616367       0.478745      -1.011503      -0.012545       0.062420       0.012302       0.064845      -0.030066      -0.060339      -0.003645       0.171094       0.057493      -0.102104      -0.014773       0.116877              9.880391       6.662335       0.477193       2.706721      14.827831       0.058518       8.151007          -0.000004
          153              C       9.242174       9.923085      18.827342      -0.036756      38.525499 0.43903423E+03  0.10267590E+05                                 9.879644                            6.945027       0.064824       2.028228                    0.999288      27.189535      76.022886       0.635704       0.411984      -1.075307      -0.019081      -0.045600       0.003084       0.049527      -0.007079       0.016195       0.007627       0.000322      -0.004894      -0.021469       0.005549       0.015920             12.553738       8.470093       0.490467       2.955222      21.521944       0.648383       7.669176          -0.000003
          154              C       8.198279       9.402016      18.040323      -0.092825      36.137762 0.43371935E+03  0.10245849E+05                                 9.702528                            7.092215      -0.158860       1.926706                    0.999321      29.464041      86.419176       0.596185       0.434897      -1.047044       0.014388      -0.012895       0.012422       0.022970      -0.024556       0.006880      -0.001816       0.015353       0.032928      -0.031380       0.007667       0.023713             11.760214       8.721187      -0.161383       3.025748      18.802657       0.711425       7.756797          -0.000003
          155              C       8.065943       8.070871      17.842974      -0.147061      36.218862 0.42879960E+03  0.10058316E+05                                 9.566599                            6.928938       0.125139       2.010456                    0.999644      29.549327      85.183375       0.621906       0.419866      -1.060751       0.011372       0.015177       0.002898       0.019185       0.005134       0.025858       0.009750       0.024149       0.009537      -0.021837      -0.013285       0.035122             11.782193       7.978642      -1.524353       2.316118      20.535989       0.039623       6.831949           0.000002
          156              C       8.947911       7.152594      18.484953       0.087608      40.479297 0.41030665E+03  0.94552595E+04                                10.376578                            6.781815      -0.136153       1.968038                    0.999291      26.380345      73.739144       0.632305       0.420353      -1.067596      -0.000109       0.006167      -0.006582       0.009020       0.003421      -0.006876      -0.000217      -0.010329      -0.062077      -0.022416       0.005734       0.016682             14.328093       8.366664      -0.747432       2.437074      26.785332       2.926885       7.832282           0.000001
          157              C       9.903034       7.667968      19.321904      -0.152828      35.526676 0.42741547E+03  0.10007489E+05                                 9.416409                            6.907308       0.064359       1.988977                    0.999650      29.520967      84.739599       0.624932       0.418599      -1.062640      -0.002322       0.025974      -0.001337       0.026112      -0.026709       0.015881      -0.007390      -0.007352      -0.005074      -0.028400      -0.006558       0.034959             11.401296       7.503912       0.956408       2.673344      18.984658       2.221415       7.715317           0.000004
          158              C      10.072359       9.040400      19.478832      -0.092736      34.359561 0.41107791E+03  0.95263392E+04                                 9.191221                            6.766680       0.081727       1.998408                    0.999646      28.790134      82.068071       0.632770       0.417694      -1.063807      -0.018222      -0.021250      -0.007282       0.028924       0.011984       0.013871       0.014712       0.023363       0.027646      -0.024132      -0.005706       0.029838             11.063919       7.759157      -0.254837       2.695848      18.134557       0.555521       7.298043           0.000000
          159              C       8.923252       5.714672      18.156831       0.086857      42.693903 0.40902451E+03  0.94231918E+04                                10.686021                            6.744378      -0.150321       1.959111                    0.999263      26.533593      74.282417       0.637517       0.417029      -1.069167      -0.000286      -0.007968      -0.008613       0.011737      -0.000134       0.013542       0.001593      -0.016821      -0.011382      -0.018811       0.007960       0.010851             14.951667      12.368958      -0.234357       1.085013      26.186425       3.936316       6.299617           0.000002
          160              C      10.083867       4.980050      18.180608      -0.202446      39.590691 0.46220589E+03  0.11096811E+05                                10.286503                            7.278667      -0.069082       1.937766                    0.999324      31.035906      91.849326       0.593532       0.429833      -1.049831      -0.013133      -0.008822      -0.007833       0.017653       0.033670       0.006684      -0.010330       0.029912       0.067132      -0.050119       0.024465       0.025654             12.956516      13.246491      -5.382515       0.234491      19.773486       2.601487       5.849571           0.000006
          161              C      12.410850       3.179089      18.805943      -0.157663      35.014523 0.43969665E+03  0.10372763E+05                                 9.322702                            7.007145       0.110900       2.001020                    0.999691      29.827922      86.066614       0.620018       0.418755      -1.062075       0.015139      -0.018026      -0.005978       0.024287      -0.008008       0.006365       0.027444      -0.024338       0.028974      -0.028224      -0.007762       0.035985             11.046404      16.010357      -5.059589       2.161018       8.973353       1.337393       8.155502           0.000000
          162              C      13.601055       2.478636      18.782166      -0.085407      33.259031 0.41952516E+03  0.97924062E+04                                 9.061485                            6.886164       0.050825       1.991320                    0.999623      28.920372      83.312028       0.619080       0.423865      -1.057668      -0.022269      -0.005484      -0.012348       0.026047       0.014191       0.019493      -0.001735       0.011093       0.054124      -0.028161      -0.002183       0.030344             10.635699      14.260063      -4.892105       0.937685       9.372682       2.163098       8.274351          -0.000005
          163              C       3.084835       0.340261      16.714518       0.622081      24.835334 0.24787062E+03  0.51450144E+04                                 7.932421                            5.625359      -0.169809       1.995487                    0.999298      22.700366      64.592817       0.616365       0.478748      -1.011501      -0.060320      -0.020345      -0.012286       0.064833      -0.089113       0.027018      -0.054089      -0.033488       0.057519      -0.102104      -0.014780       0.116884              9.880367      12.373121       3.774348      -1.302655       9.116985       2.373370       8.150995          -0.000004
          164              C       4.247093       1.271351      16.838158      -0.036749      38.525488 0.43903517E+03  0.10267631E+05                                 9.879686                            6.945069       0.064791       2.028220                    0.999288      27.189545      76.023294       0.635697       0.411989      -1.075303       0.029935       0.039330      -0.003098       0.049523      -0.003679      -0.001476       0.017839       0.012119      -0.004882      -0.021475       0.005565       0.015910             12.553755      17.834166       5.896826      -0.916092      12.157875       2.883529       7.669224          -0.000003
          165              C       4.176404       2.435925      17.625177      -0.092820      36.137980 0.43372302E+03  0.10245971E+05                                 9.702619                            7.092280      -0.158943       1.926681                    0.999321      29.464148      86.420017       0.596177       0.434901      -1.047040       0.018365      -0.006006      -0.012426       0.022973      -0.018932      -0.005006       0.005053       0.034854       0.032916      -0.031383       0.007669       0.023713             11.760320      16.422154       4.284756      -0.896767      11.101922       2.976134       7.756885          -0.000003
          166              C       5.263042       3.216105      17.822526      -0.147057      36.218335 0.42879362E+03  0.10058137E+05                                 9.566526                            6.928902       0.125185       2.010477                    0.999644      29.548984      85.182127       0.621906       0.419867      -1.060750      -0.007459      -0.017438      -0.002895       0.019186      -0.007884      -0.004485       0.027267      -0.020969       0.009540      -0.021833      -0.013287       0.035120             11.782095      18.716610       4.675333      -1.123701       9.797790       2.025595       6.831885           0.000002
          167              C       6.499277       2.911436      17.180547       0.087628      40.478072 0.41029523E+03  0.94549193E+04                                10.376367                            6.781716      -0.136094       1.968060                    0.999291      26.379877      73.737256       0.632311       0.420353      -1.067597      -0.005396      -0.002966       0.006571       0.009005       0.006194       0.003244      -0.006071      -0.000785      -0.062074      -0.022417       0.005722       0.016695             14.327755      22.827373       7.601663       1.316199      12.323786       3.573901       7.832105           0.000001
          168              C       6.530512       1.826588      16.343596      -0.152834      35.525594 0.42740481E+03  0.10007133E+05                                 9.416105                            6.907152       0.064455       1.989010                    0.999650      29.520372      84.736199       0.624951       0.418591      -1.062650      -0.023661      -0.010983       0.001328       0.026119      -0.010167      -0.014355       0.010059       0.049926      -0.005098      -0.028391      -0.006575       0.034966             11.400867      15.285482       5.449302       0.587159      11.202046       3.425778       7.715072           0.000004
          169              C       5.426613       0.993732      16.186668      -0.092738      34.359220 0.41107597E+03  0.95262772E+04                                 9.191142                            6.766662       0.081718       1.998407                    0.999646      28.790033      82.067544       0.632771       0.417694      -1.063808       0.009304       0.026410       0.007279       0.028932      -0.004127       0.005801       0.019371      -0.032432       0.027651      -0.024129      -0.005710       0.029839             11.063770      15.761080       4.365109      -0.866842      10.132213       2.612430       7.298017           0.000001
          170              C       7.732225       3.651752      17.508669       0.086845      42.692658 0.40901413E+03  0.94228784E+04                                10.685804                            6.744283      -0.150272       1.959136                    0.999263      26.533122      74.280435       0.637524       0.417027      -1.069169       0.006748       0.004238       0.008605       0.011728       0.007209      -0.005384       0.012522       0.008672      -0.011372      -0.018806       0.007961       0.010845             14.951315      22.934438       5.865843       2.866359      15.620015       2.907727       6.299491           0.000002
          171              C       8.948733       3.013941      17.484892      -0.202342      39.586863 0.46215728E+03  0.11095341E+05                                10.285876                            7.278303      -0.069061       1.937795                    0.999324      31.033924      91.841894       0.593545       0.429835      -1.049831       0.001067       0.015780       0.007841       0.017653       0.003885      -0.012300       0.000621      -0.073299       0.067365      -0.050171       0.024543       0.025628             12.955605      22.801251       0.135029       2.135513      10.216325       1.503754       5.849239           0.000006
          172              C      11.671903       1.899196      16.859557      -0.157684      35.015123 0.43970621E+03  0.10373029E+05                                 9.322762                            7.007193       0.110955       2.001030                    0.999692      29.828214      86.067209       0.620021       0.418752      -1.062079       0.023182      -0.004103       0.005976       0.024289       0.006534       0.020608       0.019241       0.026016       0.028938      -0.028222      -0.007780       0.036002             11.046483      15.114353      -5.577019       0.077597       9.869558       2.540265       8.155539           0.000001
          173              C      12.873616       1.218674      16.883334      -0.085416      33.259440 0.41953138E+03  0.97925912E+04                                 9.061548                            6.886210       0.050769       1.991298                    0.999624      28.920704      83.313252       0.619078       0.423865      -1.057668      -0.006393       0.022019       0.012355       0.026045       0.002289      -0.011243       0.016015      -0.030139       0.054113      -0.028160      -0.002183       0.030343             10.635768      14.831223      -4.562401       1.404403       8.801652       1.893674       8.274429          -0.000005
          174              C      14.602208       2.501415       0.863105       0.615318      24.918580 0.24875057E+03  0.51679140E+04                                 7.949180                            5.634989      -0.165732       1.995115                    0.999308      22.747196      64.757493       0.615888       0.478689      -1.011521       0.043102      -0.041701      -0.009913       0.060787       0.059020       0.034840       0.051987      -0.137410       0.056600      -0.102125      -0.016503       0.118628              9.903799      13.235317      -3.310140      -1.407368       8.309461      -2.318544       8.166618          -0.000004
          175              C      13.214731       3.042415       0.986746      -0.039353      38.611352 0.44000613E+03  0.10296325E+05                                 9.893086                            6.951902       0.058682       2.025859                    0.999345      27.229975      76.165794       0.635481       0.411889      -1.075337      -0.048985       0.005027      -0.000712       0.049247      -0.002033      -0.017011      -0.007387      -0.010231      -0.001776      -0.021410       0.005163       0.016247             12.574039      18.720740      -5.420727      -2.042895      11.323648      -2.235279       7.677731          -0.000003
          176              C      12.241525       2.398909       1.773764      -0.097045      36.197360 0.43470679E+03  0.10273358E+05                                 9.705102                            7.094323      -0.153394       1.927780                    0.999287      29.503196      86.506040       0.596944       0.434167      -1.047652      -0.003289       0.019471      -0.015734       0.025248      -0.005743       0.000754      -0.006643      -0.049036       0.039380      -0.031745       0.008645       0.023100             11.763101      16.153342      -4.445253      -2.134157      11.377397      -2.261660       7.758564          -0.000003
          177              C      11.022551       2.949876       1.971113      -0.149167      36.248518 0.42926136E+03  0.10071409E+05                                 9.566511                            6.928458       0.131157       2.012036                    0.999683      29.576735      85.259568       0.622522       0.419356      -1.061120       0.022148       0.003598      -0.002526       0.022580       0.013351      -0.019667      -0.014723      -0.002857       0.009134      -0.019876      -0.012300       0.032176             11.781336      16.078228      -6.193396      -1.197487      12.432233      -1.985549       6.833547           0.000002
          178              C      10.668284       4.172821       1.329134       0.089936      40.463634 0.41009532E+03  0.94494739E+04                                10.376369                            6.781705      -0.135998       1.967988                    0.999264      26.368250      73.709452       0.632061       0.420556      -1.067433       0.006965      -0.003898       0.003788       0.008834      -0.001220       0.004868       0.004150       0.007619      -0.061972      -0.021968       0.007108       0.014860             14.328569      21.535513      -8.348562      -3.754365      13.617681      -0.647133       7.832513           0.000001
          179              C      11.592172       4.742295       0.492184      -0.154696      35.544402 0.42770126E+03  0.10015031E+05                                 9.415410                            6.906381       0.069778       1.990377                    0.999686      29.534626      84.759647       0.625464       0.418207      -1.062977       0.028195      -0.015679      -0.000810       0.032271      -0.015910       0.000117      -0.016550      -0.042303      -0.001422      -0.027409      -0.006572       0.033982             11.400349      16.939945      -4.494087      -3.258556       9.546970      -1.204826       7.714134           0.000004
          180              C      12.865396       4.202718       0.335256      -0.095674      34.434129 0.41221630E+03  0.95592651E+04                                 9.203544                            6.775357       0.080734       1.997379                    0.999660      28.829164      82.205736       0.632465       0.417610      -1.063868      -0.026038      -0.010635       0.010181       0.029912       0.018104      -0.017420      -0.005835       0.005426       0.028013      -0.024790      -0.004252       0.029041             11.079900      15.343072      -4.632666      -1.828405      10.590742      -2.058763       7.305888           0.000000
          181              C       9.410677       4.870427       1.657257       0.090589      42.580006 0.40780169E+03  0.93880150E+04                                10.668557                            6.734884      -0.137326       1.963489                    0.999232      26.490330      74.134275       0.637880       0.417102      -1.069117      -0.006269       0.004467       0.010936       0.013373      -0.006728      -0.011596      -0.012975       0.010438      -0.010781      -0.022293       0.007645       0.014649             14.925416      22.487093      -6.088111      -3.943807      15.998961       1.026353       6.290196           0.000002
          182              C       9.354784       6.242859       1.633480      -0.206868      39.559948 0.46193725E+03  0.11087188E+05                                10.273831                            7.271155      -0.069001       1.937739                    0.999297      31.034706      91.790386       0.594583       0.429195      -1.050369      -0.012633      -0.006542       0.009033       0.016852       0.032003       0.008379      -0.010292       0.041695       0.067495      -0.051737       0.023215       0.028522             12.937800      13.461055      -5.501579      -2.367374      19.509731       1.093875       5.842616           0.000006
          183              C       8.958597       9.158566       1.008145      -0.162069      35.112692 0.44117773E+03  0.10417049E+05                                 9.342557                            7.021281       0.119613       2.002927                    0.999710      29.873606      86.253187       0.619048       0.419035      -1.061837      -0.002735       0.022090       0.000822       0.022274      -0.014738      -0.026008       0.009609      -0.006732       0.035833      -0.028963      -0.007316       0.036279             11.071063       6.362463       0.520609      -2.241883      18.679832      -1.209456       8.170893           0.000001
          184              C       8.947089      10.539541       1.031922      -0.086426      33.287569 0.41999986E+03  0.98059219E+04                                 9.064751                            6.888510       0.053537       1.991900                    0.999593      28.934224      83.352940       0.619205       0.423675      -1.057823      -0.013821      -0.017928       0.009469       0.024538       0.013084      -0.007004      -0.016844       0.018431       0.059358      -0.029071      -0.001232       0.030304             10.639769       6.359000      -0.330475      -2.341273      17.285078       0.269980       8.275230          -0.000005
          185              C       6.971907      11.395176       8.788693       0.615987      24.923865 0.24888196E+03  0.51703861E+04                                 7.943289                            5.631708      -0.154162       1.998970                    0.999372      22.752360      64.732122       0.616962       0.477879      -1.012133       0.013246       0.060184      -0.015089       0.063445       0.029695      -0.060511       0.002673       0.173492       0.059643      -0.103147      -0.014701       0.117849              9.895454       6.670728      -0.477098       2.710897      14.853028      -0.058258       8.162605          -0.000004
          186              C       7.197126       9.923085       8.912333      -0.035050      38.393115 0.43727026E+03  0.10214861E+05                                 9.854217                            6.928677       0.070765       2.030614                    0.999293      27.134914      75.798788       0.636856       0.411701      -1.075617       0.019482      -0.042715      -0.001797       0.046982       0.007057       0.015764      -0.006988       0.001222      -0.006184      -0.020730       0.005035       0.015695             12.519644       8.449291      -0.490421       2.946925      21.459636      -0.647828       7.650006          -0.000003
          187              C       8.241021       9.402016       9.699352      -0.097642      36.325037 0.43653739E+03  0.10328970E+05                                 9.736064                            7.116416      -0.169933       1.922592                    0.999341      29.551888      86.741961       0.595029       0.435043      -1.046972      -0.017342      -0.017470      -0.016483       0.029625       0.023116       0.005535       0.004110       0.016290       0.035440      -0.030416       0.007526       0.022890             11.802583       8.745084       0.149236       3.033110      18.880634      -0.724726       7.782030          -0.000003
          188              C       8.373357       8.070871       9.896701      -0.147948      36.220200 0.42880292E+03  0.10058728E+05                                 9.563967                            6.926440       0.129640       2.011799                    0.999607      29.561931      85.229852       0.622339       0.419560      -1.060911      -0.014837       0.014121      -0.001389       0.020529      -0.004370       0.024375      -0.007615       0.025798       0.009504      -0.019738      -0.013645       0.033383             11.777449       7.979677       1.517432       2.318809      20.519816      -0.044187       6.832854           0.000002
          189              C       7.491389       7.152594       9.254722       0.087076      40.520527 0.41076144E+03  0.94681637E+04                                10.382472                            6.785098      -0.136928       1.967698                    0.999252      26.394859      73.784117       0.632232       0.420295      -1.067656       0.000334       0.006264       0.004698       0.007837      -0.003525      -0.007825       0.001245      -0.003437      -0.065893      -0.023820       0.008109       0.015711             14.336523       8.373198       0.746819       2.440692      26.798361      -2.929455       7.838009           0.000001
          190              C       6.536266       7.667968       8.417771      -0.154013      35.534715 0.42763013E+03  0.10012565E+05                                 9.409573                            6.902279       0.073503       1.991523                    0.999682      29.539481      84.759544       0.626154       0.417780      -1.063289       0.000077       0.030721       0.001147       0.030743       0.028203       0.014224       0.012873      -0.002600      -0.003514      -0.027745      -0.010394       0.038139             11.391984       7.500670      -0.953756       2.673452      18.964382      -2.217293       7.710899           0.000004
          191              C       6.366941       9.040400       8.260843      -0.092277      34.352651 0.41099838E+03  0.95238933E+04                                 9.189132                            6.764911       0.082222       1.998908                    0.999607      28.784658      82.045864       0.633018       0.417557      -1.063910       0.017832      -0.018647       0.004310       0.026158      -0.012166       0.017896      -0.011817       0.028899       0.028912      -0.024771      -0.008259       0.033030             11.061558       7.758384       0.253036       2.696540      18.129329      -0.556979       7.296962           0.000001
          192              C       7.516048       5.714672       9.582844       0.089169      42.617027 0.40823667E+03  0.94000887E+04                                10.671250                            6.736435      -0.136371       1.963825                    0.999227      26.507710      74.179566       0.638126       0.416850      -1.069329      -0.002278      -0.006117       0.008952       0.011079      -0.001857       0.012691      -0.002509      -0.016444      -0.009800      -0.017729       0.005599       0.012130             14.928870      12.350482       0.234053       1.083545      26.143868      -3.931120       6.292262           0.000002
          193              C       6.355433       4.980050       9.559067      -0.204423      39.586517 0.46227831E+03  0.11097680E+05                                10.279646                            7.274989      -0.069168       1.937666                    0.999344      31.047061      91.843440       0.594272       0.429331      -1.050261       0.010547      -0.006652       0.005108       0.013475      -0.035739       0.004165       0.012690       0.034060       0.065773      -0.052801       0.022497       0.030304             12.945606      13.238808       5.375537       0.235182      19.751877      -2.600072       5.846133           0.000006
          194              C       4.028450       3.179089       8.933732      -0.160084      35.032729 0.44007823E+03  0.10384051E+05                                 9.326346                            7.010712       0.111489       2.001224                    0.999703      29.839148      86.109448       0.619788       0.418818      -1.062031      -0.016778      -0.014942      -0.001699       0.022531       0.009517       0.004923      -0.025888      -0.021118       0.031131      -0.027420      -0.006621       0.034041             11.049388      16.012469       5.059885       2.161901       8.975813      -1.338735       8.159881           0.000001
          195              C       2.838245       2.478636       8.957509      -0.082237      33.158143 0.41804068E+03  0.97486089E+04                                 9.041076                            6.871612       0.051520       1.992315                    0.999620      28.866892      83.104951       0.620086       0.423575      -1.057904       0.023002      -0.005641       0.012225       0.026652      -0.012307       0.021492       0.001219       0.014318       0.054930      -0.027290      -0.005303       0.032592             10.609838      14.222185       4.874411       0.938987       9.348099      -2.158831       8.259230          -0.000004
          196              C       5.134815      13.896590       4.826018       0.622081      24.835334 0.24787062E+03  0.51450144E+04                                 7.932421                            5.625359      -0.169809       1.995487                    0.999298      22.700366      64.592819       0.616365       0.478748      -1.011501       0.060320       0.020345      -0.012286       0.064833      -0.089113      -0.027018       0.054089      -0.033488       0.057519      -0.102104      -0.014780       0.116884              9.880367      12.373120       3.774348       1.302655       9.116985      -2.373370       8.150995          -0.000004
          197              C       3.972557      12.965500       4.949658      -0.036749      38.525485 0.43903514E+03  0.10267630E+05                                 9.879685                            6.945069       0.064791       2.028220                    0.999288      27.189544      76.023289       0.635697       0.411989      -1.075303      -0.029935      -0.039330      -0.003099       0.049523      -0.003679       0.001476      -0.017839       0.012119      -0.004882      -0.021475       0.005565       0.015910             12.553754      17.834164       5.896825       0.916092      12.157874      -2.883528       7.669224          -0.000003
          198              C       4.043246      11.800926       5.736677      -0.092820      36.137982 0.43372305E+03  0.10245971E+05                                 9.702619                            7.092280      -0.158943       1.926681                    0.999321      29.464149      86.420020       0.596177       0.434901      -1.047040      -0.018365       0.006006      -0.012426       0.022973      -0.018932       0.005006      -0.005053       0.034854       0.032916      -0.031383       0.007670       0.023713             11.760320      16.422154       4.284756       0.896767      11.101922      -2.976134       7.756885          -0.000003
          199              C       2.956608      11.020746       5.934026      -0.147057      36.218337 0.42879365E+03  0.10058138E+05                                 9.566526                            6.928903       0.125185       2.010477                    0.999644      29.548985      85.182128       0.621906       0.419867      -1.060750       0.007459       0.017438      -0.002895       0.019186      -0.007884       0.004485      -0.027267      -0.020969       0.009541      -0.021833      -0.013287       0.035119             11.782095      18.716611       4.675333       1.123701       9.797789      -2.025595       6.831885           0.000002
          200              C       1.720373      11.325415       5.292047       0.087628      40.478069 0.41029520E+03  0.94549185E+04                                10.376366                            6.781716      -0.136094       1.968060                    0.999291      26.379876      73.737251       0.632311       0.420353      -1.067597       0.005396       0.002966       0.006571       0.009005       0.006194      -0.003244       0.006071      -0.000785      -0.062074      -0.022417       0.005722       0.016695             14.327753      22.827370       7.601661      -1.316198      12.323785      -3.573900       7.832105           0.000001
          201              C       1.689138      12.410263       4.455096      -0.152834      35.525585 0.42740471E+03  0.10007130E+05                                 9.416103                            6.907150       0.064455       1.989010                    0.999650      29.520369      84.736179       0.624951       0.418591      -1.062650       0.023661       0.010983       0.001328       0.026119      -0.010167       0.014355      -0.010059       0.049926      -0.005098      -0.028391      -0.006575       0.034966             11.400863      15.285476       5.449299      -0.587158      11.202042      -3.425777       7.715070           0.000004
          202              C       2.793037      13.243119       4.298168      -0.092738      34.359214 0.41107592E+03  0.95262756E+04                                 9.191141                            6.766661       0.081719       1.998407                    0.999646      28.790031      82.067530       0.632772       0.417694      -1.063808      -0.009304      -0.026410       0.007279       0.028932      -0.004127      -0.005801      -0.019371      -0.032432       0.027651      -0.024129      -0.005710       0.029839             11.063768      15.761076       4.365108       0.866843      10.132211      -2.612429       7.298016           0.000000
          203              C       0.487425      10.585099       5.620169       0.086845      42.692657 0.40901413E+03  0.94228784E+04                                10.685804                            6.744283      -0.150272       1.959136                    0.999263      26.533122      74.280433       0.637524       0.417027      -1.069169      -0.006748      -0.004238       0.008605       0.011728       0.007209       0.005384      -0.012522       0.008672      -0.011372      -0.018806       0.007961       0.010845             14.951313      22.934436       5.865842      -2.866359      15.620013      -2.907727       6.299491           0.000002
          204              C      -0.729083      11.222910       5.596392      -0.202342      39.586858 0.46215722E+03  0.11095339E+05                                10.285874                            7.278302      -0.069060       1.937795                    0.999324      31.033922      91.841877       0.593545       0.429835      -1.049831      -0.001067      -0.015780       0.007841       0.017653       0.003885       0.012300      -0.000621      -0.073299       0.067365      -0.050171       0.024543       0.025628             12.955602      22.801246       0.135028      -2.135512      10.216322      -1.503754       5.849238           0.000006
          205              C      -3.452253      12.337655       4.971057      -0.157684      35.015119 0.43970615E+03  0.10373027E+05                                 9.322761                            7.007192       0.110955       2.001030                    0.999692      29.828213      86.067202       0.620021       0.418752      -1.062079      -0.023182       0.004103       0.005976       0.024289       0.006534      -0.020608      -0.019241       0.026016       0.028938      -0.028222      -0.007780       0.036002             11.046481      15.114350      -5.577018      -0.077597       9.869556      -2.540265       8.155539           0.000001
          206              C      -4.653966      13.018177       4.994834      -0.085416      33.259441 0.41953141E+03  0.97925921E+04                                 9.061548                            6.886210       0.050769       1.991298                    0.999624      28.920705      83.313254       0.619078       0.423865      -1.057668       0.006393      -0.022019       0.012355       0.026045       0.002289       0.011243      -0.016015      -0.030139       0.054113      -0.028160      -0.002183       0.030343             10.635768      14.831223      -4.562401      -1.404403       8.801651      -1.893674       8.274429          -0.000005
          207              C      -6.382558      11.735436      12.751605       0.615318      24.918581 0.24875058E+03  0.51679143E+04                                 7.949180                            5.634989      -0.165732       1.995115                    0.999308      22.747197      64.757496       0.615888       0.478689      -1.011521      -0.043102       0.041701      -0.009913       0.060787       0.059020      -0.034840      -0.051987      -0.137410       0.056599      -0.102125      -0.016503       0.118628              9.903799      13.235317      -3.310141       1.407368       8.309461       2.318544       8.166618          -0.000004
          208              C      -4.995081      11.194436      12.875246      -0.039353      38.611358 0.44000619E+03  0.10296327E+05                                 9.893087                            6.951903       0.058682       2.025858                    0.999345      27.229977      76.165805       0.635481       0.411889      -1.075337       0.048985      -0.005027      -0.000712       0.049247      -0.002033       0.017011       0.007387      -0.010231      -0.001776      -0.021410       0.005163       0.016247             12.574042      18.720744      -5.420728       2.042895      11.323649       2.235279       7.677732          -0.000003
          209              C      -4.021875      11.837942      13.662264      -0.097045      36.197362 0.43470684E+03  0.10273359E+05                                 9.705102                            7.094323      -0.153394       1.927780                    0.999287      29.503197      86.506042       0.596944       0.434167      -1.047652       0.003289      -0.019471      -0.015734       0.025248      -0.005743      -0.000754       0.006644      -0.049036       0.039380      -0.031745       0.008644       0.023100             11.763101      16.153341      -4.445252       2.134157      11.377397       2.261660       7.758564          -0.000003
          210              C      -2.802901      11.286975      13.859613      -0.149167      36.248515 0.42926134E+03  0.10071408E+05                                 9.566510                            6.928458       0.131157       2.012036                    0.999683      29.576733      85.259562       0.622522       0.419356      -1.061120      -0.022148      -0.003598      -0.002526       0.022580       0.013351       0.019667       0.014723      -0.002857       0.009134      -0.019876      -0.012300       0.032176             11.781336      16.078227      -6.193396       1.197487      12.432232       1.985549       6.833547           0.000002
          211              C      -2.448634      10.064030      13.217634       0.089936      40.463632 0.41009532E+03  0.94494738E+04                                10.376369                            6.781705      -0.135998       1.967988                    0.999264      26.368250      73.709450       0.632061       0.420556      -1.067433      -0.006965       0.003898       0.003788       0.008834      -0.001220      -0.004868      -0.004150       0.007619      -0.061973      -0.021968       0.007108       0.014860             14.328568      21.535510      -8.348561       3.754365      13.617680       0.647133       7.832512           0.000001
          212              C      -3.372522       9.494556      12.380684      -0.154696      35.544406 0.42770131E+03  0.10015033E+05                                 9.415412                            6.906382       0.069778       1.990376                    0.999686      29.534627      84.759658       0.625464       0.418208      -1.062976      -0.028195       0.015679      -0.000810       0.032271      -0.015911      -0.000117       0.016550      -0.042303      -0.001422      -0.027409      -0.006572       0.033982             11.400352      16.939949      -4.494089       3.258557       9.546972       1.204826       7.714135           0.000004
          213              C      -4.645746      10.034133      12.223756      -0.095674      34.434132 0.41221633E+03  0.95592661E+04                                 9.203545                            6.775358       0.080734       1.997379                    0.999660      28.829165      82.205742       0.632465       0.417610      -1.063868       0.026038       0.010635       0.010181       0.029912       0.018104       0.017420       0.005835       0.005426       0.028013      -0.024790      -0.004252       0.029041             11.079901      15.343073      -4.632667       1.828405      10.590743       2.058763       7.305889           0.000001
          214              C      -1.191027       9.366424      13.545757       0.090589      42.580001 0.40780164E+03  0.93880135E+04                                10.668556                            6.734883      -0.137326       1.963489                    0.999232      26.490328      74.134266       0.637880       0.417102      -1.069117       0.006269      -0.004467       0.010936       0.013373      -0.006728       0.011596       0.012975       0.010438      -0.010780      -0.022293       0.007644       0.014649             14.925415      22.487089      -6.088110       3.943807      15.998959      -1.026353       6.290195           0.000002
          215              C      -1.135134       7.993992      13.521980      -0.206868      39.559945 0.46193720E+03  0.11087187E+05                                10.273830                            7.271154      -0.069001       1.937739                    0.999297      31.034705      91.790383       0.594583       0.429195      -1.050369       0.012633       0.006542       0.009033       0.016852       0.032003      -0.008379       0.010292       0.041695       0.067496      -0.051737       0.023215       0.028522             12.937799      13.461054      -5.501578       2.367374      19.509729      -1.093875       5.842615           0.000006
          216              C      -0.738947       5.078285      12.896645      -0.162069      35.112693 0.44117775E+03  0.10417050E+05                                 9.342558                            7.021282       0.119612       2.002927                    0.999710      29.873606      86.253193       0.619048       0.419035      -1.061837       0.002735      -0.022090       0.000822       0.022274      -0.014738       0.026008      -0.009609      -0.006733       0.035833      -0.028963      -0.007316       0.036279             11.071065       6.362464       0.520609       2.241883      18.679837       1.209456       8.170894           0.000001
          217              C      -0.727439       3.697310      12.920422      -0.086426      33.287571 0.41999989E+03  0.98059228E+04                                 9.064751                            6.888510       0.053537       1.991900                    0.999593      28.934225      83.352947       0.619204       0.423675      -1.057823       0.013821       0.017928       0.009469       0.024537       0.013084       0.007004       0.016844       0.018431       0.059358      -0.029071      -0.001232       0.030304             10.639771       6.359000      -0.330476       2.341272      17.285082      -0.269980       8.275230          -0.000005
          218              C       1.247743       2.841675      20.677193       0.615987      24.923864 0.24888195E+03  0.51703858E+04                                 7.943289                            5.631708      -0.154162       1.998970                    0.999372      22.752359      64.732117       0.616962       0.477879      -1.012133      -0.013246      -0.060184      -0.015089       0.063445       0.029695       0.060511      -0.002673       0.173492       0.059643      -0.103147      -0.014701       0.117849              9.895453       6.670728      -0.477098      -2.710897      14.853028       0.058258       8.162604          -0.000004
          219              C       1.022524       4.313766      20.800833      -0.035050      38.393111 0.43727020E+03  0.10214860E+05                                 9.854216                            6.928677       0.070765       2.030614                    0.999293      27.134912      75.798781       0.636856       0.411701      -1.075617      -0.019482       0.042715      -0.001797       0.046982       0.007057      -0.015764       0.006988       0.001222      -0.006184      -0.020730       0.005035       0.015695             12.519644       8.449291      -0.490421      -2.946924      21.459635       0.647828       7.650006          -0.000003
          220              C      -0.021371       4.834835      21.587852      -0.097642      36.325036 0.43653736E+03  0.10328969E+05                                 9.736064                            7.116416      -0.169933       1.922592                    0.999341      29.551887      86.741958       0.595029       0.435043      -1.046972       0.017342       0.017470      -0.016483       0.029625       0.023116      -0.005535      -0.004110       0.016290       0.035441      -0.030416       0.007526       0.022890             11.802582       8.745084       0.149237      -3.033110      18.880634       0.724726       7.782029          -0.000003
          221              C      -0.153707       6.165980      21.785201      -0.147949      36.220204 0.42880299E+03  0.10058730E+05                                 9.563969                            6.926441       0.129640       2.011799                    0.999607      29.561933      85.229860       0.622339       0.419560      -1.060911       0.014837      -0.014121      -0.001389       0.020529      -0.004370      -0.024374       0.007615       0.025798       0.009504      -0.019738      -0.013645       0.033383             11.777451       7.979678       1.517433      -2.318809      20.519820       0.044187       6.832855           0.000002
          222              C       0.728261       7.084257      21.143222       0.087076      40.520524 0.41076139E+03  0.94681623E+04                                10.382472                            6.785098      -0.136928       1.967698                    0.999252      26.394857      73.784113       0.632232       0.420295      -1.067656      -0.000334      -0.006264       0.004698       0.007837      -0.003525       0.007825      -0.001245      -0.003437      -0.065893      -0.023820       0.008109       0.015711             14.336523       8.373198       0.746820      -2.440692      26.798361       2.929455       7.838008           0.000001
          223              C       1.683384       6.568883      20.306271      -0.154013      35.534718 0.42763017E+03  0.10012566E+05                                 9.409574                            6.902280       0.073503       1.991523                    0.999682      29.539482      84.759553       0.626154       0.417780      -1.063289      -0.000077      -0.030721       0.001147       0.030743       0.028203      -0.014224      -0.012873      -0.002600      -0.003514      -0.027745      -0.010394       0.038139             11.391985       7.500671      -0.953755      -2.673452      18.964385       2.217293       7.710899           0.000004
          224              C       1.852709       5.196451      20.149343      -0.092277      34.352654 0.41099842E+03  0.95238944E+04                                 9.189132                            6.764911       0.082222       1.998908                    0.999607      28.784659      82.045868       0.633018       0.417557      -1.063910      -0.017832       0.018647       0.004310       0.026158      -0.012166      -0.017896       0.011817       0.028899       0.028912      -0.024771      -0.008259       0.033030             11.061559       7.758384       0.253036      -2.696540      18.129332       0.556979       7.296962           0.000001
          225              C       0.703602       8.522179      21.471344       0.089169      42.617025 0.40823665E+03  0.94000879E+04                                10.671250                            6.736435      -0.136371       1.963825                    0.999227      26.507709      74.179563       0.638126       0.416850      -1.069329       0.002278       0.006117       0.008952       0.011079      -0.001857      -0.012691       0.002509      -0.016444      -0.009800      -0.017729       0.005599       0.012130             14.928870      12.350482       0.234054      -1.083545      26.143868       3.931120       6.292262           0.000002
          226              C       1.864217       9.256801      21.447567      -0.204423      39.586520 0.46227836E+03  0.11097681E+05                                10.279648                            7.274990      -0.069168       1.937666                    0.999344      31.047062      91.843451       0.594272       0.429331      -1.050261      -0.010547       0.006652       0.005108       0.013475      -0.035739      -0.004165      -0.012690       0.034060       0.065773      -0.052801       0.022497       0.030304             12.945608      13.238810       5.375538      -0.235182      19.751881       2.600072       5.846134           0.000006
          227              C       4.191200      11.057762      20.822232      -0.160084      35.032710 0.44007799E+03  0.10384044E+05                                 9.326343                            7.010710       0.111489       2.001224                    0.999703      29.839138      86.109417       0.619789       0.418818      -1.062032       0.016778       0.014942      -0.001699       0.022531       0.009517      -0.004923       0.025888      -0.021118       0.031131      -0.027420      -0.006621       0.034041             11.049385      16.012465       5.059884      -2.161900       8.975811       1.338735       8.159878           0.000001
          228              C       5.381405      11.758215      20.846009      -0.082237      33.158070 0.41803946E+03  0.97485798E+04                                 9.041096                            6.871626       0.051520       1.992315                    0.999620      28.866805      83.104880       0.620082       0.423578      -1.057902      -0.023002       0.005641       0.012225       0.026652      -0.012307      -0.021492      -0.001219       0.014318       0.054930      -0.027290      -0.005303       0.032592             10.609864      14.222222       4.874426      -0.938989       9.348122       2.158835       8.259247          -0.000005
          229              C      -0.496056       9.204836      21.795663      -0.219545      41.593155 0.50318896E+03  0.12298081E+05                                10.558129                            7.557795      -0.065837       1.933724                    0.999601      31.555723      93.180664       0.588721       0.425687      -1.055972       0.015140       0.007018       0.001444       0.016750       0.032048       0.009769      -0.015309       0.039891      -0.021933      -0.043241       0.001810       0.041431             13.104244      13.862360      -4.661921      -1.915534      19.244615       3.317211       6.205758           0.000008
          230              C       1.913124      10.595776      21.795663       0.092472      42.045812 0.40927197E+03  0.94297934E+04                                10.591695                            6.755898      -0.139220       1.964310                    0.999208      26.447070      74.030254       0.635668       0.418201      -1.068476      -0.008966      -0.005624       0.002016       0.010774       0.006266      -0.005957       0.006287       0.007848       0.022432      -0.014387       0.003147       0.011239             14.656642      22.358265       5.820989      -1.070480      15.638009       1.856458       5.973652           0.000001
          231              C       3.222514      11.351753      21.795663       0.079856      39.731469 0.43023191E+03  0.10024780E+05                                10.235395                            6.939204      -0.142509       1.961255                    0.999181      26.726361      74.928434       0.626305       0.419709      -1.068845       0.011846       0.006089       0.001286       0.013381       0.011992       0.001577       0.002137       0.012325      -0.090443      -0.030282       0.001622       0.028660             13.731525      20.985344       8.056491      -1.216910      11.685625       2.111449       8.523605          -0.000001
          232              C       5.626761      12.739846      21.795663      -0.036579      36.199598 0.43446020E+03  0.10125324E+05                                 9.460165                            6.895289       0.068582       2.030509                    0.999311      27.001919      75.155282       0.640414       0.410380      -1.077284      -0.044317      -0.025620       0.002249       0.051239      -0.001113      -0.004218       0.004787      -0.002318       0.033196      -0.007643      -0.005734       0.013377             11.655587      16.455627       5.755254      -1.233362       9.811615       2.140460       8.699518          -0.000005
          233              C       6.921356      13.487281      21.795663       0.658498      22.885534 0.23232632E+03  0.47363697E+04                                 7.487018                            5.447870      -0.077678       2.044023                    0.999458      21.692921      60.814278       0.627152       0.479056      -1.013162       0.060823       0.037145       0.003187       0.071339      -0.071416       0.031155      -0.050373      -0.082659       0.019527      -0.085814      -0.026557       0.112371              9.105578      11.118584       3.263230      -1.112975       7.350086       1.927883       8.848066          -0.000006
          234              C       0.000000      10.064030      13.869837      -0.219702      41.598086 0.50325709E+03  0.12300136E+05                                10.558812                            7.558220      -0.065780       1.933714                    0.999601      31.558091      93.188490       0.588716       0.425677      -1.055980       0.001496      -0.016586      -0.001450       0.016716      -0.001247      -0.018110       0.000812      -0.075411      -0.022179      -0.043182       0.001731       0.041451             13.105196      21.938401      -0.000294       3.830952      11.170999      -0.000276       6.206187           0.000008
          235              C       0.000000       7.282149      13.869837       0.092419      42.045012 0.40927047E+03  0.94297172E+04                                10.591470                            6.755832      -0.139081       1.964361                    0.999208      26.446800      74.028487       0.635681       0.418195      -1.068484       0.000379       0.010575      -0.002016       0.010772      -0.000251       0.008414      -0.002017      -0.014747       0.022448      -0.014370       0.003133       0.011237             14.656206      12.276642       0.000433       2.142928      25.718452       0.001131       5.973524           0.000001
          236              C       0.000000       5.770196      13.869837       0.079843      39.731020 0.43023291E+03  0.10024791E+05                                10.235220                            6.939157      -0.142380       1.961289                    0.999181      26.726456      74.928213       0.626316       0.419702      -1.068851       0.000633      -0.013309      -0.001280       0.013385       0.000647       0.001060       0.002438      -0.026949      -0.090461      -0.030288       0.001618       0.028670             13.731123       7.033322       0.001253       2.437026      25.636521       0.001798       8.523527          -0.000000
          237              C       0.000000       2.994010      13.869837      -0.036562      36.199079 0.43445277E+03  0.10125107E+05                                 9.460084                            6.895238       0.068723       2.030558                    0.999311      27.001650      75.154362       0.640416       0.410381      -1.077284       0.000015       0.051189      -0.002242       0.051238       0.000459       0.006255      -0.001266       0.003082       0.033185      -0.007653      -0.005721       0.013374             11.655458       6.488359       0.000664       2.470340      19.778582       0.002089       8.699431          -0.000005
          238              C      -0.000000       1.499140      13.869837       0.658475      22.886288 0.23233524E+03  0.47365975E+04                                 7.487167                            5.447967      -0.077754       2.043990                    0.999459      21.693393      60.815917       0.627147       0.479055      -1.013163      -0.001755      -0.071243      -0.003193       0.071336       0.000093      -0.059201       0.001784       0.165030       0.019528      -0.085816      -0.026555       0.112372              9.105763       5.466266      -0.000200       2.226135      13.002761       0.000068       8.848262          -0.000006
          239              C       0.496056       9.204836       5.944250      -0.215828      41.351923 0.49986603E+03  0.12195200E+05                                10.508613                            7.525390      -0.050390       1.939235                    0.999590      31.477045      92.829867       0.590929       0.424850      -1.056617      -0.012272       0.007090       0.000006       0.014173      -0.034126       0.009125       0.015819       0.039409      -0.022707      -0.044622       0.001432       0.043191             13.035913      13.800731       4.616874      -1.901963      19.131657      -3.294260       6.175352           0.000008
          240              C      -1.913124      10.595776       5.944250       0.088326      42.090725 0.40962348E+03  0.94399719E+04                                10.598322                            6.758356      -0.136296       1.964927                    0.999237      26.463848      74.086759       0.635611       0.418147      -1.068505       0.005589      -0.003237      -0.000000       0.006458      -0.007570      -0.004396      -0.007618       0.008774       0.030602      -0.016723       0.003649       0.013074             14.668716      22.379913      -5.828953      -1.071554      15.649459      -1.856056       5.976774           0.000001
          241              C      -3.222514      11.351753       5.944250       0.072609      39.819832 0.43132659E+03  0.10054308E+05                                10.239203                            6.940338      -0.127302       1.965354                    0.999238      26.771532      75.012412       0.627442       0.418780      -1.069688      -0.006624       0.003805      -0.000006       0.007639      -0.010559       0.000665       0.001158       0.012165      -0.093815      -0.031323       0.003501       0.027822             13.739302      21.001300      -8.062955      -1.218671      11.691218      -2.110903       8.525389          -0.000000
          242              C      -5.626761      12.739846       5.944250      -0.039059      36.237421 0.43506038E+03  0.10141160E+05                                 9.457803                            6.893520       0.089049       2.036193                    0.999214      27.031817      75.205356       0.641511       0.409604      -1.077970       0.044768      -0.025863      -0.000006       0.051702       0.004650      -0.003592      -0.006237      -0.005340       0.042995      -0.012528      -0.004548       0.017075             11.652677      16.451734      -5.752866      -1.234985       9.808940      -2.139085       8.697357          -0.000005
          243              C      -6.921356      13.487281       5.944250       0.661614      22.850590 0.23188804E+03  0.47256938E+04                                 7.483869                            5.445739      -0.091747       2.039590                    0.999370      21.670646      60.761234       0.626689       0.479586      -1.012777      -0.062239       0.035936       0.000005       0.071869       0.069796       0.029952       0.051857      -0.080572       0.026118      -0.084942      -0.026278       0.111219              9.101687      11.114289      -3.261863      -1.112620       7.347829      -1.927133       8.842943          -0.000006
          244              C       8.715706       5.032015       9.907163      -0.219545      41.593153 0.50318893E+03  0.12298080E+05                                10.558128                            7.557795      -0.065837       1.933724                    0.999601      31.555722      93.180663       0.588721       0.425687      -1.055972      -0.015140      -0.007018       0.001444       0.016750       0.032048      -0.009769       0.015309       0.039891      -0.021933      -0.043241       0.001810       0.041431             13.104244      13.862360      -4.661921       1.915534      19.244615      -3.317211       6.205758           0.000008
          245              C       6.306526       3.641075       9.907163       0.092472      42.045811 0.40927197E+03  0.94297932E+04                                10.591694                            6.755898      -0.139220       1.964310                    0.999208      26.447070      74.030249       0.635668       0.418201      -1.068476       0.008966       0.005624       0.002016       0.010774       0.006266       0.005957      -0.006287       0.007848       0.022432      -0.014387       0.003147       0.011239             14.656640      22.358261       5.820988       1.070480      15.638007      -1.856458       5.973651           0.000001
          246              C       4.997136       2.885098       9.907163       0.079856      39.731467 0.43023190E+03  0.10024779E+05                                10.235394                            6.939203      -0.142509       1.961255                    0.999181      26.726361      74.928428       0.626305       0.419709      -1.068845      -0.011846      -0.006089       0.001286       0.013381       0.011992      -0.001577      -0.002137       0.012325      -0.090443      -0.030282       0.001622       0.028660             13.731521      20.985338       8.056488       1.216909      11.685623      -2.111449       8.523604          -0.000000
          247              C       2.592889       1.497005       9.907163      -0.036579      36.199638 0.43446073E+03  0.10125339E+05                                 9.460171                            6.895293       0.068582       2.030509                    0.999311      27.001939      75.155343       0.640414       0.410380      -1.077284       0.044317       0.025620       0.002249       0.051239      -0.001113       0.004218      -0.004787      -0.002318       0.033196      -0.007643      -0.005734       0.013377             11.655595      16.455640       5.755259       1.233364       9.811621      -2.140461       8.699523          -0.000005
          248              C       1.298294       0.749570       9.907163       0.658498      22.885535 0.23232633E+03  0.47363701E+04                                 7.487018                            5.447871      -0.077678       2.044023                    0.999458      21.692923      60.814288       0.627152       0.479056      -1.013162      -0.060823      -0.037145       0.003187       0.071339      -0.071416      -0.031155       0.050373      -0.082659       0.019527      -0.085814      -0.026557       0.112371              9.105579      11.118585       3.263229       1.112976       7.350086      -1.927883       8.848066          -0.000006
          249              C       8.219650       4.172821       1.981337      -0.219702      41.598098 0.50325724E+03  0.12300141E+05                                10.558815                            7.558222      -0.065781       1.933714                    0.999601      31.558096      93.188514       0.588716       0.425677      -1.055980      -0.001496       0.016586      -0.001450       0.016716      -0.001247       0.018110      -0.000813      -0.075411      -0.022179      -0.043182       0.001731       0.041451             13.105199      21.938409      -0.000294      -3.830954      11.171001       0.000276       6.206188           0.000009
          250              C       8.219650       6.954702       1.981337       0.092419      42.045012 0.40927047E+03  0.94297172E+04                                10.591470                            6.755832      -0.139081       1.964361                    0.999208      26.446800      74.028489       0.635681       0.418195      -1.068484      -0.000379      -0.010575      -0.002016       0.010772      -0.000251      -0.008414       0.002017      -0.014747       0.022448      -0.014370       0.003133       0.011237             14.656207      12.276642       0.000433      -2.142928      25.718455      -0.001130       5.973525           0.000001
          251              C       8.219650       8.466655       1.981337       0.079843      39.731015 0.43023286E+03  0.10024789E+05                                10.235219                            6.939157      -0.142380       1.961289                    0.999181      26.726454      74.928203       0.626316       0.419702      -1.068851      -0.000633       0.013309      -0.001280       0.013385       0.000647      -0.001060      -0.002438      -0.026949      -0.090461      -0.030288       0.001618       0.028670             13.731123       7.033322       0.001253      -2.437025      25.636521      -0.001797       8.523526          -0.000000
          252              C       8.219650      11.242841       1.981337      -0.036562      36.199040 0.43445227E+03  0.10125093E+05                                 9.460078                            6.895234       0.068723       2.030558                    0.999311      27.001631      75.154303       0.640416       0.410381      -1.077284      -0.000015      -0.051189      -0.002242       0.051238       0.000459      -0.006255       0.001267       0.003082       0.033185      -0.007653      -0.005721       0.013374             11.655449       6.488356       0.000665      -2.470339      19.778566      -0.002090       8.699427          -0.000005
          253              C       8.219650      12.737711       1.981337       0.658475      22.886284 0.23233520E+03  0.47365965E+04                                 7.487167                            5.447966      -0.077754       2.043990                    0.999459      21.693390      60.815905       0.627147       0.479055      -1.013163       0.001755       0.071243      -0.003193       0.071336       0.000094       0.059201      -0.001784       0.165030       0.019528      -0.085816      -0.026555       0.112372              9.105762       5.466265      -0.000199      -2.226135      13.002759      -0.000069       8.848262          -0.000006
          254              C       7.723594       5.032015      17.832750      -0.215828      41.351925 0.49986604E+03  0.12195201E+05                                10.508615                            7.525390      -0.050390       1.939235                    0.999590      31.477044      92.829868       0.590929       0.424850      -1.056617       0.012272      -0.007090       0.000006       0.014173      -0.034126      -0.009125      -0.015819       0.039409      -0.022707      -0.044622       0.001432       0.043191             13.035915      13.800733       4.616875       1.901964      19.131661       3.294260       6.175352           0.000008
          255              C      10.132774       3.641075      17.832750       0.088326      42.090731 0.40962350E+03  0.94399728E+04                                10.598324                            6.758356      -0.136296       1.964927                    0.999237      26.463849      74.086770       0.635611       0.418147      -1.068505      -0.005589       0.003237      -0.000000       0.006458      -0.007570       0.004396       0.007618       0.008775       0.030602      -0.016723       0.003649       0.013074             14.668719      22.379918      -5.828954       1.071555      15.649464       1.856057       5.976775           0.000001
          256              C      11.442164       2.885098      17.832750       0.072609      39.819832 0.43132658E+03  0.10054307E+05                                10.239203                            6.940338      -0.127302       1.965354                    0.999238      26.771531      75.012411       0.627442       0.418780      -1.069688       0.006624      -0.003805      -0.000006       0.007639      -0.010559      -0.000665      -0.001158       0.012165      -0.093815      -0.031323       0.003501       0.027822             13.739304      21.001303      -8.062957       1.218671      11.691219       2.110902       8.525389          -0.000000
          257              C      13.846411       1.497005      17.832750      -0.039059      36.237432 0.43506054E+03  0.10141164E+05                                 9.457803                            6.893520       0.089049       2.036193                    0.999214      27.031823      75.205370       0.641511       0.409603      -1.077970      -0.044768       0.025863      -0.000006       0.051702       0.004650       0.003592       0.006237      -0.005340       0.042995      -0.012528      -0.004548       0.017075             11.652678      16.451735      -5.752867       1.234984       9.808941       2.139085       8.697358          -0.000005
          258              C      15.141006       0.749570      17.832750       0.661614      22.850593 0.23188807E+03  0.47256945E+04                                 7.483869                            5.445740      -0.091747       2.039590                    0.999370      21.670648      60.761240       0.626689       0.479586      -1.012777       0.062239      -0.035936       0.000005       0.071869       0.069796      -0.029952      -0.051857      -0.080572       0.026118      -0.084942      -0.026278       0.111219              9.101688      11.114290      -3.261864       1.112620       7.347830       1.927133       8.842943          -0.000006
          259              O      -6.157340      13.765611      22.151604      -0.754026      56.102722 0.84357543E+03  0.22735053E+05                                11.774342                            9.102976      -0.123052       1.950736                    0.997370      32.197265      90.109316       0.616964       0.368361      -1.129766       0.028401      -0.086743       0.070519       0.115343       0.063524       0.023804      -0.040059       0.033833      -0.026274      -0.088328       0.017725       0.070602             14.680261      18.658268      -1.875949       7.500757       8.883729      -0.245445      16.498787          -0.000006
          260              O       3.118535       0.583711      23.727068      -0.613259      37.894456 0.54575557E+03  0.13184252E+05                                 9.018198                            7.253209       0.338810       2.147996                    0.997011      28.271508      74.779104       0.701383       0.361488      -1.135709       0.058741      -0.042568       0.007518       0.072932       0.055443      -0.035011       0.003974      -0.064353       0.133271      -0.093946       0.032429       0.061517             10.512213       8.162108      -0.722789       0.192531      11.540948       5.723670      11.833582          -0.000005
          261              O      15.320606       0.081150      22.719875      -0.650640      43.622452 0.64780467E+03  0.16321075E+05                                 9.916964                            7.964444       0.187184       2.095463                    0.995875      29.042572      78.234940       0.662069       0.367196      -1.132218      -0.055996      -0.023659      -0.036757       0.071038      -0.037092       0.024032      -0.010157      -0.098464       0.065287      -0.076514       0.017167       0.059347             11.732196       9.621018       3.259304       2.849437      11.586331       5.308889      13.989240          -0.000008
          262              O       6.780389      12.686458      14.226017      -0.753998      56.132074 0.84397136E+03  0.22748164E+05                                11.777486                            9.104556      -0.118821       1.951864                    0.997373      32.209111      90.144355       0.616973       0.368316      -1.129812      -0.089424       0.018910       0.068313       0.114109      -0.017258      -0.046358       0.000313      -0.126533      -0.031079      -0.087729       0.016336       0.071394             14.684942      12.950383       5.167440      -3.963053      14.594940      -6.380625      16.509502          -0.000006
          263              O       7.165891      11.244265      15.801481      -0.616873      38.021522 0.54791392E+03  0.13250140E+05                                 9.039375                            7.268763       0.332415       2.145294                    0.996927      28.323861      74.969031       0.700419       0.361610      -1.135555      -0.063343      -0.031687       0.007861       0.071262      -0.054585       0.018892       0.029474      -0.066133       0.140501      -0.094119       0.029748       0.064371             10.538397      11.345693      -1.104050       4.872542       8.403210      -3.040654      11.866288          -0.000005
          264              O       0.629625       0.928243      14.794287      -0.645901      43.401785 0.64388953E+03  0.16196492E+05                                 9.882464                            7.939118       0.199728       2.100474                    0.996015      28.961994      77.933819       0.663334       0.367083      -1.132401       0.004192       0.062943      -0.040460       0.074942      -0.025184      -0.016543      -0.017028       0.113128       0.066574      -0.077131       0.021105       0.056026             11.688331       8.245719      -2.470718       3.162738      12.878867      -5.099057      13.940409          -0.000008
          265              O      -0.623049       2.021633       6.300192      -0.757335      56.198519 0.84543115E+03  0.22797117E+05                                11.786218                            9.112145      -0.119634       1.951672                    0.997234      32.230113      90.219031       0.616751       0.368294      -1.129842       0.063626       0.066217       0.067223       0.113806      -0.044707       0.023432       0.040083       0.090751      -0.029351      -0.086469       0.017206       0.069263             14.695146       9.713800      -3.296385      -3.545075      17.851587       6.625061      16.520052          -0.000006
          266              O      14.374524       2.408875       7.875656      -0.618615      37.993462 0.54755411E+03  0.13238079E+05                                 9.031181                            7.262973       0.341069       2.147587                    0.997045      28.325015      74.940668       0.701254       0.361271      -1.135923       0.003244       0.070596       0.010112       0.071390      -0.002055       0.017460      -0.030372       0.125025       0.133788      -0.091609       0.027453       0.064156             10.527922      10.085028       1.825486      -5.063514       9.645058      -2.696947      11.853679          -0.000005
          267              O       8.708719      13.227458       6.868462      -0.648656      43.495585 0.64556682E+03  0.16249844E+05                                 9.897426                            7.950121       0.195133       2.098362                    0.995762      28.994647      78.057857       0.662767       0.367145      -1.132312       0.049660      -0.037476      -0.038498       0.073162       0.058987      -0.005253       0.024828      -0.012150       0.064662      -0.074547       0.018811       0.055737             11.707332      13.887900      -0.774278      -6.007828       7.275208      -0.188851      13.958887          -0.000008
          268              O      14.376990       0.471240      10.263104      -0.754026      56.102727 0.84357553E+03  0.22735057E+05                                11.774343                            9.102977      -0.123052       1.950736                    0.997370      32.197266      90.109324       0.616964       0.368361      -1.129766      -0.028401       0.086744       0.070519       0.115343       0.063524      -0.023804       0.040059       0.033833      -0.026274      -0.088328       0.017725       0.070602             14.680263      18.658270      -1.875950      -7.500757       8.883730       0.245445      16.498788          -0.000006
          269              O       5.101115      13.653140      11.838568      -0.613259      37.894458 0.54575561E+03  0.13184253E+05                                 9.018198                            7.253209       0.338810       2.147996                    0.997011      28.271509      74.779107       0.701383       0.361488      -1.135709      -0.058741       0.042568       0.007518       0.072932       0.055443       0.035011      -0.003974      -0.064353       0.133271      -0.093946       0.032429       0.061517             10.512213       8.162108      -0.722789      -0.192531      11.540949      -5.723670      11.833582          -0.000005
          270              O      -7.100956      14.155701      10.831375      -0.650640      43.622451 0.64780463E+03  0.16321074E+05                                 9.916964                            7.964444       0.187184       2.095463                    0.995875      29.042571      78.234938       0.662069       0.367196      -1.132218       0.055996       0.023659      -0.036757       0.071038      -0.037092      -0.024032       0.010157      -0.098464       0.065287      -0.076514       0.017167       0.059347             11.732196       9.621018       3.259303      -2.849436      11.586331      -5.308889      13.989239          -0.000008
          271              O       1.439261       1.550393       2.337517      -0.753998      56.132069 0.84397129E+03  0.22748162E+05                                11.777485                            9.104556      -0.118821       1.951864                    0.997373      32.209110      90.144351       0.616973       0.368316      -1.129812       0.089424      -0.018910       0.068313       0.114109      -0.017258       0.046358      -0.000313      -0.126533      -0.031079      -0.087729       0.016336       0.071394             14.684941      12.950383       5.167440       3.963052      14.594939       6.380624      16.509500          -0.000006
          272              O       1.053759       2.992586       3.912981      -0.616872      38.021510 0.54791372E+03  0.13250133E+05                                 9.039372                            7.268761       0.332416       2.145295                    0.996927      28.323858      74.969016       0.700419       0.361610      -1.135555       0.063343       0.031687       0.007861       0.071262      -0.054585      -0.018892      -0.029474      -0.066133       0.140501      -0.094119       0.029748       0.064371             10.538394      11.345690      -1.104049      -4.872540       8.403208       3.040653      11.866284          -0.000005
          273              O       7.590025      13.308608       2.905787      -0.645901      43.401772 0.64388931E+03  0.16196484E+05                                 9.882462                            7.939117       0.199728       2.100474                    0.996015      28.961990      77.933802       0.663334       0.367083      -1.132401      -0.004192      -0.062942      -0.040460       0.074942      -0.025185       0.016543       0.017028       0.113128       0.066574      -0.077131       0.021105       0.056026             11.688328       8.245716      -2.470717      -3.162737      12.878864       5.099055      13.940405          -0.000008
          274              O       8.842699      12.215218      18.188692      -0.757335      56.198527 0.84543130E+03  0.22797122E+05                                11.786220                            9.112147      -0.119634       1.951672                    0.997234      32.230115      90.219042       0.616751       0.368294      -1.129842      -0.063626      -0.066217       0.067223       0.113806      -0.044707      -0.023432      -0.040083       0.090751      -0.029352      -0.086469       0.017206       0.069263             14.695148       9.713801      -3.296385       3.545076      17.851591      -6.625061      16.520053          -0.000006
          275              O      -6.154874      11.827976      19.764156      -0.618615      37.993454 0.54755397E+03  0.13238075E+05                                 9.031179                            7.262971       0.341069       2.147587                    0.997045      28.325013      74.940657       0.701254       0.361271      -1.135923      -0.003244      -0.070596       0.010112       0.071390      -0.002055      -0.017460       0.030372       0.125025       0.133788      -0.091609       0.027453       0.064156             10.527919      10.085027       1.825486       5.063513       9.645056       2.696946      11.853676          -0.000005
          276              O      -0.489069       1.009393      18.756962      -0.648656      43.495590 0.64556689E+03  0.16249846E+05                                 9.897427                            7.950121       0.195133       2.098362                    0.995762      28.994649      78.057864       0.662766       0.367145      -1.132312      -0.049660       0.037476      -0.038498       0.073162       0.058987       0.005253      -0.024828      -0.012150       0.064662      -0.074547       0.018811       0.055737             11.707333      13.887901      -0.774279       6.007828       7.275209       0.188850      13.958888          -0.000008
          277              O       2.062310       0.471240      17.476808      -0.757335      56.197710 0.84541876E+03  0.22796740E+05                                11.786230                            9.112178      -0.119855       1.951623                    0.997232      32.229626      90.218097       0.616739       0.368302      -1.129834       0.025505       0.088197      -0.067207       0.113781      -0.061663      -0.023002      -0.040332       0.032142      -0.029442      -0.086486       0.017189       0.069296             14.695131      18.671861       1.875594      -7.509938       8.893529      -0.242391      16.520002          -0.000006
          278              O      -5.101115      13.653140      15.901344      -0.618560      37.991554 0.54752105E+03  0.13237073E+05                                 9.030875                            7.262745       0.341015       2.147580                    0.997045      28.324252      74.937930       0.701266       0.361270      -1.135924       0.059517       0.038089      -0.010116       0.071382      -0.055170       0.035042       0.000055      -0.058964       0.133831      -0.091624       0.027446       0.064178             10.527546       8.173807       0.722174      -0.196132      11.555573       5.733393      11.853258          -0.000005
          279              O       7.100956      14.155701      16.908538      -0.648625      43.495049 0.64555629E+03  0.16249514E+05                                 9.897347                            7.950056       0.195138       2.098363                    0.995763      28.994445      78.057183       0.662769       0.367145      -1.132312      -0.057284       0.024272       0.038499       0.073163       0.034771      -0.024126      -0.007858      -0.096057       0.064610      -0.074533       0.018800       0.055733             11.707242       9.598848      -3.250504      -2.840352      11.564098       5.297318      13.958779          -0.000008
          280              O      15.000039       1.550393       1.625396      -0.754012      56.103999 0.84359877E+03  0.22735777E+05                                11.774307                            9.102946      -0.122664       1.950818                    0.997375      32.198162      90.111208       0.616983       0.368349      -1.129779      -0.089369      -0.018753      -0.070536       0.115385       0.017124       0.046567      -0.000574      -0.126918      -0.026207      -0.088299       0.017715       0.070584             14.680215      12.951885      -5.170426       3.962936      14.589957      -6.373115      16.498802          -0.000006
          281              O      -1.053759       2.992586       0.049932      -0.613312      37.895196 0.54576903E+03  0.13184644E+05                                 9.018230                            7.253241       0.338863       2.147996                    0.997013      28.272187      74.780819       0.701391       0.361482      -1.135715      -0.066250       0.029580      -0.007516       0.072942       0.055586      -0.020972       0.028318      -0.063829       0.133161      -0.093930       0.032454       0.061476             10.512242      11.322202       1.101677      -4.860567       8.380913      -3.028586      11.833611          -0.000005
          282              O      -7.590025      13.308608       1.057125      -0.650625      43.621938 0.64779547E+03  0.16320784E+05                                 9.916881                            7.964382       0.187224       2.095475                    0.995876      29.042428      78.234395       0.662072       0.367196      -1.132219       0.007511      -0.060324       0.036742       0.071031       0.024107       0.020819      -0.015736       0.113467       0.065360      -0.076528       0.017182       0.059347             11.732081       8.272300       2.480624      -3.172891      12.934808      -5.122069      13.989136          -0.000008
          283              O       7.596601      12.215218       9.550983      -0.754011      56.131559 0.84395954E+03  0.22747788E+05                                11.777503                            9.104550      -0.118981       1.951833                    0.997371      32.208683      90.143331       0.616967       0.368321      -1.129808       0.061083      -0.067967      -0.068311       0.114092       0.046136      -0.023458       0.040015       0.093170      -0.031057      -0.087741       0.016364       0.071377             14.684996       9.708690       3.295879       3.544285      17.836768       6.622488      16.509531          -0.000006
          284              O       6.154874      11.827976       7.975519      -0.616875      38.022816 0.54793559E+03  0.13250819E+05                                 9.039676                            7.268980       0.332422       2.145304                    0.996925      28.323972      74.970209       0.700397       0.361617      -1.135547       0.004232      -0.070700      -0.007859       0.071261       0.001356      -0.016091      -0.031081       0.127610       0.140570      -0.094122       0.029731       0.064391             10.538777      10.095283      -1.826235       5.069748       9.654331      -2.699549      11.866717          -0.000005
          285              O       0.489069       1.009393       8.982713      -0.645949      43.402674 0.64390637E+03  0.16197017E+05                                 9.882593                            7.939220       0.199686       2.100461                    0.996013      28.962306      77.934840       0.663330       0.367083      -1.132402       0.052413       0.035102       0.040473       0.074948      -0.061582       0.006472       0.022838      -0.012932       0.066554      -0.077130       0.021100       0.056030             11.688496      13.860505       0.770883       5.997363       7.264407      -0.189484      13.940575          -0.000008
          286              O       6.157340      13.765611       5.588308      -0.757335      56.197713 0.84541883E+03  0.22796742E+05                                11.786230                            9.112178      -0.119855       1.951623                    0.997232      32.229627      90.218103       0.616739       0.368302      -1.129833      -0.025505      -0.088197      -0.067208       0.113781      -0.061663       0.023002       0.040332       0.032142      -0.029442      -0.086486       0.017189       0.069296             14.695131      18.671861       1.875594       7.509938       8.893530       0.242391      16.520002          -0.000006
          287              O      13.320765       0.583711       4.012844      -0.618560      37.991547 0.54752093E+03  0.13237069E+05                                 9.030874                            7.262744       0.341015       2.147580                    0.997045      28.324249      74.937920       0.701266       0.361270      -1.135924      -0.059517      -0.038089      -0.010116       0.071382      -0.055170      -0.035042      -0.000055      -0.058964       0.133830      -0.091624       0.027446       0.064178             10.527545       8.173806       0.722173       0.196132      11.555571      -5.733392      11.853257          -0.000005
          288              O       1.118694       0.081150       5.020038      -0.648625      43.495045 0.64555621E+03  0.16249512E+05                                 9.897346                            7.950055       0.195138       2.098363                    0.995763      28.994444      78.057177       0.662769       0.367145      -1.132312       0.057284      -0.024272       0.038499       0.073163       0.034771       0.024126       0.007858      -0.096057       0.064610      -0.074533       0.018800       0.055733             11.707240       9.598847      -3.250503       2.840351      11.564097      -5.297318      13.958777          -0.000008
          289              O      -6.780389      12.686458      13.513896      -0.754012      56.104008 0.84359894E+03  0.22735783E+05                                11.774308                            9.102947      -0.122664       1.950818                    0.997375      32.198165      90.111219       0.616983       0.368349      -1.129779       0.089369       0.018753      -0.070536       0.115386       0.017124      -0.046567       0.000574      -0.126918      -0.026207      -0.088299       0.017715       0.070584             14.680216      12.951887      -5.170427      -3.962936      14.589958       6.373116      16.498802          -0.000006
          290              O       9.273409      11.244265      11.938432      -0.613312      37.895197 0.54576906E+03  0.13184644E+05                                 9.018230                            7.253241       0.338863       2.147996                    0.997013      28.272187      74.780820       0.701391       0.361482      -1.135715       0.066250      -0.029580      -0.007516       0.072942       0.055586       0.020972      -0.028318      -0.063829       0.133161      -0.093930       0.032454       0.061476             10.512242      11.322202       1.101677       4.860568       8.380913       3.028586      11.833611          -0.000005
          291              O      15.809675       0.928243      12.945625      -0.650625      43.621939 0.64779544E+03  0.16320784E+05                                 9.916881                            7.964381       0.187224       2.095475                    0.995876      29.042428      78.234394       0.662072       0.367196      -1.132219      -0.007511       0.060324       0.036742       0.071031       0.024107      -0.020819       0.015736       0.113467       0.065360      -0.076528       0.017182       0.059347             11.732081       8.272299       2.480624       3.172891      12.934807       5.122069      13.989135          -0.000008
          292              O       0.623049       2.021633      21.439483      -0.754011      56.131559 0.84395957E+03  0.22747789E+05                                11.777503                            9.104550      -0.118981       1.951833                    0.997371      32.208684      90.143333       0.616967       0.368321      -1.129808      -0.061083       0.067967      -0.068311       0.114092       0.046136       0.023458      -0.040015       0.093170      -0.031057      -0.087741       0.016364       0.071377             14.684996       9.708690       3.295879      -3.544285      17.836768      -6.622487      16.509530          -0.000006
          293              O       2.064776       2.408875      19.864019      -0.616875      38.022810 0.54793549E+03  0.13250816E+05                                 9.039674                            7.268979       0.332422       2.145304                    0.996925      28.323970      74.970200       0.700397       0.361617      -1.135547      -0.004232       0.070700      -0.007859       0.071261       0.001356       0.016091       0.031081       0.127610       0.140570      -0.094122       0.029731       0.064391             10.538776      10.095282      -1.826235      -5.069747       9.654330       2.699549      11.866715          -0.000005
          294              O       7.730581      13.227458      20.871213      -0.645948      43.402662 0.64390614E+03  0.16197010E+05                                 9.882590                            7.939218       0.199686       2.100461                    0.996013      28.962302      77.934823       0.663330       0.367083      -1.132402      -0.052413      -0.035102       0.040473       0.074948      -0.061582      -0.006472      -0.022838      -0.012932       0.066554      -0.077130       0.021100       0.056030             11.688493      13.860502       0.770883      -5.997361       7.264406       0.189483      13.940570          -0.000008

******************************************************
Auxiliary information for the entire system
The total spin magnetic moment of the unit cell is   0.000031
The total net atomic charge of the unit cell is   0.000003
Accuracy of reproducing the electrostatic potential in the unit cell:
  The inner radius (bohr) =    5.0000
  The outer radius (bohr) =   12.0000
  Valid grid points have density less than (e/(bohr^3)) =    0.0001
  The number of valid grid points were=       332212
  The rms potential error without charges in kcal/mol is=      4.00088
  The rms potential error with partial charges in kcal/mol is=      1.52648
  The RRMSE value at monopole order=      0.38154
  The rms potential error with partial charges and cloud penetration in kcal/mol is=      1.52940
  The RRMSE value at monopole order with cloud penetration is=      0.38227
  The rms potential error with partial charges and atomic dipoles in kcal/mol is=      0.30758
  The RRMSE value at dipole order=      0.07688
  The rms potential error with partial charges, atomic dipoles and cloud penetration in kcal/mol is=      0.29743
  The RRMSE value at dipole order with cloud penetration=      0.07434

******************************************************
The electron densities and ab initio electrostatic potential were computed in VASP using the PBE functional and
projector augmented wave method. See the main text of the journal article for a description of computational details.
The atomic charges, dipoles, and quadrupoles were computed with the DDEC6 method as described in
(a) T. A. Manz and N. Gabaldon Limas, RSC Adv. 6 (2016) 47771-47801 DOI: 10.1039/c6ra04656h
(b) N. Gabaldon Limas and T. A. Manz, RSC Adv. 8 (2018) 2678-2707 DOI: 10.1039/c7ra11829e.
For each atom in the material, the electron cloud parameters were fit to the spherically averaged atom-in-material
electron density using radial positions for which this density was between 10^-4 and 10^-2 electrons per cubic bohr.
The polarizabilities, dispersion coefficients, and quantum Drude oscillator (QDO) parameters were fit using the MCLF method.
The magnetic structure of the system was optimized in VASP from the default ferromagnetic initial guess using spin polarization.
The atomic spin moments (ASMs) were computed on this optimized magnetic structure using the DDEC6 partition as inputs
to the method of T. A. Manz and D. S. Sholl, J. Chem. Theory Comput. 7 (2011) 4146-4164 DOI: 10.1021/ct200539n.
The RMSE and RRMSE were computed using a uniform grid with Ewald summation.
