# Supplementary material for: A collection of forcefield precursors for metal–organic frameworks
Source: RSC Adv. 2019 Nov 13;9(63):36492–507. doi: 10.1039/c9ra07327b (PMC9075174; doi:10.1039/c9ra07327b)
Supplement: RA-009-C9RA07327B-s6344 [file RA-009-C9RA07327B-s6344.xyz]

  186
jmolscript: load "" {1 1 1} spacegroup "x,y,z" unitcell [{      7.593900     0.000000     0.000000 }, {      0.000000    10.446000     0.000000 }, {      0.000000    -4.773285    30.137334 }]
Sm     2.805490     2.087013    23.146979     2.147743
Sm     6.602440     1.199060    22.059022     2.147744
Sm     4.788410     3.585702     6.990355     2.147745
Sm     0.991460     4.473655     8.078312     2.147744
Co     4.181809    -1.163576    26.216467     0.858862
Co     0.384859     4.449648    18.989534     0.859304
Co     3.412091     6.836291     3.920867     0.859332
Co     7.209041     1.223067    11.147800     0.858996
Co     3.796950     0.000000     0.000000     0.660297
Co     0.000000    -2.386642    15.068667     0.663436
H      4.182720     3.510465    27.657031     0.155032
H      1.144401     4.148782    26.436469     0.146714
H      6.673519    -3.401366    29.706370     0.108601
H      1.379052     5.894505    23.579450     0.150446
H      4.330801     6.279639    24.537817     0.142704
H      7.356211    -0.938662    26.385236     0.112914
H      0.821660    -4.151516    28.262792     0.302517
H      1.406390    -2.270660    25.291251     0.306502
H      0.385770    -0.224392    17.548970     0.155030
H      4.941351    -0.862710    18.769532     0.146716
H      2.876569     6.687439    15.499631     0.108600
H      5.176002    -2.608432    21.626551     0.150446
H      0.533851    -2.993566    20.668184     0.142703
H      3.559261     4.224734    18.820765     0.112913
H      4.618610     7.437589    16.943209     0.302525
H      5.203340     5.556733    19.914750     0.306500
H      3.411180     2.162250     2.480303     0.155032
H      6.449499     1.523933     3.700865     0.146714
H      0.920381     9.074081     0.430964     0.108601
H      6.214848    -0.221790     6.557884     0.150446
H      3.263099    -0.606924     5.599517     0.142705
H      0.237689     6.611377     3.752098     0.112914
H      6.772240     9.824231     1.874542     0.302517
H      6.187510     7.943375     4.846083     0.306501
H      7.208130     5.897107    12.588364     0.155029
H      2.652549     6.535425    11.367802     0.146716
H      4.717331    -1.014724    14.637703     0.108600
H      2.417898     8.281147     8.510783     0.150446
H      7.060049     8.666281     9.469150     0.142703
H      4.034639     1.447981    11.316569     0.112914
H      2.975290    -1.764874    13.194125     0.302525
H      2.390560     0.115982    10.222584     0.306500
C      3.269933    -3.305826    27.817061     0.461714
C      4.017932    -2.361980    28.782962     0.452953
C      4.909456     1.684954    25.919614     0.674032
C      5.708335     2.837077    26.460881    -0.026047
C      5.092469     3.633741    27.412919    -0.173521
C      5.879957     4.624676    27.995775     0.147460
C      7.198258     4.830412    27.600373     0.144694
C      0.234652     4.016725    26.676664    -0.175014
C      7.073718     3.006255    26.118219    -0.063499
C      0.079736     2.142294    25.070043     0.653156
C      6.620362    -4.138070    29.107843     0.194173
C     -0.002278     4.194714    22.083734     0.657481
C      7.120041     5.111900    23.191583    -0.023923
C      0.448040     5.979021    23.751534    -0.202883
C      7.539224    -3.465516    24.577900     0.167749
C      6.165487    -3.313607    24.845520     0.136797
C      5.255738     6.216041    24.332582    -0.150087
C      5.737191     5.204891    23.508025    -0.078348
C      4.760616     4.178424    23.057170     0.632578
C      7.181551    -1.712465    25.862655     0.218237
C      7.066883     6.591898    17.388940     0.461714
C      0.220982     5.648052    16.423039     0.452969
C      1.112506     1.601118    19.286387     0.674035
C      1.911385     0.448996    18.745120    -0.026031
C      1.295519    -0.347668    17.793082    -0.173533
C      2.083007    -1.338603    17.210226     0.147492
C      3.401308    -1.544339    17.605628     0.144706
C      4.031602    -0.730653    18.529337    -0.175015
C      3.276768     0.279817    19.087782    -0.063491
C      3.876686     1.143778    20.135958     0.653157
C      2.823412     7.424143    16.098158     0.194206
C      3.794672    -0.908642    23.122267     0.657482
C      3.323091    -1.825827    22.014418    -0.023937
C      4.244990    -2.692949    21.454467    -0.202882
C      3.742274     6.751588    20.628101     0.167752
C      2.368537     6.599679    20.360481     0.136807
C      1.458788    -2.929969    20.873419    -0.150078
C      1.940241    -1.918818    21.697976    -0.078357
C      0.963666    -0.892352    22.148831     0.632576
C      3.384601     4.998538    19.343346     0.218246
C      4.323967     8.978541     2.320273     0.461717
C      3.575968     8.034695     1.354372     0.452952
C      2.684444     3.987761     4.217720     0.674038
C      1.885565     2.835638     3.676453    -0.026050
C      2.501431     2.038974     2.724415    -0.173513
C      1.713943     1.048039     2.141559     0.147463
C      0.395642     0.842303     2.536961     0.144695
C      7.359248     1.655990     3.460670    -0.175014
C      0.520182     2.666460     4.019115    -0.063506
C      7.514164     3.530421     5.067291     0.653157
C      0.973538     9.810785     1.029491     0.194181
C      0.002278     1.478001     8.053600     0.657483
C      0.473859     0.560815     6.945751    -0.023936
C      7.145860    -0.306306     6.385800    -0.202882
C      0.054676     9.138231     5.559434     0.167753
C      1.428413     8.986322     5.291814     0.136809
C      2.338162    -0.543326     5.804752    -0.150078
C      1.856709     0.467824     6.629309    -0.078357
C      2.833284     1.494291     7.080164     0.632577
C      0.412349     7.385180     4.274679     0.218250
C      0.527017    -0.919183    12.748394     0.461713
C      7.372918     0.024663    13.714295     0.452963
C      6.481394     4.071597    10.850947     0.674037
C      5.682515     5.223719    11.392214    -0.026042
C      6.298381     6.020383    12.344252    -0.173524
C      5.510893     7.011318    12.927108     0.147496
C      4.192592     7.217054    12.531706     0.144708
C      3.562298     6.403368    11.607997    -0.175014
C      4.317132     5.392898    11.049552    -0.063501
C      3.717214     4.528937    10.001376     0.653157
C      4.770488    -1.751428    14.039176     0.194214
C      3.799228     6.581357     7.015067     0.657484
C      4.270809     7.498542     8.122916    -0.023929
C      3.348910     8.365664     8.682867    -0.202882
C      3.851626    -1.078873     9.509233     0.167750
C      5.225363    -0.926964     9.776853     0.136802
C      6.135112     8.602684     9.263915    -0.150083
C      5.653659     7.591533     8.439358    -0.078352
C      6.630234     6.565067     7.988503     0.632578
C      4.209299     0.674177    10.793988     0.218248
N      5.555697     5.558071    28.968307    -0.315372
N      0.028097     5.918527    28.314929    -0.279598
N      5.980956    -2.192948    25.651392    -0.355152
N      0.541445    -2.432641    25.258702    -0.275154
N      1.758747    -2.271998    16.237694    -0.315615
N      3.825047    -2.632454    16.891072    -0.279581
N      2.184006     5.479020    19.554609    -0.355178
N      4.338395     5.718714    19.947299    -0.275152
N      2.038203     0.114644     1.169027    -0.315372
N     -0.028097    -0.245812     1.822405    -0.279597
N      1.612944     7.865663     4.485942    -0.355209
N      7.052455     8.105356     4.878632    -0.275150
N      5.835153     7.944713    13.899640    -0.315617
N      3.768853     8.305169    13.246262    -0.279583
N      5.409894     0.193695    10.582725    -0.355177
N      3.255505    -0.045999    10.190035    -0.275152
O      2.809743    -4.384304    28.301368    -0.487902
O      4.071090    -2.698689    29.998702    -0.456212
O      3.162859    -2.946211    26.634773    -0.505666
O      4.504701    -1.342561    28.289011    -0.475260
O      5.184356     0.565445    26.412360    -0.532241
O      3.979204     1.926681    25.125495    -0.694685
O      1.334248     2.125091    24.974206    -0.664688
O      6.902096     1.460062    24.345240    -0.681460
O      7.275716     4.547885    20.942132    -0.546806
O      0.665226     3.150026    22.361299    -0.753845
O      5.188912     3.057795    22.613850    -0.761643
O      3.525088     4.373135    23.186459    -0.625214
O      6.606693     7.670377    16.904633    -0.487801
O      0.274140     5.984761    15.207299    -0.456319
O      6.959809     6.232284    18.571228    -0.505584
O      0.707751     4.628634    16.916990    -0.475182
O      1.387406     2.720628    18.793641    -0.532247
O      0.182254     1.359392    20.080506    -0.694691
O      5.131198     1.160982    20.231795    -0.664688
O      3.105146     1.826010    20.860761    -0.681454
O      3.478766    -1.261813    24.263869    -0.546806
O      4.462176     0.136047    22.844702    -0.753836
O      1.391962     0.228277    22.592151    -0.761646
O      7.322038    -1.087062    22.019542    -0.625214
O      4.784157    10.057019     1.835966    -0.487903
O      3.522810     8.371404     0.138632    -0.456193
O      4.431041     8.618926     3.502561    -0.505712
O      3.089199     7.015276     1.848323    -0.475302
O      2.409544     5.107270     3.724974    -0.532286
O      3.614696     3.746034     5.011839    -0.694695
O      6.259652     3.547624     5.163128    -0.664686
O      0.691804     4.212653     5.792094    -0.681462
O      0.318184     1.124830     9.195202    -0.546817
O      6.928674     2.522689     7.776035    -0.753839
O      2.404988     2.614920     7.523484    -0.761647
O      4.068812     1.299580     6.950875    -0.625213
O      0.987207    -1.997662    13.232701    -0.487795
O      7.319760    -0.312046    14.930035    -0.456288
O      0.634091    -0.559569    11.566106    -0.505600
O      6.886149     1.044081    13.220344    -0.475187
O      6.206494     2.952087    11.343693    -0.532250
O      7.411646     4.313323    10.056828    -0.694692
O      2.462702     4.511733     9.905539    -0.664686
O      4.488754     3.846705     9.276573    -0.681464
O      4.115134     6.934528     5.873465    -0.546848
O      3.131724     5.536668     7.292632    -0.753840
O      6.201938     5.444438     7.545183    -0.761644
O      0.271862     6.759777     8.117792    -0.625213

The following XYZ coordinates are in angstroms. Other properties are in atomic units.
The sperically averaged electron density of each atom fit to a function of the form exp(a - br)
eigen_1, eigen_2 and eigen_3 are the three eigenvalues of traceless quadrupole moment tensor
  atom number  atomic symbol              X              Y              Z     net charge C6 coefficient C8 coefficient C10 coefficient fluctuating dipole atomic polarizability isotropic forcefield polarizability              a              b squared Pearson coefficient          <r^3>          <r^4>         wp_QDO          m_QDO          q_QDO       dipole_x       dipole_y       dipole_z         dipole            Qxy            Qxz            Qyz     Q(x^2-y^2)  Q(3z^2 - R^2)        eigen_1        eigen_2        eigen_3 static polarizability      alpha(xx)      alpha(xy)      alpha(xz)      alpha(yy)      alpha(yz)      alpha(zz) atomic spin moment
            1             Sm       2.805490       2.087013      23.146979       2.147743     151.039148 0.36546657E+04  0.12904022E+06                                17.948772                           15.771883       2.478599       2.487030                    0.999633      78.085272     182.552312       0.679638       0.255241      -1.363625      -0.033230      -0.008247       0.017494       0.038448      -0.021191       0.058544      -0.015065      -0.026525       0.028199      -0.065166      -0.001483       0.066649             20.203427      24.143652       1.597067       1.666109      19.114291       1.239626      17.352338          -0.000212
            2             Sm       6.602440       1.199060      22.059022       2.147744     151.039254 0.36546647E+04  0.12904018E+06                                17.948784                           15.771880       2.478598       2.487030                    0.999633      78.085234     182.552228       0.679639       0.255241      -1.363625      -0.033230       0.008251      -0.017498       0.038451       0.021191      -0.058544      -0.015066      -0.026525       0.028195      -0.065167      -0.001483       0.066650             20.203452      24.143690      -1.597078      -1.666131      19.114261       1.239644      17.352404          -0.000212
            3             Sm       4.788410       3.585702       6.990355       2.147745     151.038898 0.36546552E+04  0.12903975E+06                                17.948748                           15.771854       2.478600       2.487031                    0.999633      78.085203     182.552057       0.679640       0.255241      -1.363626       0.033229       0.008248      -0.017498       0.038449      -0.021191       0.058544      -0.015064      -0.026526       0.028196      -0.065167      -0.001482       0.066649             20.203401      24.143634       1.597054       1.666133      19.114221       1.239629      17.352348          -0.000212
            4             Sm       0.991460       4.473655       8.078312       2.147744     151.038739 0.36546532E+04  0.12903966E+06                                17.948734                           15.771851       2.478600       2.487031                    0.999633      78.085225     182.552082       0.679640       0.255241      -1.363626       0.033230      -0.008247       0.017496       0.038450       0.021191      -0.058544      -0.015065      -0.026524       0.028196      -0.065167      -0.001483       0.066650             20.203383      24.143600      -1.597064      -1.666122      19.114242       1.239621      17.352307          -0.000211
            5             Co       4.181809      -1.163576      26.216467       0.858862     107.326542 0.22367490E+04  0.73345833E+05                                16.934118                           14.258671       0.824734       2.114215                    0.997247      46.928901     123.996698       0.547994       0.340857      -1.208096      -0.050032       0.046250      -0.004518       0.068284       0.097645       0.047565       0.053809      -0.059075       0.180435      -0.132312      -0.005595       0.137907             19.445838      13.604380       2.057712      -1.396378      23.149070      -6.941325      21.584063           2.692536
            6             Co       0.384859       4.449648      18.989534       0.859304     107.291100 0.22358292E+04  0.73307523E+05                                16.930069                           14.255431       0.825189       2.114428                    0.997245      46.921211     123.966122       0.548079       0.340842      -1.208119      -0.050000      -0.046237       0.004539       0.068253      -0.097707      -0.047551       0.053787      -0.059102       0.180556      -0.132395      -0.005528       0.137923             19.441032      13.601309      -2.057219       1.395937      23.143152      -6.939074      21.578635           2.692732
            7             Co       3.412091       6.836291       3.920867       0.859332     107.289186 0.22357668E+04  0.73304728E+05                                16.929560                           14.254952       0.825465       2.114510                    0.997245      46.921532     123.965011       0.548106       0.340829      -1.208135       0.049988      -0.046224       0.004528       0.068234       0.097743       0.047607       0.053784      -0.059173       0.180641      -0.132458      -0.005526       0.137984             19.440491      13.600908       2.057237      -1.395897      23.142496      -6.938884      21.578069           2.692873
            8             Co       7.209041       1.223067      11.147800       0.858996     107.315971 0.22364797E+04  0.73334493E+05                                16.932742                           14.257591       0.824972       2.114306                    0.997246      46.927065     123.988052       0.548030       0.340846      -1.208110       0.050019       0.046247      -0.004526       0.068273      -0.097668      -0.047578       0.053796      -0.059103       0.180475      -0.132345      -0.005576       0.137921             19.444170      13.603350      -2.057504       1.396209      23.146997      -6.940486      21.582162           2.692497
            9             Co       3.796950       0.000000       0.000000       0.660297     119.750688 0.22344511E+04  0.73766235E+05                                19.690579                           15.353856       0.678961       2.042830                    0.994167      51.194902     138.864517       0.468947       0.395636      -1.155794      -0.000001       0.000000      -0.000002       0.000002       0.031925       0.045903       0.023286      -0.127864       0.064149      -0.096151       0.013944       0.082207             24.357375      21.232077      -1.800454      -7.755118      17.001324      -8.343277      34.838725           0.832399
           10             Co       0.000000      -2.386642      15.068667       0.663436     119.661121 0.22324836E+04  0.73676381E+05                                19.673344                           15.341367       0.681283       2.044074                    0.994133      51.138902     138.635908       0.469456       0.395340      -1.156146      -0.000001      -0.000000       0.000004       0.000004      -0.031858      -0.046063       0.023055      -0.127844       0.064627      -0.096300       0.014281       0.082019             24.335340      21.214342       1.799031       7.747533      16.987449      -8.335227      34.804230           0.830223
           11              H       4.182720       3.510465      27.657031       0.155032       0.968875 0.70713281E+01  0.67904013E+02                                 1.681396                            1.607172      -1.061000       2.409902                    0.996919       3.354660       9.557810       0.465647       1.369793      -0.690900      -0.039914      -0.007340       0.010392       0.041893       0.008379      -0.002114       0.007290       0.013680      -0.028699      -0.015527      -0.000138       0.015665              1.694594       2.109730       0.071750      -0.242986       1.421905       0.066062       1.552147          -0.000113
           12              H       1.144401       4.148782      26.436469       0.146714       0.949723 0.69516774E+01  0.66601034E+02                                 1.664087                            1.596308      -1.098279       2.381095                    0.996886       3.455566       9.896992       0.465093       1.374596      -0.688947       0.040234       0.001707      -0.008523       0.041162       0.004245      -0.004518       0.002629       0.015731      -0.022546      -0.010587      -0.002801       0.013387              1.680938       2.146365       0.090108      -0.186797       1.421938       0.057508       1.474511          -0.000021
           13              H       6.673519      -3.401366      29.706370       0.108601       1.212257 0.90303665E+01  0.90657701E+02                                 1.842048                            1.733547      -0.809751       2.502104                    0.999410       3.369464       9.295089       0.488888       1.247950      -0.719078      -0.000629       0.049969       0.039289       0.063568       0.010787      -0.005762       0.017469      -0.002138      -0.016253      -0.023876       0.004843       0.019033              1.871076       1.521794      -0.000243       0.092643       2.004663       0.550864       2.086772          -0.000067
           14              H       1.379052       5.894505      23.579450       0.150446       0.862565 0.60982195E+01  0.56907050E+02                                 1.598663                            1.523621      -1.084690       2.391714                    0.996382       3.463334       9.997432       0.459792       1.427520      -0.678095       0.038055      -0.005327      -0.005538       0.038823       0.003860       0.000211       0.012514       0.010535      -0.014977      -0.016694       0.005353       0.011341              1.640484       2.190098      -0.077345      -0.182920       1.363960       0.017592       1.367395           0.000111
           15              H       4.330801       6.279639      24.537817       0.142704       0.935867 0.69369325E+01  0.66926915E+02                                 1.689440                            1.626148      -1.317485       2.275872                    0.993740       3.660405      10.782605       0.444108       1.429499      -0.677113      -0.039912       0.003349       0.009983       0.041278      -0.000982      -0.003752       0.002491       0.015050      -0.025472      -0.009952      -0.002618       0.012570              1.717255       2.213778      -0.051516      -0.153912       1.461572       0.050460       1.476414          -0.000112
           16              H       7.356211      -0.938662      26.385236       0.112914       1.202571 0.86550632E+01  0.85671667E+02                                 1.810012                            1.680153      -0.767615       2.522986                    0.999729       3.263541       8.837694       0.505918       1.223091      -0.725244       0.004753       0.053025       0.032271       0.062255       0.008719      -0.000098       0.017961      -0.000446      -0.014956      -0.020908       0.000996       0.019912              1.852599       1.476108       0.110896       0.082590       2.378540       0.492190       1.703149          -0.000104
           17              H       0.821660      -4.151516      28.262792       0.302517       0.573990 0.34676428E+01  0.28242946E+02                                 1.247275                            1.171846      -1.007175       2.499750                    0.999996       2.658794       7.290158       0.506398       1.485040      -0.668031       0.024682       0.015875      -0.002596       0.029461       0.007817      -0.007079       0.014558      -0.019034      -0.003278      -0.020421       0.000118       0.020303              1.276280       1.679382       0.259007      -0.018290       1.085902      -0.014840       1.063555          -0.000006
           18              H       1.406390      -2.270660      25.291251       0.306502       0.549060 0.32976970E+01  0.26734341E+02                                 1.246927                            1.170816      -1.138076       2.443671                    0.999891       2.734955       7.677633       0.484673       1.558828      -0.654776       0.031804       0.005171      -0.002582       0.032325      -0.001474      -0.004631       0.017029      -0.001673      -0.029614      -0.021176       0.003441       0.017735              1.282679       1.725830       0.128258       0.048328       1.058461      -0.020881       1.063746           0.000009
           19              H       0.385770      -0.224392      17.548970       0.155030       0.968914 0.70717166E+01  0.67908877E+02                                 1.681460                            1.607230      -1.061091       2.409859                    0.996917       3.354767       9.558287       0.465631       1.369818      -0.690895      -0.039916       0.007343      -0.010392       0.041895      -0.008381       0.002113       0.007282       0.013681      -0.028697      -0.015519      -0.000147       0.015666              1.694659       2.109814      -0.071756       0.242999       1.421956       0.066067       1.552206          -0.000112
           20              H       4.941351      -0.862710      18.769532       0.146716       0.949698 0.69514325E+01  0.66598014E+02                                 1.664051                            1.596275      -1.098214       2.381128                    0.996886       3.455492       9.896688       0.465100       1.374588      -0.688948       0.040235      -0.001708       0.008523       0.041163      -0.004248       0.004516       0.002631       0.015732      -0.022550      -0.010589      -0.002800       0.013388              1.680903       2.146316      -0.090104       0.186792       1.421910       0.057505       1.474482          -0.000022
           21              H       2.876569       6.687439      15.499631       0.108600       1.212277 0.90305839E+01  0.90660675E+02                                 1.842088                            1.733584      -0.809787       2.502091                    0.999409       3.369518       9.295361       0.488875       1.247973      -0.719073      -0.000629      -0.049974      -0.039288       0.063572      -0.010784       0.005758       0.017471      -0.002141      -0.016260      -0.023874       0.004838       0.019035              1.871117       1.521826       0.000242      -0.092649       2.004703       0.550879       2.086820          -0.000067
           22              H       5.176002      -2.608432      21.626551       0.150446       0.862563 0.60982075E+01  0.56906909E+02                                 1.598662                            1.523620      -1.084688       2.391715                    0.996382       3.463329       9.997414       0.459792       1.427520      -0.678095       0.038055       0.005326       0.005537       0.038823      -0.003860      -0.000211       0.012514       0.010535      -0.014978      -0.016694       0.005353       0.011341              1.640483       2.190096       0.077345       0.182919       1.363959       0.017592       1.367393           0.000111
           23              H       0.533851      -2.993566      20.668184       0.142703       0.935874 0.69370027E+01  0.66927764E+02                                 1.689449                            1.626156      -1.317502       2.275863                    0.993740       3.660421      10.782668       0.444107       1.429498      -0.677113      -0.039912      -0.003349      -0.009983       0.041278       0.000982       0.003752       0.002490       0.015050      -0.025471      -0.009951      -0.002618       0.012569              1.717264       2.213793       0.051515       0.153913       1.461579       0.050460       1.476421          -0.000112
           24              H       3.559261       4.224734      18.820765       0.112913       1.202591 0.86552497E+01  0.85674051E+02                                 1.810039                            1.680176      -0.767623       2.522983                    0.999729       3.263572       8.837831       0.505912       1.223098      -0.725242       0.004753      -0.053026      -0.032271       0.062255      -0.008719       0.000098       0.017961      -0.000448      -0.014954      -0.020907       0.000995       0.019912              1.852627       1.476128      -0.110897      -0.082591       2.378580       0.492200       1.703172          -0.000104
           25              H       4.618610       7.437589      16.943209       0.302525       0.573968 0.34674770E+01  0.28241344E+02                                 1.247260                            1.171832      -1.007195       2.499753                    0.999996       2.658752       7.290083       0.506391       1.485075      -0.668025       0.024687      -0.015875       0.002598       0.029466      -0.007817       0.007083       0.014559      -0.019030      -0.003283      -0.020424       0.000122       0.020302              1.276265       1.679364      -0.259004       0.018291       1.085889      -0.014841       1.063542          -0.000007
           26              H       5.203340       5.556733      19.914750       0.306500       0.549080 0.32978512E+01  0.26735951E+02                                 1.246964                            1.170849      -1.138117       2.443649                    0.999891       2.735027       7.677932       0.484662       1.558843      -0.654773       0.031803      -0.005171       0.002582       0.032324       0.001475       0.004633       0.017028      -0.001673      -0.029613      -0.021175       0.003440       0.017735              1.282719       1.725894      -0.128265      -0.048331       1.058490      -0.020882       1.063774           0.000009
           27              H       3.411180       2.162250       2.480303       0.155032       0.968867 0.70712485E+01  0.67903019E+02                                 1.681383                            1.607160      -1.060984       2.409910                    0.996919       3.354640       9.557719       0.465650       1.369789      -0.690901       0.039914       0.007340      -0.010393       0.041893       0.008379      -0.002113       0.007290       0.013680      -0.028699      -0.015527      -0.000138       0.015664              1.694581       2.109714       0.071749      -0.242984       1.421894       0.066061       1.552135          -0.000112
           28              H       6.449499       1.523933       3.700865       0.146714       0.949718 0.69516283E+01  0.66600416E+02                                 1.664078                            1.596300      -1.098268       2.381101                    0.996886       3.455551       9.896923       0.465095       1.374593      -0.688947      -0.040234      -0.001707       0.008523       0.041162       0.004245      -0.004518       0.002629       0.015731      -0.022546      -0.010587      -0.002801       0.013387              1.680930       2.146353       0.090107      -0.186795       1.421932       0.057508       1.474504          -0.000022
           29              H       0.920381       9.074081       0.430964       0.108601       1.212248 0.90302790E+01  0.90656577E+02                                 1.842036                            1.733537      -0.809747       2.502107                    0.999410       3.369451       9.295032       0.488890       1.247948      -0.719078       0.000629      -0.049970      -0.039289       0.063569       0.010786      -0.005762       0.017468      -0.002139      -0.016254      -0.023875       0.004842       0.019033              1.871064       1.521785      -0.000243       0.092642       2.004650       0.550859       2.086758          -0.000067
           30              H       6.214848      -0.221790       6.557884       0.150446       0.862561 0.60981837E+01  0.56906619E+02                                 1.598657                            1.523616      -1.084681       2.391718                    0.996382       3.463321       9.997378       0.459793       1.427518      -0.678095      -0.038055       0.005327       0.005537       0.038823       0.003861       0.000211       0.012514       0.010535      -0.014978      -0.016694       0.005353       0.011341              1.640478       2.190089      -0.077344      -0.182919       1.363955       0.017592       1.367390           0.000111
           31              H       3.263099      -0.606924       5.599517       0.142705       0.935854 0.69368116E+01  0.66925456E+02                                 1.689426                            1.626134      -1.317467       2.275882                    0.993741       3.660376      10.782496       0.444110       1.429500      -0.677112       0.039913      -0.003349      -0.009984       0.041279      -0.000983      -0.003753       0.002491       0.015051      -0.025472      -0.009952      -0.002619       0.012570              1.717240       2.213758      -0.051515      -0.153911       1.461560       0.050459       1.476403          -0.000112
           32              H       0.237689       6.611377       3.752098       0.112914       1.202561 0.86549824E+01  0.85670686E+02                                 1.810004                            1.680147      -0.767604       2.522993                    0.999729       3.263533       8.837669       0.505919       1.223093      -0.725244      -0.004752      -0.053026      -0.032272       0.062256       0.008718      -0.000098       0.017961      -0.000449      -0.014954      -0.020908       0.000995       0.019913              1.852590       1.476102       0.110894       0.082588       2.378527       0.492186       1.703141          -0.000104
           33              H       6.772240       9.824231       1.874542       0.302517       0.573987 0.34676207E+01  0.28242714E+02                                 1.247270                            1.171842      -1.007172       2.499751                    0.999996       2.658785       7.290121       0.506400       1.485038      -0.668032      -0.024682      -0.015875       0.002596       0.029461       0.007817      -0.007079       0.014558      -0.019034      -0.003279      -0.020421       0.000118       0.020303              1.276275       1.679375       0.259006      -0.018290       1.085898      -0.014840       1.063551          -0.000006
           34              H       6.187510       7.943375       4.846083       0.306501       0.549074 0.32977990E+01  0.26735422E+02                                 1.246955                            1.170841      -1.138102       2.443658                    0.999891       2.735007       7.677861       0.484664       1.558844      -0.654773      -0.031804      -0.005170       0.002582       0.032325      -0.001476      -0.004633       0.017027      -0.001672      -0.029612      -0.021174       0.003440       0.017734              1.282710       1.725880       0.128264       0.048331       1.058483      -0.020882       1.063767           0.000009
           35              H       7.208130       5.897107      12.588364       0.155029       0.968911 0.70716860E+01  0.67908488E+02                                 1.681455                            1.607225      -1.061086       2.409861                    0.996917       3.354758       9.558244       0.465632       1.369815      -0.690896       0.039915      -0.007344       0.010393       0.041895      -0.008381       0.002113       0.007282       0.013682      -0.028697      -0.015519      -0.000147       0.015666              1.694654       2.109810      -0.071756       0.242999       1.421951       0.066066       1.552201          -0.000112
           36              H       2.652549       6.535425      11.367802       0.146716       0.949700 0.69514430E+01  0.66598128E+02                                 1.664052                            1.596276      -1.098211       2.381129                    0.996886       3.455491       9.896680       0.465101       1.374586      -0.688949      -0.040235       0.001708      -0.008522       0.041163      -0.004247       0.004516       0.002631       0.015731      -0.022549      -0.010588      -0.002800       0.013388              1.680903       2.146316      -0.090105       0.186792       1.421910       0.057505       1.474482          -0.000022
           37              H       4.717331      -1.014724      14.637703       0.108600       1.212285 0.90306543E+01  0.90661588E+02                                 1.842098                            1.733592      -0.809798       2.502086                    0.999409       3.369528       9.295409       0.488873       1.247975      -0.719072       0.000629       0.049974       0.039289       0.063572      -0.010784       0.005759       0.017471      -0.002142      -0.016260      -0.023874       0.004839       0.019036              1.871127       1.521834       0.000242      -0.092649       2.004715       0.550884       2.086833          -0.000067
           38              H       2.417898       8.281147       8.510783       0.150446       0.862564 0.60982187E+01  0.56907034E+02                                 1.598662                            1.523620      -1.084688       2.391715                    0.996382       3.463331       9.997419       0.459792       1.427519      -0.678095      -0.038055      -0.005327      -0.005538       0.038823      -0.003860      -0.000211       0.012514       0.010535      -0.014978      -0.016694       0.005353       0.011341              1.640483       2.190097       0.077345       0.182919       1.363960       0.017592       1.367394           0.000111
           39              H       7.060049       8.666281       9.469150       0.142703       0.935870 0.69369592E+01  0.66927213E+02                                 1.689441                            1.626149      -1.317485       2.275871                    0.993741       3.660405      10.782596       0.444109       1.429495      -0.677113       0.039912       0.003349       0.009983       0.041278       0.000982       0.003752       0.002491       0.015050      -0.025471      -0.009951      -0.002618       0.012569              1.717256       2.213780       0.051515       0.153912       1.461573       0.050460       1.476415          -0.000112
           40              H       4.034639       1.447981      11.316569       0.112914       1.202562 0.86549850E+01  0.85670677E+02                                 1.810002                            1.680145      -0.767610       2.522990                    0.999729       3.263527       8.837637       0.505920       1.223089      -0.725244      -0.004753       0.053025       0.032272       0.062256      -0.008719       0.000098       0.017961      -0.000447      -0.014955      -0.020908       0.000995       0.019912              1.852588       1.476100      -0.110895      -0.082589       2.378524       0.492186       1.703139          -0.000104
           41              H       2.975290      -1.764874      13.194125       0.302525       0.573970 0.34674925E+01  0.28241506E+02                                 1.247264                            1.171835      -1.007195       2.499753                    0.999996       2.658758       7.290108       0.506390       1.485077      -0.668025      -0.024688       0.015875      -0.002597       0.029466      -0.007817       0.007083       0.014559      -0.019030      -0.003284      -0.020424       0.000122       0.020302              1.276269       1.679369      -0.259005       0.018291       1.085892      -0.014841       1.063545          -0.000007
           42              H       2.390560       0.115982      10.222584       0.306500       0.549070 0.32977705E+01  0.26735090E+02                                 1.246942                            1.170829      -1.138088       2.443663                    0.999891       2.734985       7.677744       0.484671       1.558828      -0.654776      -0.031803       0.005171      -0.002582       0.032324       0.001474       0.004632       0.017028      -0.001673      -0.029613      -0.021175       0.003440       0.017735              1.282695       1.725856      -0.128262      -0.048329       1.058473      -0.020881       1.063757           0.000009
           43              C       3.269933      -3.305826      27.817061       0.461714      23.552845 0.28176194E+03  0.59831394E+04                                 7.379531                            5.848697       0.155787       2.089457                    0.999664      23.511208      65.645979       0.633566       0.455268      -1.033845      -0.052595      -0.084914      -0.084309       0.130708      -0.085697      -0.057895       0.023671       0.099519      -0.168779      -0.081396      -0.064834       0.146230              8.272240       5.658166       1.702968       0.310000       7.837043      -3.067701      11.321511          -0.004457
           44              C       4.017932      -2.361980      28.782962       0.452953      24.906146 0.28785617E+03  0.61395664E+04                                 7.639117                            5.914252       0.001964       2.036202                    0.999443      23.654395      65.988795       0.630215       0.455675      -1.034585       0.046748       0.086352       0.086540       0.130886      -0.086764      -0.036131       0.027732       0.098177      -0.180342      -0.075601      -0.064355       0.139956              8.640701       5.211831       1.708769      -0.129377       8.689942      -3.345332      12.020331          -0.001763
           45              C       4.909456       1.684954      25.919614       0.674032      22.603867 0.23383653E+03  0.47998529E+04                                 7.546723                            5.557210      -0.334619       1.959635                    0.998864      22.036702      63.054567       0.602501       0.495259      -0.999546      -0.041622      -0.043625      -0.018238       0.062994      -0.036913      -0.092279       0.024124       0.083603       0.094515      -0.075097      -0.055844       0.130941              8.886961       7.778021       1.245920       2.726732      12.100439       0.086104       6.782423           0.001213
           46              C       5.708335       2.837077      26.460881      -0.026047      38.962239 0.46873184E+03  0.11168815E+05                                 9.992401                            7.232791      -0.167686       1.947045                    0.998753      27.808677      79.079732       0.614193       0.418522      -1.068605       0.020878       0.031082       0.017406       0.041291      -0.019583       0.015469      -0.030283       0.014977       0.051148      -0.036819      -0.009825       0.046644             12.060291      11.475485       2.834704      -0.810351      14.062271       6.040930      10.643117           0.001231
           47              C       5.092469       3.633741      27.412919      -0.173521      35.948269 0.46092686E+03  0.11016278E+05                                 9.499607                            7.218299       0.051799       1.995203                    0.998564      29.865139      87.091778       0.604553       0.423905      -1.057514      -0.001607      -0.010149       0.002497       0.010574      -0.007295       0.004221      -0.019028      -0.004666      -0.008827      -0.019023      -0.003666       0.022689             10.860168       9.452112       1.300114      -0.889542      11.870374       6.135481      11.258017           0.001580
           48              C       5.879957       4.624676      27.995775       0.147460      31.265955 0.37470446E+03  0.85080008E+04                                 8.825265                            6.589826      -0.090860       1.989404                    0.999572      26.067789      74.217861       0.620693       0.434601      -1.050411      -0.064621       0.019888       0.044978       0.081207      -0.009523      -0.005428       0.015817      -0.026255      -0.007116      -0.015051      -0.011890       0.026941             10.273595       9.081542       2.048322      -0.310080      11.089865       5.834319      10.649377          -0.001363
           49              C       7.198258       4.830412      27.600373       0.144694      30.725471 0.36497885E+03  0.82146746E+04                                 8.684134                            6.471993       0.076105       2.049962                    0.999756      25.541157      71.878448       0.632330       0.430368      -1.055316       0.060888       0.050417       0.015123       0.080485       0.029067       0.009098       0.045396      -0.014325      -0.054108      -0.051279      -0.010576       0.061855             10.092132       8.399061      -0.165965      -2.000891      10.341646       6.096472      11.535690           0.000546
           50              C       0.234652       4.016725      26.676664      -0.175014      35.909360 0.47006142E+03  0.11302033E+05                                 9.491391                            7.299354      -0.023638       1.960648                    0.999072      30.384487      89.185491       0.599320       0.425055      -1.055659      -0.001020      -0.023127      -0.003047       0.023349      -0.005660       0.014576      -0.014477       0.017748      -0.036442      -0.024765      -0.001165       0.025930             10.764213       9.749574       0.532488      -1.411057      11.295792       5.829847      11.247274          -0.000619
           51              C       7.073718       3.006255      26.118219      -0.063499      37.902522 0.47434393E+03  0.11362209E+05                                 9.837403                            7.299762      -0.117114       1.958886                    0.998939      28.464684      81.767986       0.606990       0.421265      -1.064421      -0.012201       0.028121       0.042425       0.052341      -0.003110       0.016200      -0.010083       0.020746      -0.031190      -0.021996      -0.003130       0.025125             11.559804      11.234190       0.763158      -2.161734      11.944149       6.053731      11.501073           0.000613
           52              C       0.079736       2.142294      25.070043       0.653156      21.819562 0.24091352E+03  0.49871362E+04                                 7.348171                            5.624872      -0.310468       1.957964                    0.999056      22.579113      65.094220       0.600787       0.492488      -0.999942       0.026834      -0.056325      -0.029867       0.069171       0.005139       0.027517      -0.083959      -0.092265      -0.041719      -0.085288      -0.025550       0.110838              8.395411      10.058849      -0.331626      -1.049165       7.179191       3.217614       7.948195           0.000084
           53              C       6.620362      -4.138070      29.107843       0.194173      21.863729 0.29058515E+03  0.62026496E+04                                 6.880871                            5.734295       0.487756       2.189057                    0.999857      24.671917      68.501766       0.676214       0.424344      -1.054832       0.004569      -0.027156      -0.039297       0.047985      -0.007842      -0.005055       0.007435      -0.017675       0.007071      -0.013341      -0.002874       0.016215              7.358145       7.607539       0.440762      -0.888175       6.699205       2.888180       7.767690          -0.001978
           54              C      -0.002278       4.194714      22.083734       0.657481      20.854545 0.23499509E+03  0.48591775E+04                                 7.283133                            5.677097      -0.412918       1.930075                    0.998561      22.817507      66.848921       0.575940       0.514310      -0.984131       0.049586      -0.033567      -0.044296       0.074482       0.067881      -0.003159      -0.006390       0.119611      -0.191702      -0.066594      -0.055988       0.122582              8.202360       6.124774      -2.652688      -0.286193       9.184349      -0.048874       9.297958          -0.002282
           55              C       7.120041       5.111900      23.191583      -0.023923      35.971707 0.48922922E+03  0.11835443E+05                                 9.583845                            7.499598      -0.214082       1.932464                    0.998567      28.418475      82.627658       0.587272       0.431117      -1.055980      -0.010360       0.029686       0.033625       0.046035      -0.013596       0.007979      -0.032505      -0.017974      -0.035432      -0.033633      -0.008524       0.042157             10.863489      12.416805       0.638848      -1.405466      10.671490       4.439756       9.502173           0.001486
           56              C       0.448040       5.979021      23.751534      -0.202883      34.022065 0.48673410E+03  0.11778704E+05                                 9.077889                            7.386512       0.071284       2.002501                    0.997771      30.271501      88.486157       0.602119       0.420357      -1.060989      -0.005079      -0.008939      -0.006049       0.011928      -0.001788       0.014939      -0.004859       0.027020      -0.018504      -0.015997      -0.008406       0.024403              9.890032      10.778326       0.510993      -0.798613      10.827880       3.877010       8.063889           0.000702
           57              C       7.539224      -3.465516      24.577900       0.167749      28.952102 0.37579099E+03  0.85334185E+04                                 8.379762                            6.621498       0.045916       2.042304                    0.999708      25.617943      72.788839       0.616498       0.437519      -1.049322       0.071388       0.036502       0.006639       0.080453       0.023969       0.015158       0.038043       0.002103      -0.069208      -0.047874      -0.006606       0.054480              9.229163       8.679818      -0.112474      -0.819134      11.173251       4.587629       7.834419           0.001388
           58              C       6.165487      -3.313607      24.845520       0.136797      30.334739 0.39125638E+03  0.90023819E+04                                 8.699390                            6.785187      -0.128626       1.979446                    0.999507      26.487541      76.524533       0.603277       0.441259      -1.043865      -0.062801       0.050441       0.036820       0.088566       0.001877      -0.007111       0.016208      -0.019600      -0.001887      -0.017989      -0.004060       0.022049              9.759024      10.273994       2.456198       0.904171      11.804057       4.164465       7.199021           0.000545
           59              C       5.255738       6.216041      24.332582      -0.150087      34.273460 0.48685517E+03  0.11849975E+05                                 9.324902                            7.519293      -0.193245       1.912466                    0.998203      30.621218      91.461131       0.577834       0.435497      -1.045645       0.000072      -0.013407      -0.001216       0.013462      -0.012828      -0.011522      -0.027463      -0.011672       0.019488      -0.034628       0.002550       0.032077             10.255033      10.658173       1.625612       0.406323      12.196817       4.135808       7.910109           0.000303
           60              C       5.737191       5.204891      23.508025      -0.078348      38.031171 0.50699817E+03  0.12382278E+05                                 9.930159                            7.610630      -0.176996       1.939354                    0.998239      29.133034      85.267452       0.585391       0.428416      -1.057035       0.032196       0.030631       0.024776       0.050879      -0.010287      -0.008568       0.003315       0.005405      -0.014522      -0.010765      -0.005939       0.016705             11.516217      13.621620       2.564661      -0.253979      13.076625       4.063293       7.850407          -0.001149
           61              C       4.760616       4.178424      23.057170       0.632578      21.756744 0.25038943E+03  0.52439276E+04                                 7.383550                            5.756646      -0.375466       1.930977                    0.998734      23.198736      67.708110       0.589266       0.496312      -0.996031      -0.032319      -0.041900      -0.024924       0.058492      -0.044708      -0.004235      -0.036271      -0.006316       0.290154      -0.097296      -0.008433       0.105728              8.464562      10.465410       1.438979       0.559085      10.050393       1.788861       4.877882          -0.000264
           62              C       7.181551      -1.712465      25.862655       0.218237      21.357911 0.28059138E+03  0.59363039E+04                                 6.781080                            5.653795       0.494026       2.198482                    0.999867      24.236985      66.964252       0.677684       0.427206      -1.053212      -0.001366      -0.027470      -0.045775       0.053403      -0.010388      -0.009743      -0.004583      -0.029874       0.031339      -0.026502       0.011823       0.014679              7.193436       7.514732       0.137961      -0.277352       8.645139       2.627036       5.420437          -0.007022
           63              C       7.066883       6.591898      17.388940       0.461714      23.554072 0.28178256E+03  0.59837165E+04                                 7.379878                            5.849006       0.155605       2.089382                    0.999664      23.512270      65.650774       0.633531       0.455283      -1.033831      -0.052619       0.084928       0.084323       0.130736       0.085689       0.057900       0.023714       0.099552      -0.168880      -0.081380      -0.064878       0.146258              8.272577       5.658480      -1.703051      -0.310084       7.837311      -3.067684      11.321939          -0.004465
           64              C       0.220982       5.648052      16.423039       0.452969      24.906868 0.28786708E+03  0.61398890E+04                                 7.639353                            5.914447       0.001824       2.036146                    0.999443      23.655159      65.992522       0.630188       0.455688      -1.034572       0.046750      -0.086371      -0.086568       0.130918       0.086779       0.036131       0.027781       0.098239      -0.180312      -0.075662      -0.064327       0.139989              8.640949       5.212024      -1.708821       0.129344       8.690160      -3.345293      12.020662          -0.001779
           65              C       1.112506       1.601118      19.286387       0.674035      22.604014 0.23383825E+03  0.47999053E+04                                 7.546787                            5.557251      -0.334684       1.959611                    0.998864      22.036937      63.055707       0.602495       0.495263      -0.999542      -0.041620       0.043625       0.018238       0.062991       0.036918       0.092280       0.024127       0.083608       0.094525      -0.075102      -0.055843       0.130945              8.887040       7.778096      -1.245931      -2.726775      12.100514       0.086146       6.782511           0.001216
           66              C       1.911385       0.448996      18.745120      -0.026031      38.961657 0.46872181E+03  0.11168511E+05                                 9.992292                            7.232703      -0.167658       1.947058                    0.998753      27.808348      79.078448       0.614198       0.418521      -1.068606       0.020878      -0.031080      -0.017408       0.041290       0.019586      -0.015468      -0.030287       0.014974       0.051150      -0.036822      -0.009825       0.046648             12.060176      11.475327      -2.834661       0.810335      14.062152       6.040896      10.643049           0.001231
           67              C       1.295519      -0.347668      17.793082      -0.173533      35.949217 0.46093850E+03  0.11016643E+05                                 9.499801                            7.218407       0.051713       1.995171                    0.998563      29.865619      87.093969       0.604545       0.423907      -1.057511      -0.001613       0.010154      -0.002496       0.010580       0.007291      -0.004229      -0.019050      -0.004676      -0.008829      -0.019040      -0.003670       0.022710             10.860412       9.452263      -1.300219       0.889485      11.870716       6.135656      11.258258           0.001580
           68              C       2.083007      -1.338603      17.210226       0.147492      31.266384 0.37470799E+03  0.85081412E+04                                 8.825438                            6.589927      -0.091172       1.989298                    0.999572      26.068297      74.220712       0.620676       0.434610      -1.050400      -0.064619      -0.019904      -0.044984       0.081212       0.009529       0.005401       0.015796      -0.026294      -0.007115      -0.015068      -0.011864       0.026932             10.273801       9.081689      -2.048435       0.309980      11.090169       5.834454      10.649544          -0.001367
           69              C       3.401308      -1.544339      17.605628       0.144706      30.724889 0.36496925E+03  0.82144037E+04                                 8.684036                            6.471912       0.076172       2.049991                    0.999756      25.540759      71.877068       0.632333       0.430368      -1.055316       0.060884      -0.050422      -0.015125       0.080486      -0.029062      -0.009094       0.045395      -0.014324      -0.054104      -0.051279      -0.010571       0.061850             10.092034       8.399010       0.166018       2.000941      10.341499       6.096390      11.535593           0.000544
           70              C       4.031602      -0.730653      18.529337      -0.175015      35.909184 0.47005847E+03  0.11301931E+05                                 9.491327                            7.299309      -0.023580       1.960667                    0.999073      30.384322      89.184528       0.599325       0.425053      -1.055662      -0.001018       0.023126       0.003048       0.023348       0.005655      -0.014576      -0.014475       0.017753      -0.036455      -0.024767      -0.001162       0.025928             10.764146       9.749513      -0.532443       1.411094      11.295692       5.829797      11.247232          -0.000620
           71              C       3.276768       0.279817      19.087782      -0.063491      37.902204 0.47433964E+03  0.11362073E+05                                 9.837333                            7.299719      -0.117100       1.958892                    0.998939      28.464506      81.767171       0.606993       0.421264      -1.064422      -0.012201      -0.028119      -0.042426       0.052340       0.003109      -0.016200      -0.010083       0.020743      -0.031194      -0.021997      -0.003127       0.025124             11.559719      11.234108      -0.763121       2.161750      11.944037       6.053672      11.501013           0.000612
           72              C       3.876686       1.143778      20.135958       0.653157      21.819578 0.24091363E+03  0.49871393E+04                                 7.348177                            5.624875      -0.310463       1.957966                    0.999056      22.579117      65.094248       0.600787       0.492488      -0.999941       0.026834       0.056328       0.029865       0.069172      -0.005140      -0.027516      -0.083959      -0.092266      -0.041722      -0.085287      -0.025550       0.110838              8.395422      10.058872       0.331630       1.049173       7.179187       3.217610       7.948207           0.000087
           73              C       2.823412       7.424143      16.098158       0.194206      21.863864 0.29058896E+03  0.62027882E+04                                 6.881018                            5.734428       0.487433       2.188945                    0.999857      24.672466      68.504936       0.676186       0.424358      -1.054817       0.004561       0.027159       0.039312       0.047998       0.007853       0.005023       0.007429      -0.017715       0.007064      -0.013353      -0.002861       0.016214              7.358299       7.607631      -0.440734       0.888125       6.699352       2.888275       7.767915          -0.001982
           74              C       3.794672      -0.908642      23.122267       0.657482      20.854565 0.23499491E+03  0.48591679E+04                                 7.283116                            5.677078      -0.412881       1.930088                    0.998561      22.817370      66.848246       0.575944       0.514307      -0.984133       0.049586       0.033567       0.044295       0.074482      -0.067883       0.003160      -0.006391       0.119612      -0.191691      -0.066593      -0.055988       0.122581              8.202345       6.124746       2.652667       0.286192       9.184297      -0.048895       9.297994          -0.002282
           75              C       3.323091      -1.825827      22.014418      -0.023937      35.972128 0.48923600E+03  0.11835651E+05                                 9.583921                            7.499654      -0.214100       1.932455                    0.998567      28.418721      82.628594       0.587269       0.431117      -1.055979      -0.010360      -0.029685      -0.033629       0.046037       0.013596      -0.007978      -0.032503      -0.017975      -0.035437      -0.033631      -0.008523       0.042155             10.863577      12.416906      -0.638863       1.405484      10.671565       4.439788       9.502260           0.001487
           76              C       4.244990      -2.692949      21.454467      -0.202882      34.022051 0.48673376E+03  0.11778694E+05                                 9.077885                            7.386508       0.071283       2.002501                    0.997771      30.271491      88.486111       0.602119       0.420357      -1.060989      -0.005079       0.008939       0.006046       0.011927       0.001787      -0.014940      -0.004860       0.027021      -0.018510      -0.015999      -0.008405       0.024404              9.890028      10.778316      -0.510996       0.798612      10.827874       3.877010       8.063894           0.000702
           77              C       3.742274       6.751588      20.628101       0.167752      28.952014 0.37578925E+03  0.85333681E+04                                 8.379745                            6.621480       0.045919       2.042306                    0.999708      25.617879      72.788586       0.616500       0.437519      -1.049322       0.071389      -0.036502      -0.006640       0.080454      -0.023968      -0.015156       0.038043       0.002101      -0.069208      -0.047873      -0.006604       0.054478              9.229147       8.679796       0.112460       0.819124      11.173233       4.587625       7.834411           0.001388
           78              C       2.368537       6.599679      20.360481       0.136807      30.334653 0.39125488E+03  0.90023421E+04                                 8.699387                            6.785182      -0.128656       1.979436                    0.999507      26.487515      76.524536       0.603276       0.441260      -1.043864      -0.062801      -0.050443      -0.036823       0.088569      -0.001880       0.007110       0.016203      -0.019603      -0.001878      -0.017987      -0.004058       0.022045              9.759023      10.273999      -2.456232      -0.904189      11.804051       4.164452       7.199019           0.000544
           79              C       1.458788      -2.929969      20.873419      -0.150078      34.273217 0.48685078E+03  0.11849841E+05                                 9.324857                            7.519257      -0.193249       1.912466                    0.998203      30.621071      91.460579       0.577835       0.435497      -1.045645       0.000071       0.013408       0.001214       0.013463       0.012829       0.011521      -0.027467      -0.011676       0.019497      -0.034630       0.002547       0.032083             10.254983      10.658142      -1.625620      -0.406326      12.196738       4.135770       7.910068           0.000304
           80              C       1.940241      -1.918818      21.697976      -0.078357      38.031393 0.50700173E+03  0.12382388E+05                                 9.930195                            7.610656      -0.177000       1.939351                    0.998239      29.133168      85.267950       0.585390       0.428416      -1.057034       0.032197      -0.030630      -0.024780       0.050881       0.010286       0.008569       0.003315       0.005407      -0.014529      -0.010766      -0.005940       0.016705             11.516259      13.621678      -2.564688       0.253977      13.076666       4.063301       7.850432          -0.001150
           81              C       0.963666      -0.892352      22.148831       0.632576      21.756753 0.25038954E+03  0.52439301E+04                                 7.383547                            5.756644      -0.375463       1.930978                    0.998734      23.198754      67.708146       0.589266       0.496311      -0.996032      -0.032319       0.041901       0.024919       0.058491       0.044709       0.004235      -0.036270      -0.006317       0.290153      -0.097297      -0.008432       0.105728              8.464558      10.465413      -1.438988      -0.559087      10.050380       1.788856       4.877880          -0.000264
           82              C       3.384601       4.998538      19.343346       0.218246      21.357976 0.28059222E+03  0.59363325E+04                                 6.781120                            5.653820       0.493981       2.198466                    0.999867      24.237069      66.964789       0.677679       0.427208      -1.053209      -0.001367       0.027471       0.045775       0.053403       0.010387       0.009742      -0.004587      -0.029881       0.031351      -0.026506       0.011820       0.014686              7.193481       7.514755      -0.137955       0.277357       8.645213       2.627058       5.420476          -0.007020
           83              C       4.323967       8.978541       2.320273       0.461717      23.552881 0.28176280E+03  0.59831721E+04                                 7.379567                            5.848728       0.155731       2.089438                    0.999664      23.511371      65.646870       0.633560       0.455271      -1.033841       0.052599       0.084915       0.084312       0.130712      -0.085698      -0.057894       0.023676       0.099526      -0.168774      -0.081392      -0.064842       0.146233              8.272267       5.658203       1.702976       0.310022       7.837062      -3.067671      11.321537          -0.004457
           84              C       3.575968       8.034695       1.354372       0.452952      24.906219 0.28785734E+03  0.61396039E+04                                 7.639145                            5.914276       0.001930       2.036189                    0.999443      23.654525      65.989439       0.630211       0.455677      -1.034583      -0.046750      -0.086357      -0.086542       0.130892      -0.086760      -0.036130       0.027738       0.098178      -0.180364      -0.075609      -0.064349       0.139958              8.640723       5.211858       1.708780      -0.129360       8.689968      -3.345301      12.020345          -0.001766
           85              C       2.684444       3.987761       4.217720       0.674038      22.603795 0.23383560E+03  0.47998388E+04                                 7.546741                            5.557221      -0.334688       1.959612                    0.998864      22.036858      63.055462       0.602496       0.495263      -0.999542       0.041620       0.043625       0.018235       0.062991      -0.036921      -0.092279       0.024123       0.083610       0.094536      -0.075108      -0.055838       0.130946              8.886979       7.778058       1.245917       2.726748      12.100424       0.086116       6.782455           0.001213
           86              C       1.885565       2.835638       3.676453      -0.026050      38.962124 0.46872955E+03  0.11168744E+05                                 9.992379                            7.232769      -0.167661       1.947055                    0.998753      27.808586      79.079345       0.614195       0.418522      -1.068605      -0.020880      -0.031077      -0.017411       0.041291      -0.019584       0.015469      -0.030286       0.014975       0.051146      -0.036821      -0.009826       0.046647             12.060279      11.475468       2.834729      -0.810326      14.062286       6.040920      10.643084           0.001231
           87              C       2.501431       2.038974       2.724415      -0.173513      35.947835 0.46092020E+03  0.11016072E+05                                 9.499516                            7.218235       0.051832       1.995216                    0.998564      29.864877      87.090626       0.604557       0.423904      -1.057516       0.001606       0.010153      -0.002501       0.010579      -0.007296       0.004222      -0.019030      -0.004671      -0.008828      -0.019023      -0.003669       0.022692             10.860065       9.452020       1.300102      -0.889528      11.870270       6.135420      11.257905           0.001579
           88              C       1.713943       1.048039       2.141559       0.147463      31.265841 0.37470316E+03  0.85079614E+04                                 8.825239                            6.589812      -0.090850       1.989408                    0.999572      26.067714      74.217528       0.620695       0.434600      -1.050412       0.064620      -0.019886      -0.044982       0.081207      -0.009523      -0.005427       0.015815      -0.026256      -0.007118      -0.015051      -0.011889       0.026940             10.273564       9.081515       2.048314      -0.310080      11.089834       5.834298      10.649343          -0.001362
           89              C       0.395642       0.842303       2.536961       0.144695      30.725401 0.36497811E+03  0.82146510E+04                                 8.684113                            6.471981       0.076115       2.049965                    0.999756      25.541109      71.878201       0.632332       0.430367      -1.055317      -0.060889      -0.050416      -0.015125       0.080486       0.029067       0.009098       0.045395      -0.014327      -0.054108      -0.051278      -0.010576       0.061854             10.092105       8.399039      -0.165963      -2.000883      10.341621       6.096452      11.535655           0.000545
           90              C       7.359248       1.655990       3.460670      -0.175014      35.909200 0.47005891E+03  0.11301953E+05                                 9.491352                            7.299328      -0.023623       1.960654                    0.999072      30.384392      89.185022       0.599322       0.425055      -1.055660       0.001019       0.023130       0.003044       0.023351      -0.005659       0.014576      -0.014478       0.017747      -0.036443      -0.024766      -0.001164       0.025930             10.764170       9.749537       0.532493      -1.411047      11.295750       5.829819      11.247222          -0.000618
           91              C       0.520182       2.666460       4.019115      -0.063506      37.902569 0.47434474E+03  0.11362231E+05                                 9.837405                            7.299765      -0.117097       1.958891                    0.998939      28.464699      81.767977       0.606990       0.421265      -1.064421       0.012201      -0.028118      -0.042430       0.052342      -0.003109       0.016199      -0.010083       0.020744      -0.031191      -0.021996      -0.003128       0.025123             11.559807      11.234208       0.763179      -2.161727      11.944152       6.053719      11.501060           0.000612
           92              C       7.514164       3.530421       5.067291       0.653157      21.819458 0.24091225E+03  0.49871019E+04                                 7.348139                            5.624851      -0.310446       1.957973                    0.999056      22.579044      65.093915       0.600789       0.492487      -0.999942      -0.026834       0.056328       0.029865       0.069173       0.005141       0.027517      -0.083959      -0.092265      -0.041717      -0.085288      -0.025550       0.110838              8.395373      10.058820      -0.331617      -1.049157       7.179150       3.217585       7.948148           0.000086
           93              C       0.973538       9.810785       1.029491       0.194181      21.863617 0.29058350E+03  0.62026043E+04                                 6.880846                            5.734280       0.487764       2.189061                    0.999857      24.671811      68.501363       0.676215       0.424344      -1.054832      -0.004569       0.027157       0.039295       0.047984      -0.007843      -0.005055       0.007433      -0.017678       0.007069      -0.013343      -0.002871       0.016214              7.358115       7.607515       0.440761      -0.888170       6.699177       2.888162       7.767655          -0.001976
           94              C       0.002278       1.478001       8.053600       0.657483      20.854462 0.23499368E+03  0.48591391E+04                                 7.283106                            5.677074      -0.412895       1.930084                    0.998561      22.817391      66.848425       0.575942       0.514309      -0.984131      -0.049585       0.033567       0.044296       0.074482       0.067882      -0.003158      -0.006392       0.119612      -0.191696      -0.066595      -0.055987       0.122582              8.202331       6.124744      -2.652670      -0.286193       9.184298      -0.048885       9.297950          -0.002282
           95              C       0.473859       0.560815       6.945751      -0.023936      35.972041 0.48923460E+03  0.11835609E+05                                 9.583909                            7.499645      -0.214097       1.932457                    0.998567      28.418677      82.628447       0.587269       0.431117      -1.055979       0.010360      -0.029685      -0.033629       0.046037      -0.013596       0.007979      -0.032503      -0.017974      -0.035433      -0.033631      -0.008524       0.042155             10.863564      12.416886       0.638854      -1.405481      10.671558       4.439790       9.502247           0.001485
           96              C       7.145860      -0.306306       6.385800      -0.202882      34.021990 0.48673275E+03  0.11778661E+05                                 9.077870                            7.386498       0.071291       2.002504                    0.997771      30.271448      88.485910       0.602120       0.420357      -1.060989       0.005079       0.008940       0.006045       0.011927      -0.001787       0.014941      -0.004860       0.027022      -0.018507      -0.015999      -0.008406       0.024405              9.890012      10.778302       0.510995      -0.798606      10.827857       3.877005       8.063876           0.000703
           97              C       0.054676       9.138231       5.559434       0.167753      28.951959 0.37578846E+03  0.85333441E+04                                 8.379731                            6.621471       0.045931       2.042311                    0.999708      25.617824      72.788355       0.616501       0.437519      -1.049323      -0.071389      -0.036501      -0.006642       0.080454       0.023967       0.015157       0.038043       0.002102      -0.069206      -0.047874      -0.006604       0.054478              9.229134       8.679791      -0.112474      -0.819129      11.173217       4.587617       7.834394           0.001387
           98              C       1.428413       8.986322       5.291814       0.136809      30.334607 0.39125396E+03  0.90023213E+04                                 8.699396                            6.785188      -0.128680       1.979430                    0.999507      26.487531      76.524740       0.603273       0.441262      -1.043862       0.062801      -0.050443      -0.036826       0.088570       0.001879      -0.007109       0.016203      -0.019602      -0.001877      -0.017985      -0.004059       0.022044              9.759036      10.274004       2.456215       0.904177      11.804077       4.164464       7.199027           0.000545
           99              C       2.338162      -0.543326       5.804752      -0.150078      34.273241 0.48685107E+03  0.11849849E+05                                 9.324865                            7.519262      -0.193241       1.912469                    0.998203      30.621049      91.460494       0.577835       0.435497      -1.045645      -0.000071       0.013409       0.001213       0.013464      -0.012830      -0.011523      -0.027464      -0.011673       0.019491      -0.034629       0.002550       0.032079             10.254994      10.658124       1.625611       0.406319      12.196773       4.135793       7.910085           0.000304
          100              C       1.856709       0.467824       6.629309      -0.078357      38.031409 0.50700189E+03  0.12382394E+05                                 9.930200                            7.610659      -0.177004       1.939350                    0.998239      29.133175      85.267989       0.585389       0.428416      -1.057034      -0.032197      -0.030630      -0.024780       0.050881      -0.010286      -0.008569       0.003316       0.005408      -0.014527      -0.010765      -0.005940       0.016705             11.516267      13.621675       2.564683      -0.253980      13.076687       4.063313       7.850438          -0.001150
          101              C       2.833284       1.494291       7.080164       0.632577      21.756751 0.25038953E+03  0.52439294E+04                                 7.383546                            5.756644      -0.375459       1.930979                    0.998734      23.198738      67.708083       0.589266       0.496311      -0.996032       0.032319       0.041901       0.024920       0.058492      -0.044709      -0.004236      -0.036270      -0.006316       0.290154      -0.097296      -0.008432       0.105728              8.464557      10.465408       1.438982       0.559083      10.050386       1.788857       4.877878          -0.000262
          102              C       0.412349       7.385180       4.274679       0.218250      21.357865 0.28059077E+03  0.59362951E+04                                 6.781107                            5.653817       0.493974       2.198466                    0.999867      24.236988      66.964561       0.677677       0.427210      -1.053208       0.001369       0.027474       0.045772       0.053401      -0.010389      -0.009743      -0.004587      -0.029883       0.031356      -0.026509       0.011822       0.014687              7.193465       7.514754       0.137946      -0.277361       8.645185       2.627040       5.420457          -0.007024
          103              C       0.527017      -0.919183      12.748394       0.461713      23.553908 0.28177968E+03  0.59836351E+04                                 7.379831                            5.848965       0.155634       2.089394                    0.999664      23.512096      65.649998       0.633536       0.455281      -1.033833       0.052622      -0.084925      -0.084325       0.130736       0.085689       0.057901       0.023711       0.099548      -0.168877      -0.081382      -0.064875       0.146257              8.272534       5.658438      -1.703041      -0.310057       7.837282      -3.067704      11.321882          -0.004464
          104              C       7.372918       0.024663      13.714295       0.452963      24.906642 0.28786417E+03  0.61398007E+04                                 7.639275                            5.914394       0.001891       2.036171                    0.999443      23.654915      65.991323       0.630195       0.455684      -1.034576      -0.046749       0.086377       0.086566       0.130920       0.086776       0.036128       0.027780       0.098235      -0.180311      -0.075660      -0.064325       0.139984              8.640861       5.211968      -1.708795       0.129347       8.690061      -3.345271      12.020556          -0.001775
          105              C       6.481394       4.071597      10.850947       0.674037      22.603692 0.23383458E+03  0.47998030E+04                                 7.546688                            5.557189      -0.334623       1.959636                    0.998864      22.036605      63.054237       0.602502       0.495260      -0.999545       0.041622      -0.043625      -0.018236       0.062992       0.036916       0.092279       0.024124       0.083608       0.094526      -0.075102      -0.055841       0.130943              8.886916       7.777980      -1.245907      -2.726725      12.100357       0.086128       6.782411           0.001214
          106              C       5.682515       5.223719      11.392214      -0.026042      38.961706 0.46872372E+03  0.11168564E+05                                 9.992285                            7.232711      -0.167643       1.947062                    0.998753      27.808394      79.078497       0.614199       0.418520      -1.068607      -0.020879       0.031078       0.017412       0.041291       0.019584      -0.015470      -0.030286       0.014977       0.051154      -0.036822      -0.009826       0.046648             12.060150      11.475311      -2.834637       0.810351      14.062101       6.040875      10.643037           0.001228
          107              C       6.298381       6.020383      12.344252      -0.173524      35.948753 0.46093181E+03  0.11016438E+05                                 9.499705                            7.218344       0.051738       1.995182                    0.998563      29.865374      87.092918       0.604549       0.423906      -1.057513       0.001610      -0.010160       0.002503       0.010587       0.007292      -0.004229      -0.019051      -0.004675      -0.008818      -0.019041      -0.003672       0.022713             10.860290       9.452185      -1.300198       0.889491      11.870557       6.135559      11.258128           0.001581
          108              C       5.510893       7.011318      12.927108       0.147496      31.266217 0.37470609E+03  0.85080854E+04                                 8.825405                            6.589910      -0.091164       1.989302                    0.999572      26.068200      74.220328       0.620677       0.434610      -1.050401       0.064616       0.019898       0.044992       0.081212       0.009528       0.005400       0.015794      -0.026294      -0.007113      -0.015068      -0.011861       0.026930             10.273755       9.081657      -2.048424       0.309983      11.090110       5.834415      10.649497          -0.001367
          109              C       4.192592       7.217054      12.531706       0.144708      30.724829 0.36496843E+03  0.82143794E+04                                 8.684022                            6.471903       0.076181       2.049994                    0.999756      25.540717      71.876884       0.632334       0.430368      -1.055316      -0.060886       0.050417       0.015131       0.080486      -0.029062      -0.009094       0.045394      -0.014326      -0.054100      -0.051277      -0.010571       0.061848             10.092017       8.398992       0.166020       2.000937      10.341483       6.096381      11.535578           0.000544
          110              C       3.562298       6.403368      11.607997      -0.175014      35.909024 0.47005591E+03  0.11301853E+05                                 9.491296                            7.299287      -0.023571       1.960671                    0.999073      30.384237      89.184177       0.599326       0.425053      -1.055662       0.001017      -0.023130      -0.003043       0.023352       0.005655      -0.014576      -0.014477       0.017753      -0.036449      -0.024767      -0.001161       0.025928             10.764109       9.749479      -0.532443       1.411084      11.295655       5.829775      11.247192          -0.000623
          111              C       4.317132       5.392898      11.049552      -0.063501      37.902390 0.47434263E+03  0.11362162E+05                                 9.837361                            7.299741      -0.117094       1.958893                    0.998939      28.464612      81.767542       0.606992       0.421264      -1.064422       0.012200       0.028118       0.042430       0.052343       0.003110      -0.016199      -0.010082       0.020746      -0.031186      -0.021994      -0.003129       0.025124             11.559750      11.234119      -0.763119       2.161749      11.944077       6.053700      11.501053           0.000613
          112              C       3.717214       4.528937      10.001376       0.653157      21.819540 0.24091321E+03  0.49871267E+04                                 7.348160                            5.624864      -0.310458       1.957968                    0.999056      22.579079      65.094044       0.600788       0.492487      -0.999942      -0.026835      -0.056328      -0.029866       0.069173      -0.005140      -0.027517      -0.083958      -0.092265      -0.041716      -0.085288      -0.025550       0.110837              8.395399      10.058837       0.331631       1.049167       7.179172       3.217603       7.948188           0.000087
          113              C       4.770488      -1.751428      14.039176       0.194214      21.863818 0.29058810E+03  0.62027670E+04                                 6.881016                            5.734424       0.487420       2.188941                    0.999857      24.672436      68.504897       0.676185       0.424359      -1.054816      -0.004563      -0.027164      -0.039306       0.047996       0.007853       0.005025       0.007428      -0.017717       0.007063      -0.013355      -0.002860       0.016214              7.358297       7.607626      -0.440735       0.888126       6.699349       2.888274       7.767916          -0.001981
          114              C       3.799228       6.581357       7.015067       0.657484      20.854359 0.23499229E+03  0.48591092E+04                                 7.283110                            5.677076      -0.412932       1.930072                    0.998561      22.817477      66.848940       0.575938       0.514313      -0.984129      -0.049584      -0.033566      -0.044297       0.074481      -0.067882       0.003157      -0.006392       0.119610      -0.191706      -0.066597      -0.055985       0.122583              8.202338       6.124756       2.652677       0.286195       9.184325      -0.048877       9.297933          -0.002281
          115              C       4.270809       7.498542       8.122916      -0.023929      35.971818 0.48923070E+03  0.11835489E+05                                 9.583869                            7.499613      -0.214085       1.932463                    0.998567      28.418530      82.627881       0.587271       0.431117      -1.055979       0.010360       0.029686       0.033626       0.046036       0.013596      -0.007980      -0.032505      -0.017974      -0.035428      -0.033632      -0.008525       0.042157             10.863519      12.416820      -0.638846       1.405478      10.671504       4.439775       9.502233           0.001485
          116              C       3.348910       8.365664       8.682867      -0.202882      34.022040 0.48673360E+03  0.11778688E+05                                 9.077883                            7.386507       0.071283       2.002502                    0.997771      30.271477      88.486050       0.602119       0.420357      -1.060989       0.005079      -0.008939      -0.006047       0.011928       0.001787      -0.014940      -0.004859       0.027021      -0.018504      -0.015998      -0.008406       0.024404              9.890025      10.778309      -0.510990       0.798611      10.827873       3.877014       8.063894           0.000704
          117              C       3.851626      -1.078873       9.509233       0.167750      28.952051 0.37579002E+03  0.85333895E+04                                 8.379749                            6.621486       0.045913       2.042304                    0.999708      25.617902      72.788649       0.616500       0.437519      -1.049323      -0.071389       0.036502       0.006640       0.080454      -0.023968      -0.015157       0.038044       0.002103      -0.069208      -0.047874      -0.006605       0.054479              9.229148       8.679806       0.112472       0.819133      11.173227       4.587622       7.834412           0.001387
          118              C       5.225363      -0.926964       9.776853       0.136802      30.334603 0.39125447E+03  0.90023277E+04                                 8.699368                            6.785173      -0.128637       1.979444                    0.999507      26.487483      76.524347       0.603277       0.441259      -1.043865       0.062801       0.050441       0.036823       0.088568      -0.001879       0.007110       0.016205      -0.019602      -0.001880      -0.017988      -0.004059       0.022047              9.758995      10.273970      -2.456194      -0.904171      11.804015       4.164443       7.199002           0.000545
          119              C       6.135112       8.602684       9.263915      -0.150083      34.273295 0.48685242E+03  0.11849888E+05                                 9.324866                            7.519267      -0.193242       1.912468                    0.998203      30.621107      91.460657       0.577835       0.435497      -1.045645      -0.000072      -0.013409      -0.001214       0.013464       0.012828       0.011522      -0.027465      -0.011674       0.019496      -0.034628       0.002548       0.032080             10.254990      10.658133      -1.625607      -0.406322      12.196761       4.135784       7.910077           0.000304
          120              C       5.653659       7.591533       8.439358      -0.078352      38.031193 0.50699870E+03  0.12382293E+05                                 9.930158                            7.610631      -0.176992       1.939355                    0.998239      29.133039      85.267430       0.585391       0.428416      -1.057035      -0.032196       0.030631       0.024777       0.050880       0.010286       0.008570       0.003315       0.005407      -0.014520      -0.010766      -0.005939       0.016705             11.516212      13.621614      -2.564658       0.253990      13.076611       4.063288       7.850412          -0.001149
          121              C       6.630234       6.565067       7.988503       0.632578      21.756710 0.25038903E+03  0.52439162E+04                                 7.383537                            5.756638      -0.375457       1.930980                    0.998734      23.198706      67.707960       0.589267       0.496311      -0.996032       0.032319      -0.041901      -0.024922       0.058492       0.044708       0.004236      -0.036270      -0.006316       0.290154      -0.097296      -0.008432       0.105728              8.464544      10.465398      -1.438979      -0.559080      10.050362       1.788852       4.877873          -0.000264
          122              C       4.209299       0.674177      10.793988       0.218248      21.357776 0.28058938E+03  0.59362524E+04                                 6.781063                            5.653784       0.494010       2.198478                    0.999867      24.236881      66.963965       0.677683       0.427207      -1.053211       0.001368      -0.027473      -0.045773       0.053402       0.010388       0.009742      -0.004586      -0.029877       0.031348      -0.026505       0.011821       0.014683              7.193415       7.514710      -0.137954       0.277354       8.645108       2.627022       5.420427          -0.007022
          123              N       5.555697       5.558071      28.968307      -0.315372      40.249643 0.58506545E+03  0.14560897E+05                                 9.838348                            7.819798       0.060413       2.021324                    0.999387      29.426882      82.261261       0.627920       0.391938      -1.099287       0.069068      -0.026826      -0.064157       0.098011       0.023874       0.038913       0.029345      -0.070007      -0.015379      -0.060101      -0.008435       0.068536             11.235029      12.741815      -0.216612      -3.754723       8.969394       3.731086      11.993879          -0.005343
          124              N       0.028097       5.918527      28.314929      -0.279598      29.558005 0.40446770E+03  0.92606937E+04                                 8.124498                            6.581326      -0.161317       2.000438                    0.998174      26.832877      74.063171       0.666150       0.401582      -1.082969      -0.047402      -0.037602      -0.008668       0.061123       0.009274      -0.035307       0.072132      -0.002314      -0.059071      -0.089530       0.016198       0.073332              8.877704      10.839429       2.024066      -0.788593       7.480844       2.620889       8.312839          -0.000526
          125              N       5.980956      -2.192948      25.651392      -0.355152      37.964338 0.60330099E+03  0.15096328E+05                                 9.318495                            7.886450       0.290865       2.089804                    0.999181      29.711404      82.671122       0.633153       0.386599      -1.105553       0.091122      -0.058542      -0.063310       0.125453       0.059627       0.041746       0.016969      -0.093894       0.015840      -0.088940       0.001130       0.087809             10.026078      11.447127      -0.907003      -1.079763      11.220555       3.145028       7.410552           0.028073
          126              N       0.541445      -2.432641      25.258702      -0.275154      28.801859 0.40666236E+03  0.93237428E+04                                 7.977543                            6.605757      -0.180011       2.003685                    0.996508      26.651163      73.617202       0.663907       0.402386      -1.082405      -0.058204      -0.013375      -0.020072       0.063004      -0.009489      -0.020409       0.068598      -0.009564      -0.120035      -0.084988       0.010577       0.074411              8.567648      11.518897       1.020516       0.124277       8.130870       2.068711       6.053176           0.000130
          127              N       1.758747      -2.271998      16.237694      -0.315615      40.262408 0.58529293E+03  0.14567949E+05                                 9.840220                            7.821229       0.060852       2.021352                    0.999389      29.432826      82.281325       0.627875       0.391930      -1.099296       0.069138       0.026815       0.064231       0.098106      -0.023850      -0.038968       0.029321      -0.070072      -0.015416      -0.060174      -0.008366       0.068540             11.237275      12.744435       0.216879       3.755683       8.971018       3.731925      11.996370          -0.005382
          128              N       3.825047      -2.632454      16.891072      -0.279581      29.557320 0.40445534E+03  0.92603430E+04                                 8.124390                            6.581233      -0.161288       2.000461                    0.998173      26.832379      74.061602       0.666154       0.401583      -1.082968      -0.047406       0.037603       0.008672       0.061127      -0.009277       0.035312       0.072127      -0.002296      -0.059090      -0.089533       0.016210       0.073323              8.877596      10.839372      -2.024052       0.788622       7.480709       2.620803       8.312707          -0.000526
          129              N       2.184006       5.479020      19.554609      -0.355178      37.965566 0.60332630E+03  0.15097109E+05                                 9.318668                            7.886597       0.290944       2.089817                    0.999181      29.712022      82.673059       0.633149       0.386597      -1.105555       0.091136       0.058549       0.063315       0.125469      -0.059631      -0.041753       0.016961      -0.093911       0.015854      -0.088955       0.001143       0.087811             10.026266      11.447318       0.907018       1.079780      11.220789       3.145074       7.410690           0.028076
          130              N       4.338395       5.718714      19.947299      -0.275152      28.801888 0.40666216E+03  0.93237429E+04                                 7.977556                            6.605756      -0.180038       2.003676                    0.996508      26.651234      73.617566       0.663907       0.402386      -1.082404      -0.058205       0.013375       0.020073       0.063005       0.009491       0.020410       0.068596      -0.009564      -0.120032      -0.084985       0.010576       0.074410              8.567670      11.518953      -1.020522      -0.124273       8.130873       2.068711       6.053185           0.000130
          131              N       2.038203       0.114644       1.169027      -0.315372      40.249573 0.58506475E+03  0.14560873E+05                                 9.838331                            7.819790       0.060417       2.021325                    0.999387      29.426851      82.261104       0.627921       0.391938      -1.099288      -0.069069       0.026827       0.064155       0.098010       0.023874       0.038912       0.029344      -0.070010      -0.015378      -0.060102      -0.008434       0.068536             11.235006      12.741794      -0.216612      -3.754711       8.969375       3.731071      11.993849          -0.005344
          132              N      -0.028097      -0.245812       1.822405      -0.279597      29.557900 0.40446618E+03  0.92606454E+04                                 8.124464                            6.581303      -0.161292       2.000446                    0.998174      26.832803      74.062786       0.666153       0.401581      -1.082970       0.047401       0.037603       0.008667       0.061123       0.009274      -0.035307       0.072131      -0.002316      -0.059073      -0.089529       0.016198       0.073331              8.877665      10.839382       2.024058      -0.788591       7.480812       2.620872       8.312801          -0.000526
          133              N       1.612944       7.865663       4.485942      -0.355209      37.966733 0.60334872E+03  0.15097815E+05                                 9.318854                            7.886741       0.290974       2.089815                    0.999181      29.712626      82.675226       0.633144       0.386597      -1.105555      -0.091138       0.058553       0.063311       0.125471       0.059635       0.041753       0.016961      -0.093911       0.015872      -0.088959       0.001146       0.087813             10.026480      11.447572      -0.907075      -1.079837      11.221036       3.145150       7.410832           0.028071
          134              N       7.052455       8.105356       4.878632      -0.275150      28.801693 0.40665856E+03  0.93236351E+04                                 7.977511                            6.605719      -0.180003       2.003690                    0.996508      26.651067      73.616885       0.663910       0.402385      -1.082406       0.058204       0.013378       0.020069       0.063004      -0.009493      -0.020410       0.068595      -0.009559      -0.120032      -0.084985       0.010576       0.074408              8.567624      11.518914       1.020509       0.124279       8.130816       2.068691       6.053140           0.000130
          135              N       5.835153       7.944713      13.899640      -0.315617      40.262418 0.58529342E+03  0.14567962E+05                                 9.840216                            7.821229       0.060856       2.021353                    0.999389      29.432832      82.281306       0.627875       0.391929      -1.099296      -0.069143      -0.026822      -0.064223       0.098106      -0.023849      -0.038968       0.029321      -0.070076      -0.015414      -0.060176      -0.008365       0.068541             11.237266      12.744437       0.216865       3.755685       8.970999       3.731902      11.996362          -0.005382
          136              N       3.768853       8.305169      13.246262      -0.279583      29.557391 0.40445660E+03  0.92603787E+04                                 8.124400                            6.581240      -0.161284       2.000461                    0.998174      26.832429      74.061763       0.666154       0.401583      -1.082968       0.047404      -0.037607      -0.008667       0.061127      -0.009278       0.035312       0.072128      -0.002297      -0.059093      -0.089534       0.016211       0.073323              8.877607      10.839384      -2.024052       0.788627       7.480715       2.620806       8.312722          -0.000527
          137              N       5.409894       0.193695      10.582725      -0.355177      37.965204 0.60331906E+03  0.15096890E+05                                 9.318620                            7.886558       0.290905       2.089808                    0.999181      29.711869      82.672663       0.633150       0.386598      -1.105554      -0.091129      -0.058546      -0.063309       0.125460      -0.059629      -0.041749       0.016965      -0.093903       0.015853      -0.088948       0.001138       0.087810             10.026210      11.447274       0.907040       1.079778      11.220712       3.145060       7.410645           0.028072
          138              N       3.255505      -0.045999      10.190035      -0.275152      28.801798 0.40666093E+03  0.93237015E+04                                 7.977526                            6.605740      -0.180013       2.003685                    0.996508      26.651142      73.617100       0.663909       0.402385      -1.082406       0.058204      -0.013376      -0.020071       0.063004       0.009490       0.020410       0.068597      -0.009563      -0.120031      -0.084987       0.010577       0.074410              8.567632      11.518897      -1.020520      -0.124273       8.130837       2.068700       6.053162           0.000130
          139              O       2.809743      -4.384304      28.301368      -0.487902      34.558578 0.53827516E+03  0.12911505E+05                                 8.385152                            7.181802       0.434193       2.205703                    0.998145      26.667692      69.453256       0.710624       0.359330      -1.141572       0.024994       0.012563      -0.020671       0.034782      -0.022606      -0.026538      -0.061771       0.001291      -0.087078      -0.085016       0.026932       0.058083              9.175665       8.702498       1.796296      -0.486920       8.837284      -3.624591       9.987213           0.013617
          140              O       4.071090      -2.698689      29.998702      -0.456212      32.084947 0.46097087E+03  0.10664054E+05                                 7.987493                            6.631158       0.394862       2.188740                    0.998770      26.383905      68.046705       0.740152       0.357714      -1.139944      -0.005679       0.022907      -0.032349       0.040043      -0.041566      -0.029181      -0.063915      -0.036550       0.027669      -0.089919       0.013366       0.076552              8.969250       5.329485       0.042208      -0.736838       7.120022      -2.978024      14.458242          -0.008564
          141              O       3.162859      -2.946211      26.634773      -0.505666      37.327712 0.53443742E+03  0.12809214E+05                                 8.843440                            7.154966       0.462612       2.205289                    0.998678      26.964572      70.425799       0.711428       0.359211      -1.140537       0.018531      -0.049458       0.021601       0.057062      -0.036144      -0.034958      -0.044822       0.024099       0.080808      -0.081370       0.024529       0.056842             10.145901       7.245250       0.795609       0.179921       8.031293      -4.589027      15.161161           0.026859
          142              O       4.504701      -1.342561      28.289011      -0.475260      31.526696 0.44154927E+03  0.10121912E+05                                 7.882250                            6.475162       0.275229       2.138353                    0.998941      26.723641      68.975355       0.750359       0.356085      -1.139387       0.001022      -0.006858       0.045163       0.045692      -0.018506      -0.058797      -0.050911       0.003180      -0.027898      -0.089254       0.022622       0.066632              8.716013       5.464224       2.108653      -1.453757      10.796458      -4.315980       9.887358           0.032647
          143              O       5.184356       0.565445      26.412360      -0.532241      40.466289 0.54030703E+03  0.13035610E+05                                 9.486626                            7.251871       0.115765       2.097221                    0.995324      27.431823      72.796490       0.695544       0.364998      -1.131605      -0.003279       0.004413      -0.008973       0.010523      -0.028529      -0.049497      -0.026920      -0.046602       0.023002      -0.077757       0.032478       0.045278             11.289620       6.273527       0.345120       0.148253      20.943400      -2.991029       6.651933           0.033003
          144              O       3.979204       1.926681      25.125495      -0.694685      48.171985 0.74832677E+03  0.19593386E+05                                10.586934                            8.600132      -0.026860       1.996181                    0.996515      30.781720      85.202176       0.631157       0.370638      -1.126848       0.026067      -0.003622       0.093320       0.096960      -0.037251      -0.048678       0.005112       0.121600       0.108517      -0.090016      -0.003821       0.093836             11.895937      15.209193      -0.955247       6.783662       8.140052      -1.046164      12.338565           0.002284
          145              O       1.334248       2.125091      24.974206      -0.664688      43.174897 0.64070846E+03  0.16108663E+05                                 9.778358                            7.874934       0.250023       2.100747                    0.997565      29.515950      79.600852       0.671185       0.362965      -1.134745      -0.042770      -0.018878       0.083943       0.096084       0.001794       0.021561      -0.057439       0.025315      -0.085433      -0.076061       0.024000       0.052061             11.085694      18.992974      -1.691344      -2.276285       6.827200       0.870609       7.436908           0.000468
          146              O       6.902096       1.460062      24.345240      -0.681460      43.976563 0.78391798E+03  0.20772673E+05                                10.017509                            8.856133      -0.216534       1.945831                    0.995052      30.647068      85.441128       0.616078       0.375188      -1.123006       0.006948      -0.006352       0.098073       0.098524       0.025797       0.046474      -0.038783      -0.042484      -0.070639      -0.082118       0.029271       0.052847             10.846367      10.569225       2.598307       1.929052      10.462512       3.392723      11.507364          -0.000015
          147              O       7.275716       4.547885      20.942132      -0.546806      40.078818 0.61661953E+03  0.15371849E+05                                 9.356921                            7.770651       0.081966       2.076241                    0.994844      28.078529      75.670640       0.669065       0.367222      -1.130216       0.018192      -0.006960       0.010866       0.022304       0.034166       0.014677      -0.043550       0.073280       0.000844      -0.077380       0.027239       0.050141             10.279319       7.146373      -0.493588      -0.007389       7.674787      -3.524510      16.016798           0.025709
          148              O       0.665226       3.150026      22.361299      -0.753845      53.930430 0.90200112E+03  0.24745001E+05                                11.462061                            9.468293      -0.192724       1.929295                    0.994939      32.350016      91.644985       0.599043       0.372707      -1.125324       0.000691       0.074983      -0.030158       0.080823       0.005058      -0.019508      -0.029689      -0.032691      -0.097615      -0.049610       0.002378       0.047232             13.218830      12.710777      -6.122340       0.990535      18.197769      -2.020683       8.747944           0.000063
          149              O       5.188912       3.057795      22.613850      -0.761643      53.267200 0.92950003E+03  0.25730604E+05                                11.399644                            9.634052      -0.260273       1.896343                    0.996519      33.022900      94.441749       0.590889       0.374455      -1.122303       0.000802       0.088574       0.006843       0.088841      -0.031809       0.008526      -0.023754      -0.099185       0.214965      -0.094758       0.012385       0.082374             12.858695      11.439376      -1.604558      -0.927605      18.850259       3.266665       8.286451          -0.000395
          150              O       3.525088       4.373135      23.186459      -0.625214      37.399752 0.60853754E+03  0.15060032E+05                                 8.825821                            7.631623       0.377650       2.167649                    0.994525      28.324277      75.067180       0.689588       0.358903      -1.141267       0.025410       0.072354      -0.002945       0.076743      -0.032054       0.000401      -0.027505       0.118879       0.108840      -0.091224       0.037675       0.053549              9.759260      15.637128      -0.259348       0.093217       8.070149      -0.047431       5.570503          -0.000166
          151              O       6.606693       7.670377      16.904633      -0.487801      34.561155 0.53832954E+03  0.12913100E+05                                 8.385490                            7.182128       0.434680       2.205799                    0.998151      26.669253      69.457496       0.710615       0.359327      -1.141578       0.024952      -0.012598       0.020776       0.034828       0.022595       0.026479      -0.061724       0.001347      -0.086949      -0.084931       0.026908       0.058023              9.176004       8.702959      -1.796380       0.486972       8.837553      -3.624679       9.987499           0.013471
          152              O       0.274140       5.984761      15.207299      -0.456319      32.092507 0.46110295E+03  0.10667874E+05                                 7.988772                            6.632136       0.395190       2.188759                    0.998773      26.387411      68.058205       0.740092       0.357718      -1.139942      -0.005661      -0.023058       0.032341       0.040121       0.041561       0.029180      -0.063837      -0.036547       0.027595      -0.089864       0.013393       0.076471              8.970750       5.330245      -0.042231       0.737048       7.121180      -2.978551      14.460823          -0.008660
          153              O       6.959809       6.232284      18.571228      -0.505584      37.326524 0.53441709E+03  0.12808600E+05                                 8.843221                            7.154824       0.462706       2.205326                    0.998678      26.964102      70.424119       0.711436       0.359210      -1.140538       0.018523       0.049481      -0.021607       0.057082       0.036122       0.034968      -0.044832       0.024100       0.080777      -0.081363       0.024512       0.056851             10.145600       7.245081      -0.795541      -0.179967       8.031001      -4.588809      15.160717           0.026832
          154              O       0.707751       4.628634      16.916990      -0.475182      31.526226 0.44153889E+03  0.10121607E+05                                 7.882131                            6.475062       0.275338       2.138387                    0.998941      26.723434      68.974417       0.750370       0.356082      -1.139390       0.001029       0.006869      -0.045187       0.045718       0.018503       0.058803      -0.050909       0.003185      -0.027786      -0.089246       0.022599       0.066647              8.715894       5.464159      -2.108639       1.453753      10.796336      -4.315932       9.887188           0.032625
          155              O       1.387406       2.720628      18.793641      -0.532247      40.468623 0.54034430E+03  0.13036742E+05                                 9.487014                            7.252143       0.115751       2.097200                    0.995324      27.432632      72.799426       0.695527       0.365000      -1.131603      -0.003271      -0.004420       0.008974       0.010524       0.028531       0.049495      -0.026915      -0.046610       0.023013      -0.077756       0.032481       0.045275             11.290112       6.273762      -0.345139      -0.148267      20.944384      -2.991136       6.652191           0.033004
          156              O       0.182254       1.359392      20.080506      -0.694691      48.172990 0.74834405E+03  0.19593969E+05                                10.587114                            8.600254      -0.026910       1.996161                    0.996515      30.782029      85.203574       0.631150       0.370640      -1.126845       0.026068       0.003623      -0.093321       0.096961       0.037254       0.048678       0.005118       0.121604       0.108525      -0.090019      -0.003820       0.093840             11.896154      15.209498       0.955265      -6.783831       8.140142      -1.046163      12.338823           0.002286
          157              O       5.131198       1.160982      20.231795      -0.664688      43.175313 0.64071517E+03  0.16108882E+05                                 9.778443                            7.874991       0.250011       2.100742                    0.997564      29.516066      79.601422       0.671181       0.362966      -1.134743      -0.042770       0.018881      -0.083944       0.096085      -0.001795      -0.021560      -0.057438       0.025316      -0.085436      -0.076060       0.024002       0.052059             11.085805      18.993189       1.691353       2.276315       6.827246       0.870614       7.436981           0.000467
          158              O       3.105146       1.826010      20.860761      -0.681454      43.976261 0.78391147E+03  0.20772454E+05                                10.017458                            8.856092      -0.216528       1.945835                    0.995051      30.646945      85.440647       0.616080       0.375188      -1.123006       0.006946       0.006356      -0.098077       0.098528      -0.025798      -0.046474      -0.038784      -0.042484      -0.070637      -0.082119       0.029271       0.052848             10.846307      10.569187      -2.598285      -1.929047      10.462429       3.392689      11.507305          -0.000016
          159              O       3.478766      -1.261813      24.263869      -0.546806      40.077447 0.61659039E+03  0.15370936E+05                                 9.356695                            7.770451       0.081921       2.076240                    0.994844      28.077890      75.668372       0.669076       0.367221      -1.130218       0.018195       0.006963      -0.010857       0.022303      -0.034168      -0.014682      -0.043546       0.073275       0.000873      -0.077379       0.027244       0.050135             10.279080       7.146183       0.493561       0.007383       7.674585      -3.524436      16.016471           0.025708
          160              O       4.462176       0.136047      22.844702      -0.753836      53.930269 0.90199794E+03  0.24744884E+05                                11.462029                            9.468269      -0.192704       1.929302                    0.994939      32.349946      91.644630       0.599045       0.372706      -1.125325       0.000691      -0.074981       0.030152       0.080819      -0.005059       0.019508      -0.029691      -0.032692      -0.097622      -0.049612       0.002378       0.047234             13.218798      12.710729       6.122308      -0.990538      18.197708      -2.020713       8.747957           0.000062
          161              O       1.391962       0.228277      22.592151      -0.761646      53.267323 0.92950318E+03  0.25730714E+05                                11.399661                            9.634068      -0.260282       1.896340                    0.996519      33.022960      94.441971       0.590888       0.374455      -1.122303       0.000802      -0.088571      -0.006848       0.088839       0.031809      -0.008526      -0.023753      -0.099185       0.214964      -0.094758       0.012386       0.082373             12.858713      11.439388       1.604543       0.927604      18.850284       3.266666       8.286466          -0.000396
          162              O       7.322038      -1.087062      22.019542      -0.625214      37.399760 0.60853745E+03  0.15060030E+05                                 8.825824                            7.631624       0.377644       2.167648                    0.994525      28.324273      75.067180       0.689588       0.358904      -1.141267       0.025410      -0.072355       0.002939       0.076744       0.032055      -0.000400      -0.027504       0.118878       0.108842      -0.091224       0.037676       0.053548              9.759265      15.637141       0.259345      -0.093220       8.070146      -0.047434       5.570507          -0.000165
          163              O       4.784157      10.057019       1.835966      -0.487903      34.558480 0.53827236E+03  0.12911419E+05                                 8.385131                            7.181777       0.434206       2.205708                    0.998145      26.667640      69.453045       0.710626       0.359330      -1.141573      -0.024992      -0.012564       0.020671       0.034782      -0.022607      -0.026538      -0.061773       0.001291      -0.087071      -0.085016       0.026932       0.058084              9.175645       8.702452       1.796291      -0.486930       8.837271      -3.624603       9.987213           0.013617
          164              O       3.522810       8.371404       0.138632      -0.456193      32.084368 0.46095984E+03  0.10663728E+05                                 7.987378                            6.631060       0.394918       2.188762                    0.998770      26.383659      68.045705       0.740161       0.357713      -1.139947       0.005677      -0.022909       0.032349       0.040044      -0.041563      -0.029182      -0.063918      -0.036555       0.027660      -0.089920       0.013364       0.076556              8.969123       5.329414       0.042210      -0.736827       7.119920      -2.977989      14.458034          -0.008563
          165              O       4.431041       8.618926       3.502561      -0.505712      37.330839 0.53449219E+03  0.12810879E+05                                 8.844002                            7.155395       0.462520       2.205237                    0.998678      26.965713      70.430176       0.711396       0.359217      -1.140530      -0.018523       0.049478      -0.021598       0.057075      -0.036139      -0.034955      -0.044815       0.024114       0.080827      -0.081363       0.024522       0.056841             10.146568       7.245715       0.795676       0.179941       8.031790      -4.589373      15.162198           0.026862
          166              O       3.089199       7.015276       1.848323      -0.475302      31.528966 0.44158790E+03  0.10123031E+05                                 7.882677                            6.475491       0.275172       2.138319                    0.998941      26.724529      68.978717       0.750332       0.356090      -1.139382      -0.001036       0.006848      -0.045190       0.045717      -0.018492      -0.058798      -0.050894       0.003173      -0.027914      -0.089237       0.022610       0.066627              8.716501       5.464485       2.108790      -1.453846      10.797085      -4.316259       9.887932           0.032649
          167              O       2.409544       5.107270       3.724974      -0.532286      40.469738 0.54035995E+03  0.13037225E+05                                 9.487232                            7.252282       0.115685       2.097175                    0.995324      27.432886      72.800593       0.695515       0.365004      -1.131599       0.003262      -0.004422       0.008956       0.010507      -0.028536      -0.049491      -0.026920      -0.046605       0.023057      -0.077757       0.032476       0.045281             11.290395       6.273896       0.345187       0.148267      20.944952      -2.991242       6.652336           0.033006
          168              O       3.614696       3.746034       5.011839      -0.694695      48.173510 0.74835438E+03  0.19594316E+05                                10.587203                            8.600326      -0.026938       1.996150                    0.996515      30.782208      85.204354       0.631146       0.370641      -1.126844      -0.026066       0.003615      -0.093321       0.096961      -0.037259      -0.048678       0.005119       0.121610       0.108532      -0.090025      -0.003817       0.093843             11.896251      15.209645      -0.955301       6.783885       8.140218      -1.046195      12.338891           0.002285
          169              O       6.259652       3.547624       5.163128      -0.664686      43.175269 0.64071449E+03  0.16108863E+05                                 9.778446                            7.874996       0.250010       2.100743                    0.997564      29.516013      79.601314       0.671179       0.362967      -1.134742       0.042769       0.018878      -0.083946       0.096086       0.001797       0.021561      -0.057438       0.025320      -0.085429      -0.076060       0.024003       0.052057             11.085805      18.993200      -1.691357      -2.276312       6.827247       0.870618       7.436969           0.000467
          170              O       0.691804       4.212653       5.792094      -0.681462      43.976454 0.78391614E+03  0.20772612E+05                                10.017495                            8.856126      -0.216541       1.945830                    0.995051      30.647019      85.440966       0.616078       0.375188      -1.123005      -0.006946       0.006355      -0.098077       0.098528       0.025798       0.046474      -0.038785      -0.042484      -0.070634      -0.082119       0.029271       0.052848             10.846346      10.569236       2.598304       1.929049      10.462471       3.392702      11.507330          -0.000015
          171              O       0.318184       1.124830       9.195202      -0.546817      40.078559 0.61661301E+03  0.15371653E+05                                 9.356890                            7.770616       0.081905       2.076226                    0.994844      28.078361      75.670205       0.669066       0.367223      -1.130215      -0.018193       0.006962      -0.010861       0.022303       0.034167       0.014679      -0.043547       0.073277       0.000861      -0.077378       0.027241       0.050138             10.279287       7.146338      -0.493575      -0.007401       7.674747      -3.524503      16.016775           0.025705
          172              O       6.928674       2.522689       7.776035      -0.753839      53.930286 0.90199790E+03  0.24744887E+05                                11.462037                            9.468273      -0.192715       1.929299                    0.994939      32.349952      91.644703       0.599044       0.372707      -1.125325      -0.000691      -0.074981       0.030153       0.080819       0.005059      -0.019507      -0.029690      -0.032691      -0.097622      -0.049611       0.002378       0.047233             13.218805      12.710742      -6.122324       0.990543      18.197726      -2.020710       8.747947           0.000061
          173              O       2.404988       2.614920       7.523484      -0.761647      53.267294 0.92950247E+03  0.25730689E+05                                11.399657                            9.634066      -0.260279       1.896341                    0.996519      33.022943      94.441912       0.590888       0.374455      -1.122303      -0.000801      -0.088572      -0.006847       0.088840      -0.031808       0.008526      -0.023753      -0.099185       0.214964      -0.094758       0.012385       0.082373             12.858710      11.439387      -1.604543      -0.927608      18.850284       3.266663       8.286459          -0.000396
          174              O       4.068812       1.299580       6.950875      -0.625213      37.399646 0.60853527E+03  0.15059960E+05                                 8.825801                            7.631606       0.377655       2.167651                    0.994525      28.324234      75.067001       0.689589       0.358903      -1.141267      -0.025410      -0.072354       0.002939       0.076742      -0.032055       0.000400      -0.027504       0.118878       0.108843      -0.091224       0.037677       0.053548              9.759237      15.637093      -0.259352       0.093216       8.070126      -0.047433       5.570491          -0.000166
          175              O       0.987207      -1.997662      13.232701      -0.487795      34.561134 0.53832840E+03  0.12913065E+05                                 8.385489                            7.182120       0.434681       2.205799                    0.998151      26.669229      69.457392       0.710616       0.359327      -1.141578      -0.024949       0.012595      -0.020772       0.034822       0.022595       0.026482      -0.061725       0.001344      -0.086960      -0.084935       0.026910       0.058025              9.176011       8.702952      -1.796378       0.486979       8.837557      -3.624700       9.987523           0.013469
          176              O       7.319760      -0.312046      14.930035      -0.456288      32.091533 0.46108649E+03  0.10667389E+05                                 7.988585                            6.631996       0.395230       2.188776                    0.998773      26.387084      68.056837       0.740104       0.357715      -1.139945       0.005661       0.023058      -0.032335       0.040115       0.041561       0.029179      -0.063841      -0.036545       0.027601      -0.089866       0.013392       0.076474              8.970528       5.330136      -0.042224       0.737021       7.121004      -2.978455      14.460443          -0.008663
          177              O       0.634091      -0.559569      11.566106      -0.505600      37.326006 0.53440719E+03  0.12808306E+05                                 8.843148                            7.154762       0.462671       2.205322                    0.998678      26.963858      70.423382       0.711438       0.359211      -1.140538      -0.018524      -0.049473       0.021610       0.057076       0.036123       0.034968      -0.044833       0.024091       0.080765      -0.081363       0.024513       0.056849             10.145521       7.245017      -0.795547      -0.179939       8.030964      -4.588788      15.160583           0.026828
          178              O       6.886149       1.044081      13.220344      -0.475187      31.524600 0.44151179E+03  0.10120828E+05                                 7.881871                            6.474871       0.275361       2.138414                    0.998941      26.722651      68.971822       0.750380       0.356083      -1.139390      -0.001025      -0.006864       0.045188       0.045718       0.018504       0.058796      -0.050907       0.003181      -0.027778      -0.089240       0.022600       0.066640              8.715587       5.464001      -2.108550       1.453689      10.795936      -4.315733       9.886825           0.032620
          179              O       6.206494       2.952087      11.343693      -0.532250      40.466853 0.54031719E+03  0.13035919E+05                                 9.486723                            7.251950       0.115747       2.097210                    0.995324      27.432049      72.797311       0.695538       0.364999      -1.131604       0.003273       0.004416      -0.008967       0.010518       0.028529       0.049492      -0.026915      -0.046600       0.023008      -0.077751       0.032478       0.045273             11.289733       6.273586      -0.345115      -0.148263      20.943618      -2.991019       6.651995           0.032999
          180              O       7.411646       4.313323      10.056828      -0.694692      48.172286 0.74833258E+03  0.19593581E+05                                10.586992                            8.600176      -0.026889       1.996171                    0.996515      30.781812      85.202605       0.631154       0.370639      -1.126847      -0.026065      -0.003619       0.093322       0.096961       0.037253       0.048679       0.005115       0.121602       0.108525      -0.090019      -0.003820       0.093839             11.896005      15.209275       0.955243      -6.783711       8.140083      -1.046154      12.338656           0.002284
          181              O       2.462702       4.511733       9.905539      -0.664686      43.174799 0.64070659E+03  0.16108604E+05                                 9.778344                            7.874922       0.250029       2.100749                    0.997565      29.515925      79.600750       0.671186       0.362965      -1.134745       0.042770      -0.018879       0.083945       0.096085      -0.001795      -0.021562      -0.057439       0.025318      -0.085430      -0.076061       0.024001       0.052060             11.085682      18.992952       1.691336       2.276279       6.827187       0.870602       7.436905           0.000467
          182              O       4.488754       3.846705       9.276573      -0.681464      43.976553 0.78391811E+03  0.20772678E+05                                10.017510                            8.856136      -0.216538       1.945830                    0.995052      30.647066      85.441131       0.616077       0.375188      -1.123005      -0.006948      -0.006354       0.098075       0.098526      -0.025798      -0.046474      -0.038784      -0.042484      -0.070635      -0.082119       0.029272       0.052847             10.846365      10.569224      -2.598299      -1.929052      10.462500       3.392716      11.507370          -0.000016
          183              O       4.115134       6.934528       5.873465      -0.546848      40.080910 0.61665759E+03  0.15373066E+05                                 9.357322                            7.770949       0.081840       2.076189                    0.994845      28.079265      75.673771       0.669044       0.367228      -1.130210      -0.018188      -0.006952       0.010872       0.022301      -0.034163      -0.014676      -0.043556       0.073275       0.000822      -0.077381       0.027240       0.050142             10.279792       7.146660       0.493606       0.007424       7.675131      -3.524722      16.017584           0.025711
          184              O       3.131724       5.536668       7.292632      -0.753840      53.930512 0.90200193E+03  0.24745027E+05                                11.462072                            9.468293      -0.192719       1.929297                    0.994939      32.350013      91.644961       0.599044       0.372707      -1.125325      -0.000691       0.074981      -0.030154       0.080820      -0.005058       0.019507      -0.029690      -0.032691      -0.097625      -0.049612       0.002379       0.047233             13.218853      12.710781       6.122360      -0.990562      18.197814      -2.020727       8.747963           0.000061
          185              O       6.201938       5.444438       7.545183      -0.761644      53.267173 0.92950004E+03  0.25730605E+05                                11.399643                            9.634055      -0.260275       1.896343                    0.996519      33.022887      94.441717       0.590888       0.374455      -1.122303      -0.000802       0.088573       0.006845       0.088841       0.031808      -0.008525      -0.023755      -0.099185       0.214965      -0.094758       0.012384       0.082374             12.858690      11.439376       1.604542       0.927610      18.850247       3.266649       8.286446          -0.000397
          186              O       0.271862       6.759777       8.117792      -0.625213      37.399676 0.60853595E+03  0.15059982E+05                                 8.825807                            7.631611       0.377653       2.167651                    0.994525      28.324254      75.067076       0.689589       0.358903      -1.141267      -0.025410       0.072354      -0.002942       0.076743       0.032055      -0.000401      -0.027505       0.118879       0.108841      -0.091225       0.037676       0.053549              9.759243      15.637106       0.259346      -0.093214       8.070130      -0.047432       5.570494          -0.000165

******************************************************
Auxiliary information for the entire system
The total spin magnetic moment of the unit cell is   12.977011
The total net atomic charge of the unit cell is   0.000000
Accuracy of reproducing the electrostatic potential in the unit cell:
  The inner radius (bohr) =    5.0000
  The outer radius (bohr) =   12.0000
  Valid grid points have density less than (e/(bohr^3)) =    0.0001
  The number of valid grid points were=        29488
  The rms potential error without charges in kcal/mol is=      6.30314
  The rms potential error with partial charges in kcal/mol is=      0.79161
  The RRMSE value at monopole order=      0.12559
  The rms potential error with partial charges and cloud penetration in kcal/mol is=      0.78108
  The RRMSE value at monopole order with cloud penetration is=      0.12392
  The rms potential error with partial charges and atomic dipoles in kcal/mol is=      0.54561
  The RRMSE value at dipole order=      0.08656
  The rms potential error with partial charges, atomic dipoles and cloud penetration in kcal/mol is=      0.53600
  The RRMSE value at dipole order with cloud penetration=      0.08504

******************************************************
The electron densities and ab initio electrostatic potential were computed in VASP using the PBE functional and
projector augmented wave method. See the main text of the journal article for a description of computational details.
The atomic charges, dipoles, and quadrupoles were computed with the DDEC6 method as described in
(a) T. A. Manz and N. Gabaldon Limas, RSC Adv. 6 (2016) 47771-47801 DOI: 10.1039/c6ra04656h
(b) N. Gabaldon Limas and T. A. Manz, RSC Adv. 8 (2018) 2678-2707 DOI: 10.1039/c7ra11829e.
For each atom in the material, the electron cloud parameters were fit to the spherically averaged atom-in-material
electron density using radial positions for which this density was between 10^-4 and 10^-2 electrons per cubic bohr.
The polarizabilities, dispersion coefficients, and quantum Drude oscillator (QDO) parameters were fit using the MCLF method.
The magnetic structure of the system was optimized in VASP from the default ferromagnetic initial guess using spin polarization.
The atomic spin moments (ASMs) were computed on this optimized magnetic structure using the DDEC6 partition as inputs
to the method of T. A. Manz and D. S. Sholl, J. Chem. Theory Comput. 7 (2011) 4146-4164 DOI: 10.1021/ct200539n.
The RMSE and RRMSE were computed using a uniform grid with Ewald summation.
