# Supplementary material for: A collection of forcefield precursors for metal–organic frameworks
Source: RSC Adv. 2019 Nov 13;9(63):36492–507. doi: 10.1039/c9ra07327b (PMC9075174; doi:10.1039/c9ra07327b)
Supplement: RA-009-C9RA07327B-s6345 [file RA-009-C9RA07327B-s6345.xyz]

  186
jmolscript: load "" {1 1 1} spacegroup "x,y,z" unitcell [{      7.637400     0.000000     0.000000 }, {      0.000000    10.467000     0.000000 }, {      0.000000    -4.796280    30.112419 }]
Nd     6.658438     2.091563    23.129349     2.144206
Nd     2.839738     1.181017    22.039279     2.144211
Nd     0.978962     3.579157     6.983070     2.144214
Nd     4.797662     4.489703     8.073140     2.144215
Co     7.226432     6.846149     3.917927     0.889754
Co     3.407732     1.222711    11.138283     0.889682
Co     0.410968    -1.175429    26.194492     0.889651
Co     4.229668     4.448009    18.974136     0.889838
Co     0.000000     0.000000     0.000000     0.865329
Co     3.818700    -2.398140    15.056210     0.865262
H      0.421584     3.513862    27.652234     0.152451
H      4.971184     4.160285    26.432681     0.146454
H      2.887701    -3.396770    29.684823     0.109474
H      2.426402    -0.227507     6.534395     0.150547
H      7.067650    -0.629866     5.603921     0.143191
H      4.043240     6.621299     3.739962     0.111969
H      4.635902    -4.130080    28.236415     0.304382
H      2.382105     7.967874     4.820998     0.311178
H      4.240284    -0.241282    17.516394     0.152452
H      1.152484    -0.887705    18.735947     0.146456
H      6.706401     6.669350    15.483806     0.109465
H      6.245102     8.296367     8.521815     0.150550
H      3.248950     8.698726     9.452288     0.143194
H      0.224540     1.447561    11.316247     0.111974
H      0.817202     7.402660    16.932213     0.304379
H      6.200805     0.100986    10.235211     0.311185
H      7.215816     2.156858     2.460185     0.152459
H      2.666216     1.510435     3.679738     0.146460
H      4.749699     9.067490     0.427596     0.109487
H      5.210998     5.898227    23.578024     0.150544
H      0.569750     6.300586    24.508498     0.143189
H      3.594160    -0.950579    26.372457     0.111968
H      3.001498     9.800800     1.876004     0.304386
H      5.255295    -2.297154    25.291421     0.311179
H      3.397116     5.912002    12.596025     0.152453
H      6.484916     6.558425    11.376472     0.146455
H      0.930999    -0.998630    14.628613     0.109474
H      1.392298    -2.625647    21.590604     0.150543
H      4.388450    -3.028006    20.660131     0.143186
H      7.412860     4.223159    18.796172     0.111962
H      6.820198    -1.731940    13.180206     0.304383
H      1.436595     5.569734    19.877208     0.311180
C      7.411333     8.056015     1.343315     0.454856
C      0.517052     8.998691     2.324980     0.469213
C      1.150956     1.682968    25.925287     0.674872
C      1.949064     2.827929    26.471526    -0.026527
C      1.332726     3.637486    27.414949    -0.178251
C      2.101049     4.633437    27.996419     0.159945
C      3.433011     4.838341    27.597129     0.144460
C      4.062333     4.025331    26.675387    -0.182276
C      3.308522     3.004176    26.120717    -0.063107
C      3.921805     2.125888    25.089668     0.647828
C      2.838058    -4.136504    29.091608     0.197959
C      3.805716     1.464032     8.038811     0.653855
C      4.277708     0.547580     6.938504    -0.026694
C      3.357401    -0.315314     6.369379    -0.203072
C      3.858414     9.150575     5.544299     0.172108
C      5.233146     8.990617     5.286837     0.138031
C      6.141997    -0.562565     5.805674    -0.149390
C      5.666187     0.444460     6.619914    -0.074277
C      6.634609     1.475546     7.072805     0.625655
C      4.216609     7.395378     4.262112     0.221613
C      3.592633     0.012845    13.712894     0.454859
C      4.335752    -0.929831    12.731230     0.469217
C      4.969656     1.589612    19.243341     0.674885
C      5.767764     0.444651    18.697102    -0.026521
C      5.151426    -0.364906    17.753680    -0.178251
C      5.919749    -1.360857    17.172209     0.159947
C      7.251711    -1.565761    17.571500     0.144462
C      0.243633    -0.752751    18.493241    -0.182277
C      7.127222     0.268404    19.047912    -0.063104
C      0.103105     1.146692    20.078961     0.647829
C      6.656758     7.409084    16.077021     0.197957
C     -0.012984     6.604828     7.017398     0.653855
C      0.459008     7.521280     8.117706    -0.026691
C      7.176101     8.384174     8.686831    -0.203071
C      0.039714    -1.081715     9.511911     0.172110
C      1.414446    -0.921757     9.769372     0.138036
C      2.323297     8.631425     9.250535    -0.149390
C      1.847487     7.624400     8.436295    -0.074274
C      2.815909     6.593314     7.983405     0.625655
C      0.397909     0.673482    10.794098     0.221625
C      0.226067    -2.385295    28.769104     0.454855
C      7.120348    -3.327971    27.787439     0.469209
C      6.486444     3.987752     4.187132     0.674885
C      5.688336     2.842791     3.640893    -0.026526
C      6.304674     2.033234     2.697470    -0.178236
C      5.536351     1.037283     2.116000     0.159954
C      4.204389     0.832379     2.515290     0.144466
C      3.575067     1.645389     3.437032    -0.182266
C      4.328878     2.666544     3.991702    -0.063104
C      3.715595     3.544832     5.022751     0.647832
C      4.799342     9.807224     1.020811     0.197977
C      3.831684     4.206688    22.073608     0.653877
C      3.359692     5.123140    23.173915    -0.026697
C      4.279999     5.986034    23.743040    -0.203070
C      3.778986    -3.479855    24.568120     0.172108
C      2.404254    -3.319897    24.825582     0.138031
C      1.495403     6.233285    24.306745    -0.149389
C      1.971213     5.226260    23.492505    -0.074279
C      1.002791     4.195174    23.039614     0.625656
C      3.420791    -1.724658    25.850307     0.221615
C      4.044767     5.657875    16.399525     0.454865
C      3.301648     6.600551    17.381189     0.469224
C      2.667744     4.081108    10.869078     0.674879
C      1.869636     5.226069    11.415317    -0.026527
C      2.485974     6.035626    12.358739    -0.178250
C      1.717651     7.031577    12.940210     0.159950
C      0.385689     7.236481    12.540919     0.144463
C      7.393767     6.423471    11.619178    -0.182279
C      0.510178     5.402316    11.064507    -0.063109
C      7.534295     4.524028    10.033458     0.647830
C      0.980642    -1.738364    14.035398     0.197963
C      0.012984    -0.934108    23.095021     0.653851
C      7.178392    -1.850560    21.994713    -0.026696
C      0.461299    -2.713454    21.425588    -0.203075
C      7.597686     6.752435    20.600508     0.172107
C      6.222954     6.592477    20.343047     0.138032
C      5.314103    -2.960705    20.861884    -0.149398
C      5.789913    -1.953680    21.676124    -0.074275
C      4.821491    -0.922594    22.129014     0.625653
C      7.239491     4.997238    19.318321     0.221616
N      1.767294     5.572663    28.960318    -0.378588
N      3.848486    -4.518914    28.298748    -0.282752
N      5.424845     7.870828     4.477416    -0.356593
N      3.247422     8.122639     4.861349    -0.282752
N      5.585994    -2.300083    16.208311    -0.378578
N      0.029786    -2.675506    16.869880    -0.282754
N      1.606145     0.198032    10.578794    -0.356589
N      7.066122    -0.053779    10.194861    -0.282750
N      5.870106     0.098057     1.152101    -0.378579
N      3.788914    -0.277366     1.813671    -0.282747
N      2.212555    -2.200108    25.635003    -0.356588
N      4.389978    -2.451919    25.251070    -0.282757
N      2.051406     7.970803    13.904108    -0.378574
N     -0.029786    -2.120774    13.242539    -0.282753
N      6.031255     5.472688    19.533625    -0.356602
N      0.571278     5.724499    19.917558    -0.282749
O      0.981406    10.071986     1.842579    -0.515769
O      7.363981     8.385280     0.130387    -0.498097
O      0.613283     8.629358     3.506892    -0.508928
O      6.914902     7.029133     1.843181    -0.481742
O      1.422084     0.556217    26.413409    -0.537256
O      0.223012     1.917783    25.127910    -0.691135
O      3.160356     1.444996    24.357032    -0.678957
O      5.185031     2.120245    25.000234    -0.665727
O      4.118850     1.126239     9.186998    -0.545633
O      3.132098     2.516893     7.745818    -0.751512
O      6.221426     2.601916     7.513651    -0.754115
O      0.239051     1.266520     6.953861    -0.623546
O      4.800106    -2.003126    13.213631    -0.515756
O      3.545281    -0.316420    14.925823    -0.498078
O      4.431983    -0.560498    11.549317    -0.508920
O      3.096202     1.039727    13.213028    -0.481738
O      5.240784     2.716363    18.755219    -0.537298
O      4.041712     1.354797    20.040718    -0.691136
O      6.979056     1.827584    20.811596    -0.678955
O      1.366331     1.152335    20.168395    -0.665731
O      0.300150     6.942621     5.869212    -0.545640
O      6.950798     5.551967     7.310392    -0.751514
O      2.402726     5.466944     7.542559    -0.754114
O      4.057751     6.802340     8.102349    -0.623546
O      6.655994    -4.401266    28.269840    -0.515763
O      0.273419    -2.714560    29.982032    -0.498119
O      7.024117    -2.958638    26.605527    -0.508889
O      0.722498    -1.358413    28.269238    -0.481729
O      6.215316     5.114503     3.699010    -0.537273
O      7.414388     3.752937     4.984509    -0.691132
O      4.477044     4.225724     5.755387    -0.678958
O      2.452369     3.550475     5.112185    -0.665721
O      3.518550     4.544481    20.925421    -0.545683
O      4.505302     3.153827    22.366601    -0.751507
O      1.415974     3.068804    22.598768    -0.754118
O      7.398349     4.404200    23.158558    -0.623546
O      2.837294     7.673846    16.898788    -0.515739
O      4.092119     5.987140    15.186596    -0.498072
O      3.205417     6.231218    18.563102    -0.508925
O      4.541198     4.630993    16.899391    -0.481738
O      2.396616     2.954357    11.357200    -0.537273
O      3.595688     4.315923    10.071701    -0.691137
O      0.658344     3.843136     9.300823    -0.678961
O      6.271069     4.518385     9.944024    -0.665727
O      7.337250    -1.271901    24.243207    -0.545613
O      0.686602     0.118753    22.802027    -0.751511
O      5.234674     0.203776    22.569860    -0.754121
O      3.579649    -1.131620    22.010070    -0.623551

The following XYZ coordinates are in angstroms. Other properties are in atomic units.
The sperically averaged electron density of each atom fit to a function of the form exp(a - br)
eigen_1, eigen_2 and eigen_3 are the three eigenvalues of traceless quadrupole moment tensor
  atom number  atomic symbol              X              Y              Z     net charge C6 coefficient C8 coefficient C10 coefficient fluctuating dipole atomic polarizability isotropic forcefield polarizability              a              b squared Pearson coefficient          <r^3>          <r^4>         wp_QDO          m_QDO          q_QDO       dipole_x       dipole_y       dipole_z         dipole            Qxy            Qxz            Qyz     Q(x^2-y^2)  Q(3z^2 - R^2)        eigen_1        eigen_2        eigen_3 static polarizability      alpha(xx)      alpha(xy)      alpha(xz)      alpha(yy)      alpha(yz)      alpha(zz) atomic spin moment
            1             Nd       6.658438       2.091563      23.129349       2.144206     170.850514 0.43280820E+04  0.15982684E+06                                19.514829                           17.193933       2.504363       2.455438                    0.999374      83.627224     201.625672       0.647539       0.256145      -1.358928      -0.032907      -0.004915       0.017717       0.037695      -0.022136       0.060179      -0.013505      -0.028339       0.052993      -0.067680      -0.002121       0.069801             21.925237      26.408378       1.636297       1.812542      20.758912       1.268382      18.608421          -0.000264
            2             Nd       2.839738       1.181017      22.039279       2.144211     170.849777 0.43280574E+04  0.15982568E+06                                19.514764                           17.193877       2.504366       2.455440                    0.999374      83.627056     201.625039       0.647540       0.256145      -1.358928      -0.032908       0.004910      -0.017706       0.037690       0.022138      -0.060181      -0.013506      -0.028336       0.052996      -0.067681      -0.002124       0.069806             21.925158      26.408256      -1.636288      -1.812540      20.758836       1.268396      18.608383          -0.000247
            3             Nd       0.978962       3.579157       6.983070       2.144214     170.848312 0.43280135E+04  0.15982362E+06                                19.514629                           17.193768       2.504372       2.455441                    0.999374      83.627030     201.624551       0.647543       0.256144      -1.358929       0.032907       0.004915      -0.017710       0.037691      -0.022137       0.060181      -0.013507      -0.028339       0.052994      -0.067682      -0.002123       0.069805             21.924996      26.408023       1.636289       1.812521      20.758729       1.268387      18.608237          -0.000253
            4             Nd       4.797662       4.489703       8.073140       2.144215     170.848376 0.43280134E+04  0.15982361E+06                                19.514630                           17.193764       2.504372       2.455441                    0.999374      83.627049     201.624577       0.647544       0.256144      -1.358930       0.032908      -0.004915       0.017712       0.037693       0.022138      -0.060179      -0.013507      -0.028339       0.052987      -0.067681      -0.002123       0.069803             21.925002      26.408023      -1.636282      -1.812522      20.758740       1.268381      18.608242          -0.000235
            5             Co       7.226432       6.846149       3.917927       0.889754     104.614737 0.21701084E+04  0.70584008E+05                                16.633298                           14.032454       0.853560       2.128978                    0.997086      46.312836     121.643801       0.553432       0.340265      -1.209315       0.052049      -0.048255       0.007080       0.071328       0.096619       0.045319       0.055989      -0.056953       0.170611      -0.129211      -0.007774       0.136985             19.065952      13.465145       2.039788      -1.336319      22.607929      -6.566541      21.124783           2.771868
            6             Co       3.407732       1.222711      11.138283       0.889682     104.621757 0.21702849E+04  0.70591302E+05                                16.634096                           14.033075       0.853506       2.128945                    0.997086      46.314365     121.649801       0.553416       0.340267      -1.209311       0.052063       0.048247      -0.007085       0.071334      -0.096652      -0.045334       0.056017      -0.057072       0.170693      -0.129274      -0.007774       0.137047             19.066924      13.465741      -2.039908       1.336395      22.609141      -6.566997      21.125889           2.771741
            7             Co       0.410968      -1.175429      26.194492       0.889651     104.623760 0.21703374E+04  0.70594019E+05                                16.635085                           14.033894       0.853291       2.128873                    0.997087      46.312812     121.649887       0.553357       0.340299      -1.209273      -0.052036       0.048241      -0.007109       0.071312       0.096857       0.045280       0.056000      -0.057207       0.171181      -0.129570      -0.007579       0.137149             19.068086      13.466511       2.040017      -1.336499      22.610576      -6.567522      21.127170           2.771448
            8             Co       4.229668       4.448009      18.974136       0.889838     104.609647 0.21699755E+04  0.70577596E+05                                16.631438                           14.030918       0.854002       2.129126                    0.997084      46.315046     121.642102       0.553535       0.340211      -1.209380      -0.052071      -0.048250       0.007021       0.071335      -0.096458      -0.045197       0.056060      -0.056647       0.170392      -0.128971      -0.007876       0.136847             19.063770      13.463706      -2.039560       1.336078      22.605213      -6.565546      21.122391           2.772279
            9             Co       0.000000       0.000000       0.000000       0.865329     111.325111 0.20460164E+04  0.65680418E+05                                18.441699                           14.441313       0.884136       2.143074                    0.993143      46.744936     122.615195       0.499165       0.382239      -1.172775       0.000002      -0.000002      -0.000000       0.000003      -0.003548       0.118761       0.032785      -0.145210      -0.057444      -0.164160       0.059131       0.105029             22.755506      20.202072      -1.641835      -7.363299      16.000896      -7.740138      32.063550           2.892632
           10             Co       3.818700      -2.398140      15.056210       0.865262     111.328914 0.20460997E+04  0.65683861E+05                                18.442197                           14.441677       0.884108       2.143051                    0.993144      46.746487     122.620586       0.499154       0.382243      -1.172771       0.000001      -0.000000       0.000000       0.000001       0.003352      -0.118785       0.032851      -0.145314      -0.057914      -0.164212       0.058983       0.105229             22.756139      20.202636       1.641874       7.363586      16.001281      -7.740331      32.064500           2.892407
           11              H       0.421584       3.513862      27.652234       0.152451       0.971470 0.71015289E+01  0.68261754E+02                                 1.682824                            1.609046      -1.059517       2.407300                    0.996978       3.374097       9.615676       0.466084       1.367151      -0.691284      -0.039950      -0.007743       0.009758       0.041847       0.008248      -0.001668       0.007148       0.013001      -0.029777      -0.015276      -0.000303       0.015578              1.696170       2.111145       0.073260      -0.241274       1.424831       0.066652       1.552533          -0.000168
           12              H       4.971184       4.160285      26.432681       0.146454       0.960237 0.70590705E+01  0.67927119E+02                                 1.679454                            1.610909      -1.125684       2.367904                    0.996602       3.483943      10.018222       0.461726       1.378561      -0.688071       0.039712       0.001752      -0.008511       0.040651       0.004538      -0.004216       0.002260       0.015507      -0.023085      -0.010305      -0.003115       0.013420              1.696372       2.163367       0.093823      -0.190825       1.436912       0.056541       1.488837           0.000125
           13              H       2.887701      -3.396770      29.684823       0.109474       1.207267 0.90089217E+01  0.90398018E+02                                 1.836939                            1.731424      -0.807001       2.503378                    0.999387       3.370428       9.298607       0.489164       1.247858      -0.719017      -0.001479       0.049128       0.038164       0.062227       0.010414      -0.005709       0.017295      -0.003003      -0.016843      -0.023487       0.004510       0.018977              1.863883       1.520103      -0.002809       0.088623       2.005529       0.543425       2.066016          -0.000158
           14              H       2.426402      -0.227507       6.534395       0.150547       0.863244 0.61089838E+01  0.57018134E+02                                 1.598144                            1.523977      -1.083627       2.392542                    0.996479       3.457181       9.972312       0.460302       1.425671      -0.678487      -0.037935       0.005600       0.005091       0.038683       0.003803       0.000543       0.012522       0.010605      -0.014777      -0.016645       0.005148       0.011497              1.639027       2.187271      -0.078466      -0.178582       1.362339       0.017989       1.367470           0.000128
           15              H       7.067650      -0.629866       5.603921       0.143191       0.946419 0.70285798E+01  0.68012474E+02                                 1.698888                            1.634104      -1.311784       2.275618                    0.993733       3.677461      10.837716       0.444285       1.424700      -0.677896       0.039341      -0.003045      -0.009370       0.040556      -0.001057      -0.003983       0.002249       0.015307      -0.025838      -0.009979      -0.002857       0.012836              1.727280       2.229753      -0.057993      -0.154200       1.467983       0.052608       1.484106          -0.000101
           16              H       4.043240       6.621299       3.739962       0.111969       1.202001 0.86626282E+01  0.85770154E+02                                 1.809512                            1.680846      -0.770929       2.521227                    0.999706       3.268478       8.853925       0.505804       1.223031      -0.725212      -0.005024      -0.054261      -0.033162       0.063791       0.008554       0.000305       0.017800       0.000241      -0.015353      -0.020731       0.001016       0.019715              1.852314       1.476881       0.110330       0.081965       2.378965       0.488699       1.701094          -0.000164
           17              H       4.635902      -4.130080      28.236415       0.304382       0.575935 0.34982617E+01  0.28557197E+02                                 1.251111                            1.178039      -1.017331       2.498069                    0.999994       2.653379       7.285405       0.504365       1.487640      -0.667688       0.024864       0.016706      -0.002686       0.030075       0.008455      -0.007505       0.014584      -0.018695      -0.006441      -0.021152       0.000788       0.020364              1.278858       1.669488       0.260758      -0.024890       1.097265      -0.019748       1.069822           0.000150
           18              H       2.382105       7.967874       4.820998       0.311178       0.539463 0.32285340E+01  0.26040157E+02                                 1.233849                            1.159814      -1.142525       2.445542                    0.999887       2.703780       7.575344       0.486032       1.562438      -0.654276      -0.031261      -0.005027       0.002680       0.031775      -0.001357      -0.004669       0.017273      -0.002142      -0.029335      -0.021302       0.003266       0.018036              1.268575       1.702696       0.120070       0.055130       1.046818      -0.019669       1.056211           0.000050
           19              H       4.240284      -0.241282      17.516394       0.152452       0.971481 0.71016254E+01  0.68262892E+02                                 1.682833                            1.609054      -1.059523       2.407294                    0.996978       3.374118       9.615741       0.466084       1.367145      -0.691285      -0.039949       0.007743      -0.009757       0.041846      -0.008248       0.001668       0.007148       0.013001      -0.029778      -0.015275      -0.000303       0.015579              1.696179       2.111157      -0.073261       0.241277       1.424838       0.066653       1.552541          -0.000120
           20              H       1.152484      -0.887705      18.735947       0.146456       0.960235 0.70590560E+01  0.67926921E+02                                 1.679449                            1.610905      -1.125673       2.367908                    0.996602       3.483936      10.018186       0.461728       1.378557      -0.688071       0.039711      -0.001753       0.008511       0.040651      -0.004538       0.004216       0.002261       0.015507      -0.023085      -0.010306      -0.003115       0.013421              1.696368       2.163360      -0.093822       0.190824       1.436909       0.056541       1.488833           0.000157
           21              H       6.706401       6.669350      15.483806       0.109465       1.207268 0.90089299E+01  0.90398184E+02                                 1.836947                            1.731430      -0.806999       2.503378                    0.999387       3.370438       9.298660       0.489161       1.247867      -0.719015      -0.001478      -0.049127      -0.038165       0.062227      -0.010413       0.005710       0.017295      -0.003002      -0.016842      -0.023488       0.004511       0.018976              1.863891       1.520109       0.002809      -0.088623       2.005539       0.543429       2.066026          -0.000056
           22              H       6.245102       8.296367       8.521815       0.150550       0.863242 0.61089601E+01  0.57017847E+02                                 1.598139                            1.523973      -1.083620       2.392546                    0.996479       3.457171       9.972271       0.460303       1.425668      -0.678488      -0.037935      -0.005600      -0.005091       0.038683      -0.003803      -0.000543       0.012522       0.010605      -0.014776      -0.016645       0.005148       0.011497              1.639022       2.187263       0.078465       0.178581       1.362336       0.017989       1.367466           0.000137
           23              H       3.248950       8.698726       9.452288       0.143194       0.946415 0.70285381E+01  0.68011951E+02                                 1.698881                            1.634098      -1.311772       2.275624                    0.993733       3.677445      10.837649       0.444287       1.424697      -0.677897       0.039341       0.003045       0.009370       0.040556       0.001057       0.003983       0.002250       0.015306      -0.025839      -0.009979      -0.002856       0.012835              1.727273       2.229741       0.057993       0.154199       1.467977       0.052607       1.484099          -0.000080
           24              H       0.224540       1.447561      11.316247       0.111974       1.201991 0.86625497E+01  0.85769256E+02                                 1.809508                            1.680843      -0.770927       2.521229                    0.999706       3.268474       8.853933       0.505802       1.223037      -0.725210      -0.005023       0.054262       0.033162       0.063791      -0.008554      -0.000305       0.017800       0.000242      -0.015357      -0.020732       0.001017       0.019715              1.852309       1.476878      -0.110330      -0.081964       2.378959       0.488696       1.701089          -0.000064
           25              H       0.817202       7.402660      16.932213       0.304379       0.575936 0.34982698E+01  0.28557263E+02                                 1.251110                            1.178038      -1.017325       2.498070                    0.999994       2.653378       7.285389       0.504366       1.487636      -0.667689       0.024864      -0.016706       0.002685       0.030075      -0.008455       0.007506       0.014584      -0.018694      -0.006442      -0.021152       0.000789       0.020364              1.278857       1.669486      -0.260757       0.024890       1.097265      -0.019748       1.069821           0.000181
           26              H       6.200805       0.100986      10.235211       0.311185       0.539459 0.32285035E+01  0.26039836E+02                                 1.233840                            1.159806      -1.142524       2.445543                    0.999887       2.703763       7.575274       0.486036       1.562430      -0.654277      -0.031261       0.005027      -0.002681       0.031776       0.001357       0.004669       0.017274      -0.002142      -0.029336      -0.021302       0.003266       0.018036              1.268565       1.702680      -0.120069      -0.055128       1.046811      -0.019669       1.056204           0.000071
           27              H       7.215816       2.156858       2.460185       0.152459       0.971466 0.71014894E+01  0.68261308E+02                                 1.682821                            1.609043      -1.059535       2.407294                    0.996978       3.374087       9.615656       0.466084       1.367153      -0.691284       0.039950       0.007743      -0.009760       0.041848       0.008248      -0.001668       0.007149       0.013001      -0.029778      -0.015276      -0.000302       0.015578              1.696167       2.111143       0.073260      -0.241274       1.424828       0.066651       1.552530          -0.000168
           28              H       2.666216       1.510435       3.679738       0.146460       0.960239 0.70590931E+01  0.67927382E+02                                 1.679454                            1.610910      -1.125686       2.367902                    0.996602       3.483944      10.018224       0.461727       1.378557      -0.688071      -0.039712      -0.001752       0.008510       0.040651       0.004538      -0.004216       0.002260       0.015506      -0.023084      -0.010305      -0.003115       0.013420              1.696373       2.163370       0.093823      -0.190826       1.436912       0.056541       1.488837           0.000126
           29              H       4.749699       9.067490       0.427596       0.109487       1.207234 0.90086120E+01  0.90394139E+02                                 1.836905                            1.731394      -0.807009       2.503381                    0.999387       3.370370       9.298409       0.489168       1.247858      -0.719017       0.001478      -0.049128      -0.038167       0.062229       0.010414      -0.005709       0.017295      -0.003005      -0.016843      -0.023487       0.004510       0.018978              1.863848       1.520078      -0.002809       0.088620       2.005491       0.543409       2.065975          -0.000160
           30              H       5.210998       5.898227      23.578024       0.150544       0.863242 0.61089605E+01  0.57017840E+02                                 1.598139                            1.523973      -1.083615       2.392547                    0.996479       3.457169       9.972258       0.460303       1.425669      -0.678488       0.037936      -0.005599      -0.005090       0.038683       0.003803       0.000543       0.012522       0.010605      -0.014776      -0.016645       0.005148       0.011497              1.639022       2.187264      -0.078466      -0.178581       1.362335       0.017989       1.367466           0.000126
           31              H       0.569750       6.300586      24.508498       0.143189       0.946423 0.70286115E+01  0.68012833E+02                                 1.698890                            1.634106      -1.311779       2.275619                    0.993733       3.677464      10.837716       0.444286       1.424696      -0.677897      -0.039341       0.003045       0.009370       0.040556      -0.001056      -0.003983       0.002249       0.015306      -0.025840      -0.009979      -0.002856       0.012835              1.727282       2.229756      -0.057994      -0.154200       1.467984       0.052608       1.484107          -0.000103
           32              H       3.594160      -0.950579      26.372457       0.111968       1.202034 0.86629303E+01  0.85773939E+02                                 1.809547                            1.680877      -0.770941       2.521217                    0.999706       3.268534       8.854133       0.505798       1.223033      -0.725211       0.005022       0.054261       0.033161       0.063789       0.008554       0.000305       0.017800       0.000242      -0.015354      -0.020731       0.001016       0.019715              1.852350       1.476907       0.110333       0.081967       2.379017       0.488713       1.701125          -0.000162
           33              H       3.001498       9.800800       1.876004       0.304386       0.575928 0.34982044E+01  0.28556600E+02                                 1.251098                            1.178027      -1.017335       2.498069                    0.999994       2.653353       7.285307       0.504369       1.487636      -0.667689      -0.024864      -0.016706       0.002684       0.030075       0.008456      -0.007505       0.014584      -0.018696      -0.006441      -0.021152       0.000788       0.020364              1.278845       1.669468       0.260754      -0.024890       1.097255      -0.019748       1.069812           0.000150
           34              H       5.255295      -2.297154      25.291421       0.311179       0.539470 0.32285801E+01  0.26040604E+02                                 1.233854                            1.159818      -1.142524       2.445538                    0.999887       2.703797       7.575386       0.486034       1.562427      -0.654277       0.031260       0.005027      -0.002681       0.031775      -0.001358      -0.004669       0.017274      -0.002142      -0.029336      -0.021303       0.003266       0.018037              1.268580       1.702702       0.120071       0.055130       1.046821      -0.019669       1.056215           0.000049
           35              H       3.397116       5.912002      12.596025       0.152453       0.971480 0.71016181E+01  0.68262815E+02                                 1.682833                            1.609054      -1.059529       2.407292                    0.996978       3.374116       9.615740       0.466084       1.367147      -0.691285       0.039949      -0.007744       0.009758       0.041847      -0.008249       0.001668       0.007148       0.013001      -0.029780      -0.015276      -0.000303       0.015579              1.696179       2.111158      -0.073261       0.241276       1.424838       0.066653       1.552541          -0.000115
           36              H       6.484916       6.558425      11.376472       0.146455       0.960243 0.70591297E+01  0.67927815E+02                                 1.679459                            1.610914      -1.125682       2.367903                    0.996602       3.483955      10.018258       0.461727       1.378557      -0.688071      -0.039711       0.001752      -0.008510       0.040651      -0.004538       0.004216       0.002260       0.015506      -0.023084      -0.010305      -0.003115       0.013420              1.696377       2.163375      -0.093823       0.190826       1.436916       0.056542       1.488841           0.000162
           37              H       0.930999      -0.998630      14.628613       0.109474       1.207266 0.90089159E+01  0.90398054E+02                                 1.836947                            1.731431      -0.807009       2.503376                    0.999387       3.370434       9.298665       0.489160       1.247869      -0.719014       0.001478       0.049127       0.038166       0.062228      -0.010414       0.005710       0.017295      -0.003002      -0.016842      -0.023488       0.004511       0.018976              1.863891       1.520109       0.002809      -0.088624       2.005539       0.543429       2.066026          -0.000056
           38              H       1.392298      -2.625647      21.590604       0.150543       0.863242 0.61089600E+01  0.57017863E+02                                 1.598142                            1.523976      -1.083637       2.392538                    0.996479       3.457174       9.972291       0.460301       1.425674      -0.678487       0.037935       0.005600       0.005092       0.038683      -0.003803      -0.000543       0.012522       0.010605      -0.014777      -0.016646       0.005149       0.011497              1.639026       2.187270       0.078466       0.178582       1.362338       0.017989       1.367469           0.000133
           39              H       4.388450      -3.028006      20.660131       0.143186       0.946405 0.70284477E+01  0.68010844E+02                                 1.698871                            1.634089      -1.311754       2.275634                    0.993733       3.677419      10.837547       0.444287       1.424700      -0.677897      -0.039342      -0.003046      -0.009369       0.040557       0.001058       0.003984       0.002249       0.015307      -0.025838      -0.009979      -0.002857       0.012837              1.727263       2.229728       0.057992       0.154197       1.467970       0.052607       1.484092          -0.000085
           40              H       7.412860       4.223159      18.796172       0.111962       1.202014 0.86627511E+01  0.85771764E+02                                 1.809534                            1.680865      -0.770922       2.521229                    0.999706       3.268510       8.854062       0.505797       1.223041      -0.725210       0.005023      -0.054263      -0.033161       0.063792      -0.008553      -0.000305       0.017800       0.000241      -0.015359      -0.020732       0.001017       0.019715              1.852336       1.476897      -0.110332      -0.081966       2.378998       0.488707       1.701113          -0.000073
           41              H       6.820198      -1.731940      13.180206       0.304383       0.575934 0.34982512E+01  0.28557084E+02                                 1.251107                            1.178036      -1.017329       2.498070                    0.999994       2.653374       7.285382       0.504366       1.487638      -0.667688      -0.024864       0.016706      -0.002684       0.030075      -0.008455       0.007505       0.014584      -0.018695      -0.006442      -0.021152       0.000788       0.020364              1.278855       1.669482      -0.260756       0.024890       1.097262      -0.019748       1.069819           0.000183
           42              H       1.436595       5.569734      19.877208       0.311180       0.539462 0.32285243E+01  0.26040061E+02                                 1.233848                            1.159813      -1.142513       2.445549                    0.999887       2.703775       7.575330       0.486032       1.562438      -0.654275       0.031262      -0.005025       0.002683       0.031777       0.001358       0.004669       0.017273      -0.002140      -0.029336      -0.021302       0.003266       0.018036              1.268574       1.702695      -0.120070      -0.055128       1.046816      -0.019670       1.056210           0.000068
           43              C       7.411333       8.056015       1.343315       0.454856      25.065335 0.29144271E+03  0.62335453E+04                                 7.660691                            5.943458       0.029514       2.042692                    0.999505      23.754907      66.300130       0.630039       0.454524      -1.035537      -0.050795      -0.088368      -0.091009       0.136645      -0.087902      -0.035813       0.028203       0.101557      -0.190287      -0.078153      -0.064941       0.143094              8.660307       5.240159       1.705002      -0.153528       8.661117      -3.314585      12.079645          -0.001022
           44              C       0.517052       8.998691       2.324980       0.469213      23.526531 0.28119483E+03  0.59687720E+04                                 7.372797                            5.845152       0.178289       2.096104                    0.999606      23.495692      65.614360       0.633305       0.455633      -1.033519       0.052331       0.085779       0.087359       0.133147      -0.087397      -0.057689       0.027036       0.106560      -0.183349      -0.082032      -0.069847       0.151878              8.263907       5.656452       1.697891       0.268548       7.817453      -3.083825      11.317818          -0.002196
           45              C       1.150956       1.682968      25.925287       0.674872      22.646808 0.23422410E+03  0.48098769E+04                                 7.558413                            5.561659      -0.334040       1.958804                    0.998918      22.049693      63.108639       0.602276       0.495232      -0.999543      -0.040925      -0.043410      -0.016477       0.061893      -0.036113      -0.093411       0.021528       0.085998       0.088293      -0.075788      -0.055293       0.131081              8.904142       7.779376       1.310463       2.730747      12.147587       0.167490       6.785463           0.001847
           46              C       1.949064       2.827929      26.471526      -0.026527      39.021664 0.46683361E+03  0.11113771E+05                                10.001745                            7.217846      -0.158252       1.950105                    0.998838      27.800268      79.054993       0.614784       0.418489      -1.068485       0.019243       0.030066       0.021688       0.041769      -0.017134       0.014194      -0.032107       0.012899       0.045773      -0.036283      -0.009331       0.045614             12.081769      11.455246       2.820050      -0.821329      14.178052       6.079732      10.612009           0.001395
           47              C       1.332726       3.637486      27.414949      -0.178251      36.146318 0.46134847E+03  0.11031631E+05                                 9.533396                            7.221244       0.040937       1.990651                    0.998681      29.953365      87.441280       0.604323       0.423864      -1.057276      -0.003697      -0.013848       0.001120       0.014376      -0.009634       0.003426      -0.023096      -0.002765      -0.008607      -0.023955      -0.002708       0.026663             10.917227       9.408176       1.260782      -0.915109      12.071230       6.228049      11.272275           0.001774
           48              C       2.101049       4.633437      27.996419       0.159945      31.224942 0.37415219E+03  0.84954294E+04                                 8.822814                            6.591400      -0.101632       1.985260                    0.999543      26.054838      74.269349       0.619485       0.435450      -1.049515      -0.065645       0.022246       0.046701       0.083577      -0.008940      -0.003257       0.015688      -0.028177      -0.005667      -0.015981      -0.010617       0.026599             10.260430       9.021205       1.981770      -0.374709      11.195223       5.831005      10.564862          -0.000464
           49              C       3.433011       4.838341      27.597129       0.144460      30.989146 0.37142739E+03  0.83925040E+04                                 8.726195                            6.525572       0.091667       2.053512                    0.999722      25.630581      72.158783       0.630513       0.429927      -1.056089       0.062678       0.051928       0.013377       0.082487       0.029092       0.007008       0.045449      -0.014898      -0.059625      -0.052644      -0.008809       0.061454             10.115518       8.443478      -0.220329      -2.059351      10.449536       6.075910      11.453540           0.001928
           50              C       4.062333       4.025331      26.675387      -0.182276      36.156807 0.47529725E+03  0.11459585E+05                                 9.525094                            7.332568      -0.029454       1.956696                    0.999083      30.568097      89.847940       0.598859       0.424207      -1.056189      -0.000367      -0.027768      -0.004395       0.028116      -0.003327       0.016475      -0.017911       0.022900      -0.041626      -0.030414       0.001605       0.028809             10.787693       9.775918       0.537882      -1.438490      11.396814       5.807834      11.190348          -0.000039
           51              C       3.308522       3.004176      26.120717      -0.063107      38.048357 0.47742940E+03  0.11454737E+05                                 9.863782                            7.324715      -0.108396       1.960747                    0.998975      28.527185      82.015814       0.605796       0.421409      -1.064324      -0.009500       0.030021       0.041647       0.052211      -0.001935       0.015062      -0.009588       0.023785      -0.024478      -0.020510      -0.003829       0.024340             11.576677      11.288207       0.739084      -2.208027      12.055480       6.022949      11.386344           0.000765
           52              C       3.921805       2.125888      25.089668       0.647828      21.977993 0.24410777E+03  0.50670288E+04                                 7.370930                            5.653103      -0.304950       1.958100                    0.999150      22.655181      65.280367       0.601050       0.490934      -1.001304       0.028471      -0.057573      -0.029498       0.070677       0.005982       0.025713      -0.084763      -0.090052      -0.035160      -0.084255      -0.026341       0.110596              8.403640      10.033115      -0.334069      -1.024481       7.258385       3.242224       7.919421           0.000038
           53              C       2.838058      -4.136504      29.091608       0.197959      21.978717 0.29393517E+03  0.62940858E+04                                 6.912227                            5.775109       0.461077       2.178674                    0.999853      24.772471      68.958907       0.672241       0.425500      -1.053792       0.001467      -0.031995      -0.040940       0.051979      -0.009068      -0.002341       0.004426      -0.015439       0.004484      -0.012662      -0.000621       0.013283              7.379543       7.680703       0.444677      -0.918395       6.748132       2.840141       7.709792          -0.002466
           54              C       3.805716       1.464032       8.038811       0.653855      21.207929 0.23985880E+03  0.49812370E+04                                 7.344987                            5.719314      -0.405568       1.930774                    0.998641      22.884727      67.015979       0.576715       0.511403      -0.986313      -0.047803       0.033143       0.042291       0.071917       0.068303      -0.001381      -0.005912       0.115618      -0.189871      -0.066125      -0.055079       0.121204              8.271066       6.151963      -2.645723      -0.306812       9.187373       0.006403       9.473862          -0.001505
           55              C       4.277708       0.547580       6.938504      -0.026694      36.122622 0.49097653E+03  0.11885214E+05                                 9.600188                            7.503862      -0.202390       1.936295                    0.998579      28.420942      82.590721       0.588328       0.430071      -1.056896       0.009760      -0.028797      -0.033396       0.045165      -0.012757       0.007952      -0.033781      -0.018105      -0.034122      -0.034549      -0.008238       0.042787             10.878552      12.385145       0.549179      -1.421670      10.661241       4.501354       9.589269           0.001570
           56              C       3.357401      -0.315314       6.369379      -0.203072      33.899023 0.48561471E+03  0.11747705E+05                                 9.064154                            7.383401       0.059005       1.998971                    0.997741      30.273778      88.548266       0.601440       0.420971      -1.060344       0.005050       0.009994       0.005989       0.012699       0.000115       0.016586      -0.008220       0.027580      -0.018067      -0.020466      -0.005448       0.025914              9.862727      10.716852       0.486786      -0.763531      10.770274       3.895129       8.101054           0.000778
           57              C       3.858414       9.150575       5.544299       0.172108      28.894301 0.37551857E+03  0.85266625E+04                                 8.373716                            6.622159       0.033243       2.038806                    0.999726      25.599125      72.760137       0.615970       0.437924      -1.048960      -0.071464      -0.034389      -0.007493       0.079661       0.023661       0.015037       0.038704       0.002491      -0.067617      -0.048253      -0.006209       0.054462              9.219181       8.727461      -0.109225      -0.785115      11.083257       4.566554       7.846825           0.001548
           58              C       5.233146       8.990617       5.286837       0.138031      30.402191 0.39132440E+03  0.90048005E+04                                 8.716992                            6.788809      -0.134721       1.978185                    0.999506      26.470854      76.492774       0.602681       0.441653      -1.043578       0.063748      -0.049250      -0.037563       0.088883       0.002605      -0.007482       0.017819      -0.021480      -0.001080      -0.019744      -0.004389       0.024133              9.786121      10.305461       2.404186       0.924616      11.786652       4.214765       7.266251           0.000680
           59              C       6.141997      -0.562565       5.805674      -0.149390      34.106677 0.48080181E+03  0.11672389E+05                                 9.305829                            7.480607      -0.213351       1.907679                    0.998193      30.562264      91.327895       0.578061       0.436454      -1.044507      -0.001500       0.013688       0.000217       0.013772      -0.012397      -0.011657      -0.029119      -0.014070       0.027322      -0.035577       0.000471       0.035105             10.241795      10.641920       1.586250       0.430058      12.151747       4.176901       7.931717           0.000298
           60              C       5.666187       0.444460       6.619914      -0.074277      37.788956 0.50173205E+03  0.12220440E+05                                 9.879881                            7.563640      -0.162854       1.945136                    0.998323      29.003845      84.745138       0.588125       0.427584      -1.057660      -0.031875      -0.030481      -0.025188       0.050789      -0.009180      -0.006965      -0.000083       0.012487      -0.014150      -0.011052      -0.004316       0.015367             11.445526      13.462090       2.473712      -0.241886      13.026504       4.106791       7.847983          -0.000982
           61              C       6.634609       1.475546       7.072805       0.625655      21.987760 0.25401243E+03  0.53365963E+04                                 7.427915                            5.791824      -0.372998       1.930448                    0.998708      23.274441      67.938488       0.588694       0.495230      -0.997013       0.031022       0.042961       0.025470       0.058794      -0.042108      -0.005920      -0.035503      -0.007829       0.288013      -0.094617      -0.009983       0.104600              8.504821      10.401019       1.440822       0.613635      10.196669       1.840392       4.916774          -0.000209
           62              C       4.216609       7.395378       4.262112       0.221613      21.557334 0.28496069E+03  0.60503366E+04                                 6.824630                            5.699064       0.474189       2.191043                    0.999885      24.297739      67.189098       0.674929       0.427419      -1.053384       0.000617       0.029434       0.044963       0.053744      -0.009661      -0.011331      -0.001285      -0.030692       0.030978      -0.026717       0.011495       0.015223              7.240842       7.568406       0.134979      -0.253585       8.708078       2.631369       5.446042          -0.006650
           63              C       3.592633       0.012845      13.712894       0.454859      25.065450 0.29144386E+03  0.62335794E+04                                 7.660721                            5.943471       0.029530       2.042696                    0.999505      23.755005      66.300576       0.630038       0.454524      -1.035536      -0.050793       0.088361       0.091014       0.136642       0.087901       0.035815       0.028199       0.101557      -0.190272      -0.078147      -0.064945       0.143091              8.660353       5.240179      -1.705012       0.153537       8.661170      -3.314628      12.079709          -0.000890
           64              C       4.335752      -0.929831      12.731230       0.469217      23.526674 0.28119693E+03  0.59688238E+04                                 7.372803                            5.845156       0.178260       2.096094                    0.999606      23.495766      65.614472       0.633308       0.455631      -1.033521       0.052330      -0.085782      -0.087355       0.133146       0.087392       0.057688       0.027035       0.106552      -0.183348      -0.082031      -0.069841       0.151872              8.263916       5.656462      -1.697907      -0.268543       7.817481      -3.083831      11.317804          -0.002106
           65              C       4.969656       1.589612      19.243341       0.674885      22.646771 0.23422367E+03  0.48098713E+04                                 7.558419                            5.561665      -0.334152       1.958767                    0.998918      22.049804      63.109214       0.602273       0.495234      -0.999541      -0.040924       0.043409       0.016467       0.061890       0.036115       0.093410       0.021515       0.086006       0.088318      -0.075800      -0.055281       0.131081              8.904141       7.779392      -1.310453      -2.730760      12.147546       0.167512       6.785485           0.001893
           66              C       5.767764       0.444651      18.697102      -0.026521      39.021288 0.46682735E+03  0.11113585E+05                                10.001691                            7.217803      -0.158228       1.950117                    0.998838      27.800051      79.054241       0.614785       0.418490      -1.068484       0.019242      -0.030063      -0.021685       0.041765       0.017134      -0.014194      -0.032108       0.012886       0.045764      -0.036280      -0.009336       0.045615             12.081710      11.455180      -2.820035       0.821320      14.177985       6.079707      10.611964           0.001463
           67              C       5.151426      -0.364906      17.753680      -0.178251      36.146324 0.46134811E+03  0.11031620E+05                                 9.533394                            7.221239       0.040950       1.990654                    0.998681      29.953357      87.441224       0.604324       0.423863      -1.057276      -0.003696       0.013846      -0.001120       0.014375       0.009634      -0.003428      -0.023096      -0.002764      -0.008601      -0.023955      -0.002710       0.026664             10.917231       9.408177      -1.260782       0.915112      12.071223       6.228055      11.272293           0.001883
           68              C       5.919749      -1.360857      17.172209       0.159947      31.224986 0.37415262E+03  0.84954437E+04                                 8.822834                            6.591413      -0.101654       1.985254                    0.999543      26.054846      74.269451       0.619483       0.435451      -1.049514      -0.065644      -0.022243      -0.046704       0.083577       0.008939       0.003256       0.015687      -0.028175      -0.005655      -0.015982      -0.010614       0.026596             10.260457       9.021225      -1.981777       0.374712      11.195246       5.831023      10.564902          -0.000371
           69              C       7.251711      -1.565761      17.571500       0.144462      30.989166 0.37142763E+03  0.83925113E+04                                 8.726200                            6.525575       0.091669       2.053513                    0.999722      25.630594      72.158852       0.630513       0.429927      -1.056089       0.062677      -0.051927      -0.013379       0.082485      -0.029092      -0.007008       0.045448      -0.014898      -0.059614      -0.052643      -0.008809       0.061452             10.115524       8.443478       0.220331       2.059354      10.449536       6.075914      11.453558           0.001985
           70              C       0.243633      -0.752751      18.493241      -0.182277      36.156889 0.47529837E+03  0.11459621E+05                                 9.525114                            7.332582      -0.029459       1.956694                    0.999083      30.568128      89.848096       0.598857       0.424208      -1.056188      -0.000368       0.027767       0.004397       0.028116       0.003326      -0.016474      -0.017910       0.022902      -0.041618      -0.030412       0.001604       0.028808             10.787718       9.775930      -0.537875       1.438497      11.396835       5.807854      11.190389           0.000081
           71              C       7.127222       0.268404      19.047912      -0.063104      38.048225 0.47742719E+03  0.11454671E+05                                 9.863768                            7.324704      -0.108375       1.960755                    0.998975      28.527084      82.015480       0.605796       0.421409      -1.064323      -0.009501      -0.030024      -0.041644       0.052210       0.001932      -0.015060      -0.009588       0.023784      -0.024479      -0.020511      -0.003826       0.024338             11.576663      11.288189      -0.739084       2.208025      12.055460       6.022943      11.386340           0.000836
           72              C       0.103105       1.146692      20.078961       0.647829      21.977969 0.24410738E+03  0.50670174E+04                                 7.370916                            5.653092      -0.304940       1.958104                    0.999150      22.655163      65.280242       0.601052       0.490933      -1.001305       0.028470       0.057567       0.029502       0.070674      -0.005984      -0.025711      -0.084764      -0.090052      -0.035158      -0.084254      -0.026342       0.110596              8.403625      10.033105       0.334064       1.024478       7.258367       3.242215       7.919404           0.000083
           73              C       6.656758       7.409084      16.077021       0.197957      21.978733 0.29393532E+03  0.62940870E+04                                 6.912217                            5.775098       0.461116       2.178687                    0.999853      24.772477      68.958822       0.672244       0.425499      -1.053794       0.001474       0.031999       0.040934       0.051978       0.009065       0.002345       0.004429      -0.015433       0.004484      -0.012657      -0.000625       0.013282              7.379533       7.680688      -0.444683       0.918391       6.748130       2.840138       7.709781          -0.002348
           74              C      -0.012984       6.604828       7.017398       0.653855      21.207824 0.23985754E+03  0.49812064E+04                                 7.344980                            5.719311      -0.405578       1.930772                    0.998641      22.884684      67.015923       0.576713       0.511405      -0.986312      -0.047802      -0.033139      -0.042293       0.071916      -0.068304       0.001379      -0.005914       0.115619      -0.189870      -0.066128      -0.055077       0.121205              8.271056       6.151958       2.645721       0.306805       9.187367       0.006391       9.473843          -0.001523
           75              C       0.459008       7.521280       8.117706      -0.026691      36.122367 0.49097298E+03  0.11885103E+05                                 9.600140                            7.503832      -0.202378       1.936301                    0.998579      28.420793      82.590135       0.588330       0.430071      -1.056896       0.009759       0.028794       0.033398       0.045163       0.012757      -0.007953      -0.033781      -0.018105      -0.034121      -0.034549      -0.008238       0.042787             10.878492      12.385081      -0.549181       1.421656      10.661182       4.501319       9.589212           0.001576
           76              C       7.176101       8.384174       8.686831      -0.203071      33.898945 0.48561357E+03  0.11747670E+05                                 9.064144                            7.383397       0.059003       1.998971                    0.997741      30.273721      88.548068       0.601440       0.420972      -1.060344       0.005050      -0.009994      -0.005988       0.012698      -0.000115      -0.016585      -0.008222       0.027577      -0.018064      -0.020467      -0.005446       0.025912              9.862714      10.716837      -0.486784       0.763531      10.770265       3.895121       8.101040           0.000799
           77              C       0.039714      -1.081715       9.511911       0.172110      28.894260 0.37551821E+03  0.85266528E+04                                 8.373710                            6.622158       0.033235       2.038804                    0.999726      25.599111      72.760106       0.615970       0.437925      -1.048959      -0.071465       0.034389       0.007493       0.079661      -0.023662      -0.015036       0.038704       0.002491      -0.067620      -0.048253      -0.006209       0.054462              9.219172       8.727455       0.109227       0.785115      11.083248       4.566546       7.846813           0.001575
           78              C       1.414446      -0.921757       9.769372       0.138036      30.402065 0.39132277E+03  0.90047535E+04                                 8.716973                            6.788799      -0.134723       1.978186                    0.999506      26.470775      76.492501       0.602681       0.441654      -1.043578       0.063748       0.049250       0.037563       0.088884      -0.002604       0.007481       0.017820      -0.021483      -0.001085      -0.019743      -0.004390       0.024134              9.786098      10.305438      -2.404173      -0.924613      11.786622       4.214754       7.266233           0.000723
           79              C       2.323297       8.631425       9.250535      -0.149390      34.106609 0.48080104E+03  0.11672365E+05                                 9.305819                            7.480604      -0.213348       1.907680                    0.998193      30.562213      91.327700       0.578061       0.436455      -1.044507      -0.001500      -0.013689      -0.000217       0.013772       0.012397       0.011655      -0.029120      -0.014073       0.027321      -0.035577       0.000470       0.035107             10.241782      10.641901      -1.586248      -0.430061      12.151740       4.176894       7.931703           0.000338
           80              C       1.847487       7.624400       8.436295      -0.074274      37.788771 0.50172952E+03  0.12220361E+05                                 9.879847                            7.563619      -0.162847       1.945140                    0.998323      29.003740      84.744720       0.588127       0.427584      -1.057660      -0.031874       0.030480       0.025189       0.050789       0.009182       0.006964      -0.000084       0.012487      -0.014146      -0.011053      -0.004314       0.015367             11.445482      13.462041      -2.473703       0.241884      13.026457       4.106766       7.847949          -0.000970
           81              C       2.815909       6.593314       7.983405       0.625655      21.987713 0.25401183E+03  0.53365800E+04                                 7.427905                            5.791817      -0.372995       1.930450                    0.998708      23.274395      67.938309       0.588694       0.495230      -0.997013       0.031022      -0.042962      -0.025469       0.058794       0.042108       0.005919      -0.035503      -0.007828       0.288014      -0.094617      -0.009984       0.104600              8.504808      10.400999      -1.440817      -0.613632      10.196658       1.840385       4.916766          -0.000202
           82              C       0.397909       0.673482      10.794098       0.221625      21.557308 0.28496051E+03  0.60503328E+04                                 6.824630                            5.699066       0.474179       2.191042                    0.999885      24.297719      67.189079       0.674928       0.427419      -1.053383       0.000620      -0.029432      -0.044966       0.053745       0.009663       0.011331      -0.001283      -0.030690       0.030971      -0.026717       0.011492       0.015224              7.240841       7.568412      -0.134975       0.253588       8.708075       2.631366       5.446037          -0.006514
           83              C       0.226067      -2.385295      28.769104       0.454855      25.065537 0.29144496E+03  0.62336080E+04                                 7.660732                            5.943477       0.029490       2.042682                    0.999505      23.755077      66.300768       0.630039       0.454523      -1.035537       0.050796       0.088358       0.091012       0.136641      -0.087900      -0.035810       0.028197       0.101557      -0.190267      -0.078145      -0.064943       0.143088              8.660368       5.240184       1.705013      -0.153540       8.661183      -3.314644      12.079737          -0.001022
           84              C       7.120348      -3.327971      27.787439       0.469209      23.526680 0.28119709E+03  0.59688271E+04                                 7.372805                            5.845157       0.178316       2.096112                    0.999606      23.495749      65.614384       0.633308       0.455631      -1.033522      -0.052328      -0.085782      -0.087354       0.133145      -0.087391      -0.057687       0.027033       0.106546      -0.183348      -0.082031      -0.069837       0.151868              8.263920       5.656460       1.697901       0.268546       7.817478      -3.083838      11.317824          -0.002199
           85              C       6.486444       3.987752       4.187132       0.674885      22.646636 0.23422242E+03  0.48098331E+04                                 7.558372                            5.561640      -0.334058       1.958800                    0.998918      22.049588      63.108243       0.602277       0.495232      -0.999544       0.040928       0.043411       0.016468       0.061894      -0.036110      -0.093411       0.021520       0.086009       0.088298      -0.075792      -0.055289       0.131081              8.904079       7.779334       1.310437       2.730736      12.147467       0.167489       6.785437           0.001848
           86              C       5.688336       2.842791       3.640893      -0.026526      39.021488 0.46683221E+03  0.11113720E+05                                10.001684                            7.217816      -0.158212       1.950118                    0.998838      27.800199      79.054509       0.614788       0.418487      -1.068487      -0.019243      -0.030063      -0.021689       0.041767      -0.017132       0.014193      -0.032106       0.012896       0.045768      -0.036281      -0.009331       0.045611             12.081679      11.455169       2.820007      -0.821336      14.177910       6.079680      10.611957           0.001397
           87              C       6.304674       2.033234       2.697470      -0.178236      36.145893 0.46134258E+03  0.11031448E+05                                 9.533303                            7.221185       0.040953       1.990659                    0.998681      29.953139      87.440282       0.604328       0.423862      -1.057278       0.003695       0.013848      -0.001125       0.014377      -0.009636       0.003426      -0.023096      -0.002767      -0.008599      -0.023954      -0.002710       0.026665             10.917110       9.408099       1.260762      -0.915114      12.071062       6.227958      11.272169           0.001775
           88              C       5.536351       1.037283       2.116000       0.159954      31.224791 0.37415090E+03  0.84953897E+04                                 8.822778                            6.591385      -0.101619       1.985266                    0.999543      26.054757      74.268988       0.619486       0.435450      -1.049516       0.065645      -0.022241      -0.046705       0.083579      -0.008940      -0.003255       0.015685      -0.028174      -0.005666      -0.015980      -0.010615       0.026595             10.260376       9.021174       1.981757      -0.374715      11.195138       5.830954      10.564815          -0.000464
           89              C       4.204389       0.832379       2.515290       0.144466      30.989077 0.37142706E+03  0.83924911E+04                                 8.726170                            6.525562       0.091683       2.053518                    0.999722      25.630544      72.158558       0.630515       0.429926      -1.056090      -0.062681      -0.051925      -0.013382       0.082487       0.029090       0.007009       0.045447      -0.014895      -0.059619      -0.052642      -0.008809       0.061451             10.115480       8.443458      -0.220331      -2.059349      10.449475       6.075873      11.453507           0.001929
           90              C       3.575067       1.645389       3.437032      -0.182266      36.156560 0.47529368E+03  0.11459472E+05                                 9.525034                            7.332529      -0.029433       1.956704                    0.999083      30.567975      89.847339       0.598862       0.424206      -1.056190       0.000366       0.027771       0.004391       0.028118      -0.003326       0.016477      -0.017911       0.022900      -0.041617      -0.030414       0.001604       0.028810             10.787619       9.775865       0.537883      -1.438479      11.396715       5.807779      11.190277          -0.000039
           91              C       4.328878       2.666544       3.991702      -0.063104      38.048219 0.47742809E+03  0.11454689E+05                                 9.863726                            7.324684      -0.108360       1.960758                    0.998975      28.527139      82.015395       0.605801       0.421406      -1.064326       0.009500      -0.030022      -0.041648       0.052212      -0.001934       0.015061      -0.009586       0.023786      -0.024475      -0.020509      -0.003830       0.024339             11.576601      11.288130       0.739085      -2.208001      12.055393       6.022904      11.386280           0.000765
           92              C       3.715595       3.544832       5.022751       0.647832      21.978000 0.24410805E+03  0.50670339E+04                                 7.370919                            5.653098      -0.304940       1.958103                    0.999150      22.655174      65.280257       0.601052       0.490933      -1.001305      -0.028471       0.057572       0.029499       0.070678       0.005982       0.025714      -0.084764      -0.090052      -0.035157      -0.084255      -0.026342       0.110597              8.403624      10.033096      -0.334066      -1.024475       7.258368       3.242215       7.919407           0.000039
           93              C       4.799342       9.807224       1.020811       0.197977      21.978507 0.29393223E+03  0.62940056E+04                                 6.912189                            5.775087       0.461060       2.178673                    0.999853      24.772266      68.958195       0.672241       0.425502      -1.053792      -0.001472       0.032000       0.040931       0.051976      -0.009068      -0.002341       0.004424      -0.015435       0.004485      -0.012660      -0.000619       0.013280              7.379496       7.680668       0.444679      -0.918389       6.748080       2.840105       7.709741          -0.002471
           94              C       3.831684       4.206688      22.073608       0.653877      21.207474 0.23985249E+03  0.49810881E+04                                 7.344973                            5.719305      -0.405663       1.930748                    0.998640      22.884696      67.016427       0.576703       0.511415      -0.986304       0.047803      -0.033134      -0.042295       0.071916       0.068306      -0.001379      -0.005920       0.115621      -0.189894      -0.066137      -0.055074       0.121211              8.271049       6.151964      -2.645727      -0.306816       9.187379       0.006414       9.473804          -0.001515
           95              C       3.359692       5.123140      23.173915      -0.026697      36.122507 0.49097450E+03  0.11885149E+05                                 9.600165                            7.503842      -0.202378       1.936301                    0.998579      28.420853      82.590347       0.588330       0.430071      -1.056896      -0.009761       0.028797       0.033395       0.045164      -0.012757       0.007951      -0.033779      -0.018103      -0.034106      -0.034545      -0.008239       0.042784             10.878526      12.385094       0.549167      -1.421671      10.661213       4.501354       9.589272           0.001566
           96              C       4.279999       5.986034      23.743040      -0.203070      33.898795 0.48561056E+03  0.11747575E+05                                 9.064107                            7.383365       0.059027       1.998979                    0.997741      30.273615      88.547579       0.601443       0.420971      -1.060345      -0.005051      -0.009994      -0.005988       0.012698       0.000116       0.016586      -0.008222       0.027581      -0.018065      -0.020469      -0.005446       0.025915              9.862675      10.716782       0.486782      -0.763522      10.770226       3.895116       8.101017           0.000772
           97              C       3.778986      -3.479855      24.568120       0.172108      28.894229 0.37551738E+03  0.85266282E+04                                 8.373704                            6.622150       0.033249       2.038808                    0.999726      25.599076      72.759958       0.615970       0.437924      -1.048959       0.071464       0.034390       0.007493       0.079661       0.023660       0.015035       0.038703       0.002489      -0.067617      -0.048251      -0.006209       0.054460              9.219168       8.727436      -0.109217      -0.785107      11.083253       4.566554       7.846816           0.001544
           98              C       2.404254      -3.319897      24.825582       0.138031      30.402125 0.39132333E+03  0.90047665E+04                                 8.716980                            6.788801      -0.134716       1.978187                    0.999506      26.470764      76.492390       0.602681       0.441654      -1.043578      -0.063747       0.049251       0.037562       0.088883       0.002604      -0.007480       0.017817      -0.021482      -0.001085      -0.019741      -0.004390       0.024131              9.786109      10.305441       2.404186       0.924619      11.786645       4.214768       7.266242           0.000679
           99              C       1.495403       6.233285      24.306745      -0.149389      34.106553 0.48079953E+03  0.11672319E+05                                 9.305807                            7.480591      -0.213351       1.907679                    0.998193      30.562178      91.327553       0.578061       0.436455      -1.044507       0.001500      -0.013689      -0.000217       0.013773      -0.012397      -0.011655      -0.029120      -0.014073       0.027318      -0.035577       0.000469       0.035107             10.241772      10.641898       1.586240       0.430054      12.151721       4.176893       7.931697           0.000292
          100              C       1.971213       5.226260      23.492505      -0.074279      37.788900 0.50173144E+03  0.12220417E+05                                 9.879860                            7.563628      -0.162832       1.945143                    0.998323      29.003797      84.744867       0.588127       0.427583      -1.057661       0.031876       0.030481       0.025190       0.050791      -0.009180      -0.006966      -0.000082       0.012489      -0.014149      -0.011052      -0.004316       0.015368             11.445500      13.462050       2.473691      -0.241898      13.026474       4.106784       7.847974          -0.000991
          101              C       1.002791       4.195174      23.039614       0.625656      21.987723 0.25401206E+03  0.53365846E+04                                 7.427897                            5.791814      -0.372980       1.930454                    0.998708      23.274395      67.938248       0.588696       0.495229      -0.997014      -0.031022      -0.042963      -0.025467       0.058794      -0.042109      -0.005921      -0.035503      -0.007829       0.288013      -0.094618      -0.009982       0.104600              8.504798      10.400996       1.440814       0.613628      10.196635       1.840382       4.916762          -0.000221
          102              C       3.420791      -1.724658      25.850307       0.221615      21.557491 0.28496281E+03  0.60503956E+04                                 6.824672                            5.699091       0.474153       2.191030                    0.999885      24.297864      67.189621       0.674926       0.427419      -1.053383      -0.000620      -0.029430      -0.044967       0.053745      -0.009665      -0.011332      -0.001284      -0.030692       0.030968      -0.026719       0.011494       0.015224              7.240891       7.568459       0.134983      -0.253586       8.708142       2.631397       5.446072          -0.006653
          103              C       4.044767       5.657875      16.399525       0.454865      25.065273 0.29144172E+03  0.62335224E+04                                 7.660692                            5.943458       0.029532       2.042698                    0.999505      23.754876      66.300165       0.630038       0.454525      -1.035535       0.050798      -0.088365      -0.091012       0.136645       0.087902       0.035814       0.028202       0.101564      -0.190288      -0.078153      -0.064944       0.143097              8.660307       5.240164      -1.705005       0.153529       8.661130      -3.314587      12.079627          -0.000887
          104              C       3.301648       6.600551      17.381189       0.469224      23.526504 0.28119462E+03  0.59687649E+04                                 7.372788                            5.845150       0.178267       2.096099                    0.999606      23.495628      65.614109       0.633305       0.455633      -1.033519      -0.052330       0.085785       0.087361       0.133153       0.087396       0.057687       0.027042       0.106564      -0.183353      -0.082029      -0.069851       0.151880              8.263889       5.656452      -1.697894      -0.268555       7.817444      -3.083803      11.317772          -0.002104
          105              C       2.667744       4.081108      10.869078       0.674879      22.646737 0.23422321E+03  0.48098544E+04                                 7.558395                            5.561647      -0.334071       1.958794                    0.998918      22.049677      63.108583       0.602276       0.495231      -0.999543       0.040927      -0.043409      -0.016474       0.061894       0.036110       0.093411       0.021523       0.086006       0.088302      -0.075791      -0.055291       0.131082              8.904119       7.779355      -1.310457      -2.730741      12.147549       0.167494       6.785451           0.001902
          106              C       1.869636       5.226069      11.415317      -0.026527      39.021637 0.46683283E+03  0.11113749E+05                                10.001741                            7.217840      -0.158237       1.950110                    0.998838      27.800247      79.054921       0.614784       0.418489      -1.068485      -0.019244       0.030064       0.021690       0.041768       0.017133      -0.014193      -0.032106       0.012896       0.045771      -0.036281      -0.009332       0.045613             12.081767      11.455234      -2.820046       0.821331      14.178062       6.079734      10.612005           0.001471
          107              C       2.485974       6.035626      12.358739      -0.178250      36.146363 0.46134891E+03  0.11031644E+05                                 9.533398                            7.221243       0.040945       1.990652                    0.998681      29.953399      87.441380       0.604324       0.423863      -1.057276       0.003695      -0.013849       0.001123       0.014377       0.009633      -0.003427      -0.023095      -0.002765      -0.008610      -0.023954      -0.002708       0.026663             10.917232       9.408184      -1.260779       0.915115      12.071236       6.228052      11.272277           0.001892
          108              C       1.717651       7.031577      12.940210       0.159950      31.225002 0.37415289E+03  0.84954505E+04                                 8.822832                            6.591411      -0.101643       1.985257                    0.999543      26.054859      74.269470       0.619484       0.435451      -1.049515       0.065644       0.022242       0.046704       0.083577       0.008941       0.003256       0.015687      -0.028175      -0.005663      -0.015982      -0.010615       0.026597             10.260455       9.021222      -1.981775       0.374710      11.195254       5.831024      10.564888          -0.000365
          109              C       0.385689       7.236481      12.540919       0.144463      30.989173 0.37142777E+03  0.83925140E+04                                 8.726195                            6.525571       0.091680       2.053516                    0.999722      25.630600      72.158828       0.630514       0.429926      -1.056089      -0.062679       0.051925       0.013382       0.082486      -0.029091      -0.007008       0.045449      -0.014897      -0.059620      -0.052644      -0.008809       0.061452             10.115517       8.443475       0.220331       2.059351      10.449535       6.075911      11.453542           0.001989
          110              C       7.393767       6.423471      11.619178      -0.182279      36.156882 0.47529825E+03  0.11459616E+05                                 9.525104                            7.332574      -0.029439       1.956700                    0.999083      30.568153      89.848139       0.598859       0.424207      -1.056189       0.000366      -0.027771      -0.004391       0.028119       0.003327      -0.016476      -0.017911       0.022901      -0.041621      -0.030414       0.001604       0.028810             10.787705       9.775932      -0.537884       1.438491      11.396825       5.807841      11.190359           0.000093
          111              C       0.510178       5.402316      11.064507      -0.063109      38.048436 0.47743040E+03  0.11454769E+05                                 9.863803                            7.324728      -0.108382       1.960751                    0.998975      28.527209      82.015951       0.605795       0.421409      -1.064323       0.009500       0.030020       0.041649       0.052212       0.001934      -0.015061      -0.009586       0.023787      -0.024474      -0.020509      -0.003830       0.024339             11.576703      11.288221      -0.739089       2.208028      12.055513       6.022970      11.386376           0.000843
          112              C       7.534295       4.524028      10.033458       0.647830      21.977961 0.24410733E+03  0.50670160E+04                                 7.370915                            5.653091      -0.304944       1.958102                    0.999150      22.655156      65.280215       0.601052       0.490933      -1.001305      -0.028471      -0.057571      -0.029499       0.070677      -0.005983      -0.025714      -0.084764      -0.090049      -0.035156      -0.084256      -0.026340       0.110596              8.403622      10.033094       0.334067       1.024479       7.258370       3.242215       7.919401           0.000090
          113              C       0.980642      -1.738364      14.035398       0.197963      21.978752 0.29393569E+03  0.62940984E+04                                 6.912226                            5.775106       0.461091       2.178679                    0.999853      24.772495      68.958938       0.672243       0.425499      -1.053793      -0.001474      -0.031998      -0.040934       0.051978       0.009065       0.002344       0.004429      -0.015431       0.004479      -0.012656      -0.000626       0.013282              7.379543       7.680701      -0.444681       0.918390       6.748138       2.840144       7.709788          -0.002345
          114              C       0.012984      -0.934108      23.095021       0.653851      21.207899 0.23985877E+03  0.49812294E+04                                 7.344945                            5.719287      -0.405519       1.930792                    0.998641      22.884557      67.015133       0.576721       0.511398      -0.986317       0.047805       0.033144       0.042291       0.071919      -0.068300       0.001383      -0.005910       0.115618      -0.189862      -0.066121      -0.055080       0.121200              8.271015       6.151922       2.645700       0.306797       9.187306       0.006383       9.473817          -0.001522
          115              C       7.178392      -1.850560      21.994713      -0.026696      36.122373 0.49097368E+03  0.11885126E+05                                 9.600149                            7.503845      -0.202380       1.936300                    0.998579      28.420798      82.590205       0.588328       0.430072      -1.056896      -0.009759      -0.028797      -0.033395       0.045163       0.012758      -0.007954      -0.033787      -0.018107      -0.034128      -0.034555      -0.008238       0.042793             10.878498      12.385092      -0.549190       1.421652      10.661189       4.501317       9.589212           0.001571
          116              C       0.461299      -2.713454      21.425588      -0.203075      33.898791 0.48561090E+03  0.11747589E+05                                 9.064120                            7.383378       0.058996       1.998970                    0.997741      30.273622      88.547705       0.601441       0.420972      -1.060344      -0.005051       0.009992       0.005994       0.012700      -0.000114      -0.016585      -0.008222       0.027574      -0.018063      -0.020465      -0.005445       0.025911              9.862686      10.716815      -0.486779       0.763533      10.770230       3.895104       8.101015           0.000792
          117              C       7.597686       6.752435      20.600508       0.172107      28.894079 0.37551525E+03  0.85265663E+04                                 8.373676                            6.622131       0.033239       2.038807                    0.999726      25.598973      72.759563       0.615971       0.437924      -1.048960       0.071464      -0.034392      -0.007489       0.079662      -0.023665      -0.015038       0.038703       0.002492      -0.067619      -0.048253      -0.006212       0.054465              9.219135       8.727420       0.109241       0.785120      11.083206       4.566526       7.846780           0.001567
          118              C       6.222954       6.592477      20.343047       0.138032      30.401907 0.39132021E+03  0.90046831E+04                                 8.716952                            6.788782      -0.134719       1.978188                    0.999506      26.470722      76.492390       0.602681       0.441655      -1.043577      -0.063747      -0.049254      -0.037559       0.088884      -0.002603       0.007480       0.017821      -0.021487      -0.001080      -0.019743      -0.004394       0.024136              9.786074      10.305409      -2.404173      -0.924614      11.786601       4.214734       7.266213           0.000713
          119              C       5.314103      -2.960705      20.861884      -0.149398      34.106528 0.48079966E+03  0.11672319E+05                                 9.305797                            7.480588      -0.213330       1.907687                    0.998193      30.562129      91.327300       0.578062       0.436454      -1.044508       0.001498       0.013685       0.000223       0.013769       0.012397       0.011655      -0.029122      -0.014069       0.027316      -0.035578       0.000470       0.035108             10.241756      10.641865      -1.586249      -0.430064      12.151721       4.176881       7.931683           0.000326
          120              C       5.789913      -1.953680      21.676124      -0.074275      37.788548 0.50172632E+03  0.12220265E+05                                 9.879821                            7.563605      -0.162861       1.945137                    0.998323      29.003624      84.744356       0.588126       0.427585      -1.057659       0.031872      -0.030482      -0.025184       0.050786       0.009183       0.006963      -0.000088       0.012484      -0.014144      -0.011056      -0.004309       0.015365             11.445447      13.461990      -2.473696       0.241880      13.026424       4.106752       7.847926          -0.000977
          121              C       4.821491      -0.922594      22.129014       0.625653      21.987596 0.25401035E+03  0.53365406E+04                                 7.427883                            5.791803      -0.372994       1.930453                    0.998708      23.274294      67.937943       0.588695       0.495231      -0.997013      -0.031022       0.042959       0.025473       0.058794       0.042107       0.005918      -0.035505      -0.007831       0.288015      -0.094616      -0.009985       0.104601              8.504780      10.400963      -1.440810      -0.613629      10.196624       1.840378       4.916752          -0.000210
          122              C       7.239491       4.997238      19.318321       0.221616      21.557341 0.28496083E+03  0.60503431E+04                                 6.824633                            5.699064       0.474178       2.191039                    0.999885      24.297797      67.189383       0.674929       0.427418      -1.053383      -0.000621       0.029434       0.044969       0.053749       0.009661       0.011330      -0.001282      -0.030702       0.030972      -0.026720       0.011495       0.015225              7.240847       7.568394      -0.134972       0.253587       8.708101       2.631374       5.446046          -0.006517
          123              N       1.767294       5.572663      28.960318      -0.378588      42.481421 0.62599912E+03  0.15843588E+05                                10.173150                            8.077453       0.039642       2.002624                    0.999175      30.394229      85.652387       0.619184       0.390847      -1.100171       0.087750      -0.025514      -0.076910       0.119441       0.025448       0.049835       0.023167      -0.088441      -0.009676      -0.077072       0.004242       0.072829             11.628139      13.287538      -0.281523      -3.976459       9.303121       3.806474      12.293760           0.027741
          124              N       3.848486      -4.518914      28.298748      -0.282752      29.588408 0.40952108E+03  0.94024096E+04                                 8.121864                            6.617738      -0.161431       1.999693                    0.997987      26.912726      74.305534       0.665226       0.401027      -1.083705      -0.048600      -0.040246      -0.006421       0.063427       0.011205      -0.037215       0.073350      -0.004263      -0.067904      -0.093097       0.018634       0.074463              8.848030      10.786441       2.012428      -0.876446       7.527919       2.524865       8.229731           0.001297
          125              N       5.424845       7.870828       4.477416      -0.356593      38.328676 0.61064454E+03  0.15326112E+05                                 9.384587                            7.940286       0.272080       2.082732                    0.999077      29.810004      83.065709       0.630300       0.387182      -1.105155      -0.090635       0.060074       0.059935       0.124160       0.061383       0.040964       0.016916      -0.094897       0.015514      -0.089895       0.000873       0.089022             10.104735      11.524241      -0.957488      -1.090654      11.296967       3.189558       7.492996           0.029397
          126              N       3.247422       8.122639       4.861349      -0.282752      29.115952 0.41481953E+03  0.95525553E+04                                 8.030308                            6.670133      -0.220755       1.988797                    0.996450      26.769493      73.965861       0.661309       0.402199      -1.083160       0.057410       0.013919       0.020454       0.062514      -0.010721      -0.019929       0.072467      -0.012703      -0.120424      -0.087823       0.008871       0.078952              8.617239      11.626552       1.017816       0.211526       8.120394       2.051255       6.104769           0.000409
          127              N       5.585994      -2.300083      16.208311      -0.378578      42.481149 0.62599395E+03  0.15843412E+05                                10.173068                            8.077389       0.039737       2.002653                    0.999175      30.394126      85.651753       0.619191       0.390844      -1.100174       0.087752       0.025521       0.076902       0.119439      -0.025447      -0.049832       0.023173      -0.088445      -0.009669      -0.077070       0.004237       0.072833             11.628045      13.287421       0.281496       3.976418       9.303050       3.806434      12.293663           0.027788
          128              N       0.029786      -2.675506      16.869880      -0.282754      29.588485 0.40952258E+03  0.94024513E+04                                 8.121870                            6.617745      -0.161412       1.999698                    0.997987      26.912786      74.305693       0.665226       0.401027      -1.083705      -0.048601       0.040246       0.006415       0.063427      -0.011208       0.037217       0.073353      -0.004261      -0.067905      -0.093102       0.018637       0.074465              8.848036      10.786434      -2.012425       0.876444       7.527925       2.524868       8.229748           0.001381
          129              N       1.606145       0.198032      10.578794      -0.356589      38.328582 0.61064287E+03  0.15326053E+05                                 9.384547                            7.940254       0.272108       2.082741                    0.999077      29.809977      83.065460       0.630304       0.387180      -1.105157      -0.090641      -0.060074      -0.059941       0.124167      -0.061389      -0.040970       0.016913      -0.094904       0.015522      -0.089907       0.000879       0.089028             10.104691      11.524196       0.957491       1.090653      11.296914       3.189548       7.492964           0.029466
          130              N       7.066122      -0.053779      10.194861      -0.282750      29.116046 0.41482153E+03  0.95526118E+04                                 8.030320                            6.670148      -0.220754       1.988796                    0.996450      26.769550      73.966031       0.661309       0.402199      -1.083160       0.057411      -0.013919      -0.020455       0.062515       0.010721       0.019930       0.072468      -0.012703      -0.120429      -0.087825       0.008872       0.078953              8.617250      11.626563      -1.017814      -0.211520       8.120410       2.051259       6.104777           0.000469
          131              N       5.870106       0.098057       1.152101      -0.378579      42.481153 0.62599511E+03  0.15843457E+05                                10.173102                            8.077425       0.039637       2.002624                    0.999175      30.394099      85.651870       0.619186       0.390846      -1.100172      -0.087752       0.025519       0.076902       0.119438       0.025448       0.049837       0.023167      -0.088443      -0.009672      -0.077075       0.004244       0.072831             11.628077      13.287479      -0.281511      -3.976442       9.303049       3.806428      12.293702           0.027739
          132              N       3.788914      -0.277366       1.813671      -0.282747      29.588238 0.40951883E+03  0.94023405E+04                                 8.121822                            6.617714      -0.161426       1.999696                    0.997987      26.912612      74.305034       0.665228       0.401027      -1.083706       0.048597       0.040250       0.006411       0.063426       0.011206      -0.037214       0.073352      -0.004268      -0.067903      -0.093098       0.018632       0.074466              8.847979      10.786376       2.012414      -0.876439       7.527869       2.524840       8.229692           0.001296
          133              N       2.212555      -2.200108      25.635003      -0.356588      38.327897 0.61062876E+03  0.15325591E+05                                 9.384383                            7.940118       0.272242       2.082786                    0.999078      29.809658      83.063945       0.630316       0.387176      -1.105161       0.090644      -0.060071      -0.059947       0.124172       0.061388       0.040977       0.016906      -0.094920       0.015521      -0.089917       0.000887       0.089029             10.104512      11.523998      -0.957437      -1.090609      11.296705       3.189490       7.492833           0.029394
          134              N       4.389978      -2.451919      25.251070      -0.282757      29.116250 0.41482485E+03  0.95527107E+04                                 8.030364                            6.670178      -0.220756       1.988793                    0.996450      26.769701      73.966627       0.661307       0.402199      -1.083159      -0.057413      -0.013917      -0.020457       0.062517      -0.010721      -0.019930       0.072467      -0.012703      -0.120432      -0.087824       0.008872       0.078952              8.617299      11.626622       1.017822       0.211523       8.120464       2.051279       6.104811           0.000408
          135              N       2.051406       7.970803      13.904108      -0.378574      42.481168 0.62599433E+03  0.15843427E+05                                10.173076                            8.077396       0.039722       2.002648                    0.999175      30.394138      85.651842       0.619190       0.390844      -1.100174      -0.087750      -0.025519      -0.076904       0.119438      -0.025445      -0.049833       0.023173      -0.088445      -0.009675      -0.077071       0.004238       0.072833             11.628051      13.287437       0.281507       3.976410       9.303065       3.806443      12.293652           0.027789
          136              N      -0.029786      -2.120774      13.242539      -0.282753      29.588523 0.40952323E+03  0.94024703E+04                                 8.121878                            6.617751      -0.161413       1.999697                    0.997987      26.912805      74.305769       0.665226       0.401027      -1.083705       0.048600      -0.040249      -0.006412       0.063427      -0.011208       0.037216       0.073355      -0.004262      -0.067909      -0.093103       0.018636       0.074467              8.848046      10.786452      -2.012427       0.876444       7.527932       2.524874       8.229752           0.001388
          137              N       6.031255       5.472688      19.533625      -0.356602      38.329883 0.61066898E+03  0.15326907E+05                                 9.384857                            7.940506       0.271929       2.082677                    0.999078      29.810584      83.068303       0.630283       0.387188      -1.105149       0.090630       0.060069       0.059944       0.124158      -0.061377      -0.040965       0.016915      -0.094886       0.015507      -0.089888       0.000872       0.089016             10.105034      11.524575       0.957549       1.090697      11.297329       3.189650       7.493199           0.029467
          138              N       0.571278       5.724499      19.917558      -0.282749      29.115850 0.41481765E+03  0.95524988E+04                                 8.030282                            6.670112      -0.220742       1.988803                    0.996450      26.769420      73.965548       0.661311       0.402198      -1.083160      -0.057409       0.013921       0.020462       0.062516       0.010725       0.019933       0.072464      -0.012694      -0.120430      -0.087823       0.008873       0.078950              8.617210      11.626526      -1.017796      -0.211506       8.120363       2.051241       6.104742           0.000462
          139              O       0.981406      10.071986       1.842579      -0.515769      35.158945 0.55098348E+03  0.13295644E+05                                 8.480947                            7.271045       0.407720       2.192666                    0.997632      26.995255      70.551330       0.705422       0.359821      -1.141013      -0.017934      -0.011046       0.035057       0.040898      -0.025845      -0.033404      -0.059017      -0.002246      -0.118018      -0.091540       0.033772       0.057768              9.276347       8.785249       1.834453      -0.515380       8.942497      -3.675536      10.101295           0.035015
          140              O       7.363981       8.385280       0.130387      -0.498097      33.090092 0.47907181E+03  0.11194570E+05                                 8.160546                            6.770396       0.323165       2.160521                    0.998125      26.860770      69.717341       0.730534       0.358805      -1.138615      -0.001773      -0.038644       0.026270       0.046762      -0.054743      -0.028698      -0.062801      -0.001949       0.030518      -0.099296       0.028480       0.070816              9.161655       5.459112       0.056917      -0.822054       7.253851      -3.000633      14.772002           0.040996
          141              O       0.613283       8.629358       3.506892      -0.508928      37.452409 0.53522959E+03  0.12829910E+05                                 8.855158                            7.155594       0.464326       2.205898                    0.998657      26.978569      70.412513       0.712262       0.358742      -1.141180      -0.016664       0.052132      -0.022793       0.059287      -0.036951      -0.034135      -0.045266       0.026496       0.073606      -0.081742       0.026897       0.054845             10.166273       7.267784       0.821768       0.109409       8.058076      -4.623001      15.172958           0.035806
          142              O       6.914902       7.029133       1.843181      -0.481742      31.900108 0.44951869E+03  0.10345610E+05                                 7.938810                            6.527195       0.289579       2.140487                    0.998882      26.854332      69.337107       0.748792       0.355416      -1.140493      -0.001846       0.005730      -0.051198       0.051551      -0.016429      -0.057513      -0.050665      -0.003832      -0.035991      -0.087919       0.022538       0.065381              8.785327       5.526554       2.138943      -1.488193      10.865112      -4.347469       9.964313           0.047551
          143              O       1.422084       0.556217      26.413409      -0.537256      40.700834 0.54510026E+03  0.13178255E+05                                 9.525879                            7.283685       0.124859       2.098767                    0.995226      27.520103      73.068227       0.694172       0.364970      -1.131805      -0.000950       0.006723      -0.004960       0.008409      -0.027632      -0.050821      -0.026507      -0.048098       0.019924      -0.078478       0.032813       0.045665             11.345177       6.304674       0.387803       0.136941      21.086654      -2.909703       6.644202           0.036430
          144              O       0.223012       1.917783      25.127910      -0.691135      47.761867 0.74497873E+03  0.19485057E+05                                10.528967                            8.581483      -0.028347       1.996300                    0.996427      30.739086      85.056003       0.631737       0.370691      -1.126739       0.024562      -0.002986       0.090848       0.094157      -0.037445      -0.045544       0.004431       0.128111       0.119735      -0.094635       0.001743       0.092892             11.793743      15.014246      -0.901594       6.704319       8.098188      -1.012628      12.268796           0.002701
          145              O       3.160356       1.444996      24.357032      -0.678957      43.763848 0.78058330E+03  0.20663480E+05                                 9.982364                            8.836490      -0.207111       1.948599                    0.994992      30.633941      85.377760       0.616808       0.375121      -1.122990       0.007981      -0.004594       0.095645       0.096088       0.026472       0.045582      -0.037145      -0.044711      -0.051644      -0.079581       0.028368       0.051213             10.784502      10.371154       2.544438       1.888023      10.502525       3.434634      11.479827           0.000066
          146              O       5.185031       2.120245      25.000234      -0.665727      42.690901 0.63973441E+03  0.16070315E+05                                 9.688436                            7.854835       0.285183       2.110681                    0.997713      29.525470      79.467087       0.674180       0.361664      -1.136311      -0.041416      -0.016208       0.082559       0.093776       0.002737       0.019278      -0.056012       0.035892      -0.084510      -0.075943       0.027566       0.048376             10.924294      18.656491      -1.595597      -2.152384       6.776672       0.833921       7.339719           0.000479
          147              O       4.118850       1.126239       9.186998      -0.545633      40.118700 0.61590896E+03  0.15349688E+05                                 9.366558                            7.769336       0.084006       2.076850                    0.994836      28.073961      75.647010       0.668714       0.367521      -1.129988      -0.015905       0.004528      -0.012491       0.020724       0.035981       0.014742      -0.042557       0.075067       0.006270      -0.078242       0.027131       0.051111             10.295188       7.134861      -0.449269      -0.057136       7.582069      -3.411898      16.168635           0.027067
          148              O       3.132098       2.516893       7.745818      -0.751512      53.636000 0.90098463E+03  0.24689654E+05                                11.398268                            9.441242      -0.268656       1.913602                    0.995658      32.221016      90.981887       0.602471       0.370999      -1.127553       0.003561      -0.073541       0.025704       0.077985       0.002016      -0.015098      -0.034118      -0.034029      -0.111667      -0.053923       0.003640       0.050283             13.109282      12.623762      -6.048854       1.019436      17.992489      -2.058708       8.711596           0.000471
          149              O       6.221426       2.601916       7.513651      -0.754115      52.677406 0.91686238E+03  0.25297272E+05                                11.324109                            9.574174      -0.235916       1.907179                    0.996190      32.837441      93.795752       0.592116       0.374912      -1.121818      -0.000236      -0.086874      -0.006309       0.087103      -0.029727       0.006225      -0.020735      -0.100820       0.201766      -0.092152       0.015794       0.076358             12.749038      11.234732      -1.519529      -0.876494      18.794916       3.228604       8.217466          -0.000274
          150              O       0.239051       1.266520       6.953861      -0.623546      37.037152 0.60655390E+03  0.14992225E+05                                 8.755500                            7.607792       0.413123       2.178843                    0.994635      28.284943      74.810707       0.692517       0.357832      -1.142613      -0.028683      -0.068367       0.004213       0.074260      -0.032077      -0.001239      -0.027022       0.122020       0.094361      -0.090440       0.035712       0.054728              9.643824      15.393055      -0.320637       0.156887       7.984112      -0.059808       5.554304          -0.000094
          151              O       4.800106      -2.003126      13.213631      -0.515756      35.158713 0.55097886E+03  0.13295496E+05                                 8.480876                            7.270987       0.407824       2.192699                    0.997632      26.995237      70.551030       0.705429       0.359818      -1.141016      -0.017933       0.011048      -0.035066       0.040906       0.025837       0.033404      -0.059015      -0.002247      -0.118025      -0.091538       0.033772       0.057765              9.276265       8.785188      -1.834448       0.515382       8.942439      -3.675491      10.101168           0.035108
          152              O       3.545281      -0.316420      14.925823      -0.498078      33.090169 0.47907236E+03  0.11194591E+05                                 8.160585                            6.770418       0.323048       2.160490                    0.998124      26.860655      69.717177       0.730530       0.358807      -1.138613      -0.001773       0.038645      -0.026285       0.046771       0.054745       0.028694      -0.062802      -0.001954       0.030495      -0.099295       0.028475       0.070820              9.161711       5.459136      -0.056920       0.822068       7.253892      -3.000674      14.772104           0.041170
          153              O       4.431983      -0.560498      11.549317      -0.508920      37.452102 0.53522474E+03  0.12829766E+05                                 8.855112                            7.155565       0.464340       2.205904                    0.998657      26.978441      70.412122       0.712263       0.358743      -1.141180      -0.016667      -0.052123       0.022786       0.059278       0.036949       0.034135      -0.045272       0.026483       0.073616      -0.081744       0.026892       0.054852             10.166212       7.267754      -0.821770      -0.109411       8.058041      -4.622960      15.172841           0.035875
          154              O       3.096202       1.039727      13.213028      -0.481738      31.901069 0.44953377E+03  0.10346060E+05                                 7.939036                            6.527357       0.289560       2.140481                    0.998882      26.854428      69.338045       0.748772       0.355422      -1.140487      -0.001849      -0.005718       0.051183       0.051534       0.016436       0.057521      -0.050669      -0.003843      -0.036020      -0.087935       0.022551       0.065384              8.785599       5.526690      -2.139013       1.488245      10.865452      -4.347651       9.964654           0.047784
          155              O       5.240784       2.716363      18.755219      -0.537298      40.703905 0.54514925E+03  0.13179724E+05                                 9.526291                            7.283973       0.125217       2.098847                    0.995229      27.521438      73.072359       0.694165       0.364966      -1.131809      -0.000931      -0.006736       0.004947       0.008409       0.027641       0.050820      -0.026510      -0.048047       0.019879      -0.078471       0.032816       0.045655             11.345686       6.304920      -0.387835      -0.136956      21.087669      -2.909809       6.644470           0.036564
          156              O       4.041712       1.354797      20.040718      -0.691136      47.762792 0.74499615E+03  0.19485637E+05                                10.529113                            8.581591      -0.028409       1.996274                    0.996428      30.739429      85.057372       0.631732       0.370692      -1.126738       0.024567       0.002974      -0.090840       0.094150       0.037447       0.045540       0.004428       0.128119       0.119755      -0.094643       0.001752       0.092891             11.793910      15.014490       0.901620      -6.704443       8.098263      -1.012626      12.268976           0.002751
          157              O       6.979056       1.827584      20.811596      -0.678955      43.763865 0.78058380E+03  0.20663500E+05                                 9.982373                            8.836498      -0.207125       1.948595                    0.994992      30.633942      85.377816       0.616807       0.375122      -1.122990       0.007980       0.004589      -0.095639       0.096081      -0.026474      -0.045580      -0.037148      -0.044709      -0.051634      -0.079580       0.028366       0.051214             10.784511      10.371181      -2.544441      -1.888028      10.502519       3.434642      11.479832           0.000091
          158              O       1.366331       1.152335      20.168395      -0.665731      42.691158 0.63973874E+03  0.16070449E+05                                 9.688463                            7.854852       0.285178       2.110675                    0.997713      29.525613      79.467499       0.674180       0.361663      -1.136312      -0.041418       0.016201      -0.082551       0.093768      -0.002738      -0.019278      -0.056012       0.035894      -0.084512      -0.075943       0.027568       0.048375             10.924330      18.656569       1.595597       2.152399       6.776681       0.833929       7.339739           0.000550
          159              O       0.300150       6.942621       5.869212      -0.545640      40.118964 0.61591443E+03  0.15349858E+05                                 9.366597                            7.769369       0.083979       2.076841                    0.994836      28.074088      75.647424       0.668713       0.367521      -1.129988      -0.015897      -0.004531       0.012502       0.020726      -0.035977      -0.014749      -0.042551       0.075077       0.006255      -0.078239       0.027126       0.051113             10.295232       7.134893       0.449275       0.057129       7.582113      -3.411926      16.168689           0.027030
          160              O       6.950798       5.551967       7.310392      -0.751514      53.635948 0.90098361E+03  0.24689619E+05                                11.398262                            9.441237      -0.268655       1.913603                    0.995658      32.220990      90.981798       0.602471       0.370999      -1.127553       0.003561       0.073538      -0.025697       0.077980      -0.002017       0.015097      -0.034119      -0.034029      -0.111673      -0.053925       0.003639       0.050285             13.109275      12.623753       6.048850      -1.019442      17.992484      -2.058718       8.711589           0.000460
          161              O       2.402726       5.466944       7.542559      -0.754114      52.677184 0.91685762E+03  0.25297104E+05                                11.324072                            9.574146      -0.235907       1.907183                    0.996190      32.837358      93.795402       0.592117       0.374912      -1.121818      -0.000236       0.086874       0.006311       0.087103       0.029727      -0.006225      -0.020735      -0.100820       0.201770      -0.092152       0.015793       0.076360             12.748995      11.234692       1.519530       0.876492      18.794854       3.228584       8.217440          -0.000284
          162              O       4.057751       6.802340       8.102349      -0.623546      37.037163 0.60655433E+03  0.14992239E+05                                 8.755504                            7.607796       0.413116       2.178842                    0.994635      28.284944      74.810727       0.692516       0.357832      -1.142613      -0.028683       0.068366      -0.004214       0.074259       0.032076       0.001239      -0.027023       0.122021       0.094362      -0.090440       0.035713       0.054728              9.643827      15.393054       0.320637      -0.156886       7.984121      -0.059811       5.554306          -0.000076
          163              O       6.655994      -4.401266      28.269840      -0.515763      35.158885 0.55098311E+03  0.13295631E+05                                 8.480930                            7.271036       0.407735       2.192671                    0.997631      26.995270      70.551311       0.705423       0.359820      -1.141014       0.017938       0.011047      -0.035067       0.040909      -0.025841      -0.033400      -0.059011      -0.002247      -0.118016      -0.091532       0.033769       0.057763              9.276322       8.785255       1.834458      -0.515373       8.942484      -3.675505      10.101227           0.035020
          164              O       0.273419      -2.714560      29.982032      -0.498119      33.091351 0.47909373E+03  0.11195214E+05                                 8.160751                            6.770548       0.323153       2.160505                    0.998125      26.861349      69.719343       0.730526       0.358805      -1.138615       0.001781       0.038644      -0.026284       0.046770      -0.054741      -0.028695      -0.062801      -0.001947       0.030518      -0.099293       0.028477       0.070816              9.161903       5.459235       0.056922      -0.822089       7.254045      -3.000745      14.772429           0.041002
          165              O       7.024117      -2.958638      26.605527      -0.508889      37.450760 0.53520082E+03  0.12829050E+05                                 8.854920                            7.155416       0.464234       2.205886                    0.998656      26.977814      70.410108       0.712269       0.358744      -1.141179       0.016666      -0.052123       0.022787       0.059277      -0.036946      -0.034133      -0.045269       0.026472       0.073618      -0.081737       0.026886       0.054850             10.165986       7.267594       0.821740       0.109414       8.057867      -4.622844      15.172498           0.035807
          166              O       0.722498      -1.358413      28.269238      -0.481729      31.900276 0.44952003E+03  0.10345658E+05                                 7.938877                            6.527232       0.289454       2.140451                    0.998882      26.854193      69.337021       0.748784       0.355419      -1.140490       0.001847      -0.005726       0.051183       0.051536      -0.016431      -0.057511      -0.050673      -0.003839      -0.036007      -0.087925       0.022543       0.065383              8.785420       5.526593       2.138964      -1.488215      10.865225      -4.347556       9.964442           0.047546
          167              O       6.215316       5.114503       3.699010      -0.537273      40.701172 0.54510731E+03  0.13178453E+05                                 9.525878                            7.283697       0.125021       2.098810                    0.995227      27.520417      73.068863       0.694178       0.364966      -1.131809       0.000943      -0.006738       0.004948       0.008412      -0.027635      -0.050815      -0.026508      -0.048054       0.019879      -0.078464       0.032812       0.045652             11.345156       6.304670       0.387793       0.136946      21.086592      -2.909682       6.644207           0.036441
          168              O       7.414388       3.752937       4.984509      -0.691132      47.761726 0.74497708E+03  0.19485002E+05                                10.528944                            8.581474      -0.028350       1.996298                    0.996428      30.739064      85.055903       0.631737       0.370691      -1.126739      -0.024558       0.002985      -0.090848       0.094156      -0.037440      -0.045544       0.004425       0.128115       0.119752      -0.094637       0.001746       0.092891             11.793706      15.014198      -0.901588       6.704294       8.098151      -1.012608      12.268770           0.002703
          169              O       4.477044       4.225724       5.755387      -0.678958      43.764211 0.78059196E+03  0.20663770E+05                                 9.982422                            8.836543      -0.207117       1.948594                    0.994992      30.634100      85.378375       0.616806       0.375121      -1.122990      -0.007983       0.004590      -0.095642       0.096084       0.026470       0.045583      -0.037146      -0.044710      -0.051633      -0.079581       0.028368       0.051213             10.784563      10.371208       2.544446       1.888034      10.502583       3.434661      11.479897           0.000069
          170              O       2.452369       3.550475       5.112185      -0.665721      42.690409 0.63972596E+03  0.16070043E+05                                 9.688343                            7.854769       0.285207       2.110689                    0.997713      29.525359      79.466533       0.674185       0.361663      -1.136312       0.041415       0.016210      -0.082559       0.093776       0.002734       0.019280      -0.056014       0.035893      -0.084510      -0.075945       0.027564       0.048381             10.924178      18.656278      -1.595563      -2.152350       6.776606       0.833909       7.339651           0.000481
          171              O       3.518550       4.544481      20.925421      -0.545683      40.122382 0.61597993E+03  0.15351911E+05                                 9.367121                            7.769784       0.084103       2.076846                    0.994840      28.075562      75.652651       0.668694       0.367521      -1.129987       0.015906      -0.004520       0.012512       0.020736       0.035984       0.014744      -0.042557       0.075099       0.006199      -0.078250       0.027113       0.051136             10.295822       7.135288      -0.449301      -0.057187       7.582543      -3.412140      16.169636           0.027057
          172              O       4.505302       3.153827      22.366601      -0.751507      53.636023 0.90098455E+03  0.24689658E+05                                11.398285                            9.441247      -0.268688       1.913593                    0.995658      32.220989      90.981910       0.602470       0.370999      -1.127552      -0.003560       0.073538      -0.025696       0.077980       0.002018      -0.015096      -0.034120      -0.034034      -0.111679      -0.053926       0.003638       0.050288             13.109307      12.623786      -6.048886       1.019465      17.992534      -2.058734       8.711602           0.000461
          173              O       1.415974       3.068804      22.598768      -0.754118      52.677466 0.91686413E+03  0.25297328E+05                                11.324107                            9.574176      -0.235903       1.907182                    0.996190      32.837469      93.795797       0.592117       0.374912      -1.121818       0.000236       0.086875       0.006315       0.087104      -0.029725       0.006223      -0.020736      -0.100820       0.201764      -0.092151       0.015793       0.076358             12.749033      11.234748      -1.519523      -0.876505      18.794887       3.228590       8.217465          -0.000283
          174              O       7.398349       4.404200      23.158558      -0.623546      37.037002 0.60655093E+03  0.14992132E+05                                 8.755474                            7.607772       0.413128       2.178846                    0.994635      28.284885      74.810482       0.692518       0.357832      -1.142613       0.028683       0.068368      -0.004209       0.074260      -0.032077      -0.001240      -0.027023       0.122020       0.094360      -0.090440       0.035712       0.054728              9.643794      15.393006      -0.320637       0.156882       7.984087      -0.059809       5.554289          -0.000104
          175              O       2.837294       7.673846      16.898788      -0.515739      35.157827 0.55096142E+03  0.13294965E+05                                 8.480729                            7.270869       0.407825       2.192707                    0.997632      26.994834      70.549605       0.705435       0.359818      -1.141016       0.017932      -0.011043       0.035070       0.040907       0.025840       0.033402      -0.059016      -0.002245      -0.118016      -0.091537       0.033771       0.057766              9.276096       8.785025      -1.834405       0.515372       8.942283      -3.675417      10.100980           0.035108
          176              O       4.092119       5.987140      15.186596      -0.498072      33.089600 0.47906239E+03  0.11194298E+05                                 8.160492                            6.770350       0.323051       2.160496                    0.998124      26.860383      69.716243       0.730533       0.358807      -1.138613       0.001776      -0.038643       0.026280       0.046766       0.054747       0.028697      -0.062802      -0.001952       0.030489      -0.099299       0.028479       0.070819              9.161595       5.459081      -0.056917       0.822055       7.253811      -3.000627      14.771894           0.041179
          177              O       3.205417       6.231218      18.563102      -0.508925      37.452705 0.53523567E+03  0.12830086E+05                                 8.855185                            7.155623       0.464497       2.205945                    0.998658      26.978783      70.413030       0.712263       0.358741      -1.141182       0.016664       0.052138      -0.022781       0.059288       0.036952       0.034130      -0.045262       0.026489       0.073601      -0.081736       0.026898       0.054838             10.166295       7.267815      -0.821766      -0.109421       8.058085      -4.623003      15.172985           0.035873
          178              O       4.541198       4.630993      16.899391      -0.481738      31.901207 0.44953642E+03  0.10346132E+05                                 7.939055                            6.527377       0.289703       2.140524                    0.998883      26.854543      69.338300       0.748771       0.355422      -1.140487       0.001852       0.005723      -0.051184       0.051536       0.016439       0.057509      -0.050673      -0.003826      -0.036008      -0.087927       0.022550       0.065377              8.785616       5.526702      -2.139019       1.488249      10.865483      -4.347652       9.964662           0.047786
          179              O       2.396616       2.954357      11.357200      -0.537273      40.701964 0.54511788E+03  0.13178783E+05                                 9.526027                            7.283785       0.125027       2.098808                    0.995227      27.520594      73.069723       0.694171       0.364968      -1.131807       0.000951       0.006725      -0.004950       0.008404       0.027634       0.050825      -0.026512      -0.048075       0.019904      -0.078479       0.032813       0.045667             11.345365       6.304760      -0.387827      -0.136943      21.087037      -2.909749       6.644299           0.036549
          180              O       3.595688       4.315923      10.071701      -0.691137      47.762046 0.74498250E+03  0.19485178E+05                                10.528984                            8.581498      -0.028347       1.996298                    0.996428      30.739181      85.056284       0.631737       0.370690      -1.126740      -0.024564      -0.002988       0.090849       0.094159       0.037442       0.045544       0.004428       0.128113       0.119742      -0.094635       0.001744       0.092891             11.793760      15.014261       0.901600      -6.704333       8.098198      -1.012626      12.268819           0.002762
          181              O       0.658344       3.843136       9.300823      -0.678961      43.764204 0.78059131E+03  0.20663747E+05                                 9.982419                            8.836536      -0.207111       1.948596                    0.994992      30.634097      85.378341       0.616807       0.375121      -1.122990      -0.007980      -0.004589       0.095645       0.096087      -0.026472      -0.045582      -0.037146      -0.044707      -0.051636      -0.079580       0.028368       0.051212             10.784564      10.371210      -2.544452      -1.888027      10.502589       3.434665      11.479892           0.000101
          182              O       6.271069       4.518385       9.944024      -0.665727      42.690619 0.63972928E+03  0.16070146E+05                                 9.688371                            7.854786       0.285208       2.110688                    0.997713      29.525427      79.466746       0.674184       0.361663      -1.136313       0.041416      -0.016207       0.082560       0.093777      -0.002735      -0.019280      -0.056014       0.035893      -0.084501      -0.075944       0.027563       0.048380             10.924218      18.656354       1.595580       2.152367       6.776628       0.833916       7.339670           0.000561
          183              O       7.337250      -1.271901      24.243207      -0.545613      40.117370 0.61588404E+03  0.15348916E+05                                 9.366384                            7.769202       0.083887       2.076828                    0.994834      28.073339      75.645035       0.668717       0.367524      -1.129986       0.015911       0.004521      -0.012494       0.020729      -0.035969      -0.014731      -0.042563       0.075067       0.006265      -0.078237       0.027131       0.051105             10.294988       7.134735       0.449261       0.057117       7.581925      -3.411820      16.168305           0.027020
          184              O       0.686602       0.118753      22.802027      -0.751511      53.635398 0.90097290E+03  0.24689242E+05                                11.398171                            9.441173      -0.268633       1.913612                    0.995658      32.220819      90.981040       0.602474       0.370998      -1.127554      -0.003558      -0.073543       0.025706       0.077987      -0.002017       0.015100      -0.034118      -0.034029      -0.111657      -0.053922       0.003639       0.050283             13.109162      12.623644       6.048780      -1.019433      17.992304      -2.058701       8.711537           0.000457
          185              O       5.234674       0.203776      22.569860      -0.754121      52.677284 0.91686039E+03  0.25297203E+05                                11.324092                            9.574165      -0.235909       1.907181                    0.996190      32.837398      93.795590       0.592116       0.374912      -1.121818       0.000234      -0.086875      -0.006305       0.087103       0.029729      -0.006227      -0.020735      -0.100821       0.201773      -0.092155       0.015794       0.076361             12.749016      11.234711       1.519530       0.876495      18.794881       3.228592       8.217458          -0.000289
          186              O       3.579649      -1.131620      22.010070      -0.623551      37.036830 0.60654780E+03  0.14992034E+05                                 8.755448                            7.607752       0.413130       2.178848                    0.994635      28.284814      74.810226       0.692519       0.357832      -1.142613       0.028681      -0.068369       0.004220       0.074261       0.032076       0.001238      -0.027025       0.122019       0.094364      -0.090440       0.035713       0.054728              9.643761      15.392938       0.320641      -0.156881       7.984067      -0.059812       5.554277          -0.000086

******************************************************
Auxiliary information for the entire system
The total spin magnetic moment of the unit cell is   18.004641
The total net atomic charge of the unit cell is   -0.000002
Accuracy of reproducing the electrostatic potential in the unit cell:
  The inner radius (bohr) =    5.0000
  The outer radius (bohr) =   12.0000
  Valid grid points have density less than (e/(bohr^3)) =    0.0001
  The number of valid grid points were=        29352
  The rms potential error without charges in kcal/mol is=      6.48623
  The rms potential error with partial charges in kcal/mol is=      0.82938
  The RRMSE value at monopole order=      0.12787
  The rms potential error with partial charges and cloud penetration in kcal/mol is=      0.81789
  The RRMSE value at monopole order with cloud penetration is=      0.12610
  The rms potential error with partial charges and atomic dipoles in kcal/mol is=      0.58776
  The RRMSE value at dipole order=      0.09062
  The rms potential error with partial charges, atomic dipoles and cloud penetration in kcal/mol is=      0.57831
  The RRMSE value at dipole order with cloud penetration=      0.08916

******************************************************
The electron densities and ab initio electrostatic potential were computed in VASP using the PBE functional and
projector augmented wave method. See the main text of the journal article for a description of computational details.
The atomic charges, dipoles, and quadrupoles were computed with the DDEC6 method as described in
(a) T. A. Manz and N. Gabaldon Limas, RSC Adv. 6 (2016) 47771-47801 DOI: 10.1039/c6ra04656h
(b) N. Gabaldon Limas and T. A. Manz, RSC Adv. 8 (2018) 2678-2707 DOI: 10.1039/c7ra11829e.
For each atom in the material, the electron cloud parameters were fit to the spherically averaged atom-in-material
electron density using radial positions for which this density was between 10^-4 and 10^-2 electrons per cubic bohr.
The polarizabilities, dispersion coefficients, and quantum Drude oscillator (QDO) parameters were fit using the MCLF method.
The magnetic structure of the system was optimized in VASP from the default ferromagnetic initial guess using spin polarization.
The atomic spin moments (ASMs) were computed on this optimized magnetic structure using the DDEC6 partition as inputs
to the method of T. A. Manz and D. S. Sholl, J. Chem. Theory Comput. 7 (2011) 4146-4164 DOI: 10.1021/ct200539n.
The RMSE and RRMSE were computed using a uniform grid with Ewald summation.
