# Supplementary material for: A collection of forcefield precursors for metal–organic frameworks
Source: RSC Adv. 2019 Nov 13;9(63):36492–507. doi: 10.1039/c9ra07327b (PMC9075174; doi:10.1039/c9ra07327b)
Supplement: RA-009-C9RA07327B-s6346 [file RA-009-C9RA07327B-s6346.xyz]

  608
jmolscript: load "" {1 1 1} spacegroup "x,y,z" unitcell [{     26.115000     0.000000     0.000000 }, {      0.000000    26.436000     0.000000 }, {      0.000000     0.000000    26.347300 }]
Zn     6.426379    13.939703    19.846104     0.951617
Zn     7.582229    15.824854    22.419708     0.933034
Zn    23.640343    19.065114     4.377340     0.936486
Zn    25.374117    19.334233    20.121960     0.948040
Zn     6.631121    25.714297    19.846104     0.951616
Zn     5.475271    23.829146    22.419708     0.933203
Zn    15.532157    20.588886     4.377340     0.934734
Zn    13.798383    20.319767    20.121960     0.948041
Zn    19.483879    12.496297    19.674846     0.951620
Zn    20.639729    10.611146    17.101242     0.933044
Zn    10.582843     7.370886     8.796310     0.934715
Zn    12.316617     7.101767    19.398990     0.948041
Zn    19.688621     0.721703    19.674846     0.951616
Zn    18.532771     2.606854    17.101242     0.933080
Zn     2.474657     5.847114     8.796310     0.935006
Zn     0.740883     6.116233    19.398990     0.948034
Zn    19.688621    12.496297     6.501196     0.951600
Zn    18.532771    10.611146     3.927592     0.932958
Zn     2.474657     7.370886    21.969960     0.934745
Zn     0.740883     7.101767     6.225340     0.948043
Zn    19.483879     0.721703     6.501196     0.951623
Zn    20.639729     2.606854     3.927592     0.933189
Zn    10.582843     5.847114    21.969960     0.934708
Zn    12.316617     6.116233     6.225340     0.948042
Zn     6.631121    13.939703     6.672454     0.951617
Zn     5.475271    15.824854     9.246058     0.933800
Zn    15.532157    19.065114    17.550990     0.934778
Zn    13.798383    19.334233     6.948310     0.948041
Zn     6.426379    25.714297     6.672454     0.951562
Zn     7.582229    23.829146     9.246058     0.934635
Zn    23.640343    20.588886    17.550990     0.935450
Zn    25.374117    20.319767     6.948310     0.948535
H      2.601054    16.710196    20.724786     0.136181
H      1.146448    17.172826    24.476642     0.137695
H      4.554456    15.034153    23.857480     0.127360
H      2.151876    17.453047     0.442635     0.149535
H      0.953197    17.244203     2.769101     0.123449
H      2.530543    17.484770     6.491975     0.128904
H      4.478722    15.417475     3.604311     0.139944
H      4.131393    10.273030    19.391613     0.121730
H      2.345127     8.380212    16.293170     0.134427
H      4.345536    11.853902    15.681913     0.123647
H      4.230630    11.171854    13.284309     0.147939
H      3.878077    12.261017    11.044788     0.135153
H      3.538582    11.000020     7.213891     0.140606
H      1.995186     8.752960    10.214848     0.117362
H     10.456446    22.943804    20.724786     0.136179
H     11.911051    22.481174    24.476642     0.137694
H      8.503044    24.619847    23.857480     0.127361
H     10.905624    22.200953     0.442635     0.149528
H     12.104302    22.409797     2.769101     0.123465
H     10.526956    22.169230     6.491975     0.128794
H      8.578777    24.236525     3.604311     0.139968
H      8.926107     2.944970    19.391613     0.121730
H     10.712373     4.837788    16.293170     0.134424
H      8.711964     1.364098    15.681913     0.123654
H      8.826870     2.046146    13.284309     0.147954
H      9.179422     0.956983    11.044788     0.135160
H      9.518917     2.217980     7.213891     0.140606
H     11.062314     4.465040    10.214848     0.117365
H     15.658554     9.725804    18.796164     0.136175
H     14.203949     9.263174    15.044308     0.137693
H     17.611956    11.401847    15.663470     0.127363
H     15.209376     8.982953    12.731015     0.149529
H     14.010697     9.191797    10.404549     0.123465
H     15.588043     8.951230     6.681675     0.128797
H     17.536222    11.018525     9.569339     0.139963
H     17.188893    16.162970    20.129337     0.121731
H     15.402627    18.055788    23.227780     0.134425
H     17.403036    14.582098    23.839037     0.123641
H     17.288130    15.264146    26.236641     0.147937
H     16.935578    14.174983     2.128862     0.135146
H     16.596082    15.435980     5.959759     0.140607
H     15.052686    17.683040     2.958802     0.117363
H     23.513946     3.492196    18.796164     0.136170
H     24.968551     3.954826    15.044308     0.137704
H     21.560544     1.816153    15.663470     0.127363
H     23.963124     4.235047    12.731015     0.149516
H     25.161802     4.026203    10.404549     0.123476
H     23.584456     4.266770     6.681675     0.128790
H     21.636277     2.199475     9.569339     0.139963
H     21.983607    23.491030    20.129337     0.121733
H     23.769873    21.598212    23.227780     0.134426
H     21.769464    25.071902    23.839037     0.123646
H     21.884370    24.389854    26.236641     0.147935
H     22.236922    25.479017     2.128862     0.135121
H     22.576417    24.218020     5.959759     0.140641
H     24.119814    21.970960     2.958802     0.117322
H     23.513946     9.725804     5.622514     0.136178
H     24.968551     9.263174     1.870658     0.137693
H     21.560544    11.401847     2.489820     0.127359
H     23.963124     8.982953    25.904665     0.149529
H     25.161802     9.191797    23.578199     0.123466
H     23.584456     8.951230    19.855325     0.128798
H     21.636277    11.018525    22.742989     0.139962
H     21.983607    16.162970     6.955687     0.121702
H     23.769873    18.055788    10.054130     0.134657
H     21.769464    14.582098    10.665387     0.123621
H     21.884370    15.264146    13.062991     0.147921
H     22.236922    14.174983    15.302512     0.135148
H     22.576417    15.435980    19.133409     0.140596
H     24.119814    17.683040    16.132452     0.117390
H     15.658554     3.492196     5.622514     0.136175
H     14.203949     3.954826     1.870658     0.137693
H     17.611956     1.816153     2.489820     0.127362
H     15.209376     4.235047    25.904665     0.149529
H     14.010697     4.026203    23.578199     0.123465
H     15.588043     4.266770    19.855325     0.128797
H     17.536222     2.199475    22.742989     0.139963
H     17.188893    23.491030     6.955687     0.121732
H     15.402627    21.598212    10.054130     0.134424
H     17.403036    25.071902    10.665387     0.123646
H     17.288130    24.389854    13.062991     0.147954
H     16.935578    25.479017    15.302512     0.135150
H     16.596082    24.218020    19.133409     0.140602
H     15.052686    21.970960    16.132452     0.117363
H     10.456446    16.710196     7.551136     0.136179
H     11.911051    17.172826    11.302992     0.137695
H      8.503044    15.034153    10.683830     0.127356
H     10.905624    17.453047    13.616285     0.149529
H     12.104302    17.244203    15.942751     0.123465
H     10.526956    17.484770    19.665625     0.128797
H      8.578777    15.417475    16.777961     0.139965
H      8.926107    10.273030     6.217963     0.121729
H     10.712373     8.380212     3.119520     0.134425
H      8.711964    11.853902     2.508263     0.123643
H      8.826870    11.171854     0.110659     0.147941
H      9.179422    12.261017    24.218438     0.135147
H      9.518917    11.000020    20.387541     0.140604
H     11.062314     8.752960    23.388498     0.117363
H      2.601054    22.943804     7.551136     0.136057
H      1.146448    22.481174    11.302992     0.137624
H      4.554456    24.619847    10.683830     0.127099
H      2.151876    22.200953    13.616285     0.149577
H      0.953197    22.409797    15.942751     0.123529
H      2.530543    22.169230    19.665625     0.128769
H      4.478722    24.236525    16.777961     0.139962
H      4.131393     2.944970     6.217963     0.121747
H      2.345127     4.837788     3.119520     0.134422
H      4.345536     1.364098     2.508263     0.123648
H      4.230630     2.046146     0.110659     0.147939
H      3.878077     0.956983    24.218438     0.135149
H      3.538582     2.217980    20.387541     0.140611
H      1.995186     4.465040    23.388498     0.117361
C      4.728643    15.242733    21.191133     0.573948
C      3.727655    15.805820    22.158870    -0.018620
C      2.671826    16.561097    21.660379    -0.114837
C      1.722023    17.099862    22.512714     0.017370
C      0.624410    17.962205    21.993409     0.567530
C      1.802457    16.831008    23.882247    -0.180927
C      2.850713    16.062514    24.363348     0.159843
C      3.833943    15.547276    23.514702    -0.211235
C      2.554047    16.594406     0.485054    -0.186419
C      2.872128    15.889887     1.591904     0.108844
C      2.747559    16.294886     2.971712     0.079345
C      1.652035    17.042496     3.380622    -0.153678
C      1.586486    17.494023     4.693771    -0.018201
C      0.395381    18.299792     5.114274     0.632807
C      2.578073    17.168067     5.597747    -0.120927
C      3.653750    16.371550     5.190418    -0.018114
C      4.725248    15.945402     6.157101     0.630915
C      3.742018    15.947253     3.883065    -0.119854
C      5.197668    12.358037    18.138008     0.556780
C      4.375046    11.208335    17.608428     0.003320
C      3.932136    10.219365    18.464451    -0.117519
C      3.197259     9.147649    17.980188    -0.025025
C      2.665036     8.091002    18.890487     0.634232
C      2.856720     9.105087    16.633841    -0.124788
C      3.269076    10.132390    15.783877     0.069627
C      4.042863    11.170267    16.267350    -0.150162
C      2.870300    10.084277    14.394584     0.109722
C      3.455276    10.625686    13.304596    -0.167576
C      2.924619    10.469713    10.850345     0.164240
C      3.581933    11.614128    10.416142    -0.181567
C      3.804955    11.806582     9.058202    -0.000476
C      4.555762    13.026075     8.595543     0.636239
C      3.363612    10.874977     8.138417    -0.105209
C      2.653284     9.739551     8.569196    -0.008578
C      2.139341     8.784154     7.562466     0.574738
C      2.452982     9.530971     9.917651    -0.192296
C      8.328857    24.411267    21.191133     0.573946
C      9.329845    23.848180    22.158870    -0.018616
C     10.385674    23.092903    21.660379    -0.114837
C     11.335477    22.554138    22.512714     0.017375
C     12.433090    21.691795    21.993409     0.567533
C     11.255043    22.822992    23.882247    -0.180929
C     10.206787    23.591486    24.363348     0.159834
C      9.223557    24.106724    23.514702    -0.211237
C     10.503453    23.059594     0.485054    -0.186412
C     10.185372    23.764113     1.591904     0.108814
C     10.309941    23.359114     2.971712     0.079380
C     11.405465    22.611504     3.380622    -0.153654
C     11.471014    22.159977     4.693771    -0.018342
C     12.662119    21.354208     5.114274     0.632912
C     10.479427    22.485933     5.597747    -0.121039
C      9.403750    23.282450     5.190418    -0.018084
C      8.332252    23.708598     6.157101     0.630952
C      9.315482    23.706747     3.883065    -0.119787
C      7.859832     0.859963    18.138008     0.556756
C      8.682454     2.009665    17.608428     0.003324
C      9.125364     2.998635    18.464451    -0.117519
C      9.860241     4.070351    17.980188    -0.025026
C     10.392464     5.126998    18.890487     0.634230
C     10.200780     4.112913    16.633841    -0.124792
C      9.788424     3.085610    15.783877     0.069625
C      9.014637     2.047733    16.267350    -0.150156
C     10.187200     3.133723    14.394584     0.109722
C      9.602224     2.592314    13.304596    -0.167568
C     10.132881     2.748287    10.850345     0.164238
C      9.475567     1.603872    10.416142    -0.181562
C      9.252545     1.411418     9.058202    -0.000471
C      8.501738     0.191925     8.595543     0.636275
C      9.693888     2.343023     8.138417    -0.105217
C     10.404216     3.478449     8.569196    -0.008574
C     10.918159     4.433846     7.562466     0.574739
C     10.604518     3.687029     9.917651    -0.192292
C     17.786143    11.193267    18.329817     0.573948
C     16.785155    10.630180    17.362080    -0.018616
C     15.729326     9.874903    17.860571    -0.114841
C     14.779523     9.336138    17.008236     0.017374
C     13.681910     8.473795    17.527541     0.567533
C     14.859957     9.604992    15.638703    -0.180928
C     15.908213    10.373486    15.157602     0.159833
C     16.891443    10.888724    16.006248    -0.211234
C     15.611547     9.841594    12.688596    -0.186416
C     15.929628    10.546113    11.581746     0.108809
C     15.805059    10.141114    10.201938     0.079379
C     14.709535     9.393504     9.793028    -0.153657
C     14.643986     8.941977     8.479879    -0.018343
C     13.452881     8.136208     8.059376     0.632911
C     15.635573     9.267933     7.575903    -0.121039
C     16.711250    10.064450     7.983232    -0.018095
C     17.782748    10.490598     7.016549     0.630882
C     16.799518    10.488747     9.290585    -0.119801
C     18.255168    14.077963    21.382942     0.556780
C     17.432546    15.227665    21.912522     0.003320
C     16.989636    16.216635    21.056499    -0.117522
C     16.254759    17.288351    21.540762    -0.025024
C     15.722536    18.344998    20.630463     0.634232
C     15.914220    17.330913    22.887109    -0.124797
C     16.326576    16.303610    23.737073     0.069620
C     17.100363    15.265733    23.253600    -0.150171
C     15.927800    16.351723    25.126366     0.109720
C     16.512776    15.810314    26.216354    -0.167589
C     15.982119    15.966287     2.323305     0.164232
C     16.639433    14.821872     2.757508    -0.181590
C     16.862455    14.629418     4.115448    -0.000488
C     17.613262    13.409925     4.578107     0.636210
C     16.421112    15.561023     5.035233    -0.105215
C     15.710784    16.696449     4.604454    -0.008573
C     15.196841    17.651846     5.611184     0.574737
C     15.510482    16.905029     3.255999    -0.192300
C     21.386357     2.024733    18.329817     0.573953
C     22.387345     2.587820    17.362080    -0.018628
C     23.443174     3.343097    17.860571    -0.114847
C     24.392977     3.881862    17.008236     0.017363
C     25.490590     4.744205    17.527541     0.567531
C     24.312543     3.613008    15.638703    -0.180903
C     23.264287     2.844514    15.157602     0.159863
C     22.281057     2.329276    16.006248    -0.211220
C     23.560953     3.376406    12.688596    -0.186435
C     23.242872     2.671887    11.581746     0.108815
C     23.367441     3.076886    10.201938     0.079414
C     24.462965     3.824496     9.793028    -0.153604
C     24.528514     4.276023     8.479879    -0.018345
C     25.719619     5.081792     8.059376     0.632933
C     23.536927     3.950067     7.575903    -0.121024
C     22.461250     3.153550     7.983232    -0.018092
C     21.389752     2.727402     7.016549     0.630905
C     22.372982     2.729253     9.290585    -0.119760
C     20.917332    25.576037    21.382942     0.556775
C     21.739954    24.426335    21.912522     0.003318
C     22.182864    23.437365    21.056499    -0.117506
C     22.917741    22.365649    21.540762    -0.025026
C     23.449964    21.309002    20.630463     0.634258
C     23.258280    22.323087    22.887109    -0.124786
C     22.845924    23.350390    23.737073     0.069646
C     22.072137    24.388267    23.253600    -0.150163
C     23.244700    23.302277    25.126366     0.109697
C     22.659724    23.843686    26.216354    -0.167583
C     23.190381    23.687713     2.323305     0.164204
C     22.533067    24.832128     2.757508    -0.181660
C     22.310044    25.024582     4.115448    -0.000502
C     21.559238    26.244075     4.578107     0.636238
C     22.751388    24.092977     5.035233    -0.105152
C     23.461716    22.957551     4.604454    -0.008478
C     23.975659    22.002154     5.611184     0.574490
C     23.662018    22.748971     3.255999    -0.192351
C     21.386357    11.193267     5.156167     0.573948
C     22.387345    10.630180     4.188430    -0.018612
C     23.443174     9.874903     4.686921    -0.114833
C     24.392977     9.336138     3.834586     0.017375
C     25.490590     8.473795     4.353891     0.567532
C     24.312543     9.604992     2.465053    -0.180927
C     23.264287    10.373486     1.983952     0.159831
C     22.281057    10.888724     2.832598    -0.211237
C     23.560953     9.841594    25.862246    -0.186415
C     23.242872    10.546113    24.755396     0.108812
C     23.367441    10.141114    23.375588     0.079378
C     24.462965     9.393504    22.966678    -0.153655
C     24.528514     8.941977    21.653529    -0.018342
C     25.719619     8.136208    21.233026     0.632912
C     23.536927     9.267933    20.749553    -0.121037
C     22.461250    10.064450    21.156882    -0.018095
C     21.389752    10.490598    20.190199     0.630884
C     22.372982    10.488747    22.464235    -0.119804
C     20.917332    14.077963     8.209292     0.556778
C     21.739954    15.227665     8.738872     0.003260
C     22.182864    16.216635     7.882849    -0.117532
C     22.917741    17.288351     8.367112    -0.024860
C     23.449964    18.344998     7.456813     0.634017
C     23.258280    17.330913     9.713459    -0.124572
C     22.845924    16.303610    10.563423     0.069629
C     22.072137    15.265733    10.079950    -0.150241
C     23.244700    16.351723    11.952716     0.109733
C     22.659724    15.810314    13.042704    -0.167605
C     23.190381    15.966287    15.496955     0.164268
C     22.533067    14.821872    15.931158    -0.181580
C     22.310044    14.629418    17.289098    -0.000497
C     21.559238    13.409925    17.751757     0.636219
C     22.751388    15.561023    18.208883    -0.105234
C     23.461716    16.696449    17.778104    -0.008599
C     23.975659    17.651846    18.784834     0.574741
C     23.662018    16.905029    16.429649    -0.192279
C     17.786143     2.024733     5.156167     0.573943
C     16.785155     2.587820     4.188430    -0.018616
C     15.729326     3.343097     4.686921    -0.114839
C     14.779523     3.881862     3.834586     0.017375
C     13.681910     4.744205     4.353891     0.567533
C     14.859957     3.613008     2.465053    -0.180929
C     15.908213     2.844514     1.983952     0.159832
C     16.891443     2.329276     2.832598    -0.211237
C     15.611547     3.376406    25.862246    -0.186417
C     15.929628     2.671887    24.755396     0.108810
C     15.805059     3.076886    23.375588     0.079378
C     14.709535     3.824496    22.966678    -0.153657
C     14.643986     4.276023    21.653529    -0.018343
C     13.452881     5.081792    21.233026     0.632909
C     15.635573     3.950067    20.749553    -0.121039
C     16.711250     3.153550    21.156882    -0.018095
C     17.782748     2.727402    20.190199     0.630885
C     16.799518     2.729253    22.464235    -0.119803
C     18.255168    25.576037     8.209292     0.556768
C     17.432546    24.426335     8.738872     0.003335
C     16.989636    23.437365     7.882849    -0.117488
C     16.254759    22.365649     8.367112    -0.025020
C     15.722536    21.309002     7.456813     0.634237
C     15.914220    22.323087     9.713459    -0.124775
C     16.326576    23.350390    10.563423     0.069632
C     17.100363    24.388267    10.079950    -0.150143
C     15.927800    23.302277    11.952716     0.109731
C     16.512776    23.843686    13.042704    -0.167553
C     15.982119    23.687713    15.496955     0.164241
C     16.639433    24.832128    15.931158    -0.181571
C     16.862455    25.024582    17.289098    -0.000486
C     17.613262    26.244075    17.751757     0.636219
C     16.421112    24.092977    18.208883    -0.105220
C     15.710784    22.957551    17.778104    -0.008579
C     15.196841    22.002154    18.784834     0.574740
C     15.510482    22.748971    16.429649    -0.192292
C      8.328857    15.242733     8.017483     0.573954
C      9.329845    15.805820     8.985220    -0.018622
C     10.385674    16.561097     8.486729    -0.114831
C     11.335477    17.099862     9.339064     0.017378
C     12.433090    17.962205     8.819759     0.567529
C     11.255043    16.831008    10.708597    -0.180922
C     10.206787    16.062514    11.189698     0.159841
C      9.223557    15.547276    10.341052    -0.211237
C     10.503453    16.594406    13.658704    -0.186403
C     10.185372    15.889887    14.765554     0.108815
C     10.309941    16.294886    16.145362     0.079380
C     11.405465    17.042496    16.554272    -0.153655
C     11.471014    17.494023    17.867421    -0.018343
C     12.662119    18.299792    18.287924     0.632914
C     10.479427    17.168067    18.771397    -0.121037
C      9.403750    16.371550    18.364068    -0.018093
C      8.332252    15.945402    19.330751     0.630886
C      9.315482    15.947253    17.056715    -0.119794
C      7.859832    12.358037     4.964358     0.556777
C      8.682454    11.208335     4.434778     0.003320
C      9.125364    10.219365     5.290801    -0.117523
C      9.860241     9.147649     4.806538    -0.025024
C     10.392464     8.091002     5.716837     0.634230
C     10.200780     9.105087     3.460191    -0.124794
C      9.788424    10.132390     2.610227     0.069622
C      9.014637    11.170267     3.093700    -0.150168
C     10.187200    10.084277     1.220934     0.109721
C      9.602224    10.625686     0.130946    -0.167581
C     10.132881    10.469713    24.023995     0.164234
C      9.475567    11.614128    23.589792    -0.181585
C      9.252545    11.806582    22.231852    -0.000486
C      8.501738    13.026075    21.769193     0.636214
C      9.693888    10.874977    21.312067    -0.105219
C     10.404216     9.739551    21.742846    -0.008574
C     10.918159     8.784154    20.736116     0.574738
C     10.604518     9.530971    23.091301    -0.192296
C      4.728643    24.411267     8.017483     0.574021
C      3.727655    23.848180     8.985220    -0.019100
C      2.671826    23.092903     8.486729    -0.115147
C      1.722023    22.554138     9.339064     0.018114
C      0.624410    21.691795     8.819759     0.568211
C      1.802457    22.822992    10.708597    -0.180687
C      2.850713    23.591486    11.189698     0.159468
C      3.833943    24.106724    10.341052    -0.211894
C      2.554047    23.059594    13.658704    -0.186252
C      2.872128    23.764113    14.765554     0.108631
C      2.747559    23.359114    16.145362     0.079527
C      1.652035    22.611504    16.554272    -0.153590
C      1.586486    22.159977    17.867421    -0.018381
C      0.395381    21.354208    18.287924     0.632945
C      2.578073    22.485933    18.771397    -0.121099
C      3.653750    23.282450    18.364068    -0.018150
C      4.725248    23.708598    19.330751     0.630905
C      3.742018    23.706747    17.056715    -0.119800
C      5.197668     0.859963     4.964358     0.556767
C      4.375046     2.009665     4.434778     0.003335
C      3.932136     2.998635     5.290801    -0.117468
C      3.197259     4.070351     4.806538    -0.025024
C      2.665036     5.126998     5.716837     0.634246
C      2.856720     4.112913     3.460191    -0.124784
C      3.269076     3.085610     2.610227     0.069627
C      4.042863     2.047733     3.093700    -0.150145
C      2.870300     3.133723     1.220934     0.109731
C      3.455276     2.592314     0.130946    -0.167575
C      2.924619     2.748287    24.023995     0.164236
C      3.581933     1.603872    23.589792    -0.181582
C      3.804955     1.411418    22.231852    -0.000484
C      4.555762     0.191925    21.769193     0.636221
C      3.363612     2.343023    21.312067    -0.105209
C      2.653284     3.478449    21.742846    -0.008576
C      2.139341     4.433846    20.736116     0.574735
C      2.452982     3.687029    23.091301    -0.192299
N      2.937154    15.798947    25.787420     0.143291
N      3.446658    14.645808    26.270629    -0.131149
N      3.410097    14.702117     1.230946    -0.208511
N      1.717061     9.472283    14.005961    -0.203562
N      1.625136     9.556614    12.703351    -0.129778
N      2.721444    10.236812    12.262033     0.125114
N     10.120346    23.855053    25.787420     0.143301
N      9.610842    25.008192    26.270629    -0.131121
N      9.647403    24.951883     1.230946    -0.208506
N     11.340439     3.745717    14.005961    -0.203570
N     11.432364     3.661386    12.703351    -0.129796
N     10.336056     2.981188    12.262033     0.125113
N     15.994654    10.637053    13.733530     0.143299
N     16.504158    11.790192    13.250321    -0.131115
N     16.467597    11.733883    11.942704    -0.208503
N     14.774561    16.963717    25.514989    -0.203568
N     14.682636    16.879386     0.470299    -0.129788
N     15.778944    16.199188     0.911617     0.125114
N     23.177846     2.580947    13.733530     0.143278
N     22.668342     1.427808    13.250321    -0.131061
N     22.704903     1.484117    11.942704    -0.208376
N     24.397939    22.690283    25.514989    -0.203610
N     24.489864    22.774614     0.470299    -0.129729
N     23.393556    23.454812     0.911617     0.125135
N     23.177846    10.637053     0.559880     0.143304
N     22.668342    11.790192     0.076671    -0.131124
N     22.704903    11.733883    25.116354    -0.208512
N     24.397939    16.963717    12.341339    -0.203218
N     24.489864    16.879386    13.643949    -0.129709
N     23.393556    16.199188    14.085267     0.125057
N     15.994654     2.580947     0.559880     0.143300
N     16.504158     1.427808     0.076671    -0.131116
N     16.467597     1.484117    25.116354    -0.208507
N     14.774561    22.690283    12.341339    -0.203578
N     14.682636    22.774614    13.643949    -0.129797
N     15.778944    23.454812    14.085267     0.125115
N     10.120346    15.798947    12.613770     0.143299
N      9.610842    14.645808    13.096979    -0.131125
N      9.647403    14.702117    14.404596    -0.208505
N     11.340439     9.472283     0.832311    -0.203570
N     11.432364     9.556614    25.877001    -0.129791
N     10.336056    10.236812    25.435683     0.125115
N      2.937154    23.855053    12.613770     0.143567
N      3.446658    25.008192    13.096979    -0.131127
N      3.410097    24.951883    14.404596    -0.208883
N      1.717061     3.745717     0.832311    -0.203558
N      1.625136     3.661386    25.877001    -0.129788
N      2.721444     2.981188    25.435683     0.125115
O      5.821295    14.749966    21.655109    -0.589738
O      4.471671    15.204930    19.986535    -0.455787
O      0.674028    18.196956    20.738487    -0.546930
O     25.871347    18.384652    22.745097    -0.472501
O      5.639795    15.249078     5.654131    -0.521771
O      4.633323    16.286427     7.355112    -0.587566
O      0.466936    18.868959     6.232190    -0.525110
O     25.535508    18.336538     4.325173    -0.575037
O      5.277841    12.419633    19.420595    -0.540566
O      5.878486    13.112256    17.405026    -0.471421
O      2.960658     8.149690    20.087972    -0.586642
O      1.938778     7.213591    18.342463    -0.525021
O      4.620788    13.990724     9.391495    -0.562955
O      5.050380    12.951789     7.445484    -0.523963
O      2.232049     9.015469     6.364717    -0.451277
O      1.563505     7.708473     7.991927    -0.593244
O      7.236205    24.904034    21.655109    -0.589753
O      8.585829    24.449070    19.986535    -0.455786
O     12.383472    21.457044    20.738487    -0.546962
O     13.301153    21.269348    22.745097    -0.472533
O      7.417705    24.404922     5.654131    -0.521667
O      8.424177    23.367573     7.355112    -0.587751
O     12.590564    20.785041     6.232190    -0.525717
O     13.636992    21.317462     4.325173    -0.574699
O      7.779658     0.798367    19.420595    -0.540550
O      7.179013     0.105744    17.405026    -0.471310
O     10.096842     5.068310    20.087972    -0.586638
O     11.118722     6.004409    18.342463    -0.525025
O      8.436712    25.663276     9.391495    -0.563069
O      8.007120     0.266211     7.445484    -0.523923
O     10.825451     4.202531     6.364717    -0.451296
O     11.493995     5.509527     7.991927    -0.593220
O     18.878795    11.686034    17.865841    -0.589735
O     17.529171    11.231070    19.534415    -0.455804
O     13.731528     8.239044    18.782463    -0.546967
O     12.813847     8.051348    16.775853    -0.472532
O     18.697295    11.186922     7.519519    -0.521749
O     17.690823    10.149573     5.818538    -0.587582
O     13.524436     7.567041     6.941460    -0.525714
O     12.478008     8.099462     8.848477    -0.574697
O     18.335341    14.016367    20.100355    -0.540571
O     18.935986    13.323744    22.115924    -0.471453
O     16.018158    18.286310    19.432978    -0.586643
O     14.996278    19.222409    21.178487    -0.525024
O     17.678288    12.445276     3.782155    -0.562886
O     18.107880    13.484211     5.728166    -0.523968
O     15.289549    17.420531     6.808933    -0.451282
O     14.621005    18.727527     5.181723    -0.593221
O     20.293705     1.531966    17.865841    -0.589733
O     21.643329     1.986930    19.534415    -0.455802
O     25.440972     4.978956    18.782463    -0.546946
O      0.243653     5.166652    16.775853    -0.472451
O     20.475205     2.031078     7.519519    -0.521746
O     21.481677     3.068427     5.818538    -0.587609
O     25.648064     5.650959     6.941460    -0.525718
O      0.579492     5.118538     8.848477    -0.574701
O     20.837158    25.637633    20.100355    -0.540551
O     20.236513    26.330256    22.115924    -0.471431
O     23.154342    21.367690    19.432978    -0.586728
O     24.176222    20.431591    21.178487    -0.525017
O     21.494212     0.772724     3.782155    -0.562923
O     21.064620    26.169789     5.728166    -0.523931
O     23.882951    22.233469     6.808933    -0.450317
O     24.551495    20.926473     5.181723    -0.593157
O     20.293705    11.686034     4.692191    -0.589733
O     21.643329    11.231070     6.360765    -0.455795
O     25.440972     8.239044     5.608813    -0.546952
O      0.243653     8.051348     3.602203    -0.472512
O     20.475205    11.186922    20.693169    -0.521750
O     21.481677    10.149573    18.992188    -0.587590
O     25.648064     7.567041    20.115110    -0.525711
O      0.579492     8.099462    22.022127    -0.574700
O     20.837158    14.016367     6.926705    -0.540512
O     20.236513    13.323744     8.942274    -0.471321
O     23.154342    18.286310     6.259328    -0.587016
O     24.176222    19.222409     8.004837    -0.524295
O     21.494212    12.445276    16.955805    -0.562888
O     21.064620    13.484211    18.901816    -0.523977
O     23.882951    17.420531    19.982583    -0.451277
O     24.551495    18.727527    18.355373    -0.593260
O     18.878795     1.531966     4.692191    -0.589741
O     17.529171     1.986930     6.360765    -0.455799
O     13.731528     4.978956     5.608813    -0.546967
O     12.813847     5.166652     3.602203    -0.472537
O     18.697295     2.031078    20.693169    -0.521748
O     17.690823     3.068427    18.992188    -0.587599
O     13.524436     5.650959    20.115110    -0.525715
O     12.478008     5.118538    22.022127    -0.574698
O     18.335341    25.637633     6.926705    -0.540518
O     18.935986    26.330256     8.942274    -0.471287
O     16.018158    21.367690     6.259328    -0.586633
O     14.996278    20.431591     8.004837    -0.525025
O     17.678288     0.772724    16.955805    -0.562895
O     18.107880    26.169789    18.901816    -0.523973
O     15.289549    22.233469    19.982583    -0.451294
O     14.621005    20.926473    18.355373    -0.593224
O      7.236205    14.749966     8.481459    -0.589821
O      8.585829    15.204930     6.812885    -0.455760
O     12.383472    18.196956     7.564837    -0.546965
O     13.301153    18.384652     9.571447    -0.472521
O      7.417705    15.249078    18.827781    -0.521741
O      8.424177    16.286427    20.528762    -0.587591
O     12.590564    18.868959    19.405840    -0.525713
O     13.636992    18.336538    17.498823    -0.574703
O      7.779658    12.419633     6.246945    -0.540575
O      7.179013    13.112256     4.231376    -0.471418
O     10.096842     8.149690     6.914322    -0.586637
O     11.118722     7.213591     5.168813    -0.525024
O      8.436712    13.990724    22.565145    -0.562893
O      8.007120    12.951789    20.619134    -0.523972
O     10.825451     9.015469    19.538367    -0.451297
O     11.493995     7.708473    21.165577    -0.593222
O      5.821295    24.904034     8.481459    -0.589832
O      4.471671    24.449070     6.812885    -0.455661
O      0.674028    21.457044     7.564837    -0.549863
O     25.871347    21.269348     9.571447    -0.480429
O      5.639795    24.404922    18.827781    -0.521738
O      4.633323    23.367573    20.528762    -0.587615
O      0.466936    20.785041    19.405840    -0.525728
O     25.535508    21.317462    17.498823    -0.574709
O      5.277841     0.798367     6.246945    -0.540388
O      5.878486     0.105744     4.231376    -0.471277
O      2.960658     5.068310     6.914322    -0.586653
O      1.938778     6.004409     5.168813    -0.525028
O      4.620788    25.663276    22.565145    -0.562908
O      5.050380     0.266211    20.619134    -0.523954
O      2.232049     4.202531    19.538367    -0.451274
O      1.563505     5.509527    21.165577    -0.593223

The following XYZ coordinates are in angstroms. Other properties are in atomic units.
The sperically averaged electron density of each atom fit to a function of the form exp(a - br)
eigen_1, eigen_2 and eigen_3 are the three eigenvalues of traceless quadrupole moment tensor
  atom number  atomic symbol              X              Y              Z     net charge C6 coefficient C8 coefficient C10 coefficient fluctuating dipole atomic polarizability isotropic forcefield polarizability              a              b squared Pearson coefficient          <r^3>          <r^4>         wp_QDO          m_QDO          q_QDO       dipole_x       dipole_y       dipole_z         dipole            Qxy            Qxz            Qyz     Q(x^2-y^2)  Q(3z^2 - R^2)        eigen_1        eigen_2        eigen_3 static polarizability      alpha(xx)      alpha(xy)      alpha(xz)      alpha(yy)      alpha(yz)      alpha(zz) atomic spin moment
            1             Zn       6.426379      13.939703      19.846104       0.951617      92.890393 0.18198051E+04  0.57560971E+05                                17.119790                           14.182600       0.115538       1.912363                    0.998386      45.081423     123.073942       0.467181       0.414494      -1.132718       0.001517      -0.030660      -0.018518       0.035851      -0.030688      -0.055295      -0.021437       0.013648       0.125621      -0.076668       0.000759       0.075910             21.344170      25.403741       3.486251       0.911711      22.044409       3.904932      16.584359           0.005370
            2             Zn       7.582229      15.824854      22.419708       0.933034      85.815884 0.19783821E+04  0.64273076E+05                                16.743167                           15.296770       0.033171       1.864452                    0.999461      47.109225     132.859718       0.425076       0.443528      -1.107202       0.076200       0.015118       0.031885       0.083973       0.058938       0.041911      -0.038713       0.059973      -0.079435      -0.096686       0.014539       0.082148             18.110174      18.915591      -1.096971      -1.865371      18.534299       0.587297      16.880630           0.149107
            3             Zn      23.640343      19.065114       4.377340       0.936486      86.836300 0.19669105E+04  0.63806576E+05                                16.853003                           15.244141       0.056337       1.870560                    0.999649      47.056250     132.606190       0.426160       0.443050      -1.107517      -0.012938      -0.075093      -0.027601       0.081045       0.048405      -0.052053       0.033086      -0.072550      -0.108646      -0.100836       0.021768       0.079068             18.402678      18.599069      -1.419836       0.420124      19.062230      -2.159795      17.546734           0.156129
            4             Zn      25.374117      19.334233      20.121960       0.948040      92.585651 0.17929383E+04  0.56515513E+05                                17.083637                           14.083620       0.069251       1.900837                    0.998029      45.036410     122.844048       0.468392       0.414853      -1.132175       0.034696      -0.007878       0.013157       0.037934       0.021644      -0.018513       0.063184       0.002281       0.128070      -0.075358      -0.006052       0.081410             21.417543      21.455745      -2.874966       3.867044      25.840461      -1.254746      16.956423          -0.000615
            5             Zn       6.631121      25.714297      19.846104       0.951616      92.890410 0.18198015E+04  0.57560822E+05                                17.119784                           14.182581       0.115554       1.912367                    0.998386      45.081429     123.073882       0.467181       0.414494      -1.132718      -0.001519       0.030669      -0.018518       0.035858      -0.030698       0.055307       0.021425       0.013666       0.125642      -0.076679       0.000752       0.075927             21.344230      25.404038       3.486195      -0.911085      22.044411      -3.904528      16.584240           0.005382
            6             Zn       5.475271      23.829146      22.419708       0.933203      85.778921 0.19772804E+04  0.64227876E+05                                16.737870                           15.292037       0.033517       1.864619                    0.999461      47.101171     132.824155       0.425165       0.443500      -1.107227      -0.076219      -0.015226       0.032049       0.084073       0.058957      -0.041929       0.038498       0.059839      -0.079167      -0.096517       0.014392       0.082125             18.104412      18.909392      -1.096581       1.864809      18.528182      -0.586923      16.875661           0.148785
            7             Zn      15.532157      20.588886       4.377340       0.934734      87.190376 0.19772786E+04  0.64231386E+05                                16.902888                           15.288350       0.052987       1.868930                    0.999650      47.134146     132.945034       0.425346       0.443287      -1.107298       0.011561       0.074886      -0.026260       0.080195       0.048245       0.054153      -0.032750      -0.075015      -0.111177      -0.102999       0.022987       0.080012             18.457991      18.653839      -1.425419      -0.421859      19.120991       2.168481      17.599144           0.159571
            8             Zn      13.798383      20.319767      20.121960       0.948041      92.584349 0.17929092E+04  0.56514363E+05                                17.083475                           14.083487       0.069251       1.900842                    0.998029      45.036134     122.843021       0.468395       0.414852      -1.132176      -0.034685       0.007870       0.013160       0.037923       0.021645       0.018503      -0.063148       0.002285       0.128033      -0.075327      -0.006042       0.081369             21.417356      21.455593      -2.875517      -3.867852      25.839651       1.255135      16.956824          -0.000621
            9             Zn      19.483879      12.496297      19.674846       0.951620      92.890569 0.18198021E+04  0.57560867E+05                                17.119828                           14.182597       0.115530       1.912361                    0.998386      45.081386     123.073937       0.467180       0.414494      -1.132717       0.001518       0.030662       0.018518       0.035852       0.030687       0.055300      -0.021434       0.013650       0.125621      -0.076669       0.000754       0.075914             21.344325      25.404031      -3.486338      -0.911698      22.044514       3.904956      16.584431           0.005368
           10             Zn      20.639729      10.611146      17.101242       0.933044      85.812035 0.19782675E+04  0.64268335E+05                                16.742532                           15.296206       0.033206       1.864464                    0.999462      47.108725     132.856658       0.425089       0.443520      -1.107208       0.076207      -0.015123      -0.031893       0.083985      -0.058952      -0.041919      -0.038695       0.059976      -0.079401      -0.096684       0.014524       0.082160             18.109485      18.914920       1.096858       1.865280      18.533476       0.587270      16.880057           0.149066
           11             Zn      10.582843       7.370886       8.796310       0.934715      87.194579 0.19773938E+04  0.64236133E+05                                16.903523                           15.288877       0.052956       1.868916                    0.999650      47.134848     132.948526       0.425334       0.443291      -1.107294      -0.011548       0.074879       0.026253       0.080183      -0.048238       0.054164       0.032739      -0.075044      -0.111154      -0.103003       0.022991       0.080011             18.458764      18.654574       1.425637      -0.421970      19.121684      -2.168734      17.600033           0.159598
           12             Zn      12.316617       7.101767      19.398990       0.948041      92.584517 0.17929097E+04  0.56514389E+05                                17.083504                           14.083492       0.069247       1.900841                    0.998029      45.036145     122.843115       0.468395       0.414852      -1.132176       0.034684       0.007869      -0.013161       0.037923      -0.021646       0.018501       0.063144       0.002285       0.128029      -0.075324      -0.006041       0.081365             21.417454      21.455725       2.875559      -3.867973      25.839666      -1.255238      16.956970          -0.000621
           13             Zn      19.688621       0.721703      19.674846       0.951616      92.890133 0.18198032E+04  0.57560885E+05                                17.119749                           14.182590       0.115539       1.912364                    0.998386      45.081377     123.073719       0.467181       0.414494      -1.132718      -0.001518      -0.030663       0.018516       0.035852       0.030684      -0.055302       0.021441       0.013655       0.125626      -0.076671       0.000753       0.075918             21.344091      25.403807      -3.486209       0.911546      22.044219      -3.904764      16.584248           0.005370
           14             Zn      18.532771       2.606854      17.101242       0.933080      85.804610 0.19780500E+04  0.64259446E+05                                16.741551                           15.295344       0.033243       1.864493                    0.999461      47.106791     132.848946       0.425103       0.443519      -1.107209      -0.076199       0.015151      -0.031930       0.083996      -0.058947       0.041911       0.038662       0.059914      -0.079335      -0.096643       0.014511       0.082131             18.108376      18.913712       1.096765      -1.865200      18.532359      -0.587195      16.879058           0.149005
           15             Zn       2.474657       5.847114       8.796310       0.935006      87.134696 0.19756834E+04  0.64165962E+05                                16.895046                           15.281558       0.053505       1.869181                    0.999650      47.122107     132.892555       0.425471       0.443250      -1.107332       0.011721      -0.074944       0.026445       0.080332      -0.048288      -0.053903      -0.032809      -0.074887      -0.110869      -0.102783       0.022811       0.079972             18.449093      18.644530       1.424603       0.421598      19.111905       2.167199      17.590846           0.159217
           16             Zn       0.740883       6.116233      19.398990       0.948034      92.584607 0.17929185E+04  0.56514725E+05                                17.083491                           14.083515       0.069264       1.900844                    0.998029      45.036271     122.843419       0.468395       0.414852      -1.132177      -0.034683      -0.007868      -0.013157       0.037920      -0.021645      -0.018506      -0.063147       0.002282       0.128028      -0.075327      -0.006041       0.081368             21.417331      21.455610       2.875495       3.867837      25.839549       1.255237      16.956834          -0.000621
           17             Zn      19.688621      12.496297       6.501196       0.951600      92.891575 0.18198308E+04  0.57561980E+05                                17.119911                           14.182677       0.115551       1.912363                    0.998386      45.081775     123.075044       0.467180       0.414493      -1.132719      -0.001525       0.030652       0.018510       0.035840      -0.030689      -0.055298      -0.021436       0.013654       0.125612      -0.076669       0.000758       0.075911             21.344519      25.404143       3.486535       0.911832      22.044748       3.905136      16.584666           0.005378
           18             Zn      18.532771      10.611146       3.927592       0.932958      85.832128 0.19788609E+04  0.64292712E+05                                16.745477                           15.298810       0.033035       1.864383                    0.999462      47.112805     132.875341       0.425039       0.443539      -1.107192      -0.076205      -0.015065      -0.031830       0.083948       0.058944       0.041910      -0.038782       0.060058      -0.079519      -0.096755       0.014577       0.082178             18.112768      18.918354      -1.097093      -1.865671      18.536840       0.587487      16.883109           0.149224
           19             Zn       2.474657       7.370886      21.969960       0.934745      87.188335 0.19772161E+04  0.64228874E+05                                16.902709                           15.288178       0.053003       1.868944                    0.999650      47.133237     132.942161       0.425345       0.443291      -1.107295       0.011576       0.074884       0.026283       0.080202       0.048243      -0.054131       0.032745      -0.075009      -0.111106      -0.102970       0.022972       0.079998             18.457798      18.653631      -1.425477       0.421884      19.120767      -2.168538      17.598997           0.159570
           20             Zn       0.740883       7.101767       6.225340       0.948043      92.584424 0.17929195E+04  0.56514781E+05                                17.083486                           14.083542       0.069246       1.900839                    0.998029      45.036235     122.843476       0.468393       0.414853      -1.132175      -0.034688       0.007872      -0.013160       0.037927       0.021646      -0.018500       0.063161       0.002272       0.128044      -0.075335      -0.006050       0.081385             21.417217      21.455385      -2.875258       3.867735      25.839520      -1.254907      16.956748          -0.000617
           21             Zn      19.483879       0.721703       6.501196       0.951623      92.887681 0.18197702E+04  0.57559520E+05                                17.119390                           14.182431       0.115582       1.912378                    0.998386      45.081037     123.072005       0.467186       0.414492      -1.132721       0.001528      -0.030672       0.018524       0.035864      -0.030697       0.055335       0.021411       0.013650       0.125619      -0.076685       0.000742       0.075944             21.343382      25.403020       3.485796      -0.911041      22.043480      -3.904666      16.583645           0.005383
           22             Zn      20.639729       2.606854       3.927592       0.933189      85.782600 0.19774016E+04  0.64232856E+05                                16.738411                           15.292576       0.033474       1.864601                    0.999461      47.101975     132.827906       0.425154       0.443504      -1.107223       0.076208       0.015254      -0.032011       0.084054       0.058949      -0.041919       0.038506       0.059812      -0.079262      -0.096513       0.014392       0.082121             18.104837      18.910112      -1.096687       1.864652      18.528753      -0.586982      16.875648           0.148782
           23             Zn      10.582843       5.847114      21.969960       0.934708      87.194643 0.19773979E+04  0.64236335E+05                                16.903613                           15.288966       0.052942       1.868916                    0.999650      47.134542     132.947996       0.425330       0.443296      -1.107291      -0.011558      -0.074880       0.026263       0.080189       0.048239       0.054160      -0.032739      -0.075041      -0.111151      -0.102999       0.022988       0.080011             18.458846      18.654648      -1.425563      -0.421949      19.121875       2.168733      17.600016           0.159643
           24             Zn      12.316617       6.116233       6.225340       0.948042      92.584416 0.17929078E+04  0.56514312E+05                                17.083488                           14.083483       0.069249       1.900841                    0.998029      45.036124     122.843013       0.468395       0.414852      -1.132176       0.034684      -0.007869      -0.013160       0.037923       0.021646       0.018501      -0.063145       0.002286       0.128030      -0.075325      -0.006041       0.081366             21.417436      21.455714      -2.875465      -3.867987      25.839592       1.255231      16.957003          -0.000621
           25             Zn       6.631121      13.939703       6.672454       0.951617      92.892400 0.18198501E+04  0.57562827E+05                                17.120086                           14.182837       0.115491       1.912344                    0.998386      45.081907     123.076261       0.467173       0.414497      -1.132714      -0.001509      -0.030672      -0.018515       0.035859       0.030705       0.055321      -0.021440       0.013667       0.125666      -0.076701       0.000757       0.075944             21.344466      25.404470      -3.485959      -0.911052      22.044553       3.904301      16.584376           0.005380
           26             Zn       5.475271      15.824854       9.246058       0.933800      85.653467 0.19736217E+04  0.64077793E+05                                16.719902                           15.276330       0.034609       1.865158                    0.999461      47.074238     132.705299       0.425458       0.443410      -1.107310      -0.076306       0.015651       0.032372       0.084353      -0.059033      -0.042014      -0.038011       0.059248      -0.079136      -0.096165       0.014044       0.082120             18.084165      18.888269       1.094661       1.861570      18.508164       0.585946      16.856061           0.148229
           27             Zn      15.532157      19.065114      17.550990       0.934778      87.181789 0.19770236E+04  0.64220932E+05                                16.901680                           15.287264       0.053071       1.868970                    0.999650      47.132233     132.936722       0.425366       0.443281      -1.107304       0.011584      -0.074882      -0.026291       0.080204      -0.048243       0.054110       0.032745      -0.074985      -0.111086      -0.102946       0.022958       0.079988             18.456663      18.652414       1.425354      -0.421895      19.119593      -2.168444      17.597982           0.159518
           28             Zn      13.798383      19.334233       6.948310       0.948041      92.584195 0.17929110E+04  0.56514437E+05                                17.083455                           14.083500       0.069247       1.900841                    0.998029      45.036139     122.843084       0.468394       0.414853      -1.132176      -0.034684      -0.007871       0.013159       0.037922      -0.021646       0.018503       0.063142       0.002292       0.128032      -0.075325      -0.006038       0.081363             21.417246      21.455458       2.875418      -3.867875      25.839292      -1.255302      16.956988          -0.000621
           29             Zn       6.426379      25.714297       6.672454       0.951562      92.899867 0.18200206E+04  0.57569484E+05                                17.120847                           14.183381       0.115643       1.912356                    0.998387      45.084008     123.082760       0.467171       0.414490      -1.132720       0.001514       0.030704      -0.018522       0.035890       0.030629      -0.055354       0.021512       0.013664       0.125715      -0.076700       0.000712       0.075987             21.345936      25.407545      -3.483073       0.908657      22.045311      -3.904352      16.584951           0.005299
           30             Zn       7.582229      23.829146       9.246058       0.934635      85.527398 0.19698284E+04  0.63922753E+05                                16.702713                           15.260785       0.035288       1.865646                    0.999458      47.042820     132.576001       0.425718       0.443360      -1.107361       0.076088      -0.016233       0.032837       0.084446      -0.058763       0.041994       0.037412       0.058038      -0.078226      -0.095384       0.013858       0.081526             18.065860      18.871027       1.094442      -1.860116      18.488463      -0.584469      16.838089           0.146745
           31             Zn      23.640343      20.588886      17.550990       0.935450      87.042064 0.19729846E+04  0.64055320E+05                                16.881996                           15.270057       0.054348       1.869596                    0.999650      47.101781     132.803996       0.425682       0.443189      -1.107390      -0.011957       0.074922      -0.026803       0.080466      -0.048312      -0.053566      -0.032827      -0.074482      -0.109925      -0.102377       0.022655       0.079721             18.434574      18.629869       1.423053       0.420407      19.096248       2.165247      17.577605           0.158718
           32             Zn      25.374117      20.319767       6.948310       0.948535      92.605948 0.17930048E+04  0.56519672E+05                                17.088037                           14.085171       0.067911       1.900466                    0.998034      45.035160     122.853807       0.468289       0.414929      -1.132093       0.034675       0.007945       0.013501       0.038049      -0.022075      -0.018505      -0.063191       0.002032       0.128583      -0.075640      -0.005891       0.081531             21.426551      21.464041       2.882709       3.877240      25.848318       1.264531      16.967295          -0.001765
           33              H       2.601054      16.710196      20.724786       0.136181       1.210812 0.91109025E+01  0.91272223E+02                                 1.789751                            1.697746      -1.302971       2.271094                    0.995439       3.424941       9.305161       0.515363       1.186357      -0.731404      -0.005829       0.005110      -0.042860       0.043556       0.003699       0.000590      -0.004658       0.002319       0.046289      -0.012214      -0.004078       0.016292              1.827262       1.657384      -0.210226       0.076651       1.558287      -0.152097       2.266115           0.000153
           34              H       1.146448      17.172826      24.476642       0.137695       1.246988 0.94312091E+01  0.95491799E+02                                 1.848405                            1.746654      -1.214923       2.315370                    0.995643       3.425801       9.418580       0.498689       1.213047      -0.725892      -0.030920       0.012822       0.021709       0.039897      -0.001083      -0.010987       0.003735       0.005257       0.018171      -0.009245      -0.005681       0.014926              1.887149       1.948497      -0.312789      -0.271459       1.599253       0.100592       2.113697           0.000493
           35              H       4.554456      15.034153      23.857480       0.127360       1.575830 0.12765726E+02  0.14186271E+03                                 2.303458                            2.141328      -1.588742       2.130324                    0.990936       4.067429      12.400292       0.409196       1.346952      -0.694942       0.025931      -0.029407       0.010892       0.040691      -0.017082       0.010847       0.008613       0.001913      -0.007586      -0.024454       0.005835       0.018619              2.385461       2.684252      -0.643645       0.063836       2.122785      -0.166122       2.349345           0.000722
           36              H       2.151876      17.453047       0.442635       0.149535       1.169332 0.86529799E+01  0.85194862E+02                                 1.737760                            1.654404      -0.939403       2.453611                    0.998727       3.143407       8.344502       0.524457       1.186175      -0.734691      -0.020564       0.041318       0.005971       0.046537      -0.015985      -0.000232       0.002899      -0.028286       0.009594      -0.022979       0.002793       0.020187              1.745433       1.506427      -0.347539       0.013321       2.051626      -0.036111       1.678246          -0.000008
           37              H       0.953197      17.244203       2.769101       0.123449       1.254414 0.95415450E+01  0.96702909E+02                                 1.834803                            1.740474      -1.181571       2.319052                    0.996097       3.479923       9.511694       0.507618       1.190551      -0.730710      -0.029303       0.005476      -0.024097       0.038332      -0.002228       0.010524      -0.000396       0.005939       0.017042      -0.008791      -0.005140       0.013932              1.866879       2.028281      -0.259703       0.265943       1.533857      -0.005060       2.038500           0.000031
           38              H       2.530543      17.484770       6.491975       0.128904       1.226310 0.92790646E+01  0.93461958E+02                                 1.810163                            1.717683      -1.278687       2.276786                    0.995493       3.469499       9.477974       0.509991       1.192376      -0.729861      -0.001982       0.014964       0.039080       0.041894       0.001361      -0.001330       0.007670      -0.000574       0.040502      -0.010054      -0.006082       0.016136              1.845202       1.660094      -0.193916      -0.013400       1.644958       0.288157       2.230555           0.000013
           39              H       4.478722      15.417475       3.604311       0.139944       1.235148 0.93042275E+01  0.94823110E+02                                 1.908498                            1.789998      -1.199994       2.328154                    0.995746       3.529567      10.056128       0.465389       1.291386      -0.707572       0.034411      -0.024804      -0.012210       0.044141      -0.008133      -0.010048      -0.000788       0.012363      -0.014037      -0.012919      -0.003399       0.016318              1.971908       2.208658      -0.520276      -0.008835       1.808815       0.105422       1.898250          -0.000003
           40              H       4.131393      10.273030      19.391613       0.121730       1.282764 0.98043729E+01  0.10023801E+03                                 1.869800                            1.768049      -1.339872       2.242244                    0.994698       3.586738       9.909061       0.501064       1.195639      -0.728518       0.007780       0.003186       0.039764       0.040643       0.000044       0.004055       0.000437       0.004518       0.040499      -0.009018      -0.005362       0.014379              1.911615       1.622743       0.207875       0.211169       1.736601       0.044423       2.375500           0.000311
           41              H       2.345127       8.380212      16.293170       0.134427       1.299910 0.99431543E+01  0.10293232E+03                                 1.962863                            1.841034      -1.339775       2.257259                    0.994234       3.626970      10.382148       0.462858       1.278294      -0.710058      -0.022142      -0.035021      -0.014950       0.044048       0.007297      -0.001483       0.010140      -0.016917      -0.014868      -0.013262      -0.004154       0.017416              2.023620       1.821582       0.499635       0.134344       2.247703       0.048572       2.001575           0.000014
           42              H       4.345536      11.853902      15.681913       0.123647       1.292240 0.98439725E+01  0.10065105E+03                                 1.885022                            1.779227      -1.131514       2.345965                    0.996103       3.484947       9.599143       0.496746       1.205935      -0.727632       0.012676       0.027523      -0.022883       0.037971       0.002324      -0.003326      -0.008496      -0.010707       0.023433      -0.009955      -0.004443       0.014398              1.921333       1.620597       0.313228      -0.060521       2.007620      -0.303308       2.135783           0.000478
           43              H       4.230630      11.171854      13.284309       0.147939       1.129136 0.82283955E+01  0.79984845E+02                                 1.693840                            1.609255      -0.894727       2.474260                    0.999154       3.112975       8.205322       0.533885       1.180228      -0.735772       0.035954       0.026561       0.008898       0.045578       0.019488       0.005891      -0.000924       0.014439       0.006457      -0.022559       0.001832       0.020727              1.705546       1.876306       0.406276      -0.002341       1.592163      -0.040847       1.648170          -0.000013
           44              H       3.878077      12.261017      11.044788       0.135153       1.178104 0.87956246E+01  0.87356506E+02                                 1.764175                            1.674151      -1.170255       2.334713                    0.996266       3.356956       9.086302       0.516088       1.194961      -0.729958       0.010337       0.029094       0.024099       0.039167       0.004947       0.001838       0.010453      -0.001486       0.020312      -0.011017      -0.003492       0.014509              1.796499       1.490890       0.267659       0.095164       1.892966       0.226106       2.005640           0.000013
           45              H       3.538582      11.000020       7.213891       0.140606       1.147284 0.85365103E+01  0.84048446E+02                                 1.722667                            1.640875      -1.200231       2.323935                    0.996369       3.313165       8.893137       0.525963       1.182774      -0.732729       0.009105       0.006253      -0.043899       0.045267      -0.003585      -0.005971      -0.004673      -0.002005       0.047030      -0.013529      -0.004116       0.017645              1.755057       1.497191       0.191405      -0.148916       1.604499      -0.104422       2.163481          -0.000009
           46              H       1.995186       8.752960      10.214848       0.117362       1.600905 0.13015448E+02  0.14565309E+03                                 2.334060                            2.164018      -1.634196       2.098240                    0.990889       4.240643      13.065164       0.405650       1.349255      -0.693153      -0.028305      -0.026895       0.009340       0.040147       0.014069       0.009719      -0.009367      -0.000931      -0.017061      -0.022240       0.005321       0.016920              2.426375       2.061622       0.634884      -0.091781       2.818259      -0.038884       2.399243           0.001373
           47              H      10.456446      22.943804      20.724786       0.136179       1.210849 0.91112645E+01  0.91276841E+02                                 1.789791                            1.697783      -1.303016       2.271069                    0.995438       3.425014       9.305438       0.515356       1.186361      -0.731403       0.005830      -0.005109      -0.042859       0.043555       0.003700      -0.000590       0.004657       0.002319       0.046287      -0.012215      -0.004076       0.016291              1.827303       1.657424      -0.210236      -0.076651       1.558320       0.152099       2.266165           0.000153
           48              H      11.911051      22.481174      24.476642       0.137694       1.247005 0.94313897E+01  0.95494238E+02                                 1.848435                            1.746680      -1.214937       2.315362                    0.995643       3.425835       9.418753       0.498680       1.213061      -0.725889       0.030922      -0.012821       0.021708       0.039897      -0.001082       0.010988      -0.003735       0.005257       0.018175      -0.009245      -0.005682       0.014927              1.887181       1.948531      -0.312796       0.271466       1.599276      -0.100593       2.113735           0.000493
           49              H       8.503044      24.619847      23.857480       0.127361       1.575797 0.12765300E+02  0.14185575E+03                                 2.303355                            2.141238      -1.588736       2.130327                    0.990936       4.067304      12.399514       0.409223       1.346884      -0.694956      -0.025931       0.029407       0.010892       0.040692      -0.017080      -0.010849      -0.008614       0.001913      -0.007587      -0.024453       0.005836       0.018617              2.385351       2.684126      -0.643604      -0.063842       2.122695       0.166115       2.349231           0.000720
           50              H      10.905624      22.200953       0.442635       0.149528       1.169374 0.86533725E+01  0.85199769E+02                                 1.737810                            1.654448      -0.939413       2.453602                    0.998727       3.143460       8.344718       0.524446       1.186185      -0.734689       0.020565      -0.041316       0.005967       0.046536      -0.015986       0.000233      -0.002898      -0.028282       0.009594      -0.022979       0.002793       0.020186              1.745483       1.506469      -0.347557      -0.013322       2.051692       0.036114       1.678289          -0.000006
           51              H      12.104302      22.409797       2.769101       0.123465       1.254179 0.95393614E+01  0.96675916E+02                                 1.834634                            1.740323      -1.181411       2.319143                    0.996099       3.479665       9.510965       0.507616       1.190616      -0.730695       0.029308      -0.005467      -0.024106       0.038340      -0.002225      -0.010529       0.000400       0.005944       0.017040      -0.008789      -0.005148       0.013937              1.866705       2.028103      -0.259668      -0.265918       1.533724       0.005074       2.038289           0.000032
           52              H      10.526956      22.169230       6.491975       0.128794       1.227303 0.92884073E+01  0.93578408E+02                                 1.810987                            1.718420      -1.279498       2.276285                    0.995482       3.471045       9.482935       0.509944       1.192199      -0.729898       0.001980      -0.014934       0.039057       0.041862       0.001357       0.001326      -0.007661      -0.000552       0.040457      -0.010045      -0.006072       0.016117              1.846062       1.660874      -0.194071       0.013380       1.645664      -0.288331       2.231646           0.000010
           53              H       8.578777      24.236525       3.604311       0.139968       1.234992 0.93026784E+01  0.94802998E+02                                 1.908316                            1.789834      -1.199905       2.328218                    0.995748       3.529232      10.054813       0.465418       1.291364      -0.707578      -0.034415       0.024803      -0.012215       0.044145      -0.008128       0.010053       0.000788       0.012365      -0.014053      -0.012921      -0.003399       0.016320              1.971716       2.208450      -0.520207       0.008843       1.808645      -0.105415       1.898052          -0.000005
           54              H       8.926107       2.944970      19.391613       0.121730       1.282757 0.98043080E+01  0.10023721E+03                                 1.869797                            1.768046      -1.339861       2.242250                    0.994698       3.586728       9.909037       0.501063       1.195643      -0.728518      -0.007781      -0.003185       0.039764       0.040643       0.000045      -0.004055      -0.000437       0.004518       0.040499      -0.009018      -0.005362       0.014379              1.911612       1.622741       0.207875      -0.211167       1.736600      -0.044420       2.375496           0.000312
           55              H      10.712373       4.837788      16.293170       0.134424       1.299927 0.99433266E+01  0.10293466E+03                                 1.962888                            1.841056      -1.339787       2.257251                    0.994234       3.627012      10.382334       0.462852       1.278303      -0.710056       0.022142       0.035021      -0.014950       0.044048       0.007298       0.001482      -0.010140      -0.016916      -0.014867      -0.013262      -0.004154       0.017416              2.023648       1.821606       0.499645      -0.134344       2.247734      -0.048568       2.001605           0.000016
           56              H       8.711964       1.364098      15.681913       0.123654       1.292161 0.98431925E+01  0.10064098E+03                                 1.884943                            1.779156      -1.131442       2.346007                    0.996104       3.484805       9.598620       0.496757       1.205933      -0.727633      -0.012682      -0.027522      -0.022885       0.037973       0.002327       0.003329       0.008497      -0.010703       0.023429      -0.009954      -0.004445       0.014399              1.921254       1.620540       0.313214       0.060528       2.007542       0.303298       2.135681           0.000476
           57              H       8.826870       2.046146      13.284309       0.147954       1.128973 0.82268542E+01  0.79965822E+02                                 1.693652                            1.609085      -0.894627       2.474322                    0.999155       3.112735       8.204383       0.533925       1.180199      -0.735779      -0.035961      -0.026560       0.008897       0.045583       0.019488      -0.005889       0.000924       0.014443       0.006454      -0.022559       0.001831       0.020728              1.705359       1.876097       0.406214       0.002345       1.592001       0.040842       1.647978          -0.000018
           58              H       9.179422       0.956983      11.044788       0.135160       1.178036 0.87949523E+01  0.87347969E+02                                 1.764099                            1.674080      -1.170165       2.334765                    0.996267       3.356801       9.085721       0.516103       1.194951      -0.729961      -0.010351      -0.029091       0.024098       0.039168       0.004955      -0.001839      -0.010451      -0.001482       0.020302      -0.011021      -0.003487       0.014508              1.796423       1.490844       0.267650      -0.095159       1.892890      -0.226093       2.005535           0.000009
           59              H       9.518917       2.217980       7.213891       0.140606       1.147322 0.85368709E+01  0.84053022E+02                                 1.722715                            1.640918      -1.200265       2.323917                    0.996369       3.313229       8.893411       0.525951       1.182787      -0.732726      -0.009108      -0.006250      -0.043898       0.045267      -0.003585       0.005971       0.004674      -0.002003       0.047030      -0.013529      -0.004117       0.017646              1.755111       1.497238       0.191422       0.148919       1.604553       0.104424       2.163540          -0.000011
           60              H      11.062314       4.465040      10.214848       0.117365       1.600872 0.13015195E+02  0.14565074E+03                                 2.334107                            2.164057      -1.634188       2.098247                    0.990889       4.240711      13.065741       0.405626       1.349330      -0.693138       0.028303       0.026897       0.009340       0.040146       0.014072      -0.009717       0.009364      -0.000930      -0.017058      -0.022239       0.005316       0.016923              2.426433       2.061669       0.634910       0.091782       2.818332       0.038878       2.399299           0.001376
           61              H      15.658554       9.725804      18.796164       0.136175       1.210882 0.91115805E+01  0.91280864E+02                                 1.789828                            1.697815      -1.303042       2.271054                    0.995438       3.425074       9.305667       0.515349       1.186365      -0.731402      -0.005830      -0.005108       0.042859       0.043554      -0.003700      -0.000590      -0.004657       0.002319       0.046286      -0.012214      -0.004076       0.016291              1.827342       1.657458       0.210244      -0.076656       1.558351      -0.152105       2.266216           0.000157
           62              H      14.203949       9.263174      15.044308       0.137693       1.247003 0.94313609E+01  0.95493871E+02                                 1.848433                            1.746678      -1.214936       2.315363                    0.995643       3.425832       9.418740       0.498681       1.213061      -0.725889      -0.030922      -0.012820      -0.021708       0.039897       0.001082       0.010988       0.003735       0.005257       0.018175      -0.009245      -0.005681       0.014927              1.887178       1.948528       0.312795       0.271465       1.599274       0.100592       2.113733           0.000490
           63              H      17.611956      11.401847      15.663470       0.127363       1.575792 0.12765303E+02  0.14185654E+03                                 2.303403                            2.141279      -1.588722       2.130338                    0.990936       4.067338      12.399862       0.409205       1.346936      -0.694946       0.025932       0.029408      -0.010891       0.040693       0.017082      -0.010847       0.008612       0.001912      -0.007588      -0.024453       0.005834       0.018619              2.385402       2.684187       0.643623      -0.063841       2.122737      -0.166120       2.349282           0.000717
           64              H      15.209376       8.982953      12.731015       0.149529       1.169358 0.86532183E+01  0.85197758E+02                                 1.737779                            1.654421      -0.939421       2.453598                    0.998727       3.143461       8.344660       0.524457       1.186167      -0.734693      -0.020566      -0.041316      -0.005966       0.046536       0.015985       0.000233       0.002898      -0.028283       0.009593      -0.022978       0.002793       0.020186              1.745452       1.506444       0.347545      -0.013323       2.051649      -0.036116       1.678263          -0.000016
           65              H      14.010697       9.191797      10.404549       0.123465       1.254180 0.95393600E+01  0.96675950E+02                                 1.834639                            1.740326      -1.181409       2.319144                    0.996099       3.479668       9.510992       0.507614       1.190621      -0.730694      -0.029308      -0.005467       0.024106       0.038340       0.002225      -0.010529      -0.000400       0.005944       0.017042      -0.008790      -0.005147       0.013937              1.866711       2.028108       0.259671      -0.265919       1.533729      -0.005077       2.038296           0.000028
           66              H      15.588043       8.951230       6.681675       0.128797       1.227208 0.92876049E+01  0.93569173E+02                                 1.810961                            1.718398      -1.279489       2.276293                    0.995482       3.471055       9.483192       0.509920       1.192272      -0.729880      -0.001983      -0.014932      -0.039061       0.041864      -0.001359       0.001329       0.007660      -0.000559       0.040464      -0.010047      -0.006072       0.016119              1.846035       1.660852       0.194068       0.013375       1.645645       0.288317       2.231609           0.000013
           67              H      17.536222      11.018525       9.569339       0.139963       1.235036 0.93031460E+01  0.94809195E+02                                 1.908377                            1.789891      -1.199943       2.328196                    0.995747       3.529348      10.055303       0.465405       1.291381      -0.707573       0.034411       0.024806       0.012212       0.044143       0.008130       0.010052      -0.000789       0.012362      -0.014045      -0.012922      -0.003397       0.016319              1.971779       2.208512       0.520226       0.008847       1.808702       0.105417       1.898122          -0.000008
           68              H      17.188893      16.162970      20.129337       0.121731       1.282758 0.98043144E+01  0.10023727E+03                                 1.869796                            1.768045      -1.339874       2.242245                    0.994698       3.586727       9.909028       0.501064       1.195641      -0.728518       0.007780      -0.003185      -0.039765       0.040644      -0.000044      -0.004055       0.000437       0.004519       0.040499      -0.009018      -0.005362       0.014380              1.911612       1.622740      -0.207874      -0.211169       1.736598       0.044421       2.375496           0.000310
           69              H      15.402627      18.055788      23.227780       0.134425       1.299926 0.99433231E+01  0.10293467E+03                                 1.962892                            1.841059      -1.339789       2.257250                    0.994234       3.627016      10.382366       0.462850       1.278307      -0.710055      -0.022143       0.035021       0.014949       0.044048      -0.007298       0.001482       0.010140      -0.016916      -0.014867      -0.013262      -0.004154       0.017416              2.023652       1.821609      -0.499646      -0.134344       2.247738       0.048566       2.001608           0.000017
           70              H      17.403036      14.582098      23.839037       0.123641       1.292322 0.98447818E+01  0.10066162E+03                                 1.885117                            1.779311      -1.131580       2.345927                    0.996102       3.485088       9.599712       0.496729       1.205949      -0.727628       0.012677      -0.027520       0.022882       0.037969      -0.002324       0.003327      -0.008496      -0.010705       0.023436      -0.009955      -0.004443       0.014398              1.921432       1.620674      -0.313253       0.060522       2.007723      -0.303326       2.135900           0.000485
           71              H      17.288130      15.264146      26.236641       0.147937       1.129129 0.82283419E+01  0.79984176E+02                                 1.693826                            1.609244      -0.894744       2.474251                    0.999154       3.113002       8.205380       0.533890       1.180220      -0.735773       0.035955      -0.026560      -0.008898       0.045578      -0.019488      -0.005890      -0.000924       0.014441       0.006459      -0.022559       0.001833       0.020727              1.705533       1.876287      -0.406266       0.002342       1.592149      -0.040848       1.648162          -0.000007
           72              H      16.935578      14.174983       2.128862       0.135146       1.178177 0.87963880E+01  0.87366673E+02                                 1.764300                            1.674263      -1.170354       2.334657                    0.996265       3.357170       9.087250       0.516048       1.195017      -0.729944       0.010341      -0.029090      -0.024099       0.039166      -0.004949      -0.001839       0.010454      -0.001479       0.020314      -0.011020      -0.003490       0.014510              1.796630       1.490990      -0.267691      -0.095168       1.893110       0.226117       2.005789           0.000019
           73              H      16.596082      15.435980       5.959759       0.140607       1.147300 0.85366709E+01  0.84050494E+02                                 1.722688                            1.640895      -1.200255       2.323924                    0.996369       3.313192       8.893259       0.525957       1.182781      -0.732728       0.009108      -0.006251       0.043898       0.045267       0.003586       0.005972      -0.004673      -0.002005       0.047030      -0.013530      -0.004116       0.017645              1.755081       1.497212      -0.191408       0.148917       1.604520      -0.104421       2.163511          -0.000011
           74              H      15.052686      17.683040       2.958802       0.117363       1.600900 0.13015465E+02  0.14565451E+03                                 2.334133                            2.164078      -1.634201       2.098239                    0.990889       4.240752      13.065901       0.405625       1.349328      -0.693138      -0.028304       0.026896      -0.009339       0.040147      -0.014073      -0.009717      -0.009364      -0.000930      -0.017057      -0.022239       0.005316       0.016923              2.426458       2.061687      -0.634917       0.091782       2.818363      -0.038877       2.399325           0.001382
           75              H      23.513946       3.492196      18.796164       0.136170       1.210896 0.91117064E+01  0.91282350E+02                                 1.789833                            1.697820      -1.303021       2.271059                    0.995438       3.425093       9.305700       0.515352       1.186356      -0.731404       0.005832       0.005106       0.042858       0.043554      -0.003698       0.000591       0.004657       0.002320       0.046286      -0.012213      -0.004078       0.016291              1.827346       1.657462       0.210244       0.076657       1.558355       0.152107       2.266220           0.000151
           76              H      24.968551       3.954826      15.044308       0.137704       1.246841 0.94297781E+01  0.95473416E+02                                 1.848245                            1.746510      -1.214793       2.315442                    0.995645       3.425554       9.417621       0.498716       1.213032      -0.725896       0.030926       0.012814      -0.021711       0.039899       0.001082      -0.010989      -0.003733       0.005260       0.018170      -0.009245      -0.005682       0.014927              1.886981       1.948321       0.312743      -0.271434       1.599121      -0.100583       2.113500           0.000488
           77              H      21.560544       1.816153      15.663470       0.127363       1.575884 0.12766189E+02  0.14186842E+03                                 2.303467                            2.141335      -1.588744       2.130325                    0.990936       4.067366      12.399918       0.409206       1.346912      -0.694951      -0.025928      -0.029412      -0.010890       0.040693       0.017080       0.010845      -0.008615       0.001913      -0.007605      -0.024452       0.005832       0.018620              2.385465       2.684266       0.643650       0.063849       2.122794       0.166131       2.349336           0.000713
           78              H      23.963124       4.235047      12.731015       0.149516       1.169528 0.86548293E+01  0.85217761E+02                                 1.737959                            1.654585      -0.939521       2.453535                    0.998726       3.143698       8.345548       0.524425       1.186180      -0.734689       0.020570       0.041311      -0.005967       0.046533       0.015986      -0.000233      -0.002897      -0.028284       0.009591      -0.022979       0.002792       0.020186              1.745635       1.506585       0.347599       0.013323       2.051881       0.036119       1.678437          -0.000017
           79              H      25.161802       4.026203      10.404549       0.123476       1.253991 0.95374312E+01  0.96650422E+02                                 1.834373                            1.740087      -1.181246       2.319231                    0.996101       3.479294       9.509324       0.507682       1.190534      -0.730716       0.029314       0.005454       0.024105       0.038342       0.002222       0.010529       0.000398       0.005945       0.017037      -0.008788      -0.005148       0.013936              1.866431       2.027788       0.259601       0.265884       1.533518       0.005087       2.037987           0.000025
           80              H      23.584456       4.266770       6.681675       0.128790       1.227234 0.92878135E+01  0.93571378E+02                                 1.810952                            1.718390      -1.279461       2.276299                    0.995483       3.471052       9.483049       0.509935       1.192234      -0.729889       0.001986       0.014925      -0.039061       0.041863      -0.001357      -0.001328      -0.007660      -0.000558       0.040462      -0.010045      -0.006073       0.016118              1.846022       1.660835       0.194063      -0.013378       1.645633      -0.288321       2.231598           0.000011
           81              H      21.636277       2.199475       9.569339       0.139963       1.235057 0.93032811E+01  0.94810371E+02                                 1.908356                            1.789871      -1.199932       2.328200                    0.995747       3.529276      10.054898       0.465423       1.291335      -0.707584      -0.034403      -0.024817       0.012207       0.044141       0.008128      -0.010049       0.000792       0.012358      -0.014063      -0.012922      -0.003394       0.016315              1.971748       2.208484       0.520220      -0.008861       1.808679      -0.105423       1.898082          -0.000008
           82              H      21.983607      23.491030      20.129337       0.121733       1.282712 0.98038031E+01  0.10023008E+03                                 1.869706                            1.767964      -1.339803       2.242283                    0.994698       3.586566       9.908273       0.501094       1.195594      -0.728530      -0.007778       0.003186      -0.039767       0.040645      -0.000046       0.004054      -0.000436       0.004516       0.040503      -0.009017      -0.005363       0.014381              1.911516       1.622665      -0.207855       0.211156       1.736509      -0.044422       2.375375           0.000306
           83              H      23.769873      21.598212      23.227780       0.134426       1.299932 0.99433648E+01  0.10293511E+03                                 1.962887                            1.841055      -1.339805       2.257244                    0.994234       3.627020      10.382343       0.462855       1.278296      -0.710058       0.022145      -0.035019       0.014950       0.044048      -0.007298      -0.001484      -0.010140      -0.016916      -0.014872      -0.013263      -0.004153       0.017416              2.023648       1.821605      -0.499647       0.134343       2.247734      -0.048566       2.001604           0.000016
           84              H      21.769464      25.071902      23.839037       0.123646       1.292249 0.98440729E+01  0.10065238E+03                                 1.885033                            1.779238      -1.131536       2.345954                    0.996103       3.484972       9.599240       0.496744       1.205937      -0.727632      -0.012676       0.027521       0.022883       0.037970      -0.002325      -0.003327       0.008496      -0.010705       0.023433      -0.009954      -0.004443       0.014398              1.921345       1.620606      -0.313232      -0.060520       2.007630       0.303308       2.135799           0.000479
           85              H      21.884370      24.389854      26.236641       0.147935       1.129216 0.82291712E+01  0.79994657E+02                                 1.693954                            1.609359      -0.894774       2.474236                    0.999154       3.113101       8.205900       0.533851       1.180269      -0.735762      -0.035953       0.026561      -0.008894       0.045577      -0.019488       0.005891       0.000925       0.014440       0.006457      -0.022560       0.001832       0.020727              1.705664       1.876436      -0.406314      -0.002342       1.592263       0.040855       1.648294          -0.000012
           86              H      22.236922      25.479017       2.128862       0.135121       1.178363 0.87981528E+01  0.87388538E+02                                 1.764471                            1.674419      -1.170461       2.334579                    0.996263       3.357486       9.088315       0.516030       1.195000      -0.729947      -0.010337       0.029090      -0.024095       0.039162      -0.004953       0.001838      -0.010450      -0.001486       0.020326      -0.011021      -0.003490       0.014511              1.796809       1.491125      -0.267733       0.095179       1.893292      -0.226138       2.006010           0.000013
           87              H      22.576417      24.218020       5.959759       0.140641       1.147004 0.85338201E+01  0.84014536E+02                                 1.722325                            1.640571      -1.200143       2.324006                    0.996372       3.312637       8.891050       0.526038       1.182709      -0.732746      -0.009091       0.006261       0.043909       0.045275       0.003594      -0.005973       0.004685      -0.001985       0.047044      -0.013541      -0.004113       0.017653              1.754694       1.496912      -0.191331      -0.148862       1.604160       0.104374       2.163011          -0.000011
           88              H      24.119814      21.970960       2.958802       0.117322       1.601224 0.13018023E+02  0.14568036E+03                                 2.333744                            2.163745      -1.634447       2.098060                    0.990891       4.240569      13.062303       0.405837       1.348648      -0.693272       0.028320      -0.026875      -0.009339       0.040143      -0.014035       0.009735       0.009395      -0.000914      -0.017085      -0.022251       0.005361       0.016890              2.426024       2.061364      -0.634761      -0.091751       2.817806       0.038903       2.398901           0.001352
           89              H      23.513946       9.725804       5.622514       0.136178       1.210844 0.91112091E+01  0.91276130E+02                                 1.789787                            1.697778      -1.303003       2.271076                    0.995438       3.424998       9.305381       0.515357       1.186361      -0.731403       0.005831      -0.005107       0.042859       0.043555       0.003700       0.000591      -0.004657       0.002318       0.046286      -0.012214      -0.004076       0.016291              1.827298       1.657417      -0.210233       0.076655       1.558316      -0.152100       2.266161           0.000153
           90              H      24.968551       9.263174       1.870658       0.137693       1.246988 0.94312190E+01  0.95492028E+02                                 1.848415                            1.746662      -1.214917       2.315372                    0.995643       3.425807       9.418636       0.498684       1.213057      -0.725890       0.030922      -0.012820      -0.021708       0.039897      -0.001082      -0.010988       0.003735       0.005257       0.018175      -0.009245      -0.005682       0.014927              1.887159       1.948509      -0.312791      -0.271463       1.599261       0.100593       2.113708           0.000494
           91              H      21.560544      11.401847       2.489820       0.127359       1.575858 0.12766004E+02  0.14186666E+03                                 2.303492                            2.141356      -1.588741       2.130324                    0.990936       4.067460      12.400449       0.409191       1.346959      -0.694941      -0.025931       0.029407      -0.010891       0.040692      -0.017082       0.010846       0.008612       0.001913      -0.007587      -0.024453       0.005834       0.018619              2.385497       2.684299      -0.643658       0.063839       2.122816      -0.166125       2.349377           0.000722
           92              H      23.963124       8.982953      25.904665       0.149529       1.169372 0.86533613E+01  0.85199622E+02                                 1.737805                            1.654445      -0.939421       2.453598                    0.998727       3.143469       8.344737       0.524448       1.186181      -0.734690       0.020567      -0.041316      -0.005966       0.046536      -0.015986      -0.000233       0.002898      -0.028283       0.009593      -0.022979       0.002793       0.020186              1.745478       1.506465      -0.347553       0.013323       2.051685      -0.036116       1.678286          -0.000010
           93              H      25.161802       9.191797      23.578199       0.123466       1.254165 0.95392091E+01  0.96673973E+02                                 1.834620                            1.740309      -1.181400       2.319149                    0.996099       3.479642       9.510878       0.507618       1.190615      -0.730695       0.029308      -0.005466       0.024106       0.038340      -0.002225       0.010529      -0.000400       0.005943       0.017042      -0.008790      -0.005147       0.013937              1.866689       2.028084      -0.259666       0.265915       1.533714      -0.005077       2.038271           0.000030
           94              H      23.584456       8.951230      19.855325       0.128798       1.227196 0.92874786E+01  0.93567523E+02                                 1.810945                            1.718384      -1.279473       2.276302                    0.995483       3.471022       9.483063       0.509923       1.192268      -0.729881       0.001983      -0.014931      -0.039061       0.041865       0.001359      -0.001329       0.007660      -0.000559       0.040465      -0.010046      -0.006073       0.016119              1.846018       1.660836      -0.194064      -0.013376       1.645631       0.288315       2.231586           0.000009
           95              H      21.636277      11.018525      22.742989       0.139962       1.235054 0.93033313E+01  0.94811771E+02                                 1.908415                            1.789924      -1.199947       2.328193                    0.995747       3.529385      10.055519       0.465394       1.291403      -0.707569      -0.034411       0.024807       0.012212       0.044143      -0.008131      -0.010051      -0.000789       0.012362      -0.014045      -0.012922      -0.003397       0.016319              1.971818       2.208558      -0.520240      -0.008845       1.808735       0.105420       1.898159          -0.000002
           96              H      21.983607      16.162970       6.955687       0.121702       1.283074 0.98072628E+01  0.10027378E+03                                 1.870000                            1.768230      -1.340068       2.242131                    0.994694       3.587069       9.909908       0.501078       1.195532      -0.728543      -0.007775      -0.003179      -0.039757       0.040635       0.000050       0.004059       0.000437       0.004512       0.040480      -0.009011      -0.005364       0.014375              1.911827       1.622920       0.207929       0.211202       1.736810       0.044432       2.375750           0.000308
           97              H      23.769873      18.055788      10.054130       0.134657       1.297819 0.99233457E+01  0.10267909E+03                                 1.961106                            1.839479      -1.338438       2.258129                    0.994251       3.623923      10.371994       0.462934       1.278683      -0.709983       0.022184       0.035073       0.014953       0.044112       0.007316      -0.001469       0.010149      -0.016902      -0.014941      -0.013270      -0.004165       0.017434              2.021768       1.820076       0.499033       0.134179       2.245636       0.048583       1.999592           0.000028
           98              H      21.769464      14.582098      10.665387       0.123621       1.292436 0.98459092E+01  0.10067610E+03                                 1.885228                            1.779413      -1.131596       2.345902                    0.996101       3.485286       9.600418       0.496714       1.205950      -0.727628      -0.012677      -0.027517       0.022882       0.037967       0.002332      -0.003325      -0.008494      -0.010707       0.023434      -0.009956      -0.004441       0.014397              1.921551       1.620764       0.313276      -0.060520       2.007836      -0.303345       2.136053           0.000476
           99              H      21.884370      15.264146      13.062991       0.147921       1.129262 0.82295981E+01  0.79999632E+02                                 1.693974                            1.609379      -0.894819       2.474200                    0.999153       3.113201       8.206135       0.533860       1.180237      -0.735769      -0.035954      -0.026556      -0.008900       0.045575       0.019489       0.005891      -0.000925       0.014439       0.006464      -0.022561       0.001835       0.020727              1.705685       1.876460       0.406319      -0.002336       1.592282      -0.040850       1.648314          -0.000016
          100              H      22.236922      14.174983      15.302512       0.135148       1.178177 0.87964131E+01  0.87367061E+02                                 1.764308                            1.674272      -1.170354       2.334661                    0.996265       3.357163       9.087264       0.516043       1.195027      -0.729942      -0.010341      -0.029089      -0.024101       0.039165       0.004949       0.001839       0.010453      -0.001480       0.020309      -0.011019      -0.003490       0.014510              1.796637       1.490995       0.267690       0.095167       1.893111       0.226115       2.005804           0.000010
          101              H      22.576417      15.435980      19.133409       0.140596       1.147355 0.85372091E+01  0.84057153E+02                                 1.722742                            1.640946      -1.200281       2.323902                    0.996368       3.313307       8.893652       0.525949       1.182779      -0.732728      -0.009106      -0.006251       0.043897       0.045266      -0.003583      -0.005971      -0.004672      -0.002006       0.047032      -0.013527      -0.004118       0.017645              1.755135       1.497256       0.191420      -0.148920       1.604573      -0.104420       2.163575          -0.000010
          102              H      24.119814      17.683040      16.132452       0.117390       1.600545 0.13011541E+02  0.14559483E+03                                 2.333491                            2.163528      -1.634042       2.098340                    0.990891       4.239759      13.060727       0.405753       1.349048      -0.693197       0.028306       0.026903      -0.009350       0.040155       0.014066       0.009722      -0.009382      -0.000944      -0.017073      -0.022251       0.005332       0.016920              2.425756       2.061161       0.634658      -0.091773       2.817513      -0.038921       2.398593           0.001370
          103              H      15.658554       3.492196       5.622514       0.136175       1.210868 0.91114427E+01  0.91279129E+02                                 1.789814                            1.697802      -1.303034       2.271059                    0.995438       3.425051       9.305583       0.515351       1.186365      -0.731402      -0.005830       0.005108       0.042859       0.043554       0.003700      -0.000590       0.004657       0.002319       0.046286      -0.012214      -0.004076       0.016291              1.827326       1.657446      -0.210240      -0.076655       1.558338       0.152102       2.266195           0.000153
          104              H      14.203949       3.954826       1.870658       0.137693       1.247004 0.94313829E+01  0.95494170E+02                                 1.848436                            1.746681      -1.214940       2.315361                    0.995643       3.425837       9.418764       0.498680       1.213062      -0.725888      -0.030922       0.012820      -0.021708       0.039897      -0.001082       0.010988      -0.003735       0.005257       0.018176      -0.009246      -0.005682       0.014927              1.887181       1.948531      -0.312795       0.271464       1.599277      -0.100592       2.113737           0.000497
          105              H      17.611956       1.816153       2.489820       0.127362       1.575788 0.12765221E+02  0.14185478E+03                                 2.303357                            2.141240      -1.588732       2.130331                    0.990936       4.067292      12.399509       0.409220       1.346894      -0.694954       0.025931      -0.029409      -0.010891       0.040693      -0.017080      -0.010848      -0.008613       0.001912      -0.007589      -0.024453       0.005836       0.018618              2.385352       2.684131      -0.643604      -0.063843       2.122696       0.166116       2.349229           0.000717
          106              H      15.209376       4.235047      25.904665       0.149529       1.169384 0.86534725E+01  0.85201037E+02                                 1.737821                            1.654459      -0.939424       2.453596                    0.998727       3.143480       8.344797       0.524443       1.186187      -0.734688      -0.020567       0.041316      -0.005966       0.046536      -0.015986       0.000233      -0.002898      -0.028283       0.009594      -0.022979       0.002793       0.020186              1.745495       1.506478      -0.347558      -0.013323       2.051705       0.036118       1.678303          -0.000002
          107              H      14.010697       4.026203      23.578199       0.123465       1.254174 0.95393076E+01  0.96675279E+02                                 1.834633                            1.740321      -1.181407       2.319145                    0.996099       3.479660       9.510961       0.507615       1.190620      -0.730694      -0.029308       0.005466       0.024106       0.038340      -0.002225      -0.010529       0.000400       0.005943       0.017042      -0.008790      -0.005147       0.013937              1.866704       2.028100      -0.259668      -0.265917       1.533725       0.005077       2.038288           0.000034
          108              H      15.588043       4.266770      19.855325       0.128797       1.227210 0.92876142E+01  0.93569233E+02                                 1.810958                            1.718396      -1.279487       2.276294                    0.995482       3.471046       9.483147       0.509922       1.192267      -0.729881      -0.001983       0.014931      -0.039061       0.041864       0.001359       0.001328      -0.007660      -0.000558       0.040465      -0.010046      -0.006073       0.016119              1.846032       1.660849      -0.194067       0.013377       1.645642      -0.288317       2.231603           0.000011
          109              H      17.536222       2.199475      22.742989       0.139963       1.235037 0.93031632E+01  0.94809494E+02                                 1.908385                            1.789898      -1.199941       2.328196                    0.995747       3.529356      10.055360       0.465401       1.291389      -0.707572       0.034411      -0.024807       0.012212       0.044143      -0.008131       0.010052       0.000789       0.012362      -0.014045      -0.012922      -0.003397       0.016319              1.971786       2.208521      -0.520228       0.008847       1.808708      -0.105417       1.898129          -0.000005
          110              H      17.188893      23.491030       6.955687       0.121732       1.282701 0.98037096E+01  0.10022913E+03                                 1.869712                            1.767969      -1.339793       2.242285                    0.994699       3.586590       9.908418       0.501086       1.195611      -0.728526       0.007787       0.003182      -0.039763       0.040643       0.000044      -0.004056      -0.000437       0.004521       0.040496      -0.009019      -0.005360       0.014379              1.911523       1.622670       0.207855      -0.211159       1.736510      -0.044424       2.375389           0.000310
          111              H      15.402627      21.598212      10.054130       0.134424       1.299907 0.99431099E+01  0.10293157E+03                                 1.962846                            1.841019      -1.339762       2.257262                    0.994234       3.626957      10.382040       0.462865       1.278278      -0.710062      -0.022138      -0.035023       0.014951       0.044048       0.007297       0.001482      -0.010140      -0.016915      -0.014867      -0.013261      -0.004154       0.017415              2.023602       1.821570       0.499630      -0.134345       2.247680      -0.048574       2.001556           0.000015
          112              H      17.403036      25.071902      10.665387       0.123646       1.292237 0.98438907E+01  0.10064967E+03                                 1.884997                            1.779203      -1.131474       2.345983                    0.996103       3.484885       9.598841       0.496758       1.205911      -0.727638       0.012686       0.027516       0.022884       0.037970       0.002325       0.003328       0.008496      -0.010698       0.023427      -0.009951      -0.004445       0.014396              1.921306       1.620578       0.313225       0.060527       2.007597       0.303312       2.135743           0.000476
          113              H      17.288130      24.389854      13.062991       0.147954       1.128940 0.82265191E+01  0.79961368E+02                                 1.693581                            1.609021      -0.894622       2.474322                    0.999155       3.112690       8.204075       0.533953       1.180154      -0.735789       0.035962       0.026556      -0.008898       0.045581       0.019485      -0.005890       0.000925       0.014446       0.006452      -0.022557       0.001831       0.020726              1.705282       1.876012       0.406183       0.002338       1.591929       0.040835       1.647905          -0.000017
          114              H      16.935578      25.479017      15.302512       0.135150       1.178141 0.87960183E+01  0.87361808E+02                                 1.764245                            1.674213      -1.170312       2.334682                    0.996265       3.357068       9.086818       0.516065       1.194996      -0.729949       0.010345       0.029089      -0.024099       0.039166       0.004949      -0.001840      -0.010453      -0.001478       0.020308      -0.011019      -0.003490       0.014509              1.796572       1.490949       0.267680      -0.095169       1.893050      -0.226117       2.005718           0.000010
          115              H      16.596082      24.218020      19.133409       0.140602       1.147336 0.85370136E+01  0.84054750E+02                                 1.722725                            1.640929      -1.200280       2.323907                    0.996368       3.313259       8.893499       0.525951       1.182782      -0.732727       0.009107       0.006251       0.043898       0.045266      -0.003585       0.005971       0.004673      -0.002005       0.047030      -0.013529      -0.004116       0.017645              1.755117       1.497240       0.191417       0.148920       1.604556       0.104424       2.163555          -0.000012
          116              H      15.052686      21.970960      16.132452       0.117363       1.600874 0.13015173E+02  0.14565006E+03                                 2.334084                            2.164036      -1.634185       2.098247                    0.990889       4.240686      13.065538       0.405635       1.349306      -0.693142      -0.028303      -0.026897      -0.009340       0.040146       0.014072      -0.009718       0.009365      -0.000930      -0.017058      -0.022240       0.005317       0.016922              2.426404       2.061645       0.634897       0.091783       2.818299       0.038883       2.399268           0.001377
          117              H      10.456446      16.710196       7.551136       0.136179       1.210839 0.91111482E+01  0.91275234E+02                                 1.789770                            1.697762      -1.303002       2.271076                    0.995438       3.424984       9.305284       0.515364       1.186347      -0.731406       0.005829       0.005110      -0.042859       0.043555      -0.003700      -0.000590      -0.004657       0.002320       0.046287      -0.012215      -0.004076       0.016291              1.827279       1.657398       0.210228      -0.076652       1.558297      -0.152098       2.266142           0.000156
          118              H      11.911051      17.172826      11.302992       0.137695       1.246994 0.94312658E+01  0.95492555E+02                                 1.848415                            1.746662      -1.214931       2.315367                    0.995643       3.425801       9.418601       0.498686       1.213052      -0.725891       0.030922       0.012821       0.021708       0.039897       0.001082       0.010988       0.003735       0.005258       0.018174      -0.009246      -0.005681       0.014927              1.887157       1.948506       0.312789       0.271463       1.599257       0.100592       2.113709           0.000491
          119              H       8.503044      15.034153      10.683830       0.127356       1.575846 0.12765656E+02  0.14185894E+03                                 2.303282                            2.141174      -1.588772       2.130304                    0.990936       4.067229      12.398751       0.409261       1.346766      -0.694980      -0.025929      -0.029407       0.010893       0.040690       0.017076      -0.010851       0.008617       0.001906      -0.007584      -0.024455       0.005842       0.018612              2.385265       2.684022       0.643571      -0.063858       2.122628      -0.166116       2.349145           0.000716
          120              H      10.905624      17.453047      13.616285       0.149529       1.169312 0.86527559E+01  0.85191801E+02                                 1.737708                            1.654357      -0.939402       2.453608                    0.998727       3.143404       8.344355       0.524479       1.186138      -0.734700       0.020564       0.041317       0.005967       0.046536       0.015984       0.000233       0.002897      -0.028282       0.009590      -0.022977       0.002792       0.020185              1.745378       1.506387       0.347524      -0.013322       2.051562      -0.036115       1.678186          -0.000014
          121              H      12.104302      17.244203      15.942751       0.123465       1.254178 0.95393359E+01  0.96675551E+02                                 1.834631                            1.740319      -1.181404       2.319146                    0.996099       3.479654       9.510916       0.507618       1.190613      -0.730696       0.029308       0.005468      -0.024106       0.038340       0.002225      -0.010529      -0.000400       0.005944       0.017040      -0.008790      -0.005147       0.013937              1.866700       2.028096       0.259667      -0.265920       1.533721      -0.005078       2.038283           0.000030
          122              H      10.526956      17.484770      19.665625       0.128797       1.227207 0.92875873E+01  0.93568861E+02                                 1.810953                            1.718391      -1.279481       2.276296                    0.995483       3.471041       9.483117       0.509924       1.192264      -0.729882       0.001982       0.014932       0.039060       0.041864      -0.001359       0.001329       0.007660      -0.000558       0.040464      -0.010046      -0.006072       0.016119              1.846025       1.660842       0.194064       0.013375       1.645636       0.288315       2.231596           0.000013
          123              H       8.578777      15.417475      16.777961       0.139965       1.235001 0.93028053E+01  0.94804759E+02                                 1.908334                            1.789853      -1.199909       2.328214                    0.995748       3.529284      10.055036       0.465412       1.291374      -0.707575      -0.034413      -0.024804      -0.012213       0.044144       0.008130       0.010052      -0.000789       0.012363      -0.014045      -0.012922      -0.003397       0.016319              1.971730       2.208457       0.520206       0.008851       1.808659       0.105414       1.898072          -0.000006
          124              H       8.926107      10.273030       6.217963       0.121729       1.282775 0.98044826E+01  0.10023950E+03                                 1.869818                            1.768065      -1.339885       2.242238                    0.994697       3.586761       9.909171       0.501059       1.195647      -0.728517      -0.007781       0.003185       0.039764       0.040643      -0.000044      -0.004055       0.000437       0.004519       0.040498      -0.009018      -0.005361       0.014379              1.911634       1.622757      -0.207878      -0.211172       1.736618       0.044421       2.375528           0.000312
          125              H      10.712373       8.380212       3.119520       0.134425       1.299923 0.99432962E+01  0.10293430E+03                                 1.962887                            1.841055      -1.339787       2.257251                    0.994234       3.627010      10.382334       0.462852       1.278305      -0.710056       0.022142      -0.035021      -0.014950       0.044048      -0.007298       0.001482       0.010140      -0.016916      -0.014867      -0.013262      -0.004154       0.017416              2.023646       1.821604      -0.499642      -0.134345       2.247731       0.048567       2.001604           0.000020
          126              H       8.711964      11.853902       2.508263       0.123643       1.292301 0.98445645E+01  0.10065875E+03                                 1.885090                            1.779287      -1.131565       2.345936                    0.996102       3.485045       9.599533       0.496734       1.205943      -0.727630      -0.012678       0.027520      -0.022883       0.037970      -0.002324       0.003327      -0.008496      -0.010705       0.023435      -0.009955      -0.004443       0.014398              1.921404       1.620651      -0.313246       0.060522       2.007694      -0.303323       2.135867           0.000485
          127              H       8.826870      11.171854       0.110659       0.147941       1.129116 0.82282165E+01  0.79982722E+02                                 1.693824                            1.609241      -0.894718       2.474267                    0.999154       3.112955       8.205267       0.533885       1.180233      -0.735770      -0.035956       0.026560       0.008897       0.045579      -0.019488      -0.005890      -0.000924       0.014441       0.006459      -0.022560       0.001833       0.020727              1.705530       1.876285      -0.406268       0.002341       1.592148      -0.040848       1.648158          -0.000005
          128              H       9.179422      12.261017      24.218438       0.135147       1.178162 0.87962472E+01  0.87364862E+02                                 1.764282                            1.674247      -1.170336       2.334667                    0.996265       3.357135       9.087112       0.516053       1.195013      -0.729945      -0.010343       0.029090       0.024099       0.039166      -0.004949      -0.001839       0.010454      -0.001479       0.020313      -0.011020      -0.003490       0.014510              1.796611       1.490976      -0.267688      -0.095168       1.893090       0.226115       2.005767           0.000019
          129              H       9.518917      11.000020      20.387541       0.140604       1.147325 0.85369204E+01  0.84053634E+02                                 1.722718                            1.640922      -1.200277       2.323910                    0.996368       3.313244       8.893459       0.525950       1.182786      -0.732726      -0.009107       0.006251      -0.043898       0.045266       0.003585       0.005971      -0.004673      -0.002005       0.047029      -0.013529      -0.004116       0.017645              1.755111       1.497235      -0.191416       0.148920       1.604549      -0.104423       2.163547          -0.000008
          130              H      11.062314       8.752960      23.388498       0.117363       1.600878 0.13015246E+02  0.14565143E+03                                 2.334112                            2.164061      -1.634190       2.098245                    0.990889       4.240721      13.065773       0.405626       1.349329      -0.693138       0.028303      -0.026897       0.009339       0.040146      -0.014072      -0.009717      -0.009365      -0.000931      -0.017058      -0.022239       0.005316       0.016923              2.426436       2.061668      -0.634908       0.091780       2.818337      -0.038876       2.399303           0.001385
          131              H       2.601054      22.943804       7.551136       0.136057       1.213215 0.91344620E+01  0.91575209E+02                                 1.792649                            1.700344      -1.305449       2.269800                    0.995405       3.429387       9.323266       0.514741       1.186922      -0.731255      -0.005861      -0.005113      -0.042804       0.043505      -0.003704       0.000524       0.004602       0.002341       0.046230      -0.012189      -0.004065       0.016254              1.830297       1.660151       0.210889       0.076836       1.560707       0.152447       2.270033          -0.000015
          132              H       1.146448      22.481174      11.302992       0.137624       1.250235 0.94630545E+01  0.95905884E+02                                 1.852273                            1.750092      -1.219361       2.313077                    0.995597       3.431798       9.443074       0.497933       1.213729      -0.725708      -0.030901      -0.012815       0.021644       0.039844       0.000927      -0.011006      -0.003746       0.005122       0.018494      -0.009372      -0.005571       0.014943              1.891202       1.952698       0.313839      -0.272159       1.602355      -0.100767       2.118552          -0.000002
          133              H       4.554456      24.619847      10.683830       0.127099       1.578171 0.12788658E+02  0.14217603E+03                                 2.305210                            2.142815      -1.589746       2.129564                    0.990925       4.071067      12.412425       0.409194       1.346404      -0.695039       0.025890       0.029421       0.010881       0.040672       0.017123       0.010829      -0.008620       0.001940      -0.007455      -0.024480       0.005844       0.018636              2.387387       2.686499       0.644405       0.063870       2.124373       0.166304       2.351289           0.000711
          134              H       2.151876      22.200953      13.616285       0.149577       1.169383 0.86537354E+01  0.85207296E+02                                 1.738139                            1.654744      -0.939132       2.453804                    0.998731       3.143294       8.345450       0.524256       1.186559      -0.734605      -0.020594      -0.041314       0.005910       0.046539       0.015981      -0.000231      -0.002882      -0.028270       0.009582      -0.022968       0.002793       0.020175              1.745814       1.506701       0.347642       0.013360       2.052088       0.036150       1.678653          -0.000002
          135              H       0.953197      22.409797      15.942751       0.123529       1.253525 0.95330239E+01  0.96594794E+02                                 1.833960                            1.739722      -1.180979       2.319420                    0.996104       3.478548       9.506809       0.507718       1.190584      -0.730706      -0.029311      -0.005470      -0.024130       0.038357       0.002229       0.010538       0.000402       0.005949       0.017040      -0.008798      -0.005150       0.013948              1.865999       2.027280       0.259488       0.265790       1.533198       0.005087       2.037519           0.000027
          136              H       2.530543      22.169230      19.665625       0.128769       1.227389 0.92893232E+01  0.93590757E+02                                 1.811125                            1.718545      -1.279550       2.276237                    0.995481       3.471368       9.484245       0.509904       1.192255      -0.729883      -0.001982      -0.014933       0.039058       0.041862      -0.001351      -0.001325      -0.007662      -0.000551       0.040467      -0.010042      -0.006078       0.016121              1.846213       1.661005       0.194101      -0.013385       1.645793      -0.288362       2.231840           0.000010
          137              H       4.478722      24.236525      16.777961       0.139962       1.235135 0.93042128E+01  0.94823914E+02                                 1.908567                            1.790061      -1.200095       2.328127                    0.995744       3.529626      10.056690       0.465351       1.291479      -0.707552       0.034407       0.024803      -0.012222       0.044141       0.008130      -0.010050       0.000796       0.012371      -0.014047      -0.012925      -0.003394       0.016319              1.971980       2.208716       0.520279      -0.008816       1.808860      -0.105424       1.898364          -0.000008
          138              H       4.131393       2.944970       6.217963       0.121747       1.282527 0.98019747E+01  0.10020623E+03                                 1.869495                            1.767776      -1.339669       2.242358                    0.994701       3.586240       9.906959       0.501133       1.195562      -0.728539       0.007769      -0.003193       0.039771       0.040648      -0.000040       0.004052      -0.000440       0.004512       0.040509      -0.009017      -0.005365       0.014381              1.911294       1.622483      -0.207804       0.211121       1.736308      -0.044423       2.375091           0.000308
          139              H       2.345127       4.837788       3.119520       0.134422       1.299952 0.99435659E+01  0.10293767E+03                                 1.962905                            1.841072      -1.339793       2.257245                    0.994234       3.627036      10.382401       0.462853       1.278294      -0.710058      -0.022145       0.035019      -0.014948       0.044047      -0.007298      -0.001483      -0.010140      -0.016917      -0.014869      -0.013262      -0.004154       0.017416              2.023664       1.821616      -0.499651       0.134344       2.247757      -0.048569       2.001620           0.000018
          140              H       4.345536       1.364098       2.508263       0.123648       1.292149 0.98430432E+01  0.10063863E+03                                 1.884893                            1.779112      -1.131417       2.346012                    0.996104       3.484779       9.598372       0.496778       1.205893      -0.727643       0.012671      -0.027527      -0.022880       0.037971      -0.002325      -0.003327       0.008494      -0.010711       0.023427      -0.009957      -0.004439       0.014396              1.921198       1.620493      -0.313199      -0.060525       2.007484       0.303280       2.135619           0.000481
          141              H       4.230630       2.046146       0.110659       0.147939       1.129143 0.82284531E+01  0.79985555E+02                                 1.693847                            1.609261      -0.894737       2.474255                    0.999154       3.112983       8.205354       0.533883       1.180229      -0.735771       0.035954      -0.026562       0.008897       0.045578      -0.019488       0.005890       0.000924       0.014439       0.006456      -0.022559       0.001832       0.020726              1.705555       1.876316      -0.406280      -0.002342       1.592172       0.040848       1.648176          -0.000008
          142              H       3.878077       0.956983      24.218438       0.135149       1.178144 0.87960556E+01  0.87362267E+02                                 1.764246                            1.674215      -1.170318       2.334678                    0.996265       3.357083       9.086862       0.516065       1.194994      -0.729950       0.010340      -0.029091       0.024099       0.039166      -0.004949       0.001839      -0.010454      -0.001481       0.020315      -0.011020      -0.003491       0.014511              1.796574       1.490948      -0.267679       0.095165       1.893049      -0.226111       2.005726           0.000015
          143              H       3.538582       2.217980      20.387541       0.140611       1.147250 0.85361973E+01  0.84044635E+02                                 1.722638                            1.640850      -1.200208       2.323951                    0.996369       3.313107       8.892957       0.525964       1.182782      -0.732728       0.009105      -0.006253      -0.043900       0.045268       0.003585      -0.005971       0.004674      -0.002005       0.047033      -0.013530      -0.004116       0.017646              1.755030       1.497169      -0.191400      -0.148911       1.604475       0.104421       2.163445          -0.000012
          144              H       1.995186       4.465040      23.388498       0.117361       1.600909 0.13015553E+02  0.14565563E+03                                 2.334134                            2.164080      -1.634199       2.098238                    0.990889       4.240753      13.065874       0.405626       1.349321      -0.693139      -0.028304       0.026896       0.009339       0.040146      -0.014072       0.009717       0.009365      -0.000932      -0.017058      -0.022239       0.005316       0.016923              2.426458       2.061685      -0.634918      -0.091783       2.818366       0.038879       2.399324           0.001378
          145              C       4.728643      15.242733      21.191133       0.573948      25.935246 0.26311205E+03  0.55066148E+04                                 8.141785                            5.748857      -0.078483       2.027530                    0.999593      22.521106      62.960907       0.621310       0.471035      -1.022412       0.043658      -0.057203      -0.018090       0.074199       0.053205       0.006291      -0.056129      -0.127649      -0.197415      -0.092788      -0.036581       0.129369             10.650206      13.731945      -4.784323      -3.920752       7.065812       2.844943      11.152860           0.001199
          146              C       3.727655      15.805820      22.158870      -0.018620      42.685785 0.43761564E+03  0.10237467E+05                                10.577973                            6.925040      -0.026986       1.991648                    0.999294      27.393062      76.880978       0.637123       0.410944      -1.074796      -0.051044      -0.008531       0.029225       0.059434      -0.002921       0.004239      -0.005423      -0.028846      -0.006297      -0.014829      -0.002700       0.017529             14.592320      16.987021      -7.205621      -4.895006       9.958696       1.841669      16.831245           0.001518
          147              C       2.671826      16.561097      21.660379      -0.114837      36.550441 0.43707933E+03  0.10324779E+05                                 9.716529                            7.075737      -0.149272       1.926042                    0.999393      29.630012      86.346083       0.603631       0.429551      -1.052360      -0.006780      -0.018988       0.014424       0.024790       0.046895       0.011303      -0.005757      -0.052965      -0.005918      -0.055847       0.000995       0.054852             12.060210      15.426114      -7.195553      -0.542269      10.067180      -0.321465      10.687336           0.001036
          148              C       1.722023      17.099862      22.512714       0.017370      40.613391 0.41351324E+03  0.95174972E+04                                10.221201                            6.722986      -0.023497       2.004149                    0.999174      26.489205      73.235824       0.649242       0.409889      -1.077757       0.020763      -0.033679       0.020900       0.044746       0.021269      -0.005438       0.003018      -0.013533       0.031410      -0.028531       0.011345       0.017186             14.088392      15.644944      -7.983432       3.243183      11.545731      -3.871552      15.074499           0.005492
          149              C       0.624410      17.962205      21.993409       0.567530      25.474483 0.25801060E+03  0.53581380E+04                                 7.983762                            5.662271       0.011407       2.059006                    0.999675      22.229986      61.331030       0.632929       0.465988      -1.028105      -0.031084       0.022516      -0.044262       0.058586       0.077007       0.010475       0.021095      -0.066779      -0.113928      -0.065276      -0.041426       0.106703             10.323208      11.516729      -5.553723       2.670281       8.943226      -3.146754      10.509668          -0.000034
          150              C       1.802457      16.831008      23.882247      -0.180927      37.927947 0.45569473E+03  0.10864146E+05                                 9.870115                            7.162944      -0.005318       1.963123                    0.999482      30.324867      88.427552       0.608477       0.422222      -1.058181      -0.020442      -0.002268      -0.028290       0.034976       0.033872      -0.025536       0.025251      -0.017501      -0.068749      -0.058961       0.012157       0.046805             12.337637      10.843611      -4.320701       3.011804       8.540744      -3.862287      17.628556           0.000074
          151              C       2.850713      16.062514      24.363348       0.159843      42.712004 0.39632904E+03  0.90827109E+04                                10.794239                            6.752779      -0.029038       2.004651                    0.999470      26.007919      73.241295       0.619450       0.431460      -1.057347      -0.005341      -0.024217       0.023886       0.034432      -0.012113       0.001061      -0.003954      -0.015246       0.140361      -0.037717      -0.009363       0.047080             15.606144      10.981866      -3.610377      -0.711604       8.200554      -2.239264      27.636011           0.000004
          152              C       3.833943      15.547276      23.514702      -0.211235      42.621996 0.51056129E+03  0.12627304E+05                                10.850980                            7.693360      -0.321320       1.846488                    0.998814      32.634279      99.582965       0.569676       0.434726      -1.041822      -0.030762      -0.034327      -0.026869       0.053353      -0.005657       0.033763       0.016982      -0.051639      -0.099153      -0.059846       0.013793       0.046053             13.868780      12.359618      -3.909841      -4.710618       7.930396       1.001219      21.316325           0.001094
          153              C       2.554047      16.594406       0.485054      -0.186419      34.340921 0.41066056E+03  0.94954397E+04                                 9.126855                            6.679544       0.469019       2.119505                    0.999835      29.311808      82.924070       0.650178       0.407420      -1.072572      -0.006250      -0.008607      -0.044583       0.045835      -0.023469      -0.006043       0.028892      -0.035048       0.003441      -0.032639      -0.014195       0.046834             11.876469       5.758235      -1.988875      -0.281666       8.837947       0.302633      21.033223          -0.000115
          154              C       2.872128      15.889887       1.591904       0.108844      43.583063 0.37907824E+03  0.86109682E+04                                10.994034                            6.568144      -0.201011       1.943009                    0.999481      26.434612      74.671733       0.631823       0.426764      -1.057817       0.009935      -0.025695       0.017205       0.032480       0.000544       0.000223       0.006072       0.051804      -0.019579      -0.024674      -0.004499       0.029173             16.926562       6.584597      -1.593430      -1.329509       9.140095       4.056638      35.054993          -0.000131
          155              C       2.747559      16.294886       2.971712       0.079345      43.522380 0.39538491E+03  0.90365944E+04                                10.809839                            6.653300      -0.127064       1.975538                    0.999096      26.167918      73.087020       0.638316       0.419841      -1.066835       0.000133      -0.012836       0.006943       0.014594      -0.003282      -0.000449       0.003082      -0.027169       0.015374      -0.016538       0.003844       0.012693             15.615937      11.190813      -3.559743      -0.214398       8.489263       4.256759      27.167737          -0.000093
          156              C       1.652035      17.042496       3.380622      -0.153678      37.654915 0.44539483E+03  0.10553592E+05                                 9.836280                            7.079925       0.020500       1.972452                    0.999652      30.000456      87.092652       0.612502       0.422030      -1.058750      -0.000973      -0.003251       0.018222       0.018536       0.026449       0.016121      -0.026914      -0.018267      -0.033807      -0.046895       0.008849       0.038045             12.410180      11.875897      -4.806917      -3.348941       9.082284       4.859343      16.272359          -0.000359
          157              C       1.586486      17.494023       4.693771      -0.018201      41.126505 0.41995345E+03  0.96872773E+04                                10.231093                            6.719354       0.024747       2.012930                    0.999256      26.817326      73.829901       0.658598       0.403167      -1.083994       0.038279      -0.028034      -0.014840       0.049713       0.006727       0.005185       0.007320      -0.006466       0.002510      -0.007953      -0.005472       0.013424             14.083562      17.249144      -8.099223      -2.116375      11.330424       3.779979      13.671118           0.000236
          158              C       0.395381      18.299792       5.114274       0.632807      24.045335 0.24160353E+03  0.49412841E+04                                 7.711457                            5.504348       0.025936       2.077140                    0.999571      21.500650      59.086139       0.636839       0.470262      -1.024596      -0.058931       0.034252       0.006910       0.068512       0.058970      -0.013154      -0.065565      -0.092076      -0.011172      -0.078890      -0.034117       0.113007              9.870213      12.317142      -4.963709      -1.485844       8.707135       3.272737       8.586361           0.000979
          159              C       2.578073      17.168067       5.597747      -0.120927      36.628224 0.44174865E+03  0.10450634E+05                                 9.673878                            7.081820      -0.119623       1.929001                    0.999435      29.815196      86.619620       0.608125       0.425741      -1.055938       0.001898      -0.007885      -0.020655       0.022190       0.037575      -0.012950       0.001579      -0.046308       0.029213      -0.051401       0.011286       0.040115             11.906196      15.519202      -6.595629       1.719724       9.654681       0.581750      10.544705          -0.000235
          160              C       3.653750      16.371550       5.190418      -0.018114      40.657466 0.41814112E+03  0.96288190E+04                                10.146966                            6.696649       0.111293       2.042914                    0.999313      26.657936      73.172973       0.661352       0.402183      -1.085358      -0.033991       0.009368      -0.028628       0.045417      -0.001763      -0.009039       0.006929      -0.004572      -0.005717      -0.011741      -0.000244       0.011985             13.872826      16.170490      -6.436401       5.261349       9.411953      -1.044109      16.036036           0.000528
          161              C       4.725248      15.945402       6.157101       0.630915      23.862679 0.24395833E+03  0.50083749E+04                                 7.688067                            5.542517      -0.066971       2.042357                    0.999477      21.735509      60.111619       0.631823       0.472204      -1.022148       0.042031      -0.008848       0.043519       0.061146       0.078731      -0.044635      -0.009075      -0.066618      -0.127807      -0.089249      -0.024440       0.113689              9.714854      11.166287      -4.115111       3.686470       7.034237      -1.104351      10.944039           0.001031
          162              C       3.742018      15.947253       3.883065      -0.119854      37.268852 0.43395446E+03  0.10242881E+05                                 9.882624                            7.054410      -0.098794       1.947885                    0.999350      29.500313      86.216795       0.603420       0.430040      -1.051004      -0.009746      -0.004943       0.011235       0.015672       0.023480      -0.027637      -0.013313      -0.020614      -0.122034      -0.052930      -0.000708       0.053638             12.543143      11.045537      -3.011479       4.494105       7.108143       0.255172      19.475751           0.000120
          163              C       5.197668      12.358037      18.138008       0.556780      26.739425 0.27479266E+03  0.57906949E+04                                 8.241359                            5.834389       0.011628       2.053375                    0.999667      22.584220      62.533311       0.625696       0.464533      -1.030077       0.020504       0.034750       0.041530       0.057903      -0.088724       0.001118      -0.013008       0.035629      -0.112816      -0.074119      -0.035743       0.109862             10.727868       9.545143       6.191100       2.515312      12.185677       3.365561      10.452784          -0.001056
          164              C       4.375046      11.208335      17.608428       0.003320      41.039600 0.41786068E+03  0.96437225E+04                                10.282792                            6.750975      -0.005679       2.007181                    0.999202      26.720217      73.999605       0.648874       0.409009      -1.078226      -0.019381      -0.034033      -0.012219       0.041027      -0.008776      -0.004759       0.001572       0.021292       0.023594      -0.017730       0.003756       0.013974             14.113100      11.232445       7.638831       4.133774      15.729054       2.959189      15.377803           0.005566
          165              C       3.932136      10.219365      18.464451      -0.117519      36.350480 0.43724564E+03  0.10331573E+05                                 9.652732                            7.061934      -0.137918       1.925133                    0.999470      29.811932      86.940014       0.606055       0.427714      -1.053296      -0.008214       0.002728      -0.018966       0.020847      -0.035107       0.001216       0.012314       0.052039       0.015790      -0.048805       0.007170       0.041635             11.839273       9.522200       6.626095       0.504512      15.186825      -1.004809      10.808793           0.002303
          166              C       3.197259       9.147649      17.980188      -0.025025      40.953750 0.41788731E+03  0.96263792E+04                                10.197661                            6.696152       0.081047       2.032338                    0.999287      26.732138      73.510923       0.660815       0.402367      -1.084685       0.013875       0.031189      -0.027751       0.043993      -0.001510       0.006468       0.007548       0.003131       0.011403      -0.010641      -0.000108       0.010749             13.961124       9.494106       6.598033      -1.346248      16.167695      -5.067061      16.221572           0.001533
          167              C       2.665036       8.091002      18.890487       0.634232      23.621342 0.23890187E+03  0.48807386E+04                                 7.637177                            5.483080      -0.038773       2.053578                    0.999481      21.621666      59.722654       0.635300       0.471912      -1.021932      -0.014827      -0.042597       0.041360       0.061196      -0.084913      -0.007725       0.043767       0.052917      -0.127342      -0.089945      -0.026926       0.116871              9.676570       7.233665       4.344560      -1.281224      11.092242      -3.579475      10.703804           0.001378
          168              C       2.856720       9.105087      16.633841      -0.124788      38.316904 0.44673448E+03  0.10626010E+05                                10.082125                            7.165821      -0.149788       1.926959                    0.999244      29.889920      87.818665       0.597409       0.431036      -1.049933      -0.000340       0.008489       0.012532       0.015140      -0.022843      -0.007393       0.027762       0.015986      -0.118251      -0.051672       0.001880       0.049792             12.912689       7.149888       3.069314      -0.073158      11.365236      -4.758957      20.222943           0.002033
          169              C       3.269076      10.132390      15.783877       0.069627      43.617296 0.39731219E+03  0.90891308E+04                                10.805954                            6.651978      -0.108130       1.978486                    0.999200      26.300694      73.424680       0.641083       0.417639      -1.068539      -0.008742       0.000762       0.009576       0.012989       0.006851       0.001937      -0.000184       0.019861       0.028856      -0.016895       0.006294       0.010601             15.713987       8.604271       3.271970       4.348619      10.750326      -0.763575      27.787364          -0.000005
          170              C       4.042863      11.170267      16.267350      -0.150162      37.398017 0.43871595E+03  0.10370787E+05                                 9.820969                            7.046298      -0.002313       1.968205                    0.999539      29.953179      87.254436       0.610531       0.424395      -1.055780       0.001352      -0.003281       0.012661       0.013149      -0.028312      -0.028067      -0.018092       0.014484      -0.045938      -0.050736       0.010728       0.040008             12.371878       8.877088       4.289732       4.586244      10.580029       2.856811      17.658517          -0.000025
          171              C       2.870300      10.084277      14.394584       0.109722      44.676228 0.38181669E+03  0.86831244E+04                                11.167483                            6.587231      -0.169725       1.952475                    0.999498      26.419400      74.512497       0.631979       0.426169      -1.058877      -0.022458      -0.015530       0.014667       0.030995       0.005231       0.005363       0.002058      -0.049677      -0.017770      -0.023892      -0.004652       0.028545             17.459745       8.877631       1.383273       4.383838       6.958394      -1.214051      36.543211          -0.000039
          172              C       3.455276      10.625686      13.304596      -0.167576      33.840344 0.39016051E+03  0.89132846E+04                                 9.063316                            6.529683       0.462619       2.126042                    0.999833      28.771448      81.102398       0.654244       0.409800      -1.070216      -0.015687       0.010944      -0.042718       0.046805       0.016137       0.032165       0.011407       0.016550      -0.011042      -0.029772      -0.014079       0.043851             11.936311       8.111789       2.246468       0.763808       6.427771      -1.145187      21.269372           0.000036
          173              C       2.924619      10.469713      10.850345       0.164240      43.084040 0.39445354E+03  0.90231516E+04                                10.843120                            6.734988      -0.023001       2.008852                    0.999493      25.859509      72.602295       0.620919       0.431230      -1.058175      -0.022520      -0.002498       0.034286       0.041097       0.011725      -0.000314      -0.008425       0.008626       0.123308      -0.033658      -0.008559       0.042217             15.750442       7.625779       3.556671      -1.527949      11.588000      -1.220251      28.037548          -0.000009
          174              C       3.581933      11.614128      10.416142      -0.181567      37.591956 0.44978744E+03  0.10669818E+05                                 9.757474                            7.083168       0.042862       1.978730                    0.999531      30.114754      87.099390       0.617273       0.418291      -1.062504      -0.004125       0.014335      -0.027705       0.031465      -0.024839       0.016602       0.031647       0.033904      -0.042199      -0.054571       0.017465       0.037106             12.191081       7.721025       4.369319      -3.175303      12.205326      -3.993910      16.646892          -0.000174
          175              C       3.804955      11.806582       9.058202      -0.000476      40.123252 0.41423678E+03  0.95188140E+04                                10.070074                            6.681170       0.025739       2.017056                    0.999147      26.528478      72.797029       0.659605       0.404099      -1.083813      -0.027513      -0.033653       0.022386       0.048894      -0.013634      -0.006684       0.009213       0.016014       0.014970      -0.019346      -0.001169       0.020515             13.751897      10.107960       7.648753      -2.760686      17.135234      -3.006314      14.012497           0.000527
          176              C       4.555762      13.026075       8.595543       0.636239      23.556252 0.23982468E+03  0.48942154E+04                                 7.609418                            5.487963       0.013577       2.077077                    0.999556      21.358151      58.566660       0.637319       0.470934      -1.024572       0.028257       0.060880      -0.012668       0.068304      -0.055719       0.064600      -0.013457       0.104354      -0.034656      -0.075342      -0.039944       0.115286              9.626809       7.883103       4.538300      -3.000481      12.238734      -1.569053       8.758591           0.000760
          177              C       3.363612      10.874977       8.138417      -0.105209      35.625956 0.42990202E+03  0.10088664E+05                                 9.502661                            6.979996      -0.102967       1.943004                    0.999394      29.193991      84.123636       0.614143       0.424984      -1.057751      -0.012822      -0.004702       0.016816       0.021663      -0.046002      -0.005372      -0.012780       0.062753       0.000545      -0.058998       0.003377       0.055621             11.733058       9.102707       6.639517       0.059385      15.619424       0.946575      10.477042          -0.000090
          178              C       2.653284       9.739551       8.569196      -0.008578      41.485953 0.42262640E+03  0.97887594E+04                                10.352398                            6.788108      -0.003420       2.005979                    0.999253      26.891807      74.791975       0.646789       0.408858      -1.077515      -0.006946       0.043821       0.029430       0.053242       0.003009      -0.012015      -0.005704       0.038072      -0.022823      -0.018572      -0.008963       0.027535             14.251025       9.260546       6.765374       2.306112      16.651611       4.721912      16.840918           0.000329
          179              C       2.139341       8.784154       7.562466       0.574738      25.618358 0.25838335E+03  0.53805911E+04                                 8.052836                            5.687661      -0.082087       2.028025                    0.999517      22.366935      62.275079       0.626479       0.469499      -1.023742      -0.054116      -0.043516      -0.015087       0.071062      -0.060050      -0.035814      -0.010399       0.118500      -0.210145      -0.088207      -0.035596       0.123803             10.496539       6.968091       4.662255       2.584808      12.983646       4.027869      11.537879           0.001247
          180              C       2.452982       9.530971       9.917651      -0.192296      42.466314 0.50457300E+03  0.12442486E+05                                10.839871                            7.659166      -0.336967       1.845566                    0.998821      32.321630      98.484766       0.569708       0.435984      -1.041067      -0.035550       0.028464      -0.019297       0.049461      -0.000341       0.014475      -0.027316       0.068271      -0.129009      -0.060387       0.002389       0.057998             13.896911       7.563407       3.740530       1.517698      12.221752       4.066315      21.905575           0.001795
          181              C       8.328857      24.411267      21.191133       0.573946      25.935428 0.26311388E+03  0.55066671E+04                                 8.141842                            5.748887      -0.078556       2.027504                    0.999593      22.521255      62.961572       0.621307       0.471037      -1.022411      -0.043658       0.057205      -0.018090       0.074200       0.053202      -0.006285       0.056130      -0.127654      -0.197416      -0.092785      -0.036587       0.129371             10.650332      13.732130      -4.784403       3.920893       7.065891      -2.844994      11.152976           0.001196
          182              C       9.329845      23.848180      22.158870      -0.018616      42.685531 0.43761222E+03  0.10237361E+05                                10.577917                            6.924999      -0.026997       1.991644                    0.999294      27.392952      76.880420       0.637127       0.410943      -1.074798       0.051045       0.008534       0.029226       0.059435      -0.002918      -0.004239       0.005423      -0.028851      -0.006303      -0.014831      -0.002701       0.017532             14.592281      16.987046      -7.205631       4.895066       9.958677      -1.841709      16.831120           0.001516
          183              C      10.385674      23.092903      21.660379      -0.114837      36.550700 0.43708145E+03  0.10324849E+05                                 9.716595                            7.075765      -0.149285       1.926038                    0.999393      29.630119      86.346668       0.603628       0.429552      -1.052358       0.006782       0.018991       0.014422       0.024792       0.046897      -0.011303       0.005756      -0.052961      -0.005928      -0.055846       0.000992       0.054854             12.060335      15.426359      -7.195668       0.542349      10.067275       0.321417      10.687372           0.001037
          184              C      11.335477      22.554138      22.512714       0.017375      40.613669 0.41351418E+03  0.95175313E+04                                10.221279                            6.723012      -0.023518       2.004143                    0.999174      26.489224      73.236111       0.649237       0.409891      -1.077754      -0.020760       0.033683       0.020901       0.044748       0.021273       0.005438      -0.003019      -0.013532       0.031408      -0.028535       0.011344       0.017190             14.088530      15.645177      -7.983551      -3.243187      11.545834       3.871563      15.074577           0.005489
          185              C      12.433090      21.691795      21.993409       0.567533      25.474537 0.25801037E+03  0.53581390E+04                                 7.983797                            5.662279       0.011378       2.058995                    0.999675      22.230102      61.331647       0.632926       0.465990      -1.028103       0.031088      -0.022510      -0.044266       0.058589       0.077006      -0.010477      -0.021094      -0.066776      -0.113935      -0.065274      -0.041429       0.106703             10.323263      11.516840      -5.553773      -2.670309       8.943260       3.146759      10.509690          -0.000034
          186              C      11.255043      22.822992      23.882247      -0.180929      37.928115 0.45569693E+03  0.10864215E+05                                 9.870147                            7.162963      -0.005320       1.963121                    0.999482      30.324978      88.428051       0.608476       0.422222      -1.058181       0.020448       0.002273      -0.028294       0.034983       0.033871       0.025537      -0.025249      -0.017492      -0.068752      -0.058960       0.012157       0.046803             12.337653      10.843667      -4.320715      -3.011769       8.540754       3.862275      17.628539           0.000074
          187              C      10.206787      23.591486      24.363348       0.159834      42.711671 0.39632854E+03  0.90826842E+04                                10.794125                            6.752741      -0.029016       2.004656                    0.999470      26.007909      73.240884       0.619457       0.431456      -1.057351       0.005343       0.024221       0.023886       0.034435      -0.012114      -0.001061       0.003956      -0.015240       0.140383      -0.037720      -0.009367       0.047087             15.605876      10.981783      -3.610349       0.711566       8.200464       2.239238      27.635380           0.000004
          188              C       9.223557      24.106724      23.514702      -0.211237      42.621326 0.51055349E+03  0.12627035E+05                                10.850805                            7.693267      -0.321291       1.846497                    0.998814      32.634008      99.581118       0.569684       0.434722      -1.041827       0.030763       0.034329      -0.026871       0.053356      -0.005654      -0.033767      -0.016984      -0.051635      -0.099166      -0.059850       0.013796       0.046054             13.868504      12.359413      -3.909767       4.710502       7.930274      -1.001193      21.315825           0.001092
          189              C      10.503453      23.059594       0.485054      -0.186412      34.340389 0.41065479E+03  0.94952683E+04                                 9.126727                            6.679477       0.469050       2.119515                    0.999835      29.311672      82.923385       0.650184       0.407417      -1.072574       0.006254       0.008612      -0.044592       0.045844      -0.023470       0.006039      -0.028880      -0.035026       0.003425      -0.032633      -0.014186       0.046819             11.876167       5.758187      -1.988877       0.281642       8.837829      -0.302547      21.032484          -0.000112
          190              C      10.185372      23.764113       1.591904       0.108814      43.582480 0.37907918E+03  0.86109700E+04                                10.993818                            6.568092      -0.200932       1.943033                    0.999481      26.434584      74.670860       0.631836       0.426756      -1.057825      -0.009935       0.025697       0.017208       0.032483       0.000540      -0.000221      -0.006074       0.051809      -0.019532      -0.024684      -0.004484       0.029168             16.925919       6.584475      -1.593407       1.329431       9.139849      -4.056316      35.053435          -0.000129
          191              C      10.309941      23.359114       2.971712       0.079380      43.520154 0.39536690E+03  0.90360684E+04                                10.809476                            6.653160      -0.127019       1.975564                    0.999096      26.167119      73.084019       0.638322       0.419843      -1.066835      -0.000132       0.012849       0.006939       0.014604      -0.003268       0.000453      -0.003069      -0.027157       0.015319      -0.016520       0.003837       0.012683             15.615203      11.190542      -3.559516       0.214331       8.488778      -4.256438      27.166289          -0.000091
          192              C      11.405465      22.611504       3.380622      -0.153654      37.653904 0.44538766E+03  0.10553359E+05                                 9.836024                            7.079836       0.020438       1.972435                    0.999652      29.999965      87.090393       0.612511       0.422026      -1.058755       0.000984       0.003286       0.018240       0.018560       0.026482      -0.016129       0.026924      -0.018239      -0.033711      -0.046922       0.008868       0.038054             12.409562      11.875864      -4.806656       3.348652       9.081578      -4.858653      16.271245          -0.000355
          193              C      11.471014      22.159977       4.693771      -0.018342      41.131140 0.42000446E+03  0.96887252E+04                                10.231615                            6.719621       0.024636       2.012863                    0.999256      26.819408      73.836097       0.658607       0.403150      -1.084008      -0.038292       0.028122      -0.014850       0.049776       0.006715      -0.005162      -0.007326      -0.006441       0.002588      -0.007942      -0.005465       0.013406             14.084291      17.251694      -8.099759       2.115561      11.330197      -3.779086      13.670983           0.000264
          194              C      12.662119      21.354208       5.114274       0.632912      24.042554 0.24157789E+03  0.49405988E+04                                 7.710636                            5.503897       0.025795       2.077087                    0.999571      21.499656      59.081287       0.636897       0.470235      -1.024617       0.058933      -0.034226       0.007074       0.068517       0.058973       0.013154       0.065581      -0.092064      -0.011007      -0.078915      -0.034096       0.113010              9.868957      12.317355      -4.963358       1.485173       8.705239      -3.271120       8.584277           0.000983
          195              C      10.479427      22.485933       5.597747      -0.121039      36.635881 0.44183910E+03  0.10453401E+05                                 9.675252                            7.082551      -0.119980       1.928824                    0.999435      29.820105      86.638995       0.608087       0.425742      -1.055928      -0.001869       0.007960      -0.020658       0.022217       0.037548       0.012939      -0.001573      -0.046190       0.029307      -0.051358       0.011308       0.040050             11.908264      15.522601      -6.596667      -1.720599       9.655636      -0.581598      10.546556          -0.000233
          196              C       9.403750      23.282450       5.190418      -0.018084      40.656898 0.41813041E+03  0.96285212E+04                                10.146944                            6.696595       0.111285       2.042920                    0.999313      26.657518      73.171894       0.661349       0.402187      -1.085354       0.033996      -0.009359      -0.028630       0.045420      -0.001726       0.009051      -0.006914      -0.004541      -0.005748      -0.011757      -0.000200       0.011957             13.873070      16.171520      -6.436531      -5.261595       9.411833       1.044047      16.035856           0.000507
          197              C       8.332252      23.708598       6.157101       0.630952      23.861959 0.24394964E+03  0.50081628E+04                                 7.688058                            5.542511      -0.067091       2.042341                    0.999477      21.734916      60.110211       0.631806       0.472220      -1.022137      -0.042044       0.008822       0.043549       0.061173       0.078756       0.044609       0.009093      -0.066565      -0.127847      -0.089221      -0.024488       0.113709              9.715041      11.167118      -4.115225      -3.686832       7.034176       1.104414      10.943830           0.001018
          198              C       9.315482      23.706747       3.883065      -0.119787      37.264941 0.43390467E+03  0.10241383E+05                                 9.881944                            7.054014      -0.098728       1.947936                    0.999349      29.498134      86.208262       0.603437       0.430041      -1.051006       0.009737       0.004944       0.011228       0.015663       0.023529       0.027653       0.013322      -0.020610      -0.122063      -0.052948      -0.000747       0.053695             12.542243      11.045004      -3.011176      -4.493785       7.107600      -0.255306      19.474124           0.000113
          199              C       7.859832       0.859963      18.138008       0.556756      26.739595 0.27479550E+03  0.57907567E+04                                 8.241341                            5.834386       0.011684       2.053392                    0.999667      22.584196      62.532798       0.625703       0.464528      -1.030082      -0.020511      -0.034737       0.041534       0.057900      -0.088719      -0.001112       0.013003       0.035633      -0.112802      -0.074117      -0.035738       0.109854             10.727840       9.545139       6.191108      -2.515191      12.185690      -3.365444      10.452690          -0.001057
          200              C       8.682454       2.009665      17.608428       0.003324      41.039123 0.41785696E+03  0.96436092E+04                                10.282697                            6.750937      -0.005669       2.007185                    0.999202      26.720086      73.998991       0.648877       0.409008      -1.078227       0.019369       0.034039      -0.012221       0.041026      -0.008772       0.004762      -0.001574       0.021299       0.023604      -0.017732       0.003754       0.013978             14.112946      11.232336       7.638763      -4.133609      15.728951      -2.959038      15.377550           0.005570
          201              C       9.125364       2.998635      18.464451      -0.117519      36.350442 0.43724511E+03  0.10331556E+05                                 9.652724                            7.061927      -0.137911       1.925135                    0.999470      29.811901      86.939865       0.606056       0.427713      -1.053296       0.008208      -0.002724      -0.018967       0.020845      -0.035104      -0.001216      -0.012315       0.052044       0.015792      -0.048805       0.007171       0.041634             11.839307       9.522233       6.626134      -0.504462      15.186889       1.004870      10.808799           0.002304
          202              C       9.860241       4.070351      17.980188      -0.025026      40.953945 0.41788872E+03  0.96264216E+04                                10.197700                            6.696166       0.081036       2.032333                    0.999287      26.732191      73.511153       0.660813       0.402368      -1.084685      -0.013878      -0.031188      -0.027752       0.043993      -0.001509      -0.006468      -0.007548       0.003135       0.011404      -0.010640      -0.000109       0.010749             13.961254       9.494182       6.598104       1.346312      16.167838       5.067180      16.221742           0.001534
          203              C      10.392464       5.126998      18.890487       0.634230      23.621415 0.23890237E+03  0.48807520E+04                                 7.637191                            5.483084      -0.038771       2.053577                    0.999481      21.621713      59.722820       0.635301       0.471912      -1.021932       0.014828       0.042597       0.041359       0.061196      -0.084912       0.007725      -0.043767       0.052919      -0.127341      -0.089944      -0.026926       0.116870              9.676634       7.233703       4.344595       1.281258      11.092313       3.579542      10.703886           0.001379
          204              C      10.200780       4.112913      16.633841      -0.124792      38.317205 0.44673769E+03  0.10626108E+05                                10.082178                            7.165844      -0.149793       1.926955                    0.999244      29.890066      87.819258       0.597408       0.431036      -1.049933       0.000337      -0.008487       0.012531       0.015139      -0.022839       0.007393      -0.027761       0.015993      -0.118246      -0.051671       0.001883       0.049788             12.912824       7.149949       3.069354       0.073203      11.365335       4.759063      20.223187           0.002036
          205              C       9.788424       3.085610      15.783877       0.069625      43.617387 0.39731264E+03  0.90891418E+04                                10.805962                            6.651977      -0.108130       1.978486                    0.999200      26.300711      73.424673       0.641084       0.417638      -1.068540       0.008733      -0.000757       0.009574       0.012981       0.006856      -0.001935       0.000184       0.019873       0.028860      -0.016903       0.006300       0.010603             15.714011       8.604293       3.271990      -4.348572      10.750359       0.763630      27.787381          -0.000005
          206              C       9.014637       2.047733      16.267350      -0.150156      37.397354 0.43870816E+03  0.10370543E+05                                 9.820828                            7.046219      -0.002278       1.968220                    0.999539      29.952797      87.252687       0.610538       0.424393      -1.055782      -0.001373       0.003293       0.012656       0.013150      -0.028305       0.028077       0.018091       0.014507      -0.045941      -0.050739       0.010726       0.040013             12.371661       8.876976       4.289689      -4.586064      10.579917      -2.856690      17.658091          -0.000028
          207              C      10.187200       3.133723      14.394584       0.109722      44.676428 0.38181777E+03  0.86831575E+04                                11.167520                            6.587241      -0.169736       1.952471                    0.999498      26.419465      74.512776       0.631978       0.426169      -1.058876       0.022451       0.015538       0.014666       0.030993       0.005235      -0.005363      -0.002059      -0.049660      -0.017768      -0.023885      -0.004652       0.028537             17.459823       8.877669       1.383282      -4.383852       6.958421       1.214047      36.543380          -0.000039
          208              C       9.602224       2.592314      13.304596      -0.167568      33.839582 0.39015189E+03  0.89130207E+04                                 9.063162                            6.529602       0.462673       2.126066                    0.999833      28.770928      81.100092       0.654250       0.409799      -1.070219       0.015671      -0.010927      -0.042720       0.046797       0.016138      -0.032162      -0.011409       0.016579      -0.011041      -0.029762      -0.014092       0.043855             11.936106       8.111685       2.246448      -0.763730       6.427699       1.145176      21.268934           0.000029
          209              C      10.132881       2.748287      10.850345       0.164238      43.084468 0.39445575E+03  0.90232195E+04                                10.843212                            6.735017      -0.023000       2.008851                    0.999493      25.859588      72.602706       0.620916       0.431231      -1.058174       0.022499       0.002511       0.034288       0.041087       0.011733       0.000316       0.008425       0.008645       0.123304      -0.033669      -0.008547       0.042216             15.750665       7.625966       3.556814       1.528099      11.588210       1.220290      28.037818          -0.000011
          210              C       9.475567       1.603872      10.416142      -0.181562      37.591458 0.44977976E+03  0.10669580E+05                                 9.757394                            7.083105       0.042908       1.978749                    0.999531      30.114387      87.097848       0.617277       0.418291      -1.062505       0.004070      -0.014312      -0.027703       0.031446      -0.024811      -0.016610      -0.031645       0.033939      -0.042225      -0.054566       0.017469       0.037097             12.191076       7.721210       4.369490       3.175380      12.205415       3.993916      16.646603          -0.000181
          211              C       9.252545       1.411418       9.058202      -0.000471      40.123183 0.41423394E+03  0.95187329E+04                                10.070085                            6.681146       0.025799       2.017077                    0.999147      26.528375      72.796698       0.659607       0.404099      -1.083813       0.027471       0.033669       0.022395       0.048885      -0.013618       0.006673      -0.009218       0.016025       0.014957      -0.019339      -0.001161       0.020500             13.752177      10.108433       7.649197       2.760735      17.135710       3.006326      14.012387           0.000508
          212              C       8.501738       0.191925       8.595543       0.636275      23.556364 0.23982496E+03  0.48942424E+04                                 7.609598                            5.488070       0.013328       2.077003                    0.999556      21.358111      58.567457       0.637292       0.470952      -1.024558      -0.028309      -0.060869      -0.012631       0.068308      -0.055717      -0.064617       0.013461       0.104376      -0.034629      -0.075351      -0.039953       0.115304              9.627232       7.883718       4.538799       3.000568      12.239306       1.569193       8.758673           0.000749
          213              C       9.693888       2.343023       8.138417      -0.105217      35.626706 0.42990951E+03  0.10088890E+05                                 9.502810                            6.980056      -0.102979       1.942996                    0.999394      29.194314      84.124947       0.614140       0.424983      -1.057750       0.012797       0.004720       0.016819       0.021655      -0.045997       0.005368       0.012777       0.062773       0.000558      -0.058999       0.003379       0.055620             11.733464       9.103144       6.639944      -0.059418      15.620062      -0.946605      10.477186          -0.000096
          214              C      10.404216       3.478449       8.569196      -0.008574      41.486247 0.42262720E+03  0.97887920E+04                                10.352490                            6.788138      -0.003413       2.005983                    0.999253      26.891819      74.792302       0.646784       0.408861      -1.077512       0.006930      -0.043811       0.029429       0.053231       0.003008       0.012014       0.005706       0.038076      -0.022824      -0.018575      -0.008961       0.027537             14.251335       9.260818       6.765670      -2.306166      16.652128      -4.722018      16.841059           0.000328
          215              C      10.918159       4.433846       7.562466       0.574739      25.618251 0.25838109E+03  0.53805320E+04                                 8.052817                            5.687635      -0.082021       2.028049                    0.999517      22.366833      62.274722       0.626481       0.469498      -1.023742       0.054103       0.043521      -0.015087       0.071055      -0.060052       0.035808       0.010401       0.118493      -0.210142      -0.088205      -0.035595       0.123800             10.496611       6.968152       4.662347      -2.584828      12.983836      -4.027890      11.537843           0.001249
          216              C      10.604518       3.687029       9.917651      -0.192292      42.466897 0.50457901E+03  0.12442693E+05                                10.840035                            7.659248      -0.336977       1.845565                    0.998821      32.321731      98.485870       0.569700       0.435988      -1.041062       0.035531      -0.028451      -0.019296       0.049439      -0.000336      -0.014472       0.027311       0.068285      -0.129002      -0.060382       0.002380       0.058002             13.897227       7.563602       3.740696      -1.517720      12.222125      -4.066463      21.905953           0.001796
          217              C      17.786143      11.193267      18.329817       0.573948      25.935299 0.26311218E+03  0.55066228E+04                                 8.141815                            5.748868      -0.078498       2.027525                    0.999593      22.521180      62.961315       0.621308       0.471037      -1.022411       0.043655       0.057207       0.018091       0.074200      -0.053205      -0.006289      -0.056127      -0.127648      -0.197417      -0.092786      -0.036583       0.129369             10.650267      13.732083       4.784369       3.920785       7.065849       2.844959      11.152870           0.001198
          218              C      16.785155      10.630180      17.362080      -0.018616      42.685842 0.43761488E+03  0.10237448E+05                                10.577998                            6.925041      -0.026995       1.991646                    0.999294      27.393035      76.880977       0.637122       0.410945      -1.074795      -0.051045       0.008535      -0.029226       0.059435       0.002919      -0.004240      -0.005422      -0.028847      -0.006301      -0.014830      -0.002700       0.017529             14.592383      16.987193       7.205694       4.895022       9.958741       1.841672      16.831216           0.001517
          219              C      15.729326       9.874903      17.860571      -0.114841      36.551080 0.43708582E+03  0.10324985E+05                                 9.716675                            7.075807      -0.149297       1.926032                    0.999393      29.630324      86.347597       0.603624       0.429553      -1.052357      -0.006785       0.018994      -0.014422       0.024795      -0.046895      -0.011305      -0.005754      -0.052961      -0.005927      -0.055845       0.000992       0.054853             12.060451      15.426503       7.195747       0.542274      10.067364      -0.321471      10.687487           0.001040
          220              C      14.779523       9.336138      17.008236       0.017374      40.613825 0.41351505E+03  0.95175575E+04                                10.221309                            6.723019      -0.023524       2.004141                    0.999174      26.489258      73.236254       0.649237       0.409891      -1.077754       0.020759       0.033685      -0.020900       0.044749      -0.021273       0.005438       0.003019      -0.013533       0.031408      -0.028535       0.011344       0.017190             14.088610      15.645246       7.983596      -3.243264      11.545890      -3.871632      15.074695           0.005490
          221              C      13.681910       8.473795      17.527541       0.567533      25.474572 0.25801043E+03  0.53581416E+04                                 7.983810                            5.662281       0.011376       2.058994                    0.999675      22.230123      61.331753       0.632925       0.465990      -1.028103      -0.031089      -0.022510       0.044266       0.058589      -0.077006      -0.010477       0.021094      -0.066776      -0.113937      -0.065273      -0.041430       0.106703             10.323305      11.516878       5.553798      -2.670350       8.943291      -3.146792      10.509745          -0.000034
          222              C      14.859957       9.604992      15.638703      -0.180928      37.928091 0.45569590E+03  0.10864183E+05                                 9.870140                            7.162949      -0.005320       1.963122                    0.999482      30.324951      88.427903       0.608477       0.422221      -1.058181      -0.020449       0.002275       0.028294       0.034984      -0.033872       0.025537       0.025249      -0.017494      -0.068751      -0.058961       0.012157       0.046804             12.337680      10.843664       4.320716      -3.011796       8.540759      -3.862310      17.628618           0.000070
          223              C      15.908213      10.373486      15.157602       0.159833      42.711990 0.39633008E+03  0.90827339E+04                                10.794203                            6.752767      -0.029015       2.004657                    0.999470      26.007968      73.241249       0.619454       0.431457      -1.057349      -0.005344       0.024222      -0.023886       0.034436       0.012115      -0.001060      -0.003956      -0.015240       0.140383      -0.037721      -0.009367       0.047087             15.606054      10.981864       3.610367       0.711591       8.200525      -2.239297      27.635774           0.000002
          224              C      16.891443      10.888724      16.006248      -0.211234      42.621726 0.51055793E+03  0.12627191E+05                                10.850925                            7.693331      -0.321306       1.846493                    0.998814      32.634118      99.582135       0.569678       0.434725      -1.041823      -0.030764       0.034331       0.026873       0.053359       0.005658      -0.033763       0.016982      -0.051638      -0.099165      -0.059847       0.013793       0.046054             13.868672      12.359582       3.909812       4.710552       7.930344       1.001170      21.316088           0.001088
          225              C      15.611547       9.841594      12.688596      -0.186416      34.340965 0.41066089E+03  0.94954467E+04                                 9.126848                            6.679537       0.469029       2.119506                    0.999835      29.311879      82.924194       0.650180       0.407418      -1.072573      -0.006260       0.008615       0.044592       0.045846       0.023472       0.006041       0.028879      -0.035028       0.003427      -0.032634      -0.014186       0.046820             11.876425       5.758250       1.988867       0.281659       8.837890       0.302492      21.033134          -0.000125
          226              C      15.929628      10.546113      11.581746       0.108809      43.583272 0.37908292E+03  0.86110796E+04                                10.993970                            6.568129      -0.200943       1.943027                    0.999481      26.434740      74.671504       0.631833       0.426757      -1.057824       0.009929       0.025701      -0.017208       0.032484      -0.000538      -0.000221       0.006072       0.051808      -0.019525      -0.024682      -0.004483       0.029166             16.926305       6.584556       1.593401       1.329464       9.139909       4.056263      35.054452          -0.000132
          227              C      15.805059      10.141114      10.201938       0.079379      43.520876 0.39536998E+03  0.90361636E+04                                10.809623                            6.653195      -0.127042       1.975555                    0.999096      26.167267      73.084727       0.638319       0.419844      -1.066834       0.000127       0.012856      -0.006941       0.014611       0.003271       0.000453       0.003067      -0.027164       0.015330      -0.016526       0.003842       0.012683             15.615522      11.190600       3.559538       0.214267       8.488838       4.256356      27.167129          -0.000094
          228              C      14.709535       9.393504       9.793028      -0.153657      37.654178 0.44539099E+03  0.10553461E+05                                 9.836083                            7.079868       0.020429       1.972431                    0.999652      30.000075      87.090909       0.612509       0.422027      -1.058754      -0.000986       0.003292      -0.018242       0.018563      -0.026478      -0.016130      -0.026925      -0.018243      -0.033703      -0.046921       0.008870       0.038051             12.409651      11.875904       4.806683       3.348621       9.081607       4.858616      16.271442          -0.000366
          229              C      14.643986       8.941977       8.479879      -0.018343      41.131453 0.42000540E+03  0.96887534E+04                                10.231671                            6.719628       0.024635       2.012862                    0.999256      26.819452      73.836267       0.658607       0.403150      -1.084007       0.038288       0.028128       0.014848       0.049776      -0.006713      -0.005161       0.007324      -0.006447       0.002593      -0.007942      -0.005462       0.013404             14.084401      17.251807       8.099894       2.115457      11.330329       3.778995      13.671065           0.000264
          230              C      13.452881       8.136208       8.059376       0.632911      24.042574 0.24157783E+03  0.49405953E+04                                 7.710629                            5.503888       0.025802       2.077089                    0.999571      21.499647      59.081173       0.636899       0.470233      -1.024618      -0.058933      -0.034225      -0.007075       0.068516      -0.058972       0.013153      -0.065581      -0.092066      -0.011003      -0.078915      -0.034095       0.113011              9.868960      12.317359       4.963403       1.485147       8.705274       3.271085       8.584246           0.000981
          231              C      15.635573       9.267933       7.575903      -0.121039      36.636480 0.44184488E+03  0.10453574E+05                                 9.675357                            7.082588      -0.120010       1.928814                    0.999435      29.820183      86.639413       0.608087       0.425741      -1.055928       0.001859       0.007975       0.020653       0.022217      -0.037548       0.012948       0.001567      -0.046213       0.029316      -0.051367       0.011310       0.040057             11.908441      15.522735       6.596849      -1.720894       9.655822       0.581363      10.546768          -0.000236
          232              C      16.711250      10.064450       7.983232      -0.018095      40.659397 0.41814690E+03  0.96290173E+04                                10.147425                            6.696763       0.111175       2.042879                    0.999313      26.658074      73.174391       0.661334       0.402191      -1.085349      -0.034009      -0.009339       0.028628       0.045424       0.001733       0.009057       0.006911      -0.004556      -0.005779      -0.011764      -0.000198       0.011962             13.873879      16.171927       6.436807      -5.262266       9.412241      -1.044440      16.037470           0.000530
          233              C      17.782748      10.490598       7.016549       0.630882      23.862339 0.24395014E+03  0.50081863E+04                                 7.688020                            5.542408      -0.066826       2.042405                    0.999477      21.735813      60.113185       0.631829       0.472201      -1.022145       0.042031       0.008872      -0.043519       0.061149      -0.078743       0.044607      -0.009097      -0.066576      -0.127791      -0.089213      -0.024479       0.113692              9.714995      11.166569       4.115129      -3.686772       7.034150      -1.104497      10.944266           0.001036
          234              C      16.799518      10.488747       9.290585      -0.119801      37.266456 0.43391816E+03  0.10241800E+05                                 9.882265                            7.054148      -0.098771       1.947917                    0.999349      29.498717      86.210934       0.603427       0.430044      -1.051002      -0.009750       0.004965      -0.011235       0.015682      -0.023515       0.027648      -0.013329      -0.020621      -0.122040      -0.052940      -0.000742       0.053682             12.542750      11.045160       3.011278      -4.493957       7.107798       0.255169      19.475294           0.000109
          235              C      18.255168      14.077963      21.382942       0.556780      26.739614 0.27479385E+03  0.57907313E+04                                 8.241411                            5.834407       0.011611       2.053368                    0.999667      22.584361      62.533941       0.625694       0.464534      -1.030076       0.020510      -0.034746      -0.041530       0.057902       0.088724      -0.001117      -0.013005       0.035633      -0.112823      -0.074117      -0.035745       0.109863             10.727985       9.545253      -6.191191      -2.515370      12.185815       3.365636      10.452887          -0.001053
          236              C      17.432546      15.227665      21.912522       0.003320      41.040046 0.41786332E+03  0.96438037E+04                                10.282882                            6.751004      -0.005703       2.007172                    0.999202      26.720319      74.000097       0.648871       0.409010      -1.078225      -0.019378       0.034036       0.012220       0.041028       0.008776       0.004760       0.001573       0.021296       0.023594      -0.017731       0.003755       0.013976             14.113304      11.232605      -7.638969      -4.133865      15.729275       2.959269      15.378033           0.005566
          237              C      16.989636      16.216635      21.056499      -0.117522      36.350664 0.43724706E+03  0.10331617E+05                                 9.652770                            7.061947      -0.137922       1.925132                    0.999470      29.811985      86.940247       0.606054       0.427714      -1.053296      -0.008212      -0.002727       0.018965       0.020846       0.035105      -0.001217       0.012313       0.052043       0.015793      -0.048805       0.007171       0.041634             11.839353       9.522254      -6.626150      -0.504511      15.186934      -1.004834      10.808871           0.002303
          238              C      16.254759      17.288351      21.540762      -0.025024      40.954013 0.41788864E+03  0.96264208E+04                                10.197717                            6.696167       0.081036       2.032333                    0.999287      26.732191      73.511193       0.660813       0.402368      -1.084684       0.013875      -0.031190       0.027751       0.043993       0.001510      -0.006469       0.007547       0.003133       0.011405      -0.010640      -0.000109       0.010749             13.961270       9.494182      -6.598109       1.346291      16.167871      -5.067176      16.221756           0.001534
          239              C      15.722536      18.344998      20.630463       0.634232      23.621446 0.23890247E+03  0.48807553E+04                                 7.637207                            5.483091      -0.038784       2.053574                    0.999481      21.621707      59.722843       0.635299       0.471912      -1.021931      -0.014828       0.042595      -0.041361       0.061196       0.084913       0.007724       0.043767       0.052918      -0.127344      -0.089945      -0.026926       0.116870              9.676644       7.233707      -4.344602       1.281250      11.092339      -3.579545      10.703886           0.001378
          240              C      15.914220      17.330913      22.887109      -0.124797      38.317623 0.44674211E+03  0.10626244E+05                                10.082262                            7.165886      -0.149805       1.926950                    0.999244      29.890232      87.819990       0.597405       0.431037      -1.049932      -0.000342      -0.008491      -0.012533       0.015142       0.022837       0.007391       0.027761       0.015988      -0.118245      -0.051670       0.001885       0.049785             12.912948       7.149999      -3.069383       0.073193      11.365451      -4.759122      20.223394           0.002039
          241              C      16.326576      16.303610      23.737073       0.069620      43.618153 0.39731756E+03  0.90892910E+04                                10.806106                            6.652027      -0.108147       1.978478                    0.999200      26.300934      73.425669       0.641080       0.417639      -1.068538      -0.008740      -0.000761      -0.009576       0.012988      -0.006855      -0.001937      -0.000184       0.019866       0.028869      -0.016901       0.006296       0.010606             15.714327       8.604421      -3.272041      -4.348727      10.750513      -0.763585      27.788049          -0.000001
          242              C      17.100363      15.265733      23.253600      -0.150171      37.398918 0.43872570E+03  0.10371089E+05                                 9.821140                            7.046380      -0.002355       1.968186                    0.999539      29.953665      87.256520       0.610527       0.424395      -1.055778       0.001358       0.003285      -0.012661       0.013151       0.028307       0.028068      -0.018092       0.014490      -0.045927      -0.050734       0.010729       0.040005             12.372171       8.877281      -4.289859      -4.586376      10.580270       2.856900      17.658960          -0.000012
          243              C      15.927800      16.351723      25.126366       0.109720      44.677174 0.38182148E+03  0.86832712E+04                                11.167665                            6.587284      -0.169754       1.952463                    0.999498      26.419657      74.513678       0.631974       0.426171      -1.058874      -0.022456       0.015534      -0.014667       0.030995      -0.005234      -0.005363       0.002059      -0.049672      -0.017764      -0.023891      -0.004651       0.028542             17.460204       8.877782      -1.383288      -4.383973       6.958515      -1.214074      36.544315          -0.000033
          244              C      16.512776      15.810314      26.216354      -0.167589      33.841311 0.39017193E+03  0.89136172E+04                                 9.063504                            6.529788       0.462578       2.126023                    0.999833      28.771900      81.104189       0.654236       0.409801      -1.070215      -0.015682      -0.010938       0.042720       0.046803      -0.016143      -0.032164       0.011406       0.016563      -0.011026      -0.029767      -0.014089       0.043856             11.936661       8.111930      -2.246493      -0.763811       6.427895      -1.145257      21.270157           0.000050
          245              C      15.982119      15.966287       2.323305       0.164232      43.085292 0.39446076E+03  0.90233671E+04                                10.843341                            6.735053      -0.023021       2.008841                    0.999493      25.859844      72.603669       0.620915       0.431230      -1.058174      -0.022512       0.002504      -0.034286       0.041092      -0.011728       0.000316      -0.008425       0.008633       0.123319      -0.033664      -0.008557       0.042221             15.750912       7.625996      -3.556852       1.528107      11.588426      -1.220425      28.038314          -0.000004
          246              C      16.639433      14.821872       2.757508      -0.181590      37.594026 0.44981046E+03  0.10670519E+05                                 9.757836                            7.083339       0.042771       1.978689                    0.999531      30.115734      87.103356       0.617266       0.418290      -1.062503      -0.004107      -0.014323       0.027705       0.031457       0.024830      -0.016604       0.031651       0.033925      -0.042183      -0.054573       0.017472       0.037102             12.191696       7.721409      -4.369696       3.175544      12.206133      -3.994292      16.647547          -0.000165
          247              C      16.862455      14.629418       4.115448      -0.000488      40.125234 0.41425059E+03  0.95192199E+04                                10.070424                            6.681285       0.025657       2.017022                    0.999147      26.528986      72.798996       0.659599       0.404099      -1.083812      -0.027497       0.033666      -0.022387       0.048895       0.013633       0.006684       0.009210       0.016030       0.014976      -0.019349      -0.001165       0.020514             13.752608      10.108462      -7.649369       2.760808      17.136514      -3.006496      14.012847           0.000532
          248              C      17.613262      13.409925       4.578107       0.636210      23.556237 0.23982189E+03  0.48941471E+04                                 7.609367                            5.487879       0.013689       2.077109                    0.999556      21.358392      58.567362       0.637333       0.470925      -1.024577       0.028278      -0.060869       0.012675       0.068303       0.055706      -0.064606      -0.013462       0.104327      -0.034678      -0.075323      -0.039956       0.115279              9.626859       7.883088      -4.538441       3.000402      12.239070      -1.569060       8.758420           0.000765
          249              C      16.421112      15.561023       5.035233      -0.105215      35.626721 0.42990803E+03  0.10088846E+05                                 9.502816                            6.980047      -0.103000       1.942991                    0.999394      29.194265      84.124765       0.614141       0.424984      -1.057750      -0.012805       0.004712      -0.016817       0.021656       0.046002       0.005375      -0.012776       0.062757       0.000542      -0.058997       0.003375       0.055622             11.733349       9.102898      -6.639742      -0.059398      15.619946       0.946644      10.477202          -0.000088
          250              C      15.710784      16.696449       4.604454      -0.008573      41.486156 0.42262597E+03  0.97887502E+04                                10.352450                            6.788110      -0.003423       2.005979                    0.999253      26.891799      74.792044       0.646788       0.408858      -1.077514      -0.006934      -0.043813      -0.029430       0.053233      -0.003005       0.012017      -0.005703       0.038073      -0.022828      -0.018572      -0.008965       0.027537             14.251184       9.260645      -6.765521      -2.306105      16.651974       4.721973      16.840934           0.000332
          251              C      15.196841      17.651846       5.611184       0.574737      25.618282 0.25838138E+03  0.53805365E+04                                 8.052816                            5.687634      -0.082019       2.028050                    0.999517      22.366793      62.274489       0.626482       0.469498      -1.023743      -0.054101       0.043523       0.015086       0.071054       0.060052       0.035811      -0.010399       0.118494      -0.210144      -0.088206      -0.035596       0.123802             10.496543       6.968086      -4.662273      -2.584781      12.983731       4.027850      11.537813           0.001252
          252              C      15.510482      16.905029       3.255999      -0.192300      42.467378 0.50458508E+03  0.12442880E+05                                10.840094                            7.659277      -0.337000       1.845554                    0.998821      32.322023      98.486884       0.569701       0.435986      -1.041064      -0.035540      -0.028459       0.019297       0.049451       0.000334      -0.014469      -0.027309       0.068277      -0.129005      -0.060380       0.002383       0.057997             13.897284       7.563600      -3.740710      -1.517726      12.222239       4.066488      21.906013           0.001811
          253              C      21.386357       2.024733      18.329817       0.573953      25.935108 0.26311122E+03  0.55065929E+04                                 8.141754                            5.748849      -0.078497       2.027525                    0.999593      22.521069      62.960765       0.621311       0.471035      -1.022412      -0.043652      -0.057217       0.018090       0.074206      -0.053207       0.006292       0.056133      -0.127645      -0.197419      -0.092793      -0.036578       0.129371             10.650116      13.731899       4.784268      -3.920697       7.065740      -2.844875      11.152709           0.001195
          254              C      22.387345       2.587820      17.362080      -0.018628      42.685721 0.43761738E+03  0.10237512E+05                                10.577929                            6.925036      -0.026982       1.991647                    0.999294      27.393133      76.881038       0.637126       0.410942      -1.074798       0.051058      -0.008550      -0.029225       0.059448       0.002923       0.004235       0.005426      -0.028841      -0.006303      -0.014824      -0.002705       0.017530             14.592149      16.986915       7.205537      -4.894855       9.958597      -1.841541      16.830933           0.001515
          255              C      23.443174       3.343097      17.860571      -0.114847      36.551114 0.43708835E+03  0.10325056E+05                                 9.716653                            7.075814      -0.149293       1.926030                    0.999393      29.630468      86.347939       0.603626       0.429551      -1.052359       0.006795      -0.019011      -0.014426       0.024813      -0.046890       0.011303       0.005759      -0.052959      -0.005905      -0.055844       0.001000       0.054844             12.060339      15.426358       7.195647      -0.542261      10.067280       0.321496      10.687378           0.001031
          256              C      24.392977       3.881862      17.008236       0.017363      40.613197 0.41351307E+03  0.95174869E+04                                10.221149                            6.722975      -0.023470       2.004158                    0.999174      26.489195      73.235638       0.649244       0.409888      -1.077758      -0.020748      -0.033702      -0.020897       0.044755      -0.021264      -0.005440      -0.003010      -0.013527       0.031407      -0.028524       0.011341       0.017184             14.088231      15.644810       7.983321       3.243081      11.545611       3.871492      15.074272           0.005493
          257              C      25.490590       4.744205      17.527541       0.567531      25.474435 0.25801039E+03  0.53581317E+04                                 7.983759                            5.662273       0.011394       2.059003                    0.999675      22.229919      61.330803       0.632928       0.465989      -1.028105       0.031094       0.022499       0.044268       0.058589      -0.077008       0.010469      -0.021091      -0.066781      -0.113918      -0.065280      -0.041421       0.106701             10.323170      11.516709       5.553694       2.670254       8.943192       3.146737      10.509609          -0.000037
          258              C      24.312543       3.613008      15.638703      -0.180903      37.925827 0.45567035E+03  0.10863389E+05                                 9.869704                            7.162730      -0.005228       1.963164                    0.999482      30.323780      88.422868       0.608491       0.422219      -1.058186       0.020469      -0.002309       0.028290       0.034995      -0.033884      -0.025544      -0.025239      -0.017494      -0.068752      -0.058966       0.012152       0.046813             12.336972      10.843019       4.320376       3.011514       8.540316       3.862049      17.627582           0.000063
          259              C      23.264287       2.844514      15.157602       0.159863      42.709750 0.39631490E+03  0.90822883E+04                                10.793813                            6.752638      -0.029019       2.004665                    0.999470      26.007334      73.238785       0.619460       0.431457      -1.057351       0.005366      -0.024248      -0.023884       0.034456       0.012103       0.001053       0.003952      -0.015243       0.140330      -0.037702      -0.009366       0.047069             15.605199      10.981414       3.610165      -0.711796       8.200167       2.239012      27.634015          -0.000002
          260              C      22.281057       2.329276      16.006248      -0.211220      42.620415 0.51054403E+03  0.12626754E+05                                10.850667                            7.693208      -0.321314       1.846494                    0.998814      32.633733      99.580411       0.569685       0.434723      -1.041825       0.030783      -0.034360       0.026876       0.053390       0.005644       0.033757      -0.016980      -0.051644      -0.099199      -0.059845       0.013783       0.046062             13.868166      12.359235       3.909682      -4.710295       7.930145      -1.001044      21.315118           0.001079
          261              C      23.560953       3.376406      12.688596      -0.186435      34.341964 0.41067619E+03  0.94959005E+04                                 9.127008                            6.679661       0.468987       2.119480                    0.999835      29.312676      82.927218       0.650173       0.407418      -1.072572       0.006305      -0.008645       0.044594       0.045860       0.023471      -0.006046      -0.028873      -0.035037       0.003417      -0.032628      -0.014191       0.046818             11.876490       5.758302       1.988883      -0.281671       8.838071      -0.302489      21.033096          -0.000130
          262              C      23.242872       2.671887      11.581746       0.108815      43.580172 0.37906977E+03  0.86106533E+04                                10.993313                            6.567956      -0.200813       1.943078                    0.999481      26.433775      74.666728       0.631854       0.426749      -1.057835      -0.009871      -0.025738      -0.017216       0.032501      -0.000561       0.000219      -0.006055       0.051783      -0.019509      -0.024663      -0.004488       0.029151             16.924735       6.584065       1.593222      -1.329050       9.139323      -4.055452      35.050816          -0.000135
          263              C      23.367441       3.076886      10.201938       0.079414      43.515802 0.39533707E+03  0.90351764E+04                                10.808679                            6.652866      -0.126927       1.975609                    0.999096      26.165844      73.078554       0.638345       0.419838      -1.066844      -0.000085      -0.012916      -0.006954       0.014669       0.003250      -0.000449      -0.003053      -0.027181       0.015290      -0.016522       0.003842       0.012680             15.613638      11.189436       3.559008      -0.213911       8.487917      -4.255560      27.163561          -0.000095
          264              C      24.462965       3.824496       9.793028      -0.153604      37.649121 0.44533490E+03  0.10551730E+05                                 9.835067                            7.079352       0.020619       1.972515                    0.999652      29.997769      87.080690       0.612544       0.422019      -1.058766       0.001025      -0.003366      -0.018256       0.018592      -0.026505       0.016127       0.026918      -0.018271      -0.033739      -0.046932       0.008853       0.038079             12.407992      11.874174       4.805778      -3.347903       9.080471      -4.857846      16.269332          -0.000371
          265              C      24.528514       4.276023       8.479879      -0.018345      41.129062 0.41999177E+03  0.96883271E+04                                10.231171                            6.719471       0.024740       2.012901                    0.999256      26.818936      73.833595       0.658624       0.403144      -1.084015      -0.038262      -0.028172       0.014834       0.049777      -0.006709       0.005167      -0.007335      -0.006453       0.002573      -0.007938      -0.005476       0.013414             14.083293      17.250212       8.099008      -2.115133      11.329492      -3.778669      13.670176           0.000262
          266              C      25.719619       5.081792       8.059376       0.632933      24.042062 0.24157585E+03  0.49405324E+04                                 7.710485                            5.503860       0.025792       2.077089                    0.999571      21.499278      59.079545       0.636903       0.470232      -1.024621       0.058945       0.034202      -0.007081       0.068516      -0.058977      -0.013143       0.065575      -0.092095      -0.011001      -0.078928      -0.034085       0.113013              9.868576      12.316708       4.963045      -1.484957       8.704984      -3.270964       8.584037           0.000977
          267              C      23.536927       3.950067       7.575903      -0.121024      36.634550 0.44182481E+03  0.10452952E+05                                 9.674925                            7.082375      -0.119932       1.928843                    0.999435      29.819514      86.636099       0.608105       0.425735      -1.055935      -0.001830      -0.008024       0.020644       0.022224      -0.037551      -0.012945      -0.001571      -0.046226       0.029304      -0.051370       0.011308       0.040063             11.907659      15.521608       6.596269       1.720687       9.655241      -0.581417      10.546128          -0.000241
          268              C      22.461250       3.153550       7.983232      -0.018092      40.656920 0.41813016E+03  0.96285057E+04                                10.146925                            6.696586       0.111296       2.042925                    0.999313      26.657460      73.171490       0.661351       0.402186      -1.085356       0.034039       0.009292       0.028615       0.045429       0.001732      -0.009052      -0.006916      -0.004560      -0.005790      -0.011764      -0.000199       0.011962             13.872796      16.170655       6.436204       5.261551       9.411623       1.044119      16.036109           0.000528
          269              C      21.389752       2.727402       7.016549       0.630905      23.861933 0.24394937E+03  0.50081644E+04                                 7.687940                            5.542422      -0.066906       2.042382                    0.999477      21.735608      60.112502       0.631825       0.472205      -1.022143      -0.042011      -0.008897      -0.043528       0.061146      -0.078751      -0.044612       0.009083      -0.066571      -0.127802      -0.089226      -0.024470       0.113696              9.714691      11.166244       4.114940       3.686504       7.033962       1.104334      10.943869           0.001032
          270              C      22.372982       2.729253       9.290585      -0.119760      37.262577 0.43387624E+03  0.10240522E+05                                 9.881468                            7.053744      -0.098673       1.947965                    0.999349      29.497143      86.203983       0.603455       0.430036      -1.051011       0.009794      -0.005035      -0.011256       0.015747      -0.023538      -0.027641       0.013334      -0.020659      -0.122100      -0.052953      -0.000762       0.053715             12.541383      11.044079       3.010909       4.493277       7.107202      -0.255269      19.472868           0.000108
          271              C      20.917332      25.576037      21.382942       0.556775      26.739507 0.27479377E+03  0.57907218E+04                                 8.241369                            5.834397       0.011623       2.053373                    0.999667      22.584231      62.533280       0.625697       0.464533      -1.030078      -0.020505       0.034748      -0.041529       0.057901       0.088722       0.001115       0.013005       0.035634      -0.112810      -0.074118      -0.035741       0.109858             10.727888       9.545180      -6.191109       2.515341      12.185655      -3.365583      10.452830          -0.001056
          272              C      21.739954      24.426335      21.912522       0.003318      41.039373 0.41785952E+03  0.96436842E+04                                10.282738                            6.750958      -0.005667       2.007185                    0.999202      26.720166      73.999303       0.648876       0.409008      -1.078227       0.019383      -0.034032       0.012217       0.041026       0.008773      -0.004763      -0.001572       0.021300       0.023596      -0.017732       0.003753       0.013979             14.113033      11.232434      -7.638790       4.133807      15.728918      -2.959220      15.377746           0.005567
          273              C      22.182864      23.437365      21.056499      -0.117506      36.349458 0.43723283E+03  0.10331182E+05                                 9.652544                            7.061831      -0.137884       1.925150                    0.999471      29.811386      86.937682       0.606060       0.427714      -1.053297       0.008226       0.002733       0.018962       0.020850       0.035106       0.001210      -0.012312       0.052042       0.015797      -0.048804       0.007169       0.041635             11.839014       9.522034      -6.625925       0.504548      15.186444       1.004708      10.808562           0.002300
          274              C      22.917741      22.365649      21.540762      -0.025026      40.953212 0.41788392E+03  0.96262805E+04                                10.197573                            6.696125       0.081102       2.032358                    0.999287      26.732007      73.510459       0.660816       0.402367      -1.084685      -0.013866       0.031196       0.027745       0.043991       0.001509       0.006468      -0.007547       0.003135       0.011424      -0.010639      -0.000113       0.010752             13.961005       9.494097      -6.598020      -1.346201      16.167605       5.066946      16.221314           0.001529
          275              C      23.449964      21.309002      20.630463       0.634258      23.621560 0.23890492E+03  0.48808269E+04                                 7.637320                            5.483187      -0.038965       2.053518                    0.999481      21.621683      59.723272       0.635281       0.471924      -1.021923       0.014833      -0.042584      -0.041372       0.061196       0.084916      -0.007721      -0.043776       0.052920      -0.127361      -0.089956      -0.026921       0.116877              9.676775       7.233883      -4.344715      -1.281242      11.092541       3.579516      10.703903           0.001370
          276              C      23.258280      22.323087      22.887109      -0.124786      38.316968 0.44673524E+03  0.10626041E+05                                10.082165                            7.165849      -0.149815       1.926951                    0.999243      29.889930      87.818976       0.597404       0.431039      -1.049930       0.000353       0.008497      -0.012531       0.015145       0.022844      -0.007395      -0.027762       0.016002      -0.118250      -0.051672       0.001878       0.049794             12.912811       7.149960      -3.069368      -0.073194      11.365379       4.759092      20.223092           0.002037
          277              C      22.845924      23.350390      23.737073       0.069646      43.617284 0.39731071E+03  0.90890999E+04                                10.805992                            6.651997      -0.108173       1.978475                    0.999200      26.300635      73.424823       0.641077       0.417643      -1.068536       0.008746       0.000764      -0.009579       0.012993      -0.006848       0.001930       0.000184       0.019875       0.028821      -0.016893       0.006304       0.010589             15.714127       8.604346      -3.271990       4.348652      10.750395       0.763697      27.787639          -0.000004
          278              C      22.072137      24.388267      23.253600      -0.150163      37.397994 0.43871555E+03  0.10370776E+05                                 9.820959                            7.046293      -0.002325       1.968202                    0.999539      29.953171      87.254422       0.610532       0.424394      -1.055780      -0.001353      -0.003281      -0.012657       0.013145       0.028312      -0.028069       0.018090       0.014500      -0.045933      -0.050736       0.010723       0.040013             12.371903       8.877137      -4.289752       4.586300      10.580010      -2.856830      17.658563          -0.000025
          279              C      23.244700      23.302277      25.126366       0.109697      44.677644 0.38182957E+03  0.86834967E+04                                11.167681                            6.587330      -0.169736       1.952463                    0.999498      26.420016      74.514740       0.631976       0.426168      -1.058877       0.022464      -0.015525      -0.014665       0.030995      -0.005232       0.005365      -0.002056      -0.049667      -0.017735      -0.023893      -0.004641       0.028534             17.460202       8.877844      -1.383300       4.383890       6.958562       1.214330      36.544198          -0.000037
          280              C      22.659724      23.843686      26.216354      -0.167583      33.841782 0.39017647E+03  0.89137632E+04                                 9.063623                            6.529850       0.462486       2.125993                    0.999833      28.772152      81.105577       0.654228       0.409804      -1.070211       0.015688       0.010951       0.042722       0.046810      -0.016139       0.032157      -0.011396       0.016553      -0.011043      -0.029765      -0.014076       0.043841             11.936880       8.112093      -2.246544       0.763809       6.427990       1.145448      21.270557           0.000039
          281              C      23.190381      23.687713       2.323305       0.164204      43.084867 0.39446337E+03  0.90233833E+04                                10.842987                            6.734898      -0.023077       2.008810                    0.999493      25.860069      72.602591       0.620950       0.431208      -1.058195       0.022552      -0.002482      -0.034276       0.041104      -0.011742      -0.000306       0.008441       0.008653       0.123421      -0.033701      -0.008557       0.042257             15.750389       7.625800      -3.556715      -1.527559      11.587805       1.220321      28.037562          -0.000010
          282              C      22.533067      24.832128       2.757508      -0.181660      37.597919 0.44986586E+03  0.10672198E+05                                 9.758524                            7.083819       0.042701       1.978637                    0.999531      30.118015      87.112400       0.617237       0.418295      -1.062496       0.004146       0.014329       0.027725       0.031483       0.024783       0.016619      -0.031660       0.033884      -0.042103      -0.054555       0.017518       0.037037             12.192514       7.721917      -4.369968      -3.175606      12.206691       3.994415      16.648935          -0.000169
          283              C      22.310044      25.024582       4.115448      -0.000502      40.124702 0.41425024E+03  0.95191994E+04                                10.070265                            6.681250       0.025763       2.017054                    0.999147      26.529036      72.798818       0.659606       0.404095      -1.083815       0.027540      -0.033646      -0.022384       0.048903       0.013603      -0.006679      -0.009197       0.016025       0.015010      -0.019326      -0.001158       0.020484             13.752179      10.108309      -7.649090      -2.760431      17.135569       3.006006      14.012660           0.000525
          284              C      21.559238      26.244075       4.578107       0.636238      23.555950 0.23982104E+03  0.48941184E+04                                 7.609301                            5.487884       0.013662       2.077102                    0.999556      21.358081      58.566161       0.637331       0.470927      -1.024577      -0.028250       0.060884       0.012681       0.068306       0.055708       0.064613       0.013447       0.104349      -0.034620      -0.075345      -0.039938       0.115283              9.626641       7.883008      -4.538330      -3.000331      12.238583       1.568953       8.758333           0.000761
          285              C      22.751388      24.092977       5.035233      -0.105152      35.622676 0.42985836E+03  0.10087336E+05                                 9.502033                            6.979624      -0.102927       1.943041                    0.999394      29.191983      84.115288       0.614165       0.424981      -1.057757       0.012908      -0.004659      -0.016795       0.021689       0.046029      -0.005341       0.012804       0.062863       0.000463      -0.059040       0.003351       0.055689             11.732204       9.102399      -6.639145       0.059974      15.617900      -0.947288      10.476314          -0.000084
          286              C      23.461716      22.957551       4.604454      -0.008478      41.484403 0.42260090E+03  0.97880164E+04                                10.352212                            6.787925      -0.003700       2.005895                    0.999253      26.890899      74.788756       0.646795       0.408860      -1.077514       0.007065       0.043881      -0.029412       0.053296      -0.002972      -0.012002       0.005732       0.038218      -0.023038      -0.018648      -0.008960       0.027608             14.251032       9.261032      -6.765568       2.307265      16.650581      -4.722770      16.841483           0.000325
          287              C      23.975659      22.002154       5.611184       0.574490      25.624818 0.25845775E+03  0.53825474E+04                                 8.054288                            5.688553      -0.082661       2.027807                    0.999516      22.370048      62.286845       0.626415       0.469510      -1.023731       0.054366      -0.043473       0.015010       0.071210       0.060010      -0.035742       0.010326       0.118568      -0.210077      -0.088095      -0.035683       0.123779             10.498809       6.970189      -4.663632       2.586612      12.985091      -4.029674      11.541149           0.001269
          288              C      23.662018      22.748971       3.255999      -0.192351      42.463537 0.50453145E+03  0.12441028E+05                                10.838876                            7.658512      -0.336884       1.845564                    0.998822      32.321209      98.477183       0.569779       0.435945      -1.041105       0.035659       0.028515       0.019300       0.049570       0.000369       0.014527       0.027355       0.068346      -0.129088      -0.060451       0.002384       0.058067             13.895772       7.562992      -3.740243       1.518356      12.220048      -4.066064      21.904276           0.001770
          289              C      21.386357      11.193267       5.156167       0.573948      25.935146 0.26311072E+03  0.55065807E+04                                 8.141770                            5.748844      -0.078470       2.027535                    0.999593      22.521059      62.960768       0.621311       0.471036      -1.022412      -0.043655       0.057206       0.018090       0.074199       0.053209       0.006291      -0.056124      -0.127641      -0.197421      -0.092787      -0.036580       0.129367             10.650181      13.731946      -4.784287      -3.920714       7.065783       2.844929      11.152814           0.001198
          290              C      22.387345      10.630180       4.188430      -0.018612      42.685466 0.43761153E+03  0.10237349E+05                                10.577943                            6.925019      -0.026978       1.991653                    0.999294      27.392895      76.880478       0.637122       0.410946      -1.074795       0.051046       0.008537      -0.029225       0.059436      -0.002916       0.004242      -0.005421      -0.028843      -0.006302      -0.014828      -0.002698       0.017526             14.592257      16.987008      -7.205593      -4.894951       9.958650       1.841641      16.831112           0.001517
          291              C      23.443174       9.874903       4.686921      -0.114833      36.550343 0.43707693E+03  0.10324713E+05                                 9.716530                            7.075726      -0.149271       1.926044                    0.999393      29.629937      86.345944       0.603630       0.429552      -1.052359       0.006788       0.018999      -0.014421       0.024799       0.046898       0.011306      -0.005752      -0.052964      -0.005933      -0.055847       0.000990       0.054857             12.060207      15.426146      -7.195556      -0.542256      10.067170      -0.321463      10.687306           0.001037
          292              C      24.392977       9.336138       3.834586       0.017375      40.613332 0.41351164E+03  0.95174533E+04                                10.221211                            6.722984      -0.023506       2.004148                    0.999174      26.489126      73.235641       0.649240       0.409890      -1.077756      -0.020757       0.033688      -0.020899       0.044749       0.021273      -0.005438       0.003019      -0.013536       0.031408      -0.028535       0.011344       0.017191             14.088386      15.644971      -7.983442       3.243176      11.545732      -3.871545      15.074455           0.005491
          293              C      25.490590       8.473795       4.353891       0.567532      25.474391 0.25800932E+03  0.53581077E+04                                 7.983752                            5.662260       0.011399       2.059004                    0.999675      22.229996      61.331147       0.632928       0.465989      -1.028104       0.031088      -0.022510       0.044266       0.058589       0.077006       0.010476       0.021094      -0.066781      -0.113937      -0.065274      -0.041429       0.106703             10.323170      11.516699      -5.553701       2.670277       8.943190      -3.146732      10.509621          -0.000034
          294              C      24.312543       9.604992       2.465053      -0.180927      37.927818 0.45569313E+03  0.10864096E+05                                 9.870080                            7.162920      -0.005303       1.963128                    0.999482      30.324836      88.427353       0.608480       0.422220      -1.058182       0.020451       0.002279       0.028295       0.034986       0.033872      -0.025537       0.025249      -0.017494      -0.068753      -0.058961       0.012157       0.046804             12.337548      10.843582      -4.320678       3.011740       8.540697      -3.862241      17.628365           0.000075
          295              C      23.264287      10.373486       1.983952       0.159831      42.712105 0.39633120E+03  0.90827697E+04                                10.794237                            6.752787      -0.029008       2.004659                    0.999470      26.008002      73.241483       0.619451       0.431459      -1.057348       0.005346       0.024224      -0.023886       0.034437      -0.012114       0.001060      -0.003957      -0.015239       0.140389      -0.037721      -0.009368       0.047089             15.606059      10.981908      -3.610383      -0.711650       8.200538      -2.239242      27.635732           0.000005
          296              C      22.281057      10.888724       2.832598      -0.211237      42.622119 0.51056264E+03  0.12627351E+05                                10.851013                            7.693377      -0.321314       1.846490                    0.998814      32.634351      99.583378       0.569674       0.434727      -1.041821       0.030765       0.034331       0.026874       0.053360      -0.005659       0.033761       0.016982      -0.051634      -0.099162      -0.059844       0.013793       0.046051             13.868784      12.359721      -3.909861      -4.710616       7.930406       1.001207      21.316225           0.001095
          297              C      23.560953       9.841594      25.862246      -0.186415      34.340885 0.41066016E+03  0.94954296E+04                                 9.126842                            6.679537       0.469027       2.119507                    0.999835      29.311846      82.924212       0.650179       0.407419      -1.072572       0.006264       0.008617       0.044592       0.045847      -0.023472      -0.006041       0.028878      -0.035027       0.003426      -0.032634      -0.014185       0.046819             11.876376       5.758242      -1.988878      -0.281667       8.837915       0.302516      21.032971          -0.000113
          298              C      23.242872      10.546113      24.755396       0.108812      43.583092 0.37908164E+03  0.86110465E+04                                10.993947                            6.568124      -0.200943       1.943028                    0.999481      26.434719      74.671527       0.631832       0.426757      -1.057823      -0.009927       0.025703      -0.017208       0.032485       0.000539       0.000222       0.006072       0.051808      -0.019525      -0.024683      -0.004483       0.029166             16.926224       6.584532      -1.593392      -1.329446       9.139896       4.056281      35.054245          -0.000129
          299              C      23.367441      10.141114      23.375588       0.079378      43.520893 0.39537041E+03  0.90361763E+04                                10.809624                            6.653199      -0.127040       1.975555                    0.999096      26.167283      73.084793       0.638318       0.419844      -1.066834      -0.000125       0.012858      -0.006942       0.014613      -0.003271      -0.000452       0.003067      -0.027164       0.015332      -0.016526       0.003843       0.012683             15.615492      11.190601      -3.559537      -0.214259       8.488844       4.256378      27.167032          -0.000092
          300              C      24.462965       9.393504      22.966678      -0.153655      37.653957 0.44538856E+03  0.10553386E+05                                 9.836039                            7.079846       0.020437       1.972434                    0.999652      29.999978      87.090471       0.612510       0.422027      -1.058755       0.000987       0.003294      -0.018242       0.018564       0.026479       0.016130      -0.026925      -0.018244      -0.033704      -0.046921       0.008869       0.038052             12.409571      11.875842      -4.806658      -3.348605       9.081576       4.858599      16.271295          -0.000364
          301              C      24.528514       8.941977      21.653529      -0.018342      41.131272 0.42000408E+03  0.96887139E+04                                10.231640                            6.719617       0.024640       2.012865                    0.999256      26.819399      73.836054       0.658607       0.403150      -1.084008      -0.038287       0.028129       0.014847       0.049775       0.006713       0.005162       0.007324      -0.006448       0.002593      -0.007943      -0.005462       0.013404             14.084328      17.251719      -8.099852      -2.115472      11.330294       3.778998      13.670970           0.000263
          302              C      25.719619       8.136208      21.233026       0.632912      24.042549 0.24157777E+03  0.49405930E+04                                 7.710623                            5.503888       0.025799       2.077088                    0.999571      21.499618      59.081053       0.636899       0.470233      -1.024618       0.058933      -0.034224      -0.007074       0.068516       0.058972      -0.013153      -0.065581      -0.092068      -0.011003      -0.078915      -0.034096       0.113011              9.868938      12.317323      -4.963385      -1.485151       8.705266       3.271090       8.584226           0.000980
          303              C      23.536927       9.267933      20.749553      -0.121037      36.636271 0.44184234E+03  0.10453497E+05                                 9.675321                            7.082569      -0.120000       1.928818                    0.999435      29.820070      86.638960       0.608088       0.425741      -1.055928      -0.001857       0.007978       0.020651       0.022217       0.037548      -0.012948       0.001566      -0.046214       0.029317      -0.051367       0.011310       0.040057             11.908368      15.522648      -6.596806       1.720848       9.655781       0.581388      10.546675          -0.000240
          304              C      22.461250      10.064450      21.156882      -0.018095      40.659340 0.41814670E+03  0.96290125E+04                                10.147418                            6.696764       0.111179       2.042880                    0.999313      26.658069      73.174403       0.661333       0.402191      -1.085349       0.034011      -0.009336       0.028626       0.045424      -0.001734      -0.009057       0.006910      -0.004556      -0.005775      -0.011763      -0.000200       0.011963             13.873832      16.171894      -6.436790       5.262214       9.412228      -1.044403      16.037373           0.000530
          305              C      21.389752      10.490598      20.190199       0.630884      23.862466 0.24395172E+03  0.50082283E+04                                 7.688057                            5.542435      -0.066857       2.042395                    0.999477      21.735867      60.113447       0.631826       0.472203      -1.022143      -0.042028       0.008875      -0.043521       0.061148       0.078743      -0.044608      -0.009096      -0.066576      -0.127792      -0.089215      -0.024477       0.113692              9.715023      11.166619      -4.115143       3.686781       7.034179      -1.104492      10.944272           0.001036
          306              C      22.372982      10.488747      22.464235      -0.119804      37.266705 0.43392167E+03  0.10241908E+05                                 9.882311                            7.054177      -0.098777       1.947914                    0.999349      29.498854      86.211568       0.603426       0.430044      -1.051002       0.009752       0.004968      -0.011236       0.015685       0.023512      -0.027647      -0.013329      -0.020620      -0.122038      -0.052939      -0.000740       0.053679             12.542787      11.045221      -3.011292       4.493971       7.107826       0.255191      19.475314           0.000117
          307              C      20.917332      14.077963       8.209292       0.556778      26.740037 0.27479884E+03  0.57908607E+04                                 8.241524                            5.834478       0.011606       2.053364                    0.999667      22.584353      62.533980       0.625688       0.464537      -1.030075      -0.020512      -0.034751      -0.041531       0.057907      -0.088732       0.001106      -0.013018       0.035623      -0.112753      -0.074141      -0.035717       0.109859             10.728269       9.545547       6.191446       2.515501      12.186184       3.365773      10.453078          -0.001059
          308              C      21.739954      15.227665       8.738872       0.003260      41.042237 0.41788982E+03  0.96445725E+04                                10.283169                            6.751170      -0.005675       2.007163                    0.999202      26.721450      74.003934       0.648869       0.409004      -1.078228       0.019385       0.034049       0.012216       0.041041      -0.008739      -0.004752       0.001575       0.021288       0.023622      -0.017709       0.003755       0.013954             14.113804      11.232996       7.639255       4.133897      15.729824       2.959159      15.378593           0.005592
          309              C      22.182864      16.216635       7.882849      -0.117532      36.352186 0.43726344E+03  0.10332134E+05                                 9.653169                            7.062165      -0.137941       1.925119                    0.999471      29.812825      86.944169       0.606032       0.427724      -1.053286       0.008213      -0.002744       0.018949       0.020834      -0.035104       0.001196       0.012280       0.052014       0.015770      -0.048776       0.007148       0.041629             11.840204       9.523145       6.627036       0.504428      15.188439      -1.004957      10.809029           0.002326
          310              C      22.917741      17.288351       8.367112      -0.024860      40.945215 0.41780245E+03  0.96239033E+04                                10.196314                            6.695513       0.081204       2.032429                    0.999287      26.728963      73.499398       0.660842       0.402372      -1.084685      -0.013829      -0.031124       0.027719       0.043912      -0.001519       0.006478       0.007572       0.003157       0.011430      -0.010673      -0.000099       0.010772             13.959206       9.493835       6.598296      -1.346201      16.167078      -5.065790      16.216706           0.001487
          311              C      23.449964      18.344998       7.456813       0.634017      23.627140 0.23896171E+03  0.48822379E+04                                 7.638319                            5.483721      -0.038495       2.053629                    0.999482      21.623919      59.729406       0.635275       0.471904      -1.021942       0.014721       0.042466      -0.041448       0.061139      -0.084927      -0.007732       0.043751       0.052918      -0.127272      -0.089935      -0.026936       0.116871              9.678382       7.235968       4.346733      -1.281083      11.095593      -3.579169      10.703585           0.001369
          312              C      23.258280      17.330913       9.713459      -0.124572      38.301215 0.44655836E+03  0.10620552E+05                                10.079192                            7.164310      -0.149196       1.927265                    0.999244      29.880432      87.779544       0.597497       0.431024      -1.049962       0.000369      -0.008451      -0.012535       0.015123      -0.022874      -0.007441       0.027754       0.016066      -0.118480      -0.051727       0.001855       0.049872             12.908233       7.148147       3.068696      -0.073666      11.362320      -4.757440      20.214234           0.002075
          313              C      22.845924      16.303610      10.563423       0.069629      43.614770 0.39730327E+03  0.90888365E+04                                10.805402                            6.651851      -0.108067       1.978506                    0.999200      26.300212      73.421935       0.641100       0.417632      -1.068548       0.008736      -0.000745      -0.009578       0.012985       0.006867       0.001926      -0.000172       0.019837       0.028822      -0.016888       0.006301       0.010587             15.712688       8.603847       3.271883       4.348103      10.749735      -0.763291      27.784483          -0.000004
          314              C      22.072137      15.265733      10.079950      -0.150241      37.402265 0.43877460E+03  0.10372552E+05                                 9.821697                            7.046767      -0.002377       1.968149                    0.999540      29.955737      87.264357       0.610509       0.424394      -1.055777      -0.001355       0.003295      -0.012663       0.013155      -0.028276      -0.028070      -0.018107       0.014473      -0.045871      -0.050725       0.010759       0.039966             12.372869       8.877722       4.290007       4.586622      10.580691       2.856957      17.660195          -0.000030
          315              C      23.244700      16.351723      11.952716       0.109733      44.674607 0.38181353E+03  0.86829752E+04                                11.167047                            6.587147      -0.169634       1.952507                    0.999498      26.418618      74.508290       0.631996       0.426162      -1.058888       0.022428       0.015575      -0.014660       0.030992       0.005245       0.005348       0.002061      -0.049729      -0.017825      -0.023902      -0.004680       0.028582             17.458394       8.877346       1.383430       4.383164       6.958168      -1.213819      36.539668          -0.000037
          316              C      22.659724      15.810314      13.042704      -0.167605      33.842566 0.39018683E+03  0.89140551E+04                                 9.063724                            6.529920       0.462540       2.125998                    0.999833      28.772699      81.107250       0.654228       0.409802      -1.070213       0.015663      -0.010909       0.042713       0.046784       0.016143       0.032175       0.011402       0.016530      -0.011033      -0.029786      -0.014071       0.043856             11.936864       8.112093       2.246543       0.763861       6.428031      -1.145259      21.270467           0.000035
          317              C      23.190381      15.966287      15.496955       0.164268      43.083302 0.39444714E+03  0.90229735E+04                                10.843002                            6.734943      -0.023083       2.008828                    0.999493      25.859333      72.601798       0.620919       0.431231      -1.058174       0.022508       0.002509      -0.034281       0.041086       0.011721      -0.000305      -0.008428       0.008626       0.123240      -0.033645      -0.008550       0.042195             15.750147       7.625742       3.556662      -1.528099      11.587858      -1.220577      28.036840          -0.000011
          318              C      22.533067      14.821872      15.931158      -0.181580      37.593888 0.44981004E+03  0.10670525E+05                                 9.757887                            7.083402       0.042759       1.978691                    0.999531      30.115577      87.103456       0.617254       0.418298      -1.062496       0.004104      -0.014319       0.027697       0.031448      -0.024835       0.016607       0.031648       0.033929      -0.042172      -0.054574       0.017469       0.037105             12.191739       7.721424       4.369634      -3.175580      12.205997      -3.994314      16.647798          -0.000179
          319              C      22.310044      14.629418      17.289098      -0.000497      40.125554 0.41425526E+03  0.95193613E+04                                10.070473                            6.681326       0.025678       2.017026                    0.999147      26.529181      72.799841       0.659596       0.404100      -1.083810       0.027497       0.033668      -0.022386       0.048896      -0.013624      -0.006684       0.009209       0.016023       0.014974      -0.019339      -0.001168       0.020507             13.752630      10.108488       7.649337      -2.760788      17.136402      -3.006435      14.013000           0.000529
          320              C      21.559238      13.409925      17.751757       0.636219      23.556250 0.23982239E+03  0.48941628E+04                                 7.609387                            5.487902       0.013660       2.077099                    0.999556      21.358388      58.567495       0.637328       0.470928      -1.024574      -0.028280      -0.060869       0.012674       0.068304      -0.055709       0.064606      -0.013460       0.104331      -0.034664      -0.075329      -0.039951       0.115280              9.626868       7.883117       4.538452      -3.000413      12.239043      -1.569066       8.758443           0.000762
          321              C      22.751388      15.561023      18.208883      -0.105234      35.628084 0.42992809E+03  0.10089453E+05                                 9.503079                            6.980240      -0.103047       1.942966                    0.999394      29.195063      84.128119       0.614127       0.424988      -1.057746       0.012813       0.004709      -0.016823       0.021665      -0.045987      -0.005375      -0.012777       0.062757       0.000587      -0.058992       0.003390       0.055602             11.733662       9.103181       6.639953       0.059490      15.620333       0.946801      10.477474          -0.000092
          322              C      23.461716      16.696449      17.778104      -0.008599      41.486402 0.42263214E+03  0.97889075E+04                                10.352378                            6.788091      -0.003430       2.005968                    0.999253      26.892098      74.792396       0.646800       0.408850      -1.077522       0.006948      -0.043826      -0.029431       0.053247       0.003025      -0.012013      -0.005700       0.038081      -0.022803      -0.018569      -0.008970       0.027539             14.250971       9.260605       6.765439       2.306173      16.651678       4.722005      16.840629           0.000327
          323              C      23.975659      17.651846      18.784834       0.574741      25.618789 0.25838760E+03  0.53806985E+04                                 8.052926                            5.687703      -0.082183       2.027988                    0.999517      22.367094      62.275518       0.626478       0.469498      -1.023743       0.054131       0.043511       0.015088       0.071071      -0.060039      -0.035825      -0.010399       0.118524      -0.210141      -0.088211      -0.035597       0.123808             10.496666       6.968250       4.662418       2.584824      12.983911       4.027944      11.537836           0.001243
          324              C      23.662018      16.905029      16.429649      -0.192279      42.463571 0.50454160E+03  0.12441434E+05                                10.839296                            7.658887      -0.336892       1.845597                    0.998821      32.320174      98.477046       0.569727       0.435979      -1.041077       0.035546      -0.028459       0.019284       0.049450      -0.000345       0.014491      -0.027348       0.068262      -0.129012      -0.060416       0.002416       0.058000             13.895923       7.563012       3.740221       1.517487      12.220859       4.065836      21.903897           0.001789
          325              C      17.786143       2.024733       5.156167       0.573943      25.935360 0.26311326E+03  0.55066517E+04                                 8.141821                            5.748876      -0.078534       2.027511                    0.999593      22.521276      62.961646       0.621308       0.471036      -1.022411       0.043653      -0.057209       0.018091       0.074201       0.053203      -0.006286       0.056131      -0.127655      -0.197420      -0.092786      -0.036587       0.129373             10.650256      13.732078      -4.784356       3.920780       7.065829      -2.844940      11.152861           0.001195
          326              C      16.785155       2.587820       4.188430      -0.018616      42.685554 0.43761248E+03  0.10237369E+05                                10.577919                            6.925002      -0.027003       1.991642                    0.999294      27.392964      76.880478       0.637127       0.410943      -1.074798      -0.051046      -0.008538      -0.029225       0.059437      -0.002919      -0.004240       0.005423      -0.028852      -0.006303      -0.014832      -0.002701       0.017532             14.592245      16.987031      -7.205604       4.894986       9.958638      -1.841659      16.831066           0.001516
          327              C      15.729326       3.343097       4.686921      -0.114839      36.550889 0.43708359E+03  0.10324916E+05                                 9.716634                            7.075786      -0.149293       1.926034                    0.999393      29.630221      86.347137       0.603626       0.429552      -1.052358      -0.006784      -0.018994      -0.014421       0.024795       0.046896      -0.011303       0.005755      -0.052963      -0.005927      -0.055845       0.000992       0.054854             12.060383      15.426427      -7.195687       0.542291      10.067294       0.321452      10.687429           0.001037
          328              C      14.779523       3.881862       3.834586       0.017375      40.613842 0.41351517E+03  0.95175619E+04                                10.221315                            6.723023      -0.023525       2.004140                    0.999174      26.489260      73.236292       0.649236       0.409892      -1.077754       0.020759      -0.033685      -0.020901       0.044749       0.021273       0.005438      -0.003019      -0.013534       0.031408      -0.028535       0.011344       0.017191             14.088604      15.645242      -7.983574      -3.243267      11.545869       3.871625      15.074701           0.005491
          329              C      13.681910       4.744205       4.353891       0.567533      25.474606 0.25801072E+03  0.53581500E+04                                 7.983818                            5.662286       0.011377       2.058995                    0.999675      22.230144      61.331848       0.632924       0.465991      -1.028102      -0.031089       0.022510       0.044266       0.058589       0.077007      -0.010477      -0.021094      -0.066777      -0.113938      -0.065274      -0.041430       0.106704             10.323310      11.516883      -5.553786      -2.670360       8.943286       3.146794      10.509762          -0.000032
          330              C      14.859957       3.613008       2.465053      -0.180929      37.928231 0.45569769E+03  0.10864239E+05                                 9.870172                            7.162970      -0.005324       1.963120                    0.999482      30.325006      88.428183       0.608475       0.422222      -1.058181      -0.020449      -0.002276       0.028294       0.034985       0.033871       0.025538      -0.025249      -0.017494      -0.068749      -0.058960       0.012158       0.046803             12.337713      10.843689      -4.320716      -3.011821       8.540775       3.862325      17.628676           0.000080
          331              C      15.908213       2.844514       1.983952       0.159832      42.711892 0.39632988E+03  0.90827233E+04                                10.794162                            6.752751      -0.029019       2.004654                    0.999470      26.007967      73.241092       0.619457       0.431455      -1.057351      -0.005345      -0.024224      -0.023886       0.034437      -0.012115      -0.001060       0.003956      -0.015241       0.140386      -0.037722      -0.009366       0.047088             15.605956      10.981810      -3.610342       0.711560       8.200483       2.239287      27.635577           0.000005
          332              C      16.891443       2.329276       2.832598      -0.211237      42.621381 0.51055414E+03  0.12627055E+05                                10.850812                            7.693269      -0.321294       1.846495                    0.998814      32.634024      99.581198       0.569685       0.434722      -1.041827      -0.030765      -0.034334       0.026873       0.053362      -0.005656      -0.033765      -0.016983      -0.051639      -0.099171      -0.059850       0.013794       0.046056             13.868489      12.359423      -3.909751       4.710475       7.930252      -1.001155      21.315792           0.001090
          333              C      15.611547       3.376406      25.862246      -0.186417      34.340958 0.41066093E+03  0.94954512E+04                                 9.126845                            6.679535       0.469022       2.119504                    0.999835      29.311916      82.924415       0.650180       0.407418      -1.072573      -0.006263      -0.008616       0.044592       0.045847      -0.023474       0.006041      -0.028879      -0.035027       0.003429      -0.032635      -0.014185       0.046820             11.876384       5.758246      -1.988880       0.281646       8.837917      -0.302483      21.032989          -0.000107
          334              C      15.929628       2.671887      24.755396       0.108810      43.583236 0.37908298E+03  0.86110829E+04                                10.993964                            6.568132      -0.200948       1.943025                    0.999481      26.434758      74.671615       0.631832       0.426757      -1.057823       0.009928      -0.025702      -0.017208       0.032485       0.000538      -0.000221      -0.006072       0.051809      -0.019525      -0.024683      -0.004483       0.029166             16.926241       6.584543      -1.593401       1.329450       9.139907      -4.056247      35.054272          -0.000129
          335              C      15.805059       3.076886      23.375588       0.079378      43.520952 0.39537105E+03  0.90361960E+04                                10.809635                            6.653207      -0.127044       1.975554                    0.999096      26.167312      73.084927       0.638318       0.419844      -1.066833       0.000126      -0.012858      -0.006942       0.014612      -0.003271       0.000453      -0.003067      -0.027163       0.015333      -0.016526       0.003843       0.012683             15.615499      11.190608      -3.559538       0.214272       8.488843      -4.256366      27.167048          -0.000091
          336              C      14.709535       3.824496      22.966678      -0.153657      37.654169 0.44539116E+03  0.10553466E+05                                 9.836082                            7.079871       0.020428       1.972431                    0.999652      30.000073      87.090916       0.612509       0.422027      -1.058754      -0.000987      -0.003293      -0.018243       0.018564       0.026478      -0.016130       0.026925      -0.018243      -0.033703      -0.046921       0.008870       0.038051             12.409630      11.875898      -4.806678       3.348624       9.081610      -4.858618      16.271384          -0.000356
          337              C      14.643986       4.276023      21.653529      -0.018343      41.131446 0.42000548E+03  0.96887569E+04                                10.231674                            6.719632       0.024630       2.012861                    0.999256      26.819452      73.836305       0.658606       0.403151      -1.084007       0.038287      -0.028129       0.014847       0.049775       0.006713      -0.005161      -0.007324      -0.006448       0.002593      -0.007943      -0.005462       0.013405             14.084385      17.251792      -8.099886       2.115481      11.330333      -3.779011      13.671029           0.000266
          338              C      13.452881       5.081792      21.233026       0.632909      24.042610 0.24157820E+03  0.49406051E+04                                 7.710639                            5.503894       0.025798       2.077087                    0.999571      21.499663      59.081244       0.636898       0.470234      -1.024618      -0.058933       0.034224      -0.007075       0.068516       0.058971       0.013153       0.065581      -0.092067      -0.011004      -0.078915      -0.034096       0.113011              9.868966      12.317363      -4.963401       1.485155       8.705287      -3.271096       8.584246           0.000984
          339              C      15.635573       3.950067      20.749553      -0.121039      36.636471 0.44184496E+03  0.10453578E+05                                 9.675363                            7.082595      -0.120009       1.928814                    0.999435      29.820183      86.639465       0.608086       0.425742      -1.055928       0.001858      -0.007977       0.020652       0.022217       0.037548       0.012947      -0.001567      -0.046212       0.029317      -0.051366       0.011310       0.040056             11.908426      15.522725      -6.596841      -1.720853       9.655826      -0.581389      10.546726          -0.000236
          340              C      16.711250       3.153550      21.156882      -0.018095      40.659395 0.41814744E+03  0.96290350E+04                                10.147428                            6.696771       0.111175       2.042879                    0.999313      26.658096      73.174529       0.661333       0.402191      -1.085348      -0.034010       0.009337       0.028627       0.045424      -0.001734       0.009057      -0.006911      -0.004555      -0.005774      -0.011763      -0.000200       0.011963             13.873844      16.171926      -6.436804      -5.262218       9.412240       1.044411      16.037366           0.000530
          341              C      17.782748       2.727402      20.190199       0.630885      23.862467 0.24395186E+03  0.50082324E+04                                 7.688063                            5.542441      -0.066865       2.042392                    0.999477      21.735866      60.113477       0.631824       0.472204      -1.022143       0.042029      -0.008872      -0.043521       0.061149       0.078744       0.044608       0.009096      -0.066576      -0.127794      -0.089215      -0.024478       0.113692              9.715026      11.166632      -4.115150      -3.686780       7.034184       1.104495      10.944260           0.001035
          342              C      16.799518       2.729253      22.464235      -0.119803      37.266622 0.43392095E+03  0.10241886E+05                                 9.882298                            7.054175      -0.098776       1.947915                    0.999349      29.498820      86.211403       0.603426       0.430044      -1.051002      -0.009751      -0.004967      -0.011236       0.015684       0.023512       0.027648       0.013328      -0.020619      -0.122039      -0.052940      -0.000740       0.053679             12.542757      11.045193      -3.011283      -4.493956       7.107813      -0.255182      19.475266           0.000115
          343              C      18.255168      25.576037       8.209292       0.556768      26.738543 0.27478791E+03  0.57905379E+04                                 8.241071                            5.834282       0.011757       2.053424                    0.999667      22.583595      62.530152       0.625715       0.464524      -1.030088       0.020542       0.034717      -0.041530       0.057896      -0.088731      -0.001107       0.012997       0.035638      -0.112813      -0.074125      -0.035742       0.109867             10.727341       9.544633       6.190656      -2.515109      12.185017      -3.365365      10.452374          -0.001058
          344              C      17.432546      24.426335       8.738872       0.003335      41.036644 0.41783747E+03  0.96430161E+04                                10.282211                            6.750740      -0.005579       2.007223                    0.999202      26.719342      73.995602       0.648894       0.409003      -1.078234      -0.019334      -0.034062       0.012226       0.041030      -0.008781       0.004764      -0.001576       0.021317       0.023585      -0.017741       0.003754       0.013987             14.112064      11.231567       7.638041      -4.133392      15.727769      -2.958862      15.376856           0.005573
          345              C      16.989636      23.437365       7.882849      -0.117488      36.347691 0.43721192E+03  0.10330535E+05                                 9.652140                            7.061597      -0.137815       1.925178                    0.999471      29.810591      86.933934       0.606080       0.427706      -1.053305      -0.008169       0.002702       0.018975       0.020835      -0.035114      -0.001213      -0.012314       0.052068       0.015756      -0.048814       0.007159       0.041655             11.838409       9.521516       6.625466      -0.504496      15.185599       1.004693      10.808113           0.002305
          346              C      16.254759      22.365649       8.367112      -0.025020      40.952061 0.41787367E+03  0.96259617E+04                                10.197322                            6.696008       0.081114       2.032365                    0.999287      26.731628      73.508509       0.660828       0.402363      -1.084691       0.013903       0.031172       0.027756       0.043993      -0.001509      -0.006466      -0.007549       0.003150       0.011398      -0.010641      -0.000106       0.010747             13.960522       9.493725       6.597647       1.346121      16.166881       5.066745      16.220959           0.001533
          347              C      15.722536      21.309002       7.456813       0.634237      23.621041 0.23889986E+03  0.48806804E+04                                 7.637082                            5.483043      -0.038748       2.053587                    0.999481      21.621480      59.721757       0.635306       0.471909      -1.021935      -0.014816      -0.042605      -0.041357       0.061198      -0.084911       0.007728      -0.043769       0.052932      -0.127341      -0.089946      -0.026926       0.116872              9.676388       7.233551       4.344434       1.281155      11.091959       3.579340      10.703655           0.001378
          348              C      15.914220      22.323087       9.713459      -0.124775      38.315588 0.44671904E+03  0.10625529E+05                                10.081837                            7.165659      -0.149733       1.926981                    0.999244      29.889344      87.815909       0.597422       0.431032      -1.049938      -0.000308       0.008471      -0.012524       0.015123      -0.022845       0.007395      -0.027760       0.016009      -0.118258      -0.051674       0.001878       0.049796             12.912240       7.149684       3.069170       0.073116      11.364823       4.758748      20.222213           0.002036
          349              C      16.326576      23.350390      10.563423       0.069632      43.615880 0.39730276E+03  0.90888401E+04                                10.805668                            6.651869      -0.108084       1.978506                    0.999200      26.300271      73.422639       0.641095       0.417635      -1.068544      -0.008710       0.000742      -0.009570       0.012961       0.006849      -0.001938       0.000183       0.019887       0.028840      -0.016902       0.006301       0.010601             15.713431       8.604077       3.271881      -4.348496      10.750037       0.763521      27.786180          -0.000005
          350              C      17.100363      24.388267      10.079950      -0.150143      37.395659 0.43868849E+03  0.10369940E+05                                 9.820453                            7.046008      -0.002217       1.968244                    0.999539      29.952180      87.249708       0.610555       0.424386      -1.055789       0.001406      -0.003317      -0.012650       0.013153      -0.028316       0.028075       0.018088       0.014535      -0.045967      -0.050743       0.010712       0.040032             12.371100       8.876594       4.289434      -4.585843      10.579437      -2.856527      17.657270          -0.000029
          351              C      15.927800      23.302277      11.952716       0.109731      44.675122 0.38181069E+03  0.86829463E+04                                11.167275                            6.587169      -0.169711       1.952483                    0.999498      26.419142      74.511373       0.631984       0.426168      -1.058878      -0.022440      -0.015551      -0.014661       0.030989       0.005228      -0.005366      -0.002058      -0.049648      -0.017789      -0.023877      -0.004656       0.028533             17.459285       8.877511       1.383242      -4.383859       6.958248       1.213944      36.542095          -0.000040
          352              C      16.512776      23.843686      13.042704      -0.167553      33.838354 0.39013852E+03  0.89126200E+04                                 9.062888                            6.529460       0.462714       2.126084                    0.999833      28.770392      81.097590       0.654263       0.409795      -1.070224      -0.015658       0.010910       0.042719       0.046788       0.016122      -0.032167      -0.011403       0.016594      -0.011060      -0.029766      -0.014086       0.043852             11.935635       8.111406       2.246326      -0.763794       6.427470       1.145118      21.268029           0.000030
          353              C      15.982119      23.687713      15.496955       0.164241      43.084026 0.39445230E+03  0.90231149E+04                                10.843110                            6.734972      -0.022993       2.008855                    0.999493      25.859476      72.602136       0.620920       0.431229      -1.058176      -0.022499      -0.002511      -0.034287       0.041087       0.011727       0.000314       0.008427       0.008643       0.123300      -0.033662      -0.008553       0.042215             15.750385       7.625822       3.556766       1.528045      11.588159       1.220383      28.037175          -0.000011
          354              C      16.639433      24.832128      15.931158      -0.181571      37.592555 0.44979297E+03  0.10669987E+05                                 9.757568                            7.083198       0.042820       1.978713                    0.999531      30.115026      87.100485       0.617273       0.418290      -1.062505      -0.004086       0.014313       0.027703       0.031448      -0.024833      -0.016611      -0.031645       0.033939      -0.042205      -0.054576       0.017465       0.037112             12.191232       7.721159       4.369512       3.175321      12.205712       3.994018      16.646826          -0.000181
          355              C      16.862455      25.024582      17.289098      -0.000486      40.124634 0.41424645E+03  0.95190976E+04                                10.070316                            6.681250       0.025689       2.017035                    0.999147      26.528826      72.798363       0.659601       0.404099      -1.083812      -0.027488      -0.033671      -0.022389       0.048893      -0.013631       0.006678      -0.009209       0.016031       0.014975      -0.019348      -0.001160       0.020508             13.752369      10.108295       7.649221       2.760667      17.136239       3.006347      14.012574           0.000528
          356              C      17.613262      26.244075      17.751757       0.636219      23.556053 0.23982072E+03  0.48941152E+04                                 7.609332                            5.487873       0.013674       2.077106                    0.999556      21.358250      58.566848       0.637332       0.470926      -1.024576       0.028285       0.060866       0.012670       0.068303      -0.055709      -0.064609       0.013463       0.104330      -0.034669      -0.075327      -0.039955       0.115283              9.626761       7.883003       4.538382       3.000334      12.238952       1.569009       8.758329           0.000761
          357              C      16.421112      24.092977      18.208883      -0.105220      35.627066 0.42991302E+03  0.10088999E+05                                 9.502887                            6.980096      -0.103007       1.942986                    0.999394      29.194480      84.125708       0.614137       0.424985      -1.057749      -0.012804      -0.004714      -0.016819       0.021657      -0.045997       0.005369       0.012779       0.062760       0.000553      -0.058995       0.003379       0.055617             11.733437       9.102967       6.639828      -0.059432      15.620122      -0.946666      10.477221          -0.000095
          358              C      15.710784      22.957551      17.778104      -0.008579      41.486364 0.42262861E+03  0.97888289E+04                                10.352486                            6.788135      -0.003414       2.005981                    0.999253      26.891888      74.792414       0.646786       0.408859      -1.077514      -0.006932       0.043813      -0.029431       0.053234       0.003009       0.012012       0.005705       0.038073      -0.022821      -0.018573      -0.008961       0.027534             14.251219       9.260672       6.765567      -2.306130      16.652086      -4.721990      16.840901           0.000328
          359              C      15.196841      22.002154      18.784834       0.574740      25.618321 0.25838185E+03  0.53805521E+04                                 8.052833                            5.687644      -0.082039       2.028042                    0.999517      22.366871      62.274864       0.626480       0.469498      -1.023742      -0.054106      -0.043521       0.015087       0.071057      -0.060051       0.035810       0.010402       0.118495      -0.210143      -0.088207      -0.035594       0.123801             10.496573       6.968094       4.662300      -2.584792      12.983826      -4.027879      11.537800           0.001248
          360              C      15.510482      22.748971      16.429649      -0.192292      42.466483 0.50457520E+03  0.12442564E+05                                10.839925                            7.659197      -0.336968       1.845567                    0.998821      32.321627      98.485103       0.569705       0.435985      -1.041065      -0.035530       0.028453       0.019295       0.049440      -0.000337      -0.014476       0.027315       0.068282      -0.129005      -0.060386       0.002384       0.058002             13.896975       7.563463       3.740618      -1.517675      12.221992      -4.066333      21.905472           0.001796
          361              C       8.328857      15.242733       8.017483       0.573954      25.935297 0.26311469E+03  0.55066848E+04                                 8.141790                            5.748887      -0.078678       2.027462                    0.999593      22.521281      62.961513       0.621308       0.471036      -1.022412      -0.043659      -0.057216      -0.018090       0.074209      -0.053194      -0.006282      -0.056138      -0.127681      -0.197418      -0.092785      -0.036596       0.129382             10.650103      13.731634       4.784262       3.920751       7.065813       2.844939      11.152863           0.001194
          362              C       9.329845      15.805820       8.985220      -0.018622      42.684332 0.43760412E+03  0.10237080E+05                                10.577556                            6.924831      -0.027002       1.991641                    0.999294      27.392725      76.878366       0.637152       0.410930      -1.074810       0.051047      -0.008533       0.029227       0.059438       0.002920      -0.004237      -0.005422      -0.028866      -0.006308      -0.014836      -0.002702       0.017538             14.591526      16.985907       7.205134       4.894629       9.958220       1.841531      16.830452           0.001515
          363              C      10.385674      16.561097       8.486729      -0.114831      36.549685 0.43707046E+03  0.10324500E+05                                 9.716328                            7.075624      -0.149269       1.926045                    0.999393      29.629759      86.344581       0.603642       0.429546      -1.052365       0.006779      -0.018988       0.014424       0.024790      -0.046902      -0.011305      -0.005756      -0.052961      -0.005937      -0.055849       0.000989       0.054860             12.059857      15.425608       7.195265       0.542285      10.066869      -0.321436      10.687095           0.001039
          364              C      11.335477      17.099862       9.339064       0.017378      40.612957 0.41350924E+03  0.95173729E+04                                10.221100                            6.722939      -0.023517       2.004144                    0.999174      26.489066      73.235090       0.649247       0.409887      -1.077759      -0.020760      -0.033683       0.020900       0.044748      -0.021277       0.005438       0.003019      -0.013529       0.031404      -0.028537       0.011343       0.017194             14.088160      15.644617       7.983209      -3.243115      11.545483      -3.871489      15.074381           0.005489
          365              C      12.433090      17.962205       8.819759       0.567529      25.474539 0.25801139E+03  0.53581604E+04                                 7.983763                            5.662273       0.011382       2.058995                    0.999675      22.230126      61.331525       0.632929       0.465987      -1.028105       0.031089       0.022508      -0.044267       0.058589      -0.077007      -0.010477       0.021093      -0.066773      -0.113940      -0.065272      -0.041430       0.106703             10.323167      11.516655       5.553648      -2.670285       8.943139      -3.146749      10.509707          -0.000035
          366              C      11.255043      16.831008      10.708597      -0.180922      37.927247 0.45568619E+03  0.10863875E+05                                 9.869938                            7.162839      -0.005309       1.963128                    0.999482      30.324622      88.426129       0.608487       0.422217      -1.058186       0.020447      -0.002272      -0.028293       0.034982      -0.033879       0.025535       0.025249      -0.017491      -0.068766      -0.058964       0.012152       0.046812             12.337339      10.843319       4.320538      -3.011718       8.540522      -3.862199      17.628177           0.000070
          367              C      10.206787      16.062514      11.189698       0.159841      42.710231 0.39631872E+03  0.90823715E+04                                10.793770                            6.752587      -0.029012       2.004660                    0.999470      26.007529      73.238626       0.619476       0.431447      -1.057360       0.005340      -0.024219       0.023886       0.034433       0.012109      -0.001062      -0.003955      -0.015241       0.140367      -0.037713      -0.009369       0.047082             15.605203      10.981308       3.610171       0.711377       8.200171      -2.239232      27.634131           0.000002
          368              C       9.223557      15.547276      10.341052      -0.211237      42.619585 0.51053346E+03  0.12626355E+05                                10.850329                            7.693003      -0.321274       1.846500                    0.998814      32.633474      99.577195       0.569710       0.434709      -1.041840       0.030764      -0.034326      -0.026869       0.053354       0.005643      -0.033775       0.016990      -0.051656      -0.099173      -0.059861       0.013793       0.046068             13.867691      12.358539       3.909460       4.709970       7.929878       1.001037      21.314657           0.001083
          369              C      10.503453      16.594406      13.658704      -0.186403      34.339632 0.41064629E+03  0.94950039E+04                                 9.126546                            6.679383       0.469076       2.119527                    0.999835      29.311319      82.921559       0.650194       0.407414      -1.072578       0.006249      -0.008610      -0.044591       0.045843       0.023464       0.006041       0.028880      -0.035024       0.003415      -0.032625      -0.014191       0.046816             11.875855       5.758048       1.988781       0.281594       8.837600       0.302454      21.031916          -0.000124
          370              C      10.185372      15.889887      14.765554       0.108815      43.582304 0.37907788E+03  0.86109285E+04                                10.993778                            6.568074      -0.200927       1.943035                    0.999481      26.434505      74.670459       0.631838       0.426755      -1.057826      -0.009936      -0.025697       0.017208       0.032483      -0.000542      -0.000220       0.006073       0.051807      -0.019536      -0.024681      -0.004486       0.029167             16.925778       6.584411       1.593362       1.329411       9.139747       4.056196      35.053175          -0.000131
          371              C      10.309941      16.294886      16.145362       0.079380      43.520255 0.39536704E+03  0.90360740E+04                                10.809498                            6.653163      -0.127021       1.975563                    0.999096      26.167133      73.084109       0.638322       0.419843      -1.066835      -0.000132      -0.012849       0.006939       0.014604       0.003269       0.000455       0.003068      -0.027161       0.015325      -0.016523       0.003840       0.012683             15.615173      11.190440       3.559479       0.214273       8.488726       4.256299      27.166354          -0.000092
          372              C      11.405465      17.042496      16.554272      -0.153655      37.653826 0.44538793E+03  0.10553367E+05                                 9.836010                            7.079841       0.020441       1.972436                    0.999652      29.999970      87.090423       0.612511       0.422027      -1.058755       0.000983      -0.003286       0.018241       0.018561      -0.026479      -0.016129      -0.026925      -0.018239      -0.033710      -0.046922       0.008869       0.038052             12.409463      11.875748       4.806597       3.348522       9.081506       4.858523      16.271135          -0.000363
          373              C      11.471014      17.494023      17.867421      -0.018343      41.131129 0.42000372E+03  0.96887019E+04                                10.231606                            6.719611       0.024647       2.012867                    0.999256      26.819389      73.835975       0.658608       0.403150      -1.084008      -0.038290      -0.028123      -0.014850       0.049775      -0.006713      -0.005161       0.007325      -0.006443       0.002592      -0.007941      -0.005463       0.013404             14.084207      17.251551       8.099741       2.115399      11.330185       3.778934      13.670885           0.000265
          374              C      12.662119      18.299792      18.287924       0.632914      24.042513 0.24157774E+03  0.49405922E+04                                 7.710614                            5.503889       0.025797       2.077088                    0.999571      21.499611      59.081035       0.636899       0.470234      -1.024618       0.058932       0.034227       0.007073       0.068516      -0.058973       0.013153      -0.065581      -0.092066      -0.011001      -0.078917      -0.034094       0.113011              9.868893      12.317253       4.963336       1.485123       8.705221       3.271065       8.584204           0.000982
          375              C      10.479427      17.168067      18.771397      -0.121037      36.636118 0.44184135E+03  0.10453465E+05                                 9.675280                            7.082554      -0.119996       1.928819                    0.999435      29.820052      86.638805       0.608089       0.425740      -1.055929      -0.001863      -0.007969      -0.020655       0.022217      -0.037550       0.012948       0.001567      -0.046210       0.029314      -0.051367       0.011309       0.040058             11.908269      15.522500       6.596715      -1.720861       9.655692       0.581362      10.546616          -0.000234
          376              C       9.403750      16.371550      18.364068      -0.018093      40.658756 0.41814244E+03  0.96288833E+04                                10.147303                            6.696722       0.111197       2.042888                    0.999313      26.657910      73.173689       0.661337       0.402190      -1.085350       0.034004       0.009346      -0.028629       0.045423       0.001733       0.009058       0.006909      -0.004553      -0.005776      -0.011764      -0.000197       0.011962             13.873585      16.171595       6.436647      -5.262093       9.412077      -1.044381      16.037083           0.000531
          377              C       8.332252      15.945402      19.330751       0.630886      23.862232 0.24394980E+03  0.50081747E+04                                 7.687992                            5.542405      -0.066829       2.042406                    0.999477      21.735717      60.112776       0.631829       0.472202      -1.022145      -0.042033      -0.008866       0.043519       0.061150      -0.078744       0.044609      -0.009098      -0.066578      -0.127791      -0.089215      -0.024479       0.113694              9.714894      11.166453       4.115071      -3.686699       7.034097      -1.104469      10.944133           0.001036
          378              C       9.315482      15.947253      17.056715      -0.119794      37.265742 0.43391141E+03  0.10241592E+05                                 9.882122                            7.054088      -0.098743       1.947930                    0.999349      29.498395      86.209551       0.603431       0.430043      -1.051003       0.009742      -0.004954       0.011232       0.015672      -0.023519       0.027650      -0.013330      -0.020617      -0.122042      -0.052942      -0.000745       0.053686             12.542449      11.044942       3.011188      -4.493812       7.107668       0.255197      19.474739           0.000113
          379              C       7.859832      12.358037       4.964358       0.556777      26.739598 0.27479495E+03  0.57907562E+04                                 8.241385                            5.834411       0.011627       2.053372                    0.999667      22.584346      62.533764       0.625696       0.464533      -1.030077      -0.020511       0.034744       0.041533       0.057904       0.088723      -0.001117      -0.013005       0.035633      -0.112824      -0.074117      -0.035746       0.109862             10.727900       9.545174      -6.191130      -2.515308      12.185724       3.365550      10.452801          -0.001053
          380              C       8.682454      11.208335       4.434778       0.003320      41.039845 0.41786275E+03  0.96437854E+04                                10.282835                            6.750995      -0.005699       2.007174                    0.999202      26.720302      73.999980       0.648872       0.409009      -1.078225       0.019376      -0.034037      -0.012220       0.041028       0.008776       0.004760       0.001574       0.021296       0.023596      -0.017731       0.003755       0.013976             14.113178      11.232477      -7.638853      -4.133785      15.729117       2.959162      15.377941           0.005568
          381              C       9.125364      10.219365       5.290801      -0.117523      36.350686 0.43724791E+03  0.10331644E+05                                 9.652774                            7.061955      -0.137925       1.925130                    0.999470      29.812035      86.940483       0.606054       0.427714      -1.053295       0.008210       0.002725      -0.018966       0.020846       0.035105      -0.001216       0.012313       0.052044       0.015792      -0.048805       0.007171       0.041634             11.839334       9.522212      -6.626101      -0.504494      15.186882      -1.004875      10.808909           0.002306
          382              C       9.860241       9.147649       4.806538      -0.025024      40.953970 0.41788837E+03  0.96264124E+04                                10.197707                            6.696164       0.081036       2.032334                    0.999287      26.732179      73.511137       0.660813       0.402368      -1.084684      -0.013876       0.031189      -0.027751       0.043993       0.001510      -0.006468       0.007548       0.003134       0.011402      -0.010640      -0.000108       0.010748             13.961248       9.494133      -6.598050       1.346283      16.167805      -5.067195      16.221807           0.001536
          383              C      10.392464       8.091002       5.716837       0.634230      23.621398 0.23890194E+03  0.48807413E+04                                 7.637191                            5.483080      -0.038769       2.053579                    0.999481      21.621698      59.722783       0.635301       0.471912      -1.021932       0.014828      -0.042596       0.041360       0.061196       0.084913       0.007725       0.043767       0.052918      -0.127342      -0.089944      -0.026926       0.116870              9.676620       7.233671      -4.344561       1.281240      11.092290      -3.579543      10.703901           0.001380
          384              C      10.200780       9.105087       3.460191      -0.124794      38.317414 0.44673950E+03  0.10626164E+05                                10.082218                            7.165860      -0.149799       1.926953                    0.999244      29.890134      87.819543       0.597407       0.431036      -1.049932       0.000339       0.008489       0.012532       0.015140       0.022839       0.007392       0.027761       0.015989      -0.118245      -0.051670       0.001884       0.049786             12.912897       7.149956      -3.069339       0.073172      11.365377      -4.759109      20.223357           0.002046
          385              C       9.788424      10.132390       2.610227       0.069622      43.617843 0.39731556E+03  0.90892300E+04                                10.806045                            6.652005      -0.108140       1.978481                    0.999200      26.300846      73.425262       0.641082       0.417639      -1.068539       0.008738       0.000759       0.009575       0.012985      -0.006854      -0.001937      -0.000183       0.019867       0.028865      -0.016901       0.006297       0.010605             15.714222       8.604356      -3.271995      -4.348692      10.750433      -0.763622      27.787876           0.000000
          386              C       9.014637      11.170267       3.093700      -0.150168      37.398549 0.43872201E+03  0.10370974E+05                                 9.821061                            7.046344      -0.002344       1.968191                    0.999539      29.953504      87.255776       0.610529       0.424394      -1.055779      -0.001361      -0.003288       0.012660       0.013151       0.028309       0.028070      -0.018092       0.014493      -0.045929      -0.050736       0.010728       0.040008             12.372032       8.877172      -4.289782      -4.586294      10.580144       2.856811      17.658779          -0.000011
          387              C      10.187200      10.084277       1.220934       0.109721      44.676814 0.38181932E+03  0.86832057E+04                                11.167592                            6.587257      -0.169745       1.952467                    0.999498      26.419565      74.513234       0.631977       0.426170      -1.058876       0.022454      -0.015536       0.014667       0.030995      -0.005233      -0.005363       0.002060      -0.049669      -0.017765      -0.023889      -0.004652       0.028541             17.460069       8.877727      -1.383276      -4.383940       6.958474      -1.214095      36.544005          -0.000031
          388              C       9.602224      10.625686       0.130946      -0.167581      33.840776 0.39016538E+03  0.89134274E+04                                 9.063406                            6.529731       0.462609       2.126037                    0.999833      28.771615      81.103117       0.654240       0.409801      -1.070215       0.015678       0.010934      -0.042721       0.046802      -0.016141      -0.032164       0.011406       0.016565      -0.011029      -0.029766      -0.014088       0.043855             11.936508       8.111859      -2.246483      -0.763811       6.427839      -1.145246      21.269826           0.000056
          389              C      10.132881      10.469713      24.023995       0.164234      43.085210 0.39446007E+03  0.90233544E+04                                10.843364                            6.735072      -0.023008       2.008847                    0.999493      25.859788      72.603711       0.620910       0.431234      -1.058171       0.022507      -0.002506       0.034286       0.041090      -0.011729       0.000316      -0.008425       0.008633       0.123317      -0.033664      -0.008556       0.042221             15.750938       7.626001      -3.556850       1.528083      11.588435      -1.220411      28.038378          -0.000002
          390              C       9.475567      11.614128      23.589792      -0.181585      37.593801 0.44980804E+03  0.10670452E+05                                 9.757826                            7.083343       0.042789       1.978697                    0.999531      30.115569      87.102962       0.617262       0.418293      -1.062501       0.004100       0.014320      -0.027704       0.031455       0.024830      -0.016606       0.031649       0.033925      -0.042185      -0.054573       0.017471       0.037102             12.191659       7.721385      -4.369679       3.175503      12.206100      -3.994255      16.647493          -0.000162
          391              C       9.252545      11.806582      22.231852      -0.000486      40.125167 0.41425009E+03  0.95192103E+04                                10.070430                            6.681292       0.025669       2.017027                    0.999147      26.528957      72.799040       0.659596       0.404101      -1.083810       0.027494      -0.033668       0.022388       0.048895       0.013632       0.006682       0.009210       0.016029       0.014976      -0.019348      -0.001163       0.020512             13.752615      10.108472      -7.649392       2.760777      17.136544      -3.006473      14.012830           0.000533
          392              C       8.501738      13.026075      21.769193       0.636214      23.556216 0.23982182E+03  0.48941474E+04                                 7.609379                            5.487890       0.013672       2.077104                    0.999556      21.358374      58.567404       0.637330       0.470927      -1.024575      -0.028279       0.060869      -0.012673       0.068303       0.055707      -0.064607      -0.013463       0.104329      -0.034673      -0.075325      -0.039955       0.115280              9.626867       7.883099      -4.538467       3.000389      12.239092      -1.569062       8.758408           0.000767
          393              C       9.693888      10.874977      21.312067      -0.105219      35.627120 0.42991335E+03  0.10089013E+05                                 9.502914                            6.980110      -0.103008       1.942987                    0.999394      29.194458      84.125775       0.614135       0.424986      -1.057748       0.012806      -0.004712       0.016818       0.021657       0.045999       0.005371      -0.012778       0.062756       0.000548      -0.058995       0.003377       0.055618             11.733495       9.103012      -6.639863      -0.059428      15.620176       0.946677      10.477298          -0.000084
          394              C      10.404216       9.739551      21.742846      -0.008574      41.486499 0.42262869E+03  0.97888401E+04                                10.352547                            6.788159      -0.003417       2.005981                    0.999253      26.891874      74.792631       0.646781       0.408862      -1.077511       0.006933       0.043813       0.029430       0.053233      -0.003006       0.012014      -0.005705       0.038070      -0.022825      -0.018572      -0.008961       0.027534             14.251368       9.260750      -6.765636      -2.306185      16.652230       4.722096      16.841126           0.000334
          395              C      10.918159       8.784154      20.736116       0.574738      25.618305 0.25838126E+03  0.53805370E+04                                 8.052833                            5.687638      -0.082023       2.028048                    0.999517      22.366847      62.274792       0.626480       0.469499      -1.023742       0.054103      -0.043521      -0.015087       0.071055       0.060053       0.035808      -0.010401       0.118492      -0.210142      -0.088205      -0.035595       0.123800             10.496605       6.968108      -4.662311      -2.584816      12.983847       4.027911      11.537860           0.001254
          396              C      10.604518       9.530971      23.091301      -0.192296      42.467223 0.50458304E+03  0.12442823E+05                                10.840101                            7.659286      -0.336983       1.845561                    0.998821      32.321901      98.486657       0.569698       0.435989      -1.041061       0.035534       0.028455      -0.019297       0.049444       0.000335      -0.014471      -0.027310       0.068271      -0.129002      -0.060380       0.002385       0.057995             13.897303       7.563601      -3.740711      -1.517753      12.222252       4.066516      21.906055           0.001816
          397              C       4.728643      24.411267       8.017483       0.574021      25.939126 0.26312686E+03  0.55070483E+04                                 8.142821                            5.749070      -0.079022       2.027310                    0.999594      22.522488      62.967198       0.621285       0.471044      -1.022399       0.043673       0.057282      -0.018146       0.074282      -0.053161       0.006428       0.056264      -0.127683      -0.197501      -0.092966      -0.036446       0.129413             10.652806      13.736215       4.786753      -3.922945       7.067887      -2.846204      11.154317           0.001019
          398              C       3.727655      23.848180       8.985220      -0.019100      42.726146 0.43798529E+03  0.10248562E+05                                10.584763                            6.928017      -0.027886       1.991153                    0.999294      27.407688      76.938188       0.636961       0.410951      -1.074762      -0.051168       0.008551       0.029302       0.059581       0.003081       0.004072       0.005390      -0.028799      -0.005923      -0.014775      -0.002696       0.017471             14.604026      17.002827       7.213979      -4.898412       9.967301      -1.843126      16.841948           0.000454
          399              C       2.671826      23.092903       8.486729      -0.115147      36.581939 0.43737861E+03  0.10334251E+05                                 9.723482                            7.078891      -0.150476       1.925561                    0.999393      29.644194      86.414768       0.603366       0.429639      -1.052241      -0.006825       0.018985       0.014352       0.024759      -0.046816       0.011391       0.005754      -0.052965      -0.006385      -0.055750       0.000888       0.054862             12.071404      15.441823       7.204702      -0.541753      10.076758       0.322466      10.695632          -0.000232
          400              C       1.722023      22.554138       9.339064       0.018114      40.634008 0.41352515E+03  0.95185475E+04                                10.227747                            6.724866      -0.026112       2.003426                    0.999171      26.487780      73.252661       0.648845       0.410106      -1.077534       0.020641       0.033679       0.021051       0.044760      -0.021847      -0.005605      -0.003288      -0.013798       0.030924      -0.029125       0.011302       0.017823             14.101811      15.663023       7.995196       3.247761      11.557605       3.876065      15.084805          -0.000091
          401              C       0.624410      21.691795       8.819759       0.568211      25.471148 0.25790535E+03  0.53561113E+04                                 7.984584                            5.661767       0.009142       2.058119                    0.999672      22.241557      61.390271       0.632764       0.466096      -1.027911      -0.031138      -0.022531      -0.044386       0.058714      -0.077072       0.010683      -0.021049      -0.066876      -0.114649      -0.065193      -0.041721       0.106914             10.325487      11.519975       5.555715       2.670612       8.945195       3.147139      10.511291           0.000023
          402              C       1.802457      22.822992      10.708597      -0.180687      37.946401 0.45583476E+03  0.10869085E+05                                 9.875188                            7.165075      -0.007794       1.962318                    0.999479      30.332556      88.476862       0.608212       0.422343      -1.058031      -0.020625       0.002157      -0.028420       0.035182      -0.034071      -0.025281      -0.025171      -0.017815      -0.069356      -0.058877       0.011721       0.047155             12.346120      10.852410       4.325886       3.015103       8.546767       3.865918      17.639185          -0.000103
          403              C       2.850713      23.591486      11.189698       0.159468      42.734405 0.39649881E+03  0.90876579E+04                                10.797763                            6.754017      -0.028717       2.004636                    0.999470      26.015382      73.268769       0.619416       0.431433      -1.057354      -0.005317       0.024303       0.023868       0.034476       0.012148       0.001034       0.003996      -0.015303       0.141068      -0.037881      -0.009437       0.047318             15.612881      10.987300       3.613357      -0.709302       8.204488       2.242105      27.646855          -0.000033
          404              C       3.833943      24.106724      10.341052      -0.211894      42.662449 0.51106982E+03  0.12643239E+05                                10.857094                            7.696676      -0.322098       1.845926                    0.998817      32.658441      99.675395       0.569601       0.434668      -1.041840      -0.031004       0.034338      -0.026956       0.053545       0.006050       0.033801      -0.016869      -0.051489      -0.098780      -0.059841       0.013986       0.045854             13.877495      12.368060       3.913610      -4.712320       7.935611      -1.001122      21.328815           0.001362
          405              C       2.554047      23.059594      13.658704      -0.186252      34.336456 0.41058332E+03  0.94932551E+04                                 9.126312                            6.678991       0.468986       2.119556                    0.999835      29.308448      82.914185       0.650190       0.407429      -1.072561      -0.006380       0.008636      -0.044671       0.045944       0.023449      -0.005947      -0.028753      -0.034871       0.003334      -0.032584      -0.014049       0.046634             11.876220       5.757795       1.988697      -0.280527       8.837397      -0.301416      21.033469          -0.000112
          406              C       2.872128      23.764113      14.765554       0.108631      43.589690 0.37912599E+03  0.86123071E+04                                10.994849                            6.568313      -0.200707       1.943061                    0.999481      26.437312      74.679983       0.631851       0.426732      -1.057838       0.009903       0.025730       0.017184       0.032487      -0.000513       0.000245      -0.006106       0.051801      -0.019261      -0.024730      -0.004388       0.029118             16.928840       6.584969       1.593202      -1.328442       9.140304      -4.055897      35.061248          -0.000157
          407              C       2.747559      23.359114      16.145362       0.079527      43.520677 0.39534862E+03  0.90356144E+04                                10.809961                            6.653229      -0.127321       1.975485                    0.999095      26.166292      73.083363       0.638282       0.419871      -1.066810       0.000126       0.012853       0.006938       0.014606       0.003250      -0.000438      -0.003036      -0.027193       0.015054      -0.016489       0.003794       0.012695             15.616724      11.190185       3.559050      -0.213835       8.488823      -4.256687      27.171163          -0.000100
          408              C       1.652035      22.611504      16.554272      -0.153590      37.649696 0.44533438E+03  0.10551716E+05                                 9.835302                            7.079430       0.020489       1.972492                    0.999652      29.997036      87.078573       0.612530       0.422028      -1.058760      -0.000974       0.003269       0.018194       0.018511      -0.026502       0.016136       0.026927      -0.018295      -0.033653      -0.046940       0.008864       0.038076             12.408603      11.874022       4.805680      -3.348458       9.080611      -4.858434      16.271176          -0.000382
          409              C       1.586486      22.159977      17.867421      -0.018381      41.131986 0.42001684E+03  0.96890678E+04                                10.231656                            6.719656       0.024756       2.012890                    0.999257      26.819962      73.837480       0.658616       0.403143      -1.084014       0.038297       0.028115      -0.014851       0.049776      -0.006673       0.005167      -0.007333      -0.006407       0.002610      -0.007903      -0.005482       0.013385             14.084263      17.251009       8.099490      -2.115833      11.330160      -3.779330      13.671620           0.000262
          410              C       0.395381      21.354208      18.287924       0.632945      24.043208 0.24158572E+03  0.49407897E+04                                 7.710798                            5.504016       0.025663       2.077039                    0.999571      21.499577      59.080892       0.636886       0.470240      -1.024616      -0.058929      -0.034237       0.007057       0.068517      -0.058983      -0.013137       0.065582      -0.092079      -0.010906      -0.078946      -0.034064       0.113011              9.869112      12.317299       4.963356      -1.485313       8.705405      -3.271304       8.584631           0.000974
          411              C       2.578073      22.485933      18.771397      -0.121099      36.640248 0.44189866E+03  0.10455203E+05                                 9.676032                            7.083042      -0.120138       1.928742                    0.999435      29.822525      86.648731       0.608062       0.425744      -1.055923       0.001869       0.007975      -0.020677       0.022240      -0.037518      -0.012939      -0.001591      -0.046194       0.029422      -0.051354       0.011352       0.040003             11.909218      15.523407       6.597178       1.720665       9.656447      -0.581704      10.547800          -0.000258
          412              C       3.653750      23.282450      18.364068      -0.018150      40.663124 0.41818357E+03  0.96300982E+04                                10.148042                            6.697052       0.111190       2.042862                    0.999313      26.659492      73.179812       0.661319       0.402190      -1.085346      -0.034017      -0.009348      -0.028627       0.045432       0.001763      -0.009039      -0.006905      -0.004531      -0.005732      -0.011726      -0.000238       0.011964             13.874920      16.172591       6.437009       5.262678       9.412704       1.044367      16.039465           0.000527
          413              C       4.725248      23.708598      19.330751       0.630905      23.862893 0.24395510E+03  0.50083254E+04                                 7.688211                            5.542513      -0.066955       2.042358                    0.999477      21.736053      60.114535       0.631813       0.472210      -1.022138       0.042032       0.008871       0.043524       0.061153      -0.078743      -0.044625       0.009084      -0.066590      -0.127774      -0.089237      -0.024455       0.113692              9.715327      11.166820       4.115174       3.687077       7.034275       1.104604      10.944886           0.001032
          414              C       3.742018      23.706747      17.056715      -0.119800      37.268742 0.43393608E+03  0.10242395E+05                                 9.882906                            7.054425      -0.098998       1.947851                    0.999349      29.499319      86.215235       0.603395       0.430060      -1.050986      -0.009744       0.004973       0.011206       0.015660      -0.023534      -0.027662       0.013322      -0.020635      -0.121973      -0.052933      -0.000761       0.053694             12.544146      11.045538       3.011207       4.494613       7.108142      -0.255329      19.478757           0.000103
          415              C       5.197668       0.859963       4.964358       0.556767      26.738662 0.27478920E+03  0.57905716E+04                                 8.241110                            5.834313       0.011658       2.053397                    0.999667      22.583517      62.529964       0.625710       0.464527      -1.030086       0.020450      -0.034792       0.041520       0.057901       0.088723       0.001107       0.013006       0.035645      -0.112832      -0.074119      -0.035744       0.109863             10.727385       9.544452      -6.190569       2.514955      12.185194      -3.365466      10.452510          -0.001060
          416              C       4.375046       2.009665       4.434778       0.003335      41.036079 0.41783467E+03  0.96429307E+04                                10.282103                            6.750715      -0.005544       2.007236                    0.999202      26.719216      73.995062       0.648896       0.409003      -1.078234      -0.019427       0.034004      -0.012206       0.041020       0.008789      -0.004774      -0.001579       0.021285       0.023580      -0.017733       0.003740       0.013993             14.111844      11.231187      -7.637880       4.133180      15.727798      -2.958949      15.376549           0.005575
          417              C       3.932136       2.998635       5.290801      -0.117468      36.346040 0.43719355E+03  0.10329963E+05                                 9.651801                            7.061429      -0.137768       1.925202                    0.999471      29.809708      86.929968       0.606092       0.427703      -1.053310      -0.008269      -0.002764      -0.018953       0.020862       0.035133       0.001193      -0.012329       0.052015       0.015774      -0.048816       0.007158       0.041659             11.837892       9.520935      -6.625036       0.504454      15.185105       1.004571      10.807635           0.002307
          418              C       3.197259       4.070351       4.806538      -0.025024      40.952153 0.41787754E+03  0.96260772E+04                                10.197341                            6.696049       0.081117       2.032365                    0.999287      26.731757      73.509067       0.660825       0.402364      -1.084689       0.013849      -0.031205      -0.027743       0.043991       0.001513       0.006465      -0.007554       0.003114       0.011420      -0.010643      -0.000109       0.010752             13.960497       9.493572      -6.597560      -1.346128      16.166982       5.066744      16.220936           0.001535
          419              C       2.665036       5.126998       5.716837       0.634246      23.621198 0.23890234E+03  0.48807468E+04                                 7.637147                            5.483098      -0.038825       2.053563                    0.999481      21.621522      59.722092       0.635298       0.471914      -1.021931      -0.014841       0.042583       0.041365       0.061193       0.084916      -0.007722      -0.043775       0.052905      -0.127347      -0.089952      -0.026922       0.116874              9.676444       7.233519      -4.344417      -1.281112      11.092090       3.579350      10.703721           0.001376
          420              C       2.856720       4.112913       3.460191      -0.124784      38.316348 0.44672970E+03  0.10625861E+05                                10.081990                            7.165761      -0.149770       1.926965                    0.999244      29.889794      87.817940       0.597415       0.431033      -1.049935      -0.000361      -0.008503       0.012538       0.015154       0.022845      -0.007398      -0.027764       0.015980      -0.118253      -0.051673       0.001878       0.049795             12.912466       7.149732      -3.069244      -0.073251      11.365105       4.758907      20.222559           0.002047
          421              C       3.269076       3.085610       2.610227       0.069627      43.616381 0.39730771E+03  0.90889883E+04                                10.805759                            6.651919      -0.108107       1.978496                    0.999200      26.300482      73.423545       0.641091       0.417636      -1.068543      -0.008759      -0.000775       0.009583       0.013005      -0.006848       0.001932       0.000180       0.019852       0.028863      -0.016891       0.006292       0.010599             15.713585       8.603971      -3.271881       4.348263      10.750183       0.763605      27.786600          -0.000003
          422              C       4.042863       2.047733       3.093700      -0.150145      37.395609 0.43868999E+03  0.10369978E+05                                 9.820441                            7.046027      -0.002176       1.968257                    0.999539      29.952118      87.249353       0.610554       0.424387      -1.055789       0.001315       0.003257       0.012670       0.013148       0.028321      -0.028077       0.018080       0.014464      -0.045954      -0.050740       0.010720       0.040020             12.371076       8.876433      -4.289423       4.585729      10.579526      -2.856712      17.657267          -0.000021
          423              C       2.870300       3.133723       1.220934       0.109731      44.675537 0.38181312E+03  0.86830205E+04                                11.167359                            6.587199      -0.169719       1.952479                    0.999498      26.419244      74.511890       0.631981       0.426169      -1.058877      -0.022466       0.015522       0.014668       0.030997      -0.005227       0.005356      -0.002063      -0.049679      -0.017770      -0.023888      -0.004657       0.028545             17.459479       8.877447      -1.383269       4.383502       6.958333       1.214083      36.542656          -0.000036
          424              C       3.455276       2.592314       0.130946      -0.167575      33.840365 0.39016116E+03  0.89133064E+04                                 9.063329                            6.529697       0.462605       2.126038                    0.999833      28.771462      81.102561       0.654241       0.409801      -1.070215      -0.015688      -0.010947      -0.042718       0.046806      -0.016136       0.032159      -0.011410       0.016552      -0.011039      -0.029765      -0.014082       0.043847             11.936328       8.111806      -2.246505       0.763705       6.427806       1.145199      21.269372           0.000048
          425              C       2.924619       2.748287      24.023995       0.164236      43.084932 0.39445924E+03  0.90233296E+04                                10.843312                            6.735065      -0.023011       2.008846                    0.999493      25.859751      72.603558       0.620910       0.431234      -1.058171      -0.022513       0.002502       0.034286       0.041093      -0.011727      -0.000316       0.008424       0.008631       0.123316      -0.033662      -0.008557       0.042220             15.750810       7.625965      -3.556839      -1.528098      11.588380       1.220370      28.038085          -0.000007
          426              C       3.581933       1.603872      23.589792      -0.181582      37.593489 0.44980493E+03  0.10670356E+05                                 9.757773                            7.083323       0.042802       1.978703                    0.999531      30.115433      87.102377       0.617263       0.418293      -1.062501      -0.004110      -0.014325      -0.027703       0.031457       0.024832       0.016604      -0.031650       0.033920      -0.042182      -0.054572       0.017471       0.037102             12.191593       7.721347      -4.369641      -3.175503      12.205999       3.994230      16.647433          -0.000171
          427              C       3.804955       1.411418      22.231852      -0.000484      40.124666 0.41424692E+03  0.95191154E+04                                10.070338                            6.681264       0.025687       2.017034                    0.999147      26.528838      72.798532       0.659598       0.404100      -1.083811      -0.027503       0.033662       0.022386       0.048894       0.013632      -0.006680      -0.009209       0.016024       0.014982      -0.019348      -0.001162       0.020509             13.752463      10.108342      -7.649242      -2.760799      17.136253       3.006533      14.012794           0.000529
          428              C       4.555762       0.191925      21.769193       0.636221      23.556230 0.23982260E+03  0.48941643E+04                                 7.609392                            5.487911       0.013665       2.077104                    0.999556      21.358264      58.566994       0.637327       0.470929      -1.024575       0.028267      -0.060876      -0.012674       0.068305       0.055708       0.064608       0.013463       0.104331      -0.034661      -0.075327      -0.039954       0.115281              9.626885       7.883096      -4.538447      -3.000432      12.239035       1.569133       8.758524           0.000762
          429              C       3.363612       2.343023      21.312067      -0.105209      35.626270 0.42990365E+03  0.10088715E+05                                 9.502741                            6.980020      -0.102976       1.943002                    0.999394      29.194008      84.123827       0.614141       0.424985      -1.057750      -0.012817       0.004705       0.016816       0.021660       0.046002      -0.005367       0.012782       0.062752       0.000550      -0.058998       0.003378       0.055620             11.733242       9.102806      -6.639675       0.059388      15.619810      -0.946567      10.477110          -0.000092
          430              C       2.653284       3.478449      21.742846      -0.008576      41.486212 0.42262758E+03  0.97888024E+04                                10.352477                            6.788139      -0.003411       2.005983                    0.999253      26.891835      74.792338       0.646784       0.408860      -1.077512      -0.006939      -0.043817       0.029429       0.053236      -0.003007      -0.012013       0.005706       0.038066      -0.022820      -0.018572      -0.008960       0.027531             14.251207       9.260642      -6.765531       2.306104      16.652027      -4.721956      16.840952           0.000330
          431              C       2.139341       4.433846      20.736116       0.574735      25.618327 0.25838222E+03  0.53805568E+04                                 8.052816                            5.687638      -0.082017       2.028050                    0.999517      22.366811      62.274495       0.626482       0.469497      -1.023744      -0.054108       0.043519      -0.015085       0.071057       0.060052      -0.035809       0.010404       0.118488      -0.210143      -0.088208      -0.035591       0.123799             10.496543       6.968062      -4.662269       2.584768      12.983767      -4.027828      11.537800           0.001249
          432              C       2.452982       3.687029      23.091301      -0.192299      42.467224 0.50458435E+03  0.12442863E+05                                10.840087                            7.659289      -0.336985       1.845559                    0.998821      32.321993      98.486949       0.569699       0.435988      -1.041062      -0.035541      -0.028459      -0.019297       0.049452       0.000335       0.014472       0.027311       0.068269      -0.129003      -0.060380       0.002386       0.057994             13.897243       7.563580      -3.740705       1.517711      12.222233      -4.066463      21.905917           0.001803
          433              N       2.937154      15.798947      25.787420       0.143291      33.696652 0.29878527E+03  0.62470494E+04                                 8.777784                            5.455715       0.073174       2.122278                    0.999217      21.899109      54.979718       0.784178       0.373573      -1.119511      -0.002955      -0.008527       0.018229       0.020341      -0.037728      -0.001662      -0.004580      -0.028220       0.138124      -0.063445       0.016988       0.046457             13.368267       5.290922      -1.074337      -0.116876       6.940732      -1.271880      27.873147          -0.000155
          434              N       3.446658      14.645808      26.270629      -0.131149      32.528333 0.43206567E+03  0.99379852E+04                                 8.433971                            6.640884       0.456691       2.146413                    0.999849      27.441118      73.016152       0.695704       0.382766      -1.109185      -0.096186       0.205734       0.180498       0.290100       0.042242       0.057390      -0.161400       0.085072       0.033420      -0.202629       0.054024       0.148605             10.108093       5.516317      -1.499389      -0.086701       8.352640      -0.600297      16.455322          -0.000263
          435              N       3.410097      14.702117       1.230946      -0.208511      36.131109 0.49148186E+03  0.11727556E+05                                 9.153786                            7.188392       0.137446       2.033835                    0.999624      28.844460      79.334867       0.651057       0.394264      -1.096045      -0.074778       0.173684      -0.147546       0.239849       0.073468      -0.049249       0.146702       0.146525       0.071719      -0.215434       0.089514       0.125921             10.934220       6.029876      -1.822739      -0.463408       9.443171       1.303848      17.329612          -0.000011
          436              N       1.717061       9.472283      14.005961      -0.203562      36.137792 0.49210290E+03  0.11741408E+05                                 9.155438                            7.189197       0.139580       2.035379                    0.999665      28.770986      79.026691       0.651787       0.393855      -1.096766       0.160206       0.105773      -0.139240       0.237153      -0.099076       0.131788       0.060814      -0.094543       0.092479      -0.211179       0.086038       0.125141             10.972389       8.904747       1.933520       1.514974       6.354383      -0.472354      17.658037           0.000015
          437              N       1.625136       9.556614      12.703351      -0.129778      32.776495 0.43594202E+03  0.10047815E+05                                 8.489493                            6.678325       0.470007       2.151339                    0.999833      27.432104      73.025906       0.692669       0.383652      -1.108736       0.199727       0.102061       0.182056       0.288880      -0.029747      -0.154662      -0.067923      -0.067849       0.014780      -0.192183       0.042359       0.149823             10.197251       8.004415       1.815481      -0.218150       5.977290      -0.890881      16.610049          -0.000199
          438              N       2.721444      10.236812      12.262033       0.125114      34.027294 0.29803994E+03  0.62252980E+04                                 8.784757                            5.418245       0.203344       2.159354                    0.999116      22.074784      55.327167       0.793864       0.369381      -1.123085      -0.008000       0.001697       0.016251       0.018193       0.036181      -0.001342      -0.006502      -0.001561       0.119900      -0.056307       0.014967       0.041340             13.441298       6.627696       1.296573      -0.552003       5.711614      -1.823659      27.984585          -0.000084
          439              N      10.120346      23.855053      25.787420       0.143301      33.696117 0.29878190E+03  0.62469579E+04                                 8.777688                            5.455691       0.073164       2.122278                    0.999217      21.898929      54.979074       0.784179       0.373574      -1.119511       0.002956       0.008526       0.018227       0.020338      -0.037728       0.001662       0.004578      -0.028216       0.138113      -0.063443       0.016990       0.046453             13.367975       5.290867      -1.074343       0.116839       6.940663       1.271886      27.872396          -0.000154
          440              N       9.610842      25.008192      26.270629      -0.131121      32.526098 0.43203268E+03  0.99370188E+04                                 8.433544                            6.640602       0.456750       2.146445                    0.999849      27.440219      73.012573       0.695724       0.382763      -1.109189       0.096180      -0.205729       0.180496       0.290093       0.042240      -0.057390       0.161397       0.085074       0.033428      -0.202626       0.054022       0.148604             10.107487       5.516086      -1.499323       0.086626       8.352225       0.600335      16.454149          -0.000260
          441              N       9.647403      24.951883       1.230946      -0.208506      36.129542 0.49146010E+03  0.11726882E+05                                 9.153448                            7.188181       0.137531       2.033865                    0.999624      28.844025      79.332602       0.651075       0.394258      -1.096051       0.074775      -0.173681      -0.147555       0.239852       0.073460       0.049251      -0.146706       0.146521       0.071688      -0.215433       0.089514       0.125919             10.933711       6.029716      -1.822686       0.463336       9.442807      -1.303726      17.328609          -0.000012
          442              N      11.340439       3.745717      14.005961      -0.203570      36.139022 0.49212045E+03  0.11741946E+05                                 9.155683                            7.189351       0.139545       2.035362                    0.999665      28.771417      79.028620       0.651776       0.393858      -1.096763      -0.160210      -0.105768      -0.139240       0.237154      -0.099076      -0.131787      -0.060814      -0.094537       0.092487      -0.211177       0.086035       0.125143             10.972753       8.904992       1.933584      -1.514981       6.354549       0.472389      17.658717           0.000019
          443              N      11.432364       3.661386      12.703351      -0.129796      32.778395 0.43596975E+03  0.10048632E+05                                 8.489878                            6.678580       0.469945       2.151311                    0.999833      27.432770      73.028781       0.692648       0.383657      -1.108730      -0.199733      -0.102055       0.182057       0.288883      -0.029744       0.154664       0.067921      -0.067844       0.014784      -0.192181       0.042355       0.149826             10.197803       8.004803       1.815588       0.218194       5.977553       0.890926      16.611052          -0.000197
          444              N      10.336056       2.981188      12.262033       0.125113      34.027596 0.29804184E+03  0.62253524E+04                                 8.784822                            5.418270       0.203326       2.159347                    0.999116      22.074882      55.327618       0.793860       0.369382      -1.123084       0.007993      -0.001688       0.016251       0.018189       0.036184       0.001345       0.006502      -0.001549       0.119903      -0.056310       0.014969       0.041342             13.441434       6.627768       1.296604       0.552148       5.711674       1.823712      27.984861          -0.000085
          445              N      15.994654      10.637053      13.733530       0.143299      33.696415 0.29878323E+03  0.62469940E+04                                 8.777753                            5.455707       0.073159       2.122276                    0.999217      21.898976      54.979269       0.784177       0.373574      -1.119511      -0.002959       0.008526      -0.018226       0.020338       0.037729       0.001663      -0.004578      -0.028216       0.138114      -0.063444       0.016991       0.046453             13.368163       5.290908       1.074338       0.116867       6.940707      -1.271955      27.872873          -0.000156
          446              N      16.504158      11.790192      13.250321      -0.131115      32.525628 0.43202475E+03  0.99367859E+04                                 8.433456                            6.640531       0.456771       2.146455                    0.999849      27.440006      73.011702       0.695730       0.382762      -1.109190      -0.096182      -0.205724      -0.180495       0.290089      -0.042236      -0.057389      -0.161397       0.085067       0.033424      -0.202622       0.054018       0.148604             10.107397       5.516026       1.499296       0.086651       8.352124      -0.600369      16.454042          -0.000275
          447              N      16.467597      11.733883      11.942704      -0.208503      36.129103 0.49145244E+03  0.11726648E+05                                 9.153364                            7.188113       0.137548       2.033873                    0.999625      28.843838      79.331785       0.651080       0.394257      -1.096053      -0.074779      -0.173675       0.147553       0.239847      -0.073455       0.049252       0.146702       0.146511       0.071691      -0.215426       0.089508       0.125918             10.933626       6.029645       1.822653       0.463367       9.442682       1.303665      17.328550          -0.000026
          448              N      14.774561      16.963717      25.514989      -0.203568      36.138852 0.49211773E+03  0.11741865E+05                                 9.155656                            7.189333       0.139554       2.035367                    0.999665      28.771317      79.028284       0.651776       0.393858      -1.096762       0.160208      -0.105770       0.139240       0.237153       0.099074      -0.131786       0.060813      -0.094538       0.092490      -0.211176       0.086034       0.125142             10.972724       8.904967      -1.933579      -1.514982       6.354532      -0.472401      17.658674           0.000037
          449              N      14.682636      16.879386       0.470299      -0.129788      32.777890 0.43596172E+03  0.10048399E+05                                 8.489785                            6.678514       0.469966       2.151321                    0.999833      27.432541      73.027931       0.692652       0.383656      -1.108731       0.199730      -0.102056      -0.182056       0.288880       0.029744       0.154661      -0.067921      -0.067845       0.014787      -0.192179       0.042354       0.149824             10.197683       8.004709      -1.815564       0.218176       5.977490      -0.890929      16.610849          -0.000177
          450              N      15.778944      16.199188       0.911617       0.125114      34.028064 0.29804413E+03  0.62254163E+04                                 8.784916                            5.418299       0.203300       2.159337                    0.999116      22.074963      55.328016       0.793856       0.369383      -1.123082      -0.007996      -0.001693      -0.016251       0.018191      -0.036183       0.001343      -0.006503      -0.001560       0.119900      -0.056309       0.014968       0.041341             13.441683       6.627823      -1.296606       0.552105       5.711743      -1.823794      27.985483          -0.000082
          451              N      23.177846       2.580947      13.733530       0.143278      33.696009 0.29878597E+03  0.62470531E+04                                 8.777626                            5.455721       0.073227       2.122297                    0.999217      21.899016      54.979019       0.784180       0.373573      -1.119514       0.002989      -0.008543      -0.018226       0.020350       0.037722      -0.001669       0.004578      -0.028227       0.138132      -0.063443       0.016984       0.046459             13.367661       5.290790       1.074317      -0.117022       6.940635       1.271751      27.871557          -0.000157
          452              N      22.668342       1.427808      13.250321      -0.131061      32.518867 0.43193093E+03  0.99340067E+04                                 8.432046                            6.639638       0.457034       2.146564                    0.999849      27.437774      73.001511       0.695809       0.382742      -1.109214       0.096261       0.205671      -0.180496       0.290078      -0.042270       0.057387       0.161405       0.084964       0.033386      -0.202621       0.054004       0.148617             10.105389       5.515140       1.498960      -0.086602       8.350771       0.600452      16.450257          -0.000279
          453              N      22.704903       1.484117      11.942704      -0.208376      36.116302 0.49126033E+03  0.11720789E+05                                 9.150902                            7.186478       0.137947       2.034058                    0.999625      28.839033      79.311401       0.651192       0.394232      -1.096082       0.074884       0.173589       0.147531       0.239804      -0.073502      -0.049280      -0.146663       0.146367       0.071669      -0.215386       0.089485       0.125902             10.930271       6.028088       1.822008      -0.463206       9.440170      -1.303122      17.322554          -0.000027
          454              N      24.397939      22.690283      25.514989      -0.203610      36.139586 0.49213457E+03  0.11742341E+05                                 9.155661                            7.189384       0.139521       2.035341                    0.999665      28.772074      79.030030       0.651785       0.393850      -1.096770      -0.160199       0.105792       0.139242       0.237158       0.099072       0.131790      -0.060814      -0.094513       0.092493      -0.211173       0.086023       0.125149             10.972698       8.905048      -1.933625       1.515058       6.354563       0.472473      17.658482           0.000022
          455              N      24.489864      22.774614       0.470299      -0.129729      32.772071 0.43587310E+03  0.10045786E+05                                 8.488570                            6.677672       0.470048       2.151371                    0.999833      27.430627      73.019340       0.692725       0.383638      -1.108751      -0.199704       0.102076      -0.182031       0.288854       0.029755      -0.154637       0.067923      -0.067819       0.014866      -0.192153       0.042340       0.149813             10.196096       8.003622      -1.815322      -0.218030       5.976720       0.890902      16.607947          -0.000186
          456              N      23.393556      23.454812       0.911617       0.125135      34.027078 0.29803701E+03  0.62252108E+04                                 8.784701                            5.418205       0.203283       2.159335                    0.999116      22.074602      55.326291       0.793872       0.369379      -1.123089       0.008010       0.001706      -0.016243       0.018191      -0.036182      -0.001331       0.006500      -0.001552       0.119868      -0.056304       0.014977       0.041327             13.441358       6.627706      -1.296591      -0.551894       5.711639       1.823918      27.984728          -0.000082
          457              N      23.177846      10.637053       0.559880       0.143304      33.696259 0.29878198E+03  0.62469630E+04                                 8.777731                            5.455699       0.073157       2.122277                    0.999217      21.898929      54.979180       0.784176       0.373575      -1.119510       0.002960       0.008528      -0.018226       0.020339      -0.037728      -0.001663      -0.004578      -0.028215       0.138111      -0.063442       0.016990       0.046452             13.368087       5.290886      -1.074329      -0.116900       6.940682      -1.271897      27.872694          -0.000154
          458              N      22.668342      11.790192       0.076671      -0.131124      32.526384 0.43203632E+03  0.99371245E+04                                 8.433593                            6.640626       0.456733       2.146438                    0.999849      27.440336      73.012986       0.695723       0.382762      -1.109189       0.096188      -0.205728      -0.180495       0.290094       0.042244       0.057389      -0.161396       0.085072       0.033434      -0.202626       0.054023       0.148603             10.107564       5.516098      -1.499303      -0.086667       8.352242      -0.600346      16.454353          -0.000265
          459              N      22.704903      11.733883      25.116354      -0.208512      36.130117 0.49146835E+03  0.11727134E+05                                 9.153564                            7.188255       0.137521       2.033860                    0.999624      28.844207      79.333430       0.651069       0.394260      -1.096049       0.074785      -0.173678       0.147553       0.239852       0.073462      -0.049252       0.146702       0.146517       0.071702      -0.215431       0.089512       0.125919             10.933871       6.029757      -1.822679      -0.463371       9.442879       1.303714      17.328975          -0.000013
          460              N      24.397939      16.963717      12.341339      -0.203218      36.113210 0.49172000E+03  0.11729826E+05                                 9.151109                            7.186253       0.140427       2.035803                    0.999665      28.760245      78.985379       0.651950       0.393839      -1.096792      -0.160171      -0.105566       0.139195       0.237011      -0.098912       0.131741       0.060735      -0.094661       0.092321      -0.211020       0.085978       0.125042             10.966570       8.900868       1.932888       1.513576       6.351931      -0.472260      17.646911           0.000024
          461              N      24.489864      16.879386      13.643949      -0.129709      32.767056 0.43581023E+03  0.10043904E+05                                 8.487553                            6.677089       0.470469       2.151524                    0.999833      27.428839      73.011351       0.692776       0.383626      -1.108767      -0.199732      -0.101953      -0.182057       0.288846      -0.029662      -0.154687      -0.067948      -0.067924       0.014659      -0.192201       0.042340       0.149860             10.194517       8.002824       1.815256      -0.218652       5.976228      -0.891016      16.604499          -0.000191
          462              N      23.393556      16.199188      14.085267       0.125057      34.030267 0.29806762E+03  0.62260324E+04                                 8.785307                            5.418553       0.203249       2.159304                    0.999116      22.075799      55.330753       0.793828       0.369388      -1.123077       0.007988      -0.001677      -0.016250       0.018184       0.036188      -0.001339      -0.006509      -0.001578       0.119919      -0.056318       0.014970       0.041348             13.442019       6.628172       1.296759      -0.552172       5.712009      -1.823971      27.985875          -0.000084
          463              N      15.994654       2.580947       0.559880       0.143300      33.696382 0.29878324E+03  0.62469941E+04                                 8.777744                            5.455707       0.073154       2.122274                    0.999217      21.898978      54.979269       0.784177       0.373574      -1.119511      -0.002960      -0.008527      -0.018226       0.020339      -0.037729       0.001663       0.004578      -0.028215       0.138113      -0.063444       0.016991       0.046453             13.368106       5.290898      -1.074340       0.116855       6.940701       1.271941      27.872720          -0.000154
          464              N      16.504158       1.427808       0.076671      -0.131116      32.525710 0.43202622E+03  0.99368288E+04                                 8.433464                            6.640540       0.456762       2.146451                    0.999849      27.440075      73.011932       0.695730       0.382761      -1.109190      -0.096184       0.205725      -0.180495       0.290090       0.042238      -0.057388       0.161396       0.085069       0.033429      -0.202622       0.054019       0.148603             10.107385       5.516033      -1.499301       0.086656       8.352136       0.600353      16.453986          -0.000269
          465              N      16.467597       1.484117      25.116354      -0.208507      36.129507 0.49145916E+03  0.11726852E+05                                 9.153437                            7.188169       0.137534       2.033866                    0.999625      28.844008      79.332483       0.651076       0.394258      -1.096052      -0.074782       0.173677       0.147553       0.239849       0.073457       0.049252      -0.146703       0.146515       0.071698      -0.215428       0.089509       0.125919             10.933695       6.029688      -1.822668       0.463376       9.442762      -1.303686      17.328636          -0.000019
          466              N      14.774561      22.690283      12.341339      -0.203578      36.139419 0.49212800E+03  0.11742174E+05                                 9.155744                            7.189408       0.139517       2.035350                    0.999665      28.771653      79.029476       0.651773       0.393858      -1.096762       0.160218       0.105760       0.139244       0.237158      -0.099078      -0.131792      -0.060811      -0.094543       0.092474      -0.211183       0.086037       0.125146             10.972798       8.905037       1.933582      -1.515029       6.354578       0.472396      17.658780           0.000017
          467              N      14.682636      22.774614      13.643949      -0.129797      32.778467 0.43597134E+03  0.10048680E+05                                 8.489893                            6.678599       0.469940       2.151310                    0.999833      27.432796      73.028930       0.692645       0.383658      -1.108730       0.199737       0.102050      -0.182056       0.288884      -0.029746       0.154663       0.067922      -0.067850       0.014781      -0.192183       0.042359       0.149825             10.197784       8.004786       1.815575       0.218183       5.977553       0.890957      16.611012          -0.000195
          468              N      15.778944      23.454812      14.085267       0.125115      34.027074 0.29803888E+03  0.62252693E+04                                 8.784703                            5.418231       0.203353       2.159358                    0.999116      22.074755      55.327036       0.793866       0.369380      -1.123086      -0.007991       0.001684      -0.016251       0.018187       0.036182       0.001344       0.006504      -0.001548       0.119896      -0.056307       0.014967       0.041340             13.441155       6.627658       1.296573       0.552115       5.711594       1.823752      27.984213          -0.000085
          469              N      10.120346      15.798947      12.613770       0.143299      33.695718 0.29878027E+03  0.62469088E+04                                 8.777592                            5.455665       0.073178       2.122283                    0.999217      21.898865      54.978667       0.784184       0.373572      -1.119513       0.002955      -0.008525       0.018227       0.020338       0.037727       0.001662      -0.004579      -0.028217       0.138113      -0.063442       0.016989       0.046453             13.367729       5.290789       1.074313       0.116760       6.940573      -1.271956      27.871827          -0.000155
          470              N       9.610842      14.645808      13.096979      -0.131125      32.526085 0.43203341E+03  0.99370373E+04                                 8.433523                            6.640597       0.456744       2.146441                    0.999849      27.440310      73.012761       0.695726       0.382761      -1.109190       0.096182       0.205731       0.180498       0.290096      -0.042242      -0.057390      -0.161400       0.085072       0.033427      -0.202629       0.054023       0.148606             10.107415       5.516051       1.499296       0.086618       8.352169      -0.600347      16.454025          -0.000269
          471              N       9.647403      14.702117      14.404596      -0.208505      36.129389 0.49145830E+03  0.11726826E+05                                 9.153413                            7.188164       0.137529       2.033865                    0.999624      28.843987      79.332406       0.651076       0.394258      -1.096052       0.074776       0.173682      -0.147554       0.239852      -0.073462       0.049251       0.146704       0.146520       0.071691      -0.215432       0.089514       0.125918             10.933618       6.029656       1.822640       0.463353       9.442708       1.303701      17.328490          -0.000019
          472              N      11.340439       9.472283       0.832311      -0.203570      36.139098 0.49212155E+03  0.11741981E+05                                 9.155706                            7.189368       0.139547       2.035364                    0.999665      28.771405      79.028668       0.651774       0.393859      -1.096762      -0.160210       0.105768      -0.139240       0.237154       0.099075      -0.131787       0.060814      -0.094540       0.092490      -0.211177       0.086035       0.125142             10.972792       8.905006      -1.933582      -1.514997       6.354561      -0.472410      17.658809           0.000043
          473              N      11.432364       9.556614      25.877001      -0.129791      32.778139 0.43596546E+03  0.10048508E+05                                 8.489832                            6.678545       0.469954       2.151316                    0.999833      27.432644      73.028324       0.692650       0.383657      -1.108731      -0.199733       0.102054       0.182056       0.288882       0.029744       0.154663      -0.067921      -0.067848       0.014787      -0.192181       0.042356       0.149825             10.197745       8.004743      -1.815571       0.218174       5.977520      -0.890938      16.610973          -0.000172
          474              N      10.336056      10.236812      25.435683       0.125115      34.027814 0.29804241E+03  0.62253696E+04                                 8.784868                            5.418279       0.203314       2.159343                    0.999116      22.074900      55.327757       0.793859       0.369382      -1.123083       0.007995       0.001690       0.016251       0.018190      -0.036183       0.001344      -0.006503      -0.001557       0.119899      -0.056308       0.014968       0.041340             13.441588       6.627787      -1.296600       0.552083       5.711714      -1.823779      27.985263          -0.000081
          475              N       2.937154      23.855053      12.613770       0.143567      33.696873 0.29875350E+03  0.62462995E+04                                 8.778377                            5.455709       0.072477       2.122090                    0.999216      21.897442      54.977465       0.784108       0.373612      -1.119468      -0.003016       0.008542       0.018176       0.020308       0.037729      -0.001679       0.004549      -0.028159       0.137781      -0.063379       0.017041       0.046337             13.370404       5.291377       1.074521      -0.115181       6.941344       1.273842      27.878490          -0.000146
          476              N       3.446658      25.008192      13.096979      -0.131127      32.536823 0.43216240E+03  0.99408984E+04                                 8.435945                            6.641953       0.456027       2.146204                    0.999848      27.442705      73.026074       0.695587       0.382804      -1.109143      -0.096215      -0.205752       0.180418       0.290072      -0.042314       0.057368       0.161370       0.085230       0.033839      -0.202647       0.054060       0.148587             10.111241       5.517436       1.499803      -0.085981       8.354537       0.601576      16.461751          -0.000306
          477              N       3.410097      24.951883      14.404596      -0.208883      36.156157 0.49186684E+03  0.11739208E+05                                 9.158255                            7.191399       0.136976       2.033532                    0.999625      28.855130      79.376265       0.650885       0.394285      -1.096014      -0.074848      -0.173736      -0.147628       0.239959      -0.073455      -0.049250      -0.146754       0.146542       0.071665      -0.215477       0.089519       0.125957             10.940303       6.032484       1.823562      -0.462915       9.447477      -1.303532      17.340949          -0.000072
          478              N       1.717061       3.745717       0.832311      -0.203558      36.137539 0.49209938E+03  0.11741304E+05                                 9.155393                            7.189172       0.139587       2.035382                    0.999665      28.770892      79.026400       0.651788       0.393855      -1.096766       0.160201      -0.105784      -0.139235       0.237152       0.099081       0.131781      -0.060819      -0.094536       0.092497      -0.211179       0.086041       0.125138             10.972324       8.904639      -1.933515       1.514821       6.354364       0.472390      17.657970           0.000023
          479              N       1.625136       3.661386      25.877001      -0.129788      32.777651 0.43595970E+03  0.10048335E+05                                 8.489729                            6.678491       0.469970       2.151322                    0.999833      27.432500      73.027647       0.692655       0.383656      -1.108732       0.199729      -0.102065       0.182056       0.288882       0.029749      -0.154664       0.067919      -0.067846       0.014787      -0.192183       0.042359       0.149825             10.197566       8.004620      -1.815559      -0.218256       5.977456       0.890932      16.610622          -0.000194
          480              N       2.721444       2.981188      25.435683       0.125115      34.027472 0.29804112E+03  0.62253334E+04                                 8.784793                            5.418263       0.203334       2.159350                    0.999116      22.074842      55.327492       0.793861       0.369382      -1.123084      -0.008000      -0.001696       0.016251       0.018193      -0.036182      -0.001344       0.006501      -0.001560       0.119898      -0.056307       0.014968       0.041340             13.441389       6.627734      -1.296606      -0.552129       5.711663       1.823714      27.984769          -0.000083
          481              O       5.821295      14.749966      21.655109      -0.589738      39.771348 0.59236915E+03  0.14616039E+05                                 9.312205                            7.509093       0.164455       2.078029                    0.997909      28.850763      77.285431       0.695433       0.356955      -1.138559      -0.071930      -0.047365      -0.001148       0.086132      -0.004603       0.020924      -0.034156       0.008664      -0.197647      -0.079879       0.029248       0.050630             11.442783      18.056631      -4.948785      -0.953170       8.299070       1.191847       7.972649          -0.001686
          482              O       4.471671      15.204930      19.986535      -0.455787      23.806883 0.35867788E+03  0.77845056E+04                                 6.440131                            5.751968       0.765122       2.325315                    0.998843      25.338798      63.070217       0.815868       0.345907      -1.150822      -0.017421       0.004087      -0.006513       0.019042       0.048493       0.010383      -0.017556      -0.121056       0.087554      -0.094144       0.026514       0.067630              6.924157       6.202458      -1.085017      -0.396813       5.233053       1.326908       9.336960          -0.000476
          483              O       0.674028      18.196956      20.738487      -0.546930      32.783147 0.44577279E+03  0.10191463E+05                                 8.056461                            6.372280       0.576133       2.243916                    0.998582      26.571783      67.370863       0.784288       0.341592      -1.157116       0.003479      -0.010102       0.031782       0.033530       0.010312       0.017659      -0.025281      -0.043230       0.150042      -0.054357      -0.007240       0.061596              9.900267       8.691381      -3.301277       3.802259       8.565483      -4.368210      12.443937           0.027688
          484              O      25.871347      18.384652      22.745097      -0.472501      25.104747 0.36557227E+03  0.79752869E+04                                 6.668160                            5.808944       0.856920       2.336372                    0.999376      25.860806      64.623413       0.811112       0.346140      -1.150152      -0.001362      -0.005566      -0.025000       0.025648       0.012153      -0.024183       0.027401      -0.000194      -0.122318      -0.060253       0.027413       0.032840              7.277470       8.687864      -2.933860      -1.256818       6.481685       0.445363       6.662862           0.113670
          485              O       5.639795      15.249078       5.654131      -0.521771      33.003652 0.45442929E+03  0.10475963E+05                                 8.165987                            6.532717       0.311677       2.164178                    0.998021      26.547087      68.363485       0.754442       0.352170      -1.144324      -0.005352       0.017591      -0.021275       0.028120       0.005798      -0.037252       0.002369      -0.027508      -0.150056      -0.067814       0.027317       0.040497              9.970869      13.181690      -6.039242       1.462657       9.767674      -1.060184       6.963242           0.000190
          486              O       4.633323      16.286427       7.355112      -0.587566      33.340173 0.50966307E+03  0.12086858E+05                                 8.150004                            6.914963       0.510966       2.198201                    0.998649      27.995455      73.038340       0.734088       0.351826      -1.145004      -0.007893      -0.015954      -0.050722       0.053754       0.043790      -0.017711      -0.011649      -0.036423       0.093686      -0.063791       0.012452       0.051339              8.994048       6.973818      -1.086231       2.537363       6.368677      -0.131181      13.639649           0.001993
          487              O       0.466936      18.868959       6.232190      -0.525110      32.054188 0.44844801E+03  0.10269147E+05                                 7.932081                            6.443851       0.544445       2.245453                    0.998111      26.218632      66.553873       0.770325       0.347224      -1.152263       0.003529      -0.008687      -0.006037       0.011152       0.028399      -0.017662       0.002314      -0.099569       0.100195      -0.076846       0.035272       0.041574              9.455792       7.692791      -3.041073      -2.270209      10.228156       4.962894      10.446430          -0.001705
          488              O      25.535508      18.336538       4.325173      -0.575037      33.512229 0.49188327E+03  0.11546558E+05                                 8.149395                            6.758220       0.454703       2.191219                    0.998368      27.433096      70.893954       0.749345       0.348204      -1.149515       0.039377       0.010483       0.038558       0.056100       0.022802       0.015540      -0.037599       0.017608      -0.092943      -0.061706       0.020045       0.041660              9.299877      14.070990      -3.479110       1.361825       6.976406       0.279029       6.852234           0.001268
          489              O       5.277841      12.419633      19.420595      -0.540566      31.289354 0.44698733E+03  0.10232092E+05                                 7.809630                            6.394151       0.562864       2.236075                    0.998679      26.702369      67.872480       0.780073       0.343006      -1.155254      -0.006177      -0.013845      -0.029616       0.033271      -0.016862       0.017778       0.025106       0.003973       0.144164      -0.050515      -0.007188       0.057703              9.329991       7.327473       2.943373       2.795498       9.109326       3.964531      11.553175           0.047497
          490              O       5.878486      13.112256      17.405026      -0.471421      26.541225 0.38776390E+03  0.85791825E+04                                 6.948364                            5.993817       0.871244       2.338976                    0.999354      26.082555      65.492773       0.796813       0.347433      -1.149857       0.002088      -0.004983       0.013607       0.014640       0.009033      -0.025313      -0.028123       0.004696      -0.141398      -0.062290       0.014566       0.047724              7.716079       7.833532       3.694480      -0.929323       8.510513      -0.902490       6.804191           0.135567
          491              O       2.960658       8.149690      20.087972      -0.586642      33.835381 0.50914432E+03  0.12079691E+05                                 8.255711                            6.927127       0.498998       2.197309                    0.998570      27.909580      72.991691       0.730457       0.353425      -1.142929      -0.015240       0.008614      -0.054155       0.056914      -0.055172      -0.014274       0.015363       0.024574       0.069585      -0.068228       0.010728       0.057501              9.223601       6.347850       1.215205      -0.537168       7.260195      -2.904091      14.062758           0.002316
          492              O       1.938778       7.213591      18.342463      -0.525021      33.498889 0.46651442E+03  0.10812416E+05                                 8.229583                            6.608859       0.346438       2.174573                    0.998155      26.591330      68.393520       0.752713       0.351091      -1.146574       0.018017       0.005419      -0.021353       0.028459      -0.000756       0.003032       0.034234       0.029682      -0.144979      -0.064346       0.025225       0.039121             10.000263       9.847021       6.110146      -0.832265      13.154504      -1.223898       6.999264           0.000409
          493              O       4.620788      13.990724       9.391495      -0.562955      31.676990 0.46610198E+03  0.10796046E+05                                 7.831281                            6.568634       0.480683       2.205588                    0.998364      27.093217      69.569269       0.761766       0.347137      -1.150296       0.007097      -0.031892      -0.039963       0.051619      -0.021632       0.035108       0.018112      -0.015093      -0.102122      -0.061736       0.021066       0.040670              8.823183       6.609930       3.058679      -0.283587      13.168689       1.311476       6.690931           0.001692
          494              O       5.050380      12.951789       7.445484      -0.523963      31.695095 0.44982517E+03  0.10308936E+05                                 7.873165                            6.462443       0.605217       2.268929                    0.998168      26.136269      66.378822       0.767636       0.348162      -1.151447      -0.016335      -0.000044      -0.003274       0.016660      -0.033670       0.002128      -0.011219       0.101677       0.117732      -0.081451       0.035434       0.046017              9.282541       9.652452       2.769045      -4.663507       7.463216      -2.295907      10.731953          -0.001087
          495              O       2.232049       9.015469       6.364717      -0.451277      23.368757 0.34993443E+03  0.75455398E+04                                 6.342497                            5.671356       0.801698       2.337512                    0.998969      25.226670      62.519958       0.824108       0.344682      -1.152223       0.008473       0.010884      -0.006776       0.015368      -0.059472      -0.015836      -0.015184       0.119087       0.070244      -0.099167       0.025105       0.074063              6.789875       5.052543       1.016194       0.779002       5.877779       0.336134       9.439303          -0.000883
          496              O       1.563505       7.708473       7.991927      -0.593244      40.025093 0.59063924E+03  0.14553185E+05                                 9.341134                            7.480697       0.192640       2.086399                    0.998083      28.823077      76.993201       0.699644       0.355298      -1.140630      -0.037255       0.073856      -0.004132       0.082823       0.012737      -0.026142      -0.018151       0.000138      -0.190814      -0.072344       0.019320       0.053025             11.606234       8.811352       5.559371       1.458020      17.776794       1.538688       8.230556          -0.002612
          497              O       7.236205      24.904034      21.655109      -0.589753      39.771911 0.59238012E+03  0.14616364E+05                                 9.312269                            7.509146       0.164463       2.078019                    0.997909      28.851157      77.286414       0.695433       0.356954      -1.138562       0.071939       0.047378      -0.001158       0.086146      -0.004605      -0.020921       0.034154       0.008658      -0.197644      -0.079875       0.029246       0.050630             11.442888      18.056773      -4.948864       0.953268       8.299139      -1.191855       7.972751          -0.001682
          498              O       8.585829      24.449070      19.986535      -0.455786      23.807515 0.35868974E+03  0.77848349E+04                                 6.440277                            5.752090       0.765048       2.325289                    0.998843      25.338987      63.071169       0.815853       0.345910      -1.150818       0.017411      -0.004087      -0.006514       0.019034       0.048496      -0.010380       0.017560      -0.121059       0.087558      -0.094148       0.026512       0.067636              6.924337       6.202655      -1.085071       0.396904       5.233176      -1.326961       9.337180          -0.000474
          499              O      12.383472      21.457044      20.738487      -0.546962      32.785415 0.44580628E+03  0.10192430E+05                                 8.056867                            6.372538       0.576070       2.243881                    0.998582      26.572537      67.373656       0.784268       0.341594      -1.157113      -0.003466       0.010108       0.031793       0.033540       0.010311      -0.017665       0.025283      -0.043235       0.150021      -0.054358      -0.007236       0.061594              9.900825       8.691958      -3.301579      -3.802605       8.565943       4.368505      12.444573           0.027669
          500              O      13.301153      21.269348      22.745097      -0.472533      25.105841 0.36559202E+03  0.79758296E+04                                 6.668364                            5.809110       0.856896       2.336355                    0.999376      25.861331      64.625285       0.811098       0.346142      -1.150151       0.001374       0.005570      -0.025003       0.025653       0.012161       0.024192      -0.027411      -0.000192      -0.122361      -0.060276       0.027422       0.032854              7.277705       8.688158      -2.933975       1.256864       6.481874      -0.445374       6.663083           0.113603
          501              O       7.417705      24.404922       5.654131      -0.521667      32.999788 0.45436433E+03  0.10474079E+05                                 8.165369                            6.532247       0.311451       2.164139                    0.998020      26.545307      68.357372       0.754471       0.352170      -1.144326       0.005272      -0.017614      -0.021249       0.028099       0.005827       0.037271      -0.002373      -0.027521      -0.150068      -0.067834       0.027311       0.040523              9.970166      13.181204      -6.038578      -1.462783       9.766552       1.060075       6.962743           0.000131
          502              O       8.424177      23.367573       7.355112      -0.587751      33.342479 0.50971498E+03  0.12088322E+05                                 8.150128                            6.915095       0.511022       2.198142                    0.998651      27.998254      73.044869       0.734121       0.351803      -1.145029       0.007792       0.015992      -0.050810       0.053834       0.043870       0.017651       0.011650      -0.036381       0.093587      -0.063830       0.012499       0.051330              8.994313       6.974531      -1.086254      -2.537918       6.368700       0.131292      13.639709           0.001944
          503              O      12.590564      20.785041       6.232190      -0.525717      32.059191 0.44857725E+03  0.10272728E+05                                 7.932050                            6.444204       0.544775       2.245377                    0.998116      26.225561      66.570970       0.770415       0.347162      -1.152327      -0.003397       0.008923      -0.006232       0.011401       0.028341       0.017740      -0.002329      -0.099595       0.099744      -0.076785       0.035182       0.041603              9.455091       7.694280      -3.041451       2.270162      10.226274      -4.960932      10.444720          -0.001721
          504              O      13.636992      21.317462       4.325173      -0.574699      33.512027 0.49185424E+03  0.11545903E+05                                 8.149965                            6.758535       0.454510       2.191336                    0.998362      27.427878      70.884485       0.749229       0.348257      -1.149452      -0.039187      -0.010451       0.038442       0.055881       0.022841      -0.015558       0.037648       0.017503      -0.092915      -0.061753       0.020053       0.041699              9.300764      14.073132      -3.480011      -1.361775       6.976882      -0.278703       6.852278           0.001296
          505              O       7.779658       0.798367      19.420595      -0.540550      31.288798 0.44697873E+03  0.10231846E+05                                 7.809542                            6.394098       0.562861       2.236078                    0.998679      26.702130      67.871713       0.780074       0.343007      -1.155253       0.006174       0.013853      -0.029617       0.033274      -0.016855      -0.017770      -0.025103       0.003969       0.144172      -0.050505      -0.007197       0.057702              9.329852       7.327380       2.943320      -2.795384       9.109232      -3.964409      11.552944           0.047532
          506              O       7.179013       0.105744      17.405026      -0.471310      26.537809 0.38770077E+03  0.85774312E+04                                 6.947807                            5.993355       0.871413       2.339071                    0.999354      26.080532      65.486208       0.796839       0.347436      -1.149855      -0.002117       0.004993       0.013586       0.014628       0.009051       0.025314       0.028100       0.004698      -0.141272      -0.062242       0.014526       0.047717              7.715486       7.832940       3.694151       0.929399       8.509840       0.902555       6.803679           0.135674
          507              O      10.096842       5.068310      20.087972      -0.586638      33.835540 0.50914640E+03  0.12079758E+05                                 8.255753                            6.927154       0.498989       2.197308                    0.998569      27.909545      72.991756       0.730453       0.353426      -1.142928       0.015240      -0.008613      -0.054152       0.056911      -0.055172       0.014275      -0.015363       0.024576       0.069586      -0.068228       0.010727       0.057501              9.223682       6.347891       1.215226       0.537190       7.260262       2.904155      14.062892           0.002319
          508              O      11.118722       6.004409      18.342463      -0.525025      33.499217 0.46651916E+03  0.10812553E+05                                 8.229638                            6.608892       0.346444       2.174573                    0.998155      26.591414      68.393821       0.752711       0.351091      -1.146574      -0.018016      -0.005420      -0.021353       0.028459      -0.000754      -0.003035      -0.034233       0.029683      -0.144979      -0.064346       0.025224       0.039121             10.000378       9.847133       6.110247       0.832296      13.154670       1.223960       6.999332           0.000411
          509              O       8.436712      25.663276       9.391495      -0.563069      31.677648 0.46611702E+03  0.10796426E+05                                 7.831249                            6.568594       0.480732       2.205544                    0.998366      27.094969      69.572719       0.761798       0.347121      -1.150315      -0.007179       0.031990      -0.039929       0.051665      -0.021616      -0.035144      -0.018100      -0.015081      -0.101951      -0.061725       0.021089       0.040636              8.823326       6.610368       3.059054       0.283537      13.168798      -1.311442       6.690814           0.001652
          510              O       8.007120       0.266211       7.445484      -0.523923      31.695227 0.44982399E+03  0.10308917E+05                                 7.873253                            6.462472       0.605044       2.268876                    0.998167      26.136066      66.378643       0.767626       0.348166      -1.151442       0.016284       0.000050      -0.003256       0.016606      -0.033662      -0.002144       0.011222       0.101666       0.117719      -0.081440       0.035412       0.046027              9.282780       9.653020       2.769476       4.663457       7.463583       2.296035      10.731738          -0.001099
          511              O      10.825451       4.202531       6.364717      -0.451296      23.369334 0.34994505E+03  0.75458276E+04                                 6.342607                            5.671445       0.801695       2.337505                    0.998969      25.226968      62.520976       0.824100       0.344682      -1.152223      -0.008476      -0.010877      -0.006776       0.015365      -0.059475       0.015831       0.015181       0.119087       0.070256      -0.099170       0.025108       0.074062              6.790023       5.052663       1.016251      -0.779048       5.877932      -0.336163       9.439473          -0.000885
          512              O      11.493995       5.509527       7.991927      -0.593220      40.024503 0.59062428E+03  0.14552746E+05                                 9.341102                            7.480636       0.192601       2.086405                    0.998082      28.822478      76.991799       0.699641       0.355301      -1.140626       0.037228      -0.073829      -0.004125       0.082787       0.012739       0.026142       0.018159       0.000125      -0.190815      -0.072347       0.019318       0.053029             11.606330       8.811413       5.559464      -1.458007      17.777055      -1.538672       8.230522          -0.002615
          513              O      18.878795      11.686034      17.865841      -0.589735      39.771339 0.59236805E+03  0.14616006E+05                                 9.312216                            7.509094       0.164450       2.078028                    0.997909      28.850718      77.285331       0.695431       0.356956      -1.138559      -0.071928       0.047371       0.001148       0.086133       0.004602      -0.020925      -0.034158       0.008664      -0.197649      -0.079881       0.029250       0.050631             11.442823      18.056735       4.948797       0.953148       8.299074       1.191836       7.972659          -0.001686
          514              O      17.529171      11.231070      19.534415      -0.455804      23.807950 0.35869798E+03  0.77850574E+04                                 6.440348                            5.752150       0.765061       2.325287                    0.998843      25.339261      63.072009       0.815850       0.345910      -1.150819      -0.017418      -0.004077       0.006507       0.019035      -0.048497      -0.010380      -0.017552      -0.121052       0.087553      -0.094144       0.026515       0.067629              6.924408       6.202722       1.085088       0.396865       5.233236       1.326994       9.337267          -0.000461
          515              O      13.731528       8.239044      18.782463      -0.546967      32.785993 0.44581451E+03  0.10192669E+05                                 8.056978                            6.372607       0.576048       2.243872                    0.998582      26.572688      67.374288       0.784262       0.341595      -1.157112       0.003464       0.010108      -0.031795       0.033542      -0.010311      -0.017667      -0.025284      -0.043238       0.150017      -0.054359      -0.007234       0.061593              9.901011       8.692124       3.301669      -3.802727       8.566097      -4.368622      12.444812           0.027674
          516              O      12.813847       8.051348      16.775853      -0.472532      25.105814 0.36559143E+03  0.79758137E+04                                 6.668361                            5.809106       0.856897       2.336356                    0.999376      25.861306      64.625214       0.811098       0.346142      -1.150151      -0.001376       0.005570       0.025004       0.025654      -0.012161       0.024193       0.027412      -0.000191      -0.122364      -0.060277       0.027423       0.032855              7.277704       8.688151       2.933973       1.256859       6.481868       0.445370       6.663092           0.113604
          517              O      18.697295      11.186922       7.519519      -0.521749      33.002475 0.45441304E+03  0.10475489E+05                                 8.165768                            6.532592       0.311721       2.164200                    0.998021      26.546632      68.361864       0.754451       0.352169      -1.144325      -0.005341      -0.017585       0.021248       0.028094      -0.005807       0.037254       0.002371      -0.027497      -0.150057      -0.067816       0.027317       0.040499              9.970590      13.181351       6.038999      -1.462399       9.767296      -1.059963       6.963123           0.000179
          518              O      17.690823      10.149573       5.818538      -0.587582      33.358567 0.50998826E+03  0.12096778E+05                                 8.153848                            6.917844       0.510129       2.197919                    0.998645      27.999332      73.060641       0.733811       0.351895      -1.144921      -0.007810       0.016057       0.050692       0.053744      -0.043847       0.017675      -0.011715      -0.036320       0.093706      -0.063813       0.012421       0.051391              8.998761       6.977665       1.087132      -2.539781       6.371552      -0.131928      13.647066           0.002013
          519              O      13.524436       7.567041       6.941460      -0.525714      32.058942 0.44857356E+03  0.10272619E+05                                 7.931996                            6.444171       0.544798       2.245386                    0.998116      26.225457      66.570542       0.770419       0.347162      -1.152328       0.003398       0.008926       0.006229       0.011402      -0.028339       0.017738       0.002327      -0.099598       0.099748      -0.076785       0.035182       0.041603              9.455034       7.694232       3.041447       2.270129      10.226251       4.960872      10.444617          -0.001720
          520              O      12.478008       8.099462       8.848477      -0.574697      33.512066 0.49185370E+03  0.11545887E+05                                 8.149976                            6.758531       0.454515       2.191339                    0.998362      27.427839      70.884382       0.749229       0.348257      -1.149452       0.039187      -0.010452      -0.038441       0.055880      -0.022840      -0.015558      -0.037650       0.017502      -0.092912      -0.061753       0.020055       0.041698              9.300796      14.073166       3.480077      -1.361785       6.976924       0.278676       6.852298           0.001292
          521              O      18.335341      14.016367      20.100355      -0.540571      31.289599 0.44699079E+03  0.10232192E+05                                 7.809672                            6.394174       0.562867       2.236075                    0.998679      26.702458      67.872787       0.780071       0.343006      -1.155254      -0.006170       0.013846       0.029617       0.033271       0.016866      -0.017780       0.025109       0.003970       0.144161      -0.050520      -0.007184       0.057704              9.330070       7.327528      -2.943411      -2.795531       9.109399       3.964577      11.553284           0.047484
          522              O      18.935986      13.323744      22.115924      -0.471453      26.542885 0.38779322E+03  0.85799996E+04                                 6.948671                            5.994058       0.871196       2.338947                    0.999354      26.083283      65.495401       0.796794       0.347435      -1.149855       0.002100       0.004989      -0.013615       0.014651      -0.009032       0.025321      -0.028127       0.004705      -0.141446      -0.062308       0.014575       0.047733              7.716461       7.833936      -3.694731       0.929340       8.510951      -0.902490       6.804496           0.135541
          523              O      16.018158      18.286310      19.432978      -0.586643      33.835301 0.50914260E+03  0.12079638E+05                                 8.255696                            6.927112       0.498989       2.197304                    0.998570      27.909607      72.991686       0.730458       0.353424      -1.142930      -0.015239      -0.008616       0.054155       0.056914       0.055172       0.014273       0.015363       0.024577       0.069582      -0.068227       0.010728       0.057500              9.223602       6.347834      -1.215205       0.537156       7.260200      -2.904113      14.062772           0.002311
          524              O      14.996278      19.222409      21.178487      -0.525024      33.499304 0.46651993E+03  0.10812577E+05                                 8.229660                            6.608901       0.346435       2.174570                    0.998155      26.591416      68.393865       0.752710       0.351091      -1.146574       0.018014      -0.005420       0.021353       0.028457       0.000755      -0.003036       0.034234       0.029682      -0.144980      -0.064346       0.025225       0.039121             10.000402       9.847148      -6.110269       0.832303      13.154721      -1.223974       6.999336           0.000411
          525              O      17.678288      12.445276       3.782155      -0.562886      31.685562 0.46624197E+03  0.10800250E+05                                 7.833128                            6.569983       0.480235       2.205468                    0.998361      27.094005      69.577583       0.761615       0.347175      -1.150248       0.007164       0.031855       0.039974       0.051614       0.021614      -0.035144       0.018089      -0.015105      -0.102123      -0.061749       0.021085       0.040664              8.825528       6.611660      -3.059934       0.283783      13.172554       1.311470       6.692371           0.001709
          526              O      18.107880      13.484211       5.728166      -0.523968      31.694644 0.44982093E+03  0.10308807E+05                                 7.873044                            6.462387       0.605241       2.268935                    0.998168      26.136268      66.378544       0.767644       0.348159      -1.151450      -0.016323       0.000045       0.003258       0.016645       0.033666      -0.002126      -0.011219       0.101653       0.117715      -0.081436       0.035429       0.046008              9.282403       9.652230      -2.768929       4.663384       7.463162      -2.295728      10.731817          -0.001096
          527              O      15.289549      17.420531       6.808933      -0.451282      23.368534 0.34993017E+03  0.75454211E+04                                 6.342440                            5.671306       0.801737       2.337525                    0.998969      25.226633      62.519650       0.824115       0.344680      -1.152226       0.008485      -0.010874       0.006779       0.015369       0.059475       0.015835      -0.015180       0.119093       0.070255      -0.099172       0.025106       0.074066              6.789818       5.052510      -1.016176      -0.778981       5.877726       0.336123       9.439219          -0.000891
          528              O      14.621005      18.727527       5.181723      -0.593221      40.024534 0.59062495E+03  0.14552764E+05                                 9.341101                            7.480636       0.192603       2.086404                    0.998082      28.822517      76.991855       0.699642       0.355301      -1.140626      -0.037228      -0.073831       0.004127       0.082788      -0.012740       0.026143      -0.018158       0.000127      -0.190816      -0.072347       0.019317       0.053030             11.606256       8.811361      -5.559394      -1.457986      17.776915       1.538633       8.230490          -0.002612
          529              O      20.293705       1.531966      17.865841      -0.589733      39.770171 0.59234928E+03  0.14615408E+05                                 9.311984                            7.508938       0.164497       2.078044                    0.997909      28.850467      77.283963       0.695445       0.356953      -1.138563       0.071940      -0.047379       0.001141       0.086147       0.004597       0.020924       0.034159       0.008662      -0.197639      -0.079878       0.029253       0.050626             11.442450      18.056117       4.948580      -0.953093       8.298811      -1.191753       7.972423          -0.001690
          530              O      21.643329       1.986930      19.534415      -0.455802      23.807544 0.35869076E+03  0.77848583E+04                                 6.440257                            5.752079       0.765079       2.325294                    0.998843      25.339140      63.071446       0.815858       0.345908      -1.150821       0.017429       0.004076       0.006502       0.019043      -0.048493       0.010381       0.017554      -0.121047       0.087540      -0.094138       0.026510       0.067628              6.924285       6.202618       1.085049      -0.396855       5.233141      -1.326943       9.337097          -0.000476
          531              O      25.440972       4.978956      18.782463      -0.546946      32.784918 0.44579882E+03  0.10192217E+05                                 8.056795                            6.372493       0.576057       2.243882                    0.998582      26.572291      67.372893       0.784269       0.341595      -1.157112      -0.003471      -0.010120      -0.031788       0.033540      -0.010306       0.017658       0.025282      -0.043237       0.150023      -0.054353      -0.007239       0.061592              9.900730       8.691873       3.301544       3.802570       8.565895       4.368485      12.444423           0.027698
          532              O       0.243653       5.166652      16.775853      -0.472451      25.102595 0.36553394E+03  0.79742341E+04                                 6.667757                            5.808621       0.856978       2.336408                    0.999376      25.859778      64.619763       0.811139       0.346138      -1.150155       0.001373      -0.005595       0.024992       0.025647      -0.012149      -0.024182      -0.027377      -0.000195      -0.122263      -0.060224       0.027402       0.032823              7.276982       8.687239       2.933561      -1.256796       6.481232      -0.445352       6.662476           0.113725
          533              O      20.475205       2.031078       7.519519      -0.521746      33.001306 0.45439857E+03  0.10475063E+05                                 8.165529                            6.532462       0.311753       2.164212                    0.998022      26.546417      68.360813       0.754464       0.352167      -1.144329       0.005367       0.017558       0.021257       0.028088      -0.005816      -0.037246      -0.002385      -0.027496      -0.150073      -0.067815       0.027312       0.040503              9.970081      13.180675       6.038542       1.462240       9.766753       1.059818       6.962814           0.000181
          534              O      21.481677       3.068427       5.818538      -0.587609      33.356281 0.50995329E+03  0.12095690E+05                                 8.153297                            6.917474       0.510226       2.197936                    0.998646      27.999357      73.058909       0.733854       0.351881      -1.144937       0.007843      -0.016073       0.050707       0.053768      -0.043845      -0.017674       0.011702      -0.036309       0.093701      -0.063809       0.012430       0.051379              8.997997       6.977087       1.086949       2.539368       6.371093       0.131774      13.645810           0.002002
          535              O      25.648064       5.650959       6.941460      -0.525718      32.058469 0.44856760E+03  0.10272443E+05                                 7.931892                            6.444113       0.544805       2.245388                    0.998116      26.225438      66.570265       0.770425       0.347160      -1.152330      -0.003400      -0.008942       0.006222       0.011412      -0.028333      -0.017735      -0.002328      -0.099613       0.099732      -0.076785       0.035179       0.041606              9.454826       7.694024       3.041342      -2.270051      10.226102      -4.960742      10.444352          -0.001720
          536              O       0.579492       5.118538       8.848477      -0.574701      33.505892 0.49175449E+03  0.11542887E+05                                 8.148703                            6.757639       0.454781       2.191426                    0.998363      27.426742      70.877698       0.749320       0.348235      -1.149479      -0.039197       0.010403      -0.038438       0.055875      -0.022844       0.015570       0.037627       0.017471      -0.092934      -0.061741       0.020046       0.041695              9.299069      14.070177       3.479032       1.361808       6.975701      -0.278556       6.851329           0.001282
          537              O      20.837158      25.637633      20.100355      -0.540551      31.287689 0.44696009E+03  0.10231302E+05                                 7.809313                            6.393925       0.562906       2.236096                    0.998679      26.701889      67.870481       0.780093       0.343003      -1.155258       0.006183      -0.013845       0.029609       0.033265       0.016858       0.017770      -0.025104       0.003981       0.144180      -0.050511      -0.007194       0.057705              9.329563       7.327142      -2.943162       2.795317       9.108833      -3.964267      11.552714           0.047499
          538              O      20.236513      26.330256      22.115924      -0.471431      26.541752 0.38777352E+03  0.85794533E+04                                 6.948477                            5.993911       0.871199       2.338956                    0.999354      26.082720      65.493527       0.796803       0.347435      -1.149855      -0.002092      -0.004992      -0.013608       0.014645      -0.009038      -0.025311       0.028112       0.004701      -0.141370      -0.062275       0.014556       0.047719              7.716221       7.833701      -3.694579      -0.929316       8.510665       0.902471       6.804297           0.135585
          539              O      23.154342      21.367690      19.432978      -0.586728      33.832172 0.50909561E+03  0.12078145E+05                                 8.254902                            6.926558       0.499186       2.197329                    0.998572      27.910191      72.990095       0.730531       0.353400      -1.142959       0.015235       0.008654       0.054196       0.056958       0.055162      -0.014251      -0.015375       0.024590       0.069574      -0.068220       0.010734       0.057486              9.222624       6.347249      -1.214966      -0.536915       7.259382       2.903526      14.061240           0.002298
          540              O      24.176222      20.431591      21.178487      -0.525017      33.499748 0.46652387E+03  0.10812700E+05                                 8.229781                            6.608953       0.346372       2.174553                    0.998154      26.591406      68.394138       0.752702       0.351093      -1.146570      -0.018000       0.005425       0.021357       0.028453       0.000759       0.003039      -0.034236       0.029686      -0.144986      -0.064350       0.025225       0.039124             10.000591       9.847383      -6.110432      -0.832385      13.154999       1.224044       6.999392           0.000415
          541              O      21.494212       0.772724       3.782155      -0.562923      31.683865 0.46621641E+03  0.10799465E+05                                 7.832700                            6.569686       0.480362       2.205492                    0.998362      27.094180      69.576452       0.761655       0.347163      -1.150263      -0.007130      -0.031884       0.039976       0.051629       0.021599       0.035132      -0.018082      -0.015101      -0.102116      -0.061731       0.021084       0.040647              8.824967       6.611332      -3.059771      -0.283710      13.171568      -1.311415       6.692000           0.001693
          542              O      21.064620      26.169789       5.728166      -0.523931      31.689737 0.44974175E+03  0.10306497E+05                                 7.872083                            6.461708       0.605456       2.269028                    0.998168      26.134846      66.372464       0.767707       0.348147      -1.151464       0.016369      -0.000067       0.003294       0.016698       0.033652       0.002137       0.011200       0.101678       0.117737      -0.081439       0.035426       0.046013              9.281045       9.650861      -2.768366      -4.662526       7.461961       2.295199      10.730314          -0.001094
          543              O      23.882951      22.233469       6.808933      -0.450317      23.352786 0.34963665E+03  0.75375373E+04                                 6.340075                            5.669365       0.800950       2.337575                    0.998964      25.213726      62.481940       0.824158       0.344733      -1.152177      -0.008024       0.010859       0.007058       0.015235       0.059398      -0.015689       0.015189       0.119344       0.070473      -0.099221       0.025198       0.074023              6.787252       5.051115      -1.015703       0.779260       5.874760      -0.336261       9.435881          -0.000881
          544              O      24.551495      20.926473       5.181723      -0.593157      40.029752 0.59073132E+03  0.14555963E+05                                 9.341799                            7.481253       0.193047       2.086446                    0.998088      28.825225      76.999281       0.699625       0.355296      -1.140637       0.037539       0.074136       0.004277       0.083208      -0.012707      -0.026117       0.018190       0.000179      -0.190927      -0.072379       0.019361       0.053018             11.607054       8.812913      -5.559910       1.459418      17.775969      -1.539213       8.232278          -0.002612
          545              O      20.293705      11.686034       4.692191      -0.589733      39.771440 0.59236953E+03  0.14616062E+05                                 9.312245                            7.509111       0.164415       2.078019                    0.997908      28.850711      77.285529       0.695429       0.356957      -1.138557       0.071922       0.047361       0.001150       0.086123      -0.004601       0.020925      -0.034155       0.008672      -0.197652      -0.079880       0.029251       0.050630             11.442856      18.056792      -4.948763      -0.953142       8.299081       1.191854       7.972696          -0.001688
          546              O      21.643329      11.231070       6.360765      -0.455795      23.807247 0.35868459E+03  0.77846895E+04                                 6.440205                            5.752027       0.765110       2.325308                    0.998843      25.338966      63.070837       0.815863       0.345908      -1.150821       0.017424      -0.004074       0.006509       0.019041       0.048501       0.010383      -0.017551      -0.121045       0.087545      -0.094144       0.026515       0.067629              6.924245       6.202555      -1.085020      -0.396808       5.233118       1.326946       9.337062          -0.000478
          547              O      25.440972       8.239044       5.608813      -0.546952      32.784812 0.44579782E+03  0.10192187E+05                                 8.056765                            6.372478       0.576082       2.243890                    0.998582      26.572322      67.372921       0.784272       0.341594      -1.157113      -0.003468       0.010108      -0.031790       0.033538       0.010311       0.017664      -0.025281      -0.043240       0.150024      -0.054359      -0.007234       0.061593              9.900662       8.691783      -3.301487       3.802518       8.565807      -4.368419      12.444397           0.027677
          548              O       0.243653       8.051348       3.602203      -0.472512      25.105103 0.36557900E+03  0.79754727E+04                                 6.668232                            5.809006       0.856915       2.336368                    0.999376      25.860954      64.624000       0.811105       0.346141      -1.150151       0.001372       0.005570       0.025004       0.025653       0.012157      -0.024189       0.027404      -0.000196      -0.122345      -0.060265       0.027417       0.032848              7.277534       8.687929      -2.933880      -1.256838       6.481733       0.445371       6.662940           0.113640
          549              O      20.475205      11.186922      20.693169      -0.521750      33.002646 0.45441474E+03  0.10475538E+05                                 8.165798                            6.532603       0.311733       2.164203                    0.998022      26.546652      68.361934       0.754451       0.352169      -1.144326       0.005343      -0.017581       0.021251       0.028094       0.005806      -0.037257       0.002376      -0.027497      -0.150056      -0.067818       0.027321       0.040497              9.970615      13.181398      -6.039016       1.462429       9.767322      -1.059980       6.963125           0.000185
          550              O      21.481677      10.149573      18.992188      -0.587590      33.357868 0.50997684E+03  0.12096423E+05                                 8.153684                            6.917728       0.510154       2.197923                    0.998646      27.999331      73.060065       0.733824       0.351891      -1.144926       0.007818       0.016057       0.050695       0.053749       0.043845      -0.017677      -0.011711      -0.036322       0.093706      -0.063813       0.012424       0.051389              8.998545       6.977503      -1.087080       2.539674       6.371424      -0.131882      13.646710           0.002006
          551              O      25.648064       7.567041      20.115110      -0.525711      32.058759 0.44857096E+03  0.10272544E+05                                 7.931965                            6.444152       0.544794       2.245386                    0.998116      26.225406      66.570362       0.770420       0.347162      -1.152328      -0.003397       0.008925       0.006228       0.011401       0.028338      -0.017738       0.002326      -0.099599       0.099747      -0.076785       0.035181       0.041604              9.454984       7.694190      -3.041423      -2.270120      10.226208       4.960849      10.444553          -0.001724
          552              O       0.579492       8.099462      22.022127      -0.574700      33.511593 0.49184615E+03  0.11545657E+05                                 8.149872                            6.758457       0.454542       2.191346                    0.998362      27.427785      70.883903       0.749238       0.348255      -1.149455      -0.039189      -0.010451      -0.038441       0.055881       0.022840       0.015559      -0.037649       0.017501      -0.092910      -0.061753       0.020055       0.041697              9.300647      14.072925      -3.479993       1.361766       6.976823       0.278676       6.852194           0.001293
          553              O      20.837158      14.016367       6.926705      -0.540512      31.287505 0.44695419E+03  0.10231140E+05                                 7.809333                            6.393911       0.562854       2.236087                    0.998679      26.701539      67.869636       0.780088       0.343006      -1.155255       0.006200       0.013872       0.029610       0.033281      -0.016848       0.017755       0.025095       0.003984       0.144153      -0.050489      -0.007200       0.057689              9.329721       7.327297       2.943336       2.795470       9.109094       3.964448      11.552770           0.047576
          554              O      20.236513      13.323744       8.942274      -0.471321      26.539024 0.38772370E+03  0.85780723E+04                                 6.948023                            5.993538       0.871219       2.338992                    0.999354      26.081162      65.488472       0.796826       0.347437      -1.149854      -0.002067       0.005024      -0.013584       0.014630       0.009062      -0.025288      -0.028061       0.004684      -0.141157      -0.062178       0.014495       0.047684              7.715754       7.833244       3.694353      -0.929258       8.510183      -0.902426       6.803836           0.135787
          555              O      23.154342      18.286310       6.259328      -0.587016      33.832283 0.50912064E+03  0.12078686E+05                                 8.254133                            6.926116       0.499437       2.197251                    0.998577      27.914770      72.997939       0.730663       0.353338      -1.143028       0.015315      -0.008577       0.054391       0.057153      -0.055134      -0.014248       0.015280       0.024604       0.069769      -0.068221       0.010817       0.057404              9.221509       6.347094       1.215115      -0.536379       7.258883      -2.902359      14.058551           0.001992
          556              O      24.176222      19.222409       8.004837      -0.524295      33.481882 0.46617597E+03  0.10802522E+05                                 8.226987                            6.606483       0.345657       2.174487                    0.998158      26.580983      68.358567       0.752851       0.351093      -1.146582      -0.017783      -0.005143       0.021678       0.028507      -0.000817       0.003164       0.034376       0.029694      -0.144977      -0.064464       0.025329       0.039135              9.997790       9.845738       6.109954      -0.830365      13.152114      -1.221371       6.995518           0.000113
          557              O      21.494212      12.445276      16.955805      -0.562888      31.684190 0.46621921E+03  0.10799570E+05                                 7.832834                            6.569770       0.480296       2.205487                    0.998361      27.093772      69.576030       0.761638       0.347169      -1.150255      -0.007158       0.031865       0.039965       0.051612      -0.021614       0.035140       0.018089      -0.015105      -0.102107      -0.061743       0.021083       0.040660              8.825150       6.611391       3.059752      -0.283749      13.171921       1.311454       6.692138           0.001695
[truncated: 36,002 more chars]
