# Supplementary material for: A collection of forcefield precursors for metal–organic frameworks
Source: RSC Adv. 2019 Nov 13;9(63):36492–507. doi: 10.1039/c9ra07327b (PMC9075174; doi:10.1039/c9ra07327b)
Supplement: RA-009-C9RA07327B-s6347 [file RA-009-C9RA07327B-s6347.xyz]

   89
jmolscript: load "" {1 1 1} spacegroup "x,y,z" unitcell [{     17.122700     0.000000     0.000000 }, {      0.000000    17.122700     0.000000 }, {      0.000000     0.000000    17.122700 }]
Zn     9.679976     7.442724     7.442724     0.974341
Zn     7.442724     9.679976     7.442724     0.973880
Zn     7.442724     7.442724     9.679976     0.973667
Zn     9.679976     9.679976     9.679976     0.973296
H     13.633265    10.012328    10.012328     0.094455
H     15.800314    10.765213    10.765213     0.325668
H      3.489435     7.110372    10.012328     0.105556
H      0.481662     7.538097    11.064518     0.337265
H      3.489435    10.012328     7.110372     0.086887
H     13.633265     7.110372     7.110372     0.088717
H     10.012328    13.633265    10.012328     0.107033
H      9.463374    17.061401    10.745008     0.334518
H     10.012328     3.489435     7.110372     0.090907
H      7.110372     3.489435    10.012328     0.099468
H      6.762439     1.221191    11.064175     0.327146
H      7.110372    13.633265     7.110372     0.085829
H     10.012328    10.012328    13.633265     0.085347
H      7.110372    10.012328     3.489435     0.100947
H      6.762439    11.064175     1.221191     0.334692
H     10.012328     7.110372     3.489435     0.093769
H      7.110372     7.110372    13.633265     0.107508
H      6.833841     7.537755     0.257868     0.335546
H      0.964350    10.037327     7.085373     0.076852
H     16.158350     7.085373     7.085373     0.084418
H     10.037327     0.964350     7.085373     0.086200
H      7.085373    16.158350     7.085373     0.076903
H     10.037327    10.037327    16.158350     0.073765
H     10.037327     7.085373     0.964350     0.090027
C     14.216978     9.319886     9.319886    -0.203202
C     15.602204     9.333584     9.333584     0.242836
C      2.905722     7.802814     9.319886    -0.169215
C      1.520496     7.789116     9.333584     0.253911
C      2.905722     9.319886     7.802814    -0.071344
C      1.520496     9.333584     7.789116    -0.126636
C     14.216978     7.802814     7.802814    -0.085093
C     15.602204     7.789116     7.789116    -0.117490
C      9.319886    14.216978     9.319886    -0.167389
C      9.333584    15.602204     9.333584     0.261617
C      9.319886     2.905722     7.802814    -0.080963
C      9.333584     1.520496     7.789116    -0.116227
C      7.802814     2.905722     9.319886    -0.196682
C      7.789116     1.520496     9.333584     0.232358
C      7.802814    14.216978     7.802814    -0.077042
C      7.789116    15.602204     7.789116    -0.121721
C      9.319886     9.319886    14.216978    -0.089946
C      9.333584     9.333584    15.602204    -0.121051
C      7.802814     9.319886     2.905722    -0.195231
C      7.789116     9.333584     1.520496     0.231040
C      9.319886     7.802814     2.905722    -0.081767
C      9.333584     7.789116     1.520496    -0.115900
C      7.802814     7.802814    14.216978    -0.173687
C      7.789116     7.789116    15.602204     0.278432
C     12.182801     8.561350     8.561350     0.649374
C     13.521796     8.561350     8.561350    -0.016042
C     16.415532     8.561350     8.561350     0.028582
C      4.939899     8.561350     8.561350     0.649234
C      3.600904     8.561350     8.561350    -0.025918
C      0.707168     8.561350     8.561350     0.030461
C      8.561350    12.182801     8.561350     0.649255
C      8.561350    13.521796     8.561350    -0.025542
C      8.561350    16.415532     8.561350     0.013645
C      8.561350     4.939899     8.561350     0.648112
C      8.561350     3.600904     8.561350    -0.014806
C      8.561350     0.707168     8.561350     0.018757
C      8.561350     8.561350    12.182801     0.649754
C      8.561350     8.561350    13.521796    -0.022427
C      8.561350     8.561350    16.415532    -0.005403
C      8.561350     8.561350     4.939899     0.646527
C      8.561350     8.561350     3.600904    -0.009363
C      8.561350     8.561350     0.707168     0.002127
O      8.561350     8.561350     8.561350    -1.037576
O     11.561247     7.770281     7.770281    -0.567989
O     16.420669    10.114379    10.114379    -0.435939
O      5.561453     9.352419     7.770281    -0.569912
O      0.702031     7.008321    10.114379    -0.478437
O      5.561453     7.770281     9.352419    -0.567458
O     11.561247     9.352419     9.352419    -0.567410
O      7.770281    11.561247     7.770281    -0.570146
O     10.114379    16.420669    10.114379    -0.477050
O      7.770281     5.561453     9.352419    -0.566003
O      9.352419     5.561453     7.770281    -0.565955
O      7.008321     0.702031    10.114379    -0.436622
O      9.352419    11.561247     9.352419    -0.567692
O      7.770281     7.770281    11.561247    -0.569742
O      9.352419     7.770281     5.561453    -0.562351
O      7.008321    10.114379     0.702031    -0.436480
O      7.770281     9.352419     5.561453    -0.564272
O      9.352419     9.352419    11.561247    -0.568346
O      7.008321     7.008321    16.420669    -0.471160

The following XYZ coordinates are in angstroms. Other properties are in atomic units.
The sperically averaged electron density of each atom fit to a function of the form exp(a - br)
eigen_1, eigen_2 and eigen_3 are the three eigenvalues of traceless quadrupole moment tensor
  atom number  atomic symbol              X              Y              Z     net charge C6 coefficient C8 coefficient C10 coefficient fluctuating dipole atomic polarizability isotropic forcefield polarizability              a              b squared Pearson coefficient          <r^3>          <r^4>         wp_QDO          m_QDO          q_QDO       dipole_x       dipole_y       dipole_z         dipole            Qxy            Qxz            Qyz     Q(x^2-y^2)  Q(3z^2 - R^2)        eigen_1        eigen_2        eigen_3 static polarizability      alpha(xx)      alpha(xy)      alpha(xz)      alpha(yy)      alpha(yz)      alpha(zz) atomic spin moment
            1             Zn       9.679976       7.442724       7.442724       0.974341      93.397961 0.16920079E+04  0.52708723E+05                                17.122364                           13.701314       0.046401       1.891453                    0.998426      45.020495     123.156250       0.472577       0.416057      -1.128315       0.031215      -0.031422      -0.031121       0.054132      -0.059450      -0.058183       0.057849      -0.000988       0.005990      -0.060507      -0.056485       0.116991             23.958992      23.953798       2.576279       2.618468      23.908829      -2.594225      24.014349           0.000001
            2             Zn       7.442724       9.679976       7.442724       0.973880      93.460810 0.16953852E+04  0.52845185E+05                                17.134275                           13.717499       0.037031       1.888323                    0.998405      45.062567     123.345286       0.472124       0.416210      -1.128107      -0.030415       0.030402      -0.029734       0.052282      -0.059319       0.056903      -0.056330       0.000455       0.008282      -0.060706      -0.054332       0.115038             23.921023      23.820374       2.656612      -2.467642      23.894664       2.503644      24.048031           0.000001
            3             Zn       7.442724       7.442724       9.679976       0.973667      93.060493 0.16940894E+04  0.52786993E+05                                17.078566                           13.706615       0.036241       1.888044                    0.998404      45.046431     123.221549       0.472672       0.415868      -1.128504      -0.030188      -0.029624       0.030535       0.052166       0.058129      -0.059408      -0.057575      -0.001102      -0.005887      -0.060220      -0.056530       0.116750             23.704559      23.672210      -2.448202       2.448336      23.765957       2.436874      23.675511           0.000001
            4             Zn       9.679976       9.679976       9.679976       0.973296      93.298029 0.16955080E+04  0.52846370E+05                                17.110344                           13.713924       0.036676       1.887957                    0.998417      45.068965     123.332281       0.472428       0.415963      -1.128351       0.029306       0.030172       0.030494       0.051952       0.057751       0.058276       0.059529       0.000436      -0.004675      -0.060285      -0.056754       0.117040             23.809173      23.874956      -2.410222      -2.541266      23.819284      -2.572635      23.733279           0.000001
            5              H      13.633265      10.012328      10.012328       0.094455       2.252159 0.19519179E+02  0.23188378E+03                                 2.491456                            2.308615      -1.363040       2.133399                    0.998205       4.362129      12.088939       0.503529       1.023936      -0.774171      -0.040945       0.024277       0.023587       0.053124      -0.009004      -0.009338       0.019785      -0.006893       0.005062      -0.017662      -0.009602       0.027264              2.641009       3.099049      -0.480040      -0.469692       2.420088       0.567114       2.403888           0.000001
            6              H      15.800314      10.765213      10.765213       0.325668       1.501329 0.11848975E+02  0.12573459E+03                                 2.062259                            1.935266      -1.471342       2.228899                    0.998572       3.042785       8.285138       0.486968       1.185309      -0.737542      -0.019631       0.035490       0.032204       0.051788      -0.000350      -0.000763       0.023375       0.000230      -0.001758      -0.023586       0.000385       0.023201              2.100561       1.953864      -0.248476      -0.234957       2.190751       0.582046       2.157069           0.000002
            7              H       3.489435       7.110372      10.012328       0.105556       2.329539 0.20175082E+02  0.24235307E+03                                 2.601998                            2.390894      -1.409504       2.133819                    0.997201       4.288674      12.063189       0.479884       1.062518      -0.764865       0.035760      -0.029410       0.026061       0.053131      -0.009305       0.010657      -0.019084      -0.009490       0.004650      -0.016688      -0.011144       0.027832              2.774286       3.241477      -0.577000       0.538375       2.561480      -0.619374       2.519903           0.000000
            8              H       0.481662       7.538097      11.064518       0.337265       1.617999 0.14054351E+02  0.15668446E+03                                 2.242472                            2.169615      -1.414491       2.257903                    0.997891       3.168962       9.039971       0.437426       1.255989      -0.722087      -0.020124       0.020624       0.043117       0.051859       0.017516      -0.015421       0.007511       0.000893       0.044756      -0.030787       0.007826       0.022962              2.259594       2.112377      -0.136614      -0.406906       1.832536       0.147060       2.833868           0.000002
            9              H       3.489435      10.012328       7.110372       0.086887       2.251455 0.18953125E+02  0.22320273E+03                                 2.498168                            2.282599      -1.290212       2.179193                    0.997761       4.214950      11.578269       0.504519       1.030884      -0.773922       0.034374       0.032982      -0.031730       0.057238       0.004773      -0.004993      -0.025313      -0.005292       0.003886      -0.023671      -0.004793       0.028464              2.679897       3.086537       0.558459      -0.571867       2.462219      -0.617995       2.490934           0.000001
           10              H      13.633265       7.110372       7.110372       0.088717       2.241037 0.18842560E+02  0.22155585E+03                                 2.488512                            2.274409      -1.290922       2.178719                    0.997832       4.207577      11.545547       0.505981       1.029505      -0.774253      -0.034329      -0.033485      -0.032136       0.057727       0.004773       0.005241       0.026539      -0.004000       0.003030      -0.025294      -0.004072       0.029366              2.668833       3.068555       0.556277       0.563492       2.463570       0.615938       2.474374           0.000001
           11              H      10.012328      13.633265      10.012328       0.107033       2.296255 0.19755017E+02  0.23613268E+03                                 2.583264                            2.370504      -1.372319       2.152066                    0.997488       4.245955      11.925092       0.480388       1.066682      -0.763889       0.028642      -0.034361       0.027542       0.052532      -0.007533       0.020402      -0.009791       0.006774       0.003019      -0.018791      -0.008387       0.027179              2.758347       2.540616      -0.573728       0.609392       3.232803      -0.542016       2.501623           0.000001
           12              H       9.463374      17.061401      10.745008       0.334518       1.655023 0.14294267E+02  0.16060569E+03                                 2.273358                            2.179143      -1.679925       2.120972                    0.997710       3.372986       9.772526       0.437589       1.245779      -0.720990      -0.016137       0.034260       0.031202       0.049069       0.010500      -0.001072       0.026374      -0.003651       0.010372      -0.027662      -0.001834       0.029496              2.351366       1.961538      -0.403623      -0.126758       2.707212       0.556558       2.385346           0.000001
           13              H      10.012328       3.489435       7.110372       0.090907       2.203879 0.18461367E+02  0.21594423E+03                                 2.461509                            2.251920      -1.284429       2.184695                    0.997828       4.166556      11.399212       0.508341       1.030086      -0.774227       0.033409       0.034353      -0.032518       0.057911       0.004797      -0.026024      -0.005264       0.005034       0.003533      -0.024481      -0.004667       0.029147              2.638489       2.433734       0.547004      -0.605410       3.032116      -0.557448       2.449617           0.000001
           14              H       7.110372       3.489435      10.012328       0.099468       2.235219 0.19292438E+02  0.22857310E+03                                 2.488089                            2.302839      -1.372117       2.136990                    0.997970       4.302495      11.916375       0.501530       1.030792      -0.772706      -0.028738       0.039818       0.021704       0.053689      -0.008498      -0.019838       0.010000       0.008869       0.001425      -0.017899      -0.009633       0.027532              2.641260       2.428106      -0.509555      -0.568847       3.094585       0.470703       2.401089           0.000000
           15              H       6.762439       1.221191      11.064175       0.327146       1.462052 0.11628027E+02  0.12270109E+03                                 2.020695                            1.912922      -1.433534       2.245208                    0.998904       3.010617       8.150815       0.491863       1.180102      -0.739014      -0.014067       0.015480       0.048617       0.052926       0.010400      -0.015742       0.004734      -0.012775       0.049157      -0.026468       0.003479       0.022988              2.048539       1.782114      -0.106974      -0.436641       1.847331       0.239264       2.516172           0.000002
           16              H       7.110372      13.633265       7.110372       0.085829       2.281734 0.19254156E+02  0.22768216E+03                                 2.521299                            2.301111      -1.296048       2.174584                    0.997771       4.245001      11.691403       0.502250       1.031293      -0.773712      -0.033235      -0.034538      -0.031228       0.057208       0.004954       0.025779       0.004945       0.004921       0.003091      -0.024295      -0.004517       0.028812              2.707678       2.486990       0.570060       0.627224       3.122736       0.581906       2.513309           0.000001
           17              H      10.012328      10.012328      13.633265       0.085347       2.304516 0.19527622E+02  0.23181368E+03                                 2.539982                            2.319010      -1.301082       2.170117                    0.997820       4.274720      11.809787       0.499608       1.032731      -0.773168       0.031681       0.032802      -0.034656       0.057277       0.026725      -0.004834      -0.004978      -0.000353      -0.006666      -0.025615      -0.003746       0.029361              2.725107       2.525861       0.629135      -0.585878       2.504334      -0.574873       3.145126           0.000001
           18              H       7.110372      10.012328       3.489435       0.100947       2.240050 0.19312922E+02  0.22894625E+03                                 2.496397                            2.307721      -1.378991       2.135714                    0.997900       4.296061      11.913796       0.499656       1.034069      -0.771858      -0.027984       0.022640       0.039866       0.053712      -0.019348      -0.009609       0.009703       0.003577      -0.015918      -0.016849      -0.010869       0.027718              2.654696       2.415352      -0.571581      -0.496917       2.428916       0.493308       3.119820           0.000001
           19              H       6.762439      11.064175       1.221191       0.334692       1.412317 0.11043346E+02  0.11517319E+03                                 1.990007                            1.876885      -1.366283       2.283726                    0.998783       2.926435       7.906849       0.490964       1.196206      -0.735650      -0.009435       0.049660       0.013510       0.052323      -0.015385       0.010618       0.004578      -0.030120      -0.005415      -0.026124       0.003692       0.022432              2.022040       1.725017      -0.418141      -0.086146       2.524884       0.245992       1.816220           0.000003
           20              H      10.012328       7.110372       3.489435       0.093769       2.169297 0.18092572E+02  0.21055717E+03                                 2.436891                            2.230320      -1.279823       2.189915                    0.997833       4.126473      11.259436       0.510471       1.031016      -0.774083       0.032958      -0.033501       0.034346       0.058209      -0.025929       0.005072      -0.005110       0.000055      -0.010476      -0.024183      -0.005075       0.029258              2.612462       2.421536      -0.595969       0.551480       2.408632      -0.541376       3.007218           0.000001
           21              H       7.110372       7.110372      13.633265       0.107508       2.221793 0.18893881E+02  0.22315763E+03                                 2.518914                            2.311327      -1.308294       2.180282                    0.998011       4.181193      11.642663       0.489083       1.060310      -0.765649      -0.028738      -0.027738      -0.033126       0.051891       0.022472       0.007696       0.006093      -0.000289      -0.005280      -0.021668      -0.005026       0.026694              2.692093       2.451820       0.586550       0.533053       2.476835       0.555126       3.147623           0.000001
           22              H       6.833841       7.537755       0.257868       0.335546       1.534202 0.12490809E+02  0.13674194E+03                                 2.211083                            2.071013      -1.616031       2.156131                    0.997333       3.379227       9.911165       0.434499       1.287676      -0.709550      -0.022280       0.008572       0.037983       0.044862       0.006591      -0.027355      -0.011067      -0.007734       0.017410      -0.028664      -0.004059       0.032723              2.370875       1.954446       0.108722      -0.251830       1.908914       0.444537       3.249263           0.000001
           23              H       0.964350      10.037327       7.085373       0.076852       2.497009 0.22395869E+02  0.27555731E+03                                 2.724875                            2.527507      -1.189905       2.224201                    0.997602       4.334061      12.252096       0.465387       1.069666      -0.765216      -0.030276       0.030503      -0.026933       0.050719      -0.004057       0.001333      -0.021347       0.015316      -0.017052      -0.026698       0.008636       0.018062              2.818076       3.055589      -0.497910       0.490382       2.677426      -0.700480       2.721212           0.000002
           24              H      16.158350       7.085373       7.085373       0.084418       2.342666 0.20660547E+02  0.24900065E+03                                 2.609080                            2.425915      -1.139726       2.256208                    0.997485       4.189271      11.700748       0.475781       1.068171      -0.765887       0.029815      -0.032624      -0.026835       0.051705      -0.004405      -0.000713       0.020279       0.013464      -0.016043      -0.025183       0.007869       0.017314              2.695524       2.904113      -0.467932      -0.462241       2.578948       0.664476       2.603512           0.000002
           25              H      10.037327       0.964350       7.085373       0.086200       2.335045 0.20632815E+02  0.24865405E+03                                 2.607955                            2.428305      -1.143894       2.257269                    0.997330       4.177299      11.677927       0.474231       1.071715      -0.765034       0.032184      -0.030374      -0.027548       0.052127      -0.004304      -0.020690       0.000945      -0.012919      -0.017539      -0.025562       0.007804       0.017758              2.691913       2.574251      -0.462542      -0.664184       2.897386       0.459682       2.604102           0.000003
           26              H       7.085373      16.158350       7.085373       0.076903       2.447422 0.21850259E+02  0.26707399E+03                                 2.683453                            2.492461      -1.143384       2.244951                    0.997689       4.297319      12.090770       0.470002       1.066182      -0.766178      -0.030557       0.030456      -0.025915       0.050328      -0.003992       0.020769      -0.000628      -0.016440      -0.017776      -0.026511       0.009452       0.017058              2.772079       2.638074      -0.481876       0.685292       2.997785      -0.476122       2.680377           0.000002
           27              H      10.037327      10.037327      16.158350       0.073765       2.502051 0.22542661E+02  0.27774218E+03                                 2.723296                            2.531775      -1.184687       2.224389                    0.997568       4.356017      12.311761       0.466222       1.066292      -0.766027       0.027374       0.029609       0.029540       0.049987       0.021906       0.000831       0.002816       0.000055       0.036393      -0.028020       0.010850       0.017171              2.810151       2.710119       0.693285       0.482841       2.674751       0.491804       3.045583           0.000003
           28              H      10.037327       7.085373       0.964350       0.090027       2.310220 0.20395803E+02  0.24520073E+03                                 2.597473                            2.421124      -1.150987       2.259281                    0.997147       4.141714      11.581639       0.472716       1.077766      -0.763610       0.028808      -0.032030      -0.030684       0.052890      -0.021185      -0.001230       0.004360      -0.002301       0.026774      -0.025807       0.007348       0.018459              2.681137       2.595872      -0.661730      -0.454822       2.564679       0.458977       2.882860           0.000002
           29              C      14.216978       9.319886       9.319886      -0.203202      45.416374 0.47029837E+03  0.11264761E+05                                10.917892                            7.150934       0.109070       1.990205                    0.999799      30.682837      88.742441       0.627154       0.407740      -1.070896      -0.027843      -0.037191      -0.037809       0.059899      -0.022363      -0.021945      -0.017087      -0.036221       0.021874      -0.046316       0.017444       0.028872             16.734705      32.795829       1.357797       1.555655       8.715311       2.867818       8.692974          -0.000001
           30              C      15.602204       9.333584       9.333584       0.242836      36.696394 0.36671563E+03  0.82689670E+04                                 9.819527                            6.533009      -0.028486       1.998925                    0.999681      25.737459      72.652439       0.622380       0.436444      -1.050937       0.036070       0.052258       0.048322       0.079793       0.045836       0.037404       0.020684      -0.018339      -0.008704      -0.052629      -0.017740       0.070369             14.881711      28.589388       0.310419       0.617841       8.059053       2.784874       7.996692           0.000001
           31              C       2.905722       7.802814       9.319886      -0.169215      44.428576 0.44901987E+03  0.10629931E+05                                10.795472                            6.990767       0.173445       2.020199                    0.999709      29.861012      85.824931       0.633907       0.408146      -1.070769       0.023683       0.027660      -0.036368       0.051464      -0.011880       0.016661       0.024721      -0.059749       0.029191      -0.045927       0.002681       0.043246             16.655168      32.742350       0.762590      -1.542033       8.574591      -2.820445       8.648562          -0.000001
           32              C       1.520496       7.789116       9.333584       0.253911      37.018153 0.35651801E+03  0.79853946E+04                                 9.940436                            6.468792       0.020057       2.025522                    0.999754      25.282553      71.212872       0.621291       0.440145      -1.048346      -0.031814      -0.085765       0.046959       0.102824       0.054099      -0.028017      -0.015321      -0.073263      -0.058418      -0.063528      -0.018692       0.082220             15.386997      30.352465       0.061772      -1.349715       7.553769      -2.501578       8.254757          -0.000000
           33              C       2.905722       9.319886       7.802814      -0.071344      41.168690 0.42312248E+03  0.98743173E+04                                10.341349                            6.813549       0.052324       1.986482                    0.999603      28.994722      82.880827       0.637901       0.411445      -1.068060      -0.020254      -0.028375       0.032360       0.047566       0.015139      -0.018556       0.020097      -0.034592       0.025678      -0.040196       0.009157       0.031039             15.628105      30.241630      -0.432680       0.169538       8.266495      -2.762269       8.376189          -0.000002
           34              C       1.520496       9.333584       7.789116      -0.126636      45.588123 0.48546875E+03  0.11721939E+05                                11.011394                            7.270143       0.165785       2.007680                    0.999752      30.505346      88.612750       0.621315       0.408278      -1.070438       0.022501      -0.008152       0.024901       0.034537      -0.025469       0.017339       0.007304      -0.008649       0.003117      -0.035346       0.008444       0.026901             16.875466      33.250981       0.956701      -1.397539       8.556133      -2.740258       8.819284           0.000000
           35              C      14.216978       7.802814       7.802814      -0.085093      41.404328 0.42908566E+03  0.10049466E+05                                10.371460                            6.861550       0.049643       1.983194                    0.999598      29.218355      83.694288       0.635588       0.411464      -1.067954       0.023055       0.027682       0.035780       0.050775       0.013548       0.019895      -0.012621      -0.030193       0.021247      -0.036251       0.013810       0.022441             15.639202      30.212681      -0.309320      -0.147203       8.341447       2.775778       8.363477          -0.000001
           36              C      15.602204       7.789116       7.789116      -0.117490      44.809760 0.47926077E+03  0.11523713E+05                                10.866075                            7.210189       0.164198       2.009035                    0.999750      30.240950      87.384433       0.626228       0.406774      -1.072463      -0.023353       0.004012       0.026963       0.035895      -0.027287      -0.018949      -0.007424      -0.015222      -0.007604      -0.038010       0.007260       0.030749             16.602037      32.579775       1.124194       1.429281       8.550715       2.740548       8.675619          -0.000000
           37              C       9.319886      14.216978       9.319886      -0.167389      44.801741 0.44719670E+03  0.10578300E+05                                10.880302                            6.987571       0.185096       2.026749                    0.999698      29.764047      85.572603       0.632417       0.409435      -1.069693      -0.025990      -0.019847      -0.035335       0.048145      -0.005033      -0.016672      -0.016318       0.055330       0.026965      -0.039618       0.005032       0.034586             16.950614       8.603127       0.811563       2.785932      33.567600       1.500083       8.681115          -0.000001
           38              C       9.333584      15.602204       9.333584       0.261617      37.485115 0.35729802E+03  0.80126891E+04                                10.060512                            6.490966      -0.040918       2.005442                    0.999752      25.328867      71.545928       0.617645       0.442201      -1.046414       0.088124       0.021973       0.051969       0.104639       0.045544       0.026610       0.024021       0.094563      -0.052040      -0.061249      -0.024211       0.085460             15.823835       7.527883       0.266378       2.331112      31.852744       1.472591       8.090876           0.000000
           39              C       9.319886       2.905722       7.802814      -0.080963      41.037738 0.42532407E+03  0.99349161E+04                                10.303464                            6.825938       0.061070       1.988576                    0.999601      29.056300      82.995361       0.638302       0.410805      -1.068870      -0.029263      -0.021899       0.033076       0.049294       0.014682       0.015859      -0.018428       0.033799       0.019705      -0.037752       0.011415       0.026337             15.537388       8.264968      -0.344874      -2.745317      30.030486       0.128432       8.316710          -0.000001
           40              C       9.333584       1.520496       7.789116      -0.116227      44.715192 0.47913506E+03  0.11519989E+05                                10.851987                            7.210890       0.144216       2.002778                    0.999732      30.236173      87.369314       0.625981       0.406959      -1.072336      -0.008717       0.022015       0.023537       0.033386      -0.025384       0.008376       0.019977       0.017096      -0.015308      -0.037949       0.007744       0.030205             16.593048       8.496108       1.123090      -2.724349      32.592089      -1.461148       8.690946           0.000000
           41              C       7.802814       2.905722       9.319886      -0.196682      45.074635 0.46506068E+03  0.11102375E+05                                10.853970                            7.102135       0.107466       1.991534                    0.999797      30.483417      87.869726       0.630813       0.406724      -1.072123       0.027195       0.025956      -0.045109       0.058720      -0.018068       0.018214       0.022197       0.049583       0.000051      -0.046534       0.011373       0.035161             16.667642       8.626539       1.069418      -2.823457      32.721242      -1.615811       8.655145          -0.000001
           42              C       7.789116       1.520496       9.333584       0.232358      36.816566 0.36746044E+03  0.82802614E+04                                 9.800855                            6.512498       0.050820       2.022161                    0.999535      25.742784      72.365958       0.627996       0.432829      -1.054359      -0.076121      -0.034146       0.031292       0.089104       0.055414      -0.023285      -0.030049       0.029368      -0.026995      -0.055473      -0.022106       0.077579             14.922923       7.822659       0.025819      -2.679060      28.826278      -0.848892       8.119831           0.000000
           43              C       7.802814      14.216978       7.802814      -0.077042      41.465387 0.42654706E+03  0.99768388E+04                                10.390236                            6.842673       0.041477       1.981401                    0.999602      29.139570      83.458289       0.636157       0.411638      -1.067665       0.027468       0.021055       0.033930       0.048467       0.015469      -0.017780       0.019006       0.031527       0.020208      -0.038863       0.011283       0.027581             15.721743       8.301495      -0.327168       2.764783      30.461837      -0.107121       8.401897          -0.000001
           44              C       7.789116      15.602204       7.789116      -0.121721      45.359882 0.48225001E+03  0.11623313E+05                                10.974126                            7.248658       0.189733       2.016623                    0.999767      30.387253      88.151815       0.621977       0.408577      -1.070385       0.007780      -0.021774       0.025831       0.034668      -0.026586      -0.009394      -0.017679       0.008527      -0.005774      -0.036961       0.008283       0.028679             16.811894       8.533153       1.101445       2.724454      33.129745       1.483419       8.772783           0.000000
           45              C       9.319886       9.319886      14.216978      -0.089946      42.139509 0.43439181E+03  0.10213424E+05                                10.510069                            6.913200       0.025714       1.973139                    0.999601      29.461835      84.783075       0.631406       0.412580      -1.066355      -0.033930      -0.028868       0.021771       0.049584      -0.012167      -0.019253      -0.015813      -0.000677      -0.047952      -0.035649       0.015110       0.020540             15.887250       8.454841       2.770775       0.121747       8.376056       0.340039      30.830854          -0.000001
           46              C       9.333584       9.333584      15.602204      -0.121051      45.683815 0.48699735E+03  0.11773146E+05                                11.024275                            7.285308       0.111897       1.990687                    0.999876      30.614714      89.109339       0.619926       0.408696      -1.069705      -0.023469      -0.010248      -0.023080       0.034474      -0.003102       0.021592       0.023423       0.002259      -0.007914      -0.034120       0.004497       0.029623             16.847478       8.750180       2.703930      -1.457110       8.554093      -1.078020      33.238159          -0.000000
           47              C       7.802814       9.319886       2.905722      -0.195231      45.054215 0.46324626E+03  0.11045953E+05                                10.847946                            7.085156       0.134484       1.998540                    0.999646      30.410343      87.547474       0.632116       0.406367      -1.072582       0.035332      -0.034991       0.024870       0.055599       0.021997      -0.025267       0.014747       0.016291      -0.077786      -0.047025       0.007642       0.039383             16.750455       8.609391      -2.808685       1.378176       8.661985      -1.229533      32.979988          -0.000000
           48              C       7.789116       9.333584       1.520496       0.231040      36.920375 0.36778420E+03  0.82848478E+04                                 9.801114                            6.501661       0.102442       2.037452                    0.999558      25.737911      72.211263       0.630852       0.431009      -1.056047      -0.046043       0.057948      -0.033144       0.081095      -0.019148       0.041047      -0.043871       0.020532      -0.025792      -0.056221      -0.013918       0.070140             14.984603       7.723594      -2.670588       0.467856       8.272201      -0.194363      28.958015           0.000000
           49              C       9.319886       7.802814       2.905722      -0.081767      40.903434 0.42333947E+03  0.98716084E+04                                10.267551                            6.800828       0.068607       1.991592                    0.999597      28.966873      82.521571       0.641122       0.409700      -1.070175      -0.031182       0.030375      -0.021001       0.048332       0.017295       0.015852      -0.015938      -0.004400      -0.061720      -0.037296       0.009510       0.027785             15.539158       8.266277      -2.717502      -0.117940       8.241997       0.327690      30.109199          -0.000001
           50              C       9.333584       7.789116       1.520496      -0.115900      44.676661 0.47858321E+03  0.11499941E+05                                10.836727                            7.201016       0.162829       2.007990                    0.999763      30.209209      87.179841       0.627345       0.406314      -1.073085      -0.014027       0.019262       0.020898       0.031694       0.010319      -0.025379       0.019116      -0.024067      -0.021217      -0.040881       0.013743       0.027138             16.626605       8.686187      -2.707353       1.514278       8.499498      -1.132433      32.694130           0.000001
           51              C       7.802814       7.802814      14.216978      -0.173687      45.060139 0.44797683E+03  0.10599115E+05                                10.928902                            6.997417       0.180207       2.026708                    0.999643      29.746612      85.472530       0.631598       0.409875      -1.069634       0.030068       0.028491      -0.014301       0.043822      -0.004260       0.010852       0.004125      -0.006311      -0.080889      -0.030444       0.011618       0.018826             17.064292       8.678779       2.750768      -1.334333       8.625429      -0.820790      33.888668          -0.000001
           52              C       7.789116       7.789116      15.602204       0.278432      37.322249 0.35315160E+03  0.79011503E+04                                10.072985                            6.474702      -0.031893       2.011453                    0.999748      25.154764      71.103821       0.614989       0.445153      -1.044076      -0.063136      -0.075997       0.012509       0.099590       0.034808      -0.023664      -0.030155      -0.046233      -0.135390      -0.057917      -0.018233       0.076150             15.951195       7.818119       2.223350      -1.227470       7.581875      -0.365306      32.453590           0.000000
           53              C      12.182801       8.561350       8.561350       0.649374      27.575934 0.22544584E+03  0.45374596E+04                                 8.459110                            5.315717       0.030643       2.079888                    0.998870      21.028692      57.564863       0.647475       0.470016      -1.023435      -0.048051       0.000176       0.001163       0.048066       0.001656       0.001602      -0.065915      -0.117599       0.115453      -0.078145      -0.026793       0.104938             13.361488      26.061335       0.199009       0.244264       7.010985       2.209590       7.012145           0.000001
           54              C      13.521796       8.561350       8.561350      -0.016042      37.937385 0.31179185E+03  0.67602228E+04                                 9.897131                            5.888406      -0.183753       1.967887                    0.999321      25.696526      71.445569       0.677404       0.417025      -1.061519       0.040326       0.009136       0.010792       0.042733      -0.001796      -0.000282      -0.059967      -0.057201       0.051227      -0.041866      -0.036699       0.078565             16.781717      34.679248       0.343610       0.447351       7.831990       2.394596       7.833911           0.000000
           55              C      16.415532       8.561350       8.561350       0.028582      48.458121 0.40535317E+03  0.93884385E+04                                11.859341                            6.851509      -0.420683       1.878925                    0.998395      27.178670      78.202475       0.608942       0.434280      -1.050399       0.078198      -0.015952      -0.006828       0.080100       0.018249       0.010914      -0.028045      -0.014383      -0.039580      -0.040201       0.005648       0.034553             22.213927      48.462680       0.135077       0.706945       9.051297       2.076572       9.127804          -0.000001
           56              C       4.939899       8.561350       8.561350       0.649234      27.588734 0.22557170E+03  0.45394875E+04                                 8.454194                            5.313172       0.034240       2.080448                    0.998824      21.029941      57.517927       0.648529       0.469304      -1.024079       0.048200       0.000449       0.000890       0.048211       0.001356      -0.000722       0.066920      -0.117629       0.114830      -0.077997      -0.027904       0.105901             13.345246      25.992770       0.112696      -0.247517       7.013348      -2.225450       7.029620           0.000000
           57              C       3.600904       8.561350       8.561350      -0.025918      38.242090 0.31371224E+03  0.68088510E+04                                 9.942797                            5.899266      -0.183172       1.967078                    0.999313      25.741667      71.489153       0.678372       0.416002      -1.062710      -0.038543      -0.008151       0.008973       0.040404      -0.000211       0.000153       0.059653      -0.059886       0.054694      -0.040195      -0.039001       0.079196             16.907073      34.955777       0.156708      -0.481471       7.848091      -2.418316       7.917350           0.000001
           58              C       0.707168       8.561350       8.561350       0.030461      47.946941 0.40181762E+03  0.92840509E+04                                11.775861                            6.817582      -0.403924       1.887033                    0.998477      27.037223      77.642899       0.611131       0.433774      -1.050948      -0.082153       0.022290      -0.011623       0.085913       0.013950      -0.014268       0.047213      -0.030506      -0.034840      -0.053980      -0.000860       0.054840             22.063894      48.193059       0.074091      -0.753512       8.861742      -2.032246       9.136881          -0.000001
           59              C       8.561350      12.182801       8.561350       0.649255      27.675087 0.22570425E+03  0.45437394E+04                                 8.477743                            5.317253       0.028219       2.078406                    0.998839      21.046901      57.612344       0.647689       0.469749      -1.023630      -0.001130      -0.048343       0.001126       0.048370       0.000811      -0.067168       0.000895       0.117741       0.114966      -0.078060      -0.028126       0.106187             13.438341       7.031504       0.137260       2.221802      26.237028       0.244157       7.046492           0.000000
           60              C       8.561350      13.521796       8.561350      -0.025542      38.406251 0.31430341E+03  0.68256919E+04                                 9.974105                            5.904721      -0.186096       1.965421                    0.999312      25.777964      71.638364       0.677997       0.415988      -1.062595       0.006963       0.038493       0.010345       0.040462      -0.000143      -0.059207      -0.000067       0.056989       0.055498      -0.040344      -0.037736       0.078080             17.049576       7.866689       0.221104       2.402390      35.351411       0.488792       7.930629           0.000001
           61              C       8.561350      16.415532       8.561350       0.013645      48.185234 0.40871928E+03  0.94786319E+04                                11.765949                            6.849710      -0.372545       1.890538                    0.998632      27.314769      78.445659       0.613529       0.430477      -1.053529      -0.026472       0.081684      -0.015687       0.087288       0.010743      -0.046585       0.006860       0.026741      -0.050376      -0.050912      -0.002452       0.053363             22.040222       8.843269       0.484054       2.029192      48.143187       1.069645       9.134210          -0.000001
           62              C       8.561350       4.939899       8.561350       0.648112      27.567713 0.22543399E+03  0.45361071E+04                                 8.452489                            5.313255       0.035690       2.081764                    0.998869      21.013926      57.473735       0.648200       0.469606      -1.023896      -0.000794       0.047764       0.000363       0.047772       0.002113       0.066620      -0.000728       0.117009       0.112271      -0.077303      -0.027941       0.105244             13.350366       7.005232       0.146281      -2.210345      26.033500      -0.259886       7.012367           0.000001
           63              C       8.561350       3.600904       8.561350      -0.014806      37.800314 0.31091608E+03  0.67338323E+04                                 9.866418                            5.875900      -0.181696       1.969146                    0.999317      25.630201      71.130080       0.679126       0.416425      -1.062321      -0.010890      -0.039276       0.007849       0.041506      -0.000262       0.060541       0.001366       0.061931       0.044962      -0.041867      -0.038056       0.079924             16.735831       7.783573       0.245039      -2.374573      34.607096      -0.479834       7.816825           0.000000
           64              C       8.561350       0.707168       8.561350       0.018757      48.450707 0.40954203E+03  0.95034365E+04                                11.813738                            6.862348      -0.380194       1.886649                    0.998611      27.348552      78.591953       0.612133       0.431200      -1.052982       0.005760      -0.077739      -0.022905       0.081247       0.017406       0.028800      -0.010772       0.025576      -0.072026      -0.044312       0.002880       0.041433             22.142675       8.925334       0.200357      -2.022676      48.301246      -0.740065       9.201444          -0.000001
           65              C       8.561350       8.561350      12.182801       0.649754      27.714747 0.22598748E+03  0.45520357E+04                                 8.494333                            5.324988       0.015732       2.074340                    0.998866      21.066856      57.731774       0.646250       0.470527      -1.022944      -0.000857       0.000849      -0.048437       0.048452      -0.067255      -0.000795      -0.000279       0.000236      -0.235931      -0.078656      -0.027922       0.106578             13.439914       7.052787       2.224737      -0.206011       7.042694      -0.109671      26.224260           0.000000
           66              C       8.561350       8.561350      13.521796      -0.022427      38.399504 0.31449732E+03  0.68319540E+04                                 9.974110                            5.905258      -0.187108       1.964152                    0.999315      25.808057      71.766998       0.678088       0.415807      -1.062555      -0.010114      -0.006288       0.038738       0.040527      -0.058918      -0.000411       0.000755       0.001875      -0.106346      -0.041212      -0.035444       0.076656             17.015336       7.896923       2.378604      -0.411858       7.853488      -0.184971      35.295596           0.000000
           67              C       8.561350       8.561350      16.415532      -0.005403      48.648635 0.41492491E+03  0.96569210E+04                                11.805056                            6.885953      -0.346859       1.894773                    0.998776      27.572326      79.274485       0.614111       0.428538      -1.054931       0.014592       0.029081       0.081329       0.087596      -0.045635      -0.003430      -0.009123      -0.009058       0.006675      -0.048459       0.003242       0.045218             22.081359       9.123918       2.055008      -1.321560       8.936452      -0.552324      48.183707          -0.000001
           68              C       8.561350       8.561350       4.939899       0.646527      27.601684 0.22519479E+03  0.45293938E+04                                 8.457969                            5.309419       0.040051       2.083880                    0.998890      20.990935      57.369933       0.648720       0.469426      -1.024152      -0.000876       0.000477       0.047309       0.047319       0.067665       0.001400      -0.001101       0.000821      -0.227806      -0.076003      -0.029631       0.105634             13.432540       7.013937      -2.198511       0.253992       7.010774      -0.188219      26.272910           0.000000
           69              C       8.561350       8.561350       3.600904      -0.009363      37.610499 0.30867776E+03  0.66701452E+04                                 9.825583                            5.848920      -0.171211       1.973745                    0.999319      25.502108      70.585276       0.682023       0.415602      -1.063348      -0.008679       0.008688      -0.037829       0.039773       0.062142      -0.001510      -0.000078       0.001495      -0.121299      -0.042437      -0.039936       0.082373             16.756029       7.767628      -2.346648       0.426920       7.768473      -0.309208      34.731986           0.000000
           70              C       8.561350       8.561350       0.707168       0.002127      48.119960 0.41188915E+03  0.95633448E+04                                11.702040                            6.849901      -0.316225       1.904689                    0.998907      27.453000      78.693370       0.617529       0.427189      -1.056353       0.033454       0.003567      -0.077086       0.084108       0.025347       0.011903      -0.017352      -0.011548      -0.000237      -0.037083       0.009202       0.027881             21.900070       9.092288      -1.925546       0.726441       8.993349      -0.078847      47.614573          -0.000000
           71              O       8.561350       8.561350       8.561350      -1.037576      59.489853 0.12668704E+04  0.37462669E+05                                11.494875                           10.391694      -0.004169       1.918775                    0.997835      37.325372     106.292196       0.647989       0.319648      -1.180992      -0.000127       0.000672       0.001965       0.002081      -0.001421      -0.000422       0.000173      -0.000106       0.000188      -0.001476      -0.000036       0.001512             14.510443      14.497980       0.048592       0.011648      14.508118      -0.039607      14.525231           0.000001
           72              O      11.561247       7.770281       7.770281      -0.567989      37.479730 0.47435922E+03  0.10997665E+05                                 8.825090                            6.573861       0.585000       2.244933                    0.998386      26.764081      67.986590       0.773300       0.341637      -1.158886       0.022441       0.009273       0.011348       0.026802       0.049770       0.050308      -0.001061      -0.045284       0.043342      -0.082068       0.015997       0.066071             12.551294      20.991485       5.126265       5.158311       8.318505       2.653404       8.343893          -0.000000
           73              O      16.420669      10.114379      10.114379      -0.435939      25.127849 0.35977378E+03  0.78169475E+04                                 6.611675                            5.643588       0.612259       2.266796                    0.999243      25.488215      63.548943       0.849153       0.331980      -1.162304      -0.042990      -0.053065      -0.072447       0.099562       0.006619       0.005461       0.143709       0.007996      -0.015694      -0.147033       0.006074       0.140959              7.191861       7.978438       0.558768       0.664397       6.887907       2.891633       6.709238          -0.000000
           74              O       5.561453       9.352419       7.770281      -0.569912      37.492748 0.47541145E+03  0.11027983E+05                                 8.824679                            6.579727       0.583240       2.243484                    0.998394      26.800705      68.094202       0.773218       0.341490      -1.159030      -0.021803      -0.009769       0.013054       0.027225       0.050114      -0.050319       0.002173      -0.044799       0.041678      -0.082461       0.016843       0.065618             12.524233      20.909353       5.111806      -5.144928       8.304050      -2.660991       8.359295          -0.000000
           75              O       0.702031       7.008321      10.114379      -0.478437      24.822551 0.37273210E+03  0.81939988E+04                                 6.558102                            5.751956       0.498609       2.222431                    0.998796      26.148990      66.198983       0.837031       0.332863      -1.158196       0.042786       0.057701      -0.104402       0.126728       0.075056      -0.134385       0.053088       0.020208       0.245620      -0.183814       0.012535       0.171279              7.067042       7.825633       1.268698      -2.287613       5.914494      -1.282162       7.460999          -0.000000
           76              O       5.561453       7.770281       9.352419      -0.567458      36.830446 0.46975480E+03  0.10858841E+05                                 8.702888                            6.528623       0.607671       2.253337                    0.998419      26.677774      67.554658       0.778737       0.340254      -1.160655      -0.021489       0.011446      -0.010024       0.026330      -0.049187       0.050269       0.001833      -0.044650       0.043816      -0.081811       0.016651       0.065160             12.229517      20.492045      -4.898207       4.823247       8.128128      -2.522402       8.068378          -0.000000
           77              O      11.561247       9.352419       9.352419      -0.567410      37.114564 0.47389853E+03  0.10983209E+05                                 8.764878                            6.571115       0.597751       2.250939                    0.998294      26.711795      67.819785       0.773461       0.341684      -1.158963       0.022089      -0.011542      -0.011026       0.027253      -0.048758      -0.049187      -0.001235      -0.039842       0.038052      -0.079024       0.014369       0.064655             12.333110      20.747715      -4.877921      -4.879993       8.132156       2.507858       8.119460          -0.000000
           78              O       7.770281      11.561247       7.770281      -0.570146      37.654420 0.47713477E+03  0.11079380E+05                                 8.856165                            6.595349       0.579373       2.242097                    0.998379      26.822593      68.213203       0.771553       0.341874      -1.158558       0.009478       0.022095       0.013568       0.027606       0.049621      -0.002030       0.050527       0.044608       0.040064      -0.082059       0.016530       0.065530             12.607622       8.338140       5.156808       2.671420      21.096670       5.183984       8.388056          -0.000000
           79              O      10.114379      16.420669      10.114379      -0.477050      25.161856 0.37388493E+03  0.82289581E+04                                 6.637916                            5.765982       0.481455       2.215691                    0.998816      26.203290      66.461415       0.834563       0.333457      -1.157220      -0.051411      -0.053512      -0.106435       0.129750       0.023209      -0.037411       0.167068      -0.059124      -0.055770      -0.171910      -0.007951       0.179861              7.295996       6.183996       0.748783       1.246400       9.181587       2.690127       6.522403           0.000001
           80              O       7.770281       5.561453       9.352419      -0.566003      36.884001 0.47078095E+03  0.10891005E+05                                 8.721435                            6.544113       0.602307       2.252778                    0.998321      26.667576      67.605815       0.776145       0.341125      -1.159646       0.010641      -0.020724      -0.011838       0.026132      -0.048190       0.001380       0.050438       0.042685       0.037599      -0.080192       0.015228       0.064964             12.263010       8.122524      -4.892780      -2.510953      20.587831       4.832332       8.078676          -0.000000
           81              O       9.352419       5.561453       7.770281      -0.565955      37.271549 0.47175855E+03  0.10921307E+05                                 8.788769                            6.553741       0.589123       2.247057                    0.998388      26.714891      67.790673       0.774928       0.341421      -1.159180      -0.009341      -0.020935       0.011411       0.025607       0.050404       0.001580      -0.050301       0.046726       0.043992      -0.083064       0.016922       0.066142             12.483999       8.271777       5.078259      -2.636665      20.862518      -5.135755       8.317702          -0.000000
           82              O       7.008321       0.702031      10.114379      -0.436622      24.339756 0.35165500E+03  0.75982304E+04                                 6.460949                            5.577319       0.649556       2.280059                    0.999309      25.418020      63.229642       0.854565       0.331715      -1.162360       0.038576       0.043306      -0.084701       0.102654       0.051203      -0.106855       0.004443      -0.076604       0.273656      -0.150799       0.006756       0.144043              6.982732       6.013187       0.993496      -2.523886       7.552451      -0.624106       7.382558          -0.000001
           83              O       9.352419      11.561247       9.352419      -0.567692      37.057720 0.47190129E+03  0.10922790E+05                                 8.747480                            6.548277       0.601517       2.251055                    0.998395      26.709381      67.717413       0.776586       0.340749      -1.160032      -0.011973       0.020893      -0.009900       0.026036      -0.050032      -0.002211      -0.050271       0.044709       0.045347      -0.082646       0.017166       0.065480             12.342750       8.156920      -4.922823       2.523823      20.759629      -4.884687       8.111700          -0.000000
           84              O       7.770281       7.770281      11.561247      -0.569742      37.221864 0.47429562E+03  0.10993709E+05                                 8.777406                            6.567228       0.593982       2.247664                    0.998369      26.768851      67.948360       0.774934       0.340994      -1.159655       0.010281       0.012756       0.021269       0.026847      -0.002016       0.050060       0.050873       0.001871      -0.087580      -0.082681       0.016620       0.066061             12.370539       8.153868       2.545817       4.903534       8.197445       4.958022      20.760303          -0.000000
           85              O       9.352419       7.770281       5.561453      -0.562351      37.139910 0.46908439E+03  0.10843608E+05                                 8.769847                            6.535594       0.590970       2.248940                    0.998370      26.650182      67.569757       0.775948       0.341468      -1.159179      -0.010114       0.010367      -0.018770       0.023708       0.002048       0.050888      -0.050518       0.000021      -0.096103      -0.084337       0.018065       0.066272             12.500960       8.295266      -2.629747       5.140141       8.266290      -5.098478      20.941323          -0.000000
           86              O       7.008321      10.114379       0.702031      -0.436480      24.674481 0.35400323E+03  0.76609155E+04                                 6.535636                            5.603528       0.621559       2.272404                    0.999262      25.388139      63.183304       0.850914       0.332619      -1.161689       0.063536      -0.062923       0.034436       0.095822      -0.104807       0.058349       0.003875      -0.150584      -0.014607      -0.147149       0.011518       0.135632              7.085686       5.877176      -2.599319       1.066388       7.794128      -0.492872       7.585755           0.000001
           87              O       7.770281       9.352419       5.561453      -0.564272      36.945220 0.47059792E+03  0.10886675E+05                                 8.736958                            6.546442       0.603088       2.253583                    0.998313      26.649455      67.579099       0.775298       0.341501      -1.159224       0.011198      -0.012248      -0.018752       0.025040       0.002165      -0.049105       0.050235       0.001532      -0.084986      -0.081257       0.016341       0.064916             12.348967       8.091690      -2.487488      -4.854228       8.114334       4.894178      20.840877          -0.000000
           88              O       9.352419       9.352419      11.561247      -0.568346      37.560883 0.47664221E+03  0.11065074E+05                                 8.841812                            6.592765       0.577399       2.242177                    0.998355      26.794038      68.131557       0.771561       0.341959      -1.158487      -0.011585      -0.009738       0.022885       0.027437      -0.001760      -0.050097      -0.049408      -0.001192      -0.087870      -0.081661       0.016410       0.065251             12.542951       8.358051       2.662029      -5.157933       8.318918      -5.122971      20.951882          -0.000000
           89              O       7.008321       7.008321      16.420669      -0.471160      25.559314 0.36954925E+03  0.81065185E+04                                 6.735967                            5.733125       0.528979       2.233694                    0.998916      26.040711      65.850838       0.837148       0.333535      -1.157628       0.086894       0.060537      -0.064194       0.123839       0.019544      -0.123145      -0.005790      -0.040865       0.377753      -0.142698      -0.040977       0.183675              7.581517       5.861414       1.641602      -2.065922       6.171669      -0.546239      10.711468           0.000001

******************************************************
Auxiliary information for the entire system
The total spin magnetic moment of the unit cell is   0.000030
The total net atomic charge of the unit cell is   0.000002
Accuracy of reproducing the electrostatic potential in the unit cell:
  The inner radius (bohr) =    5.0000
  The outer radius (bohr) =   12.0000
  Valid grid points have density less than (e/(bohr^3)) =    0.0001
  The number of valid grid points were=       825486
  The rms potential error without charges in kcal/mol is=      2.89627
  The rms potential error with partial charges in kcal/mol is=      0.58400
  The RRMSE value at monopole order=      0.20164
  The rms potential error with partial charges and cloud penetration in kcal/mol is=      0.58150
  The RRMSE value at monopole order with cloud penetration is=      0.20078
  The rms potential error with partial charges and atomic dipoles in kcal/mol is=      0.36817
  The RRMSE value at dipole order=      0.12712
  The rms potential error with partial charges, atomic dipoles and cloud penetration in kcal/mol is=      0.36043
  The RRMSE value at dipole order with cloud penetration=      0.12445

******************************************************
The electron densities and ab initio electrostatic potential were computed in VASP using the PBE functional and
projector augmented wave method. See the main text of the journal article for a description of computational details.
The atomic charges, dipoles, and quadrupoles were computed with the DDEC6 method as described in
(a) T. A. Manz and N. Gabaldon Limas, RSC Adv. 6 (2016) 47771-47801 DOI: 10.1039/c6ra04656h
(b) N. Gabaldon Limas and T. A. Manz, RSC Adv. 8 (2018) 2678-2707 DOI: 10.1039/c7ra11829e.
For each atom in the material, the electron cloud parameters were fit to the spherically averaged atom-in-material
electron density using radial positions for which this density was between 10^-4 and 10^-2 electrons per cubic bohr.
The polarizabilities, dispersion coefficients, and quantum Drude oscillator (QDO) parameters were fit using the MCLF method.
The magnetic structure of the system was optimized in VASP from the default ferromagnetic initial guess using spin polarization.
The atomic spin moments (ASMs) were computed on this optimized magnetic structure using the DDEC6 partition as inputs
to the method of T. A. Manz and D. S. Sholl, J. Chem. Theory Comput. 7 (2011) 4146-4164 DOI: 10.1021/ct200539n.
The RMSE and RRMSE were computed using a uniform grid with Ewald summation.
