# Supplementary material for: A collection of forcefield precursors for metal–organic frameworks
Source: RSC Adv. 2019 Nov 13;9(63):36492–507. doi: 10.1039/c9ra07327b (PMC9075174; doi:10.1039/c9ra07327b)
Supplement: RA-009-C9RA07327B-s6348 [file RA-009-C9RA07327B-s6348.xyz]

  172
jmolscript: load "" {1 1 1} spacegroup "x,y,z" unitcell [{     12.725000     0.000000     0.000000 }, {      3.026503    13.228196     0.000000 }, {      5.475809     4.586920    12.179905 }]
Y      5.455001    10.418281     5.952076     1.758954
Y      7.494252    12.814378    10.168394     1.728066
Y     15.772311     7.396835     6.227829     1.758954
Y     13.733060     5.000738     2.011511     1.728066
H      5.375963    11.630962     4.406690     0.452723
H      6.515165    12.792550     4.719713     0.486000
H      6.067905    10.322142     9.421157     0.479336
H      6.881290    10.993480    10.525874     0.392976
H      8.419889    15.187843    11.866881     0.560657
H     19.947508    14.003846    11.831560     0.475829
H      9.566887    10.210580     5.064404     0.098005
H     13.355102    10.516572     5.789109     0.081299
H     10.774104    11.596100     8.609975     0.124943
H     12.308369    13.104361     8.989988     0.109931
H     13.931730    13.999367    10.344393     0.108392
H     16.001689    13.018974    10.452794     0.107437
H     16.438491    11.135339     9.216534     0.119691
H      5.770043     5.610365     9.428464     0.096678
H      9.165505     5.822700    11.260322     0.092529
H      7.926765     8.963932     9.141019     0.117231
H     11.227933     6.836952     9.784118     0.119359
H     13.195781     8.027687    10.009446     0.112181
H     13.207798    10.126150    10.888835     0.106971
H     11.207270    11.147086    11.474689     0.122381
H     11.696974    15.379108    10.014318     0.111260
H     10.285643     3.491076     9.147109     0.108150
H      9.905847     4.588966     7.116718     0.098994
H      7.957008     4.180263     5.940140     0.104897
H      9.027768    13.875112     6.417592     0.084335
H      3.134505     1.943351     4.183797     0.101625
H      5.472969     4.561563     6.053413     0.119610
H     15.851349     6.184154     7.773215     0.452724
H     14.712147     5.022566     7.460192     0.486001
H     15.159407     7.492974     2.758748     0.479336
H     14.346022     6.821636     1.654031     0.392976
H     12.807423     2.627273     0.313024     0.560656
H      1.279804     3.811270     0.348345     0.475829
H     11.660425     7.604536     7.115501     0.098007
H      7.872210     7.298544     6.390796     0.081300
H     10.453208     6.219016     3.569930     0.124943
H      8.918943     4.710755     3.189917     0.109931
H      7.295582     3.815749     1.835512     0.108392
H      5.225623     4.796142     1.727111     0.107437
H      4.788821     6.679777     2.963371     0.119691
H     15.457269    12.204751     2.751441     0.096680
H     12.061807    11.992416     0.919583     0.092530
H     13.300547     8.851184     3.038886     0.117232
H      9.999379    10.978164     2.395787     0.119362
H      8.031531     9.787429     2.170459     0.112181
H      8.019514     7.688966     1.291070     0.106974
H     10.020042     6.668030     0.705216     0.122383
H      9.530338     2.436008     2.165587     0.111260
H     10.941669    14.324040     3.032796     0.108150
H     11.321465    13.226150     5.063187     0.098994
H     13.270304    13.634853     6.239765     0.104898
H     12.199544     3.940004     5.762313     0.084336
H     18.092807    15.871765     7.996108     0.101625
H     15.754343    13.253553     6.126492     0.119610
C      8.493155    11.179004     7.281147     0.669803
C      9.928964    10.970296     6.877992    -0.086814
C     10.255444    10.454862     5.639296     0.052604
C     12.478331    10.625282     6.077773     0.024538
C     12.278945    11.122377     7.359099     0.039844
C     10.966933    11.281171     7.756164    -0.118946
C     13.374234    11.588267     8.223872     0.044763
C     13.146486    12.702138     9.014348    -0.139276
C     14.117457    13.241062     9.837709    -0.077531
C     15.342540    12.660438     9.904699    -0.079106
C     15.602790    11.537488     9.156853    -0.100460
C     14.648273    10.989956     8.317657    -0.080587
C     15.046248     9.776403     7.585645     0.626451
C      5.633118     7.972596     8.226308     0.654254
C      6.675013     7.367695     9.138583    -0.088724
C      6.536267     6.087994     9.646485     0.045375
C      8.522668     6.222705    10.720752     0.021644
C      8.772624     7.514512    10.287148     0.044837
C      7.811317     8.100444     9.465004    -0.125186
C     10.031138     8.259093    10.578247     0.060068
C     11.218551     7.691122    10.151951    -0.143859
C     12.394954     8.413923    10.279840    -0.057901
C     12.404051     9.669256    10.792614    -0.089409
C     11.215633    10.267418    11.172627    -0.099315
C     10.030726     9.537426    11.095893    -0.100589
C      8.825355    10.188420    11.742646     0.668791
C      9.405281    14.592423     9.133711     0.580948
C     10.383530    15.508619     8.493048    -0.070334
C     11.563064    15.773988     9.183648    -0.098052
C      9.489897     3.358644     8.683054    -0.091026
C      9.270091     4.001296     7.456538    -0.069812
C      8.104407     3.758254     6.754975    -0.149406
C      7.136693     2.872401     7.268967     0.053874
C      5.936754     2.624265     6.399322     0.055638
C      8.556858    14.590317     6.054631     0.043274
C      3.859825     2.115934     4.740419     0.041794
C      4.181189     3.439271     4.987671    -0.076949
C      5.236407     3.687707     5.847572    -0.117537
C      3.383508     4.526835     4.366496     0.662345
C     12.734157     6.636112     4.898758     0.669803
C     11.298348     6.844820     5.301913    -0.086814
C     10.971868     7.360254     6.540609     0.052605
C      8.748981     7.189834     6.102132     0.024539
C      8.948367     6.692739     4.820806     0.039844
C     10.260379     6.533945     4.423741    -0.118946
C      7.853078     6.226849     3.956033     0.044762
C      8.080826     5.112978     3.165557    -0.139277
C      7.109855     4.574054     2.342196    -0.077530
C      5.884772     5.154678     2.275206    -0.079106
C      5.624522     6.277628     3.023052    -0.100461
C      6.579039     6.825160     3.862248    -0.080586
C      6.181064     8.038713     4.594260     0.626450
C     15.594194     9.842520     3.953597     0.654254
C     14.552299    10.447421     3.041322    -0.088724
C     14.691045    11.727122     2.533420     0.045375
C     12.704644    11.592411     1.459153     0.021644
C     12.454688    10.300604     1.892757     0.044837
C     13.415995     9.714672     2.714901    -0.125186
C     11.196174     9.556023     1.601658     0.060068
C     10.008761    10.123994     2.027954    -0.143860
C      8.832358     9.401193     1.900065    -0.057901
C      8.823261     8.145860     1.387291    -0.089409
C     10.011679     7.547698     1.007278    -0.099315
C     11.196586     8.277690     1.084012    -0.100588
C     12.401957     7.626696     0.437259     0.668791
C     11.822031     3.222693     3.046194     0.580948
C     10.843782     2.306497     3.686857    -0.070334
C      9.664248     2.041128     2.996257    -0.098052
C     11.737415    14.456472     3.496851    -0.091025
C     11.957221    13.813820     4.723367    -0.069812
C     13.122905    14.056862     5.424930    -0.149406
C     14.090619    14.942715     4.910938     0.053874
C     15.290558    15.190851     5.780583     0.055638
C     12.670454     3.224799     6.125274     0.043273
C     17.367487    15.699182     7.439486     0.041793
C     17.046123    14.375845     7.192234    -0.076949
C     15.990905    14.127409     6.332333    -0.117537
C     17.843804    13.288281     7.813409     0.662344
N     11.508055    10.291076     5.232487    -0.240823
N      7.437874     5.503258    10.429653    -0.251494
N      7.541977    14.307316     5.243449    -0.234985
N      9.719257     7.524040     6.947418    -0.240823
N     13.789438    12.311858     1.750252    -0.251493
N     13.685335     3.507800     6.936456    -0.234985
O      7.636775    10.899845     6.430990    -0.597634
O      8.261862    11.648377     8.415096    -0.643887
O     16.075225     9.798097     6.835363    -0.684069
O     14.437875     8.687207     7.731804    -0.565671
O      5.853362     9.161371     7.863347    -0.610879
O      4.648593     7.263625     7.927900    -0.611031
O      8.630146    11.401076    11.566038    -0.609369
O      2.640143     4.872536     0.282574    -0.624025
O      8.170148    14.756489     8.954666    -0.611311
O      9.793331    13.681143     9.899827    -0.600727
O      3.404038     5.651742     4.915810    -0.640688
O      2.766655     4.267373     3.294664    -0.596966
O      6.066640    12.120094     4.476115    -0.944514
O      6.166341    10.824136    10.100795    -0.868359
O      7.893831    14.522776    11.797456    -0.974044
O     13.590537     6.915271     5.748915    -0.597634
O     12.965450     6.166739     3.764809    -0.643887
O      5.152087     8.017019     5.344542    -0.684069
O      6.789437     9.127909     4.448101    -0.565671
O     15.373950     8.653745     4.316558    -0.610879
O     16.578719    10.551491     4.252005    -0.611031
O     12.597166     6.414040     0.613867    -0.609369
O     18.587169    12.942580    11.897331    -0.624025
O     13.057164     3.058627     3.225239    -0.611311
O     11.433981     4.133973     2.280078    -0.600727
O     17.823274    12.163374     7.264095    -0.640688
O     18.460657    13.547743     8.885241    -0.596967
O     15.160672     5.695022     7.703790    -0.944515
O      2.335971     6.990980     2.079110    -0.868359
O     13.333481     3.292340     0.382449    -0.974044

The following XYZ coordinates are in angstroms. Other properties are in atomic units.
The sperically averaged electron density of each atom fit to a function of the form exp(a - br)
eigen_1, eigen_2 and eigen_3 are the three eigenvalues of traceless quadrupole moment tensor
  atom number  atomic symbol              X              Y              Z     net charge C6 coefficient C8 coefficient C10 coefficient fluctuating dipole atomic polarizability isotropic forcefield polarizability              a              b squared Pearson coefficient          <r^3>          <r^4>         wp_QDO          m_QDO          q_QDO       dipole_x       dipole_y       dipole_z         dipole            Qxy            Qxz            Qyz     Q(x^2-y^2)  Q(3z^2 - R^2)        eigen_1        eigen_2        eigen_3 static polarizability      alpha(xx)      alpha(xy)      alpha(xz)      alpha(yy)      alpha(yz)      alpha(zz) atomic spin moment
            1              Y       5.455001      10.418281       5.952076       1.758954     139.025473 0.30138397E+04  0.10843083E+06                                22.648281                           18.707571       0.357908       1.816214                    0.999752      73.790750     216.725350       0.390956       0.435458      -1.115859       0.015148       0.007010       0.040261       0.043584      -0.039317      -0.018840      -0.025426       0.070202       0.023998      -0.069150       0.019047       0.050102             26.236777      28.962780       0.211702       1.568255      29.134947       3.711026      20.612604           0.000106
            2              Y       7.494252      12.814378      10.168394       1.728066     146.479579 0.33452846E+04  0.12314748E+06                                23.183481                           19.476858       0.374299       1.816812                    0.999722      74.467981     218.971446       0.391271       0.425242      -1.126043       0.006684       0.042613      -0.027663       0.051242      -0.081326      -0.001330       0.034122       0.014438      -0.050620      -0.082647      -0.012739       0.095386             26.917572      23.974769       2.327803      -5.637392      23.574598      -3.404380      33.203348           0.000068
            3              Y      15.772311       7.396835       6.227829       1.758954     139.025497 0.30138402E+04  0.10843085E+06                                22.648284                           18.707572       0.357908       1.816214                    0.999752      73.790766     216.725407       0.390956       0.435458      -1.115859      -0.015148      -0.007011      -0.040261       0.043584      -0.039317      -0.018839      -0.025427       0.070202       0.023998      -0.069150       0.019047       0.050102             26.236780      28.962784       0.211702       1.568256      29.134949       3.711026      20.612607           0.000104
            4              Y      13.733060       5.000738       2.011511       1.728066     146.479595 0.33452850E+04  0.12314750E+06                                23.183483                           19.476859       0.374299       1.816812                    0.999722      74.467991     218.971485       0.391271       0.425242      -1.126043      -0.006684      -0.042613       0.027663       0.051242      -0.081327      -0.001330       0.034122       0.014438      -0.050621      -0.082648      -0.012739       0.095387             26.917575      23.974771       2.327803      -5.637393      23.574600      -3.404380      33.203353           0.000064
            5              H       5.375963      11.630962       4.406690       0.452723       0.397137 0.21601530E+01  0.15901076E+02                                 1.028748                            0.962719      -1.611197       2.281833                    0.997257       2.320166       6.396645       0.517152       1.608961      -0.643637      -0.006016      -0.008456      -0.012899       0.016555       0.000035      -0.001256       0.002687      -0.004362       0.000160      -0.003113      -0.000952       0.004065              1.063069       1.205279       0.258295       0.059515       1.103071       0.034152       0.880858          -0.000001
            6              H       6.515165      12.792550       4.719713       0.486000       0.375281 0.20317825E+01  0.14772258E+02                                 1.001401                            0.941899      -1.680069       2.258242                    0.998051       2.262979       6.260469       0.514486       1.637431      -0.638936      -0.000067      -0.003305      -0.009184       0.009761      -0.013754      -0.003946      -0.006586      -0.002716       0.012548      -0.018327       0.005823       0.012504              1.031904       1.009543       0.242996       0.060217       1.237736       0.092536       0.848432           0.000001
            7              H       6.067905      10.322142       9.421157       0.479336       0.308956 0.16892694E+01  0.11905728E+02                                 0.946331                            0.914848      -1.487985       2.388675                    0.998973       2.191109       6.268600       0.467755       1.857936      -0.609829      -0.015698      -0.004360      -0.005526       0.017204      -0.000431       0.001338      -0.001524       0.012639      -0.012813      -0.005784      -0.002838       0.008622              0.962452       0.871700       0.014347       0.071179       0.962188       0.182605       1.053467          -0.000003
            8              H       6.881290      10.993480      10.525874       0.392976       0.455804 0.28183417E+01  0.22404041E+02                                 1.162142                            1.125671      -1.797788       2.142035                    0.995481       2.932057       8.690483       0.456996       1.686012      -0.629577      -0.001070      -0.001901       0.012656       0.012842      -0.002825      -0.001254       0.003802       0.003219      -0.002672      -0.005055      -0.000307       0.005361              1.182933       1.283542       0.057464       0.192944       1.047481       0.061093       1.217774          -0.000000
            9              H       8.419889      15.187843      11.866881       0.560657       0.279444 0.14708613E+01  0.98589415E+01                                 0.854403                            0.833675      -1.517999       2.489120                    0.999683       1.561676       4.140903       0.515696       1.771959      -0.626786       0.021707       0.017591      -0.001128       0.027962       0.012326       0.000248      -0.000247       0.004036      -0.023718      -0.008692      -0.007752       0.016444              0.855397       0.852591       0.140428      -0.021415       0.917829       0.021713       0.795772          -0.000015
           10              H      19.947508      14.003846      11.831560       0.475829       0.370123 0.20761310E+01  0.15341152E+02                                 1.029950                            0.981688      -1.746969       2.229175                    0.995693       2.444388       7.062043       0.476189       1.740698      -0.622484      -0.004735      -0.003918       0.001936       0.006444      -0.000796       0.003425      -0.000624      -0.000959       0.004655      -0.003584      -0.000478       0.004062              1.045488       1.137554       0.234905      -0.069654       1.064496      -0.001211       0.934416          -0.000002
           11              H       9.566887      10.210580       5.064404       0.098005       1.009668 0.74271339E+01  0.72531286E+02                                 1.738189                            1.651612      -1.215011       2.301997                    0.994725       3.773459      11.004509       0.455382       1.377292      -0.686820      -0.032794      -0.013519      -0.027014       0.044586       0.000290       0.009530       0.003809       0.008381       0.011909      -0.008892      -0.004243       0.013134              1.761725       1.958294       0.223888       0.341039       1.521125       0.237364       1.805758          -0.000011
           12              H      13.355102      10.516572       5.789109       0.081299       1.000806 0.73450838E+01  0.71794005E+02                                 1.747955                            1.656747      -1.261203       2.271333                    0.992997       3.933703      11.615319       0.447165       1.401350      -0.681349       0.036404      -0.007793      -0.014040       0.039788       0.000605      -0.002905       0.006921       0.019369      -0.012237      -0.013216       0.000952       0.012264              1.789376       2.329378      -0.151579      -0.289020       1.431241       0.090937       1.607509          -0.000008
           13              H      10.774104      11.596100       8.609975       0.124943       0.876947 0.65249274E+01  0.62414423E+02                                 1.647520                            1.599715      -1.442404       2.201778                    0.992890       3.904576      11.707313       0.435368       1.470756      -0.667802      -0.006999       0.011228       0.033099       0.035646       0.001607      -0.000428       0.005276       0.002926       0.028066      -0.008309      -0.002673       0.010981              1.657862       1.572820      -0.021307      -0.152225       1.452091       0.183727       1.948675          -0.000003
           14              H      12.308369      13.104361       8.989988       0.109931       0.983862 0.71586888E+01  0.69550332E+02                                 1.725395                            1.632521      -1.368453       2.221891                    0.993726       3.915332      11.540501       0.451570       1.396096      -0.681730      -0.032180       0.014168       0.001729       0.035203      -0.004553       0.006381       0.006510       0.007237      -0.000155      -0.012185       0.003736       0.008449              1.764278       2.192275      -0.357270       0.092468       1.710816       0.017699       1.389741          -0.000003
           15              H      13.931730      13.999367      10.344393       0.108392       1.038332 0.75620181E+01  0.72753510E+02                                 1.658206                            1.582280      -0.762055       2.516252                    0.999650       3.326968       9.037747       0.512778       1.241539      -0.718706      -0.006152       0.031194       0.020983       0.038095      -0.003296       0.004335       0.015108       0.001148      -0.030069      -0.020663       0.006677       0.013986              1.669080       1.426780      -0.197836      -0.001533       1.909835       0.356833       1.670625          -0.000013
           16              H      16.001689      13.018974      10.452794       0.107437       1.079946 0.77015483E+01  0.75456709E+02                                 1.786495                            1.657292      -1.030962       2.388404                    0.996713       3.632929      10.412448       0.467450       1.337368      -0.695921       0.028259       0.017331       0.020624       0.039042      -0.004673       0.009038       0.013483      -0.003602      -0.035790      -0.022641       0.008025       0.014616              1.865388       2.052308       0.232431       0.551391       1.474329       0.241211       2.069528          -0.000011
           17              H      16.438491      11.135339       9.216534       0.119691       0.934744 0.66466405E+01  0.63059428E+02                                 1.651906                            1.563433      -1.039572       2.396805                    0.996907       3.536231      10.126405       0.468134       1.379074      -0.687391       0.038455      -0.015660       0.004419       0.041756      -0.007788       0.006855       0.005256       0.001090      -0.025265      -0.014911       0.002766       0.012146              1.699259       2.221281      -0.318175       0.090485       1.475162       0.015050       1.401333          -0.000014
           18              H       5.770043       5.610365       9.428464       0.096678       1.164407 0.86057233E+01  0.85692725E+02                                 1.805470                            1.700127      -0.884548       2.454496                    0.998990       3.486438       9.700922       0.488363       1.259525      -0.714639      -0.035068      -0.027270      -0.008095       0.045155       0.012474       0.002184      -0.001458      -0.000861      -0.033533      -0.012398      -0.005680       0.018078              1.827966       2.088944       0.440444       0.236795       1.861674       0.120698       1.533280          -0.000015
           19              H       9.165505       5.822700      11.260322       0.092529       1.233762 0.93254230E+01  0.93775222E+02                                 1.809022                            1.719152      -0.932430       2.431641                    0.998491       3.405568       9.208576       0.512501       1.188479      -0.732568       0.025030      -0.020469       0.026390       0.041736      -0.001911       0.010449      -0.009543      -0.005934      -0.002498      -0.013965      -0.001201       0.015166              1.812779       1.856269      -0.240744       0.394197       1.754431      -0.254182       1.827636          -0.000022
           20              H       7.926765       8.963932       9.141019       0.117231       0.881729 0.65740552E+01  0.62949310E+02                                 1.649272                            1.603118      -1.403472       2.219801                    0.992115       3.903866      11.679027       0.436334       1.465984      -0.668908       0.007570       0.032160      -0.016248       0.036818       0.007759       0.000720      -0.006986      -0.010628      -0.007823      -0.010511      -0.002491       0.013002              1.661477       1.461068       0.051959       0.001951       2.020305      -0.199619       1.503058          -0.000008
           21              H      11.227933       6.836952       9.784118       0.119359       1.084459 0.79448078E+01  0.77482880E+02                                 1.717604                            1.630928      -0.844889       2.483628                    0.999235       3.350721       9.201998       0.500226       1.255502      -0.715801       0.004656      -0.033610      -0.019246       0.039010      -0.002660      -0.005333       0.012055      -0.003908      -0.038551      -0.018921       0.003136       0.015786              1.742082       1.471104       0.039892      -0.010597       2.167793       0.391180       1.587350          -0.000012
           22              H      13.195781       8.027687      10.009446       0.112181       1.049323 0.74126614E+01  0.70425286E+02                                 1.619567                            1.527209      -0.806733       2.495930                    0.999599       3.218936       8.476705       0.546384       1.179923      -0.733456       0.034095      -0.016085      -0.014892       0.040533      -0.002462       0.000200       0.012905       0.005636      -0.050679      -0.022802       0.009241       0.013561              1.648323       2.024834      -0.272129      -0.272411       1.459148       0.125259       1.460987          -0.000021
           23              H      13.207798      10.126150      10.888835       0.106971       1.042954 0.74656942E+01  0.72143933E+02                                 1.705643                            1.602478      -0.913182       2.442165                    0.998234       3.495667       9.756517       0.491395       1.289868      -0.706480       0.033332       0.017355       0.004073       0.037799       0.000764       0.001425       0.011393       0.008296      -0.046746      -0.020905       0.008461       0.012444              1.750787       2.146165       0.466441       0.067322       1.607963       0.038553       1.498232          -0.000017
           24              H      11.207270      11.147086      11.474689       0.122381       0.979919 0.73172465E+01  0.70323879E+02                                 1.639095                            1.592415      -0.831592       2.493749                    0.999352       3.366447       9.356557       0.490405       1.299559      -0.705474       0.000776       0.041961       0.008480       0.042817       0.002573      -0.003397       0.010154      -0.013679      -0.036067      -0.016686       0.000119       0.016567              1.640952       1.454267       0.034143       0.006275       1.920685       0.193050       1.547903          -0.000019
           25              H      11.696974      15.379108      10.014318       0.111260       1.147004 0.85680268E+01  0.85133881E+02                                 1.780750                            1.691216      -0.935919       2.436883                    0.997944       3.449750       9.555516       0.492420       1.251839      -0.716489       0.007704      -0.015214       0.036287       0.040095       0.003240       0.008763      -0.008155       0.010911       0.034530      -0.016193      -0.001192       0.017385              1.803169       1.533231      -0.066207       0.112821       1.769949      -0.393656       2.106327          -0.000016
           26              H      10.285643       3.491076       9.147109       0.108150       1.054621 0.77200146E+01  0.73944046E+02                                 1.617174                            1.555071      -0.706626       2.537271                    0.999898       3.196716       8.396696       0.544387       1.174664      -0.735765       0.031229       0.004439       0.018674       0.036656       0.009014       0.007270      -0.010048       0.017103       0.011057      -0.020407       0.007746       0.012662              1.614406       1.910831       0.095555       0.315835       1.433443       0.044018       1.498944          -0.000012
           27              H       9.905847       4.588966       7.116718       0.098994       1.023029 0.74508261E+01  0.72685616E+02                                 1.739636                            1.643068      -1.150035       2.324494                    0.994921       3.767916      10.916159       0.462088       1.358744      -0.690432       0.024986       0.024349      -0.012088       0.036923       0.011492       0.005861      -0.007637       0.012705       0.009385      -0.018857       0.007031       0.011826              1.781973       1.886512       0.449639      -0.272578       1.931567      -0.291312       1.527840          -0.000013
           28              H       7.957008       4.180263       5.940140       0.104897       0.947589 0.71440089E+01  0.69555566E+02                                 1.699398                            1.645801      -1.357671       2.226436                    0.993119       3.967153      11.807118       0.442458       1.421818      -0.676835      -0.002341       0.014712      -0.030503       0.033946       0.004235       0.001249      -0.005328       0.011936       0.007972      -0.010851       0.004735       0.006116              1.702766       1.471217       0.008016       0.090726       1.655117      -0.436749       1.981964          -0.000007
           29              H       9.027768      13.875112       6.417592       0.084335       1.017896 0.73348464E+01  0.71554020E+02                                 1.758997                            1.647859      -1.246324       2.280131                    0.993368       3.881422      11.389891       0.452254       1.388291      -0.684042       0.016942      -0.031274       0.019098       0.040372      -0.002979       0.008852      -0.002457      -0.004994      -0.010924      -0.011134       0.001509       0.009625              1.816512       1.726061      -0.409224       0.202458       2.195044      -0.326494       1.528432          -0.000009
           30              H       3.134505       1.943351       4.183797       0.101625       1.148433 0.85295156E+01  0.85007892E+02                                 1.805836                            1.704176      -1.032271       2.392386                    0.997243       3.550254       9.983205       0.481322       1.276838      -0.710004      -0.036740      -0.009065      -0.028566       0.047414       0.003393       0.011497       0.008149       0.003633      -0.009293      -0.013596      -0.002256       0.015852              1.830837       2.124652       0.117537       0.480322       1.642347       0.024187       1.725512          -0.000018
           31              H       5.472969       4.561563       6.053413       0.119610       0.922505 0.68652586E+01  0.65926627E+02                                 1.655703                            1.604813      -1.213636       2.312526                    0.994772       3.683742      10.752850       0.453397       1.406771      -0.681244       0.010199       0.033337       0.009534       0.036143       0.007007       0.004873       0.004426      -0.014309      -0.005814      -0.010256      -0.003091       0.013347              1.665802       1.525657       0.148014       0.104596       2.108802       0.083173       1.362945          -0.000007
           32              H      15.851349       6.184154       7.773215       0.452724       0.397136 0.21601477E+01  0.15901027E+02                                 1.028746                            0.962717      -1.611196       2.281834                    0.997257       2.320163       6.396634       0.517153       1.608960      -0.643637       0.006016       0.008456       0.012899       0.016555       0.000035      -0.001256       0.002687      -0.004362       0.000160      -0.003113      -0.000952       0.004065              1.063068       1.205277       0.258294       0.059515       1.103069       0.034152       0.880857          -0.000002
           33              H      14.712147       5.022566       7.460192       0.486001       0.375279 0.20317752E+01  0.14772191E+02                                 1.001399                            0.941898      -1.680067       2.258244                    0.998051       2.262975       6.260456       0.514486       1.637432      -0.638936       0.000067       0.003305       0.009184       0.009761      -0.013754      -0.003946      -0.006586      -0.002716       0.012548      -0.018327       0.005823       0.012504              1.031901       1.009541       0.242995       0.060216       1.237733       0.092536       0.848431           0.000001
           34              H      15.159407       7.492974       2.758748       0.479336       0.308956 0.16892688E+01  0.11905724E+02                                 0.946331                            0.914849      -1.487985       2.388675                    0.998973       2.191109       6.268601       0.467755       1.857937      -0.609829       0.015698       0.004360       0.005526       0.017204      -0.000431       0.001338      -0.001524       0.012639      -0.012813      -0.005784      -0.002838       0.008622              0.962452       0.871700       0.014347       0.071179       0.962188       0.182605       1.053467          -0.000003
           35              H      14.346022       6.821636       1.654031       0.392976       0.455804 0.28183417E+01  0.22404041E+02                                 1.162142                            1.125671      -1.797788       2.142035                    0.995481       2.932057       8.690483       0.456996       1.686012      -0.629577       0.001070       0.001901      -0.012656       0.012842      -0.002825      -0.001254       0.003802       0.003219      -0.002672      -0.005055      -0.000307       0.005361              1.182933       1.283542       0.057464       0.192944       1.047481       0.061093       1.217774          -0.000000
           36              H      12.807423       2.627273       0.313024       0.560656       0.279444 0.14708624E+01  0.98589516E+01                                 0.854404                            0.833676      -1.517999       2.489119                    0.999683       1.561677       4.140908       0.515695       1.771961      -0.626786      -0.021707      -0.017591       0.001128       0.027962       0.012326       0.000248      -0.000247       0.004036      -0.023718      -0.008692      -0.007752       0.016444              0.855398       0.852592       0.140428      -0.021415       0.917830       0.021713       0.795773          -0.000015
           37              H       1.279804       3.811270       0.348345       0.475829       0.370123 0.20761327E+01  0.15341168E+02                                 1.029950                            0.981688      -1.746969       2.229175                    0.995693       2.444389       7.062046       0.476189       1.740697      -0.622484       0.004735       0.003918      -0.001936       0.006444      -0.000796       0.003425      -0.000624      -0.000959       0.004655      -0.003584      -0.000478       0.004062              1.045489       1.137554       0.234905      -0.069654       1.064496      -0.001211       0.934416          -0.000002
           38              H      11.660425       7.604536       7.115501       0.098007       1.009666 0.74271201E+01  0.72531117E+02                                 1.738187                            1.651610      -1.215009       2.301998                    0.994725       3.773455      11.004495       0.455382       1.377292      -0.686820       0.032794       0.013519       0.027014       0.044586       0.000290       0.009530       0.003809       0.008381       0.011909      -0.008892      -0.004243       0.013134              1.761723       1.958291       0.223887       0.341039       1.521124       0.237363       1.805756          -0.000011
           39              H       7.872210       7.298544       6.390796       0.081300       1.000806 0.73450842E+01  0.71794012E+02                                 1.747955                            1.656747      -1.261203       2.271333                    0.992997       3.933703      11.615320       0.447165       1.401350      -0.681349      -0.036404       0.007793       0.014040       0.039788       0.000605      -0.002905       0.006921       0.019369      -0.012237      -0.013216       0.000952       0.012264              1.789376       2.329379      -0.151579      -0.289020       1.431241       0.090937       1.607509          -0.000008
           40              H      10.453208       6.219016       3.569930       0.124943       0.876946 0.65249231E+01  0.62414375E+02                                 1.647520                            1.599714      -1.442404       2.201778                    0.992890       3.904575      11.707311       0.435368       1.470756      -0.667802       0.006999      -0.011229      -0.033099       0.035646       0.001607      -0.000428       0.005276       0.002926       0.028066      -0.008308      -0.002673       0.010981              1.657862       1.572820      -0.021307      -0.152225       1.452091       0.183727       1.948675          -0.000003
           41              H       8.918943       4.710755       3.189917       0.109931       0.983862 0.71586852E+01  0.69550288E+02                                 1.725395                            1.632520      -1.368453       2.221891                    0.993726       3.915331      11.540497       0.451570       1.396096      -0.681730       0.032180      -0.014168      -0.001729       0.035203      -0.004553       0.006381       0.006510       0.007237      -0.000155      -0.012185       0.003736       0.008449              1.764277       2.192275      -0.357270       0.092468       1.710816       0.017699       1.389741          -0.000003
           42              H       7.295582       3.815749       1.835512       0.108392       1.038333 0.75620234E+01  0.72753573E+02                                 1.658207                            1.582281      -0.762055       2.516252                    0.999650       3.326969       9.037750       0.512778       1.241539      -0.718706       0.006152      -0.031194      -0.020983       0.038095      -0.003296       0.004335       0.015108       0.001148      -0.030069      -0.020663       0.006677       0.013986              1.669080       1.426780      -0.197836      -0.001533       1.909835       0.356833       1.670626          -0.000013
           43              H       5.225623       4.796142       1.727111       0.107437       1.079945 0.77015427E+01  0.75456647E+02                                 1.786495                            1.657292      -1.030962       2.388405                    0.996713       3.632928      10.412447       0.467450       1.337369      -0.695921      -0.028259      -0.017331      -0.020624       0.039042      -0.004673       0.009038       0.013483      -0.003602      -0.035790      -0.022641       0.008025       0.014616              1.865388       2.052308       0.232431       0.551391       1.474329       0.241211       2.069528          -0.000011
           44              H       4.788821       6.679777       2.963371       0.119691       0.934743 0.66466352E+01  0.63059366E+02                                 1.651906                            1.563433      -1.039572       2.396805                    0.996907       3.536230      10.126402       0.468134       1.379075      -0.687391      -0.038455       0.015660      -0.004419       0.041756      -0.007788       0.006855       0.005256       0.001090      -0.025265      -0.014911       0.002766       0.012146              1.699258       2.221280      -0.318175       0.090485       1.475162       0.015050       1.401332          -0.000014
           45              H      15.457269      12.204751       2.751441       0.096680       1.164404 0.86057023E+01  0.85692456E+02                                 1.805467                            1.700124      -0.884546       2.454497                    0.998990       3.486434       9.700905       0.488364       1.259524      -0.714639       0.035068       0.027270       0.008095       0.045155       0.012474       0.002184      -0.001458      -0.000861      -0.033533      -0.012398      -0.005680       0.018078              1.827962       2.088939       0.440443       0.236794       1.861670       0.120697       1.533277          -0.000015
           46              H      12.061807      11.992416       0.919583       0.092530       1.233760 0.93254032E+01  0.93774975E+02                                 1.809020                            1.719151      -0.932428       2.431642                    0.998491       3.405565       9.208566       0.512502       1.188479      -0.732568      -0.025030       0.020469      -0.026390       0.041736      -0.001911       0.010449      -0.009543      -0.005934      -0.002498      -0.013965      -0.001201       0.015166              1.812777       1.856267      -0.240744       0.394196       1.754429      -0.254181       1.827634          -0.000022
           47              H      13.300547       8.851184       3.038886       0.117232       0.881730 0.65740566E+01  0.62949326E+02                                 1.649272                            1.603118      -1.403472       2.219801                    0.992115       3.903866      11.679027       0.436334       1.465983      -0.668909      -0.007570      -0.032160       0.016248       0.036818       0.007759       0.000720      -0.006986      -0.010628      -0.007823      -0.010511      -0.002491       0.013002              1.661477       1.461068       0.051959       0.001951       2.020305      -0.199619       1.503058          -0.000008
           48              H       9.999379      10.978164       2.395787       0.119362       1.084456 0.79447760E+01  0.77482480E+02                                 1.717599                            1.630923      -0.844886       2.483630                    0.999235       3.350715       9.201971       0.500228       1.255499      -0.715802      -0.004656       0.033610       0.019246       0.039010      -0.002660      -0.005333       0.012055      -0.003908      -0.038551      -0.018921       0.003136       0.015786              1.742077       1.471100       0.039892      -0.010597       2.167785       0.391178       1.587345          -0.000012
           49              H       8.031531       9.787429       2.170459       0.112181       1.049322 0.74126472E+01  0.70425115E+02                                 1.619566                            1.527207      -0.806731       2.495931                    0.999599       3.218933       8.476694       0.546384       1.179923      -0.733456      -0.034095       0.016085       0.014892       0.040533      -0.002463       0.000200       0.012905       0.005636      -0.050679      -0.022802       0.009241       0.013561              1.648321       2.024832      -0.272129      -0.272410       1.459147       0.125259       1.460986          -0.000020
           50              H       8.019514       7.688966       1.291070       0.106974       1.042951 0.74656664E+01  0.72143590E+02                                 1.705639                            1.602475      -0.913178       2.442167                    0.998234       3.495660       9.756490       0.491396       1.289867      -0.706480      -0.033332      -0.017355      -0.004073       0.037799       0.000764       0.001425       0.011393       0.008296      -0.046746      -0.020905       0.008461       0.012444              1.750782       2.146159       0.466439       0.067321       1.607959       0.038553       1.498228          -0.000017
           51              H      10.020042       6.668030       0.705216       0.122383       0.979917 0.73172249E+01  0.70323610E+02                                 1.639091                            1.592411      -0.831590       2.493751                    0.999352       3.366442       9.356535       0.490406       1.299557      -0.705474      -0.000776      -0.041961      -0.008480       0.042817       0.002573      -0.003397       0.010154      -0.013679      -0.036067      -0.016686       0.000119       0.016567              1.640948       1.454264       0.034143       0.006275       1.920680       0.193049       1.547900          -0.000019
           52              H       9.530338       2.436008       2.165587       0.111260       1.147003 0.85680225E+01  0.85133836E+02                                 1.780751                            1.691216      -0.935919       2.436883                    0.997944       3.449749       9.555516       0.492420       1.251840      -0.716489      -0.007704       0.015214      -0.036287       0.040095       0.003240       0.008763      -0.008155       0.010911       0.034530      -0.016193      -0.001192       0.017385              1.803170       1.533232      -0.066207       0.112821       1.769950      -0.393656       2.106327          -0.000016
           53              H      10.941669      14.324040       3.032796       0.108150       1.054622 0.77200251E+01  0.73944172E+02                                 1.617175                            1.555072      -0.706626       2.537271                    0.999898       3.196718       8.396703       0.544387       1.174664      -0.735765      -0.031229      -0.004439      -0.018674       0.036656       0.009014       0.007270      -0.010048       0.017103       0.011057      -0.020407       0.007746       0.012662              1.614407       1.910833       0.095555       0.315836       1.433444       0.044018       1.498945          -0.000012
           54              H      11.321465      13.226150       5.063187       0.098994       1.023028 0.74508221E+01  0.72685569E+02                                 1.739636                            1.643068      -1.150035       2.324494                    0.994922       3.767915      10.916157       0.462087       1.358745      -0.690432      -0.024986      -0.024349       0.012088       0.036923       0.011492       0.005861      -0.007637       0.012704       0.009385      -0.018857       0.007031       0.011826              1.781973       1.886512       0.449639      -0.272578       1.931566      -0.291312       1.527840          -0.000013
           55              H      13.270304      13.634853       6.239765       0.104898       0.947589 0.71440103E+01  0.69555583E+02                                 1.699398                            1.645801      -1.357671       2.226436                    0.993119       3.967153      11.807118       0.442458       1.421818      -0.676835       0.002341      -0.014712       0.030503       0.033946       0.004235       0.001249      -0.005328       0.011936       0.007972      -0.010851       0.004735       0.006116              1.702766       1.471217       0.008016       0.090726       1.655117      -0.436749       1.981964          -0.000007
           56              H      12.199544       3.940004       5.762313       0.084336       1.017896 0.73348449E+01  0.71553999E+02                                 1.758997                            1.647859      -1.246323       2.280131                    0.993368       3.881421      11.389886       0.452254       1.388290      -0.684042      -0.016942       0.031274      -0.019098       0.040372      -0.002979       0.008852      -0.002457      -0.004994      -0.010924      -0.011134       0.001509       0.009625              1.816511       1.726060      -0.409224       0.202458       2.195042      -0.326494       1.528431          -0.000009
           57              H      18.092807      15.871765       7.996108       0.101625       1.148432 0.85295032E+01  0.85007739E+02                                 1.805835                            1.704175      -1.032270       2.392386                    0.997243       3.550252       9.983198       0.481322       1.276838      -0.710004       0.036740       0.009065       0.028566       0.047414       0.003393       0.011497       0.008149       0.003633      -0.009293      -0.013596      -0.002256       0.015852              1.830836       2.124650       0.117536       0.480321       1.642346       0.024187       1.725511          -0.000018
           58              H      15.754343      13.253553       6.126492       0.119610       0.922505 0.68652543E+01  0.65926577E+02                                 1.655703                            1.604813      -1.213635       2.312526                    0.994772       3.683741      10.752847       0.453397       1.406771      -0.681244      -0.010199      -0.033337      -0.009534       0.036143       0.007007       0.004873       0.004426      -0.014309      -0.005814      -0.010256      -0.003091       0.013347              1.665801       1.525657       0.148014       0.104596       2.108802       0.083173       1.362945          -0.000007
           59              C       8.493155      11.179004       7.281147       0.669803      20.869661 0.22327257E+03  0.45278639E+04                                 7.144999                            5.421353      -0.095591       2.048913                    0.999245      21.635030      61.421461       0.611839       0.493641      -1.000913      -0.068132       0.012034       0.025319       0.073674       0.004183       0.008103      -0.045662      -0.139312      -0.042303      -0.065183      -0.030517       0.095700              8.235390      11.396223      -0.329331      -0.856763       5.196470       1.748777       8.113476          -0.000009
           60              C       9.928964      10.970296       6.877992      -0.086814      37.396685 0.48104968E+03  0.11529038E+05                                 9.688497                            7.287373       0.096686       2.029203                    0.999528      28.114460      80.003386       0.617333       0.413984      -1.072252       0.045717      -0.013818       0.009440       0.048684       0.002521       0.017224       0.000766      -0.018440       0.029056      -0.023237       0.004269       0.018968             11.528871      18.107517      -0.781119      -1.937419       6.501733       2.421861       9.977363          -0.000010
           61              C      10.255444      10.454862       5.639296       0.052604      26.350976 0.36585564E+03  0.83091188E+04                                 7.884406                            6.551057      -0.159273       1.953434                    0.998962      27.451942      79.772716       0.613079       0.439890      -1.040745       0.036954      -0.013305       0.005036       0.039598       0.010274       0.039576      -0.037957      -0.076465      -0.070315      -0.074100       0.007586       0.066514              8.532005      11.251342      -0.019023      -1.291180       5.820862       2.227976       8.523810          -0.000027
           62              C      12.478331      10.625282       6.077773       0.024538      26.897053 0.38465626E+03  0.88548618E+04                                 8.038478                            6.749988      -0.143474       1.959111                    0.997551      27.945493      82.017538       0.599008       0.444186      -1.037209      -0.035407      -0.021404      -0.025514       0.048608      -0.011110      -0.024189      -0.038649      -0.049102      -0.162524      -0.075729       0.011312       0.064417              8.583815      10.651216       0.341203       0.362309       5.751973       2.315991       9.348257          -0.000011
           63              C      12.278945      11.122377       7.359099       0.039844      34.125240 0.42782275E+03  0.10014543E+05                                 9.255186                            6.998422      -0.089626       1.986632                    0.999332      26.996111      77.359535       0.609496       0.429307      -1.056465      -0.001796       0.001169       0.025408       0.025499      -0.006125       0.009540       0.002916      -0.020919      -0.037157      -0.019639       0.001321       0.018318             10.742366      15.230981       1.354837       1.960747       6.223646       2.629783      10.772470          -0.000002
           64              C      10.966933      11.281171       7.756164      -0.118946      33.069243 0.47004027E+03  0.11369213E+05                                 9.252197                            7.459684      -0.235305       1.902950                    0.998535      30.337607      91.076740       0.570392       0.443953      -1.038012      -0.008231      -0.014946      -0.014397       0.022325       0.007852      -0.003191      -0.018546      -0.117240      -0.046566      -0.051498      -0.019459       0.070957             10.414741      16.519202       0.611945       0.334987       5.748257       1.405957       8.976763          -0.000021
           65              C      13.374234      11.588267       8.223872       0.044763      35.712804 0.44771055E+03  0.10597015E+05                                 9.532867                            7.171057      -0.123806       1.964627                    0.999386      27.510943      79.205229       0.600786       0.430725      -1.055872      -0.006811      -0.003659       0.002281       0.008061       0.009231       0.007296       0.010448       0.035907       0.006273      -0.024180       0.000483       0.023696             11.046287      15.089739      -0.471552       3.711124       9.058072       2.811769       8.991049          -0.000004
           66              C      13.146486      12.702138       9.014348      -0.139276      32.483862 0.46491928E+03  0.11195604E+05                                 9.056024                            7.365390      -0.179791       1.919849                    0.997983      30.267911      90.165788       0.581287       0.437568      -1.043545       0.020795      -0.005246       0.018261       0.028168      -0.002084      -0.011394      -0.017798       0.034076       0.007164      -0.029774       0.005906       0.023867              9.833442      11.319112      -0.185211       2.891738       9.405355       3.048110       8.775860           0.000007
           67              C      14.117457      13.241062       9.837709      -0.077531      28.710833 0.39760336E+03  0.91597798E+04                                 8.165764                            6.672718       0.231543       2.059971                    0.999807      28.322435      81.135839       0.633118       0.419940      -1.059813      -0.003433      -0.017874      -0.013804       0.022843       0.006117      -0.005375       0.018384      -0.012296      -0.021261      -0.022072       0.000343       0.021729              8.790875      10.998088      -0.930345       2.719657       7.555301       2.067594       7.819236          -0.000027
           68              C      15.342540      12.660438       9.904699      -0.079106      28.989222 0.40982882E+03  0.95467537E+04                                 8.339691                            6.861614      -0.029700       1.981545                    0.998698      28.695646      83.619076       0.610340       0.430806      -1.049362      -0.007161      -0.010035      -0.020990       0.024343       0.006003       0.009094       0.009257      -0.000957      -0.027278      -0.015546      -0.001468       0.017015              9.036589      10.845122      -0.915618       2.234244       7.505942       2.555721       8.758702          -0.000005
           69              C      15.602790      11.537488       9.156853      -0.100460      30.335476 0.43045265E+03  0.10153068E+05                                 8.614031                            7.059120      -0.007280       1.983746                    0.998824      29.216944      85.727645       0.598173       0.434117      -1.047143      -0.016891       0.016963      -0.003718       0.024225      -0.005855       0.001912      -0.019703       0.022547      -0.036847      -0.028847       0.007923       0.020925              9.409466      10.820763      -0.106927       1.926870       8.695910       3.510046       8.711725          -0.000036
           70              C      14.648273      10.989956       8.317657      -0.080587      38.560498 0.47784807E+03  0.11453394E+05                                 9.892970                            7.309159      -0.018777       1.997508                    0.998977      28.159072      80.597292       0.609516       0.419253      -1.066983       0.001357       0.026437       0.026455       0.037425       0.014959      -0.017057      -0.008915      -0.012493       0.004576      -0.022252      -0.005110       0.027362             11.592531      14.131968      -2.328556       1.336864      11.601995       4.282645       9.043630           0.000007
           71              C      15.046248       9.776403       7.585645       0.626451      21.635668 0.24089056E+03  0.49684118E+04                                 7.253939                            5.572577      -0.126482       2.022559                    0.999402      22.262990      63.307571       0.614306       0.483419      -1.008265       0.031976      -0.035349      -0.021799       0.052414      -0.004774       0.082067      -0.039380       0.098081       0.140367      -0.089323      -0.035160       0.124484              8.259852       8.376768      -0.757337      -2.540219       9.925712       2.519798       6.477076          -0.000010
           72              C       5.633118       7.972596       8.226308       0.654254      21.413725 0.23454423E+03  0.47831832E+04                                 7.108028                            5.444643       0.020530       2.074163                    0.999403      21.633779      60.255500       0.633678       0.473964      -1.017949      -0.056732       0.032790      -0.043756       0.078792      -0.015549      -0.075758       0.049174       0.007536       0.099305      -0.075866      -0.032198       0.108064              8.031518       9.282972       0.583191       3.170298       8.229802      -1.001353       6.581779          -0.000011
           73              C       6.675013       7.367695       9.138583      -0.088724      36.194830 0.47739219E+03  0.11426195E+05                                 9.469164                            7.276789       0.074092       2.024128                    0.999351      28.143246      80.183855       0.615240       0.415945      -1.070365       0.045932      -0.006917       0.022634       0.051671       0.005528      -0.013959       0.007429       0.006762      -0.023674      -0.020259       0.004570       0.015689             10.748814      12.174258       0.120887       4.662473      10.841606      -2.322947       9.230578          -0.000006
           74              C       6.536267       6.087994       9.646485       0.045375      25.672500 0.35986116E+03  0.81236202E+04                                 7.680263                            6.458617      -0.034995       1.988563                    0.999526      27.392547      78.861457       0.624189       0.434686      -1.045860       0.037035      -0.005749       0.011677       0.039255       0.020155      -0.038485       0.054356       0.047429       0.012795      -0.082459       0.023387       0.059071              8.004642       8.034801       0.634086       2.217037       9.483057      -1.500267       6.496067          -0.000012
           75              C       8.522668       6.222705      10.720752       0.021644      26.479519 0.36328853E+03  0.82186171E+04                                 7.840876                            6.486951      -0.004924       2.000708                    0.998691      27.569542      79.398466       0.623301       0.434371      -1.046282      -0.037790      -0.023173      -0.011860       0.045888      -0.052134      -0.003663       0.016640       0.038279       0.180158      -0.086481       0.021560       0.064921              8.277787       8.415268       2.075766       1.917930      10.250770      -0.790465       6.167323          -0.000010
           76              C       8.772624       7.514512      10.287148       0.044837      34.853390 0.45019615E+03  0.10683733E+05                                 9.438342                            7.215903      -0.372431       1.889331                    0.998482      27.536759      79.702636       0.595078       0.433721      -1.052749       0.014053       0.015410      -0.008465       0.022508      -0.002509      -0.003328       0.017429       0.019849      -0.030588      -0.025166       0.007828       0.017338             10.704242      13.135679       3.734786       3.177624      11.479302      -0.272410       7.497745           0.000000
           77              C       7.811317       8.100444       9.465004      -0.125186      32.954877 0.50300937E+03  0.12411949E+05                                 9.317433                            7.793578      -0.457648       1.820710                    0.998128      31.525669      96.538003       0.548167       0.452823      -1.029784      -0.010566      -0.019686      -0.012244       0.025477      -0.001774      -0.027231       0.014992      -0.044277       0.066059      -0.044635       0.004179       0.040456             10.081250      12.215821       1.203441       3.978506       9.333698      -0.638910       8.694232          -0.000005
           78              C      10.031138       8.259093      10.578247       0.060068      34.949819 0.42946255E+03  0.10067633E+05                                 9.415820                            7.033378      -0.263896       1.922494                    0.998907      27.306647      78.435970       0.604881       0.431950      -1.054312      -0.003633       0.008761      -0.013661       0.016631       0.026665       0.005355      -0.023208       0.005303      -0.001590      -0.038555       0.006215       0.032340             10.785178      14.163269       2.286906       0.231691      10.988561       3.669473       7.203704          -0.000004
           79              C      11.218551       7.691122      10.151951      -0.143859      31.240591 0.43568953E+03  0.10274213E+05                                 8.643152                            7.010922       0.050195       1.990558                    0.999213      29.607987      85.946428       0.613946       0.423062      -1.057353       0.014921       0.023470      -0.023321       0.036295      -0.011999      -0.012595       0.013951      -0.040592      -0.000644      -0.026871      -0.005739       0.032610              9.300335      12.618614       1.185610      -0.699458       9.080184       2.305690       6.202207          -0.000007
           80              C      12.394954       8.413923      10.279840      -0.057901      27.462670 0.38432258E+03  0.87681254E+04                                 7.908370                            6.565804       0.170082       2.044238                    0.999810      27.865082      79.119013       0.638240       0.420641      -1.060678      -0.031782       0.012814      -0.019480       0.039417      -0.012897      -0.001905       0.011725       0.024536       0.000209      -0.022496       0.002395       0.020101              8.374020      10.517791       1.193494      -0.607900       8.717398       2.057831       5.886871          -0.000018
           81              C      12.404051       9.669256      10.792614      -0.089409      28.102525 0.41369398E+03  0.96427042E+04                                 8.109460                            6.871019       0.076982       2.012183                    0.999192      28.734848      83.286118       0.614034       0.427951      -1.052931      -0.024650      -0.005434      -0.010416       0.027306       0.006376       0.005576       0.006118       0.029987      -0.026196      -0.015920      -0.006220       0.022140              8.558170      10.770776       0.829613      -0.906205       8.480310       1.850453       6.423423          -0.000012
           82              C      11.215633      10.267418      11.172627      -0.099315      29.924477 0.44233431E+03  0.10494016E+05                                 8.507262                            7.151949       0.014790       1.987079                    0.998976      29.362679      86.121876       0.595368       0.433640      -1.048486      -0.002489      -0.020304      -0.020097       0.028677       0.003705       0.000619      -0.002367      -0.057216       0.018437      -0.031935       0.005890       0.026045              9.098179      12.715879       0.753611      -1.307763       7.992957       1.289481       6.585700          -0.000009
           83              C      10.030726       9.537426      11.095893      -0.100589      38.100120 0.49238851E+03  0.11886804E+05                                 9.814192                            7.409467       0.034944       2.009365                    0.999057      28.526275      81.854159       0.606808       0.418117      -1.068055       0.047563      -0.010950      -0.017979       0.052013      -0.000532      -0.001535      -0.021543       0.000687       0.046081      -0.020956      -0.007254       0.028210             11.321284      14.388665       0.272934      -2.478834      11.073012       3.633944       8.502176          -0.000001
           84              C       8.825355      10.188420      11.742646       0.668791      20.704043 0.23076251E+03  0.47221103E+04                                 7.143872                            5.529927      -0.248449       1.993367                    0.998866      21.936190      62.713282       0.602324       0.496941      -0.998487      -0.034881       0.037149       0.066359       0.083667       0.047710       0.075579       0.040346       0.015416       0.110060      -0.074297      -0.043753       0.118050              8.073859       8.635441      -1.321556      -3.007752       7.935872      -0.752744       7.650264          -0.000005
           85              C       9.405281      14.592423       9.133711       0.580948      22.814476 0.25690443E+03  0.53689109E+04                                 7.463443                            5.709432      -0.074873       2.025719                    0.999570      22.817185      64.690500       0.615951       0.475823      -1.015232      -0.027485      -0.018540       0.024196       0.041044      -0.020445       0.020905       0.085141      -0.052394       0.154804      -0.086886      -0.028148       0.115034              8.598123       9.723425       2.287224      -1.407060       9.227305      -3.680243       6.843641          -0.000004
           86              C      10.383530      15.508619       8.493048      -0.070334      37.155269 0.46623068E+03  0.11118372E+05                                 9.698412                            7.245395       0.033585       2.016107                    0.999241      28.035898      80.323774       0.608291       0.422235      -1.063946       0.028716       0.028915       0.004110       0.040959      -0.014905      -0.005614       0.005801       0.005849      -0.064930      -0.023001      -0.004325       0.027326             11.188059      12.066759       4.175850      -0.101141      10.577348      -4.392413      10.920069          -0.000009
           87              C      11.563064      15.773988       9.183648      -0.098052      30.405720 0.43348671E+03  0.10266887E+05                                 8.648302                            7.119182      -0.223132       1.903825                    0.999052      29.857316      88.469155       0.589831       0.438446      -1.042078      -0.015544       0.011709      -0.018325       0.026731      -0.015152       0.018351      -0.012886      -0.011062       0.050866      -0.026528      -0.007968       0.034496              9.186635      10.516382       2.916756       0.535166       8.903956      -2.303211       8.139566           0.000002
           88              C       9.489897       3.358644       8.683054      -0.091026      27.654164 0.40800240E+03  0.94637861E+04                                 7.971202                            6.793098       0.223974       2.056448                    0.999690      28.600528      82.314359       0.622586       0.424135      -1.056783      -0.023481       0.003618      -0.009642       0.025640       0.004230       0.017251       0.002195       0.018663       0.013595      -0.013155      -0.010540       0.023695              8.261066       8.662780       2.036123       0.267931       8.053549      -2.457581       8.066869          -0.000010
           89              C       9.270091       4.001296       7.456538      -0.069812      28.222994 0.43734098E+03  0.10360815E+05                                 8.228194                            7.128683      -0.019287       1.979698                    0.998648      29.199273      85.978707       0.593339       0.435742      -1.045736      -0.022411      -0.014751       0.014751       0.030617       0.014026      -0.009101       0.003165       0.000062       0.000357      -0.018292       0.002932       0.015360              8.547615       9.276821       2.242119       0.522388       7.984553      -2.384334       8.381471          -0.000004
           90              C       8.104407       3.758254       6.754975      -0.149406      31.433368 0.48351941E+03  0.11753083E+05                                 8.818798                            7.484659      -0.110510       1.934637                    0.998276      30.725945      91.827763       0.579972       0.434472      -1.045860       0.013351      -0.011584       0.016563       0.024223      -0.012405      -0.004690      -0.007861      -0.003213       0.063348      -0.024733       0.001602       0.023131              9.356709      11.410270       3.293283       0.801975       8.407367      -2.192432       8.252489          -0.000016
           91              C       7.136693       2.872401       7.268967       0.053874      34.785729 0.44222928E+03  0.10427573E+05                                 9.355974                            7.120938      -0.142157       1.962297                    0.999165      27.258151      78.144256       0.604105       0.429990      -1.057085      -0.006184       0.004179      -0.003494       0.008241      -0.002836       0.017408       0.009195       0.022762      -0.064566      -0.030688       0.002451       0.028237             10.561126      12.361104       2.843060       2.517621       8.469520      -2.848078      10.852755          -0.000002
           92              C       5.936754       2.624265       6.399322       0.055638      34.090065 0.42641212E+03  0.99557978E+04                                 9.231073                            6.977996      -0.147257       1.967392                    0.999071      26.756751      76.137050       0.612627       0.428216      -1.058994       0.002826       0.020170       0.024171       0.031607       0.013769      -0.007707      -0.013488       0.025214       0.035365      -0.027010       0.001385       0.025625             10.539664      12.183177      -0.213902       5.096390      11.302416      -0.910560       8.133399          -0.000005
           93              C       8.556858      14.590317       6.054631       0.043274      26.922267 0.36675391E+03  0.83228968E+04                                 8.003820                            6.552401       0.014428       2.013890                    0.999143      27.201759      78.651579       0.614821       0.438993      -1.042744      -0.055506      -0.009406      -0.016031       0.058535      -0.028259      -0.045762      -0.029137       0.032238       0.088928      -0.071893       0.007945       0.063948              8.652949       9.137796       0.120152       3.092613      10.515412      -0.349350       6.305638          -0.000003
           94              C       3.859825       2.115934       4.740419       0.041794      26.888902 0.35196882E+03  0.78889712E+04                                 7.889636                            6.348590       0.088833       2.030400                    0.999690      27.075031      77.267306       0.636368       0.429419      -1.050722       0.031446      -0.017971       0.022737       0.042764       0.008686      -0.014718       0.012128       0.093111       0.133734      -0.071232       0.018543       0.052689              8.675100       8.202774      -0.932598       2.640332      11.861275      -1.420311       5.961252          -0.000023
           95              C       4.181189       3.439271       4.987671      -0.076949      37.715899 0.46945497E+03  0.11196734E+05                                 9.781816                            7.232671      -0.022275       1.994796                    0.999260      27.995820      79.798284       0.614574       0.417864      -1.068417       0.033326      -0.019824       0.025289       0.046294       0.007709      -0.002682       0.016380       0.004341       0.052263      -0.022513      -0.002422       0.024935             11.692767      11.620280      -2.988731       4.770543      15.092199      -3.040953       8.365820           0.000004
           96              C       5.236407       3.687707       5.847572      -0.117537      33.158251 0.45490312E+03  0.10891755E+05                                 9.195808                            7.289999      -0.085145       1.952259                    0.998795      29.910971      88.762912       0.583929       0.438094      -1.043535      -0.012699      -0.008060      -0.005151       0.015899       0.020793      -0.042745       0.011795       0.012253       0.069099      -0.052469      -0.001502       0.053970             10.346751      11.648549      -2.135892       4.838526      11.368447      -2.069935       8.023256          -0.000005
           97              C       3.383508       4.526835       4.366496       0.662345      21.668760 0.23616230E+03  0.48615513E+04                                 7.363331                            5.596638      -0.316934       1.967881                    0.998768      22.138648      63.520564       0.598228       0.497365      -0.998086      -0.040083       0.056139      -0.030145       0.075280       0.044594      -0.051335      -0.012748       0.066011      -0.045944      -0.055537      -0.033374       0.088911              8.496290       7.307658      -2.154827       2.862296      10.296292      -0.705463       7.884920          -0.000001
           98              C      12.734157       6.636112       4.898758       0.669803      20.869661 0.22327256E+03  0.45278637E+04                                 7.144999                            5.421353      -0.095591       2.048913                    0.999245      21.635030      61.421462       0.611839       0.493641      -1.000913       0.068132      -0.012034      -0.025319       0.073674       0.004183       0.008103      -0.045662      -0.139312      -0.042303      -0.065183      -0.030517       0.095699              8.235390      11.396224      -0.329331      -0.856763       5.196470       1.748777       8.113476          -0.000009
           99              C      11.298348       6.844820       5.301913      -0.086814      37.396696 0.48104983E+03  0.11529043E+05                                 9.688499                            7.287374       0.096686       2.029203                    0.999528      28.114465      80.003406       0.617333       0.413984      -1.072252      -0.045717       0.013818      -0.009440       0.048684       0.002521       0.017224       0.000766      -0.018440       0.029056      -0.023237       0.004269       0.018968             11.528874      18.107522      -0.781119      -1.937420       6.501734       2.421861       9.977365          -0.000009
          100              C      10.971868       7.360254       6.540609       0.052605      26.350972 0.36585559E+03  0.83091172E+04                                 7.884405                            6.551056      -0.159271       1.953434                    0.998962      27.451937      79.772694       0.613079       0.439890      -1.040745      -0.036954       0.013305      -0.005036       0.039598       0.010274       0.039576      -0.037957      -0.076466      -0.070315      -0.074100       0.007586       0.066514              8.532003      11.251339      -0.019024      -1.291181       5.820861       2.227975       8.523809          -0.000027
          101              C       8.748981       7.189834       6.102132       0.024539      26.897041 0.38465603E+03  0.88548548E+04                                 8.038473                            6.749984      -0.143472       1.959111                    0.997551      27.945482      82.017483       0.599009       0.444185      -1.037209       0.035407       0.021404       0.025514       0.048608      -0.011110      -0.024189      -0.038649      -0.049102      -0.162524      -0.075729       0.011312       0.064417              8.583810      10.651210       0.341203       0.362308       5.751970       2.315990       9.348252          -0.000011
          102              C       8.948367       6.692739       4.820806       0.039844      34.125249 0.42782287E+03  0.10014547E+05                                 9.255188                            6.998423      -0.089626       1.986632                    0.999332      26.996115      77.359548       0.609496       0.429307      -1.056465       0.001796      -0.001169      -0.025408       0.025499      -0.006125       0.009540       0.002916      -0.020919      -0.037157      -0.019639       0.001321       0.018318             10.742368      15.230984       1.354838       1.960748       6.223647       2.629783      10.772472          -0.000002
          103              C      10.260379       6.533945       4.423741      -0.118946      33.069242 0.47004025E+03  0.11369213E+05                                 9.252197                            7.459684      -0.235305       1.902950                    0.998535      30.337606      91.076735       0.570392       0.443953      -1.038012       0.008231       0.014945       0.014397       0.022325       0.007852      -0.003191      -0.018546      -0.117240      -0.046566      -0.051498      -0.019459       0.070957             10.414740      16.519202       0.611945       0.334987       5.748256       1.405957       8.976762          -0.000020
          104              C       7.853078       6.226849       3.956033       0.044762      35.712811 0.44771064E+03  0.10597018E+05                                 9.532869                            7.171058      -0.123806       1.964627                    0.999386      27.510947      79.205243       0.600786       0.430725      -1.055872       0.006811       0.003659      -0.002281       0.008061       0.009231       0.007296       0.010448       0.035907       0.006273      -0.024180       0.000483       0.023697             11.046288      15.089742      -0.471551       3.711125       9.058073       2.811769       8.991050          -0.000004
          105              C       8.080826       5.112978       3.165557      -0.139277      32.483871 0.46491944E+03  0.11195609E+05                                 9.056027                            7.365392      -0.179792       1.919849                    0.997983      30.267916      90.165810       0.581287       0.437568      -1.043545      -0.020795       0.005246      -0.018261       0.028168      -0.002084      -0.011394      -0.017798       0.034077       0.007164      -0.029774       0.005906       0.023868              9.833444      11.319114      -0.185210       2.891739       9.405357       3.048111       8.775862           0.000007
          106              C       7.109855       4.574054       2.342196      -0.077530      28.710815 0.39760304E+03  0.91597704E+04                                 8.165760                            6.672715       0.231544       2.059972                    0.999807      28.322424      81.135795       0.633118       0.419939      -1.059813       0.003433       0.017874       0.013804       0.022843       0.006117      -0.005375       0.018384      -0.012295      -0.021261      -0.022072       0.000343       0.021729              8.790871      10.998082      -0.930345       2.719655       7.555298       2.067594       7.819232          -0.000027
          107              C       5.884772       5.154678       2.275206      -0.079106      28.989238 0.40982914E+03  0.95467634E+04                                 8.339695                            6.861617      -0.029701       1.981544                    0.998698      28.695658      83.619127       0.610339       0.430806      -1.049362       0.007161       0.010036       0.020990       0.024343       0.006003       0.009095       0.009257      -0.000957      -0.027278      -0.015546      -0.001468       0.017015              9.036593      10.845127      -0.915618       2.234245       7.505945       2.555722       8.758707          -0.000005
          108              C       5.624522       6.277628       3.023052      -0.100461      30.335489 0.43045288E+03  0.10153075E+05                                 8.614034                            7.059123      -0.007282       1.983745                    0.998824      29.216952      85.727682       0.598173       0.434117      -1.047143       0.016891      -0.016963       0.003718       0.024225      -0.005855       0.001912      -0.019704       0.022547      -0.036847      -0.028847       0.007922       0.020925              9.409470      10.820766      -0.106926       1.926871       8.695914       3.510048       8.711730          -0.000036
          109              C       6.579039       6.825160       3.862248      -0.080586      38.560485 0.47784789E+03  0.11453388E+05                                 9.892967                            7.309157      -0.018776       1.997508                    0.998977      28.159066      80.597264       0.609517       0.419253      -1.066983      -0.001357      -0.026437      -0.026455       0.037425       0.014959      -0.017057      -0.008915      -0.012493       0.004575      -0.022252      -0.005110       0.027361             11.592528      14.131964      -2.328555       1.336864      11.601991       4.282644       9.043627           0.000007
          110              C       6.181064       8.038713       4.594260       0.626450      21.635671 0.24089060E+03  0.49684127E+04                                 7.253940                            5.572578      -0.126482       2.022559                    0.999402      22.262992      63.307579       0.614306       0.483419      -1.008265      -0.031976       0.035349       0.021799       0.052414      -0.004774       0.082068      -0.039380       0.098081       0.140367      -0.089323      -0.035160       0.124484              8.259853       8.376769      -0.757337      -2.540219       9.925714       2.519799       6.477077          -0.000010
          111              C      15.594194       9.842520       3.953597       0.654254      21.413724 0.23454421E+03  0.47831826E+04                                 7.108028                            5.444643       0.020530       2.074164                    0.999403      21.633777      60.255490       0.633678       0.473964      -1.017949       0.056732      -0.032790       0.043756       0.078792      -0.015549      -0.075758       0.049174       0.007536       0.099305      -0.075866      -0.032198       0.108064              8.031517       9.282972       0.583191       3.170297       8.229801      -1.001353       6.581778          -0.000011
          112              C      14.552299      10.447421       3.041322      -0.088724      36.194815 0.47739197E+03  0.11426188E+05                                 9.469161                            7.276788       0.074092       2.024128                    0.999351      28.143239      80.183829       0.615240       0.415945      -1.070365      -0.045932       0.006917      -0.022634       0.051671       0.005528      -0.013959       0.007429       0.006761      -0.023674      -0.020259       0.004570       0.015689             10.748811      12.174255       0.120886       4.662471      10.841602      -2.322947       9.230576          -0.000006
          113              C      14.691045      11.727122       2.533420       0.045375      25.672513 0.35986142E+03  0.81236275E+04                                 7.680266                            6.458620      -0.034995       1.988562                    0.999526      27.392554      78.861481       0.624189       0.434686      -1.045860      -0.037035       0.005749      -0.011676       0.039255       0.020155      -0.038485       0.054356       0.047429       0.012795      -0.082459       0.023387       0.059072              8.004644       8.034802       0.634084       2.217038       9.483061      -1.500269       6.496070          -0.000012
          114              C      12.704644      11.592411       1.459153       0.021644      26.479538 0.36328887E+03  0.82186269E+04                                 7.840880                            6.486955      -0.004924       2.000708                    0.998691      27.569553      79.398512       0.623301       0.434371      -1.046282       0.037790       0.023173       0.011860       0.045888      -0.052134      -0.003663       0.016640       0.038279       0.180158      -0.086482       0.021560       0.064922              8.277792       8.415272       2.075768       1.917930      10.250778      -0.790465       6.167326          -0.000010
          115              C      12.454688      10.300604       1.892757       0.044837      34.853385 0.45019607E+03  0.10683730E+05                                 9.438341                            7.215902      -0.372431       1.889331                    0.998482      27.536757      79.702626       0.595078       0.433721      -1.052749      -0.014053      -0.015410       0.008465       0.022508      -0.002509      -0.003328       0.017429       0.019849      -0.030588      -0.025166       0.007828       0.017338             10.704241      13.135677       3.734786       3.177623      11.479301      -0.272409       7.497744           0.000001
          116              C      13.415995       9.714672       2.714901      -0.125186      32.954883 0.50300951E+03  0.12411954E+05                                 9.317434                            7.793578      -0.457647       1.820710                    0.998128      31.525673      96.538015       0.548167       0.452823      -1.029784       0.010566       0.019686       0.012244       0.025477      -0.001774      -0.027231       0.014992      -0.044277       0.066059      -0.044635       0.004179       0.040456             10.081251      12.215822       1.203441       3.978506       9.333699      -0.638910       8.694232          -0.000005
          117              C      11.196174       9.556023       1.601658       0.060068      34.949810 0.42946242E+03  0.10067630E+05                                 9.415819                            7.033377      -0.263896       1.922494                    0.998907      27.306643      78.435959       0.604881       0.431950      -1.054312       0.003633      -0.008761       0.013661       0.016631       0.026665       0.005355      -0.023208       0.005303      -0.001591      -0.038555       0.006215       0.032340             10.785177      14.163268       2.286907       0.231692      10.988559       3.669472       7.203703          -0.000005
          118              C      10.008761      10.123994       2.027954      -0.143860      31.240610 0.43568994E+03  0.10274225E+05                                 8.643156                            7.010926       0.050196       1.990558                    0.999213      29.607996      85.946457       0.613946       0.423062      -1.057353      -0.014921      -0.023470       0.023320       0.036295      -0.011999      -0.012595       0.013951      -0.040592      -0.000643      -0.026871      -0.005739       0.032610              9.300339      12.618622       1.185610      -0.699459       9.080184       2.305689       6.202210          -0.000007
          119              C       8.832358       9.401193       1.900065      -0.057901      27.462662 0.38432248E+03  0.87681226E+04                                 7.908368                            6.565803       0.170082       2.044238                    0.999810      27.865077      79.118995       0.638240       0.420641      -1.060678       0.031782      -0.012813       0.019479       0.039417      -0.012897      -0.001905       0.011725       0.024536       0.000209      -0.022496       0.002394       0.020101              8.374017      10.517788       1.193492      -0.607900       8.717394       2.057830       5.886870          -0.000018
          120              C       8.823261       8.145860       1.387291      -0.089409      28.102539 0.41369433E+03  0.96427147E+04                                 8.109463                            6.871023       0.076981       2.012182                    0.999192      28.734857      83.286156       0.614033       0.427951      -1.052931       0.024650       0.005434       0.010416       0.027307       0.006376       0.005576       0.006118       0.029987      -0.026196      -0.015920      -0.006220       0.022140              8.558173      10.770779       0.829612      -0.906206       8.480312       1.850453       6.423427          -0.000012
          121              C      10.011679       7.547698       1.007278      -0.099315      29.924499 0.44233476E+03  0.10494030E+05                                 8.507268                            7.151954       0.014788       1.987078                    0.998976      29.362692      86.121930       0.595368       0.433640      -1.048485       0.002489       0.020304       0.020097       0.028677       0.003705       0.000619      -0.002367      -0.057216       0.018437      -0.031935       0.005890       0.026045              9.098184      12.715888       0.753612      -1.307764       7.992959       1.289481       6.585705          -0.000009
          122              C      11.196586       8.277690       1.084012      -0.100588      38.100116 0.49238847E+03  0.11886802E+05                                 9.814190                            7.409466       0.034944       2.009365                    0.999057      28.526274      81.854151       0.606809       0.418116      -1.068055      -0.047563       0.010951       0.017978       0.052013      -0.000532      -0.001535      -0.021543       0.000687       0.046080      -0.020956      -0.007254       0.028210             11.321282      14.388662       0.272933      -2.478833      11.073009       3.633942       8.502174          -0.000001
          123              C      12.401957       7.626696       0.437259       0.668791      20.704045 0.23076255E+03  0.47221111E+04                                 7.143873                            5.529927      -0.248449       1.993367                    0.998866      21.936191      62.713285       0.602324       0.496941      -0.998487       0.034881      -0.037149      -0.066359       0.083667       0.047710       0.075579       0.040346       0.015416       0.110059      -0.074297      -0.043753       0.118050              8.073860       8.635442      -1.321557      -3.007752       7.935872      -0.752744       7.650265          -0.000005
          124              C      11.822031       3.222693       3.046194       0.580948      22.814471 0.25690437E+03  0.53689093E+04                                 7.463442                            5.709431      -0.074873       2.025719                    0.999570      22.817182      64.690490       0.615951       0.475823      -1.015232       0.027485       0.018540      -0.024196       0.041044      -0.020445       0.020905       0.085141      -0.052394       0.154804      -0.086886      -0.028148       0.115035              8.598122       9.723424       2.287223      -1.407060       9.227303      -3.680242       6.843640          -0.000004
          125              C      10.843782       2.306497       3.686857      -0.070334      37.155263 0.46623059E+03  0.11118369E+05                                 9.698411                            7.245394       0.033586       2.016107                    0.999241      28.035895      80.323761       0.608291       0.422235      -1.063946      -0.028716      -0.028915      -0.004111       0.040959      -0.014905      -0.005614       0.005801       0.005849      -0.064930      -0.023001      -0.004325       0.027326             11.188057      12.066758       4.175849      -0.101141      10.577346      -4.392412      10.920067          -0.000009
          126              C       9.664248       2.041128       2.996257      -0.098052      30.405721 0.43348674E+03  0.10266888E+05                                 8.648302                            7.119183      -0.223132       1.903825                    0.999052      29.857316      88.469158       0.589831       0.438446      -1.042078       0.015544      -0.011709       0.018325       0.026731      -0.015152       0.018351      -0.012886      -0.011062       0.050867      -0.026528      -0.007968       0.034496              9.186635      10.516383       2.916756       0.535166       8.903956      -2.303212       8.139566           0.000002
          127              C      11.737415      14.456472       3.496851      -0.091025      27.654162 0.40800235E+03  0.94637845E+04                                 7.971201                            6.793097       0.223975       2.056448                    0.999690      28.600528      82.314358       0.622586       0.424135      -1.056783       0.023481      -0.003618       0.009643       0.025640       0.004230       0.017251       0.002195       0.018663       0.013595      -0.013155      -0.010540       0.023695              8.261065       8.662780       2.036123       0.267932       8.053548      -2.457581       8.066868          -0.000010
          128              C      11.957221      13.813820       4.723367      -0.069812      28.222999 0.43734109E+03  0.10360818E+05                                 8.228194                            7.128683      -0.019286       1.979698                    0.998648      29.199276      85.978714       0.593339       0.435742      -1.045736       0.022411       0.014751      -0.014751       0.030617       0.014026      -0.009101       0.003165       0.000061       0.000357      -0.018292       0.002932       0.015361              8.547615       9.276821       2.242119       0.522388       7.984553      -2.384335       8.381471          -0.000003
          129              C      13.122905      14.056862       5.424930      -0.149406      31.433366 0.48351937E+03  0.11753081E+05                                 8.818798                            7.484659      -0.110510       1.934637                    0.998276      30.725944      91.827760       0.579972       0.434472      -1.045860      -0.013351       0.011584      -0.016563       0.024223      -0.012405      -0.004690      -0.007861      -0.003213       0.063348      -0.024733       0.001601       0.023131              9.356709      11.410270       3.293283       0.801975       8.407367      -2.192432       8.252488          -0.000016
          130              C      14.090619      14.942715       4.910938       0.053874      34.785732 0.44222932E+03  0.10427574E+05                                 9.355974                            7.120938      -0.142157       1.962297                    0.999165      27.258152      78.144258       0.604105       0.429990      -1.057085       0.006184      -0.004179       0.003494       0.008241      -0.002836       0.017408       0.009195       0.022762      -0.064566      -0.030688       0.002451       0.028237             10.561127      12.361104       2.843060       2.517621       8.469520      -2.848078      10.852755          -0.000002
          131              C      15.290558      15.190851       5.780583       0.055638      34.090061 0.42641208E+03  0.99557965E+04                                 9.231072                            6.977996      -0.147257       1.967392                    0.999071      26.756750      76.137045       0.612627       0.428216      -1.058994      -0.002826      -0.020170      -0.024171       0.031607       0.013769      -0.007707      -0.013488       0.025214       0.035365      -0.027010       0.001385       0.025625             10.539663      12.183176      -0.213902       5.096389      11.302414      -0.910560       8.133399          -0.000005
          132              C      12.670454       3.224799       6.125274       0.043273      26.922282 0.36675418E+03  0.83229044E+04                                 8.003823                            6.552403       0.014427       2.013889                    0.999143      27.201770      78.651619       0.614821       0.438993      -1.042744       0.055506       0.009406       0.016031       0.058535      -0.028259      -0.045762      -0.029137       0.032238       0.088928      -0.071893       0.007946       0.063948              8.652952       9.137800       0.120152       3.092614      10.515416      -0.349350       6.305641          -0.000003
          133              C      17.367487      15.699182       7.439486       0.041793      26.888922 0.35196916E+03  0.78889809E+04                                 7.889642                            6.348595       0.088831       2.030399                    0.999690      27.075043      77.267360       0.636367       0.429420      -1.050722      -0.031446       0.017971      -0.022737       0.042764       0.008686      -0.014718       0.012128       0.093112       0.133734      -0.071232       0.018543       0.052689              8.675106       8.202779      -0.932600       2.640334      11.861285      -1.420313       5.961256          -0.000023
          134              C      17.046123      14.375845       7.192234      -0.076949      37.715894 0.46945488E+03  0.11196731E+05                                 9.781816                            7.232670      -0.022276       1.994796                    0.999260      27.995818      79.798281       0.614574       0.417864      -1.068417      -0.033326       0.019825      -0.025289       0.046294       0.007709      -0.002682       0.016380       0.004341       0.052263      -0.022513      -0.002422       0.024935             11.692766      11.620280      -2.988732       4.770543      15.092200      -3.040954       8.365820           0.000004
          135              C      15.990905      14.127409       6.332333      -0.117537      33.158249 0.45490310E+03  0.10891754E+05                                 9.195807                            7.289999      -0.085144       1.952259                    0.998795      29.910969      88.762901       0.583929       0.438094      -1.043536       0.012699       0.008060       0.005152       0.015899       0.020793      -0.042745       0.011795       0.012253       0.069099      -0.052469      -0.001502       0.053971             10.346750      11.648547      -2.135892       4.838525      11.368446      -2.069934       8.023255          -0.000005
          136              C      17.843804      13.288281       7.813409       0.662344      21.668761 0.23616231E+03  0.48615516E+04                                 7.363332                            5.596639      -0.316934       1.967881                    0.998768      22.138649      63.520569       0.598228       0.497365      -0.998086       0.040083      -0.056139       0.030145       0.075280       0.044594      -0.051335      -0.012748       0.066011      -0.045944      -0.055537      -0.033374       0.088911              8.496291       7.307658      -2.154828       2.862296      10.296294      -0.705463       7.884920          -0.000000
          137              N      11.508055      10.291076       5.232487      -0.240823      33.401608 0.52323266E+03  0.12634388E+05                                 8.549496                            7.379896       0.488046       2.170363                    0.998939      28.041762      76.636890       0.649845       0.390334      -1.102944      -0.046269       0.079686       0.216237       0.235052       0.024219       0.058457      -0.082280       0.099731      -0.417449      -0.187142       0.054640       0.132503              9.108854      12.961492       0.750729      -0.130086       6.104787       1.621495       8.260282          -0.000007
          138              N       7.437874       5.503258      10.429653      -0.251494      31.435070 0.48971898E+03  0.11619608E+05                                 8.117223                            7.051569       0.300183       2.087721                    0.999826      28.443839      76.809661       0.677963       0.380764      -1.110904       0.046733       0.245798      -0.113256       0.274641      -0.039382       0.067690       0.128088       0.315952       0.132157      -0.248894       0.074548       0.174346              8.379926       9.258675       1.113977       2.531787       8.910516      -0.181905       6.970586          -0.000008
          139              N       7.541977      14.307316       5.243449      -0.234985      32.555548 0.45283930E+03  0.10508354E+05                                 8.346124                            6.778657       0.650921       2.244191                    0.999449      26.742134      70.799419       0.693651       0.380517      -1.114038       0.056033       0.203256       0.057016       0.218412      -0.054336       0.030998      -0.053371       0.175527       0.170138      -0.141300       0.027036       0.114264              9.169360      10.196709      -0.761281       3.497347      10.538367      -1.178486       6.773004          -0.000012
          140              N       9.719257       7.524040       6.947418      -0.240823      33.401608 0.52323268E+03  0.12634389E+05                                 8.549496                            7.379897       0.488044       2.170363                    0.998939      28.041761      76.636892       0.649845       0.390335      -1.102944       0.046269      -0.079686      -0.216237       0.235051       0.024219       0.058457      -0.082280       0.099731      -0.417449      -0.187142       0.054639       0.132503              9.108855      12.961492       0.750729      -0.130087       6.104788       1.621495       8.260283          -0.000008
          141              N      13.789438      12.311858       1.750252      -0.251493      31.435063 0.48971885E+03  0.11619604E+05                                 8.117222                            7.051568       0.300183       2.087721                    0.999826      28.443836      76.809651       0.677963       0.380764      -1.110904      -0.046733      -0.245798       0.113256       0.274641      -0.039382       0.067690       0.128088       0.315952       0.132156      -0.248894       0.074548       0.174346              8.379924       9.258672       1.113976       2.531785       8.910516      -0.181905       6.970585          -0.000008
          142              N      13.685335       3.507800       6.936456      -0.234985      32.555545 0.45283926E+03  0.10508353E+05                                 8.346123                            6.778656       0.650922       2.244191                    0.999449      26.742134      70.799419       0.693651       0.380517      -1.114038      -0.056032      -0.203257      -0.057016       0.218412      -0.054336       0.030999      -0.053371       0.175527       0.170137      -0.141300       0.027036       0.114264              9.169359      10.196707      -0.761281       3.497347      10.538366      -1.178487       6.773003          -0.000012
          143              O       7.636775      10.899845       6.430990      -0.597634      41.599844 0.62862498E+03  0.15714629E+05                                 9.562047                            7.822287       0.060387       2.075410                    0.994266      28.072098      75.252825       0.671253       0.365012      -1.134245       0.048240       0.018876       0.009152       0.052604       0.014270       0.032946      -0.023588      -0.098627       0.029903      -0.072547       0.016161       0.056386             10.716045      15.643433       2.027662       4.028510       7.631788       1.646786       8.872914          -0.000004
          144              O       8.261862      11.648377       8.415096      -0.643887      44.238119 0.70430395E+03  0.18119994E+05                                 9.944216                            8.288938      -0.097665       2.010189                    0.992831      29.096086      79.212430       0.650788       0.365821      -1.133243       0.021800      -0.029326      -0.070712       0.079595       0.003215       0.000893      -0.013482      -0.112636       0.030419      -0.061503       0.006159       0.055343             11.039319       9.222543      -1.414605      -3.977302       8.708793       3.543861      15.186620          -0.000012
          145              O      16.075225       9.798097       6.835363      -0.684069      49.785126 0.80168917E+03  0.21360746E+05                                10.871558                            8.886977      -0.304610       1.916427                    0.995230      30.809688      86.101746       0.622246       0.369431      -1.127473      -0.042940       0.026710       0.041811       0.065616      -0.019841       0.012247      -0.016968       0.090772       0.185324      -0.081829       0.013868       0.067962             12.493089      17.422923      -1.338209      -5.499755       9.182068       1.817033      10.874276          -0.000005
          146              O      14.437875       8.687207       7.731804      -0.565671      33.214270 0.54201994E+03  0.13024017E+05                                 8.109271                            7.177648       0.418315       2.199686                    0.994413      27.209528      70.928592       0.715148       0.356435      -1.143872      -0.032082       0.010409       0.024143       0.041479       0.049132       0.061623      -0.038342      -0.049145      -0.007344      -0.105049       0.048887       0.056162              8.606012       8.380666       1.871749      -1.042696      11.258856       0.907378       6.178513          -0.000012
          147              O       5.853362       9.161371       7.863347      -0.610879      40.109281 0.66798938E+03  0.16944467E+05                                 9.331931                            8.097508      -0.080845       2.032992                    0.991801      28.299221      76.275181       0.655969       0.368099      -1.132508      -0.001639      -0.026950       0.034558       0.043855      -0.003256      -0.065955       0.020171      -0.049136      -0.016273      -0.081225       0.019517       0.061709             10.025916       7.704487      -0.129357       1.025969      14.047687      -2.121836       8.325573          -0.000015
          148              O       4.648593       7.263625       7.927900      -0.611031      39.096122 0.55513265E+03  0.13435261E+05                                 9.137248                            7.282015       0.191683       2.118125                    0.995626      27.711716      72.784015       0.706511       0.358210      -1.141074       0.045470       0.019466       0.042953       0.065509       0.023954      -0.050222       0.042749       0.024763       0.028694      -0.078528       0.016449       0.062079             10.394442      14.625144       3.914226       4.255636       8.630077       1.508155       7.928105          -0.000018
          149              O       8.630146      11.401076      11.566038      -0.609369      37.735863 0.60247335E+03  0.14934691E+05                                 8.979072                            7.684636      -0.034291       2.043885                    0.992261      28.292685      76.072682       0.672214       0.367570      -1.129768       0.074224      -0.017932       0.085541       0.114665       0.022048       0.057149       0.004760      -0.063594       0.014206      -0.077282       0.020661       0.056621              9.675866       7.533548      -2.668767       0.415728      12.643383      -2.696081       8.850668          -0.000032
          150              O       2.640143       4.872536       0.282574      -0.624025      42.656587 0.63490461E+03  0.15935769E+05                                 9.832629                            7.888466      -0.101526       2.016898                    0.993766      28.582751      77.165953       0.663947       0.367543      -1.130535       0.056716       0.018507      -0.024556       0.064516       0.063869       0.037129      -0.011256      -0.000532       0.093208      -0.089346       0.026741       0.062605             11.391567      11.478933       2.377115      -5.841543       8.072221      -2.182508      14.623547          -0.000020
          151              O       8.170148      14.756489       8.954666      -0.611311      33.425910 0.55997300E+03  0.13591921E+05                                 8.155991                            7.296470       0.461889       2.183516                    0.998039      28.325763      74.685740       0.707787       0.356525      -1.141573       0.021131       0.033142      -0.018869       0.043599      -0.009122       0.015087       0.065525       0.106272      -0.038554      -0.099166       0.036305       0.062861              8.614317      12.411635       1.057620      -0.198557       6.774275      -1.436858       6.657040          -0.000021
          152              O       9.793331      13.681143       9.899827      -0.600727      34.113334 0.54284193E+03  0.13070296E+05                                 8.285748                            7.185601       0.549566       2.219708                    0.997268      28.012406      73.491415       0.713198       0.356684      -1.141783       0.024378       0.024197      -0.007772       0.035216      -0.034376       0.015247       0.003770      -0.142870       0.119088      -0.100878       0.041446       0.059433              9.053036       7.402061      -0.319401      -0.326910      11.228779      -3.982159       8.528269          -0.000023
          153              O       3.404038       5.651742       4.915810      -0.640688      45.029374 0.71570268E+03  0.18494344E+05                                10.063562                            8.353449      -0.128235       1.996666                    0.993572      29.251340      79.909493       0.648290       0.365620      -1.132968       0.005866      -0.051894      -0.066809       0.084799       0.034003      -0.040687       0.007901       0.001625      -0.063557      -0.059100       0.005224       0.053876             11.186696       7.991011      -1.549071      -0.354757      17.568271       3.517934       8.000806          -0.000002
          154              O       2.766655       4.267373       3.294664      -0.596966      38.642547 0.58935350E+03  0.14501225E+05                                 9.107529                            7.556523       0.100315       2.089534                    0.993570      27.986002      74.497173       0.685138       0.363328      -1.135242       0.028957      -0.010704       0.036200       0.047577       0.063329      -0.014418       0.002586       0.064441       0.118132      -0.091472       0.033459       0.058014             10.157984      10.997179      -0.373258       5.317388       6.562131      -0.867501      12.914641          -0.000024
          155              O       6.066640      12.120094       4.476115      -0.944514      32.449697 0.53174258E+03  0.12849132E+05                                 8.077687                            7.084163      -0.075404       1.989720                    0.997148      30.552839      82.630664       0.716188       0.353921      -1.134030       0.035465       0.026607      -0.078689       0.090319      -0.063295       0.002067      -0.015095       0.028303       0.052234      -0.074769       0.015631       0.059138              8.621486       8.865833       3.564623       0.543170      11.091627       0.420003       5.906999          -0.000048
          156              O       6.166341      10.824136      10.100795      -0.868359      31.948559 0.60520885E+03  0.15119357E+05                                 8.111780                            7.683318      -0.339430       1.926283                    0.993468      30.174331      83.229489       0.670277       0.365783      -1.123675      -0.100763      -0.020245       0.037507       0.109406      -0.010700       0.023086       0.007176       0.079351      -0.046556      -0.039039      -0.016684       0.055722              8.441386       8.241215       0.166950       1.201539       7.331394       1.656546       9.751548          -0.000023
          157              O       7.893831      14.522776      11.797456      -0.974044      30.205627 0.53600557E+03  0.12910936E+05                                 7.571276                            7.031039       0.190654       2.103421                    0.993300      29.600911      78.586923       0.735219       0.345860      -1.146508       0.015341       0.022309       0.029381       0.039953      -0.029687      -0.012237      -0.016170       0.045728       0.042350      -0.050666       0.019054       0.031612              7.759647       7.278590       2.300570      -1.292652       7.936210       0.738468       8.064141          -0.000044
          158              O      13.590537       6.915271       5.748915      -0.597634      41.599849 0.62862504E+03  0.15714631E+05                                 9.562048                            7.822287       0.060386       2.075410                    0.994266      28.072099      75.252830       0.671253       0.365012      -1.134245      -0.048240      -0.018876      -0.009152       0.052604       0.014270       0.032946      -0.023588      -0.098627       0.029903      -0.072547       0.016161       0.056386             10.716046      15.643435       2.027662       4.028510       7.631788       1.646786       8.872915          -0.000004
          159              O      12.965450       6.166739       3.764809      -0.643887      44.238120 0.70430397E+03  0.18119995E+05                                 9.944217                            8.288938      -0.097665       2.010189                    0.992831      29.096086      79.212432       0.650788       0.365821      -1.133243      -0.021800       0.029326       0.070712       0.079595       0.003215       0.000893      -0.013482      -0.112636       0.030419      -0.061503       0.006159       0.055343             11.039319       9.222544      -1.414605      -3.977302       8.708793       3.543862      15.186621          -0.000012
          160              O       5.152087       8.017019       5.344542      -0.684069      49.785131 0.80168927E+03  0.21360749E+05                                10.871559                            8.886977      -0.304610       1.916427                    0.995230      30.809690      86.101754       0.622246       0.369431      -1.127473       0.042940      -0.026710      -0.041811       0.065616      -0.019841       0.012247      -0.016968       0.090772       0.185324      -0.081829       0.013868       0.067962             12.493090      17.422924      -1.338209      -5.499756       9.182069       1.817034      10.874277          -0.000005
          161              O       6.789437       9.127909       4.448101      -0.565671      33.214265 0.54201981E+03  0.13024014E+05                                 8.109270                            7.177647       0.418315       2.199686                    0.994413      27.209526      70.928584       0.715148       0.356435      -1.143872       0.032082      -0.010408      -0.024143       0.041479       0.049132       0.061623      -0.038342      -0.049145      -0.007344      -0.105049       0.048887       0.056163              8.606011       8.380665       1.871749      -1.042695      11.258855       0.907378       6.178512          -0.000012
          162              O      15.373950       8.653745       4.316558      -0.610879      40.109277 0.66798931E+03  0.16944465E+05                                 9.331931                            8.097508      -0.080845       2.032992                    0.991801      28.299219      76.275178       0.655969       0.368099      -1.132508       0.001639       0.026950      -0.034559       0.043855      -0.003256      -0.065955       0.020171      -0.049136      -0.016272      -0.081225       0.019517       0.061709             10.025916       7.704487      -0.129357       1.025969      14.047688      -2.121836       8.325573          -0.000015
          163              O      16.578719      10.551491       4.252005      -0.611031      39.096113 0.55513246E+03  0.13435255E+05                                 9.137247                            7.282014       0.191683       2.118125                    0.995626      27.711712      72.784000       0.706511       0.358210      -1.141074      -0.045471      -0.019466      -0.042953       0.065509       0.023954      -0.050222       0.042749       0.024763       0.028694      -0.078528       0.016449       0.062079             10.394441      14.625142       3.914227       4.255635       8.630076       1.508155       7.928104          -0.000018
          164              O      12.597166       6.414040       0.613867      -0.609369      37.735854 0.60247318E+03  0.14934686E+05                                 8.979071                            7.684635      -0.034291       2.043885                    0.992261      28.292681      76.072670       0.672214       0.367570      -1.129768      -0.074224       0.017932      -0.085541       0.114665       0.022048       0.057149       0.004760      -0.063594       0.014206      -0.077282       0.020661       0.056621              9.675865       7.533547      -2.668766       0.415728      12.643381      -2.696080       8.850667          -0.000032
          165              O      18.587169      12.942580      11.897331      -0.624025      42.656576 0.63490444E+03  0.15935763E+05                                 9.832627                            7.888465      -0.101526       2.016898                    0.993766      28.582748      77.165939       0.663947       0.367543      -1.130535      -0.056717      -0.018507       0.024556       0.064516       0.063869       0.037129      -0.011256      -0.000532       0.093207      -0.089346       0.026741       0.062605             11.391565      11.478930       2.377114      -5.841541       8.072220      -2.182508      14.623543          -0.000020
          166              O      13.057164       3.058627       3.225239      -0.611311      33.425919 0.55997319E+03  0.13591927E+05                                 8.155993                            7.296471       0.461890       2.183515                    0.998039      28.325767      74.685755       0.707787       0.356525      -1.141573      -0.021131      -0.033142       0.018869       0.043599      -0.009122       0.015087       0.065526       0.106271      -0.038554      -0.099166       0.036305       0.062861              8.614318      12.411637       1.057620      -0.198557       6.774276      -1.436859       6.657042          -0.000021
          167              O      11.433981       4.133973       2.280078      -0.600727      34.113331 0.54284190E+03  0.13070295E+05                                 8.285748                            7.185601       0.549566       2.219708                    0.997268      28.012404      73.491411       0.713198       0.356684      -1.141783      -0.024378      -0.024197       0.007772       0.035216      -0.034376       0.015247       0.003770      -0.142870       0.119088      -0.100878       0.041446       0.059433              9.053036       7.402061      -0.319401      -0.326910      11.228778      -3.982158       8.528269          -0.000023
          168              O      17.823274      12.163374       7.264095      -0.640688      45.029374 0.71570268E+03  0.18494344E+05                                10.063562                            8.353449      -0.128236       1.996666                    0.993572      29.251340      79.909493       0.648290       0.365620      -1.132968      -0.005866       0.051894       0.066809       0.084799       0.034003      -0.040687       0.007901       0.001625      -0.063557      -0.059100       0.005224       0.053876             11.186696       7.991011      -1.549071      -0.354758      17.568272       3.517934       8.000806          -0.000002
          169              O      18.460657      13.547743       8.885241      -0.596967      38.642544 0.58935344E+03  0.14501223E+05                                 9.107529                            7.556523       0.100315       2.089534                    0.993570      27.986000      74.497168       0.685138       0.363328      -1.135242      -0.028957       0.010704      -0.036200       0.047577       0.063328      -0.014418       0.002586       0.064441       0.118131      -0.091472       0.033459       0.058014             10.157984      10.997179      -0.373258       5.317388       6.562131      -0.867502      12.914641          -0.000025
          170              O      15.160672       5.695022       7.703790      -0.944515      32.449731 0.53174350E+03  0.12849160E+05                                 8.077695                            7.084171      -0.075404       1.989720                    0.997148      30.552851      82.630719       0.716187       0.353922      -1.134030      -0.035464      -0.026607       0.078688       0.090319      -0.063296       0.002067      -0.015095       0.028303       0.052235      -0.074770       0.015631       0.059139              8.621493       8.865839       3.564622       0.543169      11.091636       0.420001       5.907006          -0.000048
          171              O       2.335971       6.990980       2.079110      -0.868359      31.948559 0.60520886E+03  0.15119357E+05                                 8.111780                            7.683318      -0.339430       1.926283                    0.993468      30.174331      83.229488       0.670277       0.365783      -1.123675       0.100763       0.020245      -0.037507       0.109406      -0.010700       0.023086       0.007176       0.079351      -0.046556      -0.039039      -0.016684       0.055722              8.441386       8.241215       0.166950       1.201539       7.331394       1.656546       9.751548          -0.000023
          172              O      13.333481       3.292340       0.382449      -0.974044      30.205631 0.53600563E+03  0.12910937E+05                                 7.571276                            7.031038       0.190653       2.103421                    0.993300      29.600914      78.586932       0.735219       0.345860      -1.146508      -0.015341      -0.022309      -0.029381       0.039954      -0.029686      -0.012237      -0.016170       0.045727       0.042350      -0.050666       0.019054       0.031612              7.759647       7.278591       2.300571      -1.292652       7.936211       0.738468       8.064140          -0.000044

******************************************************
Auxiliary information for the entire system
The total spin magnetic moment of the unit cell is   -0.001523
The total net atomic charge of the unit cell is   -0.000005
Accuracy of reproducing the electrostatic potential in the unit cell:
  The inner radius (bohr) =    5.0000
  The outer radius (bohr) =   12.0000
  Valid grid points have density less than (e/(bohr^3)) =    0.0001
  The number of valid grid points were=        14339
  The rms potential error without charges in kcal/mol is=      3.90047
  The rms potential error with partial charges in kcal/mol is=      1.72256
  The RRMSE value at monopole order=      0.44163
  The rms potential error with partial charges and cloud penetration in kcal/mol is=      1.71627
  The RRMSE value at monopole order with cloud penetration is=      0.44002
  The rms potential error with partial charges and atomic dipoles in kcal/mol is=      0.56296
  The RRMSE value at dipole order=      0.14433
  The rms potential error with partial charges, atomic dipoles and cloud penetration in kcal/mol is=      0.55228
  The RRMSE value at dipole order with cloud penetration=      0.14159

******************************************************
The electron densities and ab initio electrostatic potential were computed in VASP using the PBE functional and
projector augmented wave method. See the main text of the journal article for a description of computational details.
The atomic charges, dipoles, and quadrupoles were computed with the DDEC6 method as described in
(a) T. A. Manz and N. Gabaldon Limas, RSC Adv. 6 (2016) 47771-47801 DOI: 10.1039/c6ra04656h
(b) N. Gabaldon Limas and T. A. Manz, RSC Adv. 8 (2018) 2678-2707 DOI: 10.1039/c7ra11829e.
For each atom in the material, the electron cloud parameters were fit to the spherically averaged atom-in-material
electron density using radial positions for which this density was between 10^-4 and 10^-2 electrons per cubic bohr.
The polarizabilities, dispersion coefficients, and quantum Drude oscillator (QDO) parameters were fit using the MCLF method.
The magnetic structure of the system was optimized in VASP from the default ferromagnetic initial guess using spin polarization.
The atomic spin moments (ASMs) were computed on this optimized magnetic structure using the DDEC6 partition as inputs
to the method of T. A. Manz and D. S. Sholl, J. Chem. Theory Comput. 7 (2011) 4146-4164 DOI: 10.1021/ct200539n.
The RMSE and RRMSE were computed using a uniform grid with Ewald summation.
