# Supplementary material for: A collection of forcefield precursors for metal–organic frameworks
Source: RSC Adv. 2019 Nov 13;9(63):36492–507. doi: 10.1039/c9ra07327b (PMC9075174; doi:10.1039/c9ra07327b)
Supplement: RA-009-C9RA07327B-s6349 [file RA-009-C9RA07327B-s6349.xyz]

  166
jmolscript: load "" {1 1 1} spacegroup "x,y,z" unitcell [{     12.788000     0.000000     0.000000 }, {      3.070664    13.320658     0.000000 }, {      5.564778     4.609612    12.236717 }]
Tb    13.173721     6.137420    12.096851     2.065113
Tb     9.684300     3.939745     4.101258     2.045425
Tb     8.249721    11.792850     0.139866     2.065113
Tb    11.739142    13.990525     8.135459     2.045425
H     14.321331     8.452769    10.932283     0.485914
H     13.106911     7.380093    10.521129     0.447169
H     10.678766     6.271832     5.839361     0.570723
H      9.444496     5.126876     5.787967     0.469563
H      5.206820     4.375473     0.037934     0.120901
H     10.202717    12.906781    11.896536     0.087988
H      7.515312     7.009111     1.940743     0.108180
H      2.668182     4.783891     0.160301     0.102402
H      6.300573     8.983767    11.249214     0.097321
H      5.905409    10.001950     9.231379     0.106729
H      7.478012    11.448877     8.355230     0.113383
H     15.562381    15.681123     9.112683     0.118519
H     16.008006    13.815043     7.840065     0.107139
H     18.068206    12.813315     7.967326     0.109312
H      6.910142    13.697191     9.334168     0.112286
H     13.094510    11.672962     0.293681     0.083441
H      4.094837    11.991755     1.030332     0.098339
H      8.468481    15.244805     9.701269     0.126551
H      8.014322    15.732462     6.823193     0.122202
H     15.737996     3.399816     7.469292     0.107924
H     15.748065     5.540247     8.320968     0.116041
H      4.929857     6.698506     8.531439     0.117271
H      7.001138     7.727436     7.065480     0.094928
H     10.430962     7.927295     8.897317     0.099357
H      8.258859     4.579269     9.178761     0.120357
H      7.102111     9.477501     1.304434     0.485914
H      8.316531    10.550177     1.715588     0.447169
H     10.744676    11.658438     6.397356     0.570723
H     11.978946    12.803394     6.448750     0.469563
H     16.216622    13.554797    12.198783     0.120901
H     11.220725     5.023489     0.340181     0.087988
H     13.908130    10.921159    10.295974     0.108180
H     18.755260    13.146379    12.076416     0.102402
H     15.122869     8.946503     0.987503     0.097321
H     15.518033     7.928320     3.005338     0.106729
H     13.945430     6.481393     3.881487     0.113382
H      5.861061     2.249147     3.124034     0.118519
H      5.415436     4.115227     4.396652     0.107139
H      3.355236     5.116955     4.269391     0.109312
H     14.513300     4.233079     2.902549     0.112286
H      8.328932     6.257308    11.943036     0.083441
H     17.328605     5.938515    11.206385     0.098339
H     12.954961     2.685465     2.535448     0.126551
H     13.409120     2.197808     5.413524     0.122202
H      5.685446    14.530454     4.767425     0.107924
H      5.675377    12.390023     3.915749     0.116041
H     16.493585    11.231764     3.705278     0.117271
H     14.422304    10.202834     5.171237     0.094928
H     10.992480    10.002975     3.339400     0.099357
H     13.164583    13.351001     3.057956     0.120357
C      7.275654     4.419956     1.743732     0.685320
C      6.471457     5.524412     1.114765    -0.071979
C      5.426504     5.254920     0.250853    -0.116825
C     10.268472    10.925226    11.936917     0.059113
C      5.109957     7.584267     0.026921     0.035386
C      6.801557     6.834726     1.371736     0.048737
C      9.063129    10.671360    11.079124     0.052457
C      8.091968     9.811096    11.578382    -0.143013
C      6.931730     9.566278    10.893125    -0.067253
C      6.695520    10.169072     9.692704    -0.088096
C      7.639797    11.029440     9.168972    -0.101388
C      8.832202    11.277692     9.845662    -0.066912
C      9.833203    12.183213     9.183656     0.584187
C     16.966307    17.056963    10.735272     0.642178
C     17.359971    15.812487    10.005963    -0.068906
C     16.398669    15.279090     9.162854    -0.107336
C     16.662795    14.163366     8.400506    -0.084597
C     17.887244    13.573816     8.472703    -0.078004
C     18.864031    14.107420     9.298681    -0.139344
C     18.638667    15.233082    10.073265     0.041353
C     19.742023    15.701868    10.964098     0.040805
C     13.973473    11.577086     0.007342     0.026206
C      3.407935    11.757274     0.450311     0.052617
C      9.311164    15.868271    11.437659    -0.083218
C      8.275092    15.553696    10.556616    -0.115886
C     10.734781    15.654672    11.050979     0.696281
C      7.335101     3.359494     6.577235     0.684946
C      6.129425     3.992204     7.217216    -0.093720
C      4.941662     3.283861     7.143795    -0.098821
C      3.750556     3.868849     7.543936    -0.089870
C     16.545568     5.144910     8.052983    -0.057116
C      4.936371     5.842285     8.168009    -0.145287
C      6.144153     5.283223     7.748289     0.061492
C      7.406065     6.019413     8.037076     0.043429
C      7.646923     7.319661     7.599001     0.018204
C      9.666080     7.446034     8.677056     0.045711
C      9.521812     6.156795     9.172643    -0.074490
C      8.377152     5.441921     8.852041    -0.115089
C     10.567124     5.546815    10.046345     0.666690
C     14.147788    13.510314    10.492985     0.685320
C     14.951985    12.405858    11.121952    -0.071979
C     15.996938    12.675350    11.985864    -0.116825
C     11.154970     7.005044     0.299800     0.059113
C     10.748707     5.736391    -0.026921     0.035386
C     14.621885    11.095544    10.864981     0.048737
C     12.360313     7.258910     1.157593     0.052457
C     13.331474     8.119174     0.658335    -0.143013
C     14.491712     8.363992     1.343592    -0.067253
C     14.727922     7.761198     2.544013    -0.088096
C     13.783645     6.900830     3.067745    -0.101388
C     12.591240     6.652578     2.391055    -0.066912
C     11.590239     5.747057     3.053061     0.584187
C      4.457135     0.873307     1.501445     0.642178
C      4.063471     2.117783     2.230754    -0.068906
C      5.024773     2.651180     3.073863    -0.107336
C      4.760647     3.766904     3.836211    -0.084597
C      3.536198     4.356454     3.764014    -0.078004
C      2.559411     3.822850     2.938036    -0.139344
C      2.784775     2.697188     2.163452     0.041353
C      1.681419     2.228402     1.272619     0.040805
C      1.885191     1.743572    -0.007342     0.026206
C     18.015507     6.172996    11.786406     0.052618
C     12.112278     2.061999     0.799058    -0.083217
C     13.148350     2.376574     1.680101    -0.115886
C     10.688661     2.275598     1.185738     0.696281
C     14.088341    14.570776     5.659482     0.684946
C     15.294017    13.938066     5.019501    -0.093719
C     16.481780    14.646409     5.092922    -0.098821
C     17.672886    14.061421     4.692781    -0.089870
C      4.877874    12.785360     4.183734    -0.057116
C     16.487071    12.087985     4.068708    -0.145287
C     15.279289    12.647047     4.488428     0.061492
C     14.017377    11.910857     4.199641     0.043429
C     13.776519    10.610609     4.637716     0.018204
C     11.757362    10.484236     3.559661     0.045711
C     11.901630    11.773475     3.064074    -0.074490
C     13.046290    12.488349     3.384676    -0.115089
C     10.856318    12.383455     2.190372     0.666690
N      6.139579     7.871236     0.838215    -0.240108
N     14.938208    11.918868     0.865136    -0.237717
N      8.749339     8.019577     7.897577    -0.259869
N     15.283863    10.059034    11.398502    -0.240108
N      6.485234     6.011402    11.371581    -0.237717
N     12.674103     9.910693     4.339140    -0.259869
O      7.261712     3.312355     1.183291    -0.706572
O      7.886683     4.689117     2.808327    -0.668327
O      9.424176    13.110058     8.426203    -0.636536
O     11.055187    12.009921     9.367207    -0.634162
O     14.506164     4.799875    10.584760    -0.600937
O     15.950540    17.020399    11.493948    -0.767488
O     11.602325    15.936360    11.897760    -0.654081
O     10.977410    15.185606     9.915412    -0.712982
O      8.045106     4.078943     5.849151    -0.687151
O     10.584845    15.438699     6.739984    -0.701732
O     10.364589     4.352166    10.414670    -0.658897
O     11.563952     6.241707    10.366947    -0.675129
O     13.789850     7.879251    10.590879    -0.979599
O     10.125077     5.635319     5.758599    -1.011155
O     14.161730    14.617915    11.053426    -0.706572
O     13.536759    13.241153     9.428390    -0.668327
O     11.999266     4.820212     3.810514    -0.636536
O     10.368255     5.920349     2.869510    -0.634162
O      6.917278    13.130395     1.651957    -0.600937
O      5.472902     0.909871     0.742769    -0.767488
O      9.821117     1.993910     0.338957    -0.654081
O     10.446032     2.744664     2.321305    -0.712982
O     13.378336    13.851327     6.387566    -0.687151
O     10.838597     2.491571     5.496733    -0.701732
O     11.058853    13.578104     1.822047    -0.658897
O      9.859490    11.688563     1.869770    -0.675129
O      7.633592    10.051019     1.645838    -0.979599
O     11.298365    12.294951     6.478118    -1.011155

The following XYZ coordinates are in angstroms. Other properties are in atomic units.
The sperically averaged electron density of each atom fit to a function of the form exp(a - br)
eigen_1, eigen_2 and eigen_3 are the three eigenvalues of traceless quadrupole moment tensor
  atom number  atomic symbol              X              Y              Z     net charge C6 coefficient C8 coefficient C10 coefficient fluctuating dipole atomic polarizability isotropic forcefield polarizability              a              b squared Pearson coefficient          <r^3>          <r^4>         wp_QDO          m_QDO          q_QDO       dipole_x       dipole_y       dipole_z         dipole            Qxy            Qxz            Qyz     Q(x^2-y^2)  Q(3z^2 - R^2)        eigen_1        eigen_2        eigen_3 static polarizability      alpha(xx)      alpha(xy)      alpha(xz)      alpha(yy)      alpha(yz)      alpha(zz) atomic spin moment
            1             Tb      13.173721       6.137420      12.096851       2.065113     156.756867 0.34563837E+04  0.12017009E+06                                18.600306                           15.474094       2.410352       2.500522                    0.999681      73.675376     170.089346       0.678128       0.259788      -1.359641       0.009082       0.003464       0.057586       0.058401      -0.033733      -0.016727      -0.017450       0.062160      -0.000346      -0.055269       0.007704       0.047565             21.571690      24.127048      -0.264104       0.828120      24.180110       2.688216      16.407912          -0.000002
            2             Tb       9.684300       3.939745       4.101258       2.045425     129.431170 0.28468006E+04  0.94965999E+05                                16.784689                           14.299491       2.350865       2.475379                    0.999550      74.261662     171.898930       0.681679       0.269349      -1.337820       0.015787      -0.009683      -0.026531       0.032356      -0.030814       0.007398       0.048797      -0.093359      -0.177660      -0.079634      -0.018822       0.098455             19.323507      17.750750      -0.721937      -4.019021      15.037305      -1.497613      25.182466          -0.000004
            3             Tb       8.249721      11.792850       0.139866       2.065113     156.756857 0.34563834E+04  0.12017008E+06                                18.600305                           15.474093       2.410352       2.500522                    0.999681      73.675375     170.089341       0.678128       0.259788      -1.359641      -0.009082      -0.003464      -0.057586       0.058401      -0.033733      -0.016727      -0.017450       0.062160      -0.000346      -0.055269       0.007704       0.047565             21.571689      24.127047      -0.264104       0.828120      24.180109       2.688216      16.407912          -0.000002
            4             Tb      11.739142      13.990525       8.135459       2.045425     129.431163 0.28468003E+04  0.94965990E+05                                16.784688                           14.299490       2.350865       2.475379                    0.999550      74.261663     171.898929       0.681679       0.269349      -1.337820      -0.015787       0.009683       0.026531       0.032356      -0.030814       0.007398       0.048797      -0.093359      -0.177660      -0.079634      -0.018822       0.098455             19.323506      17.750749      -0.721938      -4.019021      15.037304      -1.497613      25.182465          -0.000004
            5              H      14.321331       8.452769      10.932283       0.485914       0.402306 0.22447958E+01  0.16733256E+02                                 1.044903                            0.986637      -1.769708       2.204384                    0.998241       2.360855       6.613665       0.505281       1.626184      -0.640024       0.001957      -0.003420      -0.009920       0.010674      -0.015113      -0.003020      -0.005313       0.003741       0.017757      -0.019592       0.007036       0.012557              1.074657       1.091829       0.245946       0.090349       1.228999       0.110951       0.903143           0.000000
            6              H      13.106911       7.380093      10.521129       0.447169       0.427344 0.23766272E+01  0.17894232E+02                                 1.071910                            1.003360      -1.695388       2.229385                    0.996510       2.415607       6.707150       0.512118       1.588488      -0.646533      -0.008920      -0.004554      -0.019351       0.021789       0.000682       0.001000       0.000939      -0.003116       0.008926      -0.003293      -0.000164       0.003458              1.107229       1.258098       0.265086       0.064150       1.145365       0.037183       0.918225           0.000001
            7              H      10.678766       6.271832       5.839361       0.570723       0.258967 0.13417211E+01  0.88147638E+01                                 0.823024                            0.805555      -1.530313       2.501199                    0.999609       1.506746       3.993268       0.514041       1.813677      -0.621334       0.022102       0.017720       0.000307       0.028330       0.011063       0.000541      -0.000989       0.005936      -0.022204      -0.008706      -0.006450       0.015156              0.823112       0.833998       0.125936      -0.017205       0.862069       0.022924       0.773270           0.000003
            8              H       9.444496       5.126876       5.787967       0.469563       0.400889 0.22918292E+01  0.17313090E+02                                 1.072100                            1.019861      -1.871379       2.156859                    0.994535       2.534877       7.341400       0.476412       1.701887      -0.627652      -0.006761      -0.002024       0.005697       0.009070      -0.000173       0.001911      -0.000033       0.000615       0.005556      -0.001699      -0.001196       0.002895              1.089684       1.210296       0.240370      -0.079495       1.082666       0.006624       0.976089           0.000000
            9              H       5.206820       4.375473       0.037934       0.120901       0.942601 0.70562493E+01  0.68281491E+02                                 1.683889                            1.630139      -1.262884       2.289615                    0.993953       3.729844      10.957649       0.448199       1.412233      -0.680043      -0.009229      -0.033825      -0.009544       0.036337       0.007685       0.005826       0.004213      -0.013531      -0.003266      -0.011222      -0.002325       0.013546              1.695690       1.546068       0.141355       0.103456       2.155719       0.093771       1.385283           0.000002
           10              H      10.202717      12.906781      11.896536       0.087988       1.000089 0.72012204E+01  0.69880466E+02                                 1.734991                            1.630619      -1.213102       2.298080                    0.993809       3.827191      11.176137       0.455855       1.384618      -0.684964      -0.017507       0.031757      -0.020072       0.041447      -0.003130       0.008626      -0.002742      -0.005708      -0.011806      -0.011171       0.001356       0.009815              1.787430       1.706235      -0.391601       0.197876       2.146239      -0.306223       1.509817           0.000001
           11              H       7.515312       7.009111       1.940743       0.108180       1.107482 0.81227375E+01  0.79966303E+02                                 1.765610                            1.665915      -0.966337       2.428912                    0.998005       3.459759       9.667413       0.485587       1.281252      -0.709432       0.037504       0.008646       0.030393       0.049042       0.002831       0.012568       0.006667       0.002110      -0.009517      -0.014078      -0.001354       0.015432              1.792751       2.071920       0.125729       0.471751       1.599773       0.041084       1.706558           0.000004
           12              H       2.668182       4.783891       0.160301       0.102402       0.957382 0.72199112E+01  0.70431216E+02                                 1.706809                            1.650868      -1.344500       2.231219                    0.993027       3.969202      11.797683       0.443556       1.415546      -0.678058       0.002078      -0.014148       0.029562       0.032839       0.004043       0.001386      -0.005975       0.012245       0.009582      -0.011488       0.005382       0.006105              1.711157       1.474809       0.008163       0.093076       1.657021      -0.438239       2.001641           0.000002
           13              H       6.300573       8.983767      11.249214       0.097321       1.021662 0.74171611E+01  0.72253589E+02                                 1.736970                            1.638351      -1.130962       2.333098                    0.994943       3.757847      10.868504       0.463316       1.357086      -0.690851      -0.024196      -0.022787       0.011994       0.035335       0.011931       0.005297      -0.007365       0.013619       0.010085      -0.019059       0.006869       0.012189              1.781039       1.883750       0.449285      -0.278533       1.923068      -0.301455       1.536300           0.000003
           14              H       5.905409      10.001950       9.231379       0.106729       1.060410 0.77636755E+01  0.74466094E+02                                 1.623425                            1.559741      -0.706775       2.536969                    0.999907       3.201827       8.415599       0.543433       1.175084      -0.735710      -0.031339      -0.007915      -0.018256       0.037122       0.010070       0.007687      -0.009620       0.014677       0.011289      -0.020409       0.007940       0.012469              1.622711       1.904227       0.119431       0.324730       1.443795       0.062071       1.520112           0.000005
           15              H       7.478012      11.448877       8.355230       0.113383       1.139139 0.84646241E+01  0.83874543E+02                                 1.774204                            1.682283      -0.936898       2.437833                    0.998016       3.437971       9.518278       0.493017       1.253781      -0.716015      -0.008555       0.018426      -0.035658       0.041039       0.003958       0.009075      -0.009446       0.008539       0.028342      -0.016518       0.000026       0.016492              1.800573       1.537124      -0.095785       0.139720       1.789753      -0.403168       2.074842           0.000004
           16              H      15.562381      15.681123       9.112683       0.118519       1.009303 0.74467520E+01  0.72366895E+02                                 1.712710                            1.636744      -1.029225       2.401145                    0.996770       3.524718      10.069160       0.467204       1.349044      -0.694241      -0.037390       0.015443      -0.001734       0.040491      -0.006782       0.009126       0.005727       0.002666      -0.021708      -0.015937       0.004414       0.011523              1.744740       2.196661      -0.316876       0.033290       1.569924       0.032868       1.467636           0.000004
           17              H      16.008006      13.815043       7.840065       0.107139       1.076648 0.76427254E+01  0.74725837E+02                                 1.782632                            1.650565      -1.014898       2.396030                    0.996795       3.620752      10.361778       0.468636       1.336744      -0.696107      -0.027486      -0.017406      -0.021357       0.038917      -0.003950       0.009217       0.012876      -0.002781      -0.033016      -0.021624       0.007907       0.013717              1.864103       2.013405       0.242974       0.556536       1.474551       0.250372       2.104354           0.000003
           18              H      18.068206      12.813315       7.967326       0.109312       1.043610 0.75882014E+01  0.72979789E+02                                 1.656116                            1.578963      -0.756448       2.518275                    0.999710       3.312081       8.960089       0.516899       1.232073      -0.720958       0.005377      -0.031775      -0.020704       0.038304      -0.003581       0.004735       0.015002       0.001376      -0.030613      -0.020893       0.007061       0.013832              1.669992       1.419774      -0.188638       0.003461       1.913948       0.361710       1.676253           0.000004
           19              H       6.910142      13.697191       9.334168       0.112286       0.975196 0.70703147E+01  0.68508147E+02                                 1.719511                            1.625907      -1.366267       2.225720                    0.993608       3.889731      11.465777       0.450836       1.402116      -0.680704       0.032103      -0.014481      -0.001275       0.035241      -0.004663       0.005577       0.006792       0.009036      -0.002402      -0.012395       0.004042       0.008354              1.758514       2.162747      -0.368098       0.098290       1.723525       0.011632       1.389269           0.000001
           20              H      13.094510      11.672962       0.293681       0.083441       0.989178 0.72527772E+01  0.70641155E+02                                 1.733580                            1.645977      -1.238910       2.284706                    0.993218       3.888462      11.447217       0.448930       1.400795      -0.681675      -0.038443       0.007010       0.013944       0.041491       0.000983      -0.003036       0.006252       0.020360      -0.012731      -0.012957       0.000115       0.012842              1.772355       2.309144      -0.133007      -0.274252       1.419256       0.076846       1.588666           0.000003
           21              H       4.094837      11.991755       1.030332       0.098339       0.999695 0.73445322E+01  0.71526670E+02                                 1.728133                            1.643617      -1.201963       2.310002                    0.994729       3.749957      10.922021       0.455968       1.379330      -0.686544       0.034303       0.013472       0.027289       0.045857       0.000627       0.009369       0.003920       0.009282       0.009426      -0.008814      -0.004208       0.013022              1.752263       1.942605       0.215800       0.344673       1.511414       0.229079       1.802770           0.000002
           22              H       8.468481      15.244805       9.701269       0.126551       0.864140 0.63909587E+01  0.60754129E+02                                 1.626727                            1.579935      -1.402474       2.223872                    0.993198       3.836183      11.428061       0.439898       1.464684      -0.669182       0.008403      -0.011964      -0.034219       0.037211       0.001850      -0.000293       0.006107       0.002921       0.027580      -0.008801      -0.002544       0.011345              1.636694       1.535904      -0.018972      -0.136124       1.441633       0.173850       1.932546           0.000001
           23              H       8.014322      15.732462       6.823193       0.122202       0.987424 0.73595231E+01  0.70856895E+02                                 1.651448                            1.599913      -0.828281       2.496718                    0.999317       3.366474       9.375709       0.487752       1.304290      -0.704587       0.000440      -0.041027      -0.009795       0.042182       0.002563      -0.003636       0.010110      -0.011693      -0.038709      -0.017473       0.001521       0.015952              1.658361       1.450848       0.046726       0.015531       1.948190       0.213730       1.576046           0.000003
           24              H      15.737996       3.399816       7.469292       0.107924       1.051700 0.75508817E+01  0.73145259E+02                                 1.712413                            1.609461      -0.938692       2.430438                    0.998135       3.498878       9.764680       0.491500       1.286454      -0.707230      -0.033299      -0.018196      -0.002418       0.038023       0.001278       0.000248       0.011604       0.007753      -0.047617      -0.021205       0.008850       0.012355              1.757050       2.132609       0.473565       0.042077       1.633934       0.021204       1.504609           0.000004
           25              H      15.748065       5.540247       8.320968       0.116041       1.036615 0.72904214E+01  0.68971298E+02                                 1.606866                            1.515038      -0.782929       2.509501                    0.999723       3.188408       8.376459       0.548359       1.180662      -0.733397      -0.034574       0.016720       0.015533       0.041427      -0.002499      -0.001145       0.012115       0.006060      -0.050213      -0.022089       0.008273       0.013816              1.635568       2.003456      -0.272082      -0.262522       1.455840       0.120664       1.447409           0.000005
           26              H       4.929857       6.698506       8.531439       0.117271       1.090784 0.80205885E+01  0.78372647E+02                                 1.721409                            1.636043      -0.847851       2.480728                    0.999155       3.360225       9.223461       0.500880       1.251452      -0.716701      -0.004863       0.032904       0.018680       0.038148      -0.002910      -0.005116       0.011772      -0.003402      -0.038179      -0.018570       0.003043       0.015527              1.746565       1.479314       0.055100      -0.003078       2.173460       0.384781       1.586922           0.000004
           27              H       7.001138       7.727436       7.065480       0.094928       1.237547 0.93320831E+01  0.93802368E+02                                 1.808429                            1.716487      -0.930763       2.432533                    0.998575       3.395768       9.162065       0.514680       1.183952      -0.733710      -0.026433       0.021016      -0.025877       0.042544      -0.002232       0.010511      -0.009451      -0.005584      -0.004143      -0.013970      -0.001240       0.015210              1.815598       1.865079      -0.241173       0.393444       1.751110      -0.253251       1.830604           0.000011
           28              H      10.430962       7.927295       8.897317       0.099357       1.158511 0.85201342E+01  0.84597333E+02                                 1.797588                            1.690246      -0.889164       2.454100                    0.998941       3.461343       9.605640       0.490582       1.257432      -0.715202       0.036000       0.026979       0.009606       0.046002       0.012479       0.003130      -0.001426      -0.000655      -0.033916      -0.013037      -0.005145       0.018183              1.823336       2.095502       0.435582       0.236776       1.843040       0.121457       1.531467           0.000004
           29              H       8.258859       4.579269       9.178761       0.120357       0.907239 0.67981650E+01  0.65447553E+02                                 1.664866                            1.617891      -1.348066       2.248781                    0.992695       3.822498      11.355319       0.440622       1.443904      -0.673457      -0.004908      -0.034568       0.017156       0.038902       0.007376      -0.000179      -0.006865      -0.009372      -0.006191      -0.009506      -0.002924       0.012430              1.673016       1.471097       0.121674       0.018458       2.006613      -0.241076       1.541340           0.000002
           30              H       7.102111       9.477501       1.304434       0.485914       0.402306 0.22447958E+01  0.16733256E+02                                 1.044903                            0.986637      -1.769707       2.204384                    0.998241       2.360855       6.613665       0.505281       1.626184      -0.640024      -0.001957       0.003420       0.009920       0.010674      -0.015113      -0.003020      -0.005313       0.003741       0.017757      -0.019592       0.007036       0.012557              1.074657       1.091829       0.245946       0.090349       1.228999       0.110951       0.903143           0.000000
           31              H       8.316531      10.550177       1.715588       0.447169       0.427344 0.23766272E+01  0.17894232E+02                                 1.071910                            1.003360      -1.695388       2.229385                    0.996510       2.415607       6.707150       0.512118       1.588488      -0.646533       0.008920       0.004554       0.019351       0.021789       0.000682       0.001000       0.000939      -0.003116       0.008926      -0.003293      -0.000164       0.003458              1.107229       1.258098       0.265086       0.064150       1.145365       0.037183       0.918225           0.000001
           32              H      10.744676      11.658438       6.397356       0.570723       0.258967 0.13417226E+01  0.88147749E+01                                 0.823024                            0.805555      -1.530313       2.501199                    0.999609       1.506747       3.993269       0.514042       1.813674      -0.621335      -0.022102      -0.017720      -0.000307       0.028330       0.011063       0.000541      -0.000989       0.005936      -0.022204      -0.008706      -0.006450       0.015156              0.823112       0.833998       0.125935      -0.017205       0.862068       0.022924       0.773269           0.000003
           33              H      11.978946      12.803394       6.448750       0.469563       0.400890 0.22918329E+01  0.17313122E+02                                 1.072100                            1.019861      -1.871379       2.156859                    0.994535       2.534878       7.341400       0.476413       1.701885      -0.627652       0.006761       0.002024      -0.005697       0.009070      -0.000173       0.001911      -0.000033       0.000615       0.005556      -0.001699      -0.001196       0.002895              1.089684       1.210297       0.240370      -0.079495       1.082666       0.006624       0.976089           0.000000
           34              H      16.216622      13.554797      12.198783       0.120901       0.942600 0.70562433E+01  0.68281424E+02                                 1.683889                            1.630138      -1.262884       2.289615                    0.993953       3.729843      10.957648       0.448199       1.412234      -0.680042       0.009229       0.033825       0.009544       0.036337       0.007685       0.005826       0.004213      -0.013531      -0.003266      -0.011222      -0.002325       0.013546              1.695690       1.546068       0.141355       0.103456       2.155719       0.093771       1.385283           0.000002
           35              H      11.220725       5.023489       0.340181       0.087988       1.000090 0.72012213E+01  0.69880475E+02                                 1.734991                            1.630619      -1.213102       2.298080                    0.993809       3.827191      11.176136       0.455855       1.384618      -0.684964       0.017507      -0.031757       0.020072       0.041447      -0.003130       0.008626      -0.002742      -0.005708      -0.011806      -0.011171       0.001356       0.009815              1.787430       1.706235      -0.391601       0.197876       2.146239      -0.306223       1.509817           0.000001
           36              H      13.908130      10.921159      10.295974       0.108180       1.107482 0.81227377E+01  0.79966303E+02                                 1.765610                            1.665915      -0.966337       2.428912                    0.998005       3.459759       9.667412       0.485587       1.281251      -0.709432      -0.037504      -0.008646      -0.030393       0.049042       0.002831       0.012568       0.006667       0.002110      -0.009517      -0.014078      -0.001354       0.015432              1.792750       2.071920       0.125729       0.471751       1.599773       0.041084       1.706558           0.000004
           37              H      18.755260      13.146379      12.076416       0.102402       0.957382 0.72199112E+01  0.70431216E+02                                 1.706809                            1.650868      -1.344500       2.231219                    0.993027       3.969202      11.797683       0.443556       1.415546      -0.678058      -0.002078       0.014148      -0.029562       0.032839       0.004043       0.001386      -0.005975       0.012245       0.009582      -0.011488       0.005382       0.006105              1.711157       1.474809       0.008163       0.093076       1.657021      -0.438239       2.001641           0.000002
           38              H      15.122869       8.946503       0.987503       0.097321       1.021662 0.74171611E+01  0.72253589E+02                                 1.736970                            1.638351      -1.130962       2.333098                    0.994943       3.757847      10.868504       0.463316       1.357086      -0.690851       0.024196       0.022787      -0.011994       0.035335       0.011931       0.005297      -0.007365       0.013619       0.010085      -0.019059       0.006869       0.012189              1.781039       1.883750       0.449285      -0.278533       1.923068      -0.301455       1.536300           0.000003
           39              H      15.518033       7.928320       3.005338       0.106729       1.060410 0.77636770E+01  0.74466114E+02                                 1.623425                            1.559741      -0.706775       2.536969                    0.999907       3.201827       8.415600       0.543433       1.175084      -0.735710       0.031339       0.007915       0.018256       0.037122       0.010070       0.007687      -0.009621       0.014677       0.011289      -0.020409       0.007940       0.012469              1.622712       1.904228       0.119431       0.324730       1.443796       0.062071       1.520112           0.000005
           40              H      13.945430       6.481393       3.881487       0.113382       1.139139 0.84646269E+01  0.83874570E+02                                 1.774204                            1.682282      -0.936898       2.437833                    0.998016       3.437972       9.518278       0.493017       1.253780      -0.716015       0.008555      -0.018426       0.035658       0.041039       0.003958       0.009075      -0.009446       0.008539       0.028342      -0.016518       0.000026       0.016492              1.800573       1.537124      -0.095785       0.139720       1.789753      -0.403167       2.074842           0.000004
           41              H       5.861061       2.249147       3.124034       0.118519       1.009303 0.74467525E+01  0.72366900E+02                                 1.712710                            1.636744      -1.029225       2.401146                    0.996770       3.524718      10.069159       0.467204       1.349044      -0.694241       0.037390      -0.015443       0.001734       0.040491      -0.006782       0.009126       0.005727       0.002666      -0.021707      -0.015937       0.004414       0.011523              1.744740       2.196661      -0.316876       0.033290       1.569923       0.032868       1.467636           0.000004
           42              H       5.415436       4.115227       4.396652       0.107139       1.076648 0.76427254E+01  0.74725837E+02                                 1.782632                            1.650565      -1.014898       2.396030                    0.996795       3.620752      10.361778       0.468636       1.336744      -0.696107       0.027486       0.017406       0.021357       0.038917      -0.003950       0.009217       0.012876      -0.002781      -0.033016      -0.021624       0.007907       0.013717              1.864103       2.013405       0.242974       0.556536       1.474551       0.250372       2.104354           0.000003
           43              H       3.355236       5.116955       4.269391       0.109312       1.043610 0.75882014E+01  0.72979789E+02                                 1.656116                            1.578963      -0.756447       2.518275                    0.999710       3.312081       8.960089       0.516899       1.232073      -0.720958      -0.005377       0.031775       0.020704       0.038304      -0.003581       0.004735       0.015002       0.001376      -0.030613      -0.020893       0.007061       0.013832              1.669992       1.419774      -0.188638       0.003461       1.913948       0.361710       1.676253           0.000004
           44              H      14.513300       4.233079       2.902549       0.112286       0.975196 0.70703147E+01  0.68508147E+02                                 1.719511                            1.625907      -1.366267       2.225720                    0.993608       3.889731      11.465777       0.450836       1.402116      -0.680704      -0.032103       0.014481       0.001275       0.035241      -0.004663       0.005577       0.006792       0.009036      -0.002402      -0.012395       0.004042       0.008354              1.758514       2.162747      -0.368098       0.098290       1.723525       0.011632       1.389269           0.000001
           45              H       8.328932       6.257308      11.943036       0.083441       0.989179 0.72527817E+01  0.70641208E+02                                 1.733580                            1.645977      -1.238910       2.284706                    0.993218       3.888463      11.447220       0.448930       1.400794      -0.681675       0.038443      -0.007010      -0.013944       0.041491       0.000983      -0.003036       0.006252       0.020360      -0.012731      -0.012957       0.000115       0.012842              1.772356       2.309144      -0.133007      -0.274252       1.419257       0.076846       1.588667           0.000003
           46              H      17.328605       5.938515      11.206385       0.098339       0.999694 0.73445290E+01  0.71526632E+02                                 1.728132                            1.643617      -1.201963       2.310002                    0.994729       3.749956      10.922018       0.455967       1.379331      -0.686544      -0.034303      -0.013472      -0.027289       0.045857       0.000627       0.009369       0.003920       0.009282       0.009426      -0.008814      -0.004208       0.013022              1.752263       1.942605       0.215800       0.344673       1.511414       0.229079       1.802770           0.000002
           47              H      12.954961       2.685465       2.535448       0.126551       0.864139 0.63909545E+01  0.60754082E+02                                 1.626727                            1.579935      -1.402473       2.223872                    0.993198       3.836182      11.428059       0.439898       1.464684      -0.669182      -0.008403       0.011964       0.034219       0.037211       0.001850      -0.000293       0.006107       0.002921       0.027580      -0.008801      -0.002544       0.011345              1.636694       1.535903      -0.018972      -0.136124       1.441633       0.173850       1.932546           0.000001
           48              H      13.409120       2.197808       5.413524       0.122202       0.987423 0.73595190E+01  0.70856847E+02                                 1.651447                            1.599913      -0.828280       2.496718                    0.999317       3.366473       9.375706       0.487752       1.304290      -0.704587      -0.000440       0.041027       0.009795       0.042182       0.002563      -0.003636       0.010110      -0.011693      -0.038709      -0.017473       0.001521       0.015952              1.658361       1.450847       0.046726       0.015531       1.948190       0.213730       1.576046           0.000003
           49              H       5.685446      14.530454       4.767425       0.107924       1.051699 0.75508721E+01  0.73145145E+02                                 1.712412                            1.609460      -0.938692       2.430438                    0.998135       3.498876       9.764674       0.491500       1.286455      -0.707230       0.033299       0.018196       0.002418       0.038023       0.001278       0.000248       0.011604       0.007753      -0.047617      -0.021205       0.008850       0.012355              1.757049       2.132608       0.473565       0.042077       1.633933       0.021204       1.504608           0.000004
           50              H       5.675377      12.390023       3.915749       0.116041       1.036615 0.72904203E+01  0.68971285E+02                                 1.606866                            1.515038      -0.782929       2.509501                    0.999723       3.188408       8.376459       0.548359       1.180662      -0.733397       0.034574      -0.016720      -0.015533       0.041427      -0.002499      -0.001145       0.012115       0.006060      -0.050213      -0.022089       0.008273       0.013816              1.635568       2.003456      -0.272082      -0.262522       1.455840       0.120664       1.447409           0.000005
           51              H      16.493585      11.231764       3.705278       0.117271       1.090784 0.80205844E+01  0.78372600E+02                                 1.721409                            1.636043      -0.847851       2.480728                    0.999155       3.360224       9.223459       0.500880       1.251453      -0.716701       0.004863      -0.032904      -0.018680       0.038148      -0.002910      -0.005116       0.011772      -0.003402      -0.038179      -0.018570       0.003043       0.015527              1.746565       1.479314       0.055100      -0.003078       2.173460       0.384781       1.586922           0.000004
           52              H      14.422304      10.202834       5.171237       0.094928       1.237546 0.93320734E+01  0.93802240E+02                                 1.808428                            1.716486      -0.930762       2.432533                    0.998575       3.395767       9.162059       0.514680       1.183951      -0.733710       0.026433      -0.021016       0.025877       0.042544      -0.002232       0.010511      -0.009451      -0.005585      -0.004143      -0.013970      -0.001240       0.015210              1.815596       1.865078      -0.241172       0.393443       1.751108      -0.253251       1.830603           0.000011
           53              H      10.992480      10.002975       3.339400       0.099357       1.158511 0.85201342E+01  0.84597333E+02                                 1.797588                            1.690246      -0.889164       2.454100                    0.998941       3.461343       9.605640       0.490582       1.257432      -0.715202      -0.036000      -0.026979      -0.009606       0.046002       0.012479       0.003130      -0.001426      -0.000655      -0.033915      -0.013037      -0.005145       0.018183              1.823336       2.095502       0.435582       0.236776       1.843040       0.121457       1.531467           0.000004
           54              H      13.164583      13.351001       3.057956       0.120357       0.907239 0.67981644E+01  0.65447548E+02                                 1.664866                            1.617891      -1.348066       2.248781                    0.992695       3.822498      11.355321       0.440622       1.443904      -0.673457       0.004908       0.034568      -0.017156       0.038902       0.007376      -0.000179      -0.006865      -0.009372      -0.006191      -0.009506      -0.002924       0.012430              1.673017       1.471097       0.121674       0.018458       2.006613      -0.241076       1.541340           0.000002
           55              C       7.275654       4.419956       1.743732       0.685320      21.146616 0.23078595E+03  0.47425696E+04                                 7.303555                            5.586617      -0.512719       1.904170                    0.997726      22.318059      64.822304       0.587736       0.507130      -0.989273       0.040498      -0.051939       0.032623       0.073498       0.054347      -0.062276      -0.009646       0.074139      -0.048429      -0.071421      -0.032617       0.104039              8.335624       7.189101      -1.841443       2.681330      10.031393      -0.253061       7.786378           0.000002
           56              C       6.471457       5.524412       1.114765      -0.071979      36.901868 0.46747494E+03  0.11140583E+05                                 9.657083                            7.228574      -0.006775       2.002346                    0.999198      27.915345      79.603501       0.613166       0.419158      -1.067318      -0.032267       0.019338      -0.026022       0.045741       0.006698      -0.001716       0.016590       0.005888       0.061909      -0.023031      -0.004400       0.027430             11.421610      11.477279      -2.567031       4.617505      14.649933      -2.593046       8.137619           0.000005
           57              C       5.426504       5.254920       0.250853      -0.116825      33.191714 0.45795476E+03  0.10981381E+05                                 9.199421                            7.311516      -0.098201       1.948621                    0.998691      29.927758      88.832677       0.583510       0.437747      -1.043911       0.015255       0.006889       0.003449       0.017090       0.020613      -0.042870       0.007293       0.014648       0.067817      -0.049791      -0.004995       0.054786             10.335451      11.745852      -2.073049       4.813448      11.302054      -1.886187       7.958447           0.000005
           58              C      10.268472      10.925226      11.936917       0.059113      34.141121 0.42677861E+03  0.99614613E+04                                 9.234489                            6.975004      -0.129941       1.973904                    0.999067      26.689857      75.810475       0.613858       0.427482      -1.059984      -0.002082      -0.019266      -0.024461       0.031206       0.012316      -0.008650      -0.014687       0.023749       0.043539      -0.027170      -0.000109       0.027280             10.574044      12.489008      -0.126035       5.121608      11.193547      -0.798591       8.039577           0.000005
           59              C       5.109957       7.584267       0.026921       0.035386      27.393651 0.37610024E+03  0.85854274E+04                                 8.093497                            6.636860       0.017193       2.011685                    0.999158      27.417976      79.406836       0.610935       0.439191      -1.043044       0.055995       0.011099       0.012484       0.058434      -0.030226      -0.045367      -0.026577       0.035858       0.094827      -0.072438       0.007699       0.064739              8.756897       9.329400       0.258319       3.125084      10.595018      -0.257394       6.346273           0.000003
           60              C       6.801557       6.834726       1.371736       0.048737      26.441407 0.34795021E+03  0.77709257E+04                                 7.796105                            6.310664       0.128173       2.048031                    0.999660      26.793745      76.147401       0.638978       0.429205      -1.051613      -0.026037       0.022237      -0.020095       0.039702       0.007480      -0.011837       0.009510       0.081215       0.120524      -0.062477       0.016458       0.046018              8.534668       8.123715      -0.745340       2.630634      11.530583      -1.226214       5.949705           0.000009
           61              C       9.063129      10.671360      11.079124       0.052457      34.590692 0.43940727E+03  0.10339295E+05                                 9.308043                            7.087705      -0.119796       1.970592                    0.999201      27.165239      77.669292       0.607165       0.428722      -1.058394       0.010372      -0.000505      -0.000186       0.010386      -0.004512       0.017402       0.009445       0.026245      -0.055664      -0.029231       0.000405       0.028826             10.522959      12.695179       2.950256       2.558128       8.317971      -2.614536      10.555726           0.000006
           62              C       8.091968       9.811096      11.578382      -0.143013      30.917489 0.46457212E+03  0.11186453E+05                                 8.720681                            7.334905      -0.101031       1.941635                    0.998328      30.391302      90.564458       0.585733       0.434277      -1.045395      -0.016909       0.008824      -0.019753       0.027458      -0.015979      -0.004746      -0.005824      -0.006491       0.060185      -0.027477       0.006129       0.021348              9.294496      11.545458       3.310145       0.894365       8.197232      -2.055585       8.140798           0.000006
           63              C       6.931730       9.566278      10.893125      -0.067253      27.609211 0.41742613E+03  0.97904078E+04                                 8.127353                            6.979323      -0.044996       1.974485                    0.998600      28.987536      85.381735       0.596770       0.437601      -1.042924       0.024598       0.014563      -0.010086       0.030313       0.013383      -0.010101       0.007834      -0.000055      -0.007358      -0.020907       0.006075       0.014833              8.470663       9.266405       2.156019       0.691163       7.733781      -2.314277       8.411805           0.000007
           64              C       6.695520      10.169072       9.692704      -0.088096      27.466538 0.40513722E+03  0.93826167E+04                                 7.938931                            6.770296       0.219285       2.055629                    0.999689      28.548407      82.152388       0.623361       0.424272      -1.056491       0.026201      -0.001418       0.002824       0.026391       0.007832       0.015174       0.003463       0.019679      -0.001841      -0.013164      -0.009871       0.023035              8.226726       8.438854       2.000710       0.416303       8.008745      -2.412237       8.232580           0.000005
           65              C       7.639797      11.029440       9.168972      -0.101388      30.815714 0.44637225E+03  0.10634587E+05                                 8.706048                            7.209226      -0.198495       1.910393                    0.999004      29.948326      88.586804       0.588805       0.436628      -1.044651       0.010427      -0.011879       0.016942       0.023170      -0.010206       0.016025      -0.017273      -0.014879       0.050871      -0.023076      -0.011504       0.034581              9.239348      10.399030       2.690449       0.621437       9.086703      -2.486666       8.232312           0.000007
           66              C       8.832202      11.277692       9.845662      -0.066912      36.834428 0.47531057E+03  0.11378436E+05                                 9.629960                            7.309389       0.056064       2.022856                    0.999167      28.059108      80.284780       0.606995       0.421518      -1.065451      -0.023949      -0.027948      -0.001857       0.036853      -0.012930      -0.004762       0.000705       0.004039      -0.064003      -0.022032      -0.002090       0.024121             10.998291      12.003518       3.908767      -0.058441      10.177943      -4.251127      10.813412           0.000003
           67              C       9.833203      12.183213       9.183656       0.584187      22.655423 0.26026556E+03  0.54576271E+04                                 7.421570                            5.750425      -0.074936       2.022693                    0.999551      22.958975      65.232997       0.613062       0.476447      -1.014756       0.023802       0.012243      -0.024476       0.036270      -0.032827       0.029537       0.088127      -0.056845       0.168489      -0.104490      -0.016321       0.120812              8.447844       9.705904       1.883807      -1.234894       8.852873      -3.487500       6.784755           0.000002
           68              C      16.966307      17.056963      10.735272       0.642178      21.205208 0.23512507E+03  0.48363928E+04                                 7.222791                            5.553609      -0.255072       1.982257                    0.999109      22.375695      64.241248       0.605342       0.491907      -1.000529      -0.032675       0.032662       0.019318       0.050077      -0.003261       0.088510      -0.048576       0.108960       0.155482      -0.103040      -0.033475       0.136514              8.237268       8.356354      -0.628908      -2.545555       9.952537       2.339295       6.402911           0.000005
           69              C      17.359971      15.812487      10.005963      -0.068906      38.021846 0.47623552E+03  0.11404664E+05                                 9.825251                            7.310465       0.003307       2.008853                    0.998763      27.984795      80.053096       0.607779       0.420823      -1.066027      -0.005687      -0.026906      -0.021903       0.035157       0.017433      -0.022486      -0.010909      -0.010434       0.011897      -0.026970      -0.007058       0.034028             11.479857      13.811623      -2.320836       1.215178      11.686002       4.275970       8.941947           0.000005
           70              C      16.398669      15.279090       9.162854      -0.107336      30.092443 0.43139618E+03  0.10183195E+05                                 8.551228                            7.054667       0.001444       1.983264                    0.998985      29.407189      86.382944       0.599778       0.432621      -1.047810       0.015273      -0.015232       0.009802       0.023693      -0.007706      -0.003499      -0.017266       0.018774      -0.038206      -0.027119       0.008275       0.018843              9.275773      10.249116      -0.089993       1.657937       8.831909       3.627116       8.746294           0.000010
           71              C      16.662795      14.163366       8.400506      -0.084597      29.298381 0.41561630E+03  0.97115116E+04                                 8.389206                            6.901788      -0.006047       1.986007                    0.998902      28.842664      84.062525       0.609888       0.429796      -1.050417       0.007971       0.008147       0.022884       0.025565       0.010314       0.008487       0.010848      -0.001077      -0.024764      -0.014865      -0.006049       0.020914              9.094562      10.545350      -0.809056       2.251100       7.657932       2.725573       9.080404           0.000008
           72              C      17.887244      13.573816       8.472703      -0.078004      28.643675 0.39942470E+03  0.92084344E+04                                 8.143859                            6.682642       0.229662       2.058370                    0.999814      28.349693      81.133348       0.633669       0.419269      -1.060677       0.002058       0.019974       0.016132       0.025757       0.004387      -0.004524       0.019003      -0.010406      -0.021879      -0.021769       0.000283       0.021486              8.754032      10.762319      -0.869412       2.719384       7.621110       2.108527       7.878667           0.000008
           73              C      18.864031      14.107420       9.298681      -0.139344      32.519254 0.46521326E+03  0.11197418E+05                                 9.042922                            7.353107      -0.159394       1.926184                    0.998124      30.219130      89.814827       0.583874       0.435834      -1.045238      -0.020970       0.006128      -0.018054       0.028342      -0.002778      -0.013192      -0.016292       0.036554       0.000135      -0.029632       0.003741       0.025891              9.835767      11.138247      -0.253794       2.875482       9.600585       3.049889       8.768467           0.000004
           74              C      18.638667      15.233082      10.073265       0.041353      35.738317 0.45367102E+03  0.10764407E+05                                 9.514747                            7.200325      -0.108773       1.968624                    0.999371      27.546928      79.183436       0.602369       0.428543      -1.058122       0.007201       0.003962      -0.003268       0.008844       0.010792       0.007384       0.011968       0.038255       0.001316      -0.026050      -0.000062       0.026112             10.990402      14.755508      -0.478754       3.571175       9.242888       2.878168       8.972810           0.000004
           75              C      19.742023      15.701868      10.964098       0.040805      34.117880 0.43452567E+03  0.10200590E+05                                 9.243060                            7.045294      -0.065648       1.993779                    0.999387      26.989579      77.192570       0.609091       0.428365      -1.058129      -0.000583      -0.001053      -0.025599       0.025628      -0.007774       0.009129       0.005397      -0.015760      -0.042926      -0.020866       0.002557       0.018308             10.676878      14.963883       1.367577       1.929578       6.232165       2.598402      10.834588           0.000006
           76              C      13.973473      11.577086       0.007342       0.026206      26.773092 0.38334560E+03  0.88139464E+04                                 8.006642                            6.734884      -0.075696       1.981662                    0.997830      27.852830      81.598478       0.600378       0.443712      -1.037865       0.033207       0.024572       0.027403       0.049573      -0.012066      -0.023029      -0.039797      -0.047634      -0.167902      -0.077170       0.011944       0.065227              8.540956      10.571936       0.412388       0.444559       5.711146       2.253898       9.339786           0.000008
           77              C       3.407935      11.757274       0.450311       0.052617      26.428392 0.37024497E+03  0.84280305E+04                                 7.892203                            6.586084      -0.137743       1.959916                    0.999091      27.453459      79.686378       0.612453       0.439336      -1.041800      -0.034344       0.012731      -0.006350       0.037174       0.011287       0.038662      -0.036796      -0.069609      -0.070587      -0.072039       0.009366       0.062673              8.512322      11.227406       0.008152      -1.236393       5.791910       2.164361       8.517649           0.000007
           78              C       9.311164      15.868271      11.437659      -0.083218      36.817981 0.47341883E+03  0.11300604E+05                                 9.578217                            7.224144       0.115479       2.039242                    0.999505      27.910434      79.256715       0.620714       0.413389      -1.072664      -0.044417       0.014775      -0.011475       0.048196       0.004042       0.015974       0.002429      -0.015894       0.041468      -0.022302       0.000624       0.021678             11.332019      17.836581      -0.715523      -1.613144       6.408789       2.324579       9.750688           0.000008
           79              C       8.275092      15.553696      10.556616      -0.115886      33.079580 0.47361607E+03  0.11470321E+05                                 9.251914                            7.489912      -0.223146       1.907329                    0.998557      30.278069      90.772100       0.569375       0.444179      -1.038523       0.009599       0.014609       0.011389       0.020863       0.005759      -0.006272      -0.015679      -0.111241      -0.050346      -0.048536      -0.018818       0.067354             10.377112      16.309757       0.678870       0.482334       5.779560       1.374547       9.042020           0.000005
           80              C      10.734781      15.654672      11.050979       0.696281      20.606747 0.22006593E+03  0.44676073E+04                                 7.184964                            5.457957      -0.351598       1.967352                    0.998433      21.788270      62.844050       0.594354       0.507620      -0.989304       0.070004      -0.008899      -0.028218       0.076000       0.006814       0.009614      -0.050138      -0.152713      -0.036189      -0.073683      -0.030391       0.104074              8.244637      11.581640      -0.297321      -0.565554       5.310974       1.752097       7.841296           0.000004
           81              C       7.335101       3.359494       6.577235       0.684946      21.633785 0.23641924E+03  0.48707419E+04                                 7.335284                            5.598211      -0.363552       1.945664                    0.998574      22.245008      63.961836       0.598063       0.497104      -0.997688       0.042278      -0.030690      -0.054895       0.075781       0.056216       0.088830       0.038738       0.017017       0.105703      -0.088772      -0.043048       0.131820              8.266250       8.612275      -0.855686      -3.220317       8.477382      -0.993708       7.709093           0.000003
           82              C       6.129425       3.992204       7.217216      -0.093720      37.905338 0.48844972E+03  0.11774837E+05                                 9.806314                            7.396207       0.015064       2.006176                    0.998883      28.432293      81.679431       0.604981       0.419981      -1.066254      -0.043688       0.005546       0.018813       0.047889      -0.001139      -0.001588      -0.023279      -0.009930       0.044358      -0.019141      -0.011867       0.031008             11.295400      14.266257       0.682733      -2.349706      11.075075       3.569575       8.544867           0.000004
           83              C       4.941662       3.283861       7.143795      -0.098821      29.977480 0.43900848E+03  0.10399515E+05                                 8.522838                            7.127149       0.009653       1.985450                    0.998978      29.356800      86.149251       0.595903       0.433900      -1.047922       0.007427       0.019858       0.020404       0.029424       0.002154      -0.000081      -0.003131      -0.059524       0.006444      -0.030914       0.001785       0.029129              9.135580      12.621716       0.937200      -1.289528       8.075945       1.360802       6.709078           0.000007
           84              C       3.750556       3.868849       7.543936      -0.089870      28.435137 0.42052322E+03  0.98311962E+04                                 8.151594                            6.909950       0.103313       2.018350                    0.999263      28.782841      83.248175       0.615317       0.425786      -1.055435       0.025696       0.007479       0.012020       0.029338       0.006919       0.002773       0.009558       0.029577      -0.032831      -0.019907      -0.002625       0.022532              8.606995      10.694104       0.939681      -1.009461       8.636624       1.794960       6.490258           0.000010
           85              C      16.545568       5.144910       8.052983      -0.057116      27.528189 0.38394851E+03  0.87530125E+04                                 7.914708                            6.558406       0.191672       2.052367                    0.999808      27.787189      78.737493       0.639538       0.420102      -1.061557       0.027468      -0.013232       0.020442       0.036708      -0.012425      -0.004910       0.011800       0.017804       0.004283      -0.019708      -0.000499       0.020207              8.408288      10.569987       1.224221      -0.594619       8.787913       2.009694       5.866964           0.000010
           86              C       4.936371       5.842285       8.168009      -0.145287      31.302986 0.43624609E+03  0.10289266E+05                                 8.645349                            7.007898       0.052636       1.989619                    0.999286      29.666684      86.087849       0.615146       0.422158      -1.058058      -0.014633      -0.026623       0.022010       0.037515      -0.012883      -0.012231       0.014856      -0.045493      -0.002341      -0.028647      -0.006620       0.035267              9.318390      12.762879       1.356417      -0.639167       9.028175       2.214397       6.164116           0.000013
           87              C       6.144153       5.283223       7.748289       0.061492      35.680426 0.43734421E+03  0.10287945E+05                                 9.543929                            7.090875      -0.233856       1.932092                    0.998959      27.289885      78.245693       0.603939       0.431129      -1.055959       0.005524      -0.005875       0.013221       0.015486       0.023516       0.001137      -0.021589       0.004359      -0.009704      -0.032673       0.001094       0.031579             11.018215      14.556820       2.709829       0.458417      11.161061       3.718050       7.336764           0.000005
           88              C       7.406065       6.019413       8.037076       0.043429      35.302940 0.45162980E+03  0.10717494E+05                                 9.508024                            7.215600      -0.351054       1.896045                    0.998551      27.495815      79.370486       0.597038       0.432308      -1.054472      -0.010609      -0.018122       0.004407       0.021456      -0.003614      -0.005601       0.020315       0.016906      -0.030362      -0.027442       0.007348       0.020094             10.885732      13.576415       3.969413       3.372884      11.386778      -0.166928       7.694003           0.000004
           89              C       7.646923       7.319661       7.599001       0.018204      26.754946 0.36850401E+03  0.83600782E+04                                 7.884183                            6.524264       0.031213       2.010669                    0.998714      27.646179      79.535579       0.623284       0.433164      -1.047798       0.037002       0.024884       0.008165       0.045332      -0.051737      -0.007117       0.016210       0.038119       0.176843      -0.085209       0.019931       0.065278              8.342938       8.637221       2.071450       1.970851      10.126206      -0.810863       6.265387           0.000010
           90              C       9.666080       7.446034       8.677056       0.045711      25.706326 0.35988916E+03  0.81153172E+04                                 7.669187                            6.444601       0.016712       2.006204                    0.999587      27.258764      78.146754       0.627646       0.432767      -1.048190      -0.033509       0.008661      -0.011458       0.036458       0.018359      -0.035737       0.053552       0.048706       0.019775      -0.079858       0.021914       0.057944              8.013900       8.209869       0.640022       2.267394       9.290617      -1.467733       6.541212           0.000007
           91              C       9.521812       6.156795       9.172643      -0.074490      36.063812 0.46059050E+03  0.10916354E+05                                 9.435367                            7.132549       0.127018       2.046988                    0.999359      27.637976      78.138836       0.623932       0.414196      -1.072415      -0.044476       0.001635      -0.020269       0.048904       0.005478      -0.015465       0.008911      -0.004897      -0.020477      -0.022671       0.009329       0.013342             10.852994      12.864533      -0.006689       4.905470      10.391728      -2.412612       9.302722           0.000005
           92              C       8.377152       5.441921       8.852041      -0.115089      32.793474 0.48567890E+03  0.11865916E+05                                 9.260176                            7.636024      -0.385736       1.848277                    0.998400      30.957739      93.971702       0.556849       0.450212      -1.032475       0.017183       0.015221       0.010813       0.025374      -0.011332      -0.026756       0.016897      -0.049742       0.066035      -0.046696       0.001523       0.045173             10.112957      12.700528       1.553911       4.175378       8.797020      -0.671410       8.841322           0.000006
           93              C      10.567124       5.546815      10.046345       0.666690      21.612170 0.23463917E+03  0.47935967E+04                                 7.188104                            5.467302      -0.170153       2.010765                    0.999059      21.734689      60.921358       0.627579       0.477724      -1.014246       0.060409      -0.030301       0.031420       0.074530      -0.014682      -0.078649       0.057063       0.014388       0.100405      -0.082247      -0.032876       0.115123              8.167225       9.681022       0.141441       3.305870       8.070775      -1.406301       6.749876           0.000006
           94              C      14.147788      13.510314      10.492985       0.685320      21.146617 0.23078597E+03  0.47425699E+04                                 7.303555                            5.586617      -0.512719       1.904170                    0.997726      22.318060      64.822307       0.587736       0.507130      -0.989273      -0.040498       0.051939      -0.032623       0.073498       0.054347      -0.062276      -0.009646       0.074139      -0.048429      -0.071421      -0.032617       0.104039              8.335624       7.189101      -1.841443       2.681330      10.031394      -0.253061       7.786379           0.000002
           95              C      14.951985      12.405858      11.121952      -0.071979      36.901872 0.46747499E+03  0.11140584E+05                                 9.657084                            7.228575      -0.006775       2.002346                    0.999198      27.915347      79.603513       0.613166       0.419159      -1.067318       0.032267      -0.019338       0.026022       0.045741       0.006698      -0.001716       0.016590       0.005888       0.061909      -0.023031      -0.004400       0.027430             11.421612      11.477280      -2.567032       4.617506      14.649935      -2.593047       8.137621           0.000005
           96              C      15.996938      12.675350      11.985864      -0.116825      33.191714 0.45795476E+03  0.10981381E+05                                 9.199421                            7.311516      -0.098201       1.948621                    0.998691      29.927757      88.832676       0.583510       0.437747      -1.043911      -0.015255      -0.006889      -0.003449       0.017090       0.020613      -0.042870       0.007293       0.014648       0.067817      -0.049791      -0.004995       0.054786             10.335451      11.745852      -2.073049       4.813448      11.302054      -1.886187       7.958447           0.000005
           97              C      11.154970       7.005044       0.299800       0.059113      34.141121 0.42677861E+03  0.99614613E+04                                 9.234489                            6.975004      -0.129941       1.973904                    0.999067      26.689857      75.810475       0.613858       0.427482      -1.059984       0.002082       0.019266       0.024461       0.031206       0.012316      -0.008650      -0.014687       0.023749       0.043539      -0.027170      -0.000109       0.027280             10.574044      12.489008      -0.126035       5.121608      11.193547      -0.798591       8.039577           0.000005
           98              C      10.748707       5.736391      -0.026921       0.035386      27.393654 0.37610029E+03  0.85854288E+04                                 8.093497                            6.636861       0.017192       2.011685                    0.999158      27.417978      79.406843       0.610935       0.439191      -1.043044      -0.055995      -0.011099      -0.012484       0.058434      -0.030226      -0.045367      -0.026577       0.035858       0.094827      -0.072438       0.007699       0.064739              8.756897       9.329401       0.258319       3.125084      10.595019      -0.257394       6.346273           0.000003
           99              C      14.621885      11.095544      10.864981       0.048737      26.441412 0.34795030E+03  0.77709283E+04                                 7.796106                            6.310665       0.128172       2.048031                    0.999660      26.793749      76.147415       0.638978       0.429205      -1.051613       0.026037      -0.022237       0.020095       0.039702       0.007480      -0.011837       0.009510       0.081215       0.120524      -0.062477       0.016458       0.046018              8.534669       8.123716      -0.745340       2.630634      11.530585      -1.226214       5.949706           0.000009
          100              C      12.360313       7.258910       1.157593       0.052457      34.590691 0.43940724E+03  0.10339294E+05                                 9.308043                            7.087705      -0.119796       1.970592                    0.999201      27.165238      77.669291       0.607165       0.428722      -1.058394      -0.010372       0.000505       0.000186       0.010386      -0.004512       0.017402       0.009445       0.026245      -0.055664      -0.029231       0.000405       0.028826             10.522959      12.695179       2.950256       2.558128       8.317971      -2.614536      10.555727           0.000006
          101              C      13.331474       8.119174       0.658335      -0.143013      30.917488 0.46457210E+03  0.11186452E+05                                 8.720681                            7.334905      -0.101031       1.941635                    0.998328      30.391301      90.564453       0.585733       0.434277      -1.045395       0.016909      -0.008824       0.019753       0.027458      -0.015979      -0.004746      -0.005824      -0.006491       0.060185      -0.027477       0.006129       0.021348              9.294496      11.545457       3.310144       0.894365       8.197232      -2.055585       8.140797           0.000006
          102              C      14.491712       8.363992       1.343592      -0.067253      27.609212 0.41742615E+03  0.97904085E+04                                 8.127353                            6.979324      -0.044996       1.974485                    0.998600      28.987537      85.381741       0.596770       0.437601      -1.042924      -0.024598      -0.014563       0.010086       0.030313       0.013383      -0.010101       0.007834      -0.000055      -0.007358      -0.020907       0.006075       0.014833              8.470664       9.266405       2.156019       0.691163       7.733781      -2.314277       8.411805           0.000007
          103              C      14.727922       7.761198       2.544013      -0.088096      27.466539 0.40513723E+03  0.93826172E+04                                 7.938931                            6.770297       0.219285       2.055629                    0.999689      28.548408      82.152394       0.623361       0.424272      -1.056491      -0.026201       0.001418      -0.002824       0.026391       0.007831       0.015174       0.003463       0.019679      -0.001841      -0.013164      -0.009871       0.023035              8.226727       8.438854       2.000710       0.416304       8.008746      -2.412237       8.232580           0.000005
          104              C      13.783645       6.900830       3.067745      -0.101388      30.815713 0.44637224E+03  0.10634587E+05                                 8.706048                            7.209226      -0.198495       1.910393                    0.999004      29.948326      88.586807       0.588805       0.436628      -1.044651      -0.010427       0.011879      -0.016942       0.023170      -0.010206       0.016025      -0.017273      -0.014880       0.050871      -0.023076      -0.011504       0.034581              9.239349      10.399031       2.690450       0.621436       9.086704      -2.486666       8.232312           0.000007
          105              C      12.591240       6.652578       2.391055      -0.066912      36.834428 0.47531057E+03  0.11378436E+05                                 9.629960                            7.309389       0.056064       2.022856                    0.999167      28.059108      80.284779       0.606995       0.421518      -1.065451       0.023949       0.027948       0.001857       0.036853      -0.012930      -0.004762       0.000705       0.004039      -0.064003      -0.022032      -0.002090       0.024121             10.998291      12.003518       3.908767      -0.058441      10.177943      -4.251127      10.813412           0.000003
          106              C      11.590239       5.747057       3.053061       0.584187      22.655421 0.26026553E+03  0.54576265E+04                                 7.421570                            5.750425      -0.074936       2.022693                    0.999551      22.958974      65.232995       0.613062       0.476447      -1.014756      -0.023802      -0.012243       0.024476       0.036270      -0.032827       0.029537       0.088127      -0.056845       0.168489      -0.104490      -0.016321       0.120812              8.447844       9.705904       1.883807      -1.234894       8.852873      -3.487500       6.784755           0.000002
          107              C       4.457135       0.873307       1.501445       0.642178      21.205211 0.23512510E+03  0.48363936E+04                                 7.222791                            5.553609      -0.255072       1.982257                    0.999109      22.375697      64.241253       0.605342       0.491907      -1.000529       0.032675      -0.032662      -0.019318       0.050077      -0.003261       0.088510      -0.048576       0.108960       0.155482      -0.103040      -0.033475       0.136514              8.237268       8.356354      -0.628908      -2.545555       9.952537       2.339295       6.402911           0.000005
          108              C       4.063471       2.117783       2.230754      -0.068906      38.021848 0.47623554E+03  0.11404665E+05                                 9.825251                            7.310465       0.003306       2.008853                    0.998763      27.984796      80.053101       0.607779       0.420823      -1.066027       0.005687       0.026906       0.021903       0.035157       0.017433      -0.022486      -0.010909      -0.010434       0.011897      -0.026970      -0.007058       0.034028             11.479858      13.811623      -2.320836       1.215178      11.686003       4.275970       8.941947           0.000005
          109              C       5.024773       2.651180       3.073863      -0.107336      30.092444 0.43139620E+03  0.10183196E+05                                 8.551229                            7.054667       0.001444       1.983264                    0.998985      29.407190      86.382950       0.599778       0.432621      -1.047810      -0.015273       0.015232      -0.009802       0.023693      -0.007706      -0.003499      -0.017266       0.018774      -0.038206      -0.027119       0.008275       0.018843              9.275774      10.249117      -0.089993       1.657937       8.831910       3.627116       8.746295           0.000010
          110              C       4.760647       3.766904       3.836211      -0.084597      29.298383 0.41561634E+03  0.97115129E+04                                 8.389206                            6.901788      -0.006047       1.986007                    0.998902      28.842666      84.062535       0.609888       0.429796      -1.050417      -0.007971      -0.008147      -0.022884       0.025565       0.010314       0.008487       0.010848      -0.001077      -0.024764      -0.014865      -0.006049       0.020914              9.094563      10.545351      -0.809056       2.251101       7.657933       2.725573       9.080405           0.000008
          111              C       3.536198       4.356454       3.764014      -0.078004      28.643675 0.39942470E+03  0.92084344E+04                                 8.143860                            6.682642       0.229662       2.058370                    0.999814      28.349693      81.133351       0.633669       0.419269      -1.060676      -0.002058      -0.019974      -0.016132       0.025757       0.004387      -0.004524       0.019003      -0.010406      -0.021879      -0.021769       0.000283       0.021486              8.754032      10.762319      -0.869412       2.719384       7.621111       2.108527       7.878667           0.000008
          112              C       2.559411       3.822850       2.938036      -0.139344      32.519256 0.46521329E+03  0.11197418E+05                                 9.042921                            7.353107      -0.159395       1.926184                    0.998124      30.219131      89.814828       0.583874       0.435834      -1.045238       0.020970      -0.006128       0.018054       0.028342      -0.002778      -0.013191      -0.016292       0.036554       0.000135      -0.029632       0.003741       0.025891              9.835766      11.138247      -0.253794       2.875482       9.600585       3.049889       8.768467           0.000004
          113              C       2.784775       2.697188       2.163452       0.041353      35.738319 0.45367104E+03  0.10764408E+05                                 9.514748                            7.200325      -0.108773       1.968624                    0.999371      27.546929      79.183440       0.602369       0.428543      -1.058122      -0.007201      -0.003962       0.003268       0.008844       0.010792       0.007384       0.011968       0.038255       0.001316      -0.026050      -0.000062       0.026112             10.990402      14.755508      -0.478754       3.571175       9.242888       2.878169       8.972810           0.000004
          114              C       1.681419       2.228402       1.272619       0.040805      34.117880 0.43452567E+03  0.10200590E+05                                 9.243060                            7.045294      -0.065647       1.993779                    0.999387      26.989579      77.192570       0.609091       0.428365      -1.058129       0.000583       0.001053       0.025599       0.025628      -0.007774       0.009129       0.005397      -0.015760      -0.042926      -0.020866       0.002557       0.018308             10.676878      14.963883       1.367577       1.929578       6.232165       2.598402      10.834588           0.000006
          115              C       1.885191       1.743572      -0.007342       0.026206      26.773091 0.38334557E+03  0.88139456E+04                                 8.006642                            6.734884      -0.075695       1.981662                    0.997830      27.852830      81.598478       0.600378       0.443712      -1.037865      -0.033207      -0.024572      -0.027403       0.049573      -0.012066      -0.023029      -0.039797      -0.047634      -0.167902      -0.077170       0.011944       0.065227              8.540956      10.571935       0.412388       0.444558       5.711146       2.253898       9.339786           0.000008
          116              C      18.015507       6.172996      11.786406       0.052618      26.428389 0.37024492E+03  0.84280290E+04                                 7.892202                            6.586083      -0.137743       1.959916                    0.999091      27.453456      79.686365       0.612453       0.439336      -1.041800       0.034344      -0.012730       0.006350       0.037174       0.011287       0.038662      -0.036796      -0.069609      -0.070587      -0.072039       0.009366       0.062673              8.512321      11.227405       0.008152      -1.236393       5.791909       2.164360       8.517648           0.000007
          117              C      12.112278       2.061999       0.799058      -0.083217      36.817978 0.47341879E+03  0.11300603E+05                                 9.578216                            7.224144       0.115479       2.039242                    0.999505      27.910432      79.256705       0.620714       0.413389      -1.072664       0.044417      -0.014775       0.011475       0.048196       0.004042       0.015974       0.002429      -0.015894       0.041468      -0.022302       0.000624       0.021678             11.332018      17.836579      -0.715523      -1.613144       6.408789       2.324579       9.750686           0.000008
          118              C      13.148350       2.376574       1.680101      -0.115886      33.079580 0.47361607E+03  0.11470321E+05                                 9.251914                            7.489912      -0.223146       1.907329                    0.998557      30.278068      90.772096       0.569375       0.444179      -1.038523      -0.009600      -0.014609      -0.011389       0.020863       0.005759      -0.006272      -0.015679      -0.111241      -0.050346      -0.048536      -0.018818       0.067354             10.377112      16.309757       0.678870       0.482334       5.779560       1.374547       9.042020           0.000005
          119              C      10.688661       2.275598       1.185738       0.696281      20.606746 0.22006593E+03  0.44676070E+04                                 7.184964                            5.457957      -0.351598       1.967352                    0.998433      21.788269      62.844046       0.594354       0.507620      -0.989304      -0.070004       0.008899       0.028218       0.076000       0.006814       0.009614      -0.050138      -0.152713      -0.036189      -0.073683      -0.030391       0.104074              8.244636      11.581640      -0.297321      -0.565554       5.310974       1.752097       7.841295           0.000004
          120              C      14.088341      14.570776       5.659482       0.684946      21.633785 0.23641924E+03  0.48707419E+04                                 7.335284                            5.598211      -0.363552       1.945664                    0.998574      22.245008      63.961836       0.598063       0.497104      -0.997688      -0.042279       0.030690       0.054895       0.075781       0.056216       0.088830       0.038738       0.017017       0.105703      -0.088772      -0.043048       0.131820              8.266250       8.612275      -0.855686      -3.220317       8.477382      -0.993708       7.709093           0.000004
          121              C      15.294017      13.938066       5.019501      -0.093719      37.905334 0.48844967E+03  0.11774835E+05                                 9.806313                            7.396206       0.015064       2.006176                    0.998883      28.432291      81.679424       0.604981       0.419981      -1.066254       0.043688      -0.005546      -0.018813       0.047889      -0.001139      -0.001588      -0.023279      -0.009930       0.044358      -0.019141      -0.011867       0.031008             11.295399      14.266256       0.682733      -2.349706      11.075074       3.569574       8.544866           0.000004
          122              C      16.481780      14.646409       5.092922      -0.098821      29.977482 0.43900852E+03  0.10399517E+05                                 8.522838                            7.127150       0.009653       1.985450                    0.998978      29.356801      86.149257       0.595903       0.433900      -1.047922      -0.007427      -0.019858      -0.020404       0.029424       0.002154      -0.000081      -0.003131      -0.059524       0.006444      -0.030914       0.001785       0.029129              9.135580      12.621716       0.937200      -1.289528       8.075946       1.360802       6.709079           0.000007
          123              C      17.672886      14.061421       4.692781      -0.089870      28.435140 0.42052331E+03  0.98311990E+04                                 8.151595                            6.909951       0.103313       2.018350                    0.999263      28.782843      83.248183       0.615317       0.425786      -1.055435      -0.025696      -0.007479      -0.012020       0.029338       0.006919       0.002773       0.009558       0.029577      -0.032831      -0.019907      -0.002625       0.022532              8.606996      10.694105       0.939681      -1.009461       8.636625       1.794960       6.490259           0.000011
          124              C       4.877874      12.785360       4.183734      -0.057116      27.528189 0.38394851E+03  0.87530126E+04                                 7.914709                            6.558406       0.191672       2.052367                    0.999808      27.787189      78.737496       0.639538       0.420102      -1.061557      -0.027468       0.013232      -0.020442       0.036708      -0.012425      -0.004910       0.011800       0.017804       0.004283      -0.019708      -0.000499       0.020207              8.408288      10.569988       1.224221      -0.594619       8.787913       2.009694       5.866964           0.000010
          125              C      16.487071      12.087985       4.068708      -0.145287      31.302994 0.43624624E+03  0.10289271E+05                                 8.645350                            7.007899       0.052636       1.989619                    0.999286      29.666689      86.087870       0.615146       0.422158      -1.058058       0.014633       0.026623      -0.022010       0.037515      -0.012883      -0.012230       0.014856      -0.045493      -0.002341      -0.028647      -0.006620       0.035267              9.318392      12.762882       1.356417      -0.639167       9.028177       2.214397       6.164117           0.000013
          126              C      15.279289      12.647047       4.488428       0.061492      35.680425 0.43734418E+03  0.10287944E+05                                 9.543929                            7.090875      -0.233857       1.932092                    0.998959      27.289884      78.245692       0.603939       0.431129      -1.055959      -0.005524       0.005875      -0.013221       0.015486       0.023516       0.001137      -0.021589       0.004359      -0.009704      -0.032673       0.001094       0.031579             11.018215      14.556821       2.709829       0.458417      11.161061       3.718050       7.336764           0.000005
          127              C      14.017377      11.910857       4.199641       0.043429      35.302940 0.45162979E+03  0.10717494E+05                                 9.508024                            7.215600      -0.351054       1.896045                    0.998551      27.495815      79.370487       0.597038       0.432308      -1.054472       0.010609       0.018122      -0.004407       0.021456      -0.003614      -0.005601       0.020315       0.016906      -0.030362      -0.027442       0.007348       0.020094             10.885732      13.576416       3.969413       3.372884      11.386778      -0.166927       7.694003           0.000003
          128              C      13.776519      10.610609       4.637716       0.018204      26.754956 0.36850420E+03  0.83600834E+04                                 7.884185                            6.524266       0.031213       2.010669                    0.998714      27.646185      79.535600       0.623284       0.433164      -1.047798      -0.037002      -0.024884      -0.008165       0.045332      -0.051737      -0.007117       0.016210       0.038119       0.176843      -0.085209       0.019931       0.065278              8.342940       8.637223       2.071452       1.970851      10.126210      -0.810862       6.265388           0.000010
          129              C      11.757362      10.484236       3.559661       0.045711      25.706325 0.35988914E+03  0.81153167E+04                                 7.669187                            6.444601       0.016712       2.006204                    0.999587      27.258763      78.146752       0.627646       0.432767      -1.048190       0.033509      -0.008661       0.011458       0.036458       0.018359      -0.035737       0.053552       0.048706       0.019775      -0.079858       0.021914       0.057944              8.013900       8.209869       0.640023       2.267394       9.290617      -1.467733       6.541212           0.000007
          130              C      11.901630      11.773475       3.064074      -0.074490      36.063812 0.46059050E+03  0.10916355E+05                                 9.435368                            7.132550       0.127018       2.046988                    0.999359      27.637976      78.138839       0.623932       0.414196      -1.072415       0.044476      -0.001635       0.020269       0.048904       0.005478      -0.015465       0.008911      -0.004897      -0.020476      -0.022671       0.009329       0.013342             10.852995      12.864534      -0.006689       4.905470      10.391729      -2.412612       9.302722           0.000004
          131              C      13.046290      12.488349       3.384676      -0.115089      32.793471 0.48567885E+03  0.11865914E+05                                 9.260175                            7.636023      -0.385736       1.848277                    0.998400      30.957737      93.971691       0.556849       0.450211      -1.032475      -0.017183      -0.015221      -0.010813       0.025374      -0.011332      -0.026756       0.016897      -0.049742       0.066035      -0.046696       0.001523       0.045173             10.112956      12.700527       1.553910       4.175377       8.797020      -0.671410       8.841320           0.000006
          132              C      10.856318      12.383455       2.190372       0.666690      21.612168 0.23463915E+03  0.47935962E+04                                 7.188104                            5.467302      -0.170154       2.010765                    0.999059      21.734688      60.921356       0.627579       0.477724      -1.014246      -0.060409       0.030301      -0.031420       0.074530      -0.014681      -0.078649       0.057063       0.014388       0.100405      -0.082247      -0.032876       0.115123              8.167225       9.681022       0.141441       3.305870       8.070775      -1.406301       6.749876           0.000006
          133              N       6.139579       7.871236       0.838215      -0.240108      33.169093 0.46748087E+03  0.10925521E+05                                 8.438707                            6.879328       0.675647       2.248246                    0.999439      26.943017      71.387831       0.690348       0.379629      -1.115632      -0.052154      -0.208483      -0.051018       0.220880      -0.051087       0.038442      -0.048418       0.184615       0.178906      -0.142588       0.022595       0.119992              9.267112      10.397846      -0.636451       3.537254      10.568169      -1.115057       6.835321           0.000007
          134              N      14.938208      11.918868       0.865136      -0.237717      33.303153 0.52352481E+03  0.12632637E+05                                 8.517900                            7.370518       0.515194       2.180401                    0.998969      27.945045      76.137674       0.652318       0.389126      -1.104723       0.044258      -0.076451      -0.216793       0.234100       0.023840       0.058785      -0.078929       0.105191      -0.418748      -0.185503       0.050044       0.135459              9.059215      12.792657       0.821395      -0.021842       6.106178       1.602826       8.278810           0.000011
          135              N       8.749339       8.019577       7.897577      -0.259869      32.182616 0.50084196E+03  0.11949767E+05                                 8.245752                            7.130404       0.283224       2.077527                    0.999802      28.709116      77.727595       0.674355       0.380679      -1.111028      -0.047159      -0.252492       0.112943       0.280593      -0.040050       0.065905       0.130233       0.327712       0.140939      -0.255652       0.078899       0.176752              8.548831       9.699416       1.132351       2.687934       8.788510      -0.173028       7.158566           0.000010
          136              N      15.283863      10.059034      11.398502      -0.240108      33.169088 0.46748077E+03  0.10925518E+05                                 8.438706                            6.879327       0.675647       2.248246                    0.999439      26.943014      71.387822       0.690348       0.379629      -1.115632       0.052154       0.208483       0.051018       0.220880      -0.051087       0.038442      -0.048418       0.184615       0.178906      -0.142588       0.022595       0.119992              9.267111      10.397845      -0.636451       3.537253      10.568168      -1.115057       6.835321           0.000007
          137              N       6.485234       6.011402      11.371581      -0.237717      33.303157 0.52352489E+03  0.12632640E+05                                 8.517901                            7.370518       0.515194       2.180401                    0.998969      27.945047      76.137682       0.652318       0.389126      -1.104723      -0.044258       0.076451       0.216793       0.234100       0.023840       0.058785      -0.078929       0.105191      -0.418748      -0.185503       0.050044       0.135459              9.059216      12.792658       0.821395      -0.021842       6.106179       1.602826       8.278811           0.000011
          138              N      12.674103       9.910693       4.339140      -0.259869      32.182611 0.50084186E+03  0.11949764E+05                                 8.245751                            7.130403       0.283224       2.077528                    0.999802      28.709114      77.727586       0.674355       0.380679      -1.111028       0.047159       0.252492      -0.112943       0.280593      -0.040050       0.065905       0.130233       0.327712       0.140939      -0.255651       0.078899       0.176752              8.548830       9.699415       1.132351       2.687934       8.788509      -0.173028       7.158565           0.000010
          139              O       7.261712       3.312355       1.183291      -0.706572      50.104987 0.79621923E+03  0.21181092E+05                                10.848133                            8.878706      -0.179636       1.945064                    0.995881      31.178607      87.094931       0.620144       0.371277      -1.125943      -0.013607       0.064769       0.071387       0.097347       0.044256      -0.055415       0.005159       0.017548      -0.083100      -0.074701      -0.001679       0.076380             12.133307       8.714504      -1.628945      -0.572979      19.199238       4.188677       8.486178           0.000007
          140              O       7.886683       4.689117       2.808327      -0.668327      42.520410 0.65254390E+03  0.16475701E+05                                 9.680561                            7.950213       0.165240       2.076652                    0.995644      29.546668      79.760871       0.667871       0.363228      -1.134937      -0.050100       0.045423      -0.054122       0.086616       0.065856      -0.030883       0.012255       0.061287       0.095138      -0.094364       0.025834       0.068530             10.787768      11.840250      -0.003147       5.638193       6.684844      -0.338595      13.838208           0.000010
          141              O       9.424176      13.110058       8.426203      -0.636536      35.710720 0.57893787E+03  0.14160379E+05                                 8.545281                            7.423550       0.554540       2.204829                    0.997513      28.809416      76.088221       0.701521       0.356962      -1.141978      -0.057902      -0.030169       0.008031       0.065782      -0.047902       0.027987       0.004827      -0.142204       0.123536      -0.111524       0.045746       0.065777              9.307606       7.588309      -0.646407      -0.212503      11.549486      -3.998838       8.785022           0.000009
          142              O      11.055187      12.009921       9.367207      -0.634162      34.147419 0.57554125E+03  0.14071648E+05                                 8.281172                            7.416374       0.466393       2.173403                    0.998487      28.850182      76.447196       0.699036       0.358375      -1.139631      -0.021933      -0.060444       0.034786       0.073107      -0.022064       0.028406       0.071896       0.092823      -0.036793      -0.107246       0.043457       0.063788              8.719547      12.738107       0.778776      -0.064712       6.644792      -1.329581       6.775743           0.000009
          143              O      14.506164       4.799875      10.584760      -0.600937      34.820043 0.56841528E+03  0.13839459E+05                                 8.400547                            7.375988       0.357057       2.161857                    0.995510      27.989151      73.753811       0.700885       0.358927      -1.140407       0.042388      -0.025972      -0.036915       0.061919       0.054436       0.062697      -0.046254      -0.013882       0.016896      -0.109949       0.048722       0.061227              8.963484       8.814581       2.055259      -1.165179      11.743239       0.762787       6.332632           0.000010
          144              O      15.950540      17.020399      11.493948      -0.767488      55.546108 0.91074667E+03  0.25052782E+05                                11.671222                            9.484509      -0.177506       1.922054                    0.996853      32.827479      93.215144       0.601152       0.370394      -1.126739       0.061998      -0.041635      -0.053201       0.091693      -0.022954       0.028544      -0.028262       0.097100       0.229767      -0.094823       0.001008       0.093816             13.499064      18.903079      -1.513982      -6.267565       9.914384       1.792439      11.679728           0.000007
          145              O      11.602325      15.936360      11.897760      -0.654081      45.828771 0.69559453E+03  0.17841851E+05                                10.203625                            8.250970       0.052322       2.048158                    0.994959      29.373498      79.868878       0.650635       0.367016      -1.132224      -0.068303      -0.017527      -0.015821       0.072269       0.011692       0.029790      -0.026826      -0.113747       0.043093      -0.077243       0.012965       0.064278             11.537233      17.187758       2.251450       4.434346       8.229710       1.756726       9.194230           0.000006
          146              O      10.977410      15.185606       9.915412      -0.712982      46.914323 0.76731287E+03  0.20179855E+05                                10.325968                            8.665724       0.071956       2.031749                    0.995309      30.703097      84.666866       0.634588       0.367002      -1.131693      -0.041346       0.046595       0.089501       0.109046       0.002174       0.005305      -0.022318      -0.131893       0.036850      -0.072521       0.003878       0.068643             11.322443       9.146667      -1.662379      -3.334759       9.525595       4.066642      15.295066           0.000008
          147              O       8.045106       4.078943       5.849151      -0.687151      47.801686 0.69680607E+03  0.17890266E+05                                10.544019                            8.239002       0.038116       2.029378                    0.996573      30.002069      81.760231       0.653029       0.365316      -1.132933      -0.066957       0.005298       0.060745       0.090561       0.067534       0.053595      -0.016924       0.001201       0.072507      -0.100243       0.025186       0.075056             12.312401      13.043749       3.155828      -6.738649       8.595437      -2.927771      15.298017           0.000007
          148              O      10.584845      15.438699       6.739984      -0.701732      42.393528 0.67504631E+03  0.17182841E+05                                 9.599916                            8.053132       0.232142       2.078483                    0.998052      30.292267      82.011485       0.667909       0.360269      -1.137662      -0.091132       0.032852      -0.075672       0.122925       0.034090       0.079316       0.009702      -0.071471       0.012936      -0.102267       0.019602       0.082666             10.349424       7.561565      -3.008465       0.206461      14.922161      -3.049429       8.564547           0.000011
          149              O      10.364589       4.352166      10.414670      -0.658897      40.615080 0.68135660E+03  0.17391950E+05                                 9.427351                            8.181418       0.127778       2.065550                    0.995799      29.613817      80.408863       0.651356       0.368395      -1.130810       0.003444       0.033775      -0.069097       0.076987      -0.005249      -0.069869       0.018643      -0.025882      -0.012561      -0.078365       0.010347       0.068019             10.126075       8.151104      -0.575235       0.860400      14.296292      -3.201083       7.930830           0.000013
          150              O      11.563952       6.241707      10.366947      -0.675129      41.991749 0.61689159E+03  0.15332709E+05                                 9.572886                            7.685543       0.254242       2.109571                    0.996832      29.120304      77.571219       0.686317       0.359064      -1.140112      -0.060816      -0.022638      -0.061918       0.089693       0.026246      -0.059655       0.037949       0.019266       0.028831      -0.082691       0.014485       0.068205             10.846714      15.544082       3.756124       4.362374       8.742916       1.347166       8.253144           0.000011
          151              O      13.789850       7.879251      10.590879      -0.979599      33.835929 0.56585013E+03  0.13892101E+05                                 8.319110                            7.326320      -0.037254       1.985258                    0.997601      31.508661      85.987959       0.701355       0.355715      -1.132222       0.024433       0.055454      -0.114802       0.129814      -0.058172      -0.000247      -0.013312       0.031387       0.065341      -0.072369       0.020842       0.051527              8.866882       9.449301       3.634780       0.762970      10.943795       0.615630       6.207550           0.000021
          152              O      10.125077       5.635319       5.758599      -1.011155      31.799707 0.57447608E+03  0.14091523E+05                                 7.893081                            7.334325       0.111867       2.060232                    0.994144      30.540173      82.050325       0.711116       0.351139      -1.141196       0.010429       0.042197       0.055523       0.070514      -0.026630      -0.017882      -0.026671       0.053885       0.022106      -0.057045       0.020382       0.036664              8.109910       7.847165       2.261543      -1.439960       7.866589       0.832403       8.615977           0.000013
          153              O      14.161730      14.617915      11.053426      -0.706572      50.104987 0.79621922E+03  0.21181092E+05                                10.848132                            8.878706      -0.179636       1.945064                    0.995881      31.178607      87.094930       0.620144       0.371277      -1.125943       0.013607      -0.064769      -0.071387       0.097347       0.044256      -0.055415       0.005159       0.017548      -0.083100      -0.074701      -0.001679       0.076380             12.133307       8.714504      -1.628945      -0.572979      19.199238       4.188677       8.486178           0.000007
          154              O      13.536759      13.241153       9.428390      -0.668327      42.520416 0.65254400E+03  0.16475704E+05                                 9.680562                            7.950214       0.165240       2.076652                    0.995644      29.546670      79.760879       0.667871       0.363228      -1.134937       0.050100      -0.045423       0.054122       0.086616       0.065856      -0.030883       0.012255       0.061287       0.095138      -0.094364       0.025834       0.068530             10.787769      11.840252      -0.003147       5.638194       6.684845      -0.338595      13.838210           0.000010
          155              O      11.999266       4.820212       3.810514      -0.636536      35.710719 0.57893786E+03  0.14160378E+05                                 8.545281                            7.423550       0.554540       2.204829                    0.997513      28.809416      76.088220       0.701521       0.356962      -1.141978       0.057902       0.030169      -0.008031       0.065782      -0.047902       0.027987       0.004827      -0.142204       0.123536      -0.111524       0.045746       0.065777              9.307606       7.588309      -0.646407      -0.212503      11.549486      -3.998838       8.785022           0.000009
          156              O      10.368255       5.920349       2.869510      -0.634162      34.147423 0.57554133E+03  0.14071651E+05                                 8.281173                            7.416375       0.466393       2.173403                    0.998487      28.850183      76.447202       0.699036       0.358375      -1.139631       0.021933       0.060444      -0.034786       0.073107      -0.022064       0.028406       0.071896       0.092823      -0.036793      -0.107246       0.043457       0.063788              8.719548      12.738108       0.778777      -0.064712       6.644793      -1.329582       6.775743           0.000009
          157              O       6.917278      13.130395       1.651957      -0.600937      34.820049 0.56841540E+03  0.13839462E+05                                 8.400548                            7.375989       0.357057       2.161856                    0.995510      27.989153      73.753821       0.700885       0.358927      -1.140407      -0.042388       0.025972       0.036915       0.061919       0.054436       0.062697      -0.046254      -0.013882       0.016896      -0.109949       0.048722       0.061227              8.963486       8.814582       2.055259      -1.165179      11.743241       0.762787       6.332633           0.000010
          158              O       5.472902       0.909871       0.742769      -0.767488      55.546111 0.91074671E+03  0.25052784E+05                                11.671222                            9.484510      -0.177506       1.922054                    0.996853      32.827480      93.215147       0.601152       0.370394      -1.126739      -0.061998       0.041635       0.053201       0.091693      -0.022954       0.028544      -0.028262       0.097100       0.229767      -0.094823       0.001008       0.093816             13.499064      18.903080      -1.513982      -6.267566       9.914384       1.792439      11.679728           0.000007
          159              O       9.821117       1.993910       0.338957      -0.654081      45.828766 0.69559444E+03  0.17841848E+05                                10.203624                            8.250970       0.052322       2.048158                    0.994959      29.373496      79.868872       0.650635       0.367016      -1.132224       0.068303       0.017527       0.015821       0.072269       0.011692       0.029790      -0.026826      -0.113747       0.043093      -0.077243       0.012965       0.064278             11.537232      17.187757       2.251449       4.434346       8.229709       1.756726       9.194229           0.000006
          160              O      10.446032       2.744664       2.321305      -0.712982      46.914320 0.76731281E+03  0.20179852E+05                                10.325968                            8.665724       0.071956       2.031749                    0.995309      30.703096      84.666861       0.634588       0.367002      -1.131693       0.041346      -0.046595      -0.089501       0.109046       0.002174       0.005305      -0.022318      -0.131893       0.036850      -0.072521       0.003878       0.068643             11.322442       9.146666      -1.662379      -3.334759       9.525595       4.066642      15.295065           0.000008
          161              O      13.378336      13.851327       6.387566      -0.687151      47.801690 0.69680612E+03  0.17890268E+05                                10.544020                            8.239002       0.038115       2.029378                    0.996573      30.002070      81.760235       0.653029       0.365316      -1.132933       0.066957      -0.005298      -0.060745       0.090561       0.067534       0.053595      -0.016924       0.001201       0.072507      -0.100243       0.025186       0.075056             12.312401      13.043750       3.155828      -6.738649       8.595437      -2.927771      15.298018           0.000007
          162              O      10.838597       2.491571       5.496733      -0.701732      42.393526 0.67504626E+03  0.17182840E+05                                 9.599916                            8.053131       0.232142       2.078483                    0.998052      30.292266      82.011481       0.667909       0.360269      -1.137662       0.091132      -0.032852       0.075672       0.122925       0.034090       0.079316       0.009702      -0.071471       0.012936      -0.102267       0.019602       0.082666             10.349424       7.561564      -3.008465       0.206461      14.922160      -3.049429       8.564546           0.000011
          163              O      11.058853      13.578104       1.822047      -0.658897      40.615077 0.68135654E+03  0.17391948E+05                                 9.427350                            8.181417       0.127778       2.065550                    0.995799      29.613816      80.408858       0.651356       0.368395      -1.130810      -0.003444      -0.033775       0.069097       0.076987      -0.005249      -0.069869       0.018643      -0.025882      -0.012561      -0.078365       0.010347       0.068019             10.126075       8.151103      -0.575235       0.860400      14.296291      -3.201083       7.930829           0.000013
          164              O       9.859490      11.688563       1.869770      -0.675129      41.991752 0.61689164E+03  0.15332711E+05                                 9.572887                            7.685543       0.254242       2.109571                    0.996832      29.120305      77.571223       0.686317       0.359064      -1.140112       0.060816       0.022638       0.061918       0.089693       0.026246      -0.059655       0.037949       0.019266       0.028831      -0.082691       0.014485       0.068205             10.846715      15.544083       3.756124       4.362374       8.742916       1.347166       8.253145           0.000011
          165              O       7.633592      10.051019       1.645838      -0.979599      33.835937 0.56585032E+03  0.13892107E+05                                 8.319112                            7.326322      -0.037254       1.985258                    0.997601      31.508664      85.987973       0.701355       0.355715      -1.132222      -0.024433      -0.055454       0.114802       0.129814      -0.058172      -0.000247      -0.013312       0.031387       0.065341      -0.072369       0.020842       0.051527              8.866884       9.449302       3.634780       0.762970      10.943798       0.615630       6.207552           0.000021
          166              O      11.298365      12.294951       6.478118      -1.011155      31.799705 0.57447597E+03  0.14091520E+05                                 7.893081                            7.334325       0.111867       2.060232                    0.994144      30.540173      82.050325       0.711116       0.351139      -1.141196      -0.010429      -0.042197      -0.055523       0.070514      -0.026630      -0.017882      -0.026671       0.053885       0.022106      -0.057045       0.020382       0.036664              8.109910       7.847165       2.261543      -1.439960       7.866589       0.832403       8.615977           0.000013

******************************************************
Auxiliary information for the entire system
The total spin magnetic moment of the unit cell is   0.000947
The total net atomic charge of the unit cell is   -0.000002
Accuracy of reproducing the electrostatic potential in the unit cell:
  The inner radius (bohr) =    5.0000
  The outer radius (bohr) =   12.0000
  Valid grid points have density less than (e/(bohr^3)) =    0.0001
  The number of valid grid points were=        15329
  The rms potential error without charges in kcal/mol is=      4.11636
  The rms potential error with partial charges in kcal/mol is=      1.41398
  The RRMSE value at monopole order=      0.34350
  The rms potential error with partial charges and cloud penetration in kcal/mol is=      1.40964
  The RRMSE value at monopole order with cloud penetration is=      0.34245
  The rms potential error with partial charges and atomic dipoles in kcal/mol is=      0.59598
  The RRMSE value at dipole order=      0.14478
  The rms potential error with partial charges, atomic dipoles and cloud penetration in kcal/mol is=      0.58479
  The RRMSE value at dipole order with cloud penetration=      0.14207

******************************************************
The electron densities and ab initio electrostatic potential were computed in VASP using the PBE functional and
projector augmented wave method. See the main text of the journal article for a description of computational details.
The atomic charges, dipoles, and quadrupoles were computed with the DDEC6 method as described in
(a) T. A. Manz and N. Gabaldon Limas, RSC Adv. 6 (2016) 47771-47801 DOI: 10.1039/c6ra04656h
(b) N. Gabaldon Limas and T. A. Manz, RSC Adv. 8 (2018) 2678-2707 DOI: 10.1039/c7ra11829e.
For each atom in the material, the electron cloud parameters were fit to the spherically averaged atom-in-material
electron density using radial positions for which this density was between 10^-4 and 10^-2 electrons per cubic bohr.
The polarizabilities, dispersion coefficients, and quantum Drude oscillator (QDO) parameters were fit using the MCLF method.
The magnetic structure of the system was optimized in VASP from the default ferromagnetic initial guess using spin polarization.
The atomic spin moments (ASMs) were computed on this optimized magnetic structure using the DDEC6 partition as inputs
to the method of T. A. Manz and D. S. Sholl, J. Chem. Theory Comput. 7 (2011) 4146-4164 DOI: 10.1021/ct200539n.
The RMSE and RRMSE were computed using a uniform grid with Ewald summation.
