# Supplementary material for: A collection of forcefield precursors for metal–organic frameworks
Source: RSC Adv. 2019 Nov 13;9(63):36492–507. doi: 10.1039/c9ra07327b (PMC9075174; doi:10.1039/c9ra07327b)
Supplement: RA-009-C9RA07327B-s6350 [file RA-009-C9RA07327B-s6350.xyz]

  166
jmolscript: load "" {1 1 1} spacegroup "x,y,z" unitcell [{     12.755100     0.000000     0.000000 }, {      3.028644    13.275918     0.000000 }, {      5.491952     4.580076    12.194922 }]
Ho    13.072791     6.097718    12.057607     2.062652
Ho     9.626792     3.912729     4.083592     1.995942
Ho     8.202905    11.758276     0.137315     2.062652
Ho    11.648904    13.943265     8.111330     1.995941
H     14.201760     8.395527    10.901041     0.488368
H     12.990670     7.328805    10.499828     0.448818
H     10.610988     5.364803     5.160891     0.383121
H      9.364860     5.093623     5.760881     0.393772
H      7.481624     6.975421     1.937773     0.108296
H     10.096455    12.862360    11.871757     0.086520
H      5.159600     4.353638     0.036585     0.120774
H      2.643274     4.775101     0.154876     0.103817
H      6.203005     8.947079    11.192499     0.099047
H      5.821147     9.946669     9.163264     0.109688
H      7.407133    11.407918     8.292547     0.117234
H     15.441465    15.643074     9.070583     0.119497
H     15.888407    13.748606     7.815726     0.106458
H     17.956909    12.754444     7.936455     0.109507
H      6.818190    13.625683     9.323018     0.109940
H     13.032765    11.652005     0.292678     0.085521
H      4.082098    11.943245     1.029251     0.100096
H      8.367638    15.191754     9.668134     0.123319
H      7.912071    15.643992     6.771840     0.121098
H     15.641982     3.367685     7.429146     0.105174
H     15.651394     5.493861     8.286449     0.116891
H      4.860961     6.661901     8.476690     0.116033
H      6.921402     7.693686     7.031592     0.093649
H     10.344186     7.888851     8.880342     0.099958
H      8.171982     4.555684     9.157167     0.118591
H      7.073936     9.460467     1.293881     0.488368
H      8.285026    10.527189     1.695094     0.448818
H     10.664708    12.491191     7.034031     0.383121
H     11.910836    12.762371     6.434041     0.393771
H     13.794072    10.880573    10.257149     0.108296
H     11.179241     4.993634     0.323165     0.086521
H     16.116096    13.502356    12.158337     0.120775
H     18.632422    13.080893    12.040046     0.103817
H     15.072691     8.908915     1.002423     0.099047
H     15.454549     7.909325     3.031658     0.109689
H     13.868563     6.448076     3.902375     0.117234
H      5.834231     2.212920     3.124339     0.119497
H      5.387289     4.107388     4.379196     0.106458
H      3.318787     5.101550     4.258467     0.109508
H     14.457506     4.230311     2.871904     0.109940
H      8.242931     6.203989    11.902244     0.085521
H     17.193598     5.912749    11.165671     0.100098
H     12.908058     2.664240     2.526788     0.123320
H     13.363625     2.212002     5.423082     0.121100
H      5.633714    14.488309     4.765776     0.105175
H      5.624302    12.362133     3.908473     0.116891
H     16.414735    11.194093     3.718232     0.116035
H     14.354294    10.162308     5.163330     0.093654
H     10.931510     9.967143     3.314580     0.099958
H     13.103714    13.300310     3.037755     0.118591
C      7.237894     4.390383     1.746313     0.687460
C      6.439259     5.493040     1.108518    -0.069602
C      6.769457     6.803098     1.365831     0.048517
C      5.081718     7.566775     0.030487     0.035997
C     10.169765    10.866259    11.883951     0.056569
C      5.388094     5.230709     0.243898    -0.114806
C      8.972896    10.626179    11.029087     0.057271
C      7.998281     9.770475    11.529079    -0.142787
C      6.837382     9.525800    10.835188    -0.064192
C      6.605412    10.119889     9.631549    -0.089006
C      7.563691    10.993031     9.110826    -0.092824
C      8.750495    11.253086     9.796181    -0.068398
C      9.733841    12.146668     9.142533     0.591668
C     16.818657    17.005427    10.693727     0.642801
C     17.233394    15.763405     9.974227    -0.066882
C     16.276409    15.235835     9.131558    -0.106356
C     16.543025    14.102165     8.371814    -0.085536
C     17.772852    13.510988     8.444983    -0.077659
C     18.743238    14.040204     9.277897    -0.142183
C     18.508052    15.182025    10.052274     0.042085
C     19.617786    15.642718    10.925431     0.040966
C     13.913434    11.549318     0.012195     0.027131
C      3.390180    11.712874     0.451212     0.050012
C      9.213002    15.797444    11.401033    -0.083776
C      8.175503    15.495147    10.525437    -0.114516
C     10.640423    15.585325    11.005917     0.697685
C      7.293483     3.315612     6.534039     0.688060
C      6.074527     3.941525     7.175492    -0.096320
C      4.885278     3.238666     7.096225    -0.102285
C      3.687969     3.834186     7.504755    -0.089652
C     16.449045     5.101395     8.012064    -0.056292
C      4.870937     5.802428     8.121818    -0.144111
C      6.075014     5.248017     7.709630     0.061753
C      7.338216     5.992023     7.997430     0.039258
C      7.569143     7.288407     7.560852     0.019057
C      9.581806     7.407123     8.651078     0.061853
C      9.442533     6.126497     9.143753    -0.073088
C      8.298221     5.413935     8.823026    -0.118926
C     10.476454     5.524525    10.040079     0.672606
C     14.037802    13.465611    10.448609     0.687459
C     14.836437    12.362954    11.086404    -0.069601
C     14.506239    11.052896    10.829091     0.048516
C     10.702026     5.709143    -0.030487     0.035996
C     11.105931     6.989735     0.310971     0.056570
C     15.887602    12.625285    11.951024    -0.114806
C     12.302800     7.229815     1.165835     0.057271
C     13.277415     8.085519     0.665843    -0.142787
C     14.438314     8.330194     1.359734    -0.064192
C     14.670284     7.736105     2.563373    -0.089006
C     13.712005     6.862963     3.084096    -0.092823
C     12.525201     6.602908     2.398741    -0.068397
C     11.541855     5.709326     3.052389     0.591668
C      4.457039     0.850567     1.501195     0.642801
C      4.042302     2.092589     2.220695    -0.066882
C      4.999287     2.620159     3.063364    -0.106357
C      4.732671     3.753829     3.823108    -0.085535
C      3.502844     4.345006     3.749939    -0.077660
C      2.532458     3.815790     2.917025    -0.142182
C      2.767644     2.673969     2.142648     0.042084
C      1.657910     2.213276     1.269491     0.040967
C      1.870310     1.726600    -0.012195     0.027132
C     17.885516     6.143120    11.743710     0.050011
C     12.062694     2.058550     0.793889    -0.083776
C     13.100193     2.360847     1.669485    -0.114517
C     10.635273     2.270669     1.189005     0.697686
C     13.982213    14.540382     5.660883     0.688060
C     15.201169    13.914469     5.019430    -0.096320
C     16.390418    14.617328     5.098697    -0.102285
C     17.587727    14.021808     4.690167    -0.089652
C      4.826651    12.754599     4.182858    -0.056292
C     16.404759    12.053566     4.073104    -0.144112
C     15.200682    12.607977     4.485292     0.061753
C     13.937480    11.863971     4.197492     0.039259
C     13.706553    10.567587     4.634070     0.019054
C     11.693890    10.448871     3.543844     0.061852
C     11.833163    11.729497     3.051169    -0.073085
C     12.977475    12.442059     3.371896    -0.118927
C     10.799242    12.331469     2.154843     0.672605
N      6.117674     7.841181     0.835352    -0.235349
N     14.884261    11.882469     0.878034    -0.237647
N      8.669308     7.991809     7.857188    -0.239325
N     15.158022    10.014813    11.359570    -0.235349
N      6.391435     5.973525    11.316888    -0.237648
N     12.606388     9.864185     4.337734    -0.239324
O      7.225860     3.268467     1.180468    -0.716302
O      7.852666     4.644460     2.797515    -0.656605
O     10.973147    11.985789     9.332774    -0.627420
O      9.336866    13.076899     8.377911    -0.626516
O     15.795819    16.972004    11.442495    -0.765344
O     14.420422     4.791238    10.562022    -0.603648
O     10.883082    15.122571     9.865692    -0.711358
O     11.512373    15.851453    11.855903    -0.650191
O      7.994501     4.044925     5.803563    -0.678156
O     10.506077    15.352049     6.712085    -0.707958
O     10.265172     4.326417    10.409585    -0.664871
O     11.472380     6.220652    10.355928    -0.673355
O     13.676862     7.825290    10.566900    -0.982928
O     10.040206     5.610236     5.740150    -0.788370
O     14.049836    14.587527    11.014454    -0.716301
O     13.423030    13.211534     9.397407    -0.656605
O     10.302549     5.870205     2.862148    -0.627421
O     11.938830     4.779095     3.817011    -0.626517
O      5.479877     0.883990     0.752427    -0.765342
O      6.855274    13.064756     1.632900    -0.603647
O     10.392614     2.733423     2.329230    -0.711358
O      9.763323     2.004541     0.339019    -0.650191
O     13.281195    13.811069     6.391359    -0.678156
O     10.769619     2.503945     5.482837    -0.707959
O     11.010524    13.529577     1.785337    -0.664871
O      9.803316    11.635342     1.838994    -0.673355
O      7.598834    10.030704     1.628022    -0.982927
O     11.235490    12.245758     6.454772    -0.788369

The following XYZ coordinates are in angstroms. Other properties are in atomic units.
The sperically averaged electron density of each atom fit to a function of the form exp(a - br)
eigen_1, eigen_2 and eigen_3 are the three eigenvalues of traceless quadrupole moment tensor
  atom number  atomic symbol              X              Y              Z     net charge C6 coefficient C8 coefficient C10 coefficient fluctuating dipole atomic polarizability isotropic forcefield polarizability              a              b squared Pearson coefficient          <r^3>          <r^4>         wp_QDO          m_QDO          q_QDO       dipole_x       dipole_y       dipole_z         dipole            Qxy            Qxz            Qyz     Q(x^2-y^2)  Q(3z^2 - R^2)        eigen_1        eigen_2        eigen_3 static polarizability      alpha(xx)      alpha(xy)      alpha(xz)      alpha(yy)      alpha(yz)      alpha(zz) atomic spin moment
            1             Ho      13.072791       6.097718      12.057607       2.062652     143.079364 0.30504445E+04  0.10263687E+06                                17.538606                           14.556898       2.370121       2.516622                    0.999801      69.606711     157.290286       0.698811       0.260499      -1.360810       0.006658       0.005472       0.056640       0.057292      -0.028841      -0.016789      -0.014808       0.059626      -0.000411      -0.049687       0.005603       0.044084             20.357426      22.686178      -0.234286       0.809017      22.806021       2.532624      15.580077          -0.000029
            2             Ho       9.626792       3.912729       4.083592       1.995942     123.151129 0.26621322E+04  0.87300963E+05                                16.329504                           13.914616       2.347830       2.490018                    0.999599      71.482675     163.885955       0.684814       0.272737      -1.334075      -0.018636      -0.050171      -0.043329       0.068861      -0.026491       0.002158       0.035233      -0.084226      -0.220791      -0.082175      -0.011057       0.093233             18.823827      17.273585      -0.583368      -3.634067      14.617672      -1.492810      24.580224          -0.000045
            3             Ho       8.202905      11.758276       0.137315       2.062652     143.079469 0.30504470E+04  0.10263698E+06                                17.538617                           14.556907       2.370120       2.516622                    0.999801      69.606722     157.290343       0.698811       0.260499      -1.360809      -0.006658      -0.005471      -0.056640       0.057292      -0.028840      -0.016789      -0.014808       0.059625      -0.000409      -0.049686       0.005603       0.044083             20.357439      22.686196      -0.234286       0.809017      22.806034       2.532626      15.580087          -0.000028
            4             Ho      11.648904      13.943265       8.111330       1.995941     123.151390 0.26621391E+04  0.87301249E+05                                16.329531                           13.914637       2.347830       2.490018                    0.999599      71.482703     163.886100       0.684813       0.272737      -1.334075       0.018636       0.050173       0.043327       0.068861      -0.026491       0.002158       0.035233      -0.084226      -0.220791      -0.082175      -0.011058       0.093233             18.823860      17.273614      -0.583369      -3.634075      14.617696      -1.492814      24.580269          -0.000046
            5              H      14.201760       8.395527      10.901041       0.488368       0.382479 0.21077566E+01  0.15474210E+02                                 1.014007                            0.959343      -1.734882       2.228271                    0.998327       2.301339       6.408785       0.509517       1.637416      -0.638595       0.002266      -0.003499      -0.009197       0.010097      -0.014696      -0.002620      -0.005269       0.005032       0.018074      -0.019220       0.006946       0.012274              1.041772       1.057849       0.233965       0.084726       1.189746       0.103077       0.877720          -0.000001
            6              H      12.990670       7.328805      10.499828       0.448818       0.424402 0.23521797E+01  0.17666642E+02                                 1.067207                            0.998288      -1.706655       2.224120                    0.996505       2.409967       6.685986       0.513275       1.588811      -0.646419      -0.008413      -0.004113      -0.018870       0.021066       0.000663       0.001245       0.000939      -0.003005       0.010642      -0.003572      -0.000449       0.004021              1.102650       1.256441       0.266112       0.064015       1.139046       0.035133       0.912464          -0.000004
            7              H      10.610988       5.364803       5.160891       0.383121       0.498261 0.29047703E+01  0.22780165E+02                                 1.148871                            1.077535      -1.449184       2.307776                    0.998638       2.574846       7.075133       0.521049       1.498934      -0.662194       0.023252       0.020006       0.004851       0.031055       0.010855       0.001715       0.001159       0.000459      -0.023234      -0.008056      -0.006857       0.014913              1.189426       1.272777      -0.017897      -0.352861       0.963512       0.056832       1.331989          -0.000008
            8              H       9.364860       5.093623       5.760881       0.393772       0.470595 0.27833574E+01  0.21828101E+02                                 1.146592                            1.085839      -1.631256       2.230921                    0.996051       2.710843       7.713248       0.491661       1.588522      -0.645721      -0.015238       0.008954       0.017526       0.024890      -0.000862      -0.002434       0.004895       0.003439       0.006184      -0.005850      -0.000407       0.006257              1.171201       1.377991       0.256051      -0.168042       1.090014      -0.025156       1.045598          -0.000007
            9              H       7.481624       6.975421       1.937773       0.108296       1.094582 0.80078210E+01  0.78488748E+02                                 1.746750                            1.650157      -0.947164       2.438290                    0.998259       3.430174       9.537489       0.490056       1.275167      -0.710873       0.037157       0.009807       0.031205       0.049503       0.002636       0.012858       0.006803       0.001756      -0.008374      -0.014324      -0.001282       0.015605              1.771866       2.043253       0.118163       0.466135       1.580843       0.035852       1.691502          -0.000019
           10              H      10.096455      12.862360      11.871757       0.086520       1.010806 0.72939636E+01  0.71034902E+02                                 1.748834                            1.642085      -1.235335       2.286118                    0.993577       3.860396      11.307723       0.453669       1.386306      -0.684489      -0.017624       0.032202      -0.018373       0.041051      -0.003295       0.008209      -0.002239      -0.005935      -0.012200      -0.010867       0.001446       0.009421              1.803145       1.726242      -0.403505       0.194702       2.169392      -0.302832       1.513801          -0.000007
           11              H       5.159600       4.353638       0.036585       0.120774       0.936473 0.69986658E+01  0.67595738E+02                                 1.677606                            1.624282      -1.262153       2.290681                    0.993971       3.724111      10.935735       0.448604       1.413641      -0.679772      -0.009852      -0.034210      -0.009679       0.036892       0.007717       0.005544       0.003719      -0.014149      -0.004116      -0.011288      -0.002102       0.013391              1.689586       1.541057       0.144334       0.102253       2.148984       0.087705       1.378718          -0.000014
           12              H       2.643274       4.775101       0.154876       0.103817       0.953105 0.71853636E+01  0.70034344E+02                                 1.704068                            1.648789      -1.335856       2.235562                    0.993134       3.966820      11.798851       0.442926       1.418772      -0.677439       0.001917      -0.014427       0.029867       0.033224       0.004037       0.001163      -0.005794       0.012464       0.009489      -0.011390       0.005184       0.006206              1.708935       1.474185       0.010986       0.086168       1.651322      -0.435775       2.001297          -0.000008
           13              H       6.203005       8.947079      11.192499       0.099047       1.013280 0.73561082E+01  0.71588738E+02                                 1.735940                            1.638243      -1.149094       2.327905                    0.994718       3.753612      10.889557       0.460012       1.368170      -0.688698      -0.024305      -0.022755       0.011614       0.035262       0.011613       0.005310      -0.006950       0.013951       0.011488      -0.018787       0.006886       0.011902              1.779856       1.888209       0.446339      -0.281658       1.912879      -0.298466       1.538479          -0.000009
           14              H       5.821147       9.946669       9.163264       0.109688       1.050934 0.76784091E+01  0.73447096E+02                                 1.613823                            1.551286      -0.707918       2.538306                    0.999895       3.185867       8.362912       0.544827       1.175286      -0.735659      -0.031535      -0.008777      -0.019327       0.038014       0.010553       0.007880      -0.009179       0.015513       0.011194      -0.020678       0.007576       0.013102              1.613058       1.878128       0.119304       0.324734       1.440899       0.065437       1.520148          -0.000014
           15              H       7.407133      11.407918       8.292547       0.117234       1.107749 0.81987782E+01  0.80605336E+02                                 1.745289                            1.658939      -0.858118       2.480690                    0.998808       3.378388       9.320674       0.494935       1.258761      -0.715213      -0.008080       0.016876      -0.037383       0.041804       0.003773       0.007989      -0.009142       0.008101       0.032147      -0.015985      -0.000522       0.016508              1.769438       1.518631      -0.087497       0.133123       1.752946      -0.384482       2.036736          -0.000018
           16              H      15.441465      15.643074       9.070583       0.119497       1.002391 0.73925683E+01  0.71654459E+02                                 1.700078                            1.627078      -1.007252       2.411771                    0.997218       3.502248       9.967076       0.470550       1.342927      -0.695562      -0.038326       0.016803      -0.001713       0.041883      -0.007122       0.009216       0.005275       0.002160      -0.022153      -0.015924       0.004041       0.011883              1.730717       2.171349      -0.310282       0.045460       1.557268       0.028722       1.463532          -0.000013
           17              H      15.888407      13.748606       7.815726       0.106458       1.079140 0.76913383E+01  0.75313968E+02                                 1.783451                            1.654348      -1.024625       2.390267                    0.996690       3.635995      10.410279       0.468759       1.334391      -0.696473      -0.028081      -0.018722      -0.021066       0.039784      -0.003711       0.008894       0.013227      -0.002767      -0.034558      -0.021890       0.007798       0.014092              1.862556       2.017744       0.241646       0.548849       1.476555       0.244498       2.093370          -0.000017
           18              H      17.956909      12.754444       7.936455       0.109507       1.038488 0.75602114E+01  0.72695836E+02                                 1.655174                            1.579560      -0.764591       2.515423                    0.999663       3.318121       8.996677       0.514708       1.237569      -0.719637       0.005779      -0.031171      -0.021838       0.038496      -0.003577       0.004489       0.015261       0.001445      -0.029741      -0.020887       0.006858       0.014030              1.668126       1.421607      -0.189715       0.002397       1.905242       0.359614       1.677530          -0.000020
           19              H       6.818190      13.625683       9.323018       0.109940       0.975845 0.70841672E+01  0.68705240E+02                                 1.722657                            1.629330      -1.368909       2.223242                    0.993448       3.910474      11.548262       0.449412       1.405273      -0.680032       0.032530      -0.014661      -0.001523       0.035714      -0.004774       0.005484       0.007064       0.009856      -0.000889      -0.012788       0.004278       0.008510              1.762630       2.164861      -0.370961       0.103038       1.729041       0.009112       1.393989          -0.000009
           20              H      13.032765      11.652005       0.292678       0.085521       0.984131 0.72136892E+01  0.70195088E+02                                 1.730271                            1.643577      -1.253504       2.279147                    0.993183       3.887962      11.456140       0.448232       1.404281      -0.680965      -0.038703       0.007775       0.013290       0.041653       0.000848      -0.002237       0.006334       0.020526      -0.013602      -0.012993       0.000175       0.012818              1.769311       2.304187      -0.140393      -0.272540       1.418885       0.079704       1.584860          -0.000012
           21              H       4.082098      11.943245       1.029251       0.100096       0.996395 0.73199981E+01  0.71241652E+02                                 1.726118                            1.642247      -1.207398       2.308732                    0.994649       3.742770      10.904323       0.455497       1.381648      -0.686126       0.034499       0.012559       0.027255       0.045725       0.000676       0.009471       0.003664       0.010192       0.010433      -0.008852      -0.004511       0.013363              1.750299       1.945941       0.213225       0.341896       1.508173       0.226874       1.796781          -0.000011
           22              H       8.367638      15.191754       9.668134       0.123319       0.873309 0.64640578E+01  0.61609977E+02                                 1.636111                            1.587026      -1.397181       2.223377                    0.993240       3.860776      11.507824       0.439811       1.461147      -0.669739       0.008034      -0.011177      -0.034240       0.036904       0.001656      -0.000402       0.006428       0.002711       0.025957      -0.008646      -0.002470       0.011116              1.647884       1.546497      -0.021610      -0.143361       1.444779       0.177487       1.952376          -0.000009
           23              H       7.912071      15.643992       6.771840       0.121098       0.988290 0.73737940E+01  0.71024858E+02                                 1.651035                            1.600306      -0.829801       2.494640                    0.999295       3.377753       9.407490       0.488248       1.302405      -0.704880       0.000936      -0.040947      -0.010190       0.042206       0.002243      -0.003823       0.010428      -0.011184      -0.039189      -0.017833       0.001906       0.015927              1.657562       1.452480       0.048664       0.020722       1.942110       0.215105       1.578097          -0.000023
           24              H      15.641982       3.367685       7.429146       0.105174       1.051644 0.75564660E+01  0.73205309E+02                                 1.710086                            1.608099      -0.940945       2.427336                    0.998014       3.516939       9.812167       0.492656       1.283330      -0.707733      -0.033768      -0.018387      -0.002662       0.038541       0.000774       0.000187       0.011648       0.008192      -0.047820      -0.021325       0.009056       0.012269              1.754185       2.125486       0.472380       0.046463       1.632999       0.025887       1.504070          -0.000020
           25              H      15.651394       5.493861       8.286449       0.116891       1.024806 0.71858506E+01  0.67678418E+02                                 1.588916                            1.499622      -0.770562       2.515686                    0.999779       3.166482       8.276874       0.554137       1.173591      -0.735134      -0.034383       0.017014       0.015952       0.041547      -0.002502      -0.001079       0.011947       0.006186      -0.050351      -0.022010       0.008238       0.013772              1.616355       1.973817      -0.264661      -0.263921       1.438166       0.121221       1.437081          -0.000017
           26              H       4.860961       6.661901       8.476690       0.116033       1.089249 0.79981422E+01  0.78026125E+02                                 1.712481                            1.627849      -0.829229       2.486920                    0.999345       3.356725       9.178484       0.505341       1.242426      -0.718666      -0.005249       0.033242       0.018062       0.038194      -0.003047      -0.005257       0.011440      -0.004165      -0.038703      -0.018451       0.002773       0.015678              1.737315       1.472251       0.052912      -0.004713       2.167713       0.376910       1.571981          -0.000018
           27              H       6.921402       7.693686       7.031592       0.093649       1.228020 0.92211342E+01  0.92316714E+02                                 1.790808                            1.699502      -0.950931       2.422318                    0.998463       3.381671       9.075650       0.520859       1.174600      -0.735912      -0.024774       0.020515      -0.025856       0.041269      -0.002125       0.009368      -0.009565      -0.004532      -0.006694      -0.013304      -0.001086       0.014391              1.798074       1.848592      -0.241530       0.388524       1.736088      -0.247505       1.809544          -0.000035
           28              H      10.344186       7.888851       8.880342       0.099958       1.124091 0.81966828E+01  0.80436560E+02                                 1.748643                            1.647673      -0.831253       2.482210                    0.999425       3.387338       9.282746       0.502523       1.242038      -0.718884       0.037479       0.025568       0.006448       0.045825       0.012502       0.002831      -0.001471      -0.000302      -0.030469      -0.012151      -0.005462       0.017613              1.772046       2.027895       0.417459       0.233614       1.794438       0.119884       1.493805          -0.000025
           29              H       8.171982       4.555684       9.157167       0.118591       0.916897 0.68828773E+01  0.66510058E+02                                 1.679485                            1.629899      -1.382417       2.231847                    0.992260       3.864034      11.523544       0.437932       1.447380      -0.672633      -0.005179      -0.033377       0.017645       0.038108       0.007206       0.000032      -0.007600      -0.009008      -0.006447      -0.009922      -0.002760       0.012682              1.688904       1.482418       0.127411       0.015536       2.023584      -0.247793       1.560711          -0.000013
           30              H       7.073936       9.460467       1.293881       0.488368       0.382479 0.21077537E+01  0.15474182E+02                                 1.014006                            0.959343      -1.734880       2.228273                    0.998327       2.301337       6.408777       0.509518       1.637416      -0.638595      -0.002266       0.003499       0.009197       0.010098      -0.014696      -0.002620      -0.005269       0.005032       0.018074      -0.019220       0.006946       0.012274              1.041771       1.057848       0.233965       0.084726       1.189745       0.103077       0.877720          -0.000001
           31              H       8.285026      10.527189       1.695094       0.448818       0.424402 0.23521798E+01  0.17666644E+02                                 1.067208                            0.998288      -1.706655       2.224120                    0.996505       2.409967       6.685987       0.513275       1.588812      -0.646419       0.008413       0.004113       0.018870       0.021066       0.000663       0.001245       0.000939      -0.003005       0.010642      -0.003572      -0.000449       0.004021              1.102650       1.256441       0.266112       0.064015       1.139046       0.035133       0.912464          -0.000004
           32              H      10.664708      12.491191       7.034031       0.383121       0.498262 0.29047779E+01  0.22780239E+02                                 1.148873                            1.077537      -1.449185       2.307775                    0.998638       2.574849       7.075143       0.521049       1.498933      -0.662195      -0.023252      -0.020006      -0.004851       0.031055       0.010855       0.001715       0.001159       0.000459      -0.023234      -0.008056      -0.006857       0.014913              1.189428       1.272779      -0.017897      -0.352862       0.963513       0.056832       1.331991          -0.000008
           33              H      11.910836      12.762371       6.434041       0.393771       0.470595 0.27833571E+01  0.21828100E+02                                 1.146593                            1.085839      -1.631257       2.230920                    0.996051       2.710844       7.713253       0.491661       1.588523      -0.645721       0.015238      -0.008954      -0.017526       0.024890      -0.000862      -0.002434       0.004895       0.003439       0.006184      -0.005850      -0.000407       0.006257              1.171201       1.377992       0.256051      -0.168042       1.090014      -0.025156       1.045598          -0.000007
           34              H      13.794072      10.880573      10.257149       0.108296       1.094582 0.80078223E+01  0.78488764E+02                                 1.746750                            1.650157      -0.947163       2.438290                    0.998259       3.430175       9.537492       0.490056       1.275167      -0.710873      -0.037157      -0.009807      -0.031205       0.049503       0.002636       0.012858       0.006803       0.001756      -0.008374      -0.014324      -0.001282       0.015605              1.771866       2.043253       0.118163       0.466135       1.580843       0.035852       1.691502          -0.000019
           35              H      11.179241       4.993634       0.323165       0.086521       1.010804 0.72939466E+01  0.71034696E+02                                 1.748832                            1.642084      -1.235333       2.286120                    0.993577       3.860391      11.307706       0.453669       1.386306      -0.684489       0.017624      -0.032202       0.018373       0.041051      -0.003295       0.008210      -0.002239      -0.005935      -0.012200      -0.010867       0.001446       0.009421              1.803143       1.726240      -0.403505       0.194702       2.169389      -0.302832       1.513800          -0.000007
           36              H      16.116096      13.502356      12.158337       0.120775       0.936473 0.69986678E+01  0.67595759E+02                                 1.677606                            1.624282      -1.262153       2.290681                    0.993971       3.724111      10.935734       0.448604       1.413640      -0.679772       0.009852       0.034210       0.009679       0.036892       0.007717       0.005544       0.003719      -0.014149      -0.004116      -0.011288      -0.002102       0.013391              1.689586       1.541056       0.144334       0.102252       2.148984       0.087705       1.378718          -0.000015
           37              H      18.632422      13.080893      12.040046       0.103817       0.953104 0.71853627E+01  0.70034335E+02                                 1.704068                            1.648789      -1.335855       2.235563                    0.993134       3.966820      11.798852       0.442926       1.418772      -0.677439      -0.001917       0.014427      -0.029867       0.033224       0.004037       0.001163      -0.005794       0.012464       0.009489      -0.011390       0.005184       0.006206              1.708935       1.474186       0.010986       0.086168       1.651322      -0.435775       2.001298          -0.000008
           38              H      15.072691       8.908915       1.002423       0.099047       1.013281 0.73561163E+01  0.71588835E+02                                 1.735941                            1.638244      -1.149095       2.327905                    0.994718       3.753614      10.889564       0.460012       1.368170      -0.688698       0.024305       0.022755      -0.011614       0.035262       0.011613       0.005310      -0.006950       0.013951       0.011488      -0.018787       0.006886       0.011902              1.779857       1.888210       0.446340      -0.281658       1.912880      -0.298466       1.538480          -0.000009
           39              H      15.454549       7.909325       3.031658       0.109689       1.050935 0.76784115E+01  0.73447115E+02                                 1.613822                            1.551285      -0.707918       2.538306                    0.999895       3.185868       8.362911       0.544828       1.175285      -0.735660       0.031535       0.008777       0.019327       0.038013       0.010552       0.007880      -0.009179       0.015512       0.011194      -0.020678       0.007576       0.013102              1.613057       1.878126       0.119304       0.324734       1.440899       0.065437       1.520147          -0.000013
           40              H      13.868563       6.448076       3.902375       0.117234       1.107749 0.81987782E+01  0.80605338E+02                                 1.745290                            1.658940      -0.858118       2.480690                    0.998808       3.378388       9.320675       0.494935       1.258761      -0.715212       0.008080      -0.016876       0.037383       0.041804       0.003773       0.007989      -0.009142       0.008101       0.032147      -0.015986      -0.000522       0.016508              1.769438       1.518631      -0.087497       0.133123       1.752946      -0.384482       2.036736          -0.000018
           41              H       5.834231       2.212920       3.124339       0.119497       1.002392 0.73925724E+01  0.71654508E+02                                 1.700078                            1.627078      -1.007251       2.411771                    0.997218       3.502249       9.967079       0.470550       1.342927      -0.695562       0.038326      -0.016803       0.001713       0.041882      -0.007122       0.009216       0.005275       0.002160      -0.022153      -0.015924       0.004041       0.011883              1.730717       2.171350      -0.310282       0.045460       1.557269       0.028723       1.463533          -0.000013
           42              H       5.387289       4.107388       4.379196       0.106458       1.079140 0.76913414E+01  0.75313995E+02                                 1.783450                            1.654348      -1.024623       2.390268                    0.996690       3.635995      10.410274       0.468759       1.334390      -0.696473       0.028081       0.018722       0.021066       0.039784      -0.003711       0.008894       0.013227      -0.002767      -0.034558      -0.021890       0.007798       0.014092              1.862555       2.017743       0.241646       0.548849       1.476554       0.244498       2.093369          -0.000017
           43              H       3.318787       5.101550       4.258467       0.109508       1.038487 0.75602027E+01  0.72695729E+02                                 1.655173                            1.579559      -0.764590       2.515423                    0.999663       3.318119       8.996669       0.514708       1.237569      -0.719638      -0.005779       0.031172       0.021838       0.038496      -0.003577       0.004489       0.015261       0.001445      -0.029741      -0.020887       0.006858       0.014030              1.668125       1.421605      -0.189715       0.002397       1.905240       0.359614       1.677528          -0.000019
           44              H      14.457506       4.230311       2.871904       0.109940       0.975846 0.70841757E+01  0.68705335E+02                                 1.722657                            1.629330      -1.368909       2.223242                    0.993448       3.910475      11.548262       0.449412       1.405271      -0.680032      -0.032530       0.014661       0.001523       0.035714      -0.004774       0.005484       0.007064       0.009856      -0.000889      -0.012788       0.004278       0.008510              1.762630       2.164861      -0.370962       0.103038       1.729041       0.009112       1.393989          -0.000009
           45              H       8.242931       6.203989      11.902244       0.085521       0.984129 0.72136749E+01  0.70194917E+02                                 1.730270                            1.643576      -1.253503       2.279148                    0.993183       3.887958      11.456128       0.448232       1.404282      -0.680965       0.038703      -0.007775      -0.013290       0.041654       0.000848      -0.002237       0.006334       0.020526      -0.013602      -0.012993       0.000175       0.012818              1.769310       2.304185      -0.140393      -0.272539       1.418885       0.079704       1.584859          -0.000012
           46              H      17.193598       5.912749      11.165671       0.100098       0.996392 0.73199738E+01  0.71241352E+02                                 1.726114                            1.642244      -1.207396       2.308733                    0.994649       3.742763      10.904295       0.455498       1.381647      -0.686126      -0.034499      -0.012559      -0.027255       0.045725       0.000676       0.009471       0.003664       0.010192       0.010433      -0.008852      -0.004511       0.013363              1.750295       1.945937       0.213224       0.341895       1.508170       0.226873       1.796777          -0.000011
           47              H      12.908058       2.664240       2.526788       0.123320       0.873308 0.64640463E+01  0.61609845E+02                                 1.636110                            1.587025      -1.397181       2.223377                    0.993240       3.860773      11.507816       0.439811       1.461148      -0.669738      -0.008034       0.011177       0.034240       0.036904       0.001656      -0.000402       0.006428       0.002711       0.025957      -0.008646      -0.002470       0.011116              1.647883       1.546496      -0.021610      -0.143361       1.444779       0.177486       1.952375          -0.000009
           48              H      13.363625       2.212002       5.423082       0.121100       0.988289 0.73737827E+01  0.71024719E+02                                 1.651033                            1.600304      -0.829800       2.494641                    0.999295       3.377750       9.407478       0.488249       1.302404      -0.704880      -0.000936       0.040947       0.010190       0.042206       0.002243      -0.003823       0.010428      -0.011184      -0.039189      -0.017833       0.001906       0.015927              1.657560       1.452479       0.048664       0.020722       1.942107       0.215105       1.578095          -0.000023
           49              H       5.633714      14.488309       4.765776       0.105175       1.051643 0.75564522E+01  0.73205142E+02                                 1.710084                            1.608098      -0.940944       2.427336                    0.998014       3.516936       9.812157       0.492656       1.283330      -0.707733       0.033768       0.018387       0.002662       0.038541       0.000774       0.000187       0.011648       0.008192      -0.047820      -0.021325       0.009056       0.012269              1.754183       2.125483       0.472379       0.046462       1.632998       0.025887       1.504069          -0.000020
           50              H       5.624302      12.362133       3.908473       0.116891       1.024806 0.71858558E+01  0.67678480E+02                                 1.588917                            1.499623      -0.770562       2.515686                    0.999779       3.166483       8.276878       0.554137       1.173591      -0.735134       0.034383      -0.017014      -0.015952       0.041547      -0.002502      -0.001079       0.011947       0.006186      -0.050351      -0.022010       0.008238       0.013772              1.616355       1.973818      -0.264661      -0.263921       1.438166       0.121221       1.437082          -0.000017
           51              H      16.414735      11.194093       3.718232       0.116035       1.089246 0.79981124E+01  0.78025761E+02                                 1.712477                            1.627846      -0.829227       2.486922                    0.999345       3.356720       9.178466       0.505342       1.242426      -0.718666       0.005249      -0.033242      -0.018061       0.038194      -0.003047      -0.005257       0.011440      -0.004165      -0.038703      -0.018451       0.002773       0.015678              1.737311       1.472248       0.052912      -0.004713       2.167707       0.376908       1.571978          -0.000018
           52              H      14.354294      10.162308       5.163330       0.093654       1.228010 0.92210410E+01  0.92315541E+02                                 1.790797                            1.699492      -0.950922       2.422323                    0.998463       3.381658       9.075601       0.520861       1.174598      -0.735912       0.024774      -0.020515       0.025856       0.041269      -0.002125       0.009368      -0.009565      -0.004532      -0.006693      -0.013304      -0.001086       0.014391              1.798063       1.848579      -0.241527       0.388519       1.736077      -0.247502       1.809532          -0.000035
           53              H      10.931510       9.967143       3.314580       0.099958       1.124089 0.81966651E+01  0.80436349E+02                                 1.748641                            1.647672      -0.831252       2.482210                    0.999425       3.387335       9.282738       0.502523       1.242039      -0.718884      -0.037479      -0.025568      -0.006448       0.045826       0.012502       0.002831      -0.001471      -0.000302      -0.030469      -0.012151      -0.005462       0.017613              1.772045       2.027893       0.417458       0.233614       1.794437       0.119884       1.493804          -0.000025
           54              H      13.103714      13.300310       3.037755       0.118591       0.916897 0.68828746E+01  0.66510024E+02                                 1.679484                            1.629898      -1.382416       2.231848                    0.992261       3.864033      11.523539       0.437932       1.447379      -0.672633       0.005179       0.033377      -0.017645       0.038108       0.007206       0.000032      -0.007600      -0.009008      -0.006447      -0.009922      -0.002760       0.012682              1.688904       1.482417       0.127411       0.015536       2.023583      -0.247793       1.560711          -0.000013
           55              C       7.237894       4.390383       1.746313       0.687460      21.246576 0.23083218E+03  0.47431806E+04                                 7.327584                            5.587808      -0.513443       1.904709                    0.997858      22.282676      64.691540       0.587645       0.507245      -0.989338       0.040639      -0.053349       0.032619       0.074576       0.054222      -0.061266      -0.007697       0.069207      -0.049836      -0.071888      -0.029487       0.101375              8.387547       7.254105      -1.871560       2.757083      10.044897      -0.331939       7.863638          -0.000008
           56              C       6.439259       5.493040       1.108518      -0.069602      36.956566 0.46660006E+03  0.11109574E+05                                 9.658850                            7.216709       0.001442       2.006119                    0.999207      27.822276      79.186472       0.614594       0.418567      -1.068171      -0.032069       0.018224      -0.028486       0.046605       0.006419      -0.000261       0.018507       0.004889       0.060032      -0.023129      -0.005431       0.028560             11.446698      11.475908      -2.618452       4.645950      14.678185      -2.677852       8.186001          -0.000021
           57              C       6.769457       6.803098       1.365831       0.048517      26.354427 0.34597046E+03  0.77141165E+04                                 7.773940                            6.290605       0.134411       2.050742                    0.999716      26.731756      75.858519       0.640445       0.428921      -1.052002      -0.026200       0.025383      -0.018669       0.040979       0.006702      -0.011552       0.010226       0.081085       0.122720      -0.062758       0.016290       0.046468              8.515379       8.046958      -0.781751       2.608149      11.561516      -1.278855       5.937662          -0.000019
           58              C       5.081718       7.566775       0.030487       0.035997      27.410318 0.37836997E+03  0.86444756E+04                                 8.083960                            6.645645       0.040228       2.018864                    0.999167      27.389526      79.185004       0.612485       0.437712      -1.044620       0.053569       0.010912       0.012266       0.056029      -0.028994      -0.046721      -0.026941       0.031390       0.093242      -0.071796       0.006672       0.065123              8.738899       9.307687       0.153082       3.093038      10.592666      -0.278999       6.316344          -0.000005
           59              C      10.169765      10.866259      11.883951       0.056569      34.130114 0.42643130E+03  0.99515424E+04                                 9.227782                            6.969486      -0.120609       1.976600                    0.999106      26.701142      75.840933       0.614442       0.427153      -1.060165      -0.001004      -0.019210      -0.025174       0.031682       0.013687      -0.009377      -0.012232       0.021788       0.043703      -0.026136      -0.000730       0.026866             10.561521      12.396645      -0.238523       5.142034      11.175507      -0.895078       8.112413          -0.000022
           60              C       5.388094       5.230709       0.243898      -0.114806      33.151630 0.45503712E+03  0.10896825E+05                                 9.199197                            7.294785      -0.108211       1.946295                    0.998632      29.879277      88.704602       0.583235       0.438540      -1.043169       0.016589       0.005644       0.003586       0.017887       0.020177      -0.042583       0.009330       0.013854       0.069072      -0.050472      -0.003788       0.054260             10.347297      11.721849      -2.089186       4.835251      11.320787      -1.957775       7.999254          -0.000021
           61              C       8.972896      10.626179      11.029087       0.057271      34.628157 0.43766182E+03  0.10290066E+05                                 9.323765                            7.080696      -0.128175       1.968705                    0.999193      27.106273      77.521273       0.606432       0.429580      -1.057651       0.010032      -0.001352      -0.004927       0.011258      -0.006192       0.017141       0.009519       0.024998      -0.047695      -0.028010       0.000583       0.027427             10.561118      12.650505       2.906770       2.501329       8.393453      -2.748699      10.639396          -0.000013
           62              C       7.998281       9.770475      11.529079      -0.142787      31.092386 0.46734699E+03  0.11270868E+05                                 8.763666                            7.364576      -0.118290       1.936529                    0.998185      30.418722      90.738917       0.583581       0.435198      -1.044765      -0.016459       0.005556      -0.020161       0.026613      -0.013087      -0.004922      -0.006095      -0.002413       0.053928      -0.023576       0.004068       0.019508              9.351424      11.646084       3.341294       0.886718       8.212664      -2.053041       8.195525          -0.000030
           63              C       6.837382       9.525800      10.835188      -0.064192      27.625741 0.41829516E+03  0.98169961E+04                                 8.136424                            6.990336      -0.057104       1.971320                    0.998548      28.982778      85.426079       0.595752       0.438071      -1.042526       0.026675       0.012036      -0.009590       0.030796       0.012267      -0.009064       0.009896      -0.001311      -0.007086      -0.020824       0.007255       0.013569              8.478100       9.287483       2.150902       0.693638       7.687228      -2.285942       8.459590          -0.000017
           64              C       6.605412      10.119889       9.631549      -0.089006      27.591966 0.40929771E+03  0.94985896E+04                                 7.964270                            6.807117       0.208315       2.052860                    0.999648      28.541957      82.088210       0.621681       0.424540      -1.056839       0.025632      -0.003281       0.000390       0.025844       0.011734       0.013864       0.001139       0.021761       0.000349      -0.017666      -0.005849       0.023514              8.251059       8.415738       2.005987       0.447769       8.045027      -2.374558       8.292412          -0.000031
           65              C       7.563691      10.993031       9.110826      -0.092824      30.811371 0.44862755E+03  0.10690153E+05                                 8.699099                            7.221670      -0.178558       1.918858                    0.999055      29.743597      87.676517       0.589641       0.435934      -1.046205       0.010212      -0.019327       0.015097       0.026566      -0.008673       0.010444      -0.018648      -0.011629       0.057145      -0.019977      -0.013221       0.033198              9.237041      10.415888       2.741854       0.615854       9.107150      -2.428758       8.188084          -0.000023
           66              C       8.750495      11.253086       9.796181      -0.068398      36.902116 0.46835390E+03  0.11166746E+05                                 9.629194                            7.247160       0.073398       2.031711                    0.999123      27.875809      79.508712       0.610887       0.420526      -1.066452      -0.018944      -0.031282      -0.003917       0.036781      -0.011609      -0.003410       0.000402       0.007320      -0.054880      -0.018699      -0.002844       0.021544             11.078972      11.968414       4.025032      -0.220509      10.375860      -4.414557      10.892641          -0.000022
           67              C       9.733841      12.146668       9.142533       0.591668      22.824257 0.25811608E+03  0.53967208E+04                                 7.462839                            5.724555      -0.037536       2.040041                    0.999689      22.677042      64.157947       0.615307       0.476102      -1.015809       0.019387       0.013162      -0.027294       0.035973      -0.041396       0.033884       0.094233      -0.064955       0.159107      -0.116971      -0.009664       0.126634              8.579891       9.764913       2.187770      -1.467231       8.963246      -3.648589       7.011514          -0.000015
           68              C      16.818657      17.005427      10.693727       0.642801      21.334522 0.23616760E+03  0.48612748E+04                                 7.246828                            5.561552      -0.228513       1.991008                    0.999165      22.354195      64.118689       0.605861       0.491137      -1.001320      -0.034717       0.033839       0.016796       0.051307      -0.001297       0.087640      -0.050237       0.104091       0.158565      -0.103598      -0.031632       0.135231              8.282776       8.505446      -0.679935      -2.576074       9.937534       2.406480       6.405346          -0.000013
           69              C      17.233394      15.763405       9.974227      -0.066882      37.916792 0.47242190E+03  0.11295457E+05                                 9.814524                            7.287593      -0.011032       2.005099                    0.998717      27.952007      80.007945       0.607663       0.421570      -1.065098      -0.003247      -0.025843      -0.021740       0.033927       0.019150      -0.021939      -0.012072      -0.009709       0.010918      -0.026831      -0.008660       0.035491             11.485428      13.953855      -2.435559       1.202313      11.601099       4.198026       8.901331          -0.000007
           70              C      16.276409      15.235835       9.131558      -0.106356      30.169764 0.43448883E+03  0.10270235E+05                                 8.561510                            7.077752       0.013425       1.986841                    0.998980      29.401788      86.308204       0.599323       0.432358      -1.048408       0.013779      -0.014025       0.009483       0.021828      -0.008368      -0.004103      -0.017583       0.016141      -0.038879      -0.027393       0.008761       0.018631              9.284052      10.250365      -0.083161       1.708977       8.832002       3.604574       8.769788          -0.000029
           71              C      16.543025      14.102165       8.371814      -0.085536      29.579857 0.42393498E+03  0.99521476E+04                                 8.445729                            6.974270      -0.015629       1.981583                    0.998848      28.968794      84.545361       0.606400       0.430259      -1.050445       0.009941       0.008739       0.022086       0.025748       0.009593       0.008767       0.013835      -0.002625      -0.026318      -0.017563      -0.004944       0.022507              9.144982      10.637827      -0.811895       2.267269       7.696910       2.696219       9.100210          -0.000026
           72              C      17.772852      13.510988       8.444983      -0.077659      28.611291 0.40058721E+03  0.92434562E+04                                 8.140657                            6.694580       0.213285       2.053165                    0.999800      28.387999      81.322476       0.632686       0.419547      -1.060327       0.001874       0.019544       0.013064       0.023582       0.004989      -0.004998       0.019773      -0.009971      -0.023808      -0.023159       0.001059       0.022100              8.742047      10.749920      -0.887455       2.725943       7.573300       2.080599       7.902921          -0.000036
           73              C      18.743238      14.040204       9.277897      -0.142183      32.826144 0.47375616E+03  0.11452673E+05                                 9.097198                            7.417853      -0.159219       1.923652                    0.998128      30.401373      90.491960       0.581730       0.435545      -1.045627      -0.018865       0.006214      -0.017951       0.026772      -0.003888      -0.012780      -0.014571       0.036611       0.000838      -0.028458       0.003344       0.025115              9.886295      11.187017      -0.298084       2.909593       9.655424       3.019981       8.816442          -0.000022
           74              C      18.508052      15.182025      10.052274       0.042085      35.998910 0.45570004E+03  0.10823483E+05                                 9.559179                            7.217354      -0.114786       1.966526                    0.999332      27.559679      79.232939       0.601603       0.428655      -1.058164       0.005588       0.005401      -0.003535       0.008538       0.010435       0.007564       0.013883       0.032704       0.006711      -0.025551       0.000928       0.024622             11.062539      15.043370      -0.545139       3.611133       9.225650       2.799686       8.918598          -0.000018
           75              C      19.617786      15.642718      10.925431       0.040966      34.029766 0.43023936E+03  0.10078969E+05                                 9.227135                            7.010379      -0.073018       1.991647                    0.999397      26.971440      77.160472       0.610374       0.428355      -1.057715       0.001128       0.000333      -0.026731       0.026757      -0.007227       0.008378       0.003868      -0.018995      -0.041584      -0.019639       0.000741       0.018898             10.683129      15.158418       1.332083       1.865010       6.193580       2.557151      10.697389          -0.000017
           76              C      13.913434      11.549318       0.012195       0.027131      26.836762 0.38726921E+03  0.89243302E+04                                 8.024148                            6.771424      -0.076493       1.981545                    0.997726      27.865606      81.652821       0.598639       0.443995      -1.037993       0.032949       0.025338       0.026759       0.049433      -0.011519      -0.021015      -0.039006      -0.051695      -0.163846      -0.074556       0.008433       0.066123              8.554023      10.589785       0.342349       0.394357       5.718266       2.255901       9.354018          -0.000014
           77              C       3.390180      11.712874       0.451212       0.050012      26.568631 0.37293594E+03  0.85041712E+04                                 7.919409                            6.609209      -0.138486       1.958475                    0.999024      27.523875      79.945474       0.611522       0.439234      -1.041922      -0.036044       0.014943      -0.005527       0.039408       0.010961       0.038805      -0.036691      -0.068610      -0.074430      -0.072221       0.009676       0.062545              8.548376      11.240288      -0.029454      -1.269336       5.813891       2.189094       8.590949          -0.000009
           78              C       9.213002      15.797444      11.401033      -0.083776      36.769995 0.47070544E+03  0.11219961E+05                                 9.565092                            7.199912       0.123073       2.041823                    0.999419      27.885625      79.136309       0.622196       0.412987      -1.072900      -0.043937       0.017034      -0.010410       0.048259       0.004223       0.016184       0.000937      -0.015879       0.039902      -0.022511       0.001443       0.021068             11.338778      17.843493      -0.728704      -1.577623       6.397664       2.325963       9.775179          -0.000009
           79              C       8.175503      15.495147      10.525437      -0.114516      32.983656 0.46588400E+03  0.11242190E+05                                 9.236473                            7.430721      -0.225610       1.907459                    0.998514      30.197108      90.508897       0.571107       0.444442      -1.037865       0.011022       0.017493       0.011655       0.023735       0.006855      -0.006030      -0.014664      -0.110417      -0.046328      -0.048747      -0.017376       0.066123             10.400344      16.423788       0.644337       0.487302       5.740641       1.374083       9.036602          -0.000025
           80              C      10.640423      15.585325      11.005917       0.697685      20.724668 0.22112727E+03  0.44938737E+04                                 7.216790                            5.474751      -0.350534       1.968760                    0.998313      21.768338      62.788388       0.592939       0.508297      -0.989124       0.070002      -0.008138      -0.030412       0.076755       0.006804       0.009467      -0.048594      -0.149571      -0.037742      -0.071881      -0.029891       0.101772              8.299653      11.661365      -0.316769      -0.579493       5.317204       1.747011       7.920389          -0.000004
           81              C       7.293483       3.315612       6.534039       0.688060      21.687396 0.23705644E+03  0.48852537E+04                                 7.345537                            5.606745      -0.344454       1.952924                    0.998512      22.183997      63.714331       0.597681       0.497280      -0.997989       0.043454      -0.032149      -0.053488       0.076045       0.057180       0.088784       0.040407       0.011721       0.094984      -0.089195      -0.042605       0.131800              8.282108       8.613111      -0.835336      -3.186760       8.459984      -1.156036       7.773230          -0.000020
           82              C       6.074527       3.941525       7.175492      -0.096320      38.103710 0.49761656E+03  0.12042081E+05                                 9.824401                            7.454724       0.030517       2.009582                    0.998845      28.524174      81.887212       0.604366       0.418793      -1.067863      -0.042357       0.005632       0.019535       0.046983      -0.000972      -0.002193      -0.021876      -0.013177       0.039483      -0.017318      -0.012143       0.029460             11.290683      14.338084       0.586450      -2.365692      10.981964       3.512596       8.552001          -0.000026
           83              C       4.885278       3.238666       7.096225      -0.102285      30.142206 0.44572721E+03  0.10595778E+05                                 8.546836                            7.177900       0.007547       1.982757                    0.999022      29.499441      86.637960       0.594409       0.433468      -1.048486       0.003793       0.020132       0.019338       0.028172       0.000813      -0.001016      -0.001235      -0.058834       0.000215      -0.029498       0.000052       0.029445              9.144564      12.576988       0.908704      -1.251812       8.079982       1.390598       6.776724          -0.000034
           84              C       3.687969       3.834186       7.504755      -0.089652      28.474712 0.42223278E+03  0.98820762E+04                                 8.164222                            6.929313       0.094297       2.015464                    0.999311      28.819841      83.425958       0.613692       0.426442      -1.054934       0.026490       0.005643       0.009853       0.028821       0.006371       0.001660       0.009627       0.036333      -0.039774      -0.022272      -0.003892       0.026164              8.616295      10.630308       0.944855      -0.990202       8.686609       1.839989       6.531968          -0.000036
           85              C      16.449045       5.101395       8.012064      -0.056292      27.353419 0.38021379E+03  0.86465397E+04                                 7.877642                            6.525458       0.202198       2.056964                    0.999788      27.693252      78.369502       0.641307       0.419977      -1.061657       0.028244      -0.011345       0.020418       0.036651      -0.012662      -0.003560       0.009745       0.018848       0.003803      -0.019118       0.000403       0.018715              8.367097      10.470411       1.265432      -0.602015       8.768598       2.014892       5.862283          -0.000032
           86              C       4.870937       5.802428       8.121818      -0.144111      31.166498 0.43335058E+03  0.10206809E+05                                 8.626167                            6.992290       0.038257       1.985801                    0.999270      29.626894      85.990874       0.614646       0.423088      -1.057182      -0.018635      -0.024459       0.021064       0.037272      -0.012999      -0.011448       0.013854      -0.044249       0.001907      -0.028275      -0.005411       0.033686              9.294060      12.729019       1.386821      -0.629430       9.031321       2.180633       6.121839          -0.000034
           87              C       6.075014       5.248017       7.709630       0.061753      35.699966 0.44187984E+03  0.10415941E+05                                 9.534405                            7.120076      -0.234708       1.930308                    0.998925      27.335720      78.321136       0.603970       0.430226      -1.057075       0.004587      -0.009105       0.013360       0.016806       0.024443       0.001340      -0.020303       0.001623      -0.012643      -0.032039       0.000032       0.032007             10.976943      14.523967       2.617645       0.423186      11.081381       3.680424       7.325482          -0.000035
           88              C       7.338216       5.992023       7.997430       0.039258      34.993912 0.44839072E+03  0.10614512E+05                                 9.434073                            7.178661      -0.290821       1.916552                    0.998716      27.376837      78.760547       0.600345       0.430984      -1.055975      -0.008024      -0.017001       0.001106       0.018832      -0.001711      -0.009743       0.018735       0.027764      -0.031942      -0.029113       0.005023       0.024091             10.772010      13.298231       3.815282       3.323974      11.308659      -0.225239       7.709140          -0.000028
           89              C       7.569143       7.288407       7.560852       0.019057      26.332867 0.36099890E+03  0.81382862E+04                                 7.773564                            6.438409       0.110923       2.038815                    0.999002      27.349565      78.135842       0.630952       0.430608      -1.050575       0.041304       0.019726      -0.000343       0.045774      -0.053420      -0.016013       0.015251       0.042627       0.166731      -0.085401       0.017329       0.068071              8.217406       8.446526       1.981963       1.925016      10.023446      -0.799761       6.182247          -0.000030
           90              C       9.581806       7.407123       8.651078       0.061853      25.167234 0.35016178E+03  0.78307797E+04                                 7.551575                            6.352670       0.063685       2.028932                    0.999485      26.700403      75.871617       0.633716       0.432190      -1.050051      -0.022724       0.002315      -0.034891       0.041702       0.016629      -0.042496       0.050721       0.052799       0.046291      -0.080197       0.013509       0.066688              7.888538       7.997641       0.610406       2.240465       9.188185      -1.464849       6.479788          -0.000034
           91              C       9.442533       6.126497       9.143753      -0.073088      35.509619 0.45152271E+03  0.10642312E+05                                 9.323875                            7.052877       0.160865       2.061190                    0.999406      27.402100      77.113989       0.629021       0.413128      -1.073719      -0.037258      -0.004125      -0.032869       0.049855       0.008948      -0.019431       0.005299       0.003797      -0.002550      -0.023340       0.002653       0.020687             10.712453      12.603866       0.075184       4.850226      10.257778      -2.343468       9.275717          -0.000020
           92              C       8.298221       5.413935       8.823026      -0.118926      32.806514 0.48388911E+03  0.11804582E+05                                 9.237216                            7.602411      -0.338911       1.862616                    0.998591      30.901864      93.558683       0.560549       0.447907      -1.034387       0.020235       0.017184       0.006662       0.027371      -0.010589      -0.030050       0.012165      -0.043371       0.076325      -0.047378       0.002825       0.044553             10.093949      12.584116       1.566456       4.159978       8.778233      -0.680337       8.919498          -0.000029
           93              C      10.476454       5.524525      10.040079       0.672606      21.586814 0.23440076E+03  0.47858958E+04                                 7.182256                            5.465978      -0.143300       2.020400                    0.999108      21.646683      60.590004       0.627616       0.477978      -1.014453       0.063859      -0.031389       0.031543       0.077834      -0.013661      -0.078669       0.055688       0.009953       0.100594      -0.082377      -0.031303       0.113681              8.159263       9.639486       0.233266       3.304010       8.050650      -1.382468       6.787653          -0.000021
           94              C      14.037802      13.465611      10.448609       0.687459      21.246591 0.23083236E+03  0.47431855E+04                                 7.327587                            5.587810      -0.513443       1.904709                    0.997858      22.282688      64.691586       0.587645       0.507245      -0.989338      -0.040639       0.053349      -0.032619       0.074576       0.054222      -0.061266      -0.007697       0.069207      -0.049837      -0.071888      -0.029487       0.101375              8.387551       7.254109      -1.871561       2.757085      10.044904      -0.331939       7.863641          -0.000008
           95              C      14.836437      12.362954      11.086404      -0.069601      36.956548 0.46659977E+03  0.11109564E+05                                 9.658845                            7.216705       0.001444       2.006120                    0.999207      27.822268      79.186431       0.614595       0.418567      -1.068171       0.032069      -0.018225       0.028486       0.046605       0.006419      -0.000260       0.018507       0.004889       0.060032      -0.023129      -0.005431       0.028560             11.446692      11.475902      -2.618450       4.645947      14.678177      -2.677851       8.185997          -0.000021
           96              C      14.506239      11.052896      10.829091       0.048516      26.354464 0.34597104E+03  0.77141331E+04                                 7.773949                            6.290612       0.134409       2.050741                    0.999716      26.731780      75.858620       0.640444       0.428921      -1.052002       0.026200      -0.025383       0.018669       0.040979       0.006702      -0.011552       0.010226       0.081086       0.122720      -0.062759       0.016291       0.046468              8.515389       8.046967      -0.781752       2.608152      11.561532      -1.278857       5.937667          -0.000020
           97              C      10.702026       5.709143      -0.030487       0.035996      27.410328 0.37837016E+03  0.86444816E+04                                 8.083964                            6.645649       0.040226       2.018864                    0.999167      27.389531      79.185040       0.612484       0.437713      -1.044620      -0.053569      -0.010912      -0.012266       0.056029      -0.028994      -0.046721      -0.026941       0.031390       0.093242      -0.071796       0.006672       0.065124              8.738904       9.307693       0.153084       3.093040      10.592671      -0.278998       6.316347          -0.000005
           98              C      11.105931       6.989735       0.310971       0.056570      34.130100 0.42643108E+03  0.99515360E+04                                 9.227781                            6.969485      -0.120610       1.976600                    0.999106      26.701135      75.840915       0.614442       0.427153      -1.060165       0.001004       0.019210       0.025174       0.031682       0.013687      -0.009377      -0.012232       0.021789       0.043703      -0.026136      -0.000730       0.026866             10.561520      12.396644      -0.238522       5.142033      11.175504      -0.895077       8.112411          -0.000022
           99              C      15.887602      12.625285      11.951024      -0.114806      33.151653 0.45503750E+03  0.10896836E+05                                 9.199201                            7.294788      -0.108210       1.946295                    0.998632      29.879290      88.704650       0.583235       0.438540      -1.043169      -0.016590      -0.005645      -0.003586       0.017887       0.020177      -0.042582       0.009330       0.013854       0.069071      -0.050472      -0.003788       0.054260             10.347301      11.721855      -2.089187       4.835254      11.320791      -1.957776       7.999257          -0.000022
          100              C      12.302800       7.229815       1.165835       0.057271      34.628152 0.43766173E+03  0.10290064E+05                                 9.323765                            7.080696      -0.128176       1.968705                    0.999193      27.106269      77.521262       0.606432       0.429581      -1.057651      -0.010032       0.001352       0.004928       0.011258      -0.006192       0.017141       0.009519       0.024998      -0.047695      -0.028010       0.000583       0.027427             10.561118      12.650506       2.906770       2.501330       8.393453      -2.748698      10.639396          -0.000014
          101              C      13.277415       8.085519       0.665843      -0.142787      31.092382 0.46734692E+03  0.11270866E+05                                 8.763666                            7.364576      -0.118291       1.936528                    0.998185      30.418720      90.738915       0.583581       0.435198      -1.044764       0.016459      -0.005556       0.020161       0.026613      -0.013088      -0.004922      -0.006095      -0.002413       0.053929      -0.023576       0.004068       0.019508              9.351424      11.646084       3.341294       0.886719       8.212664      -2.053040       8.195525          -0.000029
          102              C      14.438314       8.330194       1.359734      -0.064192      27.625749 0.41829530E+03  0.98170003E+04                                 8.136425                            6.990337      -0.057104       1.971319                    0.998548      28.982786      85.426110       0.595752       0.438071      -1.042526      -0.026675      -0.012036       0.009590       0.030796       0.012267      -0.009064       0.009896      -0.001311      -0.007085      -0.020824       0.007255       0.013569              8.478102       9.287485       2.150902       0.693637       7.687229      -2.285942       8.459592          -0.000018
          103              C      14.670284       7.736105       2.563373      -0.089006      27.591980 0.40929798E+03  0.94985974E+04                                 7.964273                            6.807120       0.208315       2.052859                    0.999648      28.541968      82.088249       0.621681       0.424540      -1.056839      -0.025632       0.003280      -0.000390       0.025844       0.011734       0.013864       0.001139       0.021761       0.000348      -0.017666      -0.005849       0.023514              8.251062       8.415739       2.005988       0.447768       8.045030      -2.374560       8.292415          -0.000030
          104              C      13.712005       6.862963       3.084096      -0.092823      30.811373 0.44862758E+03  0.10690154E+05                                 8.699100                            7.221670      -0.178560       1.918858                    0.999055      29.743598      87.676524       0.589641       0.435934      -1.046205      -0.010212       0.019327      -0.015097       0.026566      -0.008674       0.010444      -0.018648      -0.011629       0.057145      -0.019978      -0.013221       0.033198              9.237041      10.415888       2.741854       0.615855       9.107150      -2.428759       8.188085          -0.000024
          105              C      12.525201       6.602908       2.398741      -0.068397      36.902095 0.46835361E+03  0.11166737E+05                                 9.629191                            7.247158       0.073399       2.031712                    0.999123      27.875798      79.508671       0.610887       0.420526      -1.066452       0.018944       0.031283       0.003917       0.036781      -0.011609      -0.003411       0.000402       0.007320      -0.054880      -0.018699      -0.002844       0.021544             11.078967      11.968409       4.025029      -0.220508      10.375856      -4.414555      10.892637          -0.000022
          106              C      11.541855       5.709326       3.052389       0.591668      22.824248 0.25811597E+03  0.53967174E+04                                 7.462834                            5.724551      -0.037533       2.040043                    0.999689      22.677034      64.157898       0.615307       0.476101      -1.015810      -0.019387      -0.013162       0.027294       0.035973      -0.041396       0.033884       0.094232      -0.064955       0.159107      -0.116971      -0.009663       0.126634              8.579885       9.764906       2.187767      -1.467228       8.963239      -3.648586       7.011509          -0.000016
          107              C       4.457039       0.850567       1.501195       0.642801      21.334528 0.23616767E+03  0.48612766E+04                                 7.246830                            5.561553      -0.228512       1.991008                    0.999165      22.354197      64.118700       0.605861       0.491137      -1.001320       0.034717      -0.033839      -0.016796       0.051307      -0.001297       0.087640      -0.050238       0.104091       0.158566      -0.103599      -0.031633       0.135231              8.282778       8.505449      -0.679935      -2.576075       9.937537       2.406481       6.405348          -0.000011
          108              C       4.042302       2.092589       2.220695      -0.066882      37.916784 0.47242176E+03  0.11295453E+05                                 9.814524                            7.287593      -0.011035       2.005099                    0.998717      27.952004      80.007946       0.607663       0.421570      -1.065098       0.003247       0.025843       0.021740       0.033927       0.019150      -0.021939      -0.012072      -0.009709       0.010918      -0.026831      -0.008660       0.035491             11.485428      13.953856      -2.435559       1.202314      11.601098       4.198026       8.901331          -0.000007
          109              C       4.999287       2.620159       3.063364      -0.106357      30.169778 0.43448909E+03  0.10270243E+05                                 8.561514                            7.077755       0.013425       1.986841                    0.998980      29.401798      86.308248       0.599323       0.432358      -1.048408      -0.013779       0.014025      -0.009483       0.021828      -0.008369      -0.004103      -0.017583       0.016141      -0.038880      -0.027393       0.008762       0.018631              9.284056      10.250370      -0.083161       1.708978       8.832006       3.604576       8.769792          -0.000029
          110              C       4.732671       3.753829       3.823108      -0.085535      29.579844 0.42393473E+03  0.99521397E+04                                 8.445725                            6.974267      -0.015627       1.981584                    0.998848      28.968785      84.545315       0.606400       0.430258      -1.050445      -0.009941      -0.008739      -0.022086       0.025748       0.009593       0.008767       0.013835      -0.002625      -0.026318      -0.017563      -0.004944       0.022507              9.144978      10.637821      -0.811895       2.267267       7.696906       2.696218       9.100205          -0.000026
          111              C       3.502844       4.345006       3.749939      -0.077660      28.611297 0.40058733E+03  0.92434597E+04                                 8.140659                            6.694582       0.213285       2.053165                    0.999800      28.388001      81.322484       0.632685       0.419547      -1.060327      -0.001874      -0.019544      -0.013064       0.023582       0.004989      -0.004998       0.019773      -0.009971      -0.023808      -0.023159       0.001059       0.022100              8.742049      10.749923      -0.887455       2.725944       7.573301       2.080598       7.902923          -0.000037
          112              C       2.532458       3.815790       2.917025      -0.142182      32.826125 0.47375581E+03  0.11452661E+05                                 9.097192                            7.417848      -0.159216       1.923652                    0.998128      30.401362      90.491904       0.581730       0.435545      -1.045627       0.018865      -0.006214       0.017951       0.026772      -0.003888      -0.012780      -0.014570       0.036611       0.000837      -0.028458       0.003344       0.025115              9.886288      11.187011      -0.298085       2.909590       9.655418       3.019978       8.816436          -0.000020
          113              C       2.767644       2.673969       2.142648       0.042084      35.998925 0.45570026E+03  0.10823490E+05                                 9.559182                            7.217356      -0.114788       1.966526                    0.999332      27.559687      79.232972       0.601603       0.428655      -1.058164      -0.005587      -0.005401       0.003534       0.008537       0.010435       0.007564       0.013883       0.032704       0.006711      -0.025551       0.000928       0.024622             11.062543      15.043377      -0.545139       3.611135       9.225652       2.799687       8.918600          -0.000017
          114              C       1.657910       2.213276       1.269491       0.040967      34.029763 0.43023933E+03  0.10078968E+05                                 9.227134                            7.010378      -0.073018       1.991647                    0.999397      26.971437      77.160457       0.610374       0.428355      -1.057715      -0.001128      -0.000333       0.026732       0.026757      -0.007227       0.008378       0.003868      -0.018995      -0.041584      -0.019639       0.000740       0.018898             10.683127      15.158416       1.332084       1.865010       6.193579       2.557150      10.697387          -0.000018
          115              C       1.870310       1.726600      -0.012195       0.027132      26.836725 0.38726856E+03  0.89243108E+04                                 8.024139                            6.771417      -0.076490       1.981546                    0.997726      27.865574      81.652686       0.598640       0.443995      -1.037993      -0.032949      -0.025337      -0.026759       0.049433      -0.011519      -0.021015      -0.039006      -0.051696      -0.163845      -0.074556       0.008432       0.066123              8.554012      10.589772       0.342349       0.394355       5.718259       2.255898       9.354007          -0.000013
          116              C      17.885516       6.143120      11.743710       0.050011      26.568628 0.37293594E+03  0.85041711E+04                                 7.919409                            6.609210      -0.138486       1.958475                    0.999024      27.523870      79.945456       0.611522       0.439234      -1.041922       0.036044      -0.014943       0.005527       0.039408       0.010961       0.038805      -0.036692      -0.068611      -0.074430      -0.072221       0.009675       0.062546              8.548376      11.240286      -0.029455      -1.269338       5.813891       2.189094       8.590950          -0.000008
          117              C      12.062694       2.058550       0.793889      -0.083776      36.769992 0.47070540E+03  0.11219960E+05                                 9.565091                            7.199912       0.123072       2.041822                    0.999419      27.885624      79.136305       0.622196       0.412987      -1.072900       0.043937      -0.017033       0.010410       0.048259       0.004223       0.016184       0.000937      -0.015880       0.039903      -0.022511       0.001443       0.021068             11.338777      17.843492      -0.728704      -1.577623       6.397663       2.325963       9.775177          -0.000010
          118              C      13.100193       2.360847       1.669485      -0.114517      32.983666 0.46588420E+03  0.11242197E+05                                 9.236476                            7.430724      -0.225612       1.907458                    0.998514      30.197113      90.508923       0.571107       0.444442      -1.037865      -0.011022      -0.017492      -0.011655       0.023734       0.006855      -0.006030      -0.014665      -0.110417      -0.046328      -0.048747      -0.017377       0.066123             10.400347      16.423795       0.644338       0.487303       5.740643       1.374083       9.036603          -0.000024
          119              C      10.635273       2.270669       1.189005       0.697686      20.724667 0.22112726E+03  0.44938735E+04                                 7.216790                            5.474751      -0.350534       1.968760                    0.998313      21.768337      62.788388       0.592939       0.508297      -0.989124      -0.070001       0.008138       0.030412       0.076755       0.006804       0.009467      -0.048594      -0.149571      -0.037742      -0.071880      -0.029891       0.101772              8.299653      11.661366      -0.316769      -0.579492       5.317205       1.747011       7.920390          -0.000003
          120              C      13.982213      14.540382       5.660883       0.688060      21.687395 0.23705641E+03  0.48852530E+04                                 7.345537                            5.606745      -0.344453       1.952924                    0.998512      22.183995      63.714323       0.597681       0.497280      -0.997989      -0.043454       0.032149       0.053488       0.076045       0.057180       0.088784       0.040407       0.011721       0.094983      -0.089195      -0.042605       0.131800              8.282108       8.613111      -0.835336      -3.186760       8.459983      -1.156036       7.773230          -0.000020
          121              C      15.201169      13.914469       5.019430      -0.096320      38.103708 0.49761654E+03  0.12042081E+05                                 9.824402                            7.454725       0.030516       2.009582                    0.998845      28.524174      81.887221       0.604365       0.418793      -1.067862       0.042357      -0.005632      -0.019535       0.046983      -0.000972      -0.002193      -0.021876      -0.013177       0.039484      -0.017318      -0.012143       0.029461             11.290684      14.338085       0.586449      -2.365692      10.981966       3.512597       8.552002          -0.000026
          122              C      16.390418      14.617328       5.098697      -0.102285      30.142225 0.44572759E+03  0.10595789E+05                                 8.546839                            7.177903       0.007548       1.982757                    0.999022      29.499453      86.638005       0.594409       0.433468      -1.048486      -0.003793      -0.020132      -0.019338       0.028172       0.000813      -0.001015      -0.001235      -0.058834       0.000215      -0.029498       0.000052       0.029445              9.144569      12.576994       0.908705      -1.251812       8.079984       1.390598       6.776727          -0.000033
          123              C      17.587727      14.021808       4.690167      -0.089652      28.474721 0.42223297E+03  0.98820816E+04                                 8.164222                            6.929314       0.094297       2.015464                    0.999311      28.819846      83.425970       0.613692       0.426442      -1.054934      -0.026490      -0.005643      -0.009853       0.028821       0.006371       0.001660       0.009627       0.036333      -0.039775      -0.022272      -0.003892       0.026164              8.616296      10.630309       0.944854      -0.990202       8.686609       1.839989       6.531969          -0.000035
          124              C       4.826651      12.754599       4.182858      -0.056292      27.353408 0.38021358E+03  0.86465339E+04                                 7.877641                            6.525456       0.202199       2.056964                    0.999788      27.693246      78.369484       0.641307       0.419977      -1.061657      -0.028244       0.011345      -0.020418       0.036651      -0.012662      -0.003560       0.009745       0.018848       0.003802      -0.019118       0.000403       0.018715              8.367095      10.470410       1.265430      -0.602016       8.768595       2.014891       5.862282          -0.000033
          125              C      16.404759      12.053566       4.073104      -0.144112      31.166544 0.43335144E+03  0.10206835E+05                                 8.626178                            6.992299       0.038255       1.985800                    0.999270      29.626919      85.990983       0.614645       0.423088      -1.057182       0.018635       0.024459      -0.021064       0.037272      -0.012999      -0.011448       0.013854      -0.044249       0.001907      -0.028275      -0.005411       0.033686              9.294072      12.729040       1.386823      -0.629431       9.031328       2.180634       6.121847          -0.000035
          126              C      15.200682      12.607977       4.485292       0.061753      35.699963 0.44187972E+03  0.10415938E+05                                 9.534405                            7.120075      -0.234709       1.930308                    0.998925      27.335717      78.321132       0.603970       0.430226      -1.057075      -0.004587       0.009106      -0.013361       0.016806       0.024443       0.001340      -0.020303       0.001623      -0.012644      -0.032039       0.000032       0.032007             10.976945      14.523970       2.617648       0.423187      11.081382       3.680424       7.325482          -0.000036
          127              C      13.937480      11.863971       4.197492       0.039259      34.993895 0.44839041E+03  0.10614503E+05                                 9.434070                            7.178658      -0.290822       1.916551                    0.998716      27.376832      78.760534       0.600346       0.430984      -1.055975       0.008024       0.017001      -0.001106       0.018832      -0.001712      -0.009743       0.018735       0.027764      -0.031942      -0.029113       0.005022       0.024091             10.772007      13.298229       3.815284       3.323972      11.308656      -0.225237       7.709136          -0.000029
          128              C      13.706553      10.567587       4.634070       0.019054      26.332970 0.36100078E+03  0.81383403E+04                                 7.773591                            6.438432       0.110916       2.038812                    0.999002      27.349628      78.136110       0.630950       0.430609      -1.050574      -0.041304      -0.019726       0.000343       0.045774      -0.053421      -0.016014       0.015252       0.042627       0.166733      -0.085402       0.017329       0.068072              8.217434       8.446552       1.981979       1.925018      10.023486      -0.799759       6.182265          -0.000029
          129              C      11.693890      10.448871       3.543844       0.061852      25.167263 0.35016237E+03  0.78307968E+04                                 7.551584                            6.352678       0.063680       2.028930                    0.999485      26.700421      75.871705       0.633715       0.432191      -1.050051       0.022723      -0.002315       0.034891       0.041702       0.016629      -0.042497       0.050722       0.052799       0.046291      -0.080197       0.013509       0.066688              7.888547       7.997650       0.610406       2.240468       9.188196      -1.464851       6.479796          -0.000032
          130              C      11.833163      11.729497       3.051169      -0.073085      35.509534 0.45152149E+03  0.10642275E+05                                 9.323857                            7.052865       0.160870       2.061192                    0.999406      27.402059      77.113818       0.629022       0.413127      -1.073720       0.037258       0.004125       0.032869       0.049855       0.008949      -0.019431       0.005299       0.003796      -0.002551      -0.023340       0.002653       0.020687             10.712432      12.603839       0.075185       4.850214      10.257759      -2.343463       9.275698          -0.000020
          131              C      12.977475      12.442059       3.371896      -0.118927      32.806535 0.48388957E+03  0.11804596E+05                                 9.237221                            7.602415      -0.338911       1.862616                    0.998591      30.901876      93.558728       0.560548       0.447907      -1.034387      -0.020236      -0.017184      -0.006662       0.027371      -0.010589      -0.030050       0.012164      -0.043371       0.076325      -0.047378       0.002825       0.044553             10.093953      12.584121       1.566457       4.159980       8.778236      -0.680337       8.919502          -0.000028
          132              C      10.799242      12.331469       2.154843       0.672605      21.586820 0.23440086E+03  0.47858982E+04                                 7.182256                            5.465978      -0.143298       2.020400                    0.999108      21.646686      60.590004       0.627616       0.477978      -1.014453      -0.063859       0.031389      -0.031543       0.077834      -0.013660      -0.078669       0.055688       0.009952       0.100594      -0.082378      -0.031303       0.113681              8.159263       9.639486       0.233266       3.304010       8.050650      -1.382468       6.787653          -0.000020
          133              N       6.117674       7.841181       0.835352      -0.235349      32.866206 0.46180713E+03  0.10761355E+05                                 8.388910                            6.840727       0.662255       2.246363                    0.999425      26.822080      70.992128       0.691711       0.379993      -1.115227      -0.050349      -0.206198      -0.050722       0.218233      -0.051709       0.037324      -0.048911       0.181788       0.174216      -0.141171       0.022593       0.118578              9.210133      10.285072      -0.712203       3.485784      10.562430      -1.202495       6.782899          -0.000025
          134              N      14.884261      11.882469       0.878034      -0.237647      33.374063 0.52932563E+03  0.12801150E+05                                 8.526004                            7.407575       0.511541       2.179616                    0.998950      27.955075      76.119917       0.651508       0.388741      -1.105574       0.043349      -0.075813      -0.214921       0.231987       0.021902       0.057199      -0.077931       0.106888      -0.415937      -0.183367       0.048321       0.135046              9.059762      12.726852       0.744985      -0.097219       6.108502       1.600062       8.343931          -0.000029
          135              N       8.669308       7.991809       7.857188      -0.239325      30.775932 0.47504560E+03  0.11166651E+05                                 7.979790                            6.924170       0.387617       2.122993                    0.999818      27.957635      74.719971       0.688473       0.378470      -1.114517      -0.032912      -0.259102       0.088725       0.275843      -0.040224       0.056096       0.123995       0.331222       0.149517      -0.251950       0.083310       0.168640              8.263731       9.290757       1.086305       2.568427       8.534107      -0.175286       6.966328          -0.000057
          136              N      15.158022      10.014813      11.359570      -0.235349      32.866202 0.46180702E+03  0.10761352E+05                                 8.388909                            6.840726       0.662255       2.246364                    0.999425      26.822078      70.992121       0.691711       0.379993      -1.115227       0.050349       0.206198       0.050723       0.218233      -0.051709       0.037324      -0.048911       0.181788       0.174215      -0.141171       0.022593       0.118578              9.210133      10.285070      -0.712202       3.485783      10.562430      -1.202494       6.782898          -0.000026
          137              N       6.391435       5.973525      11.316888      -0.237648      33.374054 0.52932553E+03  0.12801147E+05                                 8.526004                            7.407575       0.511540       2.179615                    0.998950      27.955069      76.119907       0.651508       0.388741      -1.105574      -0.043349       0.075813       0.214921       0.231986       0.021902       0.057199      -0.077931       0.106888      -0.415938      -0.183367       0.048321       0.135046              9.059762      12.726850       0.744985      -0.097220       6.108503       1.600062       8.343932          -0.000030
          138              N      12.606388       9.864185       4.337734      -0.239324      30.775914 0.47504524E+03  0.11166640E+05                                 7.979784                            6.924165       0.387617       2.122993                    0.999818      27.957635      74.719956       0.688474       0.378470      -1.114517       0.032912       0.259103      -0.088725       0.275844      -0.040224       0.056096       0.123995       0.331223       0.149516      -0.251950       0.083310       0.168641              8.263724       9.290749       1.086306       2.568423       8.534102      -0.175285       6.966322          -0.000060
          139              O       7.225860       3.268467       1.180468      -0.716302      50.985306 0.81452154E+03  0.21773497E+05                                10.953002                            8.961123      -0.154779       1.950248                    0.996172      31.335939      87.511662       0.619765       0.369704      -1.128067      -0.013338       0.063809       0.074137       0.098721       0.044591      -0.053452       0.005943       0.011928      -0.089142      -0.074770       0.000161       0.074609             12.269756       8.805257      -1.609406      -0.586308      19.412927       4.308798       8.591084          -0.000015
          140              O       7.852666       4.644460       2.797515      -0.656605      42.147726 0.63881267E+03  0.16053372E+05                                 9.640940                            7.880571       0.125190       2.068484                    0.995439      29.311466      79.099257       0.668560       0.364563      -1.133198      -0.048622       0.041603      -0.053325       0.083297       0.063597      -0.035098       0.009144       0.059900       0.083111      -0.090326       0.018451       0.071875             10.778651      11.879212      -0.039788       5.713094       6.639682      -0.400692      13.817059          -0.000025
          141              O      10.973147      11.985789       9.332774      -0.627420      34.017108 0.57468961E+03  0.14034846E+05                                 8.259316                            7.406348       0.455211       2.174238                    0.998112      28.672929      75.744091       0.700690       0.357937      -1.140856      -0.015274      -0.072881       0.043698       0.086339      -0.020865       0.028573       0.079699       0.095385      -0.063567      -0.116131       0.048062       0.068069              8.711821      12.570478       0.955395      -0.059745       6.674149      -1.401631       6.890836          -0.000030
          142              O       9.336866      13.076899       8.377911      -0.626516      35.044346 0.55943849E+03  0.13555692E+05                                 8.438265                            7.287238       0.579409       2.224899                    0.997249      28.308234      74.217073       0.710120       0.355963      -1.143710      -0.075356      -0.025451       0.018970       0.081769      -0.046422       0.026185       0.010703      -0.153938       0.146461      -0.119000       0.052699       0.066301              9.240982       7.655236      -0.545453      -0.538194      11.222543      -3.854999       8.845167          -0.000024
          143              O      15.795819      16.972004      11.442495      -0.765344      55.845046 0.91155425E+03  0.25081810E+05                                11.718447                            9.491851      -0.188201       1.918515                    0.997084      32.812032      93.199179       0.600591       0.370639      -1.126497       0.059055      -0.042197      -0.054033       0.090486      -0.026545       0.029746      -0.027130       0.095923       0.229548      -0.095284       0.000659       0.094626             13.600324      19.195292      -1.568017      -6.257305      10.005467       1.852713      11.600213          -0.000017
          144              O      14.420422       4.791238      10.562022      -0.603648      34.906377 0.57111775E+03  0.13914323E+05                                 8.403553                            7.383690       0.376053       2.167600                    0.995698      27.996099      73.667551       0.702291       0.357975      -1.141774       0.048327      -0.022439      -0.038271       0.065602       0.055396       0.063596      -0.047369      -0.017195       0.019808      -0.112147       0.050518       0.061629              8.969037       8.896289       2.083259      -1.128580      11.669556       0.879126       6.341267          -0.000012
          145              O      10.883082      15.122571       9.865692      -0.711358      47.056445 0.76716714E+03  0.20175270E+05                                10.346547                            8.665519       0.060053       2.028857                    0.995403      30.671833      84.581900       0.634521       0.367054      -1.131641      -0.038561       0.049417       0.090272       0.109900       0.002498       0.004608      -0.020383      -0.124969       0.036820      -0.068993       0.004661       0.064332             11.366425       9.124207      -1.654513      -3.329628       9.528211       4.107459      15.446856          -0.000023
          146              O      11.512373      15.851453      11.855903      -0.650191      45.985899 0.69604520E+03  0.17856171E+05                                10.232302                            8.257458       0.035943       2.043976                    0.995063      29.322952      79.735702       0.649933       0.367355      -1.131970      -0.065473      -0.017906      -0.014765       0.069465       0.010013       0.028087      -0.027547      -0.118448       0.048758      -0.078407       0.011948       0.066458             11.596035      17.300022       2.243105       4.485027       8.245514       1.738647       9.242570          -0.000012
          147              O       7.994501       4.044925       5.803563      -0.678156      47.135786 0.68532850E+03  0.17514187E+05                                10.432172                            8.157732       0.084428       2.046875                    0.996954      29.763841      80.795245       0.658178       0.364142      -1.134394      -0.063024       0.015122       0.062413       0.089978       0.071132       0.057806      -0.011943      -0.021746       0.065056      -0.104745       0.024334       0.080411             12.191728      12.925968       3.113554      -6.696473       8.449668      -3.025294      15.199549          -0.000030
          148              O      10.506077      15.352049       6.712085      -0.707958      42.912357 0.68288831E+03  0.17433361E+05                                 9.675818                            8.099949       0.221643       2.073498                    0.998097      30.420021      82.487803       0.665930       0.360285      -1.137608      -0.091432       0.039171      -0.077469       0.126078       0.036277       0.079352       0.010081      -0.058544       0.020664      -0.098900       0.013801       0.085099             10.450935       7.656728      -3.111077       0.324284      14.961243      -3.307842       8.734834          -0.000036
          149              O      10.265172       4.326417      10.409585      -0.664871      41.038568 0.69035839E+03  0.17676422E+05                                 9.489313                            8.233785       0.114944       2.060276                    0.995877      29.710709      80.749002       0.649577       0.368261      -1.131119       0.001916       0.031963      -0.070936       0.077829      -0.004105      -0.068527       0.019479      -0.024161      -0.017576      -0.077313       0.010710       0.066602             10.198305       8.233242      -0.489325       0.867787      14.366687      -3.220989       7.994984          -0.000013
          150              O      11.472380       6.220652      10.355928      -0.673355      41.769977 0.61022531E+03  0.15122624E+05                                 9.533998                            7.638788       0.255131       2.112375                    0.997041      28.985138      77.043906       0.689254       0.358583      -1.140739      -0.058072      -0.019999      -0.068141       0.091736       0.026511      -0.063239       0.036254       0.011930       0.041463      -0.084402       0.013006       0.071396             10.814433      15.486687       3.810107       4.359836       8.758026       1.356648       8.198587          -0.000020
          151              O      13.676862       7.825290      10.566900      -0.982928      33.652030 0.56222821E+03  0.13780044E+05                                 8.288688                            7.304884      -0.041109       1.984520                    0.997690      31.451616      85.740090       0.702139       0.355914      -1.132145       0.024745       0.055773      -0.120246       0.134841      -0.061448       0.002978      -0.013465       0.035828       0.078709      -0.077905       0.023102       0.054803              8.830846       9.410046       3.611029       0.743480      10.906426       0.556896       6.176068          -0.000041
          152              O      10.040206       5.610236       5.740150      -0.788370      27.143993 0.44925367E+03  0.10419181E+05                                 7.200769                            6.519683       0.058628       2.068366                    0.994896      28.486929      75.746403       0.744340       0.354807      -1.132090       0.044498       0.163963       0.126199       0.211637       0.043630      -0.067856      -0.013957       0.152235      -0.165443      -0.080373      -0.059476       0.139850              7.570538       7.461740       0.852605      -2.650601       6.153186       1.005842       9.096688          -0.000065
          153              O      14.049836      14.587527      11.014454      -0.716301      50.985298 0.81452132E+03  0.21773490E+05                                10.953000                            8.961121      -0.154779       1.950248                    0.996172      31.335936      87.511648       0.619765       0.369703      -1.128067       0.013338      -0.063809      -0.074137       0.098721       0.044591      -0.053452       0.005943       0.011928      -0.089142      -0.074770       0.000161       0.074609             12.269754       8.805255      -1.609406      -0.586307      19.412924       4.308798       8.591082          -0.000015
          154              O      13.423030      13.211534       9.397407      -0.656605      42.147750 0.63881309E+03  0.16053385E+05                                 9.640944                            7.880574       0.125190       2.068484                    0.995439      29.311474      79.099291       0.668560       0.364563      -1.133198       0.048622      -0.041602       0.053325       0.083297       0.063597      -0.035098       0.009143       0.059900       0.083111      -0.090326       0.018451       0.071875             10.778656      11.879218      -0.039788       5.713097       6.639684      -0.400693      13.817065          -0.000026
          155              O      10.302549       5.870205       2.862148      -0.627421      34.017102 0.57468949E+03  0.14034842E+05                                 8.259318                            7.406350       0.455209       2.174238                    0.998112      28.672919      75.744073       0.700689       0.357937      -1.140856       0.015273       0.072881      -0.043698       0.086339      -0.020865       0.028573       0.079699       0.095384      -0.063567      -0.116132       0.048063       0.068069              8.711823      12.570480       0.955394      -0.059745       6.674150      -1.401632       6.890838          -0.000030
          156              O      11.938830       4.779095       3.817011      -0.626517      35.044354 0.55943864E+03  0.13555697E+05                                 8.438268                            7.287240       0.579406       2.224898                    0.997249      28.308234      74.217081       0.710120       0.355963      -1.143710       0.075356       0.025450      -0.018970       0.081768      -0.046422       0.026185       0.010703      -0.153938       0.146461      -0.119000       0.052699       0.066301              9.240985       7.655238      -0.545453      -0.538194      11.222546      -3.855001       8.845169          -0.000024
          157              O       5.479877       0.883990       0.752427      -0.765342      55.845000 0.91155334E+03  0.25081778E+05                                11.718438                            9.491845      -0.188200       1.918516                    0.997084      32.812017      93.199109       0.600592       0.370638      -1.126497      -0.059055       0.042197       0.054033       0.090486      -0.026545       0.029746      -0.027130       0.095922       0.229547      -0.095284       0.000659       0.094625             13.600314      19.195276      -1.568016      -6.257301      10.005459       1.852712      11.600206          -0.000016
          158              O       6.855274      13.064756       1.632900      -0.603647      34.906351 0.57111720E+03  0.13914305E+05                                 8.403546                            7.383685       0.376056       2.167601                    0.995698      27.996092      73.667510       0.702292       0.357975      -1.141774      -0.048326       0.022439       0.038272       0.065602       0.055396       0.063596      -0.047369      -0.017196       0.019808      -0.112147       0.050518       0.061629              8.969030       8.896282       2.083258      -1.128579      11.669547       0.879125       6.341262          -0.000012
          159              O      10.392614       2.733423       2.329230      -0.711358      47.056436 0.76716700E+03  0.20175265E+05                                10.346545                            8.665517       0.060055       2.028857                    0.995403      30.671831      84.581888       0.634522       0.367054      -1.131641       0.038561      -0.049417      -0.090272       0.109900       0.002498       0.004608      -0.020383      -0.124969       0.036820      -0.068993       0.004661       0.064332             11.366422       9.124205      -1.654513      -3.329627       9.528209       4.107457      15.446853          -0.000024
          160              O       9.763323       2.004541       0.339019      -0.650191      45.985890 0.69604504E+03  0.17856166E+05                                10.232300                            8.257456       0.035944       2.043976                    0.995063      29.322950      79.735688       0.649933       0.367355      -1.131971       0.065473       0.017906       0.014765       0.069464       0.010013       0.028087      -0.027547      -0.118448       0.048758      -0.078407       0.011948       0.066458             11.596033      17.300017       2.243104       4.485026       8.245512       1.738647       9.242568          -0.000012
          161              O      13.281195      13.811069       6.391359      -0.678156      47.135752 0.68532785E+03  0.17514167E+05                                10.432167                            8.157728       0.084429       2.046876                    0.996954      29.763826      80.795193       0.658178       0.364142      -1.134394       0.063024      -0.015122      -0.062413       0.089978       0.071132       0.057806      -0.011943      -0.021746       0.065056      -0.104745       0.024334       0.080411             12.191724      12.925963       3.113554      -6.696470       8.449665      -3.025293      15.199543          -0.000030
          162              O      10.769619       2.503945       5.482837      -0.707959      42.912374 0.68288869E+03  0.17433373E+05                                 9.675820                            8.099951       0.221643       2.073497                    0.998097      30.420030      82.487831       0.665930       0.360285      -1.137608       0.091432      -0.039172       0.077469       0.126078       0.036277       0.079351       0.010081      -0.058543       0.020664      -0.098900       0.013801       0.085099             10.450937       7.656730      -3.111078       0.324283      14.961246      -3.307843       8.734836          -0.000036
          163              O      11.010524      13.529577       1.785337      -0.664871      41.038561 0.69035830E+03  0.17676420E+05                                 9.489313                            8.233785       0.114944       2.060276                    0.995877      29.710707      80.748998       0.649577       0.368261      -1.131119      -0.001916      -0.031963       0.070937       0.077829      -0.004105      -0.068527       0.019479      -0.024161      -0.017576      -0.077313       0.010710       0.066602             10.198304       8.233242      -0.489325       0.867787      14.366686      -3.220988       7.994984          -0.000013
          164              O       9.803316      11.635342       1.838994      -0.673355      41.769956 0.61022496E+03  0.15122613E+05                                 9.533995                            7.638786       0.255131       2.112375                    0.997041      28.985131      77.043881       0.689254       0.358583      -1.140739       0.058072       0.019999       0.068141       0.091736       0.026511      -0.063239       0.036254       0.011931       0.041463      -0.084402       0.013006       0.071397             10.814429      15.486680       3.810105       4.359833       8.758023       1.356647       8.198584          -0.000020
          165              O       7.598834      10.030704       1.628022      -0.982927      33.652008 0.56222774E+03  0.13780029E+05                                 8.288684                            7.304880      -0.041107       1.984520                    0.997690      31.451607      85.740049       0.702139       0.355914      -1.132145      -0.024745      -0.055773       0.120246       0.134841      -0.061448       0.002978      -0.013465       0.035828       0.078708      -0.077905       0.023102       0.054803              8.830841       9.410041       3.611027       0.743479      10.906418       0.556896       6.176065          -0.000041
          166              O      11.235490      12.245758       6.454772      -0.788369      27.143991 0.44925357E+03  0.10419178E+05                                 7.200768                            6.519682       0.058629       2.068367                    0.994896      28.486929      75.746402       0.744341       0.354807      -1.132090      -0.044498      -0.163963      -0.126199       0.211637       0.043630      -0.067856      -0.013957       0.152235      -0.165442      -0.080373      -0.059476       0.139850              7.570537       7.461740       0.852604      -2.650602       6.153184       1.005842       9.096688          -0.000065

******************************************************
Auxiliary information for the entire system
The total spin magnetic moment of the unit cell is   -0.003507
The total net atomic charge of the unit cell is   -0.000004
Accuracy of reproducing the electrostatic potential in the unit cell:
  The inner radius (bohr) =    5.0000
  The outer radius (bohr) =   12.0000
  Valid grid points have density less than (e/(bohr^3)) =    0.0001
  The number of valid grid points were=        16954
  The rms potential error without charges in kcal/mol is=      8.38821
  The rms potential error with partial charges in kcal/mol is=      1.44282
  The RRMSE value at monopole order=      0.17201
  The rms potential error with partial charges and cloud penetration in kcal/mol is=      1.43651
  The RRMSE value at monopole order with cloud penetration is=      0.17125
  The rms potential error with partial charges and atomic dipoles in kcal/mol is=      0.58848
  The RRMSE value at dipole order=      0.07016
  The rms potential error with partial charges, atomic dipoles and cloud penetration in kcal/mol is=      0.58265
  The RRMSE value at dipole order with cloud penetration=      0.06946

******************************************************
The electron densities and ab initio electrostatic potential were computed in VASP using the PBE functional and
projector augmented wave method. See the main text of the journal article for a description of computational details.
The atomic charges, dipoles, and quadrupoles were computed with the DDEC6 method as described in
(a) T. A. Manz and N. Gabaldon Limas, RSC Adv. 6 (2016) 47771-47801 DOI: 10.1039/c6ra04656h
(b) N. Gabaldon Limas and T. A. Manz, RSC Adv. 8 (2018) 2678-2707 DOI: 10.1039/c7ra11829e.
For each atom in the material, the electron cloud parameters were fit to the spherically averaged atom-in-material
electron density using radial positions for which this density was between 10^-4 and 10^-2 electrons per cubic bohr.
The polarizabilities, dispersion coefficients, and quantum Drude oscillator (QDO) parameters were fit using the MCLF method.
The magnetic structure of the system was optimized in VASP from the default ferromagnetic initial guess using spin polarization.
The atomic spin moments (ASMs) were computed on this optimized magnetic structure using the DDEC6 partition as inputs
to the method of T. A. Manz and D. S. Sholl, J. Chem. Theory Comput. 7 (2011) 4146-4164 DOI: 10.1021/ct200539n.
The RMSE and RRMSE were computed using a uniform grid with Ewald summation.
