# Supplementary material for: A collection of forcefield precursors for metal–organic frameworks
Source: RSC Adv. 2019 Nov 13;9(63):36492–507. doi: 10.1039/c9ra07327b (PMC9075174; doi:10.1039/c9ra07327b)
Supplement: RA-009-C9RA07327B-s6351 [file RA-009-C9RA07327B-s6351.xyz]

   48
jmolscript: load "" {1 1 1} spacegroup "x,y,z" unitcell [{      7.677500     0.000000     0.000000 }, {      0.000000    11.395900     0.000000 }, {      0.000000     0.000000    11.395900 }]
Zn     0.000000     0.000000     0.000000     0.737310
Si     3.838750     0.000000     0.000000     1.780140
H      5.696705     0.000000     9.059740     0.090534
H      5.658317     0.000000     6.666601     0.109370
H      5.696705     0.000000     2.336159     0.090534
H      5.658317     0.000000     4.729298     0.109370
H      5.696705     2.336159     0.000000     0.090534
H      5.658317     4.729298     0.000000     0.109369
H      5.696705     9.059740     0.000000     0.090534
H      5.658317     6.666601     0.000000     0.109370
H      1.980795     0.000000     9.059740     0.090534
H      2.019183     0.000000     6.666601     0.109369
H      1.980795     0.000000     2.336159     0.090534
H      2.019183     0.000000     4.729298     0.109369
H      1.980795     9.059740     0.000000     0.090534
H      2.019183     6.666601     0.000000     0.109369
H      1.980795     2.336159     0.000000     0.090534
H      2.019183     4.729298     0.000000     0.109369
C      0.000000     0.000000     6.459196     0.112533
C      0.000000     0.000000     4.936704     0.112534
C      0.000000     4.936704     0.000000     0.112533
C      0.000000     6.459196     0.000000     0.112533
C      6.593437     0.000000     8.548065     0.115972
C      6.568101     0.000000     7.162323    -0.177846
C      6.593437     0.000000     2.847835     0.115972
C      6.568101     0.000000     4.233577    -0.177846
C      6.593437     2.847835     0.000000     0.115971
C      6.568101     4.233577     0.000000    -0.177846
C      6.593437     8.548065     0.000000     0.115971
C      6.568101     7.162323     0.000000    -0.177846
C      1.084063     0.000000     8.548065     0.115972
C      1.109399     0.000000     7.162323    -0.177846
C      1.084063     0.000000     2.847835     0.115972
C      1.109399     0.000000     4.233577    -0.177846
C      1.084063     8.548065     0.000000     0.115971
C      1.109399     7.162323     0.000000    -0.177846
C      1.084063     2.847835     0.000000     0.115971
C      1.109399     4.233577     0.000000    -0.177845
N      0.000000     0.000000     9.238656    -0.208607
N      0.000000     0.000000     2.157244    -0.208607
N      0.000000     2.157244     0.000000    -0.208607
N      0.000000     9.238656     0.000000    -0.208607
F      5.595362     0.000000     0.000000    -0.509676
F      2.082138     0.000000     0.000000    -0.509676
F      3.838750    10.222122    10.222122    -0.554509
F      3.838750     1.173778     1.173778    -0.554509
F      3.838750     1.173778    10.222122    -0.554509
F      3.838750    10.222122     1.173778    -0.554509

The following XYZ coordinates are in angstroms. Other properties are in atomic units.
The sperically averaged electron density of each atom fit to a function of the form exp(a - br)
eigen_1, eigen_2 and eigen_3 are the three eigenvalues of traceless quadrupole moment tensor
  atom number  atomic symbol              X              Y              Z     net charge C6 coefficient C8 coefficient C10 coefficient fluctuating dipole atomic polarizability isotropic forcefield polarizability              a              b squared Pearson coefficient          <r^3>          <r^4>         wp_QDO          m_QDO          q_QDO       dipole_x       dipole_y       dipole_z         dipole            Qxy            Qxz            Qyz     Q(x^2-y^2)  Q(3z^2 - R^2)        eigen_1        eigen_2        eigen_3 static polarizability      alpha(xx)      alpha(xy)      alpha(xz)      alpha(yy)      alpha(yz)      alpha(zz) atomic spin moment
            1             Zn       0.000000       0.000000       0.000000       0.737310     114.272457 0.19764046E+04  0.63699811E+05                                20.040887                           15.265239       0.727559       2.060670                    0.994890      48.716083     133.442806       0.429815       0.442143      -1.116643       0.000000       0.000000       0.000000       0.000000      -0.000000      -0.000000       0.000000       0.370896      -0.370896      -0.123632      -0.123632       0.247264             27.101714      21.692507      -0.000000      -0.000000      29.806320      -0.000000      29.806315           0.000007
            2             Si       3.838750       0.000000       0.000000       1.780140      44.337568 0.62506617E+03  0.16273980E+05                                13.108183                           10.119184       0.164101       1.926988                    0.999680      36.006602     113.016436       0.382950       0.614322      -0.954801      -0.000000      -0.000000       0.000000       0.000000      -0.000000      -0.000000      -0.000000       0.043820      -0.043820      -0.014607      -0.014607       0.029213             16.650374      25.422740       0.000000       0.000000      12.264191       0.000000      12.264190           0.000003
            3              H       5.696705       0.000000       9.059740       0.090534       1.552029 0.11217097E+02  0.12010884E+03                                 2.205015                            1.937080      -1.588957       2.092896                    0.993617       4.304112      12.679857       0.456001       1.254428      -0.710825      -0.048708       0.000000       0.027134       0.055756      -0.000000       0.001844       0.000000       0.030608       0.006782      -0.016434       0.001982       0.014453              2.418806       3.051200      -0.000000      -0.958640       1.614855       0.000000       2.590362           0.000001
            4              H       5.658317       0.000000       6.666601       0.109370       1.456234 0.11094351E+02  0.11621221E+03                                 1.990188                            1.844311      -1.165829       2.300800                    0.997364       3.663542      10.025003       0.508579       1.149735      -0.740584      -0.033044       0.000000      -0.016113       0.036763      -0.000000       0.000864      -0.000000       0.037759       0.005565      -0.019807       0.001809       0.017998              2.058145       2.437381       0.000000       0.426179       1.431524       0.000000       2.305530           0.000001
            5              H       5.696705       0.000000       2.336159       0.090534       1.552029 0.11217102E+02  0.12010891E+03                                 2.205015                            1.937080      -1.588957       2.092896                    0.993617       4.304112      12.679856       0.456001       1.254428      -0.710825      -0.048708      -0.000000      -0.027134       0.055756       0.000000      -0.001844      -0.000000       0.030608       0.006782      -0.016434       0.001982       0.014453              2.418806       3.051199      -0.000000       0.958641       1.614855      -0.000000       2.590363           0.000001
            6              H       5.658317       0.000000       4.729298       0.109370       1.456233 0.11094343E+02  0.11621210E+03                                 1.990187                            1.844311      -1.165829       2.300800                    0.997364       3.663541      10.025000       0.508579       1.149735      -0.740584      -0.033044      -0.000000       0.016113       0.036763       0.000000      -0.000864       0.000000       0.037759       0.005565      -0.019807       0.001809       0.017998              2.058144       2.437380       0.000000      -0.426179       1.431524      -0.000000       2.305529           0.000001
            7              H       5.696705       2.336159       0.000000       0.090534       1.552028 0.11217095E+02  0.12010882E+03                                 2.205015                            1.937080      -1.588957       2.092896                    0.993617       4.304111      12.679856       0.456001       1.254429      -0.710824      -0.048708      -0.027134       0.000000       0.055756      -0.001844      -0.000000      -0.000000       0.011913      -0.049303      -0.016434       0.001982       0.014453              2.418806       3.051200       0.958641      -0.000000       2.590364      -0.000000       1.614855           0.000001
            8              H       5.658317       4.729298       0.000000       0.109369       1.456234 0.11094351E+02  0.11621222E+03                                 1.990189                            1.844312      -1.165829       2.300800                    0.997364       3.663542      10.025007       0.508578       1.149736      -0.740584      -0.033044       0.016113      -0.000000       0.036763      -0.000864      -0.000000       0.000000       0.016097      -0.059421      -0.019807       0.001809       0.017998              2.058146       2.437383      -0.426180      -0.000000       2.305531      -0.000000       1.431525           0.000001
            9              H       5.696705       9.059740       0.000000       0.090534       1.552029 0.11217097E+02  0.12010885E+03                                 2.205015                            1.937080      -1.588957       2.092896                    0.993617       4.304112      12.679858       0.456001       1.254429      -0.710824      -0.048708       0.027134      -0.000000       0.055756       0.001844      -0.000000      -0.000000       0.011913      -0.049303      -0.016434       0.001982       0.014453              2.418806       3.051200      -0.958641      -0.000000       2.590362       0.000000       1.614855           0.000001
           10              H       5.658317       6.666601       0.000000       0.109370       1.456234 0.11094356E+02  0.11621228E+03                                 1.990188                            1.844312      -1.165829       2.300800                    0.997364       3.663543      10.025007       0.508579       1.149735      -0.740584      -0.033044      -0.016113      -0.000000       0.036763       0.000864       0.000000       0.000000       0.016097      -0.059421      -0.019807       0.001809       0.017998              2.058146       2.437381       0.426180      -0.000000       2.305531       0.000000       1.431524           0.000001
           11              H       1.980795       0.000000       9.059740       0.090534       1.552029 0.11217095E+02  0.12010884E+03                                 2.205015                            1.937080      -1.588957       2.092896                    0.993617       4.304112      12.679860       0.456001       1.254429      -0.710824       0.048708       0.000000       0.027134       0.055756       0.000000      -0.001844      -0.000000       0.030608       0.006782      -0.016434       0.001982       0.014453              2.418806       3.051201       0.000000       0.958641       1.614855       0.000000       2.590363           0.000001
           12              H       2.019183       0.000000       6.666601       0.109369       1.456235 0.11094360E+02  0.11621232E+03                                 1.990189                            1.844312      -1.165830       2.300800                    0.997364       3.663543      10.025007       0.508579       1.149735      -0.740584       0.033044      -0.000000      -0.016113       0.036763       0.000000      -0.000864       0.000000       0.037759       0.005565      -0.019807       0.001809       0.017998              2.058146       2.437382      -0.000000      -0.426180       1.431525       0.000000       2.305532           0.000001
           13              H       1.980795       0.000000       2.336159       0.090534       1.552029 0.11217103E+02  0.12010893E+03                                 2.205015                            1.937080      -1.588957       2.092896                    0.993617       4.304112      12.679856       0.456001       1.254428      -0.710825       0.048708      -0.000000      -0.027134       0.055756      -0.000000       0.001844      -0.000000       0.030608       0.006782      -0.016434       0.001982       0.014453              2.418806       3.051200       0.000000      -0.958641       1.614855      -0.000000       2.590363           0.000001
           14              H       2.019183       0.000000       4.729298       0.109369       1.456233 0.11094346E+02  0.11621215E+03                                 1.990188                            1.844311      -1.165829       2.300800                    0.997364       3.663541      10.025001       0.508579       1.149736      -0.740584       0.033044      -0.000000       0.016113       0.036763      -0.000000       0.000864       0.000000       0.037759       0.005565      -0.019807       0.001809       0.017998              2.058145       2.437382      -0.000000       0.426179       1.431524      -0.000000       2.305530           0.000001
           15              H       1.980795       9.059740       0.000000       0.090534       1.552028 0.11217095E+02  0.12010884E+03                                 2.205015                            1.937080      -1.588957       2.092896                    0.993617       4.304112      12.679860       0.456001       1.254429      -0.710824       0.048708       0.027134      -0.000000       0.055756      -0.001844      -0.000000       0.000000       0.011913      -0.049303      -0.016434       0.001982       0.014453              2.418806       3.051201       0.958641       0.000000       2.590363       0.000000       1.614855           0.000001
           16              H       2.019183       6.666601       0.000000       0.109369       1.456235 0.11094366E+02  0.11621241E+03                                 1.990190                            1.844313      -1.165830       2.300800                    0.997364       3.663544      10.025013       0.508578       1.149736      -0.740584       0.033044      -0.016113      -0.000000       0.036763      -0.000864      -0.000000       0.000000       0.016097      -0.059422      -0.019807       0.001809       0.017998              2.058148       2.437384      -0.426180       0.000000       2.305533       0.000000       1.431525           0.000001
           17              H       1.980795       2.336159       0.000000       0.090534       1.552029 0.11217101E+02  0.12010890E+03                                 2.205015                            1.937080      -1.588957       2.092896                    0.993617       4.304112      12.679857       0.456001       1.254428      -0.710825       0.048708      -0.027134      -0.000000       0.055756       0.001844       0.000000       0.000000       0.011913      -0.049303      -0.016434       0.001982       0.014453              2.418806       3.051199      -0.958641       0.000000       2.590363      -0.000000       1.614855           0.000001
           18              H       2.019183       4.729298       0.000000       0.109369       1.456235 0.11094359E+02  0.11621234E+03                                 1.990190                            1.844313      -1.165830       2.300800                    0.997364       3.663543      10.025012       0.508578       1.149737      -0.740584       0.033044       0.016113      -0.000000       0.036763       0.000864      -0.000000      -0.000000       0.016097      -0.059422      -0.019807       0.001809       0.017998              2.058148       2.437385       0.426180       0.000000       2.305533      -0.000000       1.431525           0.000001
           19              C       0.000000       0.000000       6.459196       0.112533      36.496051 0.35196529E+03  0.78267379E+04                                 9.740640                            6.308898      -0.123027       1.984461                    0.999251      25.412332      70.394097       0.649511       0.424071      -1.062387      -0.000000      -0.000000      -0.008396       0.008396       0.000000      -0.000000      -0.000000      -0.065913       0.009813      -0.034592       0.003271       0.031321             13.947667       9.997662      -0.000000       0.000000       4.894076       0.000000      26.951261           0.000001
           20              C       0.000000       0.000000       4.936704       0.112534      36.496054 0.35196527E+03  0.78267373E+04                                 9.740640                            6.308898      -0.123027       1.984461                    0.999251      25.412330      70.394088       0.649511       0.424071      -1.062387      -0.000000       0.000000       0.008396       0.008396       0.000000      -0.000000       0.000000      -0.065913       0.009813      -0.034592       0.003271       0.031321             13.947668       9.997662      -0.000000       0.000000       4.894077      -0.000000      26.951264           0.000001
           21              C       0.000000       4.936704       0.000000       0.112533      36.496066 0.35196536E+03  0.78267402E+04                                 9.740643                            6.308899      -0.123028       1.984461                    0.999251      25.412334      70.394109       0.649511       0.424071      -1.062387      -0.000000       0.008396      -0.000000       0.008396      -0.000000      -0.000000       0.000000      -0.037863       0.093963      -0.034592       0.003271       0.031321             13.947673       9.997666       0.000000      -0.000000      26.951274      -0.000000       4.894078           0.000001
           22              C       0.000000       6.459196       0.000000       0.112533      36.496057 0.35196532E+03  0.78267390E+04                                 9.740642                            6.308899      -0.123028       1.984461                    0.999251      25.412333      70.394108       0.649511       0.424071      -1.062387      -0.000000      -0.008396      -0.000000       0.008396      -0.000000      -0.000000       0.000000      -0.037863       0.093963      -0.034592       0.003271       0.031321             13.947670       9.997665       0.000000      -0.000000      26.951269       0.000000       4.894077           0.000001
           23              C       6.593437       0.000000       8.548065       0.115972      29.690129 0.33042156E+03  0.72674081E+04                                 8.475019                            6.115187       0.195020       2.089443                    0.999477      25.554233      71.513873       0.656164       0.424407      -1.057082       0.061386      -0.000000      -0.000695       0.061390      -0.000000      -0.014949       0.000000      -0.071624      -0.130148      -0.049669      -0.007834       0.057503             10.539001      10.736775      -0.000000      -1.136175       4.432068       0.000000      16.448160          -0.000001
           24              C       6.568101       0.000000       7.162323      -0.177846      36.989008 0.42957561E+03  0.10040957E+05                                 9.553800                            6.824981       0.283589       2.059557                    0.999703      29.298474      83.220040       0.644430       0.406625      -1.073554       0.010194      -0.000000       0.012829       0.016386      -0.000000       0.024130      -0.000000      -0.005029      -0.058507      -0.033719       0.012265       0.021454             12.051883      10.564027      -0.000000      -1.627621       4.738551       0.000000      20.853071          -0.000001
           25              C       6.593437       0.000000       2.847835       0.115972      29.690136 0.33042165E+03  0.72674105E+04                                 8.475021                            6.115188       0.195020       2.089443                    0.999477      25.554232      71.513866       0.656164       0.424407      -1.057082       0.061386       0.000000       0.000695       0.061390       0.000000       0.014949      -0.000000      -0.071624      -0.130148      -0.049669      -0.007834       0.057503             10.539003      10.736773      -0.000000       1.136176       4.432069      -0.000000      16.448168          -0.000001
           26              C       6.568101       0.000000       4.233577      -0.177846      36.988995 0.42957542E+03  0.10040951E+05                                 9.553797                            6.824979       0.283590       2.059557                    0.999703      29.298473      83.220031       0.644431       0.406625      -1.073554       0.010194      -0.000000      -0.012829       0.016386       0.000000      -0.024130       0.000000      -0.005029      -0.058507      -0.033719       0.012265       0.021454             12.051879      10.564026      -0.000000       1.627622       4.738550      -0.000000      20.853061          -0.000001
           27              C       6.593437       2.847835       0.000000       0.115971      29.690144 0.33042176E+03  0.72674133E+04                                 8.475023                            6.115189       0.195020       2.089443                    0.999477      25.554236      71.513883       0.656164       0.424407      -1.057082       0.061386       0.000695       0.000000       0.061390       0.014949       0.000000      -0.000000       0.029262       0.172509      -0.049669      -0.007834       0.057503             10.539006      10.736775       1.136176      -0.000000      16.448173      -0.000000       4.432070          -0.000001
           28              C       6.568101       4.233577       0.000000      -0.177846      36.988997 0.42957542E+03  0.10040951E+05                                 9.553798                            6.824979       0.283589       2.059557                    0.999703      29.298473      83.220040       0.644431       0.406625      -1.073554       0.010194      -0.012829       0.000000       0.016386      -0.024130      -0.000000      -0.000000       0.026739       0.036796      -0.033719       0.012265       0.021454             12.051881      10.564028       1.627621      -0.000000      20.853064      -0.000000       4.738550          -0.000001
           29              C       6.593437       8.548065       0.000000       0.115971      29.690134 0.33042162E+03  0.72674097E+04                                 8.475020                            6.115187       0.195020       2.089443                    0.999477      25.554236      71.513883       0.656164       0.424407      -1.057082       0.061386      -0.000695      -0.000000       0.061390      -0.014949      -0.000000      -0.000000       0.029262       0.172509      -0.049669      -0.007834       0.057503             10.539003      10.736776      -1.136175      -0.000000      16.448163       0.000000       4.432069          -0.000001
           30              C       6.568101       7.162323       0.000000      -0.177846      36.989004 0.42957553E+03  0.10040955E+05                                 9.553800                            6.824981       0.283589       2.059557                    0.999703      29.298471      83.220034       0.644430       0.406625      -1.073554       0.010194       0.012829      -0.000000       0.016386       0.024130      -0.000000      -0.000000       0.026739       0.036796      -0.033719       0.012265       0.021454             12.051883      10.564027      -1.627620      -0.000000      20.853072       0.000000       4.738551          -0.000002
           31              C       1.084063       0.000000       8.548065       0.115972      29.690133 0.33042161E+03  0.72674095E+04                                 8.475020                            6.115187       0.195019       2.089443                    0.999477      25.554235      71.513881       0.656164       0.424407      -1.057082      -0.061386      -0.000000      -0.000695       0.061390      -0.000000       0.014949      -0.000000      -0.071624      -0.130148      -0.049669      -0.007834       0.057503             10.539002      10.736776       0.000000       1.136175       4.432068       0.000000      16.448162          -0.000001
           32              C       1.109399       0.000000       7.162323      -0.177846      36.989001 0.42957551E+03  0.10040954E+05                                 9.553798                            6.824980       0.283590       2.059557                    0.999703      29.298472      83.220029       0.644431       0.406625      -1.073554      -0.010194       0.000000       0.012829       0.016386      -0.000000      -0.024130       0.000000      -0.005028      -0.058507      -0.033719       0.012265       0.021454             12.051880      10.564025       0.000000       1.627620       4.738550       0.000000      20.853066          -0.000001
           33              C       1.084063       0.000000       2.847835       0.115972      29.690134 0.33042163E+03  0.72674099E+04                                 8.475020                            6.115187       0.195020       2.089443                    0.999477      25.554231      71.513861       0.656164       0.424407      -1.057082      -0.061386       0.000000       0.000695       0.061390      -0.000000      -0.014949      -0.000000      -0.071624      -0.130148      -0.049669      -0.007834       0.057503             10.539002      10.736772       0.000000      -1.136176       4.432069      -0.000000      16.448167          -0.000001
           34              C       1.109399       0.000000       4.233577      -0.177846      36.988977 0.42957519E+03  0.10040944E+05                                 9.553793                            6.824977       0.283591       2.059558                    0.999703      29.298465      83.219998       0.644431       0.406625      -1.073555      -0.010194      -0.000000      -0.012829       0.016386      -0.000000       0.024130       0.000000      -0.005029      -0.058507      -0.033719       0.012265       0.021454             12.051874      10.564023       0.000000      -1.627620       4.738548      -0.000000      20.853051          -0.000001
           35              C       1.084063       8.548065       0.000000       0.115971      29.690137 0.33042165E+03  0.72674107E+04                                 8.475022                            6.115188       0.195020       2.089443                    0.999477      25.554237      71.513891       0.656164       0.424407      -1.057082      -0.061386      -0.000695      -0.000000       0.061390       0.014949      -0.000000       0.000000       0.029262       0.172509      -0.049669      -0.007834       0.057503             10.539004      10.736777       1.136175       0.000000      16.448166       0.000000       4.432069          -0.000001
           36              C       1.109399       7.162323       0.000000      -0.177846      36.989005 0.42957553E+03  0.10040955E+05                                 9.553800                            6.824980       0.283589       2.059557                    0.999703      29.298472      83.220039       0.644430       0.406625      -1.073554      -0.010194       0.012829      -0.000000       0.016386      -0.024130      -0.000000       0.000000       0.026739       0.036796      -0.033719       0.012265       0.021454             12.051883      10.564027       1.627619       0.000000      20.853072       0.000000       4.738551          -0.000001
           37              C       1.084063       2.847835       0.000000       0.115971      29.690144 0.33042176E+03  0.72674134E+04                                 8.475023                            6.115189       0.195020       2.089443                    0.999477      25.554236      71.513885       0.656164       0.424407      -1.057082      -0.061386       0.000695      -0.000000       0.061390      -0.014949       0.000000      -0.000000       0.029262       0.172509      -0.049669      -0.007834       0.057503             10.539007      10.736775      -1.136176       0.000000      16.448174      -0.000000       4.432070          -0.000001
           38              C       1.109399       4.233577       0.000000      -0.177845      36.988980 0.42957520E+03  0.10040945E+05                                 9.553794                            6.824977       0.283590       2.059558                    0.999703      29.298466      83.220010       0.644431       0.406625      -1.073554      -0.010194      -0.012829      -0.000000       0.016386       0.024130      -0.000000      -0.000000       0.026739       0.036796      -0.033719       0.012265       0.021454             12.051876      10.564025      -1.627619       0.000000      20.853054      -0.000000       4.738548          -0.000002
           39              N       0.000000       0.000000       9.238656      -0.208607      34.312513 0.46012359E+03  0.10808077E+05                                 8.905585                            6.989266       0.047047       2.051697                    0.999131      27.055913      74.017745       0.654956       0.398125      -1.092542       0.000000       0.000000      -0.137293       0.137293       0.000000       0.000000       0.000000      -0.005299      -0.255333      -0.085111       0.039906       0.045205             10.670770      11.762937      -0.000000      -0.000000       5.206952       0.000000      15.042419          -0.000002
           40              N       0.000000       0.000000       2.157244      -0.208607      34.312509 0.46012361E+03  0.10808078E+05                                 8.905585                            6.989266       0.047047       2.051697                    0.999131      27.055914      74.017748       0.654956       0.398125      -1.092542       0.000000       0.000000       0.137293       0.137293       0.000000       0.000000      -0.000000      -0.005299      -0.255333      -0.085111       0.039906       0.045205             10.670768      11.762936      -0.000000      -0.000000       5.206952      -0.000000      15.042417          -0.000002
           41              N       0.000000       2.157244       0.000000      -0.208607      34.312509 0.46012359E+03  0.10808077E+05                                 8.905585                            6.989266       0.047047       2.051697                    0.999131      27.055914      74.017752       0.654956       0.398125      -1.092542       0.000000       0.137293       0.000000       0.137293       0.000000      -0.000000      -0.000000       0.125017       0.135616      -0.085111       0.039906       0.045205             10.670770      11.762937      -0.000000      -0.000000      15.042419      -0.000000       5.206952          -0.000002
           42              N       0.000000       9.238656       0.000000      -0.208607      34.312515 0.46012361E+03  0.10808078E+05                                 8.905586                            6.989266       0.047047       2.051697                    0.999131      27.055914      74.017751       0.654956       0.398125      -1.092542       0.000000      -0.137293      -0.000000       0.137293       0.000000       0.000000       0.000000       0.125017       0.135616      -0.085111       0.039906       0.045205             10.670771      11.762938      -0.000000      -0.000000      15.042422       0.000000       5.206953          -0.000002
           43              F       5.595362       0.000000       0.000000      -0.509676      37.719513 0.54468888E+03  0.12902085E+05                                 8.957432                            7.141068      -0.241071       2.061350                    0.989174      23.356402      57.457018       0.736522       0.351082      -1.166197       0.050688      -0.000000       0.000000       0.050688       0.000000       0.000000      -0.000000       0.021340      -0.021341      -0.007114      -0.007113       0.014227             11.280043      18.444229       0.000000       0.000000       7.697949       0.000000       7.697949           0.000000
           44              F       2.082138       0.000000       0.000000      -0.509676      37.719509 0.54468882E+03  0.12902083E+05                                 8.957431                            7.141068      -0.241071       2.061350                    0.989174      23.356401      57.457014       0.736522       0.351082      -1.166197      -0.050688      -0.000000      -0.000000       0.050688      -0.000000       0.000000       0.000000       0.021340      -0.021341      -0.007114      -0.007113       0.014227             11.280041      18.444227      -0.000000      -0.000000       7.697949       0.000000       7.697948           0.000000
           45              F       3.838750      10.222122      10.222122      -0.554509      20.410474 0.32098312E+03  0.66926017E+04                                 5.724693                            5.370839       0.962107       2.447803                    0.999351      22.905154      53.673847       0.871686       0.337003      -1.172729      -0.000000      -0.054261      -0.054261       0.076737       0.000000       0.000000      -0.010424       0.001593      -0.001593      -0.010955       0.001062       0.009893              6.111490       6.827420       0.000000       0.000000       5.753525       0.788810       5.753524          -0.000002
           46              F       3.838750       1.173778       1.173778      -0.554509      20.410464 0.32098293E+03  0.66925965E+04                                 5.724691                            5.370838       0.962107       2.447803                    0.999351      22.905151      53.673834       0.871686       0.337003      -1.172729       0.000000       0.054261       0.054261       0.076737      -0.000000      -0.000000      -0.010424       0.001593      -0.001593      -0.010955       0.001062       0.009893              6.111487       6.827418      -0.000000      -0.000000       5.753522       0.788809       5.753522          -0.000002
           47              F       3.838750       1.173778      10.222122      -0.554509      20.410471 0.32098306E+03  0.66926001E+04                                 5.724692                            5.370839       0.962107       2.447803                    0.999351      22.905153      53.673843       0.871686       0.337003      -1.172729       0.000000       0.054261      -0.054261       0.076737       0.000000       0.000000       0.010424       0.001593      -0.001593      -0.010955       0.001062       0.009893              6.111489       6.827420       0.000000       0.000000       5.753524      -0.788809       5.753524          -0.000002
           48              F       3.838750      10.222122       1.173778      -0.554509      20.410459 0.32098283E+03  0.66925941E+04                                 5.724690                            5.370837       0.962106       2.447802                    0.999351      22.905148      53.673825       0.871686       0.337003      -1.172729       0.000000      -0.054261       0.054261       0.076737       0.000000       0.000000       0.010424       0.001593      -0.001593      -0.010955       0.001062       0.009893              6.111487       6.827417       0.000000       0.000000       5.753522      -0.788809       5.753521          -0.000002

******************************************************
Auxiliary information for the entire system
The total spin magnetic moment of the unit cell is   -0.000010
The total net atomic charge of the unit cell is   -0.000001
Accuracy of reproducing the electrostatic potential in the unit cell:
  The inner radius (bohr) =    5.0000
  The outer radius (bohr) =   12.0000
  Valid grid points have density less than (e/(bohr^3)) =    0.0001
  The number of valid grid points were=        99966
  The rms potential error without charges in kcal/mol is=      2.12003
  The rms potential error with partial charges in kcal/mol is=      0.27253
  The RRMSE value at monopole order=      0.12855
  The rms potential error with partial charges and cloud penetration in kcal/mol is=      0.25470
  The RRMSE value at monopole order with cloud penetration is=      0.12014
  The rms potential error with partial charges and atomic dipoles in kcal/mol is=      0.35596
  The RRMSE value at dipole order=      0.16791
  The rms potential error with partial charges, atomic dipoles and cloud penetration in kcal/mol is=      0.33218
  The RRMSE value at dipole order with cloud penetration=      0.15669

******************************************************
The electron densities and ab initio electrostatic potential were computed in VASP using the PBE functional and
projector augmented wave method. See the main text of the journal article for a description of computational details.
The atomic charges, dipoles, and quadrupoles were computed with the DDEC6 method as described in
(a) T. A. Manz and N. Gabaldon Limas, RSC Adv. 6 (2016) 47771-47801 DOI: 10.1039/c6ra04656h
(b) N. Gabaldon Limas and T. A. Manz, RSC Adv. 8 (2018) 2678-2707 DOI: 10.1039/c7ra11829e.
For each atom in the material, the electron cloud parameters were fit to the spherically averaged atom-in-material
electron density using radial positions for which this density was between 10^-4 and 10^-2 electrons per cubic bohr.
The polarizabilities, dispersion coefficients, and quantum Drude oscillator (QDO) parameters were fit using the MCLF method.
The magnetic structure of the system was optimized in VASP from the default ferromagnetic initial guess using spin polarization.
The atomic spin moments (ASMs) were computed on this optimized magnetic structure using the DDEC6 partition as inputs
to the method of T. A. Manz and D. S. Sholl, J. Chem. Theory Comput. 7 (2011) 4146-4164 DOI: 10.1021/ct200539n.
The RMSE and RRMSE were computed using a uniform grid with Ewald summation.
