# Supplementary material for: A collection of forcefield precursors for metal–organic frameworks
Source: RSC Adv. 2019 Nov 13;9(63):36492–507. doi: 10.1039/c9ra07327b (PMC9075174; doi:10.1039/c9ra07327b)
Supplement: RA-009-C9RA07327B-s6352 [file RA-009-C9RA07327B-s6352.xyz]

  248
jmolscript: load "" {1 1 1} spacegroup "x,y,z" unitcell [{     13.062500     0.000000     0.000000 }, {      0.000023    13.062500     0.000000 }, {      6.531282     6.531270    26.282499 }]
Al     6.531250     0.000000     0.000000     1.649031
Al     0.000000     0.000000     0.000000     1.651640
Al     3.265641     3.265635    13.141249     1.649986
Al     3.265653     9.796885    13.141249     1.648763
Al    16.328157     6.531270    26.038597     1.671927
Al     3.265658    13.062510    12.897348     1.675653
Al     3.265648    13.062500     0.243902     1.671927
Al    16.328147     6.531260    13.385151     1.675653
H     14.606522     8.288176    25.940827     0.445720
H     10.470922    11.325190     3.248517     0.115307
H     10.866717    10.959442     5.466760     0.114361
H      6.938825    11.202405     6.181644     0.112865
H      6.575686    11.549865     3.937118     0.120320
H      8.243767     9.132001     9.230414     0.117576
H      6.480331     9.266546    10.660182     0.116871
H      6.149856    13.178764     9.798116     0.122328
H      7.705598    12.871794     8.121292     0.112295
H     18.049814    17.836863    25.940827     0.446220
H      9.122856     1.737315     3.248517     0.114181
H      8.727064     2.103067     5.466760     0.115495
H     12.654958     1.860105     6.181644     0.113344
H     13.018093     1.512640     3.937118     0.121277
H     11.350020     3.930513     9.230414     0.118461
H     13.113459     3.795971    10.660182     0.117349
H     13.443955    12.946251     9.798116     0.121980
H     11.888211    13.253219     8.121292     0.112671
H      5.022567    14.784147    12.799577     0.446474
H     14.590847    12.388487    16.389766     0.114453
H     14.225098    11.992695    18.608009     0.113986
H     14.468068    15.920590    19.322893     0.113291
H     14.815529    16.283725    17.078368     0.120339
H     12.397662    14.615648    22.371663     0.118973
H     12.532210    16.379087    23.801431     0.117116
H     16.444429    16.709567    22.939365     0.121174
H     16.137456    15.153822    21.262542     0.113089
H     14.571249    11.340872    12.799577     0.445832
H      5.002974    13.736537    16.389766     0.114375
H      5.368727    14.132333    18.608009     0.114404
H      5.125758    10.204440    19.322893     0.114466
H      4.778293     9.841300    17.078368     0.119294
H      7.196169    11.509386    22.371663     0.118732
H      7.061623     9.745949    23.801431     0.117873
H     16.211903     9.415467    22.939365     0.120412
H     16.518873    10.971210    21.262542     0.113163
H      4.987283    11.305594     0.341672     0.445720
H      9.122883     8.268580    23.033982     0.115307
H      8.727088     8.634328    20.815739     0.114361
H     12.654980     8.391365    20.100855     0.112865
H     13.018119     8.043905    22.345381     0.120320
H     11.350038    10.461769    17.052085     0.117576
H     13.113474    10.327224    15.622317     0.116871
H     13.443949     6.415006    16.484383     0.122328
H     11.888207     6.721976    18.161207     0.112295
H      1.543991     1.756907     0.341672     0.446220
H     10.470949    17.856455    23.033982     0.114181
H     10.866741    17.490703    20.815739     0.115495
H      6.938847    17.733665    20.100855     0.113344
H      6.575712    18.081130    22.345381     0.121277
H      8.243785    15.663257    17.052085     0.118461
H      6.480346    15.797799    15.622317     0.117349
H      6.149850     6.647519    16.484383     0.121980
H      7.705594     6.340551    18.161207     0.112671
H     14.571238     4.809623    13.482922     0.446474
H      5.002958     7.205283     9.892733     0.114453
H      5.368707     7.601075     7.674490     0.113986
H      5.125737     3.673180     6.959606     0.113291
H      4.778276     3.310045     9.204131     0.120339
H      7.196143     4.978122     3.910836     0.118973
H      7.061595     3.214683     2.481068     0.117116
H      3.149376     2.884203     3.343134     0.121174
H      3.456349     4.439948     5.019957     0.113089
H      5.022556     8.252898    13.482922     0.445832
H     14.590831     5.857233     9.892733     0.114376
H     14.225078     5.461437     7.674490     0.114404
H     14.468047     9.389330     6.959606     0.114466
H     14.815512     9.752470     9.204131     0.119294
H     12.397636     8.084384     3.910836     0.118732
H     12.532182     9.847821     2.481068     0.117873
H      3.381902    10.178303     3.343134     0.120413
H      3.074932     8.622560     5.019957     0.113163
C      8.297976    11.884003     1.941751     0.643621
C      8.496526    11.472404     3.366262    -0.018826
C      9.754706    11.297629     3.841976    -0.102493
C      9.996494    11.082621     5.165037    -0.098334
C      8.934774    11.048659     6.060219     0.004529
C      7.658698    11.224611     5.590288    -0.114177
C      7.444081    11.433609     4.251457    -0.087517
C      9.205169    10.840574     7.513115     0.345363
C      8.110271    10.992100     8.498709     0.030735
C      7.768293     9.928813     9.298748    -0.115325
C      6.748113    10.024170    10.189199    -0.095856
C      6.095905    11.234280    10.414703    -0.043590
C      6.516911    12.337539     9.649882    -0.092625
C      7.484841    12.157275     8.672699    -0.128086
C      5.039411    11.371307    11.439195     0.657810
C     11.295800     1.178500     1.941751     0.646051
C     11.097252     1.590101     3.366262    -0.021659
C      9.839073     1.764877     3.841976    -0.099952
C      9.597288     1.979887     5.165037    -0.101377
C     10.659008     2.013850     6.060219     0.006754
C     11.935083     1.837898     5.590288    -0.115244
C     12.149699     1.628897     4.251457    -0.088184
C     10.388616     2.221937     7.513115     0.345489
C     11.483538    15.132913     8.498709     0.031555
C     11.825494     3.133701     9.298748    -0.117448
C     12.845676     3.038345    10.189199    -0.095507
C     13.497907    14.890735    10.414703    -0.044287
C     13.076901    13.787476     9.649882    -0.091705
C     12.108969    13.967738     8.672699    -0.128559
C     14.554403    14.753711    11.439195     0.656380
C     15.149664    14.561433    15.083001     0.639997
C     14.738065    14.362884    16.507512    -0.021229
C     14.563287    13.104705    16.983225    -0.098320
C     14.348279    12.862919    18.306286    -0.100543
C     14.314319    13.924640    19.201468     0.005264
C     14.490273    15.200715    18.731537    -0.114986
C     14.699272    15.415331    17.392707    -0.086994
C     14.106234    13.654247    20.654365     0.345156
C     14.257762    14.749146    21.639958     0.032159
C     13.194475    15.091123    22.439998    -0.117090
C     13.289834    16.111305    23.330449    -0.096092
C     14.499945    16.763516    23.555953    -0.045266
C     15.603203    16.342511    22.791132    -0.090054
C     15.422938    15.374579    21.813949    -0.130158
C     14.636974    17.820012    24.580444     0.656277
C      4.444156    11.563590    15.083001     0.641603
C      4.855757    11.762141    16.507512    -0.019577
C      5.030536    13.020321    16.983225    -0.100199
C      5.245546    13.262109    18.306286    -0.099607
C      5.279507    12.200390    19.201468     0.003217
C      5.103553    10.924314    18.731537    -0.116033
C      4.894551    10.709696    17.392707    -0.085620
C      5.487594    12.470784    20.654365     0.346568
C     18.398568    11.375886    21.639958     0.031974
C      6.399356    11.033911    22.439998    -0.117915
C      6.303998    10.013730    23.330449    -0.097063
C     18.156387     9.361520    23.555953    -0.043509
C     17.053129     9.782524    22.791132    -0.089843
C     17.233392    10.750454    21.813949    -0.129572
C     18.019361     8.305026    24.580444     0.655245
C     11.295829     7.709767    24.340748     0.643621
C     11.097279     8.121366    22.916237    -0.018826
C      9.839099     8.296141    22.440523    -0.102493
C      9.597311     8.511149    21.117462    -0.098334
C     10.659031     8.545111    20.222280     0.004529
C     11.935107     8.369159    20.692211    -0.114177
C     12.149724     8.160161    22.031042    -0.087517
C     10.388636     8.753196    18.769384     0.345363
C     11.483534     8.601670    17.783790     0.030735
C     11.825512     9.664957    16.983751    -0.115325
C     12.845692     9.569600    16.093300    -0.095856
C     13.497900     8.359490    15.867796    -0.043590
C     13.076894     7.256231    16.632617    -0.092625
C     12.108964     7.436495    17.609800    -0.128086
C     14.554394     8.222463    14.843304     0.657810
C      8.298005    18.415270    24.340748     0.646051
C      8.496553    18.003669    22.916237    -0.021659
C      9.754732    17.828893    22.440523    -0.099952
C      9.996517    17.613883    21.117462    -0.101377
C      8.934797    17.579920    20.222280     0.006754
C      7.658722    17.755872    20.692211    -0.115245
C      7.444106    17.964873    22.031042    -0.088184
C      9.205189    17.371833    18.769384     0.345489
C      8.110267     4.460857    17.783790     0.031555
C      7.768311    16.460069    16.983751    -0.117448
C      6.748129    16.555425    16.093300    -0.095507
C      6.095898     4.703035    15.867796    -0.044287
C      6.516904     5.806294    16.632617    -0.091705
C      7.484836     5.626032    17.609800    -0.128559
C      5.039402     4.840059    14.843304     0.656380
C      4.444141     5.032337    11.199498     0.639997
C      4.855740     5.230886     9.774987    -0.021229
C      5.030518     6.489065     9.299274    -0.098320
C      5.245526     6.730851     7.976213    -0.100543
C      5.279486     5.669130     7.081031     0.005264
C      5.103532     4.393055     7.550962    -0.114986
C      4.894533     4.178439     8.889792    -0.086994
C      5.487571     5.939523     5.628134     0.345156
C      5.336043     4.844624     4.642541     0.032159
C      6.399330     4.502647     3.842501    -0.117090
C      6.303971     3.482465     2.952050    -0.096092
C      5.093860     2.830254     2.726546    -0.045266
C      3.990602     3.251259     3.491367    -0.090054
C      4.170867     4.219191     4.468550    -0.130158
C      4.956831     1.773758     1.702055     0.656276
C     15.149649     8.030180    11.199498     0.641603
C     14.738048     7.831629     9.774987    -0.019577
C     14.563269     6.573449     9.299274    -0.100199
C     14.348259     6.331661     7.976213    -0.099607
C     14.314298     7.393380     7.081031     0.003217
C     14.490252     8.669456     7.550962    -0.116033
C     14.699254     8.884074     8.889792    -0.085619
C     14.106211     7.122986     5.628134     0.346568
C      1.195237     8.217884     4.642541     0.031974
C     13.194449     8.559859     3.842501    -0.117915
C     13.289807     9.580040     2.952050    -0.097063
C      1.437418    10.232250     2.726546    -0.043509
C      2.540676     9.811246     3.491367    -0.089843
C      2.360413     8.843316     4.468550    -0.129572
C      1.574444    11.288744     1.702055     0.655245
O     14.699526     7.347023    26.054367    -1.010744
O      7.120914    12.225717     1.604284    -0.603468
O      9.277532    11.867543     1.168520    -0.597662
O      4.507900    12.490763    11.566928    -0.591950
O      4.758566    10.343680    12.094680    -0.606152
O     10.344610    10.498337     7.854788    -0.413637
O     17.956811    18.778017    26.054367    -1.012367
O     12.472861     0.836785     1.604284    -0.604830
O     10.316243     1.194958     1.168520    -0.597829
O     15.085914    13.634254    11.566928    -0.590953
O     14.835249    15.781338    12.094680    -0.605878
O      9.249175     2.564175     7.854788    -0.413868
O      4.081414    14.691142    12.913117    -1.012783
O     15.491380    15.738495    14.745533    -0.600881
O     15.133203    13.581876    14.309769    -0.597045
O     15.756431    18.351525    24.708177    -0.589623
O     13.609348    18.100856    25.235930    -0.606079
O     13.763995    12.514805    20.996037    -0.412997
O     15.512402    11.433877    12.913117    -1.012056
O      4.102439    10.386527    14.745533    -0.602026
O      4.460616    12.543146    14.309769    -0.597195
O     16.899904     7.773513    24.708177    -0.590124
O     19.046988     8.024182    25.235930    -0.604984
O      5.829834    13.610227    20.996037    -0.413559
O      4.894279    12.246747     0.228132    -1.010744
O     12.472891     7.368053    24.678215    -0.603468
O     10.316273     7.726227    25.113979    -0.597662
O     15.085905     7.103007    14.715571    -0.591950
O     14.835239     9.250090    14.187819    -0.606152
O      9.249195     9.095433    18.427711    -0.413637
O      1.636994     0.815753     0.228132    -1.012367
O      7.120944    18.756985    24.678215    -0.604830
O      9.277562    18.398812    25.113979    -0.597829
O      4.507891     5.959516    14.715571    -0.590953
O      4.758556     3.812432    14.187819    -0.605878
O     10.344630    17.029595    18.427711    -0.413868
O     15.512391     4.902628    13.369382    -1.012783
O      4.102425     3.855275    11.536966    -0.600881
O      4.460602     6.011894    11.972730    -0.597045
O      3.837374     1.242245     1.574322    -0.589623
O      5.984457     1.492914     1.046569    -0.606079
O      5.829810     7.078965     5.286462    -0.412997
O      4.081403     8.159893    13.369382    -1.012056
O     15.491366     9.207243    11.536966    -0.602026
O     15.133189     7.050624    11.972730    -0.597195
O      2.693901    11.820257     1.574322    -0.590124
O      0.546817    11.569588     1.046569    -0.604984
O     13.763971     5.983543     5.286462    -0.413559

The following XYZ coordinates are in angstroms. Other properties are in atomic units.
The sperically averaged electron density of each atom fit to a function of the form exp(a - br)
eigen_1, eigen_2 and eigen_3 are the three eigenvalues of traceless quadrupole moment tensor
  atom number  atomic symbol              X              Y              Z     net charge C6 coefficient C8 coefficient C10 coefficient fluctuating dipole atomic polarizability isotropic forcefield polarizability              a              b squared Pearson coefficient          <r^3>          <r^4>         wp_QDO          m_QDO          q_QDO       dipole_x       dipole_y       dipole_z         dipole            Qxy            Qxz            Qyz     Q(x^2-y^2)  Q(3z^2 - R^2)        eigen_1        eigen_2        eigen_3 static polarizability      alpha(xx)      alpha(xy)      alpha(xz)      alpha(yy)      alpha(yz)      alpha(zz) atomic spin moment
            1             Al       6.531250       0.000000       0.000000       1.649031      45.619836 0.57655655E+03  0.14891298E+05                                14.015878                           10.135033      -0.500056       1.777141                    0.999750      30.176750      98.171561       0.354957       0.668097      -0.923652      -0.000000      -0.000000      -0.000000       0.000000       0.041867      -0.015065       0.000014      -0.007017       0.004404      -0.045443       0.001626       0.043816             19.578462      27.473382      -3.130164       2.458740      13.026991       1.289000      18.235014          -0.000000
            2             Al       0.000000       0.000000       0.000000       1.651640      45.510166 0.57481389E+03  0.14838156E+05                                14.008807                           10.129630      -0.505857       1.775657                    0.999775      30.152972      98.134246       0.354456       0.669408      -0.923006      -0.000000       0.000000       0.000000       0.000000       0.042632       0.015302       0.000343      -0.005993       0.004902      -0.046139       0.001478       0.044660             19.568861      27.462612      -3.128766      -2.458202      13.019231      -1.286379      18.224741          -0.000000
            3             Al       3.265641       3.265635      13.141249       1.649986      45.713119 0.57779069E+03  0.14939211E+05                                14.068616                           10.169707      -0.519328       1.770080                    0.999818      30.297187      98.790283       0.352916       0.671240      -0.922071       0.000000       0.000000      -0.000000       0.000000      -0.041149      -0.000816       0.015986       0.005825       0.002641      -0.044522       0.000538       0.043984             19.657307      13.074423       3.144388       1.295621      27.594247      -2.470567      18.303250          -0.000000
            4             Al       3.265653       9.796885      13.141249       1.648763      45.819719 0.57927827E+03  0.14988084E+05                                14.090116                           10.182979      -0.521737       1.768790                    0.999827      30.349464      99.011950       0.352658       0.671265      -0.922015      -0.000000      -0.000000       0.000000       0.000000      -0.041733       0.000793      -0.015561       0.006206       0.005532      -0.045350       0.001365       0.043985             19.690375      13.091882       3.152644      -1.294583      27.645451       2.478790      18.333792          -0.000000
            5             Al      16.328157       6.531270      26.038597       1.671927      44.858667 0.58115128E+03  0.15037448E+05                                13.746418                           10.086936      -0.521469       1.774305                    0.999815      29.816040      97.037532       0.360546       0.656539      -0.927834      -0.000211      -0.000137      -0.000682       0.000727      -0.039228       0.000215       0.000154       0.005587      -0.011770      -0.037368      -0.003921       0.041289             18.855508      26.792090       2.879418      -0.001142      12.587559      -0.001103      17.186875           0.000000
            6             Al       3.265658      13.062510      12.897348       1.675653      44.522897 0.57616274E+03  0.14874773E+05                                13.679198                           10.042709      -0.516136       1.777811                    0.999779      29.652521      96.364861       0.361421       0.656429      -0.927967      -0.000246      -0.000009      -0.000926       0.000958       0.039083       0.000122       0.000253      -0.006353      -0.011552      -0.037287      -0.003852       0.041139             18.756802      12.528145      -2.855614      -0.002148      26.643175       0.002096      17.099085           0.000000
            7             Al       3.265648      13.062500       0.243902       1.671927      44.858670 0.58115133E+03  0.15037449E+05                                13.746418                           10.086936      -0.521469       1.774305                    0.999815      29.816041      97.037534       0.360546       0.656539      -0.927834       0.000211       0.000137       0.000682       0.000727      -0.039228       0.000215       0.000154       0.005587      -0.011770      -0.037368      -0.003921       0.041289             18.855509      26.792090       2.879418      -0.001142      12.587560      -0.001103      17.186876           0.000000
            8             Al      16.328147       6.531260      13.385151       1.675653      44.522899 0.57616275E+03  0.14874774E+05                                13.679198                           10.042709      -0.516136       1.777811                    0.999779      29.652521      96.364860       0.361421       0.656429      -0.927967       0.000246       0.000009       0.000926       0.000958       0.039083       0.000122       0.000253      -0.006353      -0.011552      -0.037287      -0.003852       0.041139             18.756802      12.528146      -2.855613      -0.002148      26.643175       0.002096      17.099085           0.000000
            9              H      14.606522       8.288176      25.940827       0.445720       0.591210 0.39861954E+01  0.33787816E+02                                 1.331235                            1.309252      -1.365135       2.441234                    0.998162       2.243805       6.380720       0.448111       1.612573      -0.651113      -0.002282       0.031413      -0.004327       0.031792      -0.000873       0.002603      -0.002992      -0.023880      -0.027258      -0.011115      -0.005770       0.016885              1.349465       1.361539      -0.033328      -0.011172       1.446217      -0.045761       1.240638          -0.000001
           10              H      10.470922      11.325190       3.248517       0.115307       0.973185 0.69140166E+01  0.65891527E+02                                 1.661733                            1.567031      -0.942912       2.433846                    0.998204       3.500803       9.872900       0.482560       1.331852      -0.697136       0.030200       0.000950      -0.023205       0.038098       0.000242      -0.006618      -0.001158       0.023032       0.002840      -0.012098      -0.002240       0.014338              1.717460       1.963705      -0.035907      -0.424902       1.337029      -0.070075       1.851647          -0.000000
           11              H      10.866717      10.959442       5.466760       0.114361       1.163365 0.86884099E+01  0.86709624E+02                                 1.795541                            1.699744      -1.076855       2.364699                    0.997526       3.530154       9.828528       0.492177       1.246976      -0.716542       0.035517      -0.004625       0.008648       0.036846       0.000286      -0.000959      -0.000237       0.029028      -0.010214      -0.012820      -0.003446       0.016266              1.835518       2.358213      -0.177255       0.243329       1.447420      -0.071265       1.700920          -0.000000
           12              H       6.938825      11.202405       6.181644       0.112865       1.159845 0.83975031E+01  0.82415385E+02                                 1.741895                            1.633051      -0.984077       2.408089                    0.998474       3.351580       9.008329       0.524044       1.190914      -0.730815      -0.033713      -0.002171       0.017377       0.037990      -0.000925      -0.003203      -0.003316       0.032103      -0.009050      -0.015520      -0.002532       0.018052              1.796432       1.942738       0.088244      -0.475344       1.365383      -0.064653       2.081175           0.000001
           13              H       6.575686      11.549865       3.937118       0.120320       1.014948 0.71015188E+01  0.66663403E+02                                 1.575973                            1.488332      -0.851088       2.477629                    0.999455       3.151868       8.215543       0.557815       1.169714      -0.736004      -0.037532       0.003853      -0.011180       0.039351      -0.002168      -0.000006      -0.001042       0.030525      -0.005078      -0.014653      -0.001610       0.016262              1.610762       2.028113      -0.046303       0.291720       1.264291      -0.090376       1.539883           0.000000
           14              H       8.243767       9.132001       9.230414       0.117576       1.166468 0.86078506E+01  0.84535471E+02                                 1.723474                            1.636409      -0.853083       2.477663                    0.999277       3.222442       8.509094       0.534616       1.166595      -0.738665       0.020199      -0.033395       0.001677       0.039064      -0.009443      -0.010224      -0.006713      -0.018386      -0.011983      -0.020193       0.004671       0.015522              1.741696       1.717260      -0.359646      -0.134662       2.079132       0.032537       1.428696          -0.000002
           15              H       6.480331       9.266546      10.660182       0.116871       1.086014 0.76648389E+01  0.73597198E+02                                 1.673209                            1.563592      -0.860592       2.471606                    0.999255       3.273562       8.729931       0.533302       1.196121      -0.729327      -0.009985      -0.033561       0.018364       0.039538      -0.002177      -0.005271      -0.008971      -0.016879      -0.022720      -0.014376      -0.001311       0.015687              1.732186       1.548382       0.282618      -0.279908       2.009166      -0.328715       1.639010          -0.000001
           16              H       6.149856      13.178764       9.798116       0.122328       1.016251 0.71122488E+01  0.66904413E+02                                 1.587092                            1.497046      -0.849151       2.480967                    0.999494       3.174211       8.329176       0.551015       1.181666      -0.732873      -0.013166       0.038861       0.005850       0.041446      -0.005313      -0.006213      -0.002814      -0.023291      -0.018667      -0.014872      -0.001140       0.016011              1.621416       1.491561      -0.307222      -0.208504       1.973000       0.132391       1.399686          -0.000000
           17              H       7.705598      12.871794       8.121292       0.112295       1.099353 0.79265504E+01  0.77495045E+02                                 1.748600                            1.637596      -0.968554       2.420557                    0.997886       3.459925       9.608302       0.493805       1.268705      -0.711770       0.006193       0.030782      -0.019595       0.037012      -0.006470      -0.009680      -0.007279      -0.012904      -0.011235      -0.017504       0.005448       0.012056              1.802738       1.563086       0.253243      -0.317140       1.987897      -0.421341       1.857232          -0.000000
           18              H      18.049814      17.836863      25.940827       0.446220       0.588580 0.39630177E+01  0.33540493E+02                                 1.326903                            1.305127      -1.353175       2.447006                    0.998350       2.239078       6.361261       0.449006       1.611798      -0.651229       0.002436      -0.031361      -0.004036       0.031714      -0.000920      -0.002512       0.003163      -0.023659      -0.027321      -0.011028      -0.005804       0.016832              1.345027       1.357094      -0.033103       0.011117       1.441039       0.045465       1.236949          -0.000001
           19              H       9.122856       1.737315       3.248517       0.114181       0.976210 0.69380112E+01  0.66157252E+02                                 1.662895                            1.567959      -0.939785       2.434068                    0.998203       3.504201       9.875380       0.483390       1.328819      -0.697747      -0.030625      -0.000828      -0.023392       0.038545       0.000346       0.006612       0.001143       0.023290       0.002810      -0.012215      -0.002229       0.014445              1.718740       1.965359      -0.035906       0.425644       1.337720       0.070157       1.853139          -0.000000
           20              H       8.727064       2.103067       5.466760       0.115495       1.160752 0.86688586E+01  0.86500012E+02                                 1.796090                            1.700390      -1.087611       2.361140                    0.997513       3.527861       9.834023       0.490779       1.250738      -0.715720      -0.035405       0.004207       0.008479       0.036648       0.000191       0.000934       0.000174       0.028644      -0.009945      -0.012669      -0.003357       0.016026              1.836054       2.358421      -0.177186      -0.243124       1.448019       0.071267       1.701722          -0.000000
           21              H      12.654958       1.860105       6.181644       0.113344       1.156483 0.83674473E+01  0.82042290E+02                                 1.738241                            1.629927      -0.977692       2.411334                    0.998542       3.345892       8.987138       0.524670       1.190625      -0.730900       0.033478       0.002169       0.017388       0.037786      -0.000983       0.003214       0.003449       0.032242      -0.009137      -0.015649      -0.002490       0.018138              1.792497       1.938277       0.087920       0.473519       1.363049       0.064378       2.076167           0.000001
           22              H      13.018093       1.512640       3.937118       0.121277       1.013493 0.70902053E+01  0.66549368E+02                                 1.576607                            1.488831      -0.855741       2.476377                    0.999426       3.149118       8.215427       0.556619       1.172366      -0.735380       0.037268      -0.003719      -0.010944       0.039019      -0.002137       0.000103       0.001129       0.030366      -0.004508      -0.014679      -0.001405       0.016084              1.611457       2.029290      -0.046362      -0.292000       1.264684       0.090427       1.540398           0.000000
           23              H      11.350020       3.930513       9.230414       0.118461       1.159925 0.85473330E+01  0.83778435E+02                                 1.715381                            1.629338      -0.838961       2.483892                    0.999390       3.214894       8.476046       0.536514       1.164724      -0.739092      -0.020241       0.033040       0.001796       0.038789      -0.009465       0.010123       0.006583      -0.018271      -0.012089      -0.020041       0.004560       0.015481              1.733344       1.709213      -0.356553       0.133657       2.067842      -0.032258       1.422978          -0.000002
           24              H      13.113459       3.795971      10.660182       0.117349       1.084576 0.76533599E+01  0.73478269E+02                                 1.673915                            1.564140      -0.862330       2.471858                    0.999245       3.270858       8.729505       0.532193       1.198754      -0.728739       0.009991       0.033328       0.018020       0.039183      -0.002325       0.005409       0.009019      -0.016974      -0.022432      -0.014524      -0.001208       0.015732              1.732993       1.548997       0.282834       0.280110       2.010280       0.329017       1.639702          -0.000001
           25              H      13.443955      12.946251       9.798116       0.121980       1.017040 0.71177413E+01  0.66955068E+02                                 1.586309                            1.496341      -0.841873       2.483434                    0.999552       3.175402       8.326576       0.551969       1.179642      -0.733339       0.013606      -0.039086       0.005640       0.041770      -0.005043       0.006293       0.002702      -0.023352      -0.018638      -0.014857      -0.001060       0.015917              1.620581       1.490779      -0.306990       0.208271       1.972004      -0.132264       1.398959          -0.000000
           26              H      11.888211      13.253219       8.121292       0.112671       1.098635 0.79181112E+01  0.77363224E+02                                 1.744829                            1.634366      -0.951976       2.427191                    0.998189       3.456675       9.584598       0.495547       1.265052      -0.712547      -0.006319      -0.030762      -0.019497       0.036965      -0.006407       0.009727       0.007446      -0.012757      -0.011255      -0.017570       0.005496       0.012074              1.798688       1.559937       0.252301       0.315967       1.983134       0.419750       1.852992          -0.000000
           27              H       5.022567      14.784147      12.799577       0.446474       0.591582 0.39911598E+01  0.33852162E+02                                 1.333749                            1.311671      -1.367895       2.440699                    0.998166       2.244947       6.393307       0.446721       1.616524      -0.650489       0.031231       0.002297      -0.003992       0.031568       0.000990      -0.003084      -0.002493       0.023775      -0.027438      -0.011033      -0.005862       0.016895              1.352057       1.449001       0.033370      -0.045890       1.364287       0.011209       1.242882          -0.000001
           28              H      14.590847      12.388487      16.389766       0.114453       0.977843 0.69545597E+01  0.66377708E+02                                 1.667026                            1.571568      -0.947324       2.431080                    0.998061       3.510996       9.910488       0.481865       1.331767      -0.697118       0.001069      -0.030554      -0.023299       0.038439      -0.000208      -0.001214       0.006582      -0.023401       0.002826      -0.012290      -0.002168       0.014459              1.723165       1.340473       0.036040      -0.070453       1.970901       0.427563       1.858121          -0.000000
           29              H      14.225098      11.992695      18.608009       0.113986       1.166979 0.87258208E+01  0.87208123E+02                                 1.802075                            1.705604      -1.093861       2.357714                    0.997356       3.538379       9.870163       0.490201       1.250205      -0.715820      -0.004528      -0.035963       0.008578       0.037248      -0.000527      -0.000253       0.000947      -0.029173      -0.009395      -0.013036      -0.003173       0.016209              1.842350       1.452022       0.178246      -0.071698       2.367891      -0.244665       1.707137          -0.000000
           30              H      14.468068      15.920590      19.322893       0.113291       1.156016 0.83629248E+01  0.81982845E+02                                 1.737349                            1.629145      -0.975753       2.412037                    0.998611       3.345517       8.983864       0.524987       1.190125      -0.731013      -0.002140       0.033580       0.017599       0.037973       0.001191      -0.003300       0.003245      -0.031878      -0.008959      -0.015451      -0.002499       0.017949              1.791561       1.362420      -0.087847      -0.064291       1.937223       0.473169       2.075041           0.000001
           31              H      14.815529      16.283725      17.078368       0.120339       1.015713 0.71087366E+01  0.66756438E+02                                 1.577753                            1.489868      -0.857947       2.475149                    0.999431       3.152724       8.222682       0.557020       1.170940      -0.735719       0.003874       0.037733      -0.011402       0.039608       0.001998      -0.001382       0.000281      -0.030440      -0.004653      -0.014723      -0.001405       0.016128              1.612654       1.265478       0.046391      -0.090528       2.030920      -0.292276       1.541564           0.000000
           32              H      12.397662      14.615648      22.371663       0.118973       1.161889 0.85680240E+01  0.84068549E+02                                 1.721358                            1.634554      -0.852408       2.479069                    0.999254       3.214221       8.490720       0.533831       1.169363      -0.738037      -0.032766      -0.020362       0.001830       0.038621       0.009121      -0.006614       0.010139       0.018722      -0.011842      -0.019986       0.004563       0.015423              1.739553       2.076190       0.358765       0.032444       1.715174       0.134428       1.427295          -0.000002
           33              H      12.532210      16.379087      23.801431       0.117116       1.084301 0.76490649E+01  0.73397861E+02                                 1.670390                            1.561157      -0.856470       2.473474                    0.999283       3.270663       8.715454       0.534214       1.194857      -0.729619      -0.033507       0.009871       0.018344       0.039454       0.002119      -0.008983       0.005094       0.017119      -0.022315      -0.014176      -0.001583       0.015759              1.729170       2.005399      -0.281760      -0.327781       1.545854       0.279093       1.636256          -0.000001
           34              H      16.444429      16.709567      22.939365       0.121174       1.020703 0.71508838E+01  0.67366822E+02                                 1.592590                            1.501792      -0.849256       2.480167                    0.999474       3.181493       8.357586       0.549704       1.182745      -0.732621       0.039158       0.013367       0.005832       0.041786       0.005218      -0.002770       0.006403       0.023792      -0.018871      -0.015154      -0.001076       0.016229              1.627178       1.981067       0.309211       0.133280       1.496503       0.209680       1.403963          -0.000000
           35              H      16.137456      15.153822      21.262542       0.113089       1.099636 0.79313091E+01  0.77573978E+02                                 1.750940                            1.639670      -0.970025       2.420060                    0.997888       3.461055       9.621862       0.492647       1.271157      -0.711236       0.030537      -0.006451      -0.019400       0.036749       0.006498      -0.007401       0.009713       0.012448      -0.012092      -0.017576       0.005534       0.012042              1.805199       1.990641      -0.253799      -0.422213       1.565124       0.317893       1.859832          -0.000000
           36              H      14.571249      11.340872      12.799577       0.445832       0.591115 0.39866375E+01  0.33800829E+02                                 1.332534                            1.310521      -1.363125       2.442248                    0.998214       2.244622       6.389060       0.447171       1.615520      -0.650656      -0.031510      -0.002677      -0.004128       0.031892       0.000961       0.003030       0.002601       0.023501      -0.027753      -0.011146      -0.005650       0.016796              1.350808       1.447541       0.033299       0.045797       1.363031      -0.011189       1.241853          -0.000001
           37              H       5.002974      13.736537      16.389766       0.114375       0.976457 0.69436205E+01  0.66257569E+02                                 1.666750                            1.571369      -0.948599       2.431112                    0.998081       3.509800       9.910991       0.481344       1.333526      -0.696779      -0.001216       0.030440      -0.023379       0.038401      -0.000226       0.001123      -0.006558      -0.023355       0.002429      -0.012185      -0.002263       0.014448              1.722868       1.340399       0.036060       0.070428       1.970512      -0.427211       1.857692          -0.000000
           38              H       5.368727      14.132333      18.608009       0.114404       1.163934 0.86941765E+01  0.86781517E+02                                 1.795999                            1.700201      -1.078844       2.363855                    0.997523       3.531635       9.833445       0.492157       1.246818      -0.716565       0.004405       0.035609       0.008785       0.036940      -0.000344       0.000096      -0.001022      -0.029342      -0.009867      -0.013031      -0.003342       0.016373              1.835968       1.447760       0.177261       0.071293       2.358701       0.243438       1.701442          -0.000000
           39              H       5.125758      10.204440      19.322893       0.114466       1.155946 0.83645027E+01  0.82022694E+02                                 1.739239                            1.630830      -0.989646       2.406612                    0.998448       3.344821       8.990673       0.523846       1.192364      -0.730487       0.002069      -0.033317       0.016897       0.037414       0.000879       0.003418      -0.003195      -0.032293      -0.008413      -0.015739      -0.002304       0.018042              1.793548       1.363693      -0.088002       0.064429       1.939407      -0.473935       2.077544           0.000001
           40              H       4.778293       9.841300      17.078368       0.119294       1.018262 0.71284029E+01  0.66964964E+02                                 1.577766                            1.489835      -0.850611       2.477240                    0.999461       3.157167       8.226742       0.558387       1.167657      -0.736482      -0.003620      -0.038054      -0.011461       0.039907       0.002183       0.001113      -0.000181      -0.030901      -0.004606      -0.014930      -0.001442       0.016372              1.612663       1.265421       0.046444       0.090544       2.031036       0.292436       1.541531           0.000000
           41              H       7.196169      11.509386      22.371663       0.118732       1.168438 0.86285065E+01  0.84823083E+02                                 1.729016                            1.641241      -0.860213       2.475348                    0.999221       3.221926       8.523128       0.532215       1.170686      -0.737724       0.033154       0.020189       0.001634       0.038851       0.009309       0.006640      -0.010104       0.018412      -0.011801      -0.019995       0.004580       0.015415              1.747467       2.086796       0.361661      -0.032728       1.722832      -0.135433       1.432771          -0.000002
           42              H       7.061623       9.745949      23.801431       0.117873       1.082275 0.76331878E+01  0.73214931E+02                                 1.669054                            1.560146      -0.860988       2.471829                    0.999244       3.267785       8.708865       0.534019       1.195792      -0.729402       0.033311      -0.010079       0.017787       0.039085       0.002272       0.009064      -0.005177       0.017173      -0.021844      -0.014267      -0.001524       0.015791              1.727659       2.003270      -0.281214       0.327069       1.544766      -0.278673       1.634940          -0.000001
           43              H      16.211903       9.415467      22.939365       0.120412       1.020430 0.71455968E+01  0.67270312E+02                                 1.588500                            1.498232      -0.837649       2.484248                    0.999564       3.180778       8.338930       0.552294       1.178015      -0.733728      -0.039741      -0.013413       0.005919       0.042359       0.005092       0.002778      -0.006106       0.023481      -0.018824      -0.014752      -0.001288       0.016040              1.622870       1.975175       0.307855      -0.132688       1.492769      -0.208785       1.400665          -0.000000
           44              H      16.518873      10.971210      21.262542       0.113163       1.100695 0.79407187E+01  0.77693718E+02                                 1.752452                            1.640920      -0.970604       2.419775                    0.997805       3.463142       9.631277       0.492304       1.271588      -0.711133      -0.030352       0.006008      -0.019412       0.036526       0.006473       0.007346      -0.009706       0.012788      -0.011821      -0.017570       0.005457       0.012113              1.806849       1.992673      -0.254207       0.422928       1.566345      -0.318343       1.861531          -0.000000
           45              H       4.987283      11.305594       0.341672       0.445720       0.591210 0.39861952E+01  0.33787815E+02                                 1.331236                            1.309252      -1.365136       2.441234                    0.998162       2.243805       6.380721       0.448110       1.612573      -0.651113       0.002282      -0.031413       0.004327       0.031792      -0.000873       0.002603      -0.002992      -0.023880      -0.027258      -0.011115      -0.005770       0.016885              1.349465       1.361539      -0.033328      -0.011172       1.446217      -0.045761       1.240638          -0.000001
           46              H       9.122883       8.268580      23.033982       0.115307       0.973185 0.69140154E+01  0.65891513E+02                                 1.661732                            1.567030      -0.942911       2.433846                    0.998204       3.500803       9.872900       0.482560       1.331852      -0.697136      -0.030200      -0.000950       0.023205       0.038098       0.000242      -0.006618      -0.001158       0.023032       0.002840      -0.012098      -0.002240       0.014338              1.717460       1.963705      -0.035907      -0.424902       1.337029      -0.070075       1.851647          -0.000000
           47              H       8.727088       8.634328      20.815739       0.114361       1.163365 0.86884097E+01  0.86709625E+02                                 1.795542                            1.699744      -1.076855       2.364699                    0.997526       3.530154       9.828529       0.492177       1.246976      -0.716542      -0.035517       0.004625      -0.008648       0.036846       0.000286      -0.000959      -0.000237       0.029028      -0.010214      -0.012820      -0.003446       0.016266              1.835518       2.358213      -0.177255       0.243329       1.447420      -0.071265       1.700920          -0.000000
           48              H      12.654980       8.391365      20.100855       0.112865       1.159845 0.83975031E+01  0.82415384E+02                                 1.741895                            1.633051      -0.984077       2.408089                    0.998474       3.351580       9.008329       0.524044       1.190914      -0.730815       0.033713       0.002171      -0.017377       0.037990      -0.000925      -0.003203      -0.003316       0.032103      -0.009050      -0.015520      -0.002532       0.018052              1.796432       1.942738       0.088244      -0.475344       1.365383      -0.064653       2.081175           0.000001
           49              H      13.018119       8.043905      22.345381       0.120320       1.014948 0.71015188E+01  0.66663403E+02                                 1.575973                            1.488332      -0.851088       2.477629                    0.999455       3.151868       8.215543       0.557815       1.169714      -0.736004       0.037532      -0.003853       0.011180       0.039351      -0.002168      -0.000006      -0.001042       0.030525      -0.005078      -0.014653      -0.001610       0.016263              1.610762       2.028113      -0.046303       0.291720       1.264291      -0.090376       1.539883           0.000000
           50              H      11.350038      10.461769      17.052085       0.117576       1.166468 0.86078486E+01  0.84535445E+02                                 1.723473                            1.636409      -0.853083       2.477663                    0.999277       3.222442       8.509093       0.534616       1.166595      -0.738665      -0.020199       0.033395      -0.001677       0.039064      -0.009443      -0.010224      -0.006713      -0.018386      -0.011983      -0.020193       0.004671       0.015522              1.741696       1.717260      -0.359646      -0.134662       2.079132       0.032537       1.428696          -0.000002
           51              H      13.113474      10.327224      15.622317       0.116871       1.086014 0.76648389E+01  0.73597198E+02                                 1.673209                            1.563592      -0.860592       2.471606                    0.999255       3.273562       8.729931       0.533302       1.196121      -0.729327       0.009985       0.033561      -0.018364       0.039538      -0.002177      -0.005271      -0.008971      -0.016879      -0.022720      -0.014376      -0.001311       0.015687              1.732186       1.548382       0.282618      -0.279908       2.009166      -0.328715       1.639010          -0.000001
           52              H      13.443949       6.415006      16.484383       0.122328       1.016251 0.71122488E+01  0.66904410E+02                                 1.587092                            1.497046      -0.849151       2.480967                    0.999494       3.174211       8.329175       0.551015       1.181666      -0.732873       0.013166      -0.038861      -0.005850       0.041446      -0.005313      -0.006213      -0.002814      -0.023291      -0.018667      -0.014872      -0.001140       0.016011              1.621415       1.491561      -0.307222      -0.208504       1.973000       0.132391       1.399686          -0.000000
           53              H      11.888207       6.721976      18.161207       0.112295       1.099353 0.79265504E+01  0.77495046E+02                                 1.748600                            1.637596      -0.968554       2.420557                    0.997886       3.459925       9.608302       0.493805       1.268705      -0.711770      -0.006193      -0.030782       0.019595       0.037012      -0.006470      -0.009680      -0.007279      -0.012904      -0.011235      -0.017504       0.005448       0.012056              1.802738       1.563086       0.253243      -0.317140       1.987897      -0.421341       1.857232          -0.000000
           54              H       1.543991       1.756907       0.341672       0.446220       0.588580 0.39630189E+01  0.33540506E+02                                 1.326903                            1.305127      -1.353175       2.447006                    0.998350       2.239078       6.361262       0.449006       1.611798      -0.651229      -0.002436       0.031361       0.004036       0.031714      -0.000920      -0.002512       0.003163      -0.023659      -0.027321      -0.011028      -0.005804       0.016832              1.345028       1.357095      -0.033103       0.011117       1.441039       0.045466       1.236949          -0.000001
           55              H      10.470949      17.856455      23.033982       0.114181       0.976210 0.69380106E+01  0.66157244E+02                                 1.662894                            1.567959      -0.939784       2.434068                    0.998203       3.504201       9.875379       0.483390       1.328819      -0.697747       0.030625       0.000828       0.023392       0.038545       0.000346       0.006612       0.001143       0.023290       0.002810      -0.012215      -0.002229       0.014445              1.718739       1.965359      -0.035906       0.425644       1.337720       0.070157       1.853139          -0.000000
           56              H      10.866741      17.490703      20.815739       0.115495       1.160752 0.86688554E+01  0.86499977E+02                                 1.796090                            1.700390      -1.087611       2.361140                    0.997513       3.527860       9.834022       0.490778       1.250739      -0.715719       0.035405      -0.004207      -0.008479       0.036648       0.000191       0.000934       0.000174       0.028644      -0.009945      -0.012669      -0.003357       0.016026              1.836054       2.358421      -0.177186      -0.243124       1.448019       0.071267       1.701722          -0.000000
           57              H       6.938847      17.733665      20.100855       0.113344       1.156483 0.83674473E+01  0.82042290E+02                                 1.738241                            1.629927      -0.977692       2.411334                    0.998542       3.345892       8.987138       0.524670       1.190625      -0.730900      -0.033478      -0.002169      -0.017388       0.037786      -0.000983       0.003214       0.003449       0.032242      -0.009137      -0.015649      -0.002490       0.018138              1.792497       1.938277       0.087920       0.473519       1.363049       0.064378       2.076167           0.000001
           58              H       6.575712      18.081130      22.345381       0.121277       1.013493 0.70902052E+01  0.66549365E+02                                 1.576607                            1.488830      -0.855741       2.476377                    0.999426       3.149118       8.215426       0.556619       1.172365      -0.735381      -0.037268       0.003719       0.010944       0.039019      -0.002137       0.000103       0.001129       0.030366      -0.004508      -0.014679      -0.001405       0.016084              1.611457       2.029289      -0.046362      -0.292000       1.264683       0.090427       1.540398           0.000000
           59              H       8.243785      15.663257      17.052085       0.118461       1.159925 0.85473330E+01  0.83778435E+02                                 1.715381                            1.629338      -0.838961       2.483892                    0.999390       3.214894       8.476046       0.536514       1.164724      -0.739092       0.020241      -0.033040      -0.001796       0.038789      -0.009465       0.010123       0.006583      -0.018271      -0.012089      -0.020041       0.004560       0.015481              1.733344       1.709213      -0.356553       0.133657       2.067842      -0.032258       1.422978          -0.000002
           60              H       6.480346      15.797799      15.622317       0.117349       1.084575 0.76533572E+01  0.73478245E+02                                 1.673915                            1.564140      -0.862330       2.471858                    0.999245       3.270857       8.729505       0.532193       1.198755      -0.728739      -0.009991      -0.033328      -0.018020       0.039183      -0.002325       0.005409       0.009019      -0.016974      -0.022432      -0.014524      -0.001208       0.015732              1.732993       1.548998       0.282834       0.280110       2.010281       0.329017       1.639702          -0.000001
           61              H       6.149850       6.647519      16.484383       0.121980       1.017039 0.71177388E+01  0.66955044E+02                                 1.586309                            1.496341      -0.841873       2.483434                    0.999552       3.175401       8.326576       0.551969       1.179643      -0.733339      -0.013606       0.039086      -0.005640       0.041770      -0.005043       0.006293       0.002702      -0.023352      -0.018638      -0.014857      -0.001060       0.015917              1.620581       1.490780      -0.306990       0.208271       1.972004      -0.132264       1.398959          -0.000000
           62              H       7.705594       6.340551      18.161207       0.112671       1.098635 0.79181113E+01  0.77363224E+02                                 1.744829                            1.634366      -0.951976       2.427191                    0.998189       3.456675       9.584598       0.495547       1.265052      -0.712547       0.006319       0.030762       0.019497       0.036965      -0.006407       0.009727       0.007446      -0.012757      -0.011255      -0.017570       0.005496       0.012074              1.798688       1.559937       0.252301       0.315967       1.983134       0.419750       1.852992          -0.000000
           63              H      14.571238       4.809623      13.482922       0.446474       0.591582 0.39911600E+01  0.33852162E+02                                 1.333749                            1.311671      -1.367895       2.440699                    0.998166       2.244947       6.393306       0.446721       1.616524      -0.650489      -0.031231      -0.002297       0.003992       0.031568       0.000990      -0.003084      -0.002493       0.023775      -0.027438      -0.011033      -0.005862       0.016895              1.352057       1.449001       0.033370      -0.045890       1.364287       0.011209       1.242882          -0.000001
           64              H       5.002958       7.205283       9.892733       0.114453       0.977843 0.69545604E+01  0.66377714E+02                                 1.667026                            1.571568      -0.947324       2.431080                    0.998061       3.510996       9.910487       0.481865       1.331767      -0.697118      -0.001069       0.030554       0.023299       0.038439      -0.000208      -0.001214       0.006582      -0.023401       0.002826      -0.012290      -0.002168       0.014459              1.723165       1.340473       0.036040      -0.070453       1.970901       0.427563       1.858121          -0.000000
           65              H       5.368707       7.601075       7.674490       0.113986       1.166978 0.87258196E+01  0.87208106E+02                                 1.802074                            1.705604      -1.093861       2.357714                    0.997356       3.538379       9.870162       0.490201       1.250205      -0.715820       0.004528       0.035963      -0.008578       0.037248      -0.000527      -0.000253       0.000947      -0.029173      -0.009395      -0.013036      -0.003173       0.016209              1.842350       1.452022       0.178245      -0.071698       2.367890      -0.244665       1.707137          -0.000000
           66              H       5.125737       3.673180       6.959606       0.113291       1.156016 0.83629248E+01  0.81982845E+02                                 1.737349                            1.629145      -0.975753       2.412037                    0.998611       3.345517       8.983864       0.524987       1.190125      -0.731013       0.002140      -0.033580      -0.017599       0.037973       0.001191      -0.003300       0.003245      -0.031878      -0.008959      -0.015451      -0.002499       0.017949              1.791561       1.362420      -0.087847      -0.064291       1.937223       0.473169       2.075041           0.000001
           67              H       4.778276       3.310045       9.204131       0.120339       1.015713 0.71087341E+01  0.66756413E+02                                 1.577753                            1.489868      -0.857947       2.475149                    0.999431       3.152723       8.222681       0.557020       1.170941      -0.735719      -0.003874      -0.037733       0.011402       0.039608       0.001998      -0.001382       0.000281      -0.030440      -0.004653      -0.014723      -0.001405       0.016128              1.612654       1.265478       0.046391      -0.090528       2.030920      -0.292276       1.541564           0.000000
           68              H       7.196143       4.978122       3.910836       0.118973       1.161889 0.85680240E+01  0.84068549E+02                                 1.721358                            1.634554      -0.852408       2.479069                    0.999254       3.214221       8.490720       0.533831       1.169363      -0.738037       0.032766       0.020362      -0.001830       0.038621       0.009121      -0.006614       0.010139       0.018722      -0.011842      -0.019986       0.004563       0.015423              1.739553       2.076190       0.358765       0.032444       1.715174       0.134428       1.427295          -0.000002
           69              H       7.061595       3.214683       2.481068       0.117116       1.084301 0.76490649E+01  0.73397861E+02                                 1.670390                            1.561157      -0.856470       2.473474                    0.999283       3.270663       8.715454       0.534214       1.194857      -0.729619       0.033507      -0.009871      -0.018344       0.039454       0.002119      -0.008983       0.005094       0.017119      -0.022315      -0.014176      -0.001583       0.015759              1.729170       2.005399      -0.281760      -0.327781       1.545854       0.279093       1.636256          -0.000001
           70              H       3.149376       2.884203       3.343134       0.121174       1.020703 0.71508839E+01  0.67366825E+02                                 1.592590                            1.501792      -0.849256       2.480167                    0.999474       3.181493       8.357587       0.549703       1.182745      -0.732620      -0.039158      -0.013367      -0.005832       0.041786       0.005218      -0.002770       0.006403       0.023792      -0.018871      -0.015154      -0.001076       0.016229              1.627178       1.981067       0.309211       0.133280       1.496503       0.209680       1.403964          -0.000000
           71              H       3.456349       4.439948       5.019957       0.113089       1.099636 0.79313088E+01  0.77573977E+02                                 1.750941                            1.639670      -0.970025       2.420060                    0.997888       3.461055       9.621863       0.492647       1.271158      -0.711236      -0.030537       0.006451       0.019400       0.036749       0.006498      -0.007401       0.009713       0.012448      -0.012092      -0.017576       0.005534       0.012042              1.805199       1.990642      -0.253799      -0.422213       1.565124       0.317893       1.859832          -0.000000
           72              H       5.022556       8.252898      13.482922       0.445832       0.591115 0.39866387E+01  0.33800843E+02                                 1.332535                            1.310521      -1.363125       2.442247                    0.998214       2.244622       6.389061       0.447170       1.615520      -0.650656       0.031510       0.002677       0.004128       0.031892       0.000961       0.003030       0.002601       0.023501      -0.027753      -0.011146      -0.005650       0.016796              1.350809       1.447541       0.033299       0.045797       1.363031      -0.011189       1.241854          -0.000001
           73              H      14.590831       5.857233       9.892733       0.114376       0.976458 0.69436220E+01  0.66257585E+02                                 1.666750                            1.571368      -0.948599       2.431112                    0.998081       3.509800       9.910990       0.481344       1.333525      -0.696779       0.001216      -0.030440       0.023379       0.038401      -0.000226       0.001123      -0.006558      -0.023355       0.002429      -0.012185      -0.002263       0.014448              1.722867       1.340399       0.036060       0.070428       1.970512      -0.427211       1.857692          -0.000000
           74              H      14.225078       5.461437       7.674490       0.114404       1.163933 0.86941751E+01  0.86781501E+02                                 1.795999                            1.700201      -1.078844       2.363855                    0.997523       3.531635       9.833445       0.492157       1.246818      -0.716565      -0.004405      -0.035609      -0.008785       0.036940      -0.000344       0.000096      -0.001022      -0.029342      -0.009867      -0.013031      -0.003342       0.016373              1.835968       1.447760       0.177261       0.071293       2.358701       0.243438       1.701442          -0.000000
           75              H      14.468047       9.389330       6.959606       0.114466       1.155945 0.83645005E+01  0.82022675E+02                                 1.739240                            1.630831      -0.989646       2.406612                    0.998448       3.344820       8.990673       0.523845       1.192365      -0.730486      -0.002069       0.033317      -0.016897       0.037414       0.000879       0.003418      -0.003195      -0.032293      -0.008413      -0.015739      -0.002304       0.018042              1.793548       1.363693      -0.088002       0.064429       1.939407      -0.473935       2.077544           0.000001
           76              H      14.815512       9.752470       9.204131       0.119294       1.018262 0.71284018E+01  0.66964952E+02                                 1.577766                            1.489835      -0.850611       2.477240                    0.999461       3.157167       8.226742       0.558387       1.167657      -0.736482       0.003620       0.038054       0.011461       0.039907       0.002183       0.001113      -0.000181      -0.030901      -0.004606      -0.014930      -0.001442       0.016372              1.612662       1.265420       0.046444       0.090544       2.031036       0.292436       1.541531           0.000000
           77              H      12.397636       8.084384       3.910836       0.118732       1.168437 0.86285045E+01  0.84823056E+02                                 1.729015                            1.641240      -0.860213       2.475348                    0.999221       3.221926       8.523127       0.532216       1.170685      -0.737724      -0.033154      -0.020189      -0.001634       0.038851       0.009309       0.006640      -0.010104       0.018412      -0.011801      -0.019995       0.004580       0.015415              1.747466       2.086796       0.361661      -0.032728       1.722832      -0.135433       1.432771          -0.000002
           78              H      12.532182       9.847821       2.481068       0.117873       1.082274 0.76331839E+01  0.73214887E+02                                 1.669054                            1.560146      -0.860988       2.471829                    0.999244       3.267784       8.708863       0.534019       1.195793      -0.729402      -0.033311       0.010079      -0.017787       0.039085       0.002272       0.009064      -0.005176       0.017173      -0.021844      -0.014267      -0.001524       0.015791              1.727659       2.003270      -0.281214       0.327069       1.544766      -0.278673       1.634940          -0.000001
           79              H       3.381902      10.178303       3.343134       0.120413       1.020430 0.71455970E+01  0.67270314E+02                                 1.588500                            1.498231      -0.837649       2.484248                    0.999564       3.180778       8.338930       0.552294       1.178014      -0.733728       0.039741       0.013413      -0.005919       0.042359       0.005092       0.002778      -0.006106       0.023481      -0.018824      -0.014752      -0.001288       0.016040              1.622870       1.975175       0.307855      -0.132688       1.492769      -0.208785       1.400665          -0.000000
           80              H       3.074932       8.622560       5.019957       0.113163       1.100695 0.79407187E+01  0.77693718E+02                                 1.752452                            1.640920      -0.970604       2.419775                    0.997805       3.463142       9.631277       0.492304       1.271588      -0.711133       0.030352      -0.006008       0.019412       0.036526       0.006473       0.007346      -0.009706       0.012788      -0.011821      -0.017570       0.005457       0.012113              1.806849       1.992673      -0.254207       0.422928       1.566345      -0.318343       1.861531          -0.000000
           81              C       8.297976      11.884003       1.941751       0.643621      24.488945 0.23896506E+03  0.48886306E+04                                 7.857936                            5.515120      -0.006845       2.069355                    0.999470      21.524099      59.743585       0.627258       0.477317      -1.017718      -0.011063       0.018588      -0.071080       0.074299       0.023970       0.001892       0.053807      -0.106352      -0.196298      -0.083119      -0.024248       0.107366             10.040065      10.518368      -0.999868       1.104150       5.096208      -2.766682      14.505619           0.000001
           82              C       8.496526      11.472404       3.366262      -0.018826      35.661298 0.40720968E+03  0.93425064E+04                                 9.388000                            6.674323       0.054157       2.030593                    0.999357      26.570690      73.498330       0.650779       0.410230      -1.076839       0.006914      -0.015767       0.047053       0.050104      -0.002232      -0.002152       0.009847      -0.010907      -0.028934      -0.013792      -0.001067       0.014859             11.890163      10.888703      -0.530873       1.225697       5.779046      -3.724729      19.002741           0.000000
           83              C       9.754706      11.297629       3.841976      -0.102493      31.677378 0.41245846E+03  0.96159982E+04                                 8.833865                            6.872005       0.031697       1.991007                    0.999718      29.018170      84.382130       0.611891       0.429357      -1.051053      -0.016467      -0.002161       0.019248       0.025423       0.005357      -0.022991       0.009072      -0.015983      -0.053286      -0.035364       0.016238       0.019126             10.223023      10.534406      -0.769038       1.226828       5.232024      -2.169622      14.902639          -0.000000
           84              C       9.996494      11.082621       5.165037      -0.098334      32.196352 0.41717788E+03  0.97580229E+04                                 8.949459                            6.919572      -0.022857       1.972654                    0.999574      29.203665      85.183483       0.608411       0.430396      -1.049956      -0.021368      -0.000252      -0.012261       0.024637       0.007048       0.003346       0.001036      -0.005962      -0.083395      -0.028090       0.006388       0.021702             10.357922      10.409761      -0.334731      -1.074098       5.160033      -1.905772      15.503973          -0.000001
           85              C       8.934774      11.048659       6.060219       0.004529      34.492837 0.42220860E+03  0.97984419E+04                                 9.232478                            6.853298       0.045782       2.022636                    0.999476      26.900323      75.435950       0.632663       0.417161      -1.069730       0.003425      -0.008142      -0.035796       0.036869      -0.005567       0.011903      -0.002644      -0.017156       0.030887      -0.019397       0.002587       0.016810             11.112985      10.457015       0.019204      -1.114398       4.988780      -1.974072      17.893159          -0.000000
           86              C       7.658698      11.224611       5.590288      -0.114177      31.840748 0.40982700E+03  0.95078749E+04                                 8.731801                            6.778838       0.119150       2.013506                    0.999762      28.930507      83.019304       0.627888       0.420476      -1.060059       0.003770      -0.007219      -0.033148       0.034134       0.000366      -0.021296       0.006880       0.010528      -0.090516      -0.038844       0.010488       0.028357              9.923840       9.547387       0.032650       0.236090       4.903964      -1.888218      15.320170           0.000002
           87              C       7.444081      11.433609       4.251457      -0.087517      31.768963 0.39609485E+03  0.90914665E+04                                 8.709012                            6.651972       0.121424       2.020296                    0.999670      28.227715      79.997918       0.636999       0.418922      -1.063360       0.020780      -0.009757       0.016435       0.028233      -0.001634       0.007077      -0.000407       0.009554      -0.093257      -0.032043       0.010507       0.021536             10.070265       9.631800       0.184154      -0.242004       5.039586      -2.324261      15.539407           0.000001
           88              C       9.205169      10.840574       7.513115       0.345363      31.798987 0.34261041E+03  0.75971342E+04                                 9.122419                            6.465609      -0.186762       1.983057                    0.998093      24.099853      67.518181       0.603681       0.457562      -1.038333       0.033567      -0.012639       0.019200       0.040683       0.046007      -0.010881       0.021327      -0.204015      -0.222375      -0.090328      -0.060177       0.150506             11.376912      12.524797      -0.885760      -3.380984       5.263604      -1.120963      16.342334           0.000000
           89              C       8.110271      10.992100       8.498709       0.030735      35.463531 0.40246782E+03  0.92571806E+04                                 9.494462                            6.749607      -0.190998       1.955576                    0.999071      26.568065      74.910085       0.627338       0.424480      -1.061865      -0.004013       0.000740       0.023484       0.023836       0.004539       0.005035       0.009058       0.032877       0.043184      -0.026003       0.006181       0.019822             11.933793      12.197276      -0.263750      -7.688067       9.756353      -1.433498      13.847750           0.000001
           90              C       7.768293       9.928813       9.298748      -0.115325      32.713448 0.39650139E+03  0.91293096E+04                                 8.941885                            6.673660       0.194079       2.042158                    0.999780      28.735808      82.334001       0.631536       0.421226      -1.058858      -0.008374       0.020669       0.017467       0.028328      -0.012261       0.009605       0.001041      -0.041585      -0.037456      -0.025122      -0.005315       0.030437             10.607738      11.104402       0.345551      -6.085448       9.606480      -2.118866      11.112330          -0.000003
           91              C       6.748113      10.024170      10.189199      -0.095856      32.957926 0.40269554E+03  0.92925723E+04                                 8.959057                            6.712710       0.118568       2.014325                    0.999698      28.650866      81.739899       0.632553       0.419614      -1.061624       0.010882       0.018864      -0.014090       0.025938       0.013142       0.013957      -0.017632      -0.025069      -0.017892      -0.031738       0.005541       0.026198             10.656718      11.605321      -0.799454      -6.311349       9.890386      -0.058340      10.474448          -0.000002
           92              C       6.095905      11.234280      10.414703      -0.043590      40.389230 0.43256415E+03  0.10041045E+05                                10.133051                            6.815626       0.058005       2.021326                    0.999314      26.994445      74.280097       0.655217       0.402710      -1.085512       0.037796      -0.010262      -0.033259       0.051381       0.001434       0.000232      -0.004186      -0.009822      -0.024957      -0.009310      -0.000882       0.010192             13.579145      15.095721      -1.166555      -9.956175      10.507845      -0.033173      15.133869           0.000001
           93              C       6.516911      12.337539       9.649882      -0.092625      34.496220 0.41442090E+03  0.96143262E+04                                 9.224257                            6.795684       0.065667       1.995166                    0.999625      28.713991      81.647303       0.631790       0.417884      -1.064676       0.023821      -0.015075      -0.007796       0.029248      -0.014293       0.007763      -0.000417      -0.030153      -0.054251      -0.022790      -0.007253       0.030043             11.207050      11.623060      -0.235929      -7.225277       9.637924      -0.811064      12.360166           0.000001
           94              C       7.484841      12.157275       8.672699      -0.128086      33.300873 0.41074242E+03  0.95606987E+04                                 9.098363                            6.831136       0.121853       2.019115                    0.999564      29.155320      84.559549       0.617644       0.426037      -1.053680      -0.012089      -0.001184       0.035466       0.037488       0.009106       0.010625      -0.018614      -0.027023      -0.017674      -0.027591       0.000381       0.027210             10.783300      11.028204      -1.113849      -6.525750       9.487882      -0.096486      11.833815          -0.000000
           95              C       5.039411      11.371307      11.439195       0.657810      24.921210 0.22755040E+03  0.46017555E+04                                 7.958062                            5.381523       0.009245       2.078227                    0.999532      21.251735      58.784269       0.634594       0.477270      -1.017023      -0.054308       0.005034       0.047669       0.072436       0.025065       0.091797       0.014921       0.036727       0.014673      -0.082258      -0.026383       0.108642             10.416554      10.305507      -1.134567      -6.095051      10.357456      -0.009957      10.586701           0.000001
           96              C      11.295800       1.178500       1.941751       0.646051      24.446220 0.23847924E+03  0.48765786E+04                                 7.852424                            5.511908      -0.011412       2.068363                    0.999434      21.499295      59.676534       0.626985       0.477732      -1.017420       0.011304      -0.017942      -0.070588       0.073705       0.023781      -0.001744      -0.053619      -0.105726      -0.195434      -0.082808      -0.024002       0.106811             10.032198      10.510908      -0.999376      -1.103408       5.092809       2.763804      14.492877           0.000001
           97              C      11.097252       1.590101       3.366262      -0.021659      35.720344 0.40807421E+03  0.93663324E+04                                 9.393029                            6.677658       0.057356       2.031233                    0.999343      26.604442      73.582384       0.651231       0.409770      -1.077253      -0.005848       0.016751       0.047711       0.050904      -0.001487       0.002722      -0.009592      -0.011912      -0.034671      -0.015283      -0.000239       0.015522             11.896652      10.895130      -0.531807      -1.229012       5.781820       3.727032      19.013004           0.000000
           98              C       9.839073       1.764877       3.841976      -0.099952      31.616573 0.41139654E+03  0.95854871E+04                                 8.824891                            6.864798       0.034434       1.992452                    0.999717      28.985015      84.272662       0.611965       0.429562      -1.050881       0.016533       0.001630       0.018076       0.024551       0.005135       0.024053      -0.009020      -0.014968      -0.054731      -0.036353       0.017315       0.019038             10.212408      10.524564      -0.768022      -1.224522       5.226633       2.166644      14.886027          -0.000000
           99              C       9.597288       1.979887       5.165037      -0.101377      32.315392 0.41914692E+03  0.98158878E+04                                 8.970137                            6.934860      -0.022508       1.971832                    0.999578      29.275119      85.450692       0.607858       0.430269      -1.050005       0.021441       0.000576      -0.013722       0.025463       0.007010      -0.003896      -0.000876      -0.008609      -0.083500      -0.028235       0.005949       0.022286             10.382633      10.431800      -0.334905       1.078012       5.171426       1.911190      15.544673          -0.000001
          100              C      10.659008       2.013850       6.060219       0.006754      34.442054 0.42145818E+03  0.97767399E+04                                 9.224076                            6.847521       0.047534       2.023533                    0.999506      26.875450      75.351260       0.632882       0.417199      -1.069699      -0.004129       0.008517      -0.036469       0.037677      -0.004845      -0.011959       0.001751      -0.017044       0.030952      -0.019274       0.003048       0.016226             11.102143      10.448150       0.019130       1.112877       4.984816       1.971508      17.873463          -0.000000
          101              C      11.935083       1.837898       5.590288      -0.115244      31.884891 0.41059350E+03  0.95297479E+04                                 8.738669                            6.784614       0.114246       2.011705                    0.999750      28.955527      83.098671       0.627722       0.420407      -1.060143      -0.002891       0.006598      -0.034040       0.034794       0.000800       0.021341      -0.007057       0.009952      -0.088734      -0.038511       0.010628       0.027883              9.931326       9.554591       0.032327      -0.239587       4.907843       1.889723      15.331543           0.000002
          102              C      12.149699       1.628897       4.251457      -0.088184      31.752191 0.39589626E+03  0.90853345E+04                                 8.703393                            6.648239       0.120721       2.020218                    0.999626      28.223725      79.967193       0.637505       0.418662      -1.063575      -0.022706       0.009033       0.016472       0.029470      -0.000798      -0.006645       0.000630       0.008479      -0.095675      -0.032732       0.011632       0.021101             10.062812       9.627675       0.183389       0.239454       5.036407       2.321635      15.524353           0.000001
          103              C      10.388616       2.221937       7.513115       0.345489      31.789832 0.34245047E+03  0.75927287E+04                                 9.122181                            6.465070      -0.192089       1.981504                    0.998101      24.090365      67.488575       0.603568       0.457699      -1.038252      -0.033649       0.013460       0.019021       0.040929       0.045912       0.010803      -0.020916      -0.204089      -0.223518      -0.090230      -0.060396       0.150626             11.377372      12.524569      -0.885214       3.382642       5.263544       1.121149      16.344002           0.000000
          104              C      11.483538      15.132913       8.498709       0.031555      35.410250 0.40181485E+03  0.92371380E+04                                 9.479823                            6.740166      -0.190143       1.956098                    0.999124      26.545909      74.793604       0.628417       0.423981      -1.062323       0.003381      -0.000157       0.023689       0.023930       0.004600      -0.005877      -0.007887       0.033377       0.042260      -0.025640       0.005597       0.020043             11.914468      12.178798      -0.262937       7.675094       9.739580       1.430258      13.825028           0.000000
          105              C      11.825494       3.133701       9.298748      -0.117448      32.795166 0.39772863E+03  0.91648499E+04                                 8.959402                            6.686770       0.183552       2.038682                    0.999775      28.772468      82.477865       0.630508       0.421577      -1.058613       0.009438      -0.020964       0.017513       0.028901      -0.012570      -0.010542      -0.001742      -0.042842      -0.035808      -0.026590      -0.004244       0.030834             10.629744      11.129317       0.352647       6.102910       9.619673       2.125847      11.140243          -0.000003
          106              C      12.845676       3.038345      10.189199      -0.095507      32.962206 0.40278883E+03  0.92953389E+04                                 8.958586                            6.712407       0.117807       2.013934                    0.999691      28.656584      81.761079       0.632715       0.419479      -1.061701      -0.010941      -0.019142      -0.014301       0.026280       0.012710      -0.014416       0.017778      -0.024027      -0.016933      -0.031800       0.006142       0.025658             10.655820      11.603010      -0.797183       6.309924       9.890773       0.060437      10.473677          -0.000002
          107              C      13.497907      14.890735      10.414703      -0.044287      40.410105 0.43283683E+03  0.10048947E+05                                10.135632                            6.817481       0.059451       2.021620                    0.999286      27.004235      74.312603       0.655171       0.402675      -1.085536      -0.037091       0.009739      -0.032538       0.050292       0.001403      -0.000113       0.004270      -0.008432      -0.024478      -0.009223      -0.000299       0.009523             13.582049      15.099113      -1.166360       9.958461      10.509829       0.033462      15.137206           0.000001
          108              C      13.076901      13.787476       9.649882      -0.091705      34.470476 0.41408258E+03  0.96046148E+04                                 9.220372                            6.793790       0.062010       1.994352                    0.999637      28.701356      81.606198       0.631749       0.417992      -1.064596      -0.024473       0.014931      -0.007574       0.029652      -0.013400      -0.007565       0.001008      -0.030868      -0.053222      -0.022240      -0.007349       0.029589             11.200944      11.615802      -0.235477       7.219305       9.634888       0.811200      12.352143           0.000001
          109              C      12.108969      13.967738       8.672699      -0.128559      33.312575 0.41094880E+03  0.95666785E+04                                 9.102129                            6.834848       0.123113       2.019414                    0.999578      29.158163      84.572259       0.617208       0.426286      -1.053529       0.012435       0.002114       0.036042       0.038186       0.008864      -0.010722       0.018684      -0.026534      -0.016729      -0.027480       0.000489       0.026991             10.787315      11.033430      -1.114801       6.528624       9.490233       0.095042      11.838282           0.000000
          110              C      14.554403      14.753711      11.439195       0.656380      24.945683 0.22781173E+03  0.46081286E+04                                 7.961002                            5.383280       0.008925       2.078058                    0.999536      21.264871      58.817795       0.634758       0.477034      -1.017200       0.054346      -0.005344       0.047300       0.072245       0.024885      -0.091873      -0.015222       0.038464       0.016711      -0.081675      -0.027585       0.109260             10.420430      10.309356      -1.135983       6.097415      10.361566       0.009116      10.590368           0.000001
          111              C      15.149664      14.561433      15.083001       0.639997      24.559993 0.23977642E+03  0.49092233E+04                                 7.870335                            5.522925      -0.007476       2.068498                    0.999477      21.565867      59.877357       0.627100       0.477049      -1.017895       0.018436       0.008841      -0.069677       0.072614      -0.024670       0.053640      -0.001982       0.107829      -0.193081      -0.082080      -0.025672       0.107751             10.056879       5.103690       1.002532      -2.772388      10.535728      -1.110031      14.531219           0.000001
          112              C      14.738065      14.362884      16.507512      -0.021229      35.702587 0.40777377E+03  0.93579460E+04                                 9.391222                            6.676197       0.055019       2.030744                    0.999338      26.594112      73.553930       0.651140       0.409893      -1.077145      -0.016185      -0.005054       0.046129       0.049147       0.002424       0.011132       0.002343       0.013031      -0.033035      -0.015624      -0.001440       0.017064             11.894243       5.780504       0.531464      -3.725870      10.894656      -1.227563      19.007570           0.000000
          113              C      14.563287      13.104705      16.983225      -0.098320      31.575059 0.41070570E+03  0.95649372E+04                                 8.815299                            6.856972       0.035437       1.992836                    0.999675      28.959071      84.165174       0.612618       0.429304      -1.051086      -0.002005       0.018080       0.019575       0.026722      -0.004571       0.008169       0.023553       0.014580      -0.052626      -0.035131       0.016774       0.018357             10.201472       5.220376       0.767222      -2.163585      10.515761      -1.221826      14.868280          -0.000000
          114              C      14.348279      12.862919      18.306286      -0.100543      32.251427 0.41806477E+03  0.97835162E+04                                 8.955128                            6.923022      -0.035715       1.968236                    0.999578      29.243786      85.308552       0.608801       0.429911      -1.050299      -0.000387       0.019941      -0.011937       0.023245      -0.006737       0.000978      -0.004216       0.006366      -0.088975      -0.030086       0.007621       0.022465             10.364979       5.162362       0.335463      -1.906999      10.418960       1.073062      15.513614          -0.000001
          115              C      14.314319      13.924640      19.201468       0.005264      34.460559 0.42173562E+03  0.97844848E+04                                 9.226158                            6.849039       0.047126       2.023522                    0.999452      26.885299      75.376350       0.632934       0.417110      -1.069789      -0.008064      -0.004630      -0.035700       0.036891       0.005237      -0.001880      -0.011402       0.017308       0.027107      -0.018731       0.003538       0.015193             11.104613       4.985446      -0.019062      -1.971379      10.451940       1.113892      17.876453          -0.000000
          116              C      14.490273      15.200715      18.731537      -0.114986      31.879883 0.41047498E+03  0.95261359E+04                                 8.737264                            6.783248       0.119442       2.013318                    0.999743      28.950918      83.076736       0.627850       0.420359      -1.060193      -0.006984      -0.003651      -0.033508       0.034423      -0.000711       0.006418       0.020891      -0.010721      -0.092060      -0.038916       0.010668       0.028248              9.929979       4.907033      -0.032056      -1.889481       9.552338      -0.241140      15.330567           0.000002
          117              C      14.699272      15.415331      17.392707      -0.086994      31.769041 0.39607755E+03  0.90910606E+04                                 8.708503                            6.651340       0.122111       2.020504                    0.999660      28.230705      80.008960       0.637092       0.418860      -1.063388      -0.010240      -0.021699       0.017056       0.029439       0.002566      -0.000098      -0.006825      -0.009371      -0.096321      -0.032975       0.010766       0.022210             10.069388       5.039062      -0.183777      -2.323555       9.633295       0.240039      15.535807           0.000001
          118              C      14.106234      13.654247      20.654365       0.345156      31.808519 0.34270871E+03  0.76001951E+04                                 9.126288                            6.468302      -0.193722       1.980802                    0.998116      24.100432      67.533466       0.603281       0.457812      -1.038146      -0.013342      -0.032710       0.017942       0.039622      -0.046126       0.021102       0.010827       0.202877      -0.221178      -0.089906      -0.059900       0.149806             11.382152       5.265628       0.885527      -1.121268      12.529673       3.384860      16.351157           0.000000
          119              C      14.257762      14.749146      21.639958       0.032159      35.419185 0.40188904E+03  0.92397893E+04                                 9.483805                            6.742674      -0.192420       1.955323                    0.999161      26.548912      74.819630       0.628002       0.424218      -1.062115       0.000640       0.003257       0.024252       0.024478      -0.005189       0.008140      -0.005663      -0.033658       0.044377      -0.026310       0.005847       0.020463             11.919466       9.746944       0.263544      -1.431913      12.181918       7.677018      13.829536           0.000001
          120              C      13.194475      15.091123      22.439998      -0.117090      32.785809 0.39758072E+03  0.91603036E+04                                 8.953910                            6.681893       0.191179       2.040903                    0.999801      28.773853      82.468300       0.631272       0.421119      -1.058934       0.021516       0.010855       0.018375       0.030305       0.012475       0.001523      -0.010061       0.043450      -0.034997      -0.026245      -0.004671       0.030916             10.623109       9.617853      -0.347064      -2.121680      11.121482       6.096667      11.129990          -0.000003
          121              C      13.289834      16.111305      23.330449      -0.096092      32.970196 0.40285278E+03  0.92974128E+04                                 8.962621                            6.715192       0.109047       2.011443                    0.999682      28.657397      81.772610       0.632250       0.419761      -1.061497       0.019439      -0.009034      -0.013788       0.025487      -0.011952      -0.017438      -0.014587       0.024276      -0.018968      -0.031474       0.006039       0.025435             10.661362       9.893195       0.802001      -0.055863      11.611558       6.314814      10.479334          -0.000002
          122              C      14.499945      16.763516      23.555953      -0.045266      40.465044 0.43341655E+03  0.10066596E+05                                10.148001                            6.824326       0.053082       2.019495                    0.999268      27.020838      74.393606       0.654461       0.402945      -1.085266      -0.010380      -0.037161      -0.033006       0.050775      -0.000161      -0.004078      -0.001269       0.008240      -0.025243      -0.009523       0.000254       0.009269             13.600738      10.522663       1.168522      -0.032796      15.120848       9.974413      15.158704           0.000001
          123              C      15.603203      16.342511      22.791132      -0.090054      34.406116 0.41312746E+03  0.95765114E+04                                 9.205747                            6.782837       0.068661       1.996475                    0.999643      28.676428      81.498361       0.632722       0.417609      -1.064887      -0.013890      -0.024794      -0.007409       0.029370       0.015488      -0.001174      -0.007814       0.031920      -0.052702      -0.022811      -0.008550       0.031362             11.182488       9.623989       0.238342      -0.807924      11.594675       7.204520      12.328799           0.000001
          124              C      15.422938      15.374579      21.813949      -0.130158      33.330816 0.41124549E+03  0.95742663E+04                                 9.098412                            6.831081       0.124520       2.019590                    0.999592      29.175995      84.596779       0.618291       0.425509      -1.054125      -0.001719       0.013121       0.035637       0.038015      -0.009912      -0.018435      -0.011204       0.026470      -0.015498      -0.028234       0.001431       0.026804             10.783370       9.488517       1.113630      -0.097114      11.028074       6.525970      11.833519           0.000000
          125              C      14.636974      17.820012      24.580444       0.656277      24.941536 0.22775329E+03  0.46067488E+04                                 7.960936                            5.383102       0.013784       2.079335                    0.999520      21.261689      58.811814       0.634665       0.477125      -1.017130       0.004459       0.053176       0.047606       0.071511      -0.024284       0.015788      -0.091054      -0.038099       0.016658      -0.080789      -0.027581       0.108369             10.420744      10.361082       1.137566      -0.007384      10.310344       6.098134      10.590806           0.000001
          126              C       4.444156      11.563590      15.083001       0.641603      24.521121 0.23934834E+03  0.48983090E+04                                 7.863129                            5.518505      -0.004291       2.069656                    0.999497      21.544086      59.805314       0.627258       0.477138      -1.017839      -0.018330      -0.009870      -0.070790       0.073787      -0.023623      -0.054314       0.002045       0.106911      -0.193813      -0.082655      -0.024825       0.107480             10.047074       5.099429       1.002219       2.769077      10.526209       1.110092      14.515586           0.000001
          127              C       4.855757      11.762141      16.507512      -0.019577      35.691174 0.40763082E+03  0.93542485E+04                                 9.391340                            6.676462       0.053609       2.030290                    0.999329      26.585966      73.540106       0.650889       0.410069      -1.076983       0.017009       0.005533       0.046426       0.049752       0.002338      -0.009927      -0.001580       0.011512      -0.032427      -0.014659      -0.000802       0.015460             11.894536       5.780709       0.531970       3.726013      10.894660       1.228890      19.008241           0.000000
          128              C       5.030536      13.020321      16.983225      -0.100199      31.634271 0.41169772E+03  0.95942445E+04                                 8.826901                            6.865831       0.033049       1.991900                    0.999678      28.994479      84.307389       0.612117       0.429377      -1.050995       0.002099      -0.015875       0.019397       0.025153      -0.004186      -0.008394      -0.023892       0.014530      -0.051848      -0.035290       0.016387       0.018903             10.215292       5.227338       0.768013       2.167070      10.528679       1.222480      14.889858          -0.000000
          129              C       5.245546      13.262109      18.306286      -0.099607      32.216379 0.41749131E+03  0.97669090E+04                                 8.951914                            6.921165      -0.028680       1.971013                    0.999544      29.217060      85.221381       0.608491       0.430271      -1.050062       0.000056      -0.021373      -0.012635       0.024828      -0.006520      -0.001081       0.004253       0.007073      -0.088984      -0.030102       0.007667       0.022435             10.361066       5.161134       0.334409       1.906520      10.411431      -1.075109      15.510634          -0.000001
          130              C       5.279507      12.200390      19.201468       0.003217      34.505558 0.42241705E+03  0.98038080E+04                                 9.231206                            6.852487       0.046385       2.022988                    0.999460      26.910750      75.450099       0.633092       0.416856      -1.070000       0.008287       0.004898      -0.036149       0.037409       0.005635       0.002448       0.011276       0.018245       0.025996      -0.018969       0.003606       0.015363             11.111121       4.988189      -0.019325       1.973495      10.455005      -1.114095      17.890168          -0.000000
          131              C       5.103553      10.924314      18.731537      -0.116033      31.894827 0.41076606E+03  0.95344040E+04                                 8.738249                            6.784167       0.119124       2.012968                    0.999736      28.963717      83.115028       0.628026       0.420175      -1.060329       0.007297       0.005691      -0.033199       0.034464      -0.000262      -0.006685      -0.020434      -0.009107      -0.091961      -0.038709       0.011353       0.027355              9.931026       4.907535      -0.032357       1.889793       9.552954       0.239734      15.332588           0.000002
          132              C       4.894551      10.709696      17.392707      -0.085620      31.715268 0.39522872E+03  0.90665658E+04                                 8.699331                            6.644786       0.123133       2.021323                    0.999665      28.199509      79.894218       0.637334       0.418933      -1.063359       0.009345       0.020346       0.017122       0.028186       0.002263       0.001087       0.007460      -0.009685      -0.096726      -0.033282       0.010782       0.022499             10.058392       5.033916      -0.183150       2.320477       9.623250      -0.239060      15.518008           0.000001
          133              C       5.487594      12.470784      20.654365       0.346568      31.771451 0.34224968E+03  0.75878592E+04                                 9.121975                            6.465944      -0.195765       1.980432                    0.998104      24.081587      67.482319       0.603084       0.458091      -1.037934       0.012559       0.033302       0.018292       0.040017      -0.046391      -0.020549      -0.010081       0.202900      -0.217694      -0.088836      -0.060455       0.149291             11.375812       5.263326       0.885114       1.121288      12.521957      -3.379641      16.342151           0.000000
          134              C      18.398568      11.375886      21.639958       0.031974      35.420628 0.40194076E+03  0.92414066E+04                                 9.485079                            6.744025      -0.194485       1.954437                    0.999161      26.548858      74.824674       0.627802       0.424334      -1.062028       0.000273      -0.003466       0.024189       0.024438      -0.005535      -0.008498       0.005133      -0.032730       0.043897      -0.026035       0.006002       0.020033             11.920309       9.750550       0.262934       1.434177      12.179953      -7.675683      13.830424           0.000001
          135              C       6.399356      11.033911      22.439998      -0.117915      32.756778 0.39713538E+03  0.91465611E+04                                 8.941581                            6.672341       0.203689       2.044574                    0.999817      28.774411      82.427163       0.632612       0.420387      -1.059501      -0.021459      -0.009413       0.018421       0.029807       0.012185      -0.001632       0.010671       0.042703      -0.036003      -0.026526      -0.004091       0.030618             10.607434       9.609153      -0.340298       2.115768      11.103569      -6.083882      11.109580          -0.000003
          136              C       6.303998      10.013730      23.330449      -0.097063      33.026305 0.40368202E+03  0.93216207E+04                                 8.973836                            6.723170       0.107251       2.010538                    0.999678      28.684637      81.880620       0.631704       0.419894      -1.061380      -0.019030       0.010819      -0.014702       0.026369      -0.011043       0.017138       0.015844       0.024386      -0.017501      -0.031854       0.006990       0.024864             10.675315       9.903322       0.806565       0.052263      11.629258      -6.325363      10.493365          -0.000002
          137              C      18.156387       9.361520      23.555953      -0.043509      40.436122 0.43302136E+03  0.10055446E+05                                10.144855                            6.822212       0.046875       2.017766                    0.999273      27.006823      74.355509       0.654398       0.403062      -1.085152       0.009805       0.037536      -0.032590       0.050667      -0.000088       0.004327       0.000986       0.009110      -0.025521      -0.009631      -0.000200       0.009831             13.596374      10.518918       1.169805       0.031147      15.116445      -9.971052      15.153760           0.000001
          138              C      17.053129       9.782524      22.791132      -0.089843      34.413200 0.41322415E+03  0.95794614E+04                                 9.209499                            6.785915       0.067314       1.996308                    0.999634      28.675236      81.502111       0.632249       0.417890      -1.064691       0.012345       0.024057      -0.007660       0.028104       0.015345       0.001095       0.007298       0.031242      -0.053717      -0.022417      -0.008729       0.031146             11.187323       9.624942       0.235866       0.810224      11.600432      -7.209281      12.336594           0.000001
          139              C      17.233392      10.750454      21.813949      -0.129572      33.309299 0.41091525E+03  0.95650699E+04                                 9.096198                            6.829461       0.125155       2.020069                    0.999565      29.163404      84.565536       0.618185       0.425649      -1.053992       0.003094      -0.012287       0.035529       0.037721      -0.010105       0.018605       0.010857       0.027102      -0.017873      -0.028318       0.000931       0.027386             10.780355       9.487395       1.111257       0.099795      11.023239      -6.522959      11.830431          -0.000000
          140              C      18.019361       8.305026      24.580444       0.655245      24.951960 0.22788776E+03  0.46096735E+04                                 7.959317                            5.382038       0.005724       2.077035                    0.999532      21.268846      58.813099       0.635262       0.476655      -1.017486      -0.004911      -0.052873       0.047242       0.071073      -0.024444      -0.016194       0.091976      -0.038529       0.018728      -0.081386      -0.028241       0.109628             10.418561      10.358657       1.137908       0.006729      10.308396      -6.096870      10.588632           0.000001
          141              C      11.295829       7.709767      24.340748       0.643621      24.488947 0.23896508E+03  0.48886309E+04                                 7.857936                            5.515120      -0.006845       2.069355                    0.999470      21.524100      59.743586       0.627259       0.477317      -1.017718       0.011063      -0.018588       0.071080       0.074299       0.023970       0.001892       0.053807      -0.106352      -0.196298      -0.083119      -0.024248       0.107366             10.040065      10.518367      -0.999868       1.104150       5.096208      -2.766682      14.505618           0.000001
          142              C      11.097279       8.121366      22.916237      -0.018826      35.661299 0.40720968E+03  0.93425065E+04                                 9.388000                            6.674323       0.054157       2.030593                    0.999357      26.570690      73.498331       0.650779       0.410230      -1.076839      -0.006914       0.015767      -0.047053       0.050104      -0.002232      -0.002152       0.009847      -0.010907      -0.028934      -0.013792      -0.001067       0.014859             11.890164      10.888703      -0.530873       1.225697       5.779046      -3.724729      19.002742           0.000000
          143              C       9.839099       8.296141      22.440523      -0.102493      31.677379 0.41245847E+03  0.96159984E+04                                 8.833865                            6.872006       0.031697       1.991007                    0.999718      29.018170      84.382131       0.611891       0.429357      -1.051053       0.016467       0.002161      -0.019248       0.025423       0.005357      -0.022991       0.009072      -0.015983      -0.053286      -0.035364       0.016238       0.019126             10.223023      10.534407      -0.769038       1.226828       5.232024      -2.169623      14.902639          -0.000000
          144              C       9.597311       8.511149      21.117462      -0.098334      32.196353 0.41717790E+03  0.97580237E+04                                 8.949459                            6.919572      -0.022857       1.972654                    0.999574      29.203666      85.183487       0.608411       0.430396      -1.049956       0.021368       0.000252       0.012261       0.024637       0.007048       0.003346       0.001036      -0.005962      -0.083395      -0.028090       0.006388       0.021702             10.357923      10.409761      -0.334731      -1.074098       5.160033      -1.905772      15.503973          -0.000001
          145              C      10.659031       8.545111      20.222280       0.004529      34.492837 0.42220860E+03  0.97984419E+04                                 9.232478                            6.853298       0.045782       2.022636                    0.999476      26.900323      75.435950       0.632663       0.417161      -1.069730      -0.003425       0.008142       0.035796       0.036869      -0.005567       0.011903      -0.002644      -0.017156       0.030887      -0.019397       0.002587       0.016810             11.112985      10.457015       0.019204      -1.114398       4.988780      -1.974072      17.893159          -0.000000
          146              C      11.935107       8.369159      20.692211      -0.114177      31.840747 0.40982699E+03  0.95078748E+04                                 8.731801                            6.778838       0.119150       2.013506                    0.999762      28.930507      83.019303       0.627888       0.420476      -1.060059      -0.003770       0.007219       0.033148       0.034134       0.000366      -0.021296       0.006880       0.010528      -0.090516      -0.038844       0.010488       0.028357              9.923840       9.547387       0.032650       0.236090       4.903964      -1.888218      15.320170           0.000002
          147              C      12.149724       8.160161      22.031042      -0.087517      31.768962 0.39609483E+03  0.90914660E+04                                 8.709012                            6.651972       0.121424       2.020296                    0.999670      28.227714      79.997917       0.636999       0.418922      -1.063359      -0.020780       0.009757      -0.016435       0.028233      -0.001634       0.007077      -0.000407       0.009554      -0.093257      -0.032043       0.010507       0.021536             10.070265       9.631800       0.184154      -0.242004       5.039586      -2.324261      15.539408           0.000001
          148              C      10.388636       8.753196      18.769384       0.345363      31.798987 0.34261041E+03  0.75971342E+04                                 9.122419                            6.465609      -0.186762       1.983057                    0.998093      24.099853      67.518181       0.603681       0.457562      -1.038333      -0.033567       0.012639      -0.019200       0.040683       0.046007      -0.010881       0.021327      -0.204015      -0.222375      -0.090328      -0.060177       0.150506             11.376912      12.524797      -0.885760      -3.380984       5.263604      -1.120963      16.342334           0.000000
          149              C      11.483534       8.601670      17.783790       0.030735      35.463529 0.40246779E+03  0.92571799E+04                                 9.494462                            6.749607      -0.190998       1.955576                    0.999071      26.568064      74.910083       0.627338       0.424480      -1.061865       0.004013      -0.000740      -0.023484       0.023836       0.004539       0.005035       0.009058       0.032877       0.043184      -0.026003       0.006181       0.019822             11.933793      12.197276      -0.263750      -7.688067       9.756353      -1.433498      13.847750           0.000001
          150              C      11.825512       9.664957      16.983751      -0.115325      32.713448 0.39650139E+03  0.91293095E+04                                 8.941885                            6.673660       0.194079       2.042158                    0.999780      28.735808      82.333998       0.631536       0.421226      -1.058858       0.008374      -0.020669      -0.017467       0.028328      -0.012260       0.009605       0.001041      -0.041585      -0.037456      -0.025122      -0.005315       0.030437             10.607737      11.104402       0.345551      -6.085448       9.606480      -2.118866      11.112330          -0.000003
          151              C      12.845692       9.569600      16.093300      -0.095856      32.957927 0.40269557E+03  0.92925733E+04                                 8.959057                            6.712710       0.118568       2.014325                    0.999698      28.650867      81.739904       0.632553       0.419614      -1.061624      -0.010882      -0.018864       0.014090       0.025938       0.013142       0.013957      -0.017632      -0.025069      -0.017892      -0.031738       0.005541       0.026198             10.656719      11.605322      -0.799454      -6.311349       9.890387      -0.058340      10.474448          -0.000002
          152              C      13.497900       8.359490      15.867796      -0.043590      40.389225 0.43256412E+03  0.10041044E+05                                10.133050                            6.815626       0.058005       2.021327                    0.999314      26.994444      74.280093       0.655217       0.402710      -1.085512      -0.037796       0.010262       0.033259       0.051381       0.001434       0.000232      -0.004186      -0.009822      -0.024957      -0.009310      -0.000882       0.010192             13.579144      15.095719      -1.166555      -9.956174      10.507845      -0.033173      15.133867           0.000001
          153              C      13.076894       7.256231      16.632617      -0.092625      34.496220 0.41442090E+03  0.96143263E+04                                 9.224257                            6.795685       0.065667       1.995166                    0.999625      28.713991      81.647303       0.631790       0.417884      -1.064676      -0.023821       0.015075       0.007796       0.029248      -0.014293       0.007763      -0.000417      -0.030153      -0.054251      -0.022790      -0.007253       0.030043             11.207050      11.623060      -0.235929      -7.225277       9.637924      -0.811063      12.360166           0.000001
          154              C      12.108964       7.436495      17.609800      -0.128086      33.300871 0.41074240E+03  0.95606982E+04                                 9.098363                            6.831136       0.121853       2.019115                    0.999564      29.155319      84.559547       0.617644       0.426037      -1.053680       0.012089       0.001184      -0.035466       0.037488       0.009107       0.010625      -0.018614      -0.027023      -0.017674      -0.027591       0.000381       0.027210             10.783300      11.028204      -1.113849      -6.525750       9.487882      -0.096486      11.833815          -0.000000
          155              C      14.554394       8.222463      14.843304       0.657810      24.921208 0.22755040E+03  0.46017555E+04                                 7.958061                            5.381523       0.009245       2.078227                    0.999532      21.251735      58.784268       0.634594       0.477270      -1.017023       0.054308      -0.005034      -0.047669       0.072436       0.025065       0.091797       0.014921       0.036727       0.014673      -0.082258      -0.026383       0.108642             10.416553      10.305506      -1.134568      -6.095050      10.357454      -0.009956      10.586700           0.000001
          156              C       8.298005      18.415270      24.340748       0.646051      24.446220 0.23847924E+03  0.48765786E+04                                 7.852424                            5.511908      -0.011412       2.068363                    0.999434      21.499295      59.676532       0.626985       0.477732      -1.017420      -0.011304       0.017942       0.070588       0.073705       0.023781      -0.001744      -0.053619      -0.105726      -0.195434      -0.082808      -0.024002       0.106811             10.032197      10.510907      -0.999376      -1.103408       5.092808       2.763804      14.492876           0.000001
          157              C       8.496553      18.003669      22.916237      -0.021659      35.720344 0.40807421E+03  0.93663324E+04                                 9.393029                            6.677658       0.057356       2.031233                    0.999343      26.604442      73.582384       0.651231       0.409770      -1.077253       0.005848      -0.016751      -0.047711       0.050904      -0.001487       0.002722      -0.009592      -0.011912      -0.034671      -0.015283      -0.000239       0.015522             11.896652      10.895130      -0.531807      -1.229012       5.781820       3.727032      19.013005           0.000000
          158              C       9.754732      17.828893      22.440523      -0.099952      31.616572 0.41139652E+03  0.95854867E+04                                 8.824891                            6.864798       0.034434       1.992452                    0.999717      28.985014      84.272661       0.611965       0.429562      -1.050881      -0.016533      -0.001630      -0.018076       0.024551       0.005135       0.024053      -0.009020      -0.014968      -0.054731      -0.036353       0.017315       0.019038             10.212408      10.524564      -0.768022      -1.224522       5.226634       2.166644      14.886027          -0.000000
          159              C       9.996517      17.613883      21.117462      -0.101377      32.315393 0.41914694E+03  0.98158883E+04                                 8.970137                            6.934860      -0.022508       1.971832                    0.999578      29.275119      85.450695       0.607858       0.430269      -1.050005      -0.021441      -0.000576       0.013722       0.025463       0.007010      -0.003896      -0.000876      -0.008609      -0.083500      -0.028235       0.005949       0.022286             10.382634      10.431800      -0.334905       1.078012       5.171427       1.911190      15.544674          -0.000001
          160              C       8.934797      17.579920      20.222280       0.006754      34.442054 0.42145818E+03  0.97767400E+04                                 9.224076                            6.847521       0.047534       2.023533                    0.999506      26.875450      75.351261       0.632882       0.417199      -1.069699       0.004129      -0.008517       0.036469       0.037677      -0.004845      -0.011959       0.001751      -0.017044       0.030952      -0.019274       0.003048       0.016226             11.102143      10.448150       0.019130       1.112877       4.984816       1.971508      17.873463          -0.000000
          161              C       7.658722      17.755872      20.692211      -0.115245      31.884891 0.41059350E+03  0.95297480E+04                                 8.738670                            6.784614       0.114246       2.011705                    0.999750      28.955527      83.098672       0.627722       0.420407      -1.060143       0.002891      -0.006598       0.034040       0.034794       0.000800       0.021341      -0.007057       0.009952      -0.088735      -0.038511       0.010628       0.027883              9.931326       9.554591       0.032327      -0.239587       4.907843       1.889723      15.331544           0.000002
          162              C       7.444106      17.964873      22.031042      -0.088184      31.752189 0.39589623E+03  0.90853336E+04                                 8.703393                            6.648239       0.120721       2.020218                    0.999626      28.223724      79.967188       0.637505       0.418662      -1.063575       0.022706      -0.009033      -0.016472       0.029470      -0.000798      -0.006645       0.000630       0.008479      -0.095675      -0.032732       0.011632       0.021101             10.062811       9.627674       0.183389       0.239454       5.036407       2.321635      15.524352           0.000001
          163              C       9.205189      17.371833      18.769384       0.345489      31.789833 0.34245048E+03  0.75927289E+04                                 9.122181                            6.465070      -0.192089       1.981504                    0.998101      24.090365      67.488577       0.603568       0.457699      -1.038252       0.033649      -0.013460      -0.019021       0.040929       0.045912       0.010803      -0.020916      -0.204089      -0.223518      -0.090230      -0.060396       0.150626             11.377372      12.524569      -0.885214       3.382642       5.263545       1.121149      16.344004           0.000000
          164              C       8.110267       4.460857      17.783790       0.031555      35.410251 0.40181487E+03  0.92371386E+04                                 9.479823                            6.740166      -0.190143       1.956098                    0.999124      26.545910      74.793606       0.628417       0.423981      -1.062323      -0.003381       0.000157      -0.023689       0.023930       0.004600      -0.005877      -0.007887       0.033377       0.042260      -0.025640       0.005597       0.020043             11.914469      12.178797      -0.262937       7.675094       9.739580       1.430258      13.825028           0.000001
          165              C       7.768311      16.460069      16.983751      -0.117448      32.795168 0.39772865E+03  0.91648504E+04                                 8.959402                            6.686770       0.183552       2.038682                    0.999775      28.772469      82.477868       0.630508       0.421577      -1.058613      -0.009438       0.020964      -0.017513       0.028901      -0.012570      -0.010542      -0.001742      -0.042842      -0.035808      -0.026590      -0.004244       0.030834             10.629745      11.129317       0.352647       6.102910       9.619673       2.125848      11.140244          -0.000003
          166              C       6.748129      16.555425      16.093300      -0.095507      32.962208 0.40278887E+03  0.92953400E+04                                 8.958586                            6.712407       0.117807       2.013934                    0.999691      28.656585      81.761085       0.632715       0.419479      -1.061701       0.010941       0.019142       0.014301       0.026280       0.012710      -0.014416       0.017778      -0.024027      -0.016933      -0.031800       0.006142       0.025658             10.655820      11.603010      -0.797183       6.309924       9.890774       0.060437      10.473677          -0.000002
          167              C       6.095898       4.703035      15.867796      -0.044287      40.410107 0.43283685E+03  0.10048948E+05                                10.135632                            6.817481       0.059451       2.021619                    0.999286      27.004236      74.312606       0.655171       0.402675      -1.085536       0.037091      -0.009739       0.032538       0.050292       0.001403      -0.000113       0.004270      -0.008432      -0.024478      -0.009223      -0.000299       0.009523             13.582049      15.099112      -1.166360       9.958461      10.509829       0.033462      15.137207           0.000001
          168              C       6.516904       5.806294      16.632617      -0.091705      34.470478 0.41408262E+03  0.96046159E+04                                 9.220372                            6.793789       0.062010       1.994352                    0.999637      28.701358      81.606203       0.631749       0.417992      -1.064596       0.024473      -0.014931       0.007574       0.029652      -0.013400      -0.007565       0.001008      -0.030868      -0.053222      -0.022240      -0.007349       0.029589             11.200944      11.615801      -0.235477       7.219305       9.634888       0.811199      12.352143           0.000001
          169              C       7.484836       5.626032      17.609800      -0.128559      33.312576 0.41094880E+03  0.95666787E+04                                 9.102130                            6.834848       0.123113       2.019414                    0.999578      29.158163      84.572262       0.617208       0.426286      -1.053529      -0.012435      -0.002114      -0.036042       0.038186       0.008864      -0.010722       0.018684      -0.026534      -0.016729      -0.027480       0.000489       0.026991             10.787315      11.033431      -1.114802       6.528625       9.490233       0.095042      11.838283           0.000000
          170              C       5.039402       4.840059      14.843304       0.656380      24.945684 0.22781175E+03  0.46081290E+04                                 7.961001                            5.383280       0.008925       2.078058                    0.999536      21.264872      58.817795       0.634758       0.477034      -1.017200      -0.054346       0.005344      -0.047300       0.072245       0.024885      -0.091873      -0.015222       0.038464       0.016711      -0.081675      -0.027585       0.109260             10.420429      10.309355      -1.135983       6.097415      10.361565       0.009116      10.590368           0.000001
          171              C       4.444141       5.032337      11.199498       0.639997      24.559994 0.23977642E+03  0.49092233E+04                                 7.870335                            5.522925      -0.007476       2.068498                    0.999477      21.565867      59.877356       0.627100       0.477049      -1.017895      -0.018436      -0.008841       0.069677       0.072614      -0.024670       0.053640      -0.001982       0.107829      -0.193081      -0.082080      -0.025672       0.107751             10.056879       5.103690       1.002532      -2.772388      10.535729      -1.110032      14.531219           0.000001
          172              C       4.855740       5.230886       9.774987      -0.021229      35.702588 0.40777377E+03  0.93579462E+04                                 9.391223                            6.676197       0.055019       2.030744                    0.999338      26.594112      73.553932       0.651140       0.409893      -1.077145       0.016185       0.005054      -0.046129       0.049147       0.002424       0.011132       0.002343       0.013031      -0.033035      -0.015624      -0.001440       0.017064             11.894244       5.780504       0.531464      -3.725870      10.894657      -1.227564      19.007571           0.000000
          173              C       5.030518       6.489065       9.299274      -0.098320      31.575059 0.41070570E+03  0.95649372E+04                                 8.815299                            6.856972       0.035437       1.992836                    0.999675      28.959071      84.165175       0.612618       0.429304      -1.051086       0.002005      -0.018080      -0.019575       0.026722      -0.004571       0.008169       0.023553       0.014580      -0.052626      -0.035131       0.016774       0.018357             10.201473       5.220376       0.767223      -2.163585      10.515761      -1.221826      14.868280          -0.000000
          174              C       5.245526       6.730851       7.976213      -0.100543      32.251427 0.41806478E+03  0.97835166E+04                                 8.955128                            6.923022      -0.035715       1.968236                    0.999578      29.243786      85.308553       0.608801       0.429912      -1.050299       0.000387      -0.019941       0.011937       0.023245      -0.006737       0.000978      -0.004216       0.006366      -0.088975      -0.030086       0.007621       0.022465             10.364979       5.162362       0.335463      -1.906999      10.418960       1.073062      15.513615          -0.000001
          175              C       5.279486       5.669130       7.081031       0.005264      34.460559 0.42173562E+03  0.97844848E+04                                 9.226158                            6.849039       0.047126       2.023522                    0.999452      26.885299      75.376350       0.632934       0.417110      -1.069789       0.008064       0.004630       0.035700       0.036891       0.005237      -0.001880      -0.011402       0.017308       0.027107      -0.018731       0.003538       0.015193             11.104613       4.985446      -0.019062      -1.971379      10.451940       1.113892      17.876453          -0.000000
          176              C       5.103532       4.393055       7.550962      -0.114986      31.879884 0.41047498E+03  0.95261359E+04                                 8.737264                            6.783248       0.119442       2.013318                    0.999743      28.950918      83.076736       0.627850       0.420359      -1.060193       0.006984       0.003651       0.033508       0.034423      -0.000711       0.006418       0.020891      -0.010721      -0.092060      -0.038916       0.010668       0.028248              9.929979       4.907033      -0.032056      -1.889481       9.552338      -0.241140      15.330567           0.000002
          177              C       4.894533       4.178439       8.889792      -0.086994      31.769042 0.39607757E+03  0.90910612E+04                                 8.708502                            6.651340       0.122111       2.020504                    0.999660      28.230706      80.008961       0.637092       0.418860      -1.063388       0.010240       0.021699      -0.017056       0.029439       0.002566      -0.000098      -0.006825      -0.009371      -0.096321      -0.032975       0.010766       0.022210             10.069388       5.039061      -0.183777      -2.323555       9.633295       0.240039      15.535807           0.000001
          178              C       5.487571       5.939523       5.628134       0.345156      31.808520 0.34270871E+03  0.76001950E+04                                 9.126288                            6.468302      -0.193722       1.980802                    0.998116      24.100432      67.533467       0.603281       0.457812      -1.038146       0.013342       0.032710      -0.017942       0.039622      -0.046126       0.021102       0.010827       0.202877      -0.221178      -0.089906      -0.059900       0.149806             11.382153       5.265628       0.885527      -1.121268      12.529673       3.384860      16.351157           0.000000
          179              C       5.336043       4.844624       4.642541       0.032159      35.419185 0.40188904E+03  0.92397893E+04                                 9.483805                            6.742674      -0.192420       1.955323                    0.999161      26.548912      74.819631       0.628002       0.424218      -1.062115      -0.000640      -0.003257      -0.024252       0.024478      -0.005189       0.008140      -0.005663      -0.033658       0.044377      -0.026310       0.005847       0.020463             11.919466       9.746944       0.263544      -1.431913      12.181918       7.677018      13.829536           0.000001
          180              C       6.399330       4.502647       3.842501      -0.117090      32.785811 0.39758074E+03  0.91603043E+04                                 8.953910                            6.681893       0.191179       2.040903                    0.999801      28.773854      82.468304       0.631272       0.421119      -1.058934      -0.021516      -0.010855      -0.018375       0.030305       0.012475       0.001523      -0.010061       0.043450      -0.034997      -0.026245      -0.004671       0.030916             10.623109       9.617853      -0.347064      -2.121680      11.121483       6.096667      11.129991          -0.000003
          181              C       6.303971       3.482465       2.952050      -0.096092      32.970198 0.40285280E+03  0.92974134E+04                                 8.962621                            6.715192       0.109047       2.011443                    0.999682      28.657398      81.772614       0.632250       0.419761      -1.061497      -0.019439       0.009034       0.013788       0.025487      -0.011952      -0.017438      -0.014587       0.024276      -0.018968      -0.031474       0.006039       0.025435             10.661363       9.893195       0.802002      -0.055863      11.611559       6.314814      10.479334          -0.000002
          182              C       5.093860       2.830254       2.726546      -0.045266      40.465047 0.43341658E+03  0.10066597E+05                                10.148001                            6.824326       0.053082       2.019495                    0.999268      27.020839      74.393611       0.654461       0.402945      -1.085266       0.010380       0.037161       0.033006       0.050775      -0.000161      -0.004078      -0.001269       0.008240      -0.025243      -0.009523       0.000254       0.009269             13.600739      10.522663       1.168523      -0.032796      15.120850       9.974414      15.158705           0.000001
          183              C       3.990602       3.251259       3.491367      -0.090054      34.406120 0.41312752E+03  0.95765131E+04                                 9.205748                            6.782837       0.068661       1.996475                    0.999643      28.676430      81.498371       0.632722       0.417609      -1.064887       0.013890       0.024794       0.007409       0.029370       0.015488      -0.001174      -0.007814       0.031920      -0.052703      -0.022811      -0.008550       0.031362             11.182489       9.623990       0.238342      -0.807924      11.594676       7.204522      12.328801           0.000001
          184              C       4.170867       4.219191       4.468550      -0.130158      33.330818 0.41124551E+03  0.95742669E+04                                 9.098412                            6.831081       0.124520       2.019590                    0.999592      29.175996      84.596782       0.618291       0.425509      -1.054125       0.001719      -0.013121      -0.035637       0.038015      -0.009912      -0.018435      -0.011204       0.026470      -0.015498      -0.028234       0.001431       0.026804             10.783370       9.488517       1.113630      -0.097114      11.028075       6.525971      11.833520           0.000000
          185              C       4.956831       1.773758       1.702055       0.656276      24.941538 0.22775330E+03  0.46067491E+04                                 7.960936                            5.383103       0.013784       2.079335                    0.999520      21.261690      58.811817       0.634665       0.477125      -1.017130      -0.004459      -0.053176      -0.047606       0.071511      -0.024284       0.015788      -0.091054      -0.038099       0.016658      -0.080789      -0.027581       0.108369             10.420745      10.361082       1.137566      -0.007384      10.310345       6.098135      10.590807           0.000001
          186              C      15.149649       8.030180      11.199498       0.641603      24.521121 0.23934834E+03  0.48983090E+04                                 7.863129                            5.518505      -0.004291       2.069656                    0.999497      21.544086      59.805314       0.627258       0.477138      -1.017839       0.018330       0.009870       0.070790       0.073787      -0.023623      -0.054314       0.002045       0.106911      -0.193813      -0.082655      -0.024825       0.107480             10.047075       5.099429       1.002219       2.769078      10.526209       1.110092      14.515586           0.000001
          187              C      14.738048       7.831629       9.774987      -0.019577      35.691175 0.40763082E+03  0.93542486E+04                                 9.391340                            6.676462       0.053609       2.030290                    0.999329      26.585966      73.540107       0.650889       0.410069      -1.076983      -0.017009      -0.005533      -0.046426       0.049752       0.002338      -0.009927      -0.001580       0.011512      -0.032427      -0.014659      -0.000802       0.015460             11.894537       5.780709       0.531970       3.726013      10.894660       1.228891      19.008241           0.000000
          188              C      14.563269       6.573449       9.299274      -0.100199      31.634273 0.41169774E+03  0.95942452E+04                                 8.826901                            6.865832       0.033049       1.991900                    0.999678      28.994480      84.307394       0.612117       0.429377      -1.050995      -0.002099       0.015875      -0.019397       0.025153      -0.004186      -0.008394      -0.023892       0.014530      -0.051848      -0.035290       0.016387       0.018903             10.215292       5.227339       0.768014       2.167070      10.528680       1.222480      14.889859          -0.000000
          189              C      14.348259       6.331661       7.976213      -0.099607      32.216380 0.41749132E+03  0.97669094E+04                                 8.951914                            6.921165      -0.028680       1.971013                    0.999544      29.217060      85.221384       0.608491       0.430271      -1.050062      -0.000056       0.021373       0.012635       0.024828      -0.006520      -0.001081       0.004253       0.007073      -0.088984      -0.030102       0.007667       0.022435             10.361067       5.161134       0.334409       1.906520      10.411431      -1.075109      15.510634          -0.000001
          190              C      14.314298       7.393380       7.081031       0.003217      34.505558 0.42241705E+03  0.98038080E+04                                 9.231206                            6.852487       0.046385       2.022988                    0.999460      26.910750      75.450099       0.633092       0.416856      -1.070000      -0.008287      -0.004898       0.036149       0.037409       0.005635       0.002448       0.011276       0.018245       0.025996      -0.018969       0.003606       0.015363             11.111120       4.988189      -0.019325       1.973495      10.455005      -1.114095      17.890167          -0.000000
          191              C      14.490252       8.669456       7.550962      -0.116033      31.894827 0.41076607E+03  0.95344041E+04                                 8.738248                            6.784167       0.119124       2.012968                    0.999736      28.963717      83.115028       0.628026       0.420175      -1.060329      -0.007297      -0.005691       0.033199       0.034464      -0.000262      -0.006685      -0.020434      -0.009107      -0.091961      -0.038709       0.011353       0.027355              9.931025       4.907535      -0.032357       1.889793       9.552954       0.239733      15.332587           0.000002
          192              C      14.699254       8.884074       8.889792      -0.085619      31.715267 0.39522870E+03  0.90665655E+04                                 8.699331                            6.644786       0.123133       2.021323                    0.999665      28.199508      79.894216       0.637334       0.418933      -1.063359      -0.009345      -0.020346      -0.017122       0.028186       0.002263       0.001087       0.007460      -0.009685      -0.096726      -0.033282       0.010782       0.022499             10.058391       5.033916      -0.183150       2.320477       9.623249      -0.239060      15.518008           0.000001
          193              C      14.106211       7.122986       5.628134       0.346568      31.771451 0.34224968E+03  0.75878593E+04                                 9.121975                            6.465944      -0.195765       1.980432                    0.998104      24.081587      67.482318       0.603084       0.458091      -1.037934      -0.012559      -0.033302      -0.018292       0.040017      -0.046391      -0.020549      -0.010081       0.202900      -0.217694      -0.088836      -0.060455       0.149291             11.375811       5.263326       0.885114       1.121288      12.521957      -3.379641      16.342151           0.000000
          194              C       1.195237       8.217884       4.642541       0.031974      35.420628 0.40194076E+03  0.92414066E+04                                 9.485079                            6.744024      -0.194485       1.954437                    0.999161      26.548858      74.824672       0.627802       0.424334      -1.062028      -0.000273       0.003466      -0.024189       0.024438      -0.005535      -0.008498       0.005133      -0.032730       0.043897      -0.026035       0.006002       0.020033             11.920308       9.750549       0.262934       1.434177      12.179952      -7.675683      13.830423           0.000001
          195              C      13.194449       8.559859       3.842501      -0.117915      32.756777 0.39713539E+03  0.91465612E+04                                 8.941581                            6.672341       0.203689       2.044574                    0.999817      28.774411      82.427161       0.632612       0.420387      -1.059501       0.021459       0.009413      -0.018421       0.029807       0.012185      -0.001632       0.010671       0.042703      -0.036003      -0.026526      -0.004091       0.030618             10.607434       9.609153      -0.340298       2.115768      11.103568      -6.083882      11.109580          -0.000003
          196              C      13.289807       9.580040       2.952050      -0.097063      33.026306 0.40368204E+03  0.93216214E+04                                 8.973837                            6.723171       0.107251       2.010538                    0.999678      28.684637      81.880622       0.631704       0.419894      -1.061380       0.019030      -0.010819       0.014702       0.026369      -0.011043       0.017138       0.015844       0.024386      -0.017501      -0.031854       0.006990       0.024864             10.675315       9.903322       0.806565       0.052263      11.629258      -6.325363      10.493366          -0.000002
          197              C       1.437418      10.232250       2.726546      -0.043509      40.436121 0.43302136E+03  0.10055446E+05                                10.144854                            6.822212       0.046875       2.017766                    0.999273      27.006823      74.355508       0.654398       0.403062      -1.085152      -0.009805      -0.037536       0.032590       0.050667      -0.000088       0.004327       0.000986       0.009110      -0.025521      -0.009631      -0.000200       0.009831             13.596374      10.518917       1.169805       0.031147      15.116445      -9.971051      15.153760           0.000001
          198              C       2.540676       9.811246       3.491367      -0.089843      34.413201 0.41322416E+03  0.95794617E+04                                 9.209499                            6.785915       0.067314       1.996308                    0.999634      28.675236      81.502112       0.632249       0.417890      -1.064691      -0.012345      -0.024057       0.007660       0.028104       0.015345       0.001095       0.007298       0.031242      -0.053717      -0.022417      -0.008729       0.031146             11.187323       9.624942       0.235866       0.810224      11.600433      -7.209282      12.336594           0.000001
          199              C       2.360413       8.843316       4.468550      -0.129572      33.309298 0.41091523E+03  0.95650692E+04                                 9.096198                            6.829461       0.125155       2.020069                    0.999565      29.163403      84.565532       0.618185       0.425649      -1.053992      -0.003094       0.012287      -0.035529       0.037721      -0.010105       0.018605       0.010857       0.027101      -0.017873      -0.028318       0.000931       0.027386             10.780354       9.487394       1.111256       0.099795      11.023238      -6.522958      11.830430           0.000000
          200              C       1.574444      11.288744       1.702055       0.655245      24.951960 0.22788776E+03  0.46096735E+04                                 7.959317                            5.382038       0.005724       2.077035                    0.999532      21.268846      58.813100       0.635262       0.476655      -1.017486       0.004911       0.052873      -0.047242       0.071073      -0.024444      -0.016194       0.091976      -0.038529       0.018728      -0.081386      -0.028241       0.109628             10.418562      10.358657       1.137908       0.006729      10.308396      -6.096870      10.588632           0.000001
          201              O      14.699526       7.347023      26.054367      -1.010744      54.343056 0.88368327E+03  0.24023998E+05                                11.325725                            8.918020      -0.426733       1.856538                    0.997321      33.403632      93.002684       0.667553       0.337498      -1.158126       0.005724       0.030073      -0.006606       0.031317       0.003796       0.013407      -0.004883      -0.151123       0.051206      -0.085969       0.018427       0.067542             14.708642      25.222500      -0.485970       0.477242       9.954757      -0.234101       8.948670          -0.000000
          202              O       7.120914      12.225717       1.604284      -0.603468      41.179294 0.54404633E+03  0.13086098E+05                                 9.494999                            7.144912       0.291648       2.147611                    0.998423      27.459152      71.637191       0.723674       0.351876      -1.147455       0.023063      -0.025942       0.044750       0.056635       0.004446       0.023782       0.038319      -0.012873      -0.242383      -0.095096       0.033106       0.061989             12.131005      16.622561      -3.274062       6.643291       6.872240      -2.766460      12.898213           0.000001
          203              O       9.277532      11.867543       1.168520      -0.597662      36.601571 0.52346321E+03  0.12519265E+05                                 8.814905                            7.084005       0.078692       2.081458                    0.997288      27.568822      72.644179       0.712378       0.359503      -1.136845      -0.026372      -0.046907       0.038492       0.066162       0.011434      -0.030166       0.059857      -0.023558      -0.108731      -0.082907       0.017116       0.065791             10.574286      11.993601       1.135608      -4.903468       6.027503      -1.858436      13.701754          -0.000000
          204              O       4.507900      12.490763      11.566928      -0.591950      40.458036 0.51532873E+03  0.12236115E+05                                 9.385140                            6.960382       0.219425       2.132449                    0.997838      27.082754      70.344120       0.731701       0.352544      -1.146191       0.026691      -0.026202      -0.046573       0.059733      -0.000098       0.073617       0.026573      -0.017844      -0.102014      -0.093374       0.023589       0.069784             11.942605      10.569383      -5.819602      -4.536731      15.372891       4.224644       9.885540           0.000002
          205              O       4.758566      10.343680      12.094680      -0.606152      40.884213 0.54549321E+03  0.13156797E+05                                 9.488167                            7.199508       0.057334       2.072047                    0.997411      27.619997      72.644406       0.712685       0.356326      -1.141492       0.040636       0.031327      -0.039167       0.064550       0.025545       0.067627      -0.016227      -0.034774       0.036512      -0.085022       0.020576       0.064446             11.806946       9.990923       4.096170      -5.153222      13.527569      -4.811024      11.902346           0.000000
          206              O      10.344610      10.498337       7.854788      -0.413637      24.825662 0.36415800E+03  0.79275735E+04                                 6.587968                            5.787525       0.868981       2.341068                    0.999648      25.515655      63.453288       0.815696       0.344927      -1.152494      -0.056859       0.012492      -0.036096       0.068497       0.028058       0.042935       0.017314      -0.081358      -0.447700      -0.159230       0.031944       0.127286              7.019731      10.534025      -1.415736       1.253686       4.916261      -0.526162       5.608908          -0.000003
          207              O      17.956811      18.778017      26.054367      -1.012367      54.461444 0.88593982E+03  0.24101028E+05                                11.344100                            8.930845      -0.429471       1.855282                    0.997382      33.438956      93.135400       0.666903       0.337608      -1.158017      -0.006451      -0.030067      -0.006928       0.031522       0.003776      -0.013651       0.005039      -0.151902       0.054659      -0.086960       0.019565       0.067395             14.735890      25.278403      -0.485941      -0.479135       9.964880       0.233618       8.964386          -0.000000
          208              O      12.472861       0.836785       1.604284      -0.604830      41.215962 0.54465436E+03  0.13104265E+05                                 9.500048                            7.148276       0.293293       2.148015                    0.998441      27.473642      71.682589       0.723605       0.351814      -1.147516      -0.023000       0.026038       0.045366       0.057141       0.005233      -0.023301      -0.038499      -0.012338      -0.242422      -0.094987       0.032627       0.062360             12.138170      16.632332      -3.276568      -6.647932       6.875973       2.768800      12.906204           0.000001
          209              O      10.316243       1.194958       1.168520      -0.597829      36.595820 0.52341820E+03  0.12517893E+05                                 8.814035                            7.083833       0.079018       2.081678                    0.997312      27.565136      72.633107       0.712368       0.359517      -1.136837       0.026294       0.046618       0.038641       0.066014       0.011365       0.030300      -0.059591      -0.023289      -0.107316      -0.082534       0.017085       0.065449             10.572553      11.991064       1.134608       4.901470       6.026612       1.857649      13.699984          -0.000000
          210              O      15.085914      13.634254      11.566928      -0.590953      40.378293 0.51415518E+03  0.12200675E+05                                 9.371576                            6.951369       0.221380       2.133592                    0.997918      27.057947      70.246231       0.732384       0.352434      -1.146338      -0.027195       0.027047      -0.046675       0.060412      -0.001089      -0.073593      -0.026591      -0.017836      -0.103811      -0.093832       0.024589       0.069243             11.923812      10.552561      -5.810569       4.526657      15.350712      -4.217004       9.868162           0.000002
          211              O      14.835249      15.781338      12.094680      -0.605878      40.901203 0.54573568E+03  0.13164267E+05                                 9.491218                            7.201599       0.052973       2.070583                    0.997382      27.624863      72.664555       0.712500       0.356375      -1.141439      -0.040660      -0.030891      -0.039438       0.064520       0.026011      -0.067607       0.015852      -0.034470       0.036984      -0.085012       0.020387       0.064625             11.811080       9.994607       4.097376       5.155705      13.531674       4.812247      11.906960           0.000000
          212              O       9.249175       2.564175       7.854788      -0.413868      24.824553 0.36414060E+03  0.79270148E+04                                 6.587215                            5.786927       0.873038       2.341995                    0.999623      25.517771      63.455601       0.815844       0.344872      -1.152552       0.056563      -0.012871      -0.035934       0.068237       0.027791      -0.042714      -0.017576      -0.081036      -0.449147      -0.159607       0.032341       0.127267              7.018898      10.531669      -1.415186      -1.253477       4.916162       0.526187       5.608861          -0.000003
          213              O       4.081414      14.691142      12.913117      -1.012783      54.407685 0.88509540E+03  0.24071382E+05                                11.331385                            8.921990      -0.424084       1.856951                    0.997262      33.430465      93.087034       0.667776       0.337260      -1.158360       0.029925      -0.005798      -0.006762       0.031223      -0.003088      -0.005316      -0.013101       0.151755       0.056352      -0.086984       0.019895       0.067089             14.716806       9.960762       0.484346      -0.234482      25.236923      -0.476600       8.952731          -0.000000
          214              O      15.491380      15.738495      14.745533      -0.600881      41.099232 0.54280347E+03  0.13048188E+05                                 9.480951                            7.135000       0.298911       2.150043                    0.998418      27.433187      71.537595       0.724472       0.351703      -1.147644      -0.027272      -0.026154       0.046599       0.059993      -0.004742       0.039025      -0.024012       0.010430      -0.247019      -0.096862       0.034384       0.062478             12.111972       6.862606       3.268801      -2.761569      16.596087      -6.633766      12.877223           0.000001
          215              O      15.133203      13.581876      14.309769      -0.597045      36.575027 0.52301791E+03  0.12505941E+05                                 8.810967                            7.081633       0.081981       2.082831                    0.997293      27.557387      72.606026       0.712401       0.359568      -1.136795      -0.047817       0.027357       0.039660       0.067881      -0.012424       0.059856       0.030622       0.023624      -0.108869      -0.083493       0.017794       0.065699             10.568617       6.024534      -1.134291      -1.856627      11.988542       4.899199      13.692775          -0.000000
          216              O      15.756431      18.351525      24.708177      -0.589623      40.360422 0.51382850E+03  0.12191391E+05                                 9.370184                            6.949937       0.214702       2.131548                    0.997882      27.046587      70.219960       0.732312       0.352513      -1.146236      -0.027860      -0.027732      -0.046922       0.061212       0.002158       0.027681      -0.073945       0.019838      -0.105792      -0.095300       0.026245       0.069056             11.922479      15.345409       5.811051       4.218331      10.553199       4.528170       9.868830           0.000002
          217              O      13.609348      18.100856      25.235930      -0.606079      40.888428 0.54553029E+03  0.13157826E+05                                 9.488937                            7.200231       0.059248       2.072545                    0.997317      27.621890      72.648147       0.712583       0.356373      -1.141462       0.031198      -0.039985      -0.039305       0.064164      -0.025060      -0.016471      -0.067304       0.034120       0.038197      -0.084443       0.020000       0.064443             11.808331      13.528665      -4.095941      -4.810311       9.992372       5.154170      11.903957           0.000000
          218              O      13.763995      12.514805      20.996037      -0.412997      24.809773 0.36388502E+03  0.79200800E+04                                 6.584628                            5.785057       0.866159       2.340264                    0.999639      25.508186      63.426779       0.815940       0.344891      -1.152533       0.013113       0.057524      -0.036037       0.069135      -0.027458       0.017307      -0.042794       0.081325      -0.450662      -0.160100       0.032734       0.127366              7.015808       4.914305       1.414270      -0.525826      10.526624      -1.252516       5.606495          -0.000003
          219              O      15.512402      11.433877      12.913117      -1.012056      54.428605 0.88544255E+03  0.24084486E+05                                11.337307                            8.926092      -0.428011       1.855745                    0.997243      33.434329      93.121308       0.667322       0.337438      -1.158145      -0.030838       0.006313      -0.006527       0.032147      -0.003465       0.005082       0.013665       0.152041       0.054283      -0.086956       0.019432       0.067525             14.725377       9.964050       0.484993       0.234139      25.254529       0.478271       8.957552          -0.000000
          220              O       4.102439      10.386527      14.745533      -0.602026      41.166762 0.54379667E+03  0.13079021E+05                                 9.494310                            7.143757       0.291490       2.147810                    0.998420      27.449460      71.616648       0.723635       0.351923      -1.147378       0.026434       0.024919       0.045917       0.058550      -0.005089      -0.038608       0.023748       0.011756      -0.246557      -0.096393       0.033631       0.062762             12.130857       6.872072       3.274877       2.767520      16.620780       6.646691      12.899719           0.000001
          221              O       4.460616      12.543146      14.309769      -0.597195      36.569254 0.52297437E+03  0.12504409E+05                                 8.809550                            7.081023       0.080497       2.082280                    0.997345      27.554932      72.593758       0.712493       0.359536      -1.136841       0.047010      -0.026855       0.039187       0.066834      -0.012350      -0.059742      -0.030363       0.023388      -0.107040      -0.082948       0.017500       0.065449             10.566353       6.023203      -1.132838       1.855409      11.986403      -4.896596      13.689452          -0.000000
          222              O      16.899904       7.773513      24.708177      -0.590124      40.407974 0.51453142E+03  0.12212390E+05                                 9.377162                            6.954635       0.221487       2.133289                    0.997875      27.066389      70.286583       0.732064       0.352507      -1.146227       0.027233       0.027050      -0.046784       0.060515       0.001155      -0.026851       0.074342       0.018254      -0.104076      -0.094711       0.024832       0.069879             11.931876      15.356121       5.815665      -4.222319      10.561736      -4.533216       9.877772           0.000002
          223              O      19.046988       8.024182      25.235930      -0.604984      40.855451 0.54502867E+03  0.13142751E+05                                 9.484787                            7.197586       0.055012       2.071665                    0.997359      27.607887      72.603929       0.712613       0.356439      -1.141405      -0.031430       0.039870      -0.039756       0.064482      -0.024746       0.016470       0.067410       0.034221       0.038965      -0.084417       0.019797       0.064620             11.802573      13.522391      -4.093544       4.807476       9.987676      -5.150952      11.897653           0.000000
          224              O       5.829834      13.610227      20.996037      -0.413559      24.807555 0.36385258E+03  0.79190494E+04                                 6.583505                            5.784112       0.872542       2.342114                    0.999635      25.510355      63.426998       0.816168       0.344809      -1.152623      -0.012445      -0.057237      -0.036736       0.069141      -0.028047      -0.017335       0.043588       0.080261      -0.448542      -0.159740       0.032692       0.127047              7.014528       4.913352       1.413895       0.525842      10.524796       1.253014       5.605436          -0.000003
          225              O       4.894279      12.246747       0.228132      -1.010744      54.343056 0.88368328E+03  0.24023998E+05                                11.325725                            8.918020      -0.426733       1.856538                    0.997321      33.403632      93.002684       0.667553       0.337498      -1.158126      -0.005724      -0.030073       0.006606       0.031317       0.003796       0.013407      -0.004883      -0.151123       0.051206      -0.085969       0.018427       0.067542             14.708642      25.222499      -0.485970       0.477242       9.954757      -0.234101       8.948670          -0.000000
          226              O      12.472891       7.368053      24.678215      -0.603468      41.179296 0.54404635E+03  0.13086099E+05                                 9.494999                            7.144912       0.291648       2.147611                    0.998423      27.459152      71.637193       0.723673       0.351876      -1.147455      -0.023063       0.025942      -0.044750       0.056635       0.004446       0.023782       0.038319      -0.012873      -0.242383      -0.095096       0.033107       0.061989             12.131006      16.622562      -3.274062       6.643292       6.872241      -2.766460      12.898214           0.000001
          227              O      10.316273       7.726227      25.113979      -0.597662      36.601573 0.52346325E+03  0.12519266E+05                                 8.814905                            7.084006       0.078692       2.081458                    0.997288      27.568823      72.644182       0.712378       0.359503      -1.136845       0.026372       0.046907      -0.038492       0.066162       0.011434      -0.030166       0.059857      -0.023558      -0.108731      -0.082907       0.017116       0.065791             10.574286      11.993601       1.135608      -4.903468       6.027503      -1.858436      13.701755          -0.000000
          228              O      15.085905       7.103007      14.715571      -0.591950      40.458036 0.51532872E+03  0.12236115E+05                                 9.385140                            6.960382       0.219425       2.132449                    0.997838      27.082754      70.344119       0.731701       0.352544      -1.146191      -0.026691       0.026202       0.046573       0.059733      -0.000098       0.073617       0.026573      -0.017844      -0.102014      -0.093374       0.023589       0.069784             11.942605      10.569384      -5.819602      -4.536731      15.372889       4.224644       9.885541           0.000002
          229              O      14.835239       9.250090      14.187819      -0.606152      40.884210 0.54549330E+03  0.13156800E+05                                 9.488167                            7.199509       0.057334       2.072047                    0.997411      27.619997      72.644405       0.712685       0.356326      -1.141492      -0.040636      -0.031327       0.039167       0.064550       0.025545       0.067627      -0.016227      -0.034774       0.036512      -0.085022       0.020576       0.064446             11.806945       9.990921       4.096167      -5.153220      13.527568      -4.811021      11.902346           0.000000
          230              O       9.249195       9.095433      18.427711      -0.413637      24.825663 0.36415801E+03  0.79275741E+04                                 6.587968                            5.787525       0.868981       2.341068                    0.999648      25.515656      63.453291       0.815696       0.344927      -1.152494       0.056859      -0.012492       0.036096       0.068497       0.028058       0.042935       0.017314      -0.081358      -0.447700      -0.159230       0.031944       0.127286              7.019731      10.534025      -1.415737       1.253686       4.916261      -0.526162       5.608908          -0.000003
          231              O       1.636994       0.815753       0.228132      -1.012367      54.461445 0.88593983E+03  0.24101029E+05                                11.344100                            8.930846      -0.429471       1.855282                    0.997382      33.438956      93.135403       0.666903       0.337608      -1.158017       0.006451       0.030067       0.006928       0.031522       0.003776      -0.013651       0.005039      -0.151902       0.054659      -0.086960       0.019565       0.067395             14.735890      25.278404      -0.485941      -0.479135       9.964881       0.233618       8.964386          -0.000000
          232              O       7.120944      18.756985      24.678215      -0.604830      41.215960 0.54465434E+03  0.13104265E+05                                 9.500048                            7.148276       0.293293       2.148015                    0.998441      27.473641      71.682587       0.723605       0.351814      -1.147516       0.023000      -0.026038      -0.045366       0.057141       0.005233      -0.023301      -0.038499      -0.012338      -0.242422      -0.094987       0.032627       0.062360             12.138170      16.632332      -3.276568      -6.647932       6.875973       2.768800      12.906204           0.000001
          233              O       9.277562      18.398812      25.113979      -0.597829      36.595818 0.52341818E+03  0.12517892E+05                                 8.814034                            7.083833       0.079018       2.081678                    0.997312      27.565136      72.633105       0.712368       0.359517      -1.136837      -0.026294      -0.046618      -0.038641       0.066014       0.011365       0.030300      -0.059591      -0.023289      -0.107316      -0.082534       0.017085       0.065449             10.572553      11.991064       1.134608       4.901470       6.026611       1.857649      13.699984          -0.000000
          234              O       4.507891       5.959516      14.715571      -0.590953      40.378294 0.51415517E+03  0.12200675E+05                                 9.371576                            6.951370       0.221380       2.133592                    0.997918      27.057947      70.246231       0.732384       0.352434      -1.146338       0.027195      -0.027047       0.046675       0.060412      -0.001089      -0.073593      -0.026591      -0.017836      -0.103812      -0.093832       0.024589       0.069243             11.923812      10.552562      -5.810570       4.526657      15.350712      -4.217004       9.868162           0.000002
          235              O       4.758556       3.812432      14.187819      -0.605878      40.901203 0.54573570E+03  0.13164268E+05                                 9.491219                            7.201599       0.052973       2.070583                    0.997382      27.624862      72.664553       0.712500       0.356375      -1.141439       0.040660       0.030891       0.039438       0.064520       0.026011      -0.067607       0.015852      -0.034470       0.036984      -0.085012       0.020387       0.064625             11.811081       9.994606       4.097375       5.155705      13.531675       4.812247      11.906962           0.000000
          236              O      10.344630      17.029595      18.427711      -0.413868      24.824551 0.36414057E+03  0.79270139E+04                                 6.587214                            5.786926       0.873038       2.341995                    0.999623      25.517772      63.455601       0.815845       0.344872      -1.152552      -0.056563       0.012871       0.035934       0.068237       0.027791      -0.042714      -0.017576      -0.081036      -0.449147      -0.159607       0.032341       0.127267              7.018897      10.531668      -1.415185      -1.253477       4.916161       0.526187       5.608861          -0.000003
          237              O      15.512391       4.902628      13.369382      -1.012783      54.407684 0.88509541E+03  0.24071382E+05                                11.331384                            8.921990      -0.424084       1.856951                    0.997262      33.430465      93.087033       0.667776       0.337260      -1.158360      -0.029925       0.005798       0.006763       0.031223      -0.003088      -0.005316      -0.013101       0.151755       0.056352      -0.086984       0.019895       0.067089             14.716805       9.960762       0.484347      -0.234483      25.236921      -0.476597       8.952731          -0.000000
          238              O       4.102425       3.855275      11.536966      -0.600881      41.099234 0.54280342E+03  0.13048187E+05                                 9.480952                            7.135000       0.298911       2.150043                    0.998418      27.433187      71.537596       0.724472       0.351703      -1.147644       0.027272       0.026154      -0.046599       0.059993      -0.004742       0.039025      -0.024012       0.010430      -0.247019      -0.096862       0.034384       0.062478             12.111973       6.862606       3.268802      -2.761571      16.596088      -6.633768      12.877224           0.000001
          239              O       4.460602       6.011894      11.972730      -0.597045      36.575027 0.52301791E+03  0.12505941E+05                                 8.810967                            7.081633       0.081981       2.082831                    0.997293      27.557387      72.606026       0.712401       0.359568      -1.136795       0.047817      -0.027357      -0.039660       0.067881      -0.012424       0.059856       0.030622       0.023624      -0.108869      -0.083493       0.017794       0.065699             10.568617       6.024534      -1.134291      -1.856627      11.988543       4.899199      13.692774          -0.000000
          240              O       3.837374       1.242245       1.574322      -0.589623      40.360427 0.51382855E+03  0.12191393E+05                                 9.370185                            6.949938       0.214702       2.131548                    0.997882      27.046587      70.219964       0.732312       0.352513      -1.146236       0.027860       0.027732       0.046922       0.061212       0.002158       0.027681      -0.073945       0.019838      -0.105792      -0.095300       0.026245       0.069056             11.922481      15.345411       5.811052       4.218332      10.553201       4.528171       9.868832           0.000002
          241              O       5.984457       1.492914       1.046569      -0.606079      40.888428 0.54553028E+03  0.13157826E+05                                 9.488937                            7.200231       0.059248       2.072545                    0.997317      27.621890      72.648146       0.712583       0.356373      -1.141462      -0.031198       0.039985       0.039305       0.064164      -0.025060      -0.016472      -0.067304       0.034120       0.038197      -0.084443       0.020000       0.064443             11.808331      13.528665      -4.095940      -4.810311       9.992372       5.154170      11.903956           0.000000
          242              O       5.829810       7.078965       5.286462      -0.412997      24.809775 0.36388504E+03  0.79200807E+04                                 6.584629                            5.785057       0.866159       2.340264                    0.999639      25.508186      63.426780       0.815940       0.344891      -1.152533      -0.013113      -0.057524       0.036037       0.069135      -0.027458       0.017307      -0.042794       0.081325      -0.450661      -0.160100       0.032734       0.127366              7.015809       4.914306       1.414270      -0.525826      10.526625      -1.252516       5.606496          -0.000003
          243              O       4.081403       8.159893      13.369382      -1.012056      54.428605 0.88544247E+03  0.24084483E+05                                11.337307                            8.926091      -0.428011       1.855745                    0.997243      33.434329      93.121308       0.667322       0.337438      -1.158145       0.030838      -0.006313       0.006527       0.032147      -0.003465       0.005082       0.013665       0.152041       0.054283      -0.086956       0.019432       0.067525             14.725377       9.964049       0.484995       0.234140      25.254533       0.478267       8.957551          -0.000000
          244              O      15.491366       9.207243      11.536966      -0.602026      41.166760 0.54379660E+03  0.13079019E+05                                 9.494309                            7.143756       0.291490       2.147810                    0.998420      27.449460      71.616645       0.723635       0.351923      -1.147379      -0.026434      -0.024919      -0.045917       0.058550      -0.005089      -0.038608       0.023748       0.011756      -0.246557      -0.096393       0.033631       0.062762             12.130856       6.872073       3.274879       2.767521      16.620779       6.646691      12.899716           0.000001
          245              O      15.133189       7.050624      11.972730      -0.597195      36.569256 0.52297440E+03  0.12504410E+05                                 8.809550                            7.081023       0.080497       2.082280                    0.997345      27.554932      72.593760       0.712493       0.359536      -1.136841      -0.047010       0.026855      -0.039187       0.066834      -0.012350      -0.059742      -0.030363       0.023388      -0.107040      -0.082948       0.017500       0.065449             10.566353       6.023203      -1.132837       1.855408      11.986404      -4.896596      13.689452          -0.000000
          246              O       2.693901      11.820257       1.574322      -0.590124      40.407977 0.51453145E+03  0.12212391E+05                                 9.377163                            6.954636       0.221487       2.133289                    0.997875      27.066389      70.286585       0.732064       0.352507      -1.146227      -0.027233      -0.027050       0.046784       0.060515       0.001155      -0.026851       0.074342       0.018254      -0.104076      -0.094711       0.024832       0.069879             11.931877      15.356122       5.815665      -4.222319      10.561737      -4.533216       9.877773           0.000002
          247              O       0.546817      11.569588       1.046569      -0.604984      40.855450 0.54502866E+03  0.13142750E+05                                 9.484787                            7.197586       0.055012       2.071665                    0.997359      27.607887      72.603928       0.712613       0.356439      -1.141405       0.031430      -0.039870       0.039756       0.064482      -0.024746       0.016470       0.067410       0.034221       0.038965      -0.084417       0.019797       0.064620             11.802573      13.522391      -4.093543       4.807476       9.987676      -5.150951      11.897653           0.000000
          248              O      13.763971       5.983543       5.286462      -0.413559      24.807554 0.36385255E+03  0.79190486E+04                                 6.583505                            5.784111       0.872542       2.342114                    0.999635      25.510356      63.426998       0.816168       0.344809      -1.152623       0.012445       0.057237       0.036736       0.069141      -0.028047      -0.017335       0.043588       0.080261      -0.448542      -0.159740       0.032692       0.127047              7.014527       4.913351       1.413895       0.525842      10.524795       1.253014       5.605436          -0.000003

******************************************************
Auxiliary information for the entire system
The total spin magnetic moment of the unit cell is   -0.000035
The total net atomic charge of the unit cell is   -0.000013
Accuracy of reproducing the electrostatic potential in the unit cell:
  The inner radius (bohr) =    5.0000
  The outer radius (bohr) =   12.0000
  Valid grid points have density less than (e/(bohr^3)) =    0.0001
  The number of valid grid points were=       268624
  The rms potential error without charges in kcal/mol is=      3.22196
  The rms potential error with partial charges in kcal/mol is=      0.79347
  The RRMSE value at monopole order=      0.24627
  The rms potential error with partial charges and cloud penetration in kcal/mol is=      0.79362
  The RRMSE value at monopole order with cloud penetration is=      0.24632
  The rms potential error with partial charges and atomic dipoles in kcal/mol is=      0.61692
  The RRMSE value at dipole order=      0.19147
  The rms potential error with partial charges, atomic dipoles and cloud penetration in kcal/mol is=      0.61118
  The RRMSE value at dipole order with cloud penetration=      0.18969

******************************************************
The electron densities and ab initio electrostatic potential were computed in VASP using the PBE functional and
projector augmented wave method. See the main text of the journal article for a description of computational details.
The atomic charges, dipoles, and quadrupoles were computed with the DDEC6 method as described in
(a) T. A. Manz and N. Gabaldon Limas, RSC Adv. 6 (2016) 47771-47801 DOI: 10.1039/c6ra04656h
(b) N. Gabaldon Limas and T. A. Manz, RSC Adv. 8 (2018) 2678-2707 DOI: 10.1039/c7ra11829e.
For each atom in the material, the electron cloud parameters were fit to the spherically averaged atom-in-material
electron density using radial positions for which this density was between 10^-4 and 10^-2 electrons per cubic bohr.
The polarizabilities, dispersion coefficients, and quantum Drude oscillator (QDO) parameters were fit using the MCLF method.
The magnetic structure of the system was optimized in VASP from the default ferromagnetic initial guess using spin polarization.
The atomic spin moments (ASMs) were computed on this optimized magnetic structure using the DDEC6 partition as inputs
to the method of T. A. Manz and D. S. Sholl, J. Chem. Theory Comput. 7 (2011) 4146-4164 DOI: 10.1021/ct200539n.
The RMSE and RRMSE were computed using a uniform grid with Ewald summation.
