# Supplementary material for: A collection of forcefield precursors for metal–organic frameworks
Source: RSC Adv. 2019 Nov 13;9(63):36492–507. doi: 10.1039/c9ra07327b (PMC9075174; doi:10.1039/c9ra07327b)
Supplement: RA-009-C9RA07327B-s6353 [file RA-009-C9RA07327B-s6353.xyz]

  108
jmolscript: load "" {1 1 1} spacegroup "x,y,z" unitcell [{      9.776200     0.000000     0.000000 }, {      0.000000     9.927700     0.000000 }, {     -1.289095     0.000000    21.413834 }]
Eu    -0.640543     8.052755    20.723666     1.393224
Eu     3.595001     3.088905    11.397085     1.393224
Eu     9.127648     1.875045     0.690168     1.393241
Eu     4.892104     6.838895    10.016749     1.393240
Cd     4.215803     9.580230    16.796583     0.847054
Cd     0.673763     4.563565    19.406715     0.923380
Cd     8.514855     4.616380    15.324168     0.847054
Cd     2.280694     9.527415    12.714036     0.923379
Cd     4.271302     0.347469     4.617251     0.847054
Cd     7.813342     5.364135     2.007119     0.923386
Cd    -0.027750     5.311319     6.089666     0.847054
Cd     6.206411     0.400285     8.699798     0.923387
H      5.663705     6.915636    14.869766     0.091303
H      3.066263     2.987245    17.336640     0.095210
H      7.066952     1.951786    17.250985     0.091303
H     -0.111806     7.951095    14.784111     0.095210
H      2.823400     3.012064     6.544068     0.091304
H      5.420842     6.940455     4.077194     0.095209
H      1.420153     7.975914     4.162849     0.091304
H      8.598911     1.976605     6.629723     0.095209
C      6.415488     7.623481    17.728085    -0.000638
C      6.227219     8.479249    18.922977     0.597206
C      7.291013     6.600928    17.410304    -0.029563
C      8.318780     5.871242    18.168782     0.610535
C      6.036828     6.975202    15.719681     0.162389
C      1.610019     0.461638    18.255508     0.018709
C      1.498602     8.915075    18.206256     0.607796
C      0.892613     1.490148    18.853596    -0.011011
C     -0.228155     1.560634    19.786168     0.602170
C      2.498396     2.360807    17.724230     0.171257
C      6.315170     2.659631    14.392666    -0.000638
C      6.503438     3.515399    13.197774     0.597207
C      5.439645     1.637078    14.710447    -0.029563
C      4.411878     0.907392    13.951969     0.610535
C      6.693830     2.011352    16.401070     0.162390
C      1.344439     5.425488    13.865243     0.018710
C      1.455855     3.951225    13.914495     0.607796
C      2.061844     6.453998    13.267155    -0.011011
C      3.182613     6.524484    12.334583     0.602170
C      0.456061     7.324657    14.396521     0.171257
C      2.071617     2.304219     3.685749    -0.000637
C      2.259886     1.448451     2.490857     0.597211
C      1.196092     3.326772     4.003530    -0.029564
C      0.168325     4.056458     3.245052     0.610545
C      2.450277     2.952498     5.694153     0.162390
C      6.877086     9.466062     3.158326     0.018708
C      6.988503     1.012625     3.207578     0.607800
C      7.594492     8.437552     2.560238    -0.011006
C      8.715260     8.367066     1.627666     0.602172
C      5.988709     7.566893     3.689604     0.171256
C      2.171935     7.268069     7.021168    -0.000637
C      1.983667     6.412301     8.216060     0.597212
C      3.047460     8.290622     6.703387    -0.029564
C      4.075227     9.020308     7.461865     0.610545
C      1.793275     7.916348     5.012764     0.162391
C      7.142666     4.502212     7.548591     0.018709
C      7.031250     5.976475     7.499339     0.607801
C      6.425261     3.473702     8.146679    -0.011006
C      5.304492     3.403216     9.079251     0.602172
C      8.031044     2.603043     7.017313     0.171256
N      5.609940     7.833948    16.639834    -0.310438
N      7.049796     6.204813    16.123118    -0.335959
N      2.629652     1.034466    17.541356    -0.296287
N      1.478303     2.692392    18.510975    -0.334480
N      7.120718     2.870098    15.480917    -0.310439
N      5.680861     1.240962    15.997633    -0.335959
N      0.324805     5.998316    14.579395    -0.296287
N      1.476155     7.656242    13.609776    -0.334480
N      2.877165     2.093752     4.774000    -0.310438
N      1.437309     3.722888     5.290716    -0.335959
N      5.857453     8.893234     3.872478    -0.296289
N      7.008802     7.235308     2.902859    -0.334480
N      1.366387     7.057602     5.932917    -0.310438
N      2.806244     8.686737     5.416201    -0.335959
N      8.162300     3.929384     6.834439    -0.296288
N      7.010950     2.271458     7.804058    -0.334480
O      5.253933     9.271479    18.932185    -0.572704
O      7.015584     8.393870    19.890668    -0.622248
O      8.561472     6.126384    19.382732    -0.604380
O     -0.815732     4.950944    17.594248    -0.534522
O      2.338246     8.296579    17.526367    -0.545421
O      0.545820     8.343239    18.816764    -0.676750
O     -0.797809     0.525175    20.268408    -0.614620
O     -0.649121     2.702320    20.169476    -0.631199
O      7.476724     4.307629    13.188566    -0.572704
O      5.715074     3.430020    12.230083    -0.622248
O      4.169185     1.162534    12.738019    -0.604381
O      3.770189    -0.012906    14.526503    -0.534522
O      0.616211     3.332729    14.594384    -0.545420
O      2.408638     3.379389    13.303987    -0.676750
O      3.752267     5.489025    11.852343    -0.614620
O      3.603579     7.666170    11.951275    -0.631199
O      3.233172     0.656221     2.481649    -0.572702
O      1.471521     1.533830     1.523166    -0.622265
O     -0.074367     3.801316     2.031102    -0.604411
O      9.302837     4.976756     3.819586    -0.534518
O      6.148859     1.631121     3.887467    -0.545422
O      7.941285     1.584461     2.597070    -0.676764
O      9.284914     9.402525     1.145426    -0.614602
O      9.136226     7.225380     1.244358    -0.631233
O      1.010381     5.620071     8.225268    -0.572703
O      2.772031     6.497680     9.183751    -0.622265
O      4.317920     8.765166     8.675815    -0.604411
O      4.716916     0.012906     6.887331    -0.534519
O      7.870894     6.594971     6.819450    -0.545421
O      6.078467     6.548311     8.109847    -0.676764
O      4.734838     4.438675     9.561491    -0.614601
O      4.883526     2.261530     9.462559    -0.631232

The following XYZ coordinates are in angstroms. Other properties are in atomic units.
The sperically averaged electron density of each atom fit to a function of the form exp(a - br)
eigen_1, eigen_2 and eigen_3 are the three eigenvalues of traceless quadrupole moment tensor
  atom number  atomic symbol              X              Y              Z     net charge C6 coefficient C8 coefficient C10 coefficient fluctuating dipole atomic polarizability isotropic forcefield polarizability              a              b squared Pearson coefficient          <r^3>          <r^4>         wp_QDO          m_QDO          q_QDO       dipole_x       dipole_y       dipole_z         dipole            Qxy            Qxz            Qyz     Q(x^2-y^2)  Q(3z^2 - R^2)        eigen_1        eigen_2        eigen_3 static polarizability      alpha(xx)      alpha(xy)      alpha(xz)      alpha(yy)      alpha(yz)      alpha(zz) atomic spin moment
            1             Eu      -0.640543       8.052755      20.723666       1.393224     203.826265 0.50766976E+04  0.19992152E+06                                24.201958                           20.433225       0.411050       1.832536                    0.999079      92.711791     249.993159       0.504317       0.308407      -1.266002      -0.052854       0.056612      -0.042466       0.088328       0.007856       0.144260      -0.030141       0.076469      -0.085823      -0.144767      -0.017830       0.162598             27.562310      23.621286       1.650325      -7.178426      23.798148       2.049544      35.267496           0.000011
            2             Eu       3.595001       3.088905      11.397085       1.393224     203.826227 0.50766971E+04  0.19992149E+06                                24.201952                           20.433222       0.411053       1.832537                    0.999079      92.711805     249.993178       0.504318       0.308407      -1.266002       0.052854       0.056617       0.042467       0.088331      -0.007856       0.144260       0.030140       0.076469      -0.085824      -0.144767      -0.017830       0.162598             27.562302      23.621271      -1.650320      -7.178426      23.798137      -2.049548      35.267499           0.000016
            3             Eu       9.127648       1.875045       0.690168       1.393241     203.822938 0.50765895E+04  0.19991606E+06                                24.201662                           20.432975       0.411156       1.832564                    0.999079      92.711058     249.989859       0.504322       0.308406      -1.266004       0.052851      -0.056614       0.042532       0.088359       0.007891       0.144289      -0.030062       0.076534      -0.085912      -0.144778      -0.017857       0.162634             27.561981      23.620684       1.649960      -7.178186      23.797771       2.050066      35.267489           0.000009
            4             Eu       4.892104       6.838895      10.016749       1.393240     203.823189 0.50765977E+04  0.19991647E+06                                24.201686                           20.432995       0.411156       1.832564                    0.999079      92.711093     249.990036       0.504322       0.308406      -1.266004      -0.052851      -0.056614      -0.042531       0.088359      -0.007891       0.144289       0.030062       0.076534      -0.085910      -0.144777      -0.017857       0.162635             27.562009      23.620704      -1.649957      -7.178196      23.797788      -2.050065      35.267534           0.000014
            5             Cd       4.215803       9.580230      16.796583       0.847054     201.290082 0.47762365E+04  0.18534706E+06                                25.437841                           21.057601       1.084282       2.035798                    0.997687      79.532715     213.280761       0.453360       0.348147      -1.227521      -0.048846      -0.050156       0.003219       0.070085       0.078299       0.078523       0.031422      -0.007033       0.368402      -0.145086      -0.021365       0.166452             29.849834      37.608795      -7.976693      -4.879649      27.326930      -4.937019      24.613777          -0.000003
            6             Cd       0.673763       4.563565      19.406715       0.923380     143.111772 0.36492422E+04  0.13352381E+06                                21.063296                           18.886307       0.856074       1.978858                    0.999318      77.934571     208.629000       0.456696       0.366541      -1.201606      -0.037636       0.040093       0.019068       0.058202       0.135746      -0.000365      -0.044041       0.099043       0.322805      -0.202479       0.073772       0.128707             23.242703      18.740543      -7.178199       1.834134      33.993790      -2.109019      16.993776           0.000003
            7             Cd       8.514855       4.616380      15.324168       0.847054     201.290099 0.47762374E+04  0.18534711E+06                                25.437842                           21.057603       1.084284       2.035798                    0.997687      79.532724     213.280787       0.453360       0.348147      -1.227521       0.048846      -0.050157      -0.003219       0.070085      -0.078299       0.078523      -0.031423      -0.007032       0.368401      -0.145086      -0.021365       0.166452             29.849833      37.608792       7.976700      -4.879655      27.326931       4.937009      24.613774          -0.000003
            8             Cd       2.280694       9.527415      12.714036       0.923379     143.111082 0.36492203E+04  0.13352279E+06                                21.063217                           18.886241       0.856088       1.978863                    0.999318      77.934447     208.628423       0.456697       0.366541      -1.201607       0.037636       0.040094      -0.019069       0.058203      -0.135749      -0.000365       0.044040       0.099043       0.322812      -0.202482       0.073773       0.128709             23.242611      18.740474       7.178161       1.834128      33.993639       2.109004      16.993719          -0.000003
            9             Cd       4.271302       0.347469       4.617251       0.847054     201.290209 0.47762393E+04  0.18534720E+06                                25.437852                           21.057608       1.084283       2.035798                    0.997687      79.532736     213.280828       0.453360       0.348148      -1.227521       0.048846       0.050156      -0.003220       0.070085       0.078300       0.078524       0.031423      -0.007033       0.368401      -0.145087      -0.021365       0.166452             29.849849      37.608796      -7.976674      -4.879673      27.326958      -4.937043      24.613791          -0.000002
           10             Cd       7.813342       5.364135       2.007119       0.923386     143.111930 0.36492396E+04  0.13352371E+06                                21.063337                           18.886321       0.856069       1.978859                    0.999318      77.934393     208.628601       0.456695       0.366542      -1.201606       0.037652      -0.040080      -0.019071       0.058204       0.135745      -0.000374      -0.044051       0.099050       0.322767      -0.202473       0.073761       0.128712             23.242782      18.740562      -7.178300       1.834087      33.994045      -2.108924      16.993740           0.000004
           11             Cd      -0.027750       5.311319       6.089666       0.847054     201.290136 0.47762356E+04  0.18534702E+06                                25.437847                           21.057601       1.084282       2.035798                    0.997687      79.532713     213.280752       0.453360       0.348148      -1.227521      -0.048846       0.050157       0.003219       0.070086      -0.078299       0.078523      -0.031422      -0.007033       0.368401      -0.145086      -0.021365       0.166451             29.849846      37.608798       7.976680      -4.879679      27.326952       4.937036      24.613788          -0.000002
           12             Cd       6.206411       0.400285       8.699798       0.923387     143.111534 0.36492264E+04  0.13352309E+06                                21.063293                           18.886282       0.856081       1.978863                    0.999318      77.934311     208.628235       0.456696       0.366542      -1.201606      -0.037654      -0.040081       0.019069       0.058206      -0.135748      -0.000377       0.044049       0.099044       0.322777      -0.202476       0.073760       0.128716             23.242732      18.740522       7.178282       1.834082      33.993967       2.108907      16.993707          -0.000002
           13              H       5.663705       6.915636      14.869766       0.091303       1.141311 0.78245409E+01  0.75954046E+02                                 1.772006                            1.611963      -0.755681       2.517153                    0.999616       3.386313       9.251956       0.506677       1.245324      -0.717877      -0.022694      -0.005854      -0.047370       0.052850      -0.014088       0.010770       0.008977       0.002003       0.030427      -0.024754       0.008682       0.016071              1.838655       1.667395       0.015173       0.539550       1.438812       0.123637       2.409759          -0.000002
           14              H       3.066263       2.987245      17.336640       0.095210       1.234191 0.86378572E+01  0.85680697E+02                                 1.854138                            1.686897      -0.762671       2.516920                    0.999637       3.360413       9.187043       0.499835       1.235385      -0.721560       0.031363       0.036068      -0.029742       0.056295       0.005932      -0.017992      -0.005467      -0.014341      -0.031445      -0.024710       0.004311       0.020398              1.924033       2.021108       0.514725      -0.402882       2.046400      -0.393588       1.704592          -0.000001
           15              H       7.066952       1.951786      17.250985       0.091303       1.141309 0.78245238E+01  0.75953829E+02                                 1.772003                            1.611960      -0.755677       2.517155                    0.999616       3.386309       9.251938       0.506678       1.245323      -0.717878       0.022694      -0.005854       0.047370       0.052850       0.014088       0.010770      -0.008977       0.002003       0.030427      -0.024754       0.008682       0.016071              1.838652       1.667391      -0.015173       0.539547       1.438809      -0.123637       2.409754          -0.000003
           16              H      -0.111806       7.951095      14.784111       0.095210       1.234191 0.86378606E+01  0.85680734E+02                                 1.854137                            1.686897      -0.762669       2.516920                    0.999637       3.360414       9.187044       0.499835       1.235385      -0.721560      -0.031363       0.036067       0.029742       0.056294      -0.005932      -0.017992       0.005467      -0.014341      -0.031445      -0.024710       0.004311       0.020398              1.924033       2.021107      -0.514725      -0.402882       2.046399       0.393588       1.704591          -0.000001
           17              H       2.823400       3.012064       6.544068       0.091304       1.141307 0.78245107E+01  0.75953672E+02                                 1.772002                            1.611959      -0.755682       2.517153                    0.999616       3.386305       9.251926       0.506678       1.245324      -0.717878       0.022694       0.005854       0.047370       0.052851      -0.014088       0.010770       0.008977       0.002003       0.030427      -0.024753       0.008682       0.016071              1.838650       1.667391       0.015173       0.539548       1.438808       0.123636       2.409751          -0.000002
           18              H       5.420842       6.940455       4.077194       0.095209       1.234193 0.86378703E+01  0.85680855E+02                                 1.854139                            1.686898      -0.762671       2.516919                    0.999637       3.360416       9.187051       0.499835       1.235385      -0.721560      -0.031363      -0.036067       0.029742       0.056294       0.005933      -0.017992      -0.005467      -0.014341      -0.031444      -0.024709       0.004311       0.020398              1.924034       2.021109       0.514725      -0.402882       2.046401      -0.393588       1.704593          -0.000000
           19              H       1.420153       7.975914       4.162849       0.091304       1.141306 0.78244954E+01  0.75953479E+02                                 1.771999                            1.611957      -0.755680       2.517154                    0.999616       3.386302       9.251912       0.506679       1.245323      -0.717878      -0.022693       0.005854      -0.047370       0.052850       0.014088       0.010770      -0.008977       0.002003       0.030427      -0.024753       0.008682       0.016071              1.838647       1.667388      -0.015173       0.539546       1.438807      -0.123636       2.409747          -0.000003
           20              H       8.598911       1.976605       6.629723       0.095209       1.234193 0.86378797E+01  0.85680975E+02                                 1.854140                            1.686899      -0.762671       2.516919                    0.999637       3.360419       9.187062       0.499835       1.235385      -0.721560       0.031363      -0.036067      -0.029742       0.056294      -0.005932      -0.017992       0.005467      -0.014342      -0.031444      -0.024710       0.004311       0.020398              1.924035       2.021110      -0.514725      -0.402882       2.046402       0.393588       1.704593          -0.000001
           21              C       6.415488       7.623481      17.728085      -0.000638      37.393822 0.43739661E+03  0.10268887E+05                                 9.707954                            6.982704       0.109758       2.025100                    0.999602      27.922819      79.459660       0.624101       0.418026      -1.066273      -0.026485      -0.006258      -0.071544       0.076545       0.021461       0.011840      -0.014316       0.029262       0.023356      -0.037252       0.013683       0.023569             11.518600       9.183765      -4.170629       0.447339      11.900072       4.896609      13.471962          -0.000013
           22              C       6.227219       8.479249      18.922977       0.597206      24.461381 0.25079383E+03  0.52104206E+04                                 7.739434                            5.641990      -0.068053       2.031317                    0.999420      22.636151      64.014942       0.619400       0.475969      -1.015025      -0.005885       0.042081       0.064059       0.076870       0.067761      -0.034553      -0.051585      -0.015597      -0.061571      -0.062687      -0.045312       0.107998              8.910708       8.938327      -2.361209       2.417483       7.207782       1.978835      10.586014           0.000011
           23              C       7.291013       6.600928      17.410304      -0.029563      37.962873 0.43654990E+03  0.10242843E+05                                 9.786784                            6.948905       0.152745       2.041478                    0.999620      28.023307      79.691074       0.629346       0.414792      -1.068471      -0.027395      -0.002542      -0.069124       0.074398       0.011645       0.017166       0.006223       0.005942       0.084904      -0.026902      -0.009695       0.036597             11.781842      13.093986      -6.531773       3.638784      11.503787      -0.347124      10.747755          -0.000012
           24              C       8.318780       5.871242      18.168782       0.610535      23.857820 0.25368329E+03  0.53085743E+04                                 7.777043                            5.752318      -0.217975       1.983594                    0.999448      22.884707      65.879596       0.598405       0.489131      -1.003758       0.044925      -0.033792       0.042467       0.070453       0.075080      -0.050259      -0.007390      -0.031054      -0.057856      -0.086827      -0.012116       0.098942              9.025674       8.488504      -3.494586       2.448023       8.636602       0.508141       9.951916           0.000011
           25              C       6.036828       6.975202      15.719681       0.162389      24.485484 0.29088067E+03  0.62020529E+04                                 7.317287                            5.664512       0.392735       2.139132                    0.999549      25.239466      69.726596       0.694455       0.413658      -1.063031       0.012620      -0.001019       0.048087       0.049726       0.028802       0.012902      -0.006692       0.009745       0.038668      -0.039159       0.013329       0.025830              8.147158       7.598365      -2.211671       2.373250       6.970791       1.420478       9.872318          -0.000016
           26              C       1.610019       0.461638      18.255508       0.018709      36.372670 0.42307572E+03  0.98390213E+04                                 9.517416                            6.858532       0.130369       2.041391                    0.999501      27.280777      76.975819       0.631680       0.416942      -1.068194       0.038791       0.048252      -0.030312       0.068933       0.019903       0.008709      -0.020557       0.052006       0.030820      -0.046603       0.018723       0.027880             11.227769       9.391362      -0.527197      -3.331794      17.185262       1.347594       7.106684          -0.000004
           27              C       1.498602       8.915075      18.206256       0.607796      24.325582 0.24876639E+03  0.51588088E+04                                 7.723518                            5.623491      -0.156014       2.004165                    0.999278      22.534541      63.708854       0.619579       0.476707      -1.014438      -0.022393      -0.066907      -0.005351       0.070757       0.002819       0.080987      -0.003972       0.092803       0.139422      -0.070595      -0.046053       0.116648              8.879496       9.537613       1.092999      -3.476506      10.685239       0.084804       6.415635           0.000009
           28              C       0.892613       1.490148      18.853596      -0.011011      39.073344 0.43263667E+03  0.10124811E+05                                10.014186                            6.941593       0.144906       2.044442                    0.999509      27.661880      78.475775       0.626637       0.417663      -1.066986       0.049692       0.050462      -0.040984       0.081825       0.025190       0.003174      -0.030403      -0.019150      -0.026923      -0.039606      -0.003533       0.043139             12.318211      14.408415      -1.448007      -7.974044      10.758812       1.198949      11.787408           0.000000
           29              C      -0.228155       1.560634      19.786168       0.602170      25.036936 0.25740421E+03  0.53859798E+04                                 7.924856                            5.718017      -0.105748       2.015052                    0.999356      22.825350      64.911199       0.614541       0.476328      -1.014207      -0.058260       0.014652       0.040782       0.072609       0.002438       0.087397      -0.003160       0.029653       0.054744      -0.075945      -0.023656       0.099601              9.376057       9.294171       0.532512      -4.831607       9.404072      -0.496920       9.429926           0.000007
           30              C       2.498396       2.360807      17.724230       0.171257      24.834856 0.29677226E+03  0.63783301E+04                                 7.486592                            5.791184       0.281890       2.105391                    0.999825      25.482250      71.365478       0.672481       0.423782      -1.053501      -0.045728      -0.039138      -0.003331       0.060282       0.015935       0.013639      -0.039714       0.029158       0.041576      -0.054287       0.014360       0.039927              8.362635       8.894236       0.838576      -3.482890       9.683125      -0.875408       6.510543           0.000005
           31              C       6.315170       2.659631      14.392666      -0.000638      37.393806 0.43739638E+03  0.10268879E+05                                 9.707948                            6.982700       0.109759       2.025100                    0.999602      27.922812      79.459602       0.624102       0.418026      -1.066273       0.026485      -0.006258       0.071544       0.076545      -0.021461       0.011839       0.014316       0.029262       0.023356      -0.037253       0.013683       0.023569             11.518591       9.183758       4.170624       0.447340      11.900064      -4.896604      13.471951          -0.000012
           32              C       6.503438       3.515399      13.197774       0.597207      24.461333 0.25079324E+03  0.52104045E+04                                 7.739420                            5.641980      -0.068050       2.031318                    0.999420      22.636122      64.014806       0.619401       0.475969      -1.015026       0.005886       0.042080      -0.064059       0.076870      -0.067761      -0.034553       0.051585      -0.015598      -0.061572      -0.062687      -0.045312       0.107999              8.910691       8.938306       2.361201       2.417480       7.207768      -1.978832      10.585999           0.000010
           33              C       5.439645       1.637078      14.710447      -0.029563      37.962875 0.43655006E+03  0.10242847E+05                                 9.786783                            6.948905       0.152746       2.041478                    0.999620      28.023313      79.691082       0.629346       0.414792      -1.068471       0.027394      -0.002542       0.069124       0.074398      -0.011645       0.017166      -0.006223       0.005943       0.084904      -0.026902      -0.009695       0.036597             11.781839      13.093979       6.531770       3.638775      11.503788       0.347116      10.747750          -0.000012
           34              C       4.411878       0.907392      13.951969       0.610535      23.857835 0.25368355E+03  0.53085807E+04                                 7.777044                            5.752320      -0.217975       1.983594                    0.999448      22.884710      65.879595       0.598405       0.489131      -1.003758      -0.044925      -0.033791      -0.042467       0.070452      -0.075080      -0.050259       0.007390      -0.031054      -0.057855      -0.086826      -0.012115       0.098942              9.025675       8.488508       3.494585       2.448026       8.636600      -0.508140       9.951918           0.000010
           35              C       6.693830       2.011352      16.401070       0.162390      24.485458 0.29088045E+03  0.62020463E+04                                 7.317279                            5.664509       0.392741       2.139134                    0.999549      25.239445      69.726502       0.694455       0.413658      -1.063031      -0.012620      -0.001019      -0.048086       0.049725      -0.028802       0.012901       0.006692       0.009744       0.038669      -0.039159       0.013330       0.025829              8.147148       7.598352       2.211669       2.373241       6.970786      -1.420479       9.872307          -0.000014
           36              C       1.344439       5.425488      13.865243       0.018710      36.372661 0.42307562E+03  0.98390185E+04                                 9.517415                            6.858531       0.130367       2.041390                    0.999501      27.280771      76.975804       0.631680       0.416942      -1.068194      -0.038791       0.048252       0.030312       0.068933      -0.019902       0.008708       0.020557       0.052005       0.030821      -0.046603       0.018724       0.027879             11.227767       9.391361       0.527201      -3.331794      17.185257      -1.347598       7.106684          -0.000005
           37              C       1.455855       3.951225      13.914495       0.607796      24.325588 0.24876651E+03  0.51588113E+04                                 7.723518                            5.623491      -0.156012       2.004166                    0.999278      22.534534      63.708815       0.619579       0.476707      -1.014438       0.022393      -0.066907       0.005352       0.070757      -0.002819       0.080987       0.003972       0.092803       0.139422      -0.070595      -0.046053       0.116648              8.879495       9.537614      -1.092995      -3.476506      10.685237      -0.084806       6.415634           0.000009
           38              C       2.061844       6.453998      13.267155      -0.011011      39.073351 0.43263684E+03  0.10124817E+05                                10.014188                            6.941595       0.144904       2.044441                    0.999509      27.661890      78.475813       0.626637       0.417663      -1.066986      -0.049692       0.050462       0.040984       0.081825      -0.025190       0.003173       0.030403      -0.019151      -0.026922      -0.039606      -0.003534       0.043139             12.318213      14.408413       1.448007      -7.974041      10.758820      -1.198950      11.787406           0.000002
           39              C       3.182613       6.524484      12.334583       0.602170      25.036939 0.25740434E+03  0.53859832E+04                                 7.924859                            5.718019      -0.105749       2.015051                    0.999356      22.825351      64.911214       0.614540       0.476329      -1.014207       0.058260       0.014652      -0.040782       0.072609      -0.002438       0.087397       0.003160       0.029653       0.054744      -0.075945      -0.023656       0.099601              9.376060       9.294175      -0.532513      -4.831607       9.404075       0.496921       9.429929           0.000007
           40              C       0.456061       7.324657      14.396521       0.171257      24.834866 0.29677252E+03  0.63783371E+04                                 7.486595                            5.791187       0.281890       2.105391                    0.999825      25.482254      71.365498       0.672480       0.423782      -1.053500       0.045728      -0.039138       0.003332       0.060282      -0.015935       0.013640       0.039714       0.029158       0.041576      -0.054287       0.014360       0.039927              8.362637       8.894241      -0.838577      -3.482891       9.683127       0.875409       6.510545           0.000005
           41              C       2.071617       2.304219       3.685749      -0.000637      37.393674 0.43739558E+03  0.10268856E+05                                 9.707926                            6.982695       0.109769       2.025104                    0.999602      27.922777      79.459487       0.624102       0.418026      -1.066273       0.026484       0.006258       0.071544       0.076545       0.021462       0.011840      -0.014316       0.029263       0.023356      -0.037254       0.013683       0.023570             11.518550       9.183749      -4.170620       0.447340      11.900007       4.896558      13.471894          -0.000013
           42              C       2.259886       1.448451       2.490857       0.597211      24.461291 0.25079311E+03  0.52104021E+04                                 7.739430                            5.641993      -0.068044       2.031322                    0.999420      22.636075      64.014720       0.619398       0.475971      -1.015024       0.005884      -0.042082      -0.064060       0.076871       0.067762      -0.034554      -0.051584      -0.015597      -0.061572      -0.062687      -0.045313       0.108000              8.910697       8.938315      -2.361223       2.417476       7.207776       1.978813      10.585998           0.000011
           43              C       1.196092       3.326772       4.003530      -0.029564      37.962841 0.43654960E+03  0.10242834E+05                                 9.786780                            6.948903       0.152758       2.041483                    0.999620      28.023282      79.690979       0.629346       0.414792      -1.068471       0.027395       0.002541       0.069124       0.074398       0.011645       0.017167       0.006223       0.005942       0.084911      -0.026903      -0.009696       0.036600             11.781836      13.093991      -6.531747       3.638812      11.503738      -0.347132      10.747779          -0.000012
           44              C       0.168325       4.056458       3.245052       0.610545      23.857692 0.25368063E+03  0.53085078E+04                                 7.777039                            5.752304      -0.218004       1.983588                    0.999448      22.884589      65.879311       0.598402       0.489134      -1.003756      -0.044925       0.033791      -0.042472       0.070456       0.075080      -0.050261      -0.007392      -0.031056      -0.057853      -0.086827      -0.012116       0.098944              9.025680       8.488492      -3.494559       2.448034       8.636585       0.508177       9.951962           0.000011
           45              C       2.450277       2.952498       5.694153       0.162390      24.485447 0.29088028E+03  0.62020423E+04                                 7.317281                            5.664510       0.392738       2.139134                    0.999549      25.239432      69.726481       0.694455       0.413658      -1.063031      -0.012620       0.001019      -0.048087       0.049725       0.028803       0.012901      -0.006692       0.009745       0.038668      -0.039159       0.013330       0.025830              8.147150       7.598362      -2.211672       2.373247       6.970786       1.420472       9.872302          -0.000016
           46              C       6.877086       9.466062       3.158326       0.018708      36.372683 0.42307499E+03  0.98389987E+04                                 9.517415                            6.858522       0.130370       2.041391                    0.999501      27.280751      76.975687       0.631681       0.416941      -1.068194      -0.038791      -0.048251       0.030311       0.068932       0.019904       0.008707      -0.020558       0.052006       0.030819      -0.046604       0.018724       0.027880             11.227778       9.391348      -0.527186      -3.331784      17.185309       1.347593       7.106676          -0.000005
           47              C       6.988503       1.012625       3.207578       0.607800      24.325491 0.24876497E+03  0.51587743E+04                                 7.723510                            5.623481      -0.156013       2.004167                    0.999278      22.534504      63.708805       0.619578       0.476708      -1.014437       0.022394       0.066907       0.005350       0.070758       0.002819       0.080987      -0.003971       0.092805       0.139421      -0.070595      -0.046053       0.116648              8.879488       9.537583       1.093020      -3.476485      10.685264       0.084790       6.415615           0.000009
           48              C       7.594492       8.437552       2.560238      -0.011006      39.073224 0.43263489E+03  0.10124761E+05                                10.014179                            6.941588       0.144908       2.044444                    0.999509      27.661802      78.475567       0.626636       0.417664      -1.066986      -0.049691      -0.050463       0.040982       0.081824       0.025187       0.003172      -0.030401      -0.019153      -0.026925      -0.039602      -0.003535       0.043137             12.318199      14.408390      -1.448032      -7.974027      10.758816       1.198973      11.787391           0.000001
           49              C       8.715260       8.367066       1.627666       0.602172      25.036888 0.25740439E+03  0.53859877E+04                                 7.924870                            5.718034      -0.105831       2.015025                    0.999356      22.825375      64.911422       0.614537       0.476331      -1.014205       0.058258      -0.014658      -0.040781       0.072608       0.002440       0.087403      -0.003163       0.029656       0.054746      -0.075950      -0.023657       0.099607              9.376070       9.294214       0.532523      -4.831640       9.404024      -0.496942       9.429972           0.000007
           50              C       5.988709       7.566893       3.689604       0.171256      24.834892 0.29677275E+03  0.63783427E+04                                 7.486596                            5.791186       0.281892       2.105391                    0.999825      25.482277      71.365546       0.672481       0.423782      -1.053501       0.045728       0.039138       0.003331       0.060282       0.015936       0.013639      -0.039714       0.029158       0.041578      -0.054287       0.014360       0.039927              8.362640       8.894238       0.838574      -3.482891       9.683136      -0.875405       6.510546           0.000005
           51              C       2.171935       7.268069       7.021168      -0.000637      37.393699 0.43739581E+03  0.10268863E+05                                 9.707930                            6.982697       0.109770       2.025104                    0.999602      27.922787      79.459524       0.624102       0.418026      -1.066273      -0.026485       0.006258      -0.071544       0.076545      -0.021462       0.011840       0.014317       0.029263       0.023357      -0.037254       0.013684       0.023570             11.518556       9.183752       4.170621       0.447340      11.900013      -4.896563      13.471902          -0.000011
           52              C       1.983667       6.412301       8.216060       0.597212      24.461269 0.25079279E+03  0.52103940E+04                                 7.739426                            5.641990      -0.068043       2.031322                    0.999420      22.636069      64.014703       0.619398       0.475971      -1.015024      -0.005884      -0.042081       0.064061       0.076871      -0.067762      -0.034554       0.051584      -0.015598      -0.061572      -0.062687      -0.045313       0.107999              8.910692       8.938306       2.361218       2.417477       7.207772      -1.978813      10.585999           0.000009
           53              C       3.047460       8.290622       6.703387      -0.029564      37.962848 0.43654969E+03  0.10242836E+05                                 9.786779                            6.948902       0.152759       2.041483                    0.999620      28.023292      79.691003       0.629346       0.414792      -1.068471      -0.027395       0.002541      -0.069124       0.074398      -0.011645       0.017166      -0.006223       0.005942       0.084911      -0.026903      -0.009696       0.036600             11.781835      13.093988       6.531748       3.638807      11.503739       0.347131      10.747777          -0.000013
           54              C       4.075227       9.020308       7.461865       0.610545      23.857709 0.25368088E+03  0.53085133E+04                                 7.777037                            5.752303      -0.218002       1.983588                    0.999448      22.884588      65.879271       0.598403       0.489133      -1.003756       0.044925       0.033791       0.042473       0.070456      -0.075079      -0.050261       0.007392      -0.031056      -0.057852      -0.086827      -0.012116       0.098943              9.025678       8.488495       3.494559       2.448036       8.636582      -0.508174       9.951958           0.000011
           55              C       1.793275       7.916348       5.012764       0.162391      24.485426 0.29087999E+03  0.62020345E+04                                 7.317277                            5.664508       0.392742       2.139135                    0.999549      25.239419      69.726431       0.694455       0.413658      -1.063031       0.012620       0.001019       0.048086       0.049725      -0.028802       0.012901       0.006692       0.009744       0.038668      -0.039159       0.013330       0.025829              8.147145       7.598356       2.211669       2.373243       6.970780      -1.420472       9.872297          -0.000014
           56              C       7.142666       4.502212       7.548591       0.018709      36.372715 0.42307538E+03  0.98390103E+04                                 9.517421                            6.858525       0.130368       2.041391                    0.999501      27.280764      76.975744       0.631680       0.416941      -1.068194       0.038791      -0.048251      -0.030311       0.068932      -0.019904       0.008707       0.020558       0.052006       0.030818      -0.046603       0.018723       0.027880             11.227785       9.391353       0.527192      -3.331786      17.185323      -1.347598       7.106679          -0.000002
           57              C       7.031250       5.976475       7.499339       0.607801      24.325509 0.24876521E+03  0.51587802E+04                                 7.723514                            5.623484      -0.156011       2.004167                    0.999278      22.534506      63.708813       0.619578       0.476708      -1.014437      -0.022394       0.066907      -0.005351       0.070758      -0.002819       0.080987       0.003971       0.092805       0.139420      -0.070595      -0.046053       0.116648              8.879493       9.537590      -1.093017      -3.476487      10.685270      -0.084792       6.415618           0.000009
           58              C       6.425261       3.473702       8.146679      -0.011006      39.073236 0.43263509E+03  0.10124768E+05                                10.014181                            6.941589       0.144906       2.044443                    0.999509      27.661817      78.475627       0.626636       0.417664      -1.066986       0.049690      -0.050463      -0.040982       0.081824      -0.025187       0.003172       0.030400      -0.019153      -0.026925      -0.039601      -0.003536       0.043137             12.318201      14.408390       1.448032      -7.974025      10.758825      -1.198973      11.787389          -0.000000
           59              C       5.304492       3.403216       9.079251       0.602172      25.036901 0.25740462E+03  0.53859938E+04                                 7.924874                            5.718038      -0.105831       2.015025                    0.999356      22.825380      64.911444       0.614536       0.476331      -1.014205      -0.058258      -0.014658       0.040781       0.072608      -0.002441       0.087403       0.003163       0.029656       0.054746      -0.075950      -0.023657       0.099607              9.376075       9.294220      -0.532524      -4.831642       9.404028       0.496943       9.429975           0.000008
           60              C       8.031044       2.603043       7.017313       0.171256      24.834925 0.29677332E+03  0.63783587E+04                                 7.486607                            5.791194       0.281887       2.105389                    0.999825      25.482298      71.365655       0.672480       0.423782      -1.053500      -0.045728       0.039138      -0.003331       0.060282      -0.015936       0.013639       0.039714       0.029157       0.041577      -0.054287       0.014360       0.039927              8.362651       8.894252      -0.838574      -3.482896       9.683149       0.875406       6.510554           0.000005
           61              N       5.609940       7.833948      16.639834      -0.310438      39.699518 0.56184767E+03  0.13833169E+05                                 9.683576                            7.623159       0.094582       2.027783                    0.999339      29.318516      81.343850       0.641387       0.387867      -1.102882       0.094034      -0.087850       0.029096       0.131934       0.023467       0.012388       0.024464      -0.000642       0.143353      -0.048216      -0.011552       0.059768             11.152015      10.986229      -5.114887       1.530371      11.665991       1.847993      10.803824          -0.000003
           62              N       7.049796       6.204813      16.123118      -0.335959      40.021552 0.58970770E+03  0.14690292E+05                                 9.703694                            7.806437       0.132667       2.031380                    0.999306      29.892055      83.319755       0.634472       0.387525      -1.103542      -0.058808       0.100139       0.091005       0.147540       0.005562       0.047539      -0.023054       0.053616       0.087992      -0.055887      -0.014996       0.070883             10.911349      11.062752      -4.461377       1.314916      10.676553       2.219707      10.994741          -0.000005
           63              N       2.629652       1.034466      17.541356      -0.296287      39.762634 0.56543609E+03  0.13955897E+05                                 9.770272                            7.697753       0.089862       2.034839                    0.999133      29.091948      81.046093       0.631475       0.392985      -1.098313      -0.094080       0.041890       0.078978       0.129782       0.024316       0.017036      -0.038154      -0.049358      -0.083897      -0.059319      -0.000238       0.059556             11.287147      12.627515      -1.604923      -4.596341      13.172333       0.555258       8.061593          -0.000004
           64              N       1.478303       2.692392      18.510975      -0.334480      40.961325 0.58817334E+03  0.14638182E+05                                 9.838116                            7.759804       0.226755       2.053618                    0.999692      30.054023      83.650326       0.641057       0.383908      -1.106461      -0.002955      -0.136405      -0.048893       0.144933       0.009376      -0.041019      -0.037768       0.044719       0.007853      -0.054985      -0.010381       0.065366             11.206017      11.530674      -1.641921      -4.602050      13.339250       0.609648       8.748128          -0.000003
           65              N       7.120718       2.870098      15.480917      -0.310439      39.699524 0.56184775E+03  0.13833171E+05                                 9.683576                            7.623159       0.094581       2.027782                    0.999339      29.318518      81.343848       0.641387       0.387867      -1.102882      -0.094034      -0.087849      -0.029096       0.131933      -0.023467       0.012388      -0.024464      -0.000642       0.143354      -0.048216      -0.011552       0.059768             11.152014      10.986230       5.114887       1.530371      11.665990      -1.847992      10.803823          -0.000003
           66              N       5.680861       1.240962      15.997633      -0.335959      40.021562 0.58970820E+03  0.14690307E+05                                 9.703696                            7.806440       0.132666       2.031380                    0.999306      29.892051      83.319741       0.634472       0.387525      -1.103542       0.058808       0.100139      -0.091005       0.147540      -0.005562       0.047539       0.023055       0.053615       0.087995      -0.055887      -0.014996       0.070883             10.911351      11.062748       4.461377       1.314907      10.676561      -2.219715      10.994742          -0.000006
           67              N       0.324805       5.998316      14.579395      -0.296287      39.762652 0.56543654E+03  0.13955912E+05                                 9.770277                            7.697758       0.089862       2.034839                    0.999133      29.091952      81.046123       0.631475       0.392985      -1.098312       0.094081       0.041890      -0.078978       0.129782      -0.024316       0.017037       0.038154      -0.049359      -0.083897      -0.059319      -0.000237       0.059556             11.287152      12.627525       1.604927      -4.596344      13.172335      -0.555259       8.061597          -0.000003
           68              N       1.476155       7.656242      13.609776      -0.334480      40.961300 0.58817301E+03  0.14638169E+05                                 9.838107                            7.759799       0.226755       2.053618                    0.999692      30.054016      83.650263       0.641058       0.383908      -1.106461       0.002955      -0.136406       0.048894       0.144934      -0.009376      -0.041020       0.037768       0.044719       0.007851      -0.054986      -0.010381       0.065367             11.206007      11.530661       1.641918      -4.602043      13.339240      -0.609644       8.748118          -0.000004
           69              N       2.877165       2.093752       4.774000      -0.310438      39.699464 0.56184701E+03  0.13833147E+05                                 9.683564                            7.623153       0.094585       2.027784                    0.999339      29.318495      81.343750       0.641388       0.387867      -1.102883      -0.094034       0.087850      -0.029096       0.131934       0.023467       0.012388       0.024464      -0.000641       0.143353      -0.048217      -0.011552       0.059768             11.151997      10.986220      -5.114881       1.530373      11.665969       1.847977      10.803802          -0.000002
           70              N       1.437309       3.722888       5.290716      -0.335959      40.021548 0.58970759E+03  0.14690287E+05                                 9.703690                            7.806434       0.132667       2.031380                    0.999306      29.892044      83.319691       0.634472       0.387525      -1.103542       0.058808      -0.100139      -0.091005       0.147541       0.005562       0.047539      -0.023054       0.053616       0.087993      -0.055887      -0.014995       0.070883             10.911344      11.062748      -4.461368       1.314920      10.676542       2.219708      10.994742          -0.000005
           71              N       5.857453       8.893234       3.872478      -0.296289      39.762730 0.56543755E+03  0.13955942E+05                                 9.770285                            7.697761       0.089866       2.034839                    0.999133      29.091992      81.046232       0.631475       0.392985      -1.098313       0.094081      -0.041890      -0.078978       0.129782       0.024316       0.017036      -0.038154      -0.049359      -0.083898      -0.059319      -0.000238       0.059557             11.287164      12.627525      -1.604920      -4.596346      13.172363       0.555257       8.061603          -0.000003
           72              N       7.008802       7.235308       2.902859      -0.334480      40.961188 0.58817090E+03  0.14638102E+05                                 9.838088                            7.759783       0.226759       2.053620                    0.999692      30.053960      83.650042       0.641059       0.383908      -1.106461       0.002955       0.136406       0.048891       0.144934       0.009376      -0.041022      -0.037766       0.044725       0.007856      -0.054986      -0.010383       0.065370             11.205988      11.530638      -1.641925      -4.602035      13.339223       0.609658       8.748103          -0.000003
           73              N       1.366387       7.057602       5.932917      -0.310438      39.699485 0.56184732E+03  0.13833157E+05                                 9.683569                            7.623156       0.094582       2.027783                    0.999339      29.318502      81.343786       0.641388       0.387867      -1.102882       0.094033       0.087850       0.029096       0.131933      -0.023467       0.012388      -0.024464      -0.000641       0.143355      -0.048216      -0.011552       0.059769             11.152003      10.986228       5.114886       1.530373      11.665976      -1.847977      10.803806          -0.000003
           74              N       2.806244       8.686737       5.416201      -0.335959      40.021541 0.58970744E+03  0.14690283E+05                                 9.703690                            7.806433       0.132665       2.031380                    0.999306      29.892042      83.319690       0.634472       0.387525      -1.103542      -0.058808      -0.100139       0.091005       0.147540      -0.005562       0.047539       0.023054       0.053615       0.087995      -0.055887      -0.014996       0.070883             10.911345      11.062750       4.461369       1.314917      10.676539      -2.219708      10.994745          -0.000005
           75              N       8.162300       3.929384       6.834439      -0.296288      39.762750 0.56543795E+03  0.13955956E+05                                 9.770293                            7.697767       0.089861       2.034838                    0.999133      29.091994      81.046274       0.631474       0.392985      -1.098312      -0.094081      -0.041890       0.078978       0.129782      -0.024316       0.017036       0.038154      -0.049359      -0.083897      -0.059318      -0.000238       0.059557             11.287174      12.627540       1.604927      -4.596351      13.172373      -0.555261       8.061609          -0.000005
           76              N       7.010950       2.271458       7.804058      -0.334480      40.961271 0.58817228E+03  0.14638146E+05                                 9.838102                            7.759792       0.226754       2.053618                    0.999692      30.053996      83.650180       0.641059       0.383908      -1.106461      -0.002956       0.136406      -0.048893       0.144934      -0.009375      -0.041023       0.037767       0.044725       0.007854      -0.054988      -0.010383       0.065371             11.206005      11.530652       1.641930      -4.602039      13.339252      -0.609659       8.748112          -0.000002
           77              O       5.253933       9.271479      18.932185      -0.572704      34.218903 0.51237737E+03  0.12180450E+05                                 8.316380                            6.972222       0.367300       2.150034                    0.998181      28.074623      73.590634       0.724184       0.355782      -1.140582       0.017449      -0.031663      -0.005144       0.036517      -0.016019       0.009862      -0.075606       0.063289      -0.170246      -0.110213       0.035699       0.074514              9.166758      12.069838      -4.677358       1.200056       8.444142      -0.370834       6.986294          -0.000003
           78              O       7.015584       8.393870      19.890668      -0.622248      44.662186 0.63426773E+03  0.15927371E+05                                10.063130                            7.896744       0.066186       2.055722                    0.995381      29.025430      78.566197       0.661576       0.368684      -1.128837      -0.058978       0.026687      -0.033085       0.072699       0.037693       0.025829      -0.042147       0.039416       0.001640      -0.075106       0.032840       0.042267             11.513363      12.271588      -0.208584       6.630754       6.688657       0.577815      15.579843           0.000003
           79              O       8.561472       6.126384      19.382732      -0.604380      41.741620 0.63975402E+03  0.16112187E+05                                 9.619645                            7.901753       0.111717       2.057076                    0.997063      29.410040      79.924816       0.664507       0.365987      -1.130040      -0.058662      -0.012934      -0.054981       0.081434       0.018106      -0.002336      -0.008544      -0.027776       0.092267      -0.038239       0.004562       0.033677             10.714211       7.235955      -0.664153       2.109674      10.034732       2.778710      14.871945          -0.000001
           80              O      -0.815732       4.950944      17.594248      -0.534522      37.888656 0.58662709E+03  0.14437081E+05                                 9.030333                            7.569641       0.070702       2.085135                    0.994252      27.580556      73.752977       0.679468       0.366286      -1.131401      -0.021476      -0.002047      -0.013682       0.025546      -0.011404      -0.033959       0.023374      -0.032914      -0.056246      -0.049028       0.000823       0.048205             10.055016       8.607222      -3.965066      -0.164949      11.604009       2.285649       9.953816          -0.000004
           81              O       2.338246       8.296579      17.526367      -0.545421      35.181884 0.52645002E+03  0.12610231E+05                                 8.538590                            7.126108       0.296882       2.136003                    0.997710      27.846108      73.462356       0.706905       0.361725      -1.134951      -0.012928       0.024064       0.004738       0.027725      -0.022735      -0.004867       0.029201       0.168173       0.126064      -0.113289       0.043905       0.069384              9.467881      12.003461      -1.915178      -3.998783       8.379229       1.998389       8.020953          -0.000007
           82              O       0.545820       8.343239      18.816764      -0.676750      48.149875 0.68097707E+03  0.17372901E+05                                10.479804                            8.093331       0.247799       2.088645                    0.997709      30.036254      81.427612       0.665599       0.360706      -1.137243       0.011609       0.037138      -0.093983       0.101719       0.048492       0.010573      -0.004580       0.139279       0.111375      -0.103826       0.035100       0.068726             12.050358      15.199792       5.187589      -5.833610      10.703435      -2.437246      10.247847          -0.000007
           83              O      -0.797809       0.525175      20.268408      -0.614620      45.980549 0.67560315E+03  0.17196107E+05                                10.244902                            8.112302       0.023611       2.041401                    0.996584      29.039105      78.550209       0.658779       0.365282      -1.134033       0.002932       0.018688      -0.029550       0.035087       0.041566       0.045631      -0.040363       0.007479       0.044870      -0.085771       0.032717       0.053054             11.716800       9.581627       4.474878      -3.258421      14.659037      -2.752646      10.909735          -0.000004
           84              O      -0.649121       2.702320      20.169476      -0.631199      39.209707 0.61061120E+03  0.15145291E+05                                 9.132604                            7.629550       0.323084       2.136642                    0.996552      28.816448      76.805987       0.690763       0.357490      -1.140803       0.018896      -0.026358      -0.033804       0.046846      -0.026825       0.029834       0.026538      -0.060693      -0.028045      -0.062803       0.012903       0.049900             10.165176       7.231367      -1.732173      -2.209234      13.436223       0.528516       9.827938           0.000003
           85              O       7.476724       4.307629      13.188566      -0.572704      34.218873 0.51237692E+03  0.12180436E+05                                 8.316375                            6.972219       0.367301       2.150035                    0.998181      28.074614      73.590596       0.724184       0.355782      -1.140582      -0.017448      -0.031664       0.005143       0.036517       0.016020       0.009862       0.075606       0.063289      -0.170246      -0.110213       0.035699       0.074514              9.166751      12.069827       4.677353       1.200056       8.444137       0.370834       6.986290          -0.000002
           86              O       5.715074       3.430020      12.230083      -0.622248      44.662100 0.63426619E+03  0.15927321E+05                                10.063114                            7.896732       0.066189       2.055724                    0.995381      29.025413      78.566106       0.661577       0.368684      -1.128837       0.058978       0.026686       0.033085       0.072699      -0.037694       0.025829       0.042147       0.039417       0.001638      -0.075107       0.032839       0.042268             11.513343      12.271563       0.208583       6.630741       6.688646      -0.577813      15.579820           0.000002
           87              O       4.169185       1.162534      12.738019      -0.604381      41.741541 0.63975261E+03  0.16112141E+05                                 9.619629                            7.901740       0.111722       2.057078                    0.997063      29.410024      79.924714       0.664508       0.365986      -1.130040       0.058662      -0.012934       0.054981       0.081434      -0.018106      -0.002336       0.008544      -0.027775       0.092268      -0.038239       0.004561       0.033678             10.714191       7.235943       0.664148       2.109673      10.034711      -2.778705      14.871919          -0.000002
           88              O       3.770189      -0.012906      14.526503      -0.534522      37.888692 0.58662799E+03  0.14437109E+05                                 9.030340                            7.569648       0.070702       2.085135                    0.994252      27.580569      73.753033       0.679468       0.366286      -1.131401       0.021476      -0.002047       0.013683       0.025546       0.011404      -0.033958      -0.023374      -0.032914      -0.056245      -0.049028       0.000824       0.048204             10.055023       8.607232       3.965069      -0.164947      11.604014      -2.285648       9.953824          -0.000003
           89              O       0.616211       3.332729      14.594384      -0.545420      35.181807 0.52644865E+03  0.12610188E+05                                 8.538574                            7.126096       0.296885       2.136004                    0.997710      27.846091      73.462265       0.706907       0.361725      -1.134951       0.012928       0.024065      -0.004738       0.027725       0.022735      -0.004868      -0.029200       0.168173       0.126064      -0.113289       0.043905       0.069384              9.467862      12.003435       1.915176      -3.998773       8.379214      -1.998385       8.020938          -0.000008
           90              O       2.408638       3.379389      13.303987      -0.676750      48.149855 0.68097709E+03  0.17372901E+05                                10.479800                            8.093330       0.247801       2.088646                    0.997709      30.036250      81.427587       0.665599       0.360706      -1.137243      -0.011608       0.037138       0.093984       0.101720      -0.048492       0.010573       0.004580       0.139280       0.111374      -0.103826       0.035100       0.068727             12.050352      15.199785      -5.187585      -5.833605      10.703430       2.437242      10.247842          -0.000007
           91              O       3.752267       5.489025      11.852343      -0.614620      45.980547 0.67560324E+03  0.17196111E+05                                10.244902                            8.112303       0.023610       2.041401                    0.996584      29.039106      78.550218       0.658779       0.365282      -1.134033      -0.002932       0.018688       0.029550       0.035086      -0.041566       0.045631       0.040363       0.007478       0.044870      -0.085770       0.032717       0.053053             11.716799       9.581626      -4.474876      -3.258420      14.659034       2.752646      10.909737          -0.000005
           92              O       3.603579       7.666170      11.951275      -0.631199      39.209660 0.61061041E+03  0.15145266E+05                                 9.132594                            7.629544       0.323085       2.136642                    0.996552      28.816436      76.805927       0.690763       0.357490      -1.140803      -0.018896      -0.026359       0.033804       0.046846       0.026825       0.029834      -0.026538      -0.060694      -0.028045      -0.062803       0.012902       0.049901             10.165164       7.231360       1.732171      -2.209230      13.436205      -0.528515       9.827928           0.000003
           93              O       3.233172       0.656221       2.481649      -0.572702      34.218580 0.51237174E+03  0.12180280E+05                                 8.316317                            6.972176       0.367324       2.150043                    0.998181      28.074526      73.590208       0.724188       0.355781      -1.140583      -0.017449       0.031663       0.005143       0.036516      -0.016019       0.009864      -0.075605       0.063290      -0.170244      -0.110212       0.035698       0.074514              9.166684      12.069724      -4.677316       1.200036       8.444091      -0.370830       6.986238          -0.000002
           94              O       1.471521       1.533830       1.523166      -0.622265      44.661662 0.63426223E+03  0.15927165E+05                                10.062947                            7.896627       0.066234       2.055730                    0.995381      29.025568      78.565873       0.661593       0.368677      -1.128845       0.058989      -0.026694       0.033087       0.072712       0.037700       0.025821      -0.042140       0.039390       0.001663      -0.075097       0.032835       0.042262             11.513130      12.271297      -0.208673       6.630568       6.688567       0.577735      15.579527           0.000003
           95              O      -0.074367       3.801316       2.031102      -0.604411      41.743013 0.63977372E+03  0.16112812E+05                                 9.619846                            7.901863       0.112048       2.057171                    0.997065      29.410495      79.926446       0.664504       0.365985      -1.130040       0.058675       0.012953       0.054987       0.081450       0.018099      -0.002348      -0.008565      -0.027768       0.092272      -0.038232       0.004539       0.033692             10.714482       7.236076      -0.664125       2.109764      10.034987       2.778932      14.872382          -0.000000
           96              O       9.302837       4.976756       3.819586      -0.534518      37.888422 0.58662148E+03  0.14436904E+05                                 9.030289                            7.569598       0.070715       2.085141                    0.994252      27.580434      73.752487       0.679471       0.366285      -1.131402       0.021476       0.002048       0.013682       0.025546      -0.011403      -0.033960       0.023374      -0.032916      -0.056236      -0.049029       0.000824       0.048205             10.054973       8.607161      -3.965032      -0.164964      11.603963       2.285680       9.953796          -0.000004
           97              O       6.148859       1.631121       3.887467      -0.545422      35.181917 0.52645107E+03  0.12610262E+05                                 8.538596                            7.126114       0.296884       2.136003                    0.997710      27.846126      73.462422       0.706905       0.361725      -1.134951       0.012928      -0.024064      -0.004739       0.027725      -0.022735      -0.004867       0.029201       0.168173       0.126063      -0.113289       0.043905       0.069385              9.467883      12.003469      -1.915162      -3.998789       8.379223       1.998376       8.020957          -0.000007
           98              O       7.941285       1.584461       2.597070      -0.676764      48.151319 0.68099989E+03  0.17373638E+05                                10.480028                            8.093480       0.247732       2.088620                    0.997710      30.036679      81.429263       0.665591       0.360707      -1.137241      -0.011607      -0.037136       0.093995       0.101729       0.048490       0.010579      -0.004590       0.139294       0.111330      -0.103825       0.035086       0.068739             12.050634      15.200116       5.187829      -5.833733      10.703762      -2.437413      10.248023          -0.000006
           99              O       9.284914       9.402525       1.145426      -0.614602      45.979485 0.67558852E+03  0.17195630E+05                                10.244736                            8.112204       0.023488       2.041364                    0.996586      29.038799      78.548966       0.658785       0.365281      -1.134035      -0.002925      -0.018679       0.029544       0.035076       0.041581       0.045615      -0.040365       0.007470       0.044873      -0.085773       0.032737       0.053036             11.716603       9.581559       4.474750      -3.258463      14.658499      -2.752554      10.909751          -0.000004
          100              O       9.136226       7.225380       1.244358      -0.631233      39.210590 0.61063181E+03  0.15145914E+05                                 9.132660                            7.629616       0.323510       2.136754                    0.996552      28.817149      76.807865       0.690769       0.357485      -1.140809      -0.018905       0.026345       0.033821       0.046854      -0.026837       0.029877       0.026549      -0.060707      -0.028097      -0.062854       0.012936       0.049918             10.165218       7.231386      -1.732147      -2.209186      13.436357       0.528443       9.827911           0.000003
          101              O       1.010381       5.620071       8.225268      -0.572703      34.218653 0.51237309E+03  0.12180321E+05                                 8.316332                            6.972188       0.367322       2.150043                    0.998181      28.074542      73.590295       0.724187       0.355781      -1.140582       0.017449       0.031663      -0.005142       0.036516       0.016019       0.009864       0.075605       0.063290      -0.170242      -0.110212       0.035697       0.074514              9.166702      12.069747       4.677327       1.200041       8.444106       0.370831       6.986252          -0.000003
          102              O       2.772031       6.497680       9.183751      -0.622265      44.661631 0.63426142E+03  0.15927140E+05                                10.062942                            7.896622       0.066234       2.055731                    0.995381      29.025559      78.565838       0.661593       0.368677      -1.128845      -0.058990      -0.026694      -0.033087       0.072712      -0.037701       0.025820       0.042140       0.039390       0.001662      -0.075097       0.032834       0.042263             11.513126      12.271290       0.208674       6.630568       6.688562      -0.577733      15.579525           0.000003
          103              O       4.317920       8.765166       8.675815      -0.604411      41.742886 0.63977140E+03  0.16112736E+05                                 9.619820                            7.901843       0.112056       2.057173                    0.997065      29.410463      79.926275       0.664505       0.365985      -1.130041      -0.058676       0.012953      -0.054987       0.081451      -0.018099      -0.002348       0.008565      -0.027768       0.092272      -0.038232       0.004539       0.033693             10.714452       7.236059       0.664120       2.109760      10.034956      -2.778922      14.872339          -0.000002
          104              O       4.716916       0.012906       6.887331      -0.534519      37.888462 0.58662243E+03  0.14436934E+05                                 9.030297                            7.569606       0.070716       2.085141                    0.994253      27.580450      73.752550       0.679471       0.366285      -1.131402      -0.021476       0.002048      -0.013682       0.025546       0.011403      -0.033960      -0.023374      -0.032916      -0.056237      -0.049028       0.000824       0.048204             10.054982       8.607172       3.965038      -0.164963      11.603972      -2.285678       9.953802          -0.000004
          105              O       7.870894       6.594971       6.819450      -0.545421      35.181870 0.52645015E+03  0.12610234E+05                                 8.538587                            7.126107       0.296890       2.136006                    0.997710      27.846108      73.462348       0.706906       0.361725      -1.134951      -0.012928      -0.024065       0.004738       0.027725       0.022734      -0.004868      -0.029201       0.168173       0.126062      -0.113289       0.043904       0.069385              9.467873      12.003456       1.915162      -3.998783       8.379216      -1.998374       8.020948          -0.000006
          106              O       6.078467       6.548311       8.109847      -0.676764      48.151307 0.68099993E+03  0.17373639E+05                                10.480027                            8.093481       0.247736       2.088622                    0.997710      30.036670      81.429233       0.665591       0.360707      -1.137241       0.011606      -0.037136      -0.093995       0.101729      -0.048490       0.010579       0.004590       0.139294       0.111330      -0.103824       0.035086       0.068738             12.050632      15.200115      -5.187828      -5.833730      10.703761       2.437411      10.248021          -0.000007
          107              O       4.734838       4.438675       9.561491      -0.614601      45.979501 0.67558892E+03  0.17195644E+05                                10.244739                            8.112207       0.023487       2.041364                    0.996586      29.038807      78.549001       0.658785       0.365281      -1.134035       0.002925      -0.018679      -0.029543       0.035075      -0.041581       0.045614       0.040365       0.007469       0.044873      -0.085773       0.032737       0.053036             11.716605       9.581562      -4.474750      -3.258464      14.658499       2.752554      10.909755          -0.000005
          108              O       4.883526       2.261530       9.462559      -0.631232      39.210497 0.61063015E+03  0.15145861E+05                                 9.132641                            7.629602       0.323514       2.136755                    0.996552      28.817127      76.807750       0.690770       0.357484      -1.140809       0.018906       0.026345      -0.033821       0.046855       0.026837       0.029877      -0.026550      -0.060709      -0.028097      -0.062854       0.012936       0.049918             10.165195       7.231372       1.732144      -2.209180      13.436325      -0.528443       9.827888           0.000003

******************************************************
Auxiliary information for the entire system
The total spin magnetic moment of the unit cell is   -0.000110
The total net atomic charge of the unit cell is   0.000005
Accuracy of reproducing the electrostatic potential in the unit cell:
  The inner radius (bohr) =    5.0000
  The outer radius (bohr) =   12.0000
  Valid grid points have density less than (e/(bohr^3)) =    0.0001
  The number of valid grid points were=        55452
  The rms potential error without charges in kcal/mol is=     13.25137
  The rms potential error with partial charges in kcal/mol is=      1.64918
  The RRMSE value at monopole order=      0.12445
  The rms potential error with partial charges and cloud penetration in kcal/mol is=      1.63341
  The RRMSE value at monopole order with cloud penetration is=      0.12326
  The rms potential error with partial charges and atomic dipoles in kcal/mol is=      0.55172
  The RRMSE value at dipole order=      0.04164
  The rms potential error with partial charges, atomic dipoles and cloud penetration in kcal/mol is=      0.52424
  The RRMSE value at dipole order with cloud penetration=      0.03956

******************************************************
The electron densities and ab initio electrostatic potential were computed in VASP using the PBE functional and
projector augmented wave method. See the main text of the journal article for a description of computational details.
The atomic charges, dipoles, and quadrupoles were computed with the DDEC6 method as described in
(a) T. A. Manz and N. Gabaldon Limas, RSC Adv. 6 (2016) 47771-47801 DOI: 10.1039/c6ra04656h
(b) N. Gabaldon Limas and T. A. Manz, RSC Adv. 8 (2018) 2678-2707 DOI: 10.1039/c7ra11829e.
For each atom in the material, the electron cloud parameters were fit to the spherically averaged atom-in-material
electron density using radial positions for which this density was between 10^-4 and 10^-2 electrons per cubic bohr.
The polarizabilities, dispersion coefficients, and quantum Drude oscillator (QDO) parameters were fit using the MCLF method.
The magnetic structure of the system was optimized in VASP from the default ferromagnetic initial guess using spin polarization.
The atomic spin moments (ASMs) were computed on this optimized magnetic structure using the DDEC6 partition as inputs
to the method of T. A. Manz and D. S. Sholl, J. Chem. Theory Comput. 7 (2011) 4146-4164 DOI: 10.1021/ct200539n.
The RMSE and RRMSE were computed using a uniform grid with Ewald summation.
