# Supplementary material for: A collection of forcefield precursors for metal–organic frameworks
Source: RSC Adv. 2019 Nov 13;9(63):36492–507. doi: 10.1039/c9ra07327b (PMC9075174; doi:10.1039/c9ra07327b)
Supplement: RA-009-C9RA07327B-s6354 [file RA-009-C9RA07327B-s6354.xyz]

  352
jmolscript: load "" {1 1 1} spacegroup "x,y,z" unitcell [{     11.967900     0.000000     0.000000 }, {      5.983957    18.245480     0.000000 }, {      5.983957    -0.000003    18.245480 }]
Dy    10.765970     3.669164    11.627479     2.018695
Dy     8.895385     0.395560    11.043259     1.929311
Dy    16.749922     5.453571    15.740741     2.018132
Dy    14.879341     8.727175    16.324961     1.931346
Dy     7.773996     6.617998    12.791906     2.019022
Dy     5.903412     7.202219     9.518302     1.929704
Dy    13.757945     2.504737    14.576314     2.018605
Dy    11.887364     1.920516    17.849918     1.931040
Dy    13.169844    14.576313     6.618001     2.018695
Dy    15.040429    17.849917     7.202221     1.929311
Dy     7.185892    12.791906     2.504739     2.018132
Dy     9.056473     9.518302     1.920519     1.931346
Dy    16.161818    11.627479     5.453574     2.019022
Dy    18.032402    11.043258     8.727178     1.929704
Dy    10.177869    15.740740     3.669166     2.018605
Dy    12.048450    16.324961     0.395562     1.931040
H     11.650755     3.822427     8.000643     0.161310
H     12.648878     2.609102     7.998818     0.144701
H     13.417217     1.711424    10.031365     0.157094
H     14.430899     2.879135     9.754034     0.136983
H     16.788582    17.152573    14.127475     0.135210
H     17.890825    16.659946    13.131272     0.137870
H     14.625981    15.337148    12.421523     0.134639
H     15.433815    15.497708    13.757092     0.109061
H      5.549521     2.714925    12.224472     0.134451
H      6.337009     1.806300    13.235271     0.143769
H      4.930779     1.319147    10.076979     0.130924
H      5.882228     2.563488    10.018593     0.147223
H     12.845152     4.338774     9.684701     0.273596
H     16.449889    16.167318    11.697177     0.252134
H      6.011481     0.463433    11.636967     0.266509
H     11.650753     5.300312     1.122097     0.162183
H     12.648876     6.513636     1.123922     0.143418
H     19.401172     7.411311    17.336855     0.157797
H      8.446953     6.243600    17.614186     0.136474
H     16.788579    10.215642    13.240745     0.134777
H     17.890823    10.708270    14.236948     0.137330
H     14.625981    12.031067    14.946697     0.133614
H     15.433814    11.870507    13.611128     0.109456
H     11.533473     6.407810    15.143748     0.135519
H     12.320961     7.316435    14.132949     0.145242
H     10.914734     7.803589    17.291241     0.129688
H     11.866182     6.559247    17.349627     0.146486
H     18.829106     4.783962    17.683519     0.274334
H     16.449889    11.200898    15.671043     0.253385
H     11.995436     8.659302    15.731253     0.268213
H      8.658785    10.244835    12.945168     0.161134
H      9.656907    10.246660    11.731844     0.143944
H     10.425245     8.214113    10.834166     0.156955
H     11.438927     8.491444    12.001877     0.136910
H      7.812650     4.118004     8.029836     0.135221
H      8.914894     5.114207     7.537208     0.135583
H      5.650050     5.823956     6.214410     0.135036
H      6.457883     4.488387     6.374971     0.110519
H     14.525447     6.021006    11.837667     0.135124
H     15.312934     5.010207    10.929043     0.144305
H     13.906707     8.168500    10.441888     0.130545
H     14.858155     8.226885    11.686230     0.147813
H      9.853181     8.560777    13.461515     0.273180
H      7.473959     6.548302     7.044580     0.252895
H     14.987407     6.608511     9.586175     0.268276
H     20.626688    17.123381    14.423052     0.161188
H     21.624811    17.121556    15.636376     0.143502
H     16.409194     0.908622    16.534054     0.157211
H      5.454975     0.631291    15.366343     0.136482
H      7.812647     5.004735     1.092904     0.134777
H      8.914891     4.008532     1.585532     0.135706
H      5.650048     3.298782     2.908330     0.135184
H      6.457882     4.634351     2.747769     0.109031
H      8.541497     3.101729    15.530553     0.135656
H      9.328986     4.112528    16.439177     0.145285
H      7.922757     0.954236    16.926332     0.129815
H      8.874204     0.895850    15.681990     0.147132
H     15.837128     0.561958    13.906705     0.273528
H      7.473955     2.574437     2.078160     0.253572
H      9.003459     2.514224    17.782045     0.267324
H     12.285059    14.423050    10.244837     0.161310
H     11.286936    15.636375    10.246662     0.144702
H     10.518597    16.534053     8.214115     0.157094
H      9.504915    15.366342     8.491446     0.136983
H      7.147232     1.092904     4.118005     0.135210
H      6.044989     1.585531     5.114208     0.137870
H      9.309833     2.908329     5.823957     0.134638
H      8.501999     2.747769     4.488388     0.109060
H     18.386293    15.530552     6.021008     0.134451
H     17.598805    16.439177     5.010209     0.143769
H     19.005035    16.926330     8.168501     0.130924
H     18.053586    15.681989     8.226887     0.147223
H     11.090662    13.906703     8.560779     0.273596
H      7.485925     2.078159     6.548303     0.252134
H     17.924333    17.782044     6.608513     0.266509
H     12.285061    12.945165    17.123383     0.162183
H     11.286938    11.731841    17.121558     0.143418
H      4.534642    10.834166     0.908625     0.157797
H     15.488861    12.001877     0.631294     0.136474
H      7.147235     8.029835     5.004735     0.134777
H      6.044991     7.537207     4.008532     0.137330
H      9.309833     6.214410     3.298783     0.133614
H      8.502000     6.374970     4.634352     0.109456
H     12.402341    11.837667     3.101732     0.135519
H     11.614853    10.929042     4.112531     0.145242
H     13.021080    10.441888     0.954239     0.129688
H     12.069632    11.686230     0.895853     0.146486
H      5.106708    13.461515     0.561961     0.274334
H      7.485925     7.044579     2.574437     0.253385
H     11.940378     9.586175     2.514227     0.268213
H     15.277029     8.000642     5.300312     0.161134
H     14.278907     7.998817     6.513636     0.143945
H     13.510569    10.031364     7.411314     0.156955
H     12.496887     9.754033     6.243603     0.136910
H     16.123164    14.127473    10.215644     0.135221
H     15.020920    13.131270    10.708272     0.135583
H     18.285764    12.421521    12.031070     0.135035
H     17.477931    13.757090    11.870509     0.110519
H      9.410367    12.224471     6.407813     0.135124
H      8.622880    13.235270     7.316437     0.144305
H     10.029107    10.076977     7.803592     0.130546
H      9.077659    10.018592     6.559250     0.147813
H     14.082633     9.684700     4.783965     0.273180
H     16.461855    11.697175    11.200900     0.252895
H      8.948407    11.636966     8.659305     0.268276
H      3.309126     1.122096     3.822428     0.161188
H      2.311003     1.123921     2.609104     0.143503
H      7.526620    17.336855     1.711426     0.157211
H     18.480839    17.614186     2.879137     0.136482
H     16.123167    13.240742    17.152576     0.134777
H     15.020923    14.236945    16.659948     0.135706
H     18.285766    14.946695    15.337150     0.135184
H     17.477932    13.611126    15.497711     0.109031
H     15.394317    15.143748     2.714927     0.135656
H     14.606828    14.132949     1.806303     0.145285
H     16.013057    17.291241     1.319148     0.129816
H     15.061610    17.349627     2.563490     0.147132
H      8.098686    17.683519     4.338775     0.273528
H     16.461859    15.671040    16.167320     0.253572
H     14.932355    15.731253     0.463435     0.267324
C     10.803427     2.105527     8.721339     0.709186
C     11.953543     3.052467     8.507867    -0.225220
C     13.625459     2.636470    10.237539    -0.219742
C     13.861227     2.782434    11.719072     0.665491
C     11.552619     0.423293    12.979834     0.729175
C     17.109322    17.229205    13.215201    -0.222443
C     15.030497    15.983038    13.019975    -0.240443
C     13.965354    16.908084    13.554567     0.637094
C      7.540980     3.163764    12.293804     0.725991
C      6.371716     2.220473    12.357664    -0.224729
C      5.860685     1.594653    10.075154    -0.222180
C      6.532084     1.021745     8.878251     0.647610
C     10.803426     7.017212     0.401401     0.709727
C     11.953541     6.070271     0.614873    -0.225336
C     19.609413     6.486265    17.130681    -0.219597
C      7.877280     6.340302    15.649148     0.664364
C     17.536573     8.699442    14.388386     0.730258
C     17.109319    10.139011    14.153019    -0.221130
C     15.030495    11.385177    14.348245    -0.239957
C     13.965352    10.460131    13.813653     0.639014
C     13.524932     5.958971    15.074416     0.729576
C     12.355668     6.902263    15.010556    -0.228511
C     11.844640     7.528082    17.293066    -0.219464
C      6.532083     8.100993     0.244489     0.648666
C      7.811456     9.524139    11.228268     0.710940
C      8.961572     9.737611    12.175209    -0.224533
C     10.633487     8.007939    11.759212    -0.219206
C     10.869254     6.526406    11.905176     0.664639
C      8.560645     5.265644     9.546035     0.729017
C      8.133390     5.030278     8.106467    -0.218164
C      6.054565     5.225504     6.860300    -0.243074
C      4.989422     4.690912     7.785346     0.638392
C     16.516906     5.951674    12.286506     0.728073
C     15.347642     5.887815    11.343215    -0.225708
C     14.836613     8.170324    10.717395    -0.222059
C     15.508012     9.367228    10.144487     0.647335
C     19.779361    17.844077    16.139952     0.709546
C     20.929476    17.630605    15.193011    -0.224360
C     16.617436     1.114796    15.609008    -0.218687
C     16.853204     2.596329    15.463044     0.665540
C     14.544597     3.857092    17.822185     0.730752
C      8.133387     4.092461     1.016273    -0.218695
C      6.054563     3.897234     2.262440    -0.241140
C      4.989420     4.431827     1.337394     0.639819
C     10.532956     3.171062    15.081714     0.730005
C      9.363692     3.234921    16.025005    -0.229191
C      8.852662     0.952411    16.650825    -0.218944
C     15.508018    18.000988    17.223733     0.645397
C     13.132387    16.139950     9.524141     0.709186
C     11.982271    15.193010     9.737613    -0.225221
C     10.310355    15.609007     8.007941    -0.219742
C     10.074587    15.463043     6.526408     0.665491
C     12.383195    17.822184     5.265646     0.729175
C      6.826492     1.016272     5.030279    -0.222442
C      8.905317     2.262439     5.225505    -0.240443
C      9.970460     1.337393     4.690913     0.637094
C     16.394834    15.081713     5.951676     0.725991
C     17.564098    16.025004     5.887816    -0.224729
C     18.075129    16.650824     8.170326    -0.222179
C     17.403730    17.223732     9.367229     0.647610
C     13.132388    11.228265    17.844079     0.709728
C     11.982273    12.175206    17.630607    -0.225336
C      4.326401    11.759212     1.114799    -0.219597
C     16.058534    11.905175     2.596332     0.664364
C      6.399241     9.546035     3.857094     0.730258
C      6.826495     8.106466     4.092461    -0.221130
C      8.905319     6.860300     3.897235    -0.239957
C      9.970462     7.785346     4.431827     0.639014
C     10.410882    12.286506     3.171064     0.729577
C     11.580146    11.343214     3.234924    -0.228511
C     12.091174    10.717395     0.952414    -0.219464
C     17.403731    10.144484    18.000991     0.648666
C     16.124358     8.721338     7.017212     0.710940
C     14.974242     8.507866     6.070271    -0.224534
C     13.302327    10.237538     6.486268    -0.219206
C     13.066560    11.719071     6.340304     0.664639
C     15.375169    12.979833     8.699445     0.729017
C     15.802424    13.215199    10.139013    -0.218164
C     17.881249    13.019973    11.385180    -0.243074
C     18.946392    13.554565    10.460134     0.638392
C      7.418908    12.293803     5.958974     0.728073
C      8.588172    12.357662     6.902265    -0.225708
C      9.099201    10.075153     7.528085    -0.222060
C      8.427802     8.878249     8.100993     0.647335
C      4.156453     0.401400     2.105528     0.709546
C      3.006338     0.614872     3.052469    -0.224360
C      7.318378    17.130681     2.636472    -0.218687
C      7.082610    15.649148     2.782436     0.665540
C      9.391217    14.388385     0.423295     0.730752
C     15.802427    14.153016    17.229207    -0.218695
C     17.881251    14.348243    15.983040    -0.241140
C     18.946394    13.813650    16.908086     0.639819
C     13.402858    15.074415     3.163766     0.730005
C     14.572122    15.010556     2.220475    -0.229191
C     15.083152    17.293066     1.594655    -0.218944
C      8.427796     0.244489     1.021747     0.645397
N     12.506461     3.504955     9.810595    -0.400777
N     16.063327    16.721980    12.306576    -0.398665
N      6.484213     1.178656    11.334092    -0.380818
N     18.490414     5.617780    17.557625    -0.401640
N     16.063325    10.646235    15.061644    -0.400112
N     12.468167     7.944079    16.034128    -0.383602
N      9.514489     8.434883    12.627697    -0.400540
N      7.087396     5.938902     7.599242    -0.400168
N     15.460140     6.911386    10.301398    -0.383862
N     15.498436     0.687852    14.740523    -0.400550
N      7.087392     3.183836     1.523498    -0.401135
N      9.476191     2.211349    17.066822    -0.381356
N     11.429353    14.740522     8.434885    -0.400777
N      7.872487     1.523497     5.938904    -0.398665
N     17.451601    17.066821     6.911388    -0.380818
N      5.445400    12.627697     0.687855    -0.401640
N      7.872489     7.599242     3.183836    -0.400112
N     11.467647    10.301398     2.211352    -0.383602
N     14.421325     9.810594     5.617783    -0.400540
N     16.848418    12.306575    10.646238    -0.400168
N      8.475674    11.334091     7.944082    -0.383862
N      8.437378    17.557625     3.504957    -0.400550
N     16.848422    15.061641    16.721982    -0.401135
N     14.459623    16.034128     1.178658    -0.381356
O     10.328302     1.996054     9.878103    -0.706375
O     10.351040     1.523496     7.708715    -0.623685
O     12.904993     3.287833    12.428821    -0.763023
O     14.849776     2.302578    12.282857    -0.583702
O     10.772312     1.173182    12.324822    -0.717286
O     12.633321     0.748062    13.516252    -0.645540
O     14.032375    18.090391    13.175061    -0.680465
O     13.006725    16.344299    14.162142    -0.614491
O      8.614500     2.693031    11.753738    -0.721465
O      7.430876     4.320528    12.720749    -0.628195
O      7.812649     0.797326     8.942110    -0.769728
O      5.881029     0.771783     7.858328    -0.538537
O     16.312257     7.126682    17.490117    -0.706743
O     10.351040     7.599242     1.414025    -0.623499
O      6.921045     5.834902    14.939399    -0.762628
O      8.865829     6.820158    15.085363    -0.583035
O     16.756266     7.949553    15.043398    -0.717759
O     18.617274     8.374673    13.851968    -0.647087
O     14.032372     9.277824    14.193159    -0.681036
O     13.006723    11.023917    13.206078    -0.615620
O     14.598453     6.429705    15.614482    -0.722620
O     13.414827     4.802208    14.647471    -0.630033
O      7.812648     8.325412     0.180630    -0.770855
O      5.881030     8.350956     1.264412    -0.539336
O      7.336330     8.367375    11.118796    -0.707176
O      7.359070    10.536763    10.646238    -0.624202
O      9.913019     5.816657    12.410575    -0.763065
O     11.857802     5.962621    11.425320    -0.583069
O      7.780338     5.920657    10.295924    -0.717346
O      9.641346     4.729227     9.870805    -0.646399
O      5.056443     5.070417     8.967653    -0.679910
O      4.030793     4.083337     7.221561    -0.615436
O     17.590426     6.491740    11.815773    -0.723285
O     16.406801     5.524729    13.443270    -0.628931
O     16.788577     9.303369     9.920067    -0.770206
O     14.856959    10.387150     9.894524    -0.537811
O     13.320279     0.755360    16.249424    -0.705648
O     19.326975    16.831453    16.721982    -0.624979
O     15.896969     3.306079    14.957645    -0.762514
O     17.841753     3.160115    15.942900    -0.584948
O     13.764290     3.202079    17.072296    -0.717683
O     15.625299     4.393509    17.497415    -0.647275
O      5.056439     4.052321     0.155087    -0.681218
O      4.030791     5.039401     1.901179    -0.616071
O     11.606476     2.630996    15.552447    -0.723656
O     10.422851     3.598006    13.924950    -0.630380
O     16.788584    18.064847    17.448153    -0.769830
O     14.856964    16.981065    17.473696    -0.538162
O     13.607512    16.249423     8.367377    -0.706375
O     13.584774    16.721981    10.536765    -0.623685
O     11.030821    14.957644     5.816659    -0.763023
O      9.086038    15.942899     5.962623    -0.583702
O     13.163502    17.072295     5.920658    -0.717286
O     11.302493    17.497415     4.729228    -0.645540
O      9.903439     0.155086     5.070419    -0.680465
O     10.929089     1.901178     4.083338    -0.614491
O     15.321314    15.552446     6.491742    -0.721465
O     16.504938    13.924949     5.524731    -0.628195
O     16.123165    17.448151     9.303370    -0.769728
O     18.054785    17.473694    10.387152    -0.538537
O      7.623557    11.118795     0.755363    -0.706743
O     13.584774    10.646235    16.831455    -0.623499
O     17.014769    12.410575     3.306081    -0.762629
O     15.069985    11.425319     3.160117    -0.583035
O      7.179548    10.295924     3.202082    -0.717759
O      5.318540     9.870804     4.393512    -0.647087
O      9.903442     8.967653     4.052321    -0.681036
O     10.929091     7.221560     5.039402    -0.615620
O      9.337361    11.815772     2.630998    -0.722620
O     10.520987    13.443269     3.598009    -0.630033
O     16.123166     9.920065    18.064850    -0.770855
O     18.054784     9.894521    16.981068    -0.539336
O     16.599484     9.878102     7.126684    -0.707176
O     16.576744     7.708714     7.599242    -0.624202
O     14.022795    12.428820     5.834905    -0.763065
O     12.078012    12.282856     6.820160    -0.583069
O     16.155476    12.324820     7.949556    -0.717346
O     14.294468    13.516250     8.374675    -0.646399
O     18.879371    13.175060     9.277827    -0.679910
O     19.905021    14.162140    11.023919    -0.615436
O      6.345388    11.753737     6.429707    -0.723285
O      7.529013    12.720748     4.802210    -0.628931
O      7.147237     8.942108     8.325413    -0.770206
O      9.078855     7.858327     8.350956    -0.537811
O     10.615535    17.490117     1.996056    -0.705648
O      4.608839     1.414024     1.523498    -0.624979
O      8.038845    14.939398     3.287835    -0.762514
O      6.094061    15.085362     2.302580    -0.584948
O     10.171524    15.043398     1.173184    -0.717683
O      8.310515    13.851968     0.748065    -0.647275
O     18.879375    14.193156    18.090393    -0.681218
O     19.905023    13.206076    16.344301    -0.616071
O     12.329338    15.614481     2.693033    -0.723656
O     13.512963    14.647471     4.320530    -0.630380
O      7.147230     0.180630     0.797327    -0.769830
O      9.078850     1.264412     0.771784    -0.538162

The following XYZ coordinates are in angstroms. Other properties are in atomic units.
The sperically averaged electron density of each atom fit to a function of the form exp(a - br)
eigen_1, eigen_2 and eigen_3 are the three eigenvalues of traceless quadrupole moment tensor
  atom number  atomic symbol              X              Y              Z     net charge C6 coefficient C8 coefficient C10 coefficient fluctuating dipole atomic polarizability isotropic forcefield polarizability              a              b squared Pearson coefficient          <r^3>          <r^4>         wp_QDO          m_QDO          q_QDO       dipole_x       dipole_y       dipole_z         dipole            Qxy            Qxz            Qyz     Q(x^2-y^2)  Q(3z^2 - R^2)        eigen_1        eigen_2        eigen_3 static polarizability      alpha(xx)      alpha(xy)      alpha(xz)      alpha(yy)      alpha(yz)      alpha(zz) atomic spin moment
            1             Dy      10.765970       3.669164      11.627479       2.018695     142.427751 0.34670835E+04  0.12062841E+06                                17.627273                           15.740575       2.601036       2.552498                    0.999847      73.108160     168.808861       0.656920       0.267984      -1.349202      -0.046389      -0.006294       0.061811       0.077538       0.018508       0.077067       0.013444      -0.106961      -0.010946      -0.108670       0.032520       0.076150             19.570833      20.082467      -2.457422       3.142229      19.606877       0.063804      19.023155          -0.000008
            2             Dy       8.895385       0.395560      11.043259       1.929311     132.913461 0.35025428E+04  0.12302098E+06                                17.877616                           16.840402       2.679335       2.549161                    0.999681      76.200118     180.824844       0.574325       0.303636      -1.298704       0.034516       0.028666      -0.029034       0.053442       0.117304      -0.044736       0.058255      -0.083976       0.107890      -0.167007       0.052364       0.114643             19.065081      17.322661      -0.262942       2.026912      19.252015       2.296181      20.620567          -0.000001
            3             Dy      16.749922       5.453571      15.740741       2.018132     142.438942 0.34677125E+04  0.12065574E+06                                17.625467                           15.739407       2.603545       2.553060                    0.999850      73.118423     168.836256       0.657107       0.267895      -1.349314      -0.046436       0.006779      -0.060896       0.076880      -0.018129      -0.077473       0.013896      -0.106038      -0.013783      -0.108732       0.032373       0.076359             19.568132      20.082728       2.455324      -3.138729      19.606241       0.064523      19.015429          -0.000008
            4             Dy      14.879341       8.727175      16.324961       1.931346     132.816219 0.34987893E+04  0.12284508E+06                                17.861612                           16.825145       2.680118       2.550098                    0.999698      76.127687     180.567139       0.574956       0.303411      -1.299062       0.034532      -0.029419       0.029492       0.054108      -0.117506       0.045008       0.057553      -0.083876       0.108219      -0.167079       0.052817       0.114262             19.048427      17.305746       0.267017      -2.022656      19.237013       2.294315      20.602521          -0.000001
            5             Dy       7.773996       6.617998      12.791906       2.019022     142.370285 0.34656516E+04  0.12056845E+06                                17.624023                           15.738749       2.600453       2.552761                    0.999842      73.093574     168.778636       0.656857       0.268032      -1.349115      -0.047712      -0.060350      -0.006700       0.077224      -0.078019       0.018955      -0.013641      -0.047812       0.165697      -0.109530       0.032534       0.076996             19.566030      20.084931      -3.139445      -2.455849      19.010789      -0.065183      19.602370          -0.000008
            6             Dy       5.903412       7.202219       9.518302       1.929704     132.799929 0.34988178E+04  0.12286554E+06                                17.874021                           16.837041       2.675937       2.548381                    0.999676      76.197079     180.838361       0.574058       0.303838      -1.298403       0.035388       0.029479       0.030096       0.055019       0.044539       0.117323      -0.057978      -0.095361       0.074028      -0.166705       0.051773       0.114931             19.061424      17.318857      -2.022866      -0.268574      20.614508      -2.296604      19.250908          -0.000001
            7             Dy      13.757945       2.504737      14.576314       2.018605     142.446390 0.34676446E+04  0.12065830E+06                                17.634327                           15.746579       2.603197       2.553179                    0.999853      73.111919     168.849868       0.656469       0.268145      -1.348938      -0.047224       0.061543       0.006855       0.077876       0.076882      -0.018439      -0.013823      -0.046751       0.164327      -0.108016       0.031918       0.076098             19.578862      20.098333       3.141859       2.457402      19.027322      -0.066041      19.610931          -0.000008
            8             Dy      11.887364       1.920516      17.849918       1.931040     132.863852 0.35001387E+04  0.12289768E+06                                17.860397                           16.823879       2.684871       2.551640                    0.999706      76.124112     180.530657       0.575240       0.303248      -1.299306       0.034925      -0.028969      -0.029123       0.053917      -0.045047      -0.117747      -0.057522      -0.096682       0.076334      -0.167479       0.052310       0.115169             19.047393      17.302775       2.022745       0.267077      20.598910      -2.294858      19.240494          -0.000001
            9             Dy      13.169844      14.576313       6.618001       2.018695     142.427755 0.34670837E+04  0.12062842E+06                                17.627273                           15.740575       2.601036       2.552498                    0.999847      73.108162     168.808865       0.656920       0.267984      -1.349202       0.046389       0.006294      -0.061811       0.077538       0.018508       0.077067       0.013444      -0.106961      -0.010946      -0.108670       0.032520       0.076150             19.570833      20.082467      -2.457422       3.142229      19.606877       0.063805      19.023155          -0.000008
           10             Dy      15.040429      17.849917       7.202221       1.929311     132.913458 0.35025427E+04  0.12302098E+06                                17.877617                           16.840402       2.679335       2.549160                    0.999681      76.200121     180.824856       0.574325       0.303636      -1.298704      -0.034516      -0.028666       0.029034       0.053442       0.117304      -0.044736       0.058255      -0.083976       0.107890      -0.167007       0.052364       0.114643             19.065081      17.322662      -0.262942       2.026912      19.252015       2.296182      20.620567          -0.000001
           11             Dy       7.185892      12.791906       2.504739       2.018132     142.438941 0.34677125E+04  0.12065574E+06                                17.625466                           15.739407       2.603545       2.553060                    0.999850      73.118423     168.836254       0.657107       0.267895      -1.349314       0.046436      -0.006779       0.060896       0.076880      -0.018129      -0.077473       0.013896      -0.106038      -0.013783      -0.108732       0.032373       0.076359             19.568132      20.082727       2.455324      -3.138728      19.606240       0.064523      19.015428          -0.000008
           12             Dy       9.056473       9.518302       1.920519       1.931346     132.816217 0.34987893E+04  0.12284508E+06                                17.861612                           16.825145       2.680117       2.550098                    0.999698      76.127687     180.567138       0.574957       0.303411      -1.299062      -0.034532       0.029419      -0.029492       0.054108      -0.117506       0.045009       0.057553      -0.083876       0.108219      -0.167079       0.052817       0.114262             19.048427      17.305746       0.267017      -2.022656      19.237013       2.294315      20.602521          -0.000002
           13             Dy      16.161818      11.627479       5.453574       2.019022     142.370283 0.34656516E+04  0.12056845E+06                                17.624023                           15.738748       2.600453       2.552761                    0.999842      73.093574     168.778635       0.656857       0.268032      -1.349115       0.047712       0.060350       0.006700       0.077224      -0.078019       0.018955      -0.013641      -0.047812       0.165697      -0.109530       0.032534       0.076996             19.566030      20.084931      -3.139445      -2.455849      19.010789      -0.065183      19.602370          -0.000008
           14             Dy      18.032402      11.043258       8.727178       1.929704     132.799933 0.34988179E+04  0.12286554E+06                                17.874020                           16.837041       2.675938       2.548381                    0.999676      76.197074     180.838342       0.574058       0.303838      -1.298403      -0.035388      -0.029479      -0.030096       0.055019       0.044539       0.117323      -0.057978      -0.095361       0.074028      -0.166705       0.051773       0.114931             19.061423      17.318856      -2.022866      -0.268574      20.614507      -2.296604      19.250907          -0.000001
           15             Dy      10.177869      15.740740       3.669166       2.018605     142.446386 0.34676445E+04  0.12065830E+06                                17.634326                           15.746578       2.603197       2.553179                    0.999853      73.111918     168.849865       0.656469       0.268145      -1.348938       0.047224      -0.061543      -0.006855       0.077876       0.076882      -0.018439      -0.013823      -0.046751       0.164327      -0.108016       0.031918       0.076098             19.578862      20.098333       3.141859       2.457401      19.027322      -0.066041      19.610931          -0.000008
           16             Dy      12.048450      16.324961       0.395562       1.931040     132.863859 0.35001389E+04  0.12289768E+06                                17.860396                           16.823878       2.684871       2.551640                    0.999706      76.124108     180.530641       0.575240       0.303248      -1.299307      -0.034925       0.028969       0.029123       0.053917      -0.045047      -0.117747      -0.057522      -0.096682       0.076334      -0.167479       0.052310       0.115169             19.047392      17.302774       2.022745       0.267077      20.598909      -2.294858      19.240493          -0.000001
           17              H      11.650755       3.822427       8.000643       0.161310       0.934576 0.68818178E+01  0.64548967E+02                                 1.555599                            1.515313      -0.704167       2.574618                    0.999901       3.019217       8.049875       0.521900       1.251218      -0.718629      -0.007192       0.030066      -0.018074       0.035810       0.000233       0.010206      -0.001860      -0.015598       0.004024      -0.014952       0.006000       0.008952              1.559529       1.458778      -0.203219       0.176277       1.734473      -0.271202       1.485336           0.000001
           18              H      12.648878       2.609102       7.998818       0.144701       0.994408 0.75865857E+01  0.72945291E+02                                 1.619034                            1.590283      -0.707371       2.559824                    0.999888       3.161265       8.545209       0.509591       1.250068      -0.718498       0.025979      -0.011525      -0.014624       0.031962      -0.005759      -0.000212       0.007034       0.003178       0.001500      -0.009610       0.000788       0.008822              1.615387       1.782899      -0.200214      -0.206400       1.488405       0.200002       1.574856           0.000001
           19              H      13.417217       1.711424      10.031365       0.157094       0.920354 0.69799700E+01  0.66668992E+02                                 1.616917                            1.586298      -0.870393       2.491390                    0.998724       3.325586       9.385040       0.474339       1.351908      -0.694632      -0.009780      -0.028811      -0.008915       0.031705      -0.004517       0.005827       0.000772      -0.001192      -0.008414      -0.008249       0.000933       0.007316              1.624057       1.466988       0.234598       0.098299       2.021005       0.175993       1.384178           0.000001
           20              H      14.430899       2.879135       9.754034       0.136983       1.027539 0.77146420E+01  0.75670632E+02                                 1.742212                            1.666340      -1.048801       2.388310                    0.996560       3.570744      10.263711       0.462649       1.349717      -0.693833       0.020272       0.009809      -0.017306       0.028402      -0.002077       0.001797      -0.004535       0.005451      -0.018368      -0.008492       0.001151       0.007340              1.781744       2.278890       0.234524      -0.342204       1.502226      -0.096251       1.564116          -0.000000
           21              H      16.788582      17.152573      14.127475       0.135210       0.790642 0.57916248E+01  0.52900913E+02                                 1.465116                            1.447928      -0.687197       2.565998                    0.999326       3.312129       9.199548       0.493990       1.357453      -0.692555      -0.015850      -0.002877       0.028895       0.033082       0.004234      -0.000039       0.004265       0.010661       0.032007      -0.012840       0.001296       0.011544              1.469621       1.285173       0.057482      -0.131401       1.270468      -0.048951       1.853222          -0.000000
           22              H      17.890825      16.659946      13.131272       0.137870       0.949852 0.74027491E+01  0.71485381E+02                                 1.624199                            1.612950      -0.808649       2.507308                    0.999028       3.377366       9.466630       0.481284       1.317893      -0.701701       0.024915      -0.019467      -0.012047       0.033836      -0.001927       0.000309       0.007179       0.007592      -0.016537      -0.010907       0.003630       0.007277              1.610017       1.751651      -0.257269       0.006177       1.632247       0.050384       1.446154           0.000001
           23              H      14.625981      15.337148      12.421523       0.134639       1.054862 0.80859108E+01  0.80231534E+02                                 1.775585                            1.709818      -1.041554       2.395262                    0.996577       3.575467      10.329000       0.455290       1.355820      -0.693208      -0.017738      -0.018463      -0.020681       0.032912       0.011153      -0.001703       0.005847       0.006392       0.003976      -0.014357       0.002887       0.011470              1.798596       1.591820       0.195229       0.257338       1.893290       0.413431       1.910676           0.000001
           24              H      15.433815      15.497708      13.757092       0.109061       0.960839 0.71021355E+01  0.67878204E+02                                 1.630703                            1.571307      -0.713767       2.528952                    0.999343       3.496848       9.752413       0.491587       1.303660      -0.703579       0.013019      -0.010038       0.021068       0.026723       0.001233       0.002588      -0.008454       0.012737       0.010682      -0.012881       0.004135       0.008746              1.658097       1.454561      -0.144965       0.293573       1.590356      -0.344908       1.929376           0.000002
           25              H       5.549521       2.714925      12.224472       0.134451       0.864195 0.63632587E+01  0.59825579E+02                                 1.583754                            1.539288      -0.987515       2.421055                    0.996788       3.524720      10.107646       0.466560       1.396341      -0.684011      -0.028046       0.013989      -0.007702       0.032274      -0.006000       0.002647       0.002243      -0.007296      -0.005366      -0.008004       0.000039       0.007965              1.615644       1.919404      -0.340237       0.021914       1.523878       0.006177       1.403652          -0.000002
           26              H       6.337009       1.806300      13.235271       0.143769       0.866739 0.63380293E+01  0.59615064E+02                                 1.596228                            1.542319      -1.029699       2.403673                    0.996348       3.534737      10.186473       0.462678       1.407426      -0.681677      -0.002918      -0.017921       0.024542       0.030529       0.006582       0.000352       0.001500      -0.005573       0.021410      -0.010732       0.003069       0.007664              1.623207       1.381865      -0.010995      -0.091236       1.431859      -0.249331       2.055898          -0.000001
           27              H       4.930779       1.319147      10.076979       0.130924       1.004983 0.77178374E+01  0.74966514E+02                                 1.658043                            1.623350      -0.803233       2.502043                    0.999196       3.366835       9.325052       0.492464       1.280442      -0.710004      -0.027104      -0.013040       0.003800       0.030317       0.008723       0.001300      -0.007224       0.005723      -0.012731      -0.012584       0.000556       0.012028              1.663983       2.162716       0.142523      -0.032579       1.420837       0.046458       1.408397           0.000001
           28              H       5.882228       2.563488      10.018593       0.147223       0.802217 0.59255802E+01  0.54638928E+02                                 1.500856                            1.481545      -0.822917       2.508529                    0.998709       3.366588       9.510745       0.478195       1.389088      -0.686005       0.003365       0.031578       0.001701       0.031802       0.004486       0.004588      -0.000921      -0.010697       0.003575      -0.009571       0.003056       0.006515              1.506538       1.241378      -0.013277      -0.009300       1.943611      -0.024784       1.334625          -0.000001
           29              H      12.845152       4.338774       9.684701       0.273596       0.612864 0.41350613E+01  0.34927808E+02                                 1.278990                            1.261186      -0.931964       2.542093                    0.999752       2.643292       7.199975       0.502700       1.442473      -0.678036       0.019970       0.039360      -0.012675       0.045920       0.006729       0.014823      -0.007833      -0.020373      -0.019130      -0.024323       0.008050       0.016273              1.289810       1.228455       0.137359       0.055731       1.524037       0.050338       1.116937          -0.000001
           30              H      16.449889      16.167318      11.697177       0.252134       0.604348 0.41353318E+01  0.35456132E+02                                 1.326936                            1.307161      -1.132869       2.419686                    0.998341       3.056266       8.806518       0.461048       1.549456      -0.656145       0.017617      -0.029268      -0.024997       0.042330       0.005406      -0.003758       0.016626       0.011074       0.010571      -0.021113       0.005514       0.015599              1.339994       1.190144      -0.049447      -0.143921       1.322388       0.226795       1.507450           0.000000
           31              H       6.011481       0.463433      11.636967       0.266509       0.644248 0.45562510E+01  0.39410678E+02                                 1.318288                            1.321163      -0.945751       2.526937                    0.999770       2.727191       7.505144       0.492905       1.436603      -0.679063      -0.031176      -0.033328       0.015348       0.048149       0.017839       0.000036      -0.002245      -0.017815       0.017527      -0.022912       0.005582       0.017330              1.310360       1.180171       0.080704      -0.029967       1.483808      -0.071508       1.267100          -0.000000
           32              H      11.650753       5.300312       1.122097       0.162183       0.931145 0.68483226E+01  0.64147295E+02                                 1.550850                            1.510850      -0.704611       2.574865                    0.999900       3.012310       8.022231       0.523145       1.249942      -0.718915      -0.006968      -0.029684       0.017795       0.035303      -0.000194      -0.010419      -0.001759      -0.016118       0.004047      -0.015321       0.006257       0.009063              1.554735       1.454503       0.202331      -0.175388       1.728905      -0.269898       1.480798           0.000001
           33              H      12.648876       6.513636       1.123922       0.143418       0.995441 0.75947965E+01  0.73027750E+02                                 1.618599                            1.589879      -0.705896       2.559834                    0.999892       3.162958       8.543784       0.510377       1.248082      -0.718943       0.026719       0.011305       0.014943       0.032634       0.005876       0.000054       0.007227       0.003097       0.001672      -0.009885       0.000930       0.008956              1.614935       1.782375       0.199932       0.206339       1.487853       0.199813       1.574577           0.000001
           34              H      19.401172       7.411311      17.336855       0.157797       0.919128 0.69677480E+01  0.66517362E+02                                 1.614792                            1.584372      -0.871587       2.491006                    0.998776       3.322157       9.370264       0.474909       1.350994      -0.694809      -0.009656       0.028175       0.008802       0.031057       0.004450      -0.005794       0.000940      -0.001466      -0.008388      -0.008306       0.001167       0.007139              1.621863       1.465310      -0.234096      -0.098081       2.017640       0.175553       1.382637           0.000001
           35              H       8.446953       6.243600      17.614186       0.136474       1.028588 0.77240330E+01  0.75779016E+02                                 1.742669                            1.666768      -1.048172       2.388603                    0.996562       3.572667      10.267342       0.462875       1.348768      -0.694017       0.020801      -0.009905       0.017499       0.028932       0.002209      -0.002022      -0.004607       0.005115      -0.018131      -0.008475       0.001036       0.007439              1.782218       2.279481      -0.234552       0.342322       1.502541      -0.096273       1.564632          -0.000000
           36              H      16.788579      10.215642      13.240745       0.134777       0.792896 0.58124541E+01  0.53139025E+02                                 1.467736                            1.450344      -0.689004       2.564896                    0.999304       3.318196       9.220658       0.493672       1.357106      -0.692597      -0.015803       0.002935      -0.028839       0.033015      -0.004316       0.000163       0.004356       0.010222       0.032604      -0.012852       0.001092       0.011760              1.472304       1.287155      -0.057645       0.131989       1.272317      -0.049128       1.857441          -0.000000
           37              H      17.890823      10.708270      14.236948       0.137330       0.953036 0.74334499E+01  0.71850087E+02                                 1.627026                            1.615576      -0.804700       2.508135                    0.999025       3.383513       9.485750       0.481253       1.316726      -0.701916       0.025157       0.019545       0.012190       0.034110       0.001889      -0.000456       0.007270       0.007630      -0.016801      -0.011056       0.003788       0.007269              1.612834       1.755080       0.258357      -0.006094       1.635177       0.050621       1.448245           0.000001
           38              H      14.625981      12.031067      14.946697       0.133614       1.056711 0.81025786E+01  0.80426998E+02                                 1.776578                            1.710710      -1.038503       2.396173                    0.996572       3.578536      10.335047       0.455582       1.354444      -0.693482      -0.017852       0.018701       0.021194       0.033430      -0.011093       0.001742       0.005874       0.006393       0.003757      -0.014313       0.002874       0.011439              1.799618       1.592575      -0.195400      -0.257453       1.894616       0.413877       1.911663           0.000001
           39              H      15.433814      11.870507      13.611128       0.109456       0.958839 0.70833565E+01  0.67653850E+02                                 1.628570                            1.569359      -0.714542       2.528802                    0.999324       3.492189       9.736154       0.491831       1.303877      -0.703551       0.013010       0.010119      -0.020998       0.026695      -0.001098      -0.002601      -0.008469       0.012594       0.011053      -0.012832       0.003960       0.008871              1.655875       1.452800       0.144638      -0.293024       1.588225      -0.344130       1.926600           0.000002
           40              H      11.533473       6.407810      15.143748       0.135519       0.861239 0.63379880E+01  0.59544787E+02                                 1.582056                            1.537802      -0.992683       2.419665                    0.996732       3.520557      10.100936       0.465943       1.399203      -0.683477      -0.027741      -0.013821       0.007710       0.031938       0.005720      -0.002666       0.002043      -0.007723      -0.006179      -0.007793      -0.000171       0.007964              1.613851       1.916814       0.339260      -0.021732       1.522238       0.006261       1.402500          -0.000002
           41              H      12.320961       7.316435      14.132949       0.145242       0.863880 0.63136831E+01  0.59341737E+02                                 1.594177                            1.540546      -1.032045       2.403296                    0.996297       3.530052      10.176333       0.462307       1.409607      -0.681266      -0.002772       0.017644      -0.023991       0.029910      -0.006639      -0.000275       0.001487      -0.005401       0.022223      -0.010891       0.003027       0.007864              1.621044       1.380515       0.010974       0.091043       1.430217      -0.248493       2.052399          -0.000001
           42              H      10.914734       7.803589      17.291241       0.129688       1.008177 0.77489266E+01  0.75345844E+02                                 1.661631                            1.626673      -0.808043       2.499692                    0.999219       3.373719       9.349592       0.491924       1.280531      -0.709976      -0.027526       0.013187      -0.003966       0.030779      -0.008820      -0.001356      -0.007357       0.005493      -0.013213      -0.012758       0.000568       0.012190              1.667645       2.168342      -0.143017       0.032715       1.423486       0.046641       1.411107           0.000001
           43              H      11.866182       6.559247      17.349627       0.146486       0.804734 0.59452235E+01  0.54832293E+02                                 1.500034                            1.480757      -0.811407       2.512238                    0.998860       3.365741       9.490665       0.480184       1.383026      -0.687170       0.003774      -0.032113      -0.001932       0.032392      -0.004317      -0.004644      -0.000808      -0.010820       0.004079      -0.009584       0.003173       0.006411              1.505691       1.240769       0.013080       0.009291       1.942452      -0.024805       1.333852          -0.000001
           44              H      18.829106       4.783962      17.683519       0.274334       0.611368 0.41163955E+01  0.34690705E+02                                 1.270470                            1.253056      -0.928956       2.541746                    0.999753       2.631925       7.133825       0.508106       1.430393      -0.680249       0.019787      -0.039292       0.012503       0.045735      -0.006834      -0.014793      -0.007843      -0.020270      -0.019822      -0.024362       0.008012       0.016350              1.281083       1.220469      -0.135622      -0.055121       1.512551       0.049757       1.110229          -0.000001
           45              H      16.449889      11.200898      15.671043       0.253385       0.602881 0.41238712E+01  0.35342224E+02                                 1.326135                            1.306457      -1.134753       2.419398                    0.998246       3.054194       8.805824       0.460469       1.552089      -0.655702       0.017462       0.028914       0.024848       0.041933      -0.005431       0.003920       0.016533       0.010472       0.010465      -0.020925       0.005329       0.015596              1.339151       1.189552       0.049267       0.143608       1.321592       0.226349       1.506308           0.000000
           46              H      11.995436       8.659302      15.731253       0.268213       0.643009 0.45449539E+01  0.39289920E+02                                 1.316626                            1.319525      -0.949637       2.525392                    0.999775       2.723678       7.494122       0.493194       1.436604      -0.679039      -0.030826       0.033057      -0.015165       0.047675      -0.017823       0.000122      -0.002122      -0.017660       0.017731      -0.022881       0.005638       0.017243              1.308714       1.178808      -0.080477       0.029841       1.481747      -0.071319       1.265587          -0.000000
           47              H       8.658785      10.244835      12.945168       0.161134       0.934745 0.68817773E+01  0.64535809E+02                                 1.554348                            1.514114      -0.703000       2.574752                    0.999904       3.019159       8.043759       0.522827       1.249245      -0.719054      -0.007227       0.018119       0.030086       0.035856      -0.010119       0.000311       0.001801      -0.010068       0.022132      -0.015056       0.006160       0.008896              1.558274       1.457669      -0.176093      -0.203065       1.484143       0.270888       1.733012           0.000001
           48              H       9.656907      10.246660      11.731844       0.143944       0.995367 0.75958018E+01  0.73055579E+02                                 1.620041                            1.591226      -0.706324       2.560116                    0.999904       3.163487       8.552295       0.509454       1.250033      -0.718508       0.026365       0.014740      -0.011162       0.032202       0.000138      -0.005863      -0.007174       0.000527      -0.005634      -0.009810       0.000854       0.008956              1.616402       1.784076       0.206627      -0.200364       1.575908      -0.200198       1.489221           0.000001
           49              H      10.425245       8.214113      10.834166       0.156955       0.920409 0.69801639E+01  0.66665372E+02                                 1.616276                            1.585760      -0.871000       2.491103                    0.998781       3.325676       9.382180       0.474712       1.350955      -0.694816      -0.009563       0.009153      -0.028731       0.031634      -0.005794      -0.004382      -0.000754       0.003618       0.006244      -0.008185       0.000992       0.007193              1.623386       1.466579      -0.098229       0.234380       1.383827      -0.175801       2.019751           0.000001
           50              H      11.438927       8.491444      12.001877       0.136910       1.027483 0.77153224E+01  0.75686981E+02                                 1.742884                            1.667007      -1.051420       2.387495                    0.996466       3.572300      10.272389       0.462260       1.350679      -0.693636       0.020632       0.016927       0.010064       0.028522      -0.001793      -0.002250       0.004638       0.011598       0.001175      -0.008454       0.001077       0.007377              1.782431       2.279733       0.342287       0.234516       1.564796       0.096267       1.502763          -0.000000
           51              H       7.812650       4.118004       8.029836       0.135221       0.791658 0.58034302E+01  0.53059590E+02                                 1.469029                            1.451521      -0.695203       2.563062                    0.999223       3.319973       9.239318       0.492078       1.361423      -0.691739      -0.015765      -0.028486      -0.002851       0.032681       0.000125       0.004192      -0.004227      -0.011163      -0.032045      -0.012843       0.001085       0.011758              1.473634       1.288105       0.132306       0.057763       1.859588       0.049292       1.273210          -0.000000
           52              H       8.914894       5.114207       7.537208       0.135583       0.954681 0.74467035E+01  0.71986806E+02                                 1.626792                            1.615301      -0.806278       2.506929                    0.999054       3.384565       9.479177       0.482218       1.313936      -0.702517       0.025567       0.012273      -0.020022       0.034715      -0.000418      -0.001786      -0.007171       0.012337      -0.002820      -0.010984       0.003756       0.007228              1.612600       1.755003      -0.005949      -0.258530       1.447889      -0.050686       1.634908           0.000001
           53              H       5.650050       5.823956       6.214410       0.135036       1.056996 0.81105230E+01  0.80573708E+02                                 1.781372                            1.715098      -1.056420       2.389334                    0.996342       3.582680      10.371597       0.453316       1.360067      -0.692350      -0.017700       0.020568      -0.018177       0.032661       0.001641       0.011117      -0.005907       0.001214      -0.011073      -0.014272       0.002776       0.011496              1.804560       1.596535      -0.258428       0.196244       1.916955      -0.415661       1.900189           0.000001
           54              H       6.457883       4.488387       6.374971       0.110519       0.956387 0.70612232E+01  0.67395949E+02                                 1.626549                            1.567495      -0.719370       2.527240                    0.999285       3.487408       9.722413       0.491800       1.304860      -0.703353       0.012900      -0.020617      -0.009775       0.026211      -0.002523       0.001184       0.008568       0.000914      -0.024898      -0.013041       0.004178       0.008864              1.653786       1.451163      -0.292624      -0.144298       1.924140       0.343347       1.586055           0.000002
           55              H      14.525447       6.021006      11.837667       0.135124       0.860736 0.63312477E+01  0.59453476E+02                                 1.580269                            1.536067      -0.985608       2.422890                    0.996820       3.516326      10.079684       0.466720       1.397533      -0.683820      -0.028112       0.007601       0.013846       0.032246      -0.002668      -0.005824      -0.002124      -0.000766       0.014694      -0.007896      -0.000168       0.008063              1.612004       1.914507      -0.022035      -0.338982       1.400893      -0.005996       1.520610          -0.000002
           56              H      15.312934       5.010207      10.929043       0.144305       0.867338 0.63471445E+01  0.59754230E+02                                 1.600292                            1.546062      -1.045498       2.397014                    0.996106       3.543527      10.234250       0.460690       1.412235      -0.680732      -0.002908      -0.024058      -0.017752       0.030040      -0.000454       0.006452      -0.001419      -0.013581      -0.002966      -0.010628       0.002871       0.007757              1.627436       1.385246       0.091875      -0.010929       2.061795       0.250132       1.435267          -0.000001
           57              H      13.906707       8.168500      10.441888       0.130545       1.007104 0.77410016E+01  0.75271645E+02                                 1.662640                            1.627602      -0.812968       2.498243                    0.999184       3.373185       9.357265       0.490841       1.283308      -0.709383      -0.027158      -0.003938      -0.013186       0.030446      -0.001285       0.008656       0.007286       0.009400      -0.002502      -0.012635       0.000613       0.012022              1.668691       2.169940       0.032740       0.143082       1.411916      -0.046698       1.424218           0.000001
           58              H      14.858155       8.226885      11.686230       0.147813       0.800112 0.59066318E+01  0.54430097E+02                                 1.499497                            1.480221      -0.825767       2.507896                    0.998683       3.362976       9.502972       0.477818       1.391055      -0.685643       0.003288      -0.001692       0.031591       0.031807      -0.004555       0.004408       0.000802      -0.007095       0.013641      -0.009392       0.003037       0.006355              1.505165       1.240360       0.009281      -0.013035       1.333395       0.024811       1.941741          -0.000001
           59              H       9.853181       8.560777      13.461515       0.273180       0.613154 0.41344568E+01  0.34899031E+02                                 1.275867                            1.258209      -0.930835       2.541559                    0.999751       2.639748       7.172838       0.505351       1.435881      -0.679248       0.020146       0.012459       0.039570       0.046117      -0.014881       0.006623       0.007836      -0.000598       0.040297      -0.024363       0.008064       0.016299              1.286600       1.225477      -0.055491       0.136731       1.114446      -0.050098       1.519876          -0.000001
           60              H       7.473959       6.548302       7.044580       0.252895       0.603189 0.41246503E+01  0.35336517E+02                                 1.324471                            1.304876      -1.127161       2.422320                    0.998379       3.050291       8.781617       0.461835       1.548043      -0.656391       0.017574       0.025025      -0.028749       0.041972       0.003901       0.005437      -0.016643       0.000074      -0.021282      -0.021075       0.005400       0.015675              1.337429       1.188173       0.143403      -0.049211       1.504255      -0.225886       1.319860           0.000000
           61              H      14.987407       6.608511       9.586175       0.268276       0.641827 0.45369133E+01  0.39220751E+02                                 1.317732                            1.320655      -0.947560       2.527498                    0.999770       2.723854       7.505696       0.491474       1.441617      -0.678142      -0.030663      -0.015011      -0.032825       0.047360       0.000131       0.017855       0.002177      -0.017676       0.018163      -0.022919       0.005529       0.017391              1.309810       1.179765       0.029855       0.080500       1.266719       0.071306       1.482948          -0.000000
           62              H      20.626688      17.123381      14.423052       0.161188       0.935173 0.68861607E+01  0.64591677E+02                                 1.555345                            1.515013      -0.703532       2.574501                    0.999904       3.019785       8.048170       0.522420       1.249933      -0.718905      -0.007328      -0.018259      -0.029972       0.035852       0.010188      -0.000314       0.001808      -0.009841       0.021970      -0.015044       0.006153       0.008890              1.559294       1.458493       0.176258       0.203267       1.485060       0.271267       1.734330           0.000001
           63              H      21.624811      17.121556      15.636376       0.143502       0.995864 0.75994991E+01  0.73090219E+02                                 1.619594                            1.590799      -0.706014       2.559854                    0.999888       3.164256       8.550570       0.509982       1.248754      -0.718788       0.026730      -0.014986       0.011570       0.032755      -0.000071       0.005674      -0.007218       0.000881      -0.005633      -0.009781       0.000967       0.008814              1.615944       1.783640      -0.206571       0.200366       1.575379      -0.200080       1.488814           0.000001
           64              H      16.409194       0.908622      16.534054       0.157211       0.922154 0.69997171E+01  0.66928602E+02                                 1.621433                            1.590476      -0.883773       2.486051                    0.998587       3.331533       9.417730       0.472683       1.355205      -0.693962      -0.009588      -0.008537       0.028358       0.031129       0.005821       0.004173      -0.001054       0.003256       0.006586      -0.008280       0.001447       0.006833              1.628679       1.470839       0.098809      -0.235911       1.387562      -0.176956       2.027637           0.000001
           65              H       5.454975       0.631291      15.366343       0.136482       1.030216 0.77390264E+01  0.75970421E+02                                 1.745220                            1.668891      -1.051589       2.386842                    0.996484       3.576240      10.283920       0.462325       1.349587      -0.693843       0.020613      -0.017229      -0.009600       0.028529       0.001825       0.002129       0.004753       0.011630       0.001040      -0.008560       0.001213       0.007347              1.784975       2.283841      -0.343469      -0.235633       1.566590       0.096719       1.504493          -0.000000
           66              H       7.812647       5.004735       1.092904       0.134777       0.793734 0.58206410E+01  0.53238486E+02                                 1.469381                            1.451829      -0.690095       2.564277                    0.999281       3.321519       9.235361       0.493128       1.357974      -0.692410      -0.015962       0.028768       0.002698       0.033010      -0.000132      -0.004261      -0.004294      -0.011180      -0.031955      -0.012882       0.001102       0.011779              1.473996       1.288417      -0.132573      -0.057762       1.860208       0.049202       1.273362          -0.000000
           67              H       8.914891       4.008532       1.585532       0.135706       0.956680 0.74713078E+01  0.72320117E+02                                 1.632416                            1.620701      -0.811734       2.504812                    0.998952       3.392708       9.523685       0.479958       1.318380      -0.701576       0.025490      -0.012131       0.019857       0.034514       0.000424       0.001847      -0.007278       0.012486      -0.002736      -0.011139       0.003808       0.007331              1.618173       1.761370       0.006033       0.260084       1.452438      -0.050964       1.640712           0.000001
           68              H       5.650048       3.298782       2.908330       0.135184       1.055917 0.80982627E+01  0.80410966E+02                                 1.779226                            1.713052      -1.049566       2.392330                    0.996345       3.579244      10.354587       0.453944       1.358878      -0.692592      -0.017701      -0.020568       0.018213       0.032682      -0.001758      -0.011094      -0.005894       0.001165      -0.011668      -0.014369       0.002972       0.011397              1.802373       1.594795       0.258248      -0.196021       1.914816      -0.415000       1.897507           0.000001
           69              H       6.457882       4.634351       2.747769       0.109031       0.960063 0.70958037E+01  0.67814514E+02                                 1.631190                            1.571684      -0.717231       2.527749                    0.999263       3.497023       9.758287       0.490936       1.305450      -0.703214       0.012948       0.021321       0.010240       0.026965       0.002578      -0.001159       0.008389       0.001202      -0.024732      -0.012889       0.004186       0.008703              1.658629       1.454970       0.293948       0.145071       1.930245       0.345189       1.590671           0.000002
           70              H       8.541497       3.101729      15.530553       0.135656       0.859372 0.63200240E+01  0.59328561E+02                                 1.579363                            1.535340      -0.989727       2.421367                    0.996758       3.514578      10.076789       0.466487       1.398691      -0.683601      -0.027665      -0.007440      -0.013570       0.031700       0.002794       0.005980      -0.002232      -0.000608       0.014214      -0.008079      -0.000027       0.008105              1.611024       1.913015       0.021720       0.338250       1.400382      -0.006230       1.519675          -0.000002
           71              H       9.328986       4.112528      16.439177       0.145285       0.863321 0.63090382E+01  0.59288143E+02                                 1.593632                            1.540118      -1.035511       2.402197                    0.996335       3.528891      10.172678       0.462302       1.409860      -0.681225      -0.002695       0.024080       0.017216       0.029724       0.000278      -0.006670      -0.001348      -0.013428      -0.001971      -0.010795       0.003302       0.007492              1.620447       1.380182      -0.091020       0.010981       2.051404       0.248140       1.429755          -0.000001
           72              H       7.922757       0.954236      16.926332       0.129815       1.008697 0.77513203E+01  0.75356843E+02                                 1.660430                            1.625435      -0.802815       2.501300                    0.999264       3.372685       9.338638       0.492906       1.278189      -0.710471      -0.027475       0.004021       0.013170       0.030733       0.001287      -0.008666       0.007276       0.009335      -0.002029      -0.012597       0.000570       0.012026              1.666458       2.167014      -0.032703      -0.143248       1.409858      -0.046571       1.422502           0.000001
           73              H       8.874204       0.895850      15.681990       0.147132       0.803479 0.59388779E+01  0.54807142E+02                                 1.503992                            1.484431      -0.828843       2.505903                    0.998630       3.373410       9.542456       0.477009       1.391384      -0.685535       0.003792       0.002032      -0.031636       0.031927       0.004498      -0.004400       0.000816      -0.007083       0.014085      -0.009403       0.002965       0.006438              1.509748       1.243423      -0.009309       0.013296       1.336857       0.024858       1.948965          -0.000001
           74              H      15.837128       0.561958      13.906705       0.273528       0.612569 0.41276263E+01  0.34813867E+02                                 1.272948                            1.255446      -0.929720       2.541337                    0.999753       2.635785       7.150444       0.507139       1.431948      -0.679970       0.019778      -0.012249      -0.039643       0.045965       0.014866      -0.006887       0.007927      -0.000639       0.040101      -0.024451       0.008105       0.016346              1.283614       1.222799       0.055327      -0.136062       1.112237      -0.049952       1.515806          -0.000001
           75              H       7.473955       2.574437       2.078160       0.253572       0.601137 0.41086996E+01  0.35178411E+02                                 1.323581                            1.304129      -1.134754       2.420115                    0.998330       3.048035       8.782740       0.460857       1.552273      -0.655708       0.017402      -0.024862       0.028638       0.041726      -0.003943      -0.005433      -0.016631       0.000197      -0.020770      -0.021022       0.005393       0.015629              1.336481       1.187536      -0.143020       0.048921       1.503027      -0.225292       1.318879           0.000000
           76              H       9.003459       2.514224      17.782045       0.267324       0.644079 0.45547517E+01  0.39395736E+02                                 1.318158                            1.321017      -0.946442       2.526837                    0.999775       2.726186       7.502980       0.492877       1.436756      -0.679022      -0.030824       0.015058       0.033184       0.047729      -0.000125      -0.017871       0.002234      -0.017748       0.018121      -0.022961       0.005558       0.017404              1.310236       1.180071      -0.029923      -0.080708       1.266930       0.071507       1.483708          -0.000000
           77              H      12.285059      14.423050      10.244837       0.161310       0.934576 0.68818230E+01  0.64549028E+02                                 1.555600                            1.515314      -0.704167       2.574618                    0.999901       3.019218       8.049879       0.521899       1.251218      -0.718629       0.007192      -0.030066       0.018074       0.035810       0.000233       0.010206      -0.001860      -0.015598       0.004024      -0.014952       0.006000       0.008952              1.559530       1.458778      -0.203219       0.176277       1.734474      -0.271202       1.485337           0.000001
           78              H      11.286936      15.636375      10.246662       0.144702       0.994407 0.75865751E+01  0.72945163E+02                                 1.619033                            1.590282      -0.707371       2.559824                    0.999888       3.161263       8.545202       0.509591       1.250068      -0.718498      -0.025979       0.011525       0.014624       0.031963      -0.005759      -0.000212       0.007034       0.003179       0.001500      -0.009610       0.000788       0.008822              1.615386       1.782898      -0.200213      -0.206399       1.488404       0.200002       1.574855           0.000001
           79              H      10.518597      16.534053       8.214115       0.157094       0.920353 0.69799650E+01  0.66668931E+02                                 1.616916                            1.586297      -0.870392       2.491390                    0.998724       3.325585       9.385036       0.474339       1.351908      -0.694632       0.009780       0.028811       0.008915       0.031705      -0.004517       0.005827       0.000772      -0.001192      -0.008414      -0.008249       0.000933       0.007316              1.624057       1.466988       0.234598       0.098299       2.021004       0.175993       1.384178           0.000001
           80              H       9.504915      15.366342       8.491446       0.136983       1.027538 0.77146362E+01  0.75670567E+02                                 1.742211                            1.666340      -1.048800       2.388310                    0.996560       3.570743      10.263710       0.462649       1.349718      -0.693833      -0.020272      -0.009809       0.017306       0.028402      -0.002077       0.001797      -0.004535       0.005451      -0.018368      -0.008492       0.001151       0.007340              1.781744       2.278890       0.234524      -0.342204       1.502226      -0.096251       1.564116          -0.000000
           81              H       7.147232       1.092904       4.118005       0.135210       0.790642 0.57916249E+01  0.52900913E+02                                 1.465116                            1.447928      -0.687197       2.565998                    0.999326       3.312129       9.199548       0.493990       1.357453      -0.692555       0.015850       0.002877      -0.028895       0.033082       0.004234      -0.000039       0.004265       0.010661       0.032007      -0.012840       0.001296       0.011544              1.469621       1.285173       0.057482      -0.131401       1.270468      -0.048951       1.853222          -0.000000
           82              H       6.044989       1.585531       5.114208       0.137870       0.949852 0.74027491E+01  0.71485387E+02                                 1.624199                            1.612951      -0.808649       2.507308                    0.999028       3.377366       9.466633       0.481284       1.317894      -0.701701      -0.024915       0.019467       0.012047       0.033836      -0.001927       0.000309       0.007179       0.007592      -0.016537      -0.010907       0.003630       0.007277              1.610018       1.751651      -0.257269       0.006177       1.632247       0.050384       1.446154           0.000001
           83              H       9.309833       2.908329       5.823957       0.134638       1.054862 0.80859154E+01  0.80231591E+02                                 1.775586                            1.709819      -1.041555       2.395261                    0.996577       3.575468      10.329004       0.455290       1.355821      -0.693208       0.017738       0.018463       0.020681       0.032912       0.011153      -0.001703       0.005847       0.006392       0.003976      -0.014357       0.002887       0.011470              1.798596       1.591821       0.195229       0.257338       1.893291       0.413431       1.910677           0.000001
           84              H       8.501999       2.747769       4.488388       0.109060       0.960840 0.71021396E+01  0.67878251E+02                                 1.630704                            1.571307      -0.713768       2.528952                    0.999343       3.496849       9.752415       0.491587       1.303660      -0.703579      -0.013019       0.010038      -0.021068       0.026723       0.001233       0.002588      -0.008454       0.012737       0.010682      -0.012881       0.004135       0.008746              1.658098       1.454561      -0.144965       0.293573       1.590357      -0.344909       1.929376           0.000002
           85              H      18.386293      15.530552       6.021008       0.134451       0.864195 0.63632596E+01  0.59825587E+02                                 1.583754                            1.539288      -0.987515       2.421055                    0.996788       3.524720      10.107645       0.466560       1.396340      -0.684011       0.028046      -0.013989       0.007702       0.032274      -0.006000       0.002647       0.002243      -0.007296      -0.005366      -0.008004       0.000039       0.007965              1.615644       1.919404      -0.340237       0.021914       1.523877       0.006177       1.403652          -0.000002
           86              H      17.598805      16.439177       5.010209       0.143769       0.866739 0.63380301E+01  0.59615072E+02                                 1.596228                            1.542319      -1.029699       2.403674                    0.996348       3.534737      10.186472       0.462678       1.407426      -0.681677       0.002918       0.017921      -0.024542       0.030528       0.006582       0.000352       0.001500      -0.005573       0.021410      -0.010732       0.003069       0.007664              1.623207       1.381865      -0.010995      -0.091236       1.431858      -0.249331       2.055898          -0.000001
           87              H      19.005035      16.926330       8.168501       0.130924       1.004982 0.77178321E+01  0.74966450E+02                                 1.658042                            1.623349      -0.803233       2.502043                    0.999196       3.366834       9.325048       0.492464       1.280442      -0.710004       0.027104       0.013040      -0.003800       0.030317       0.008723       0.001300      -0.007224       0.005723      -0.012731      -0.012584       0.000556       0.012028              1.663983       2.162715       0.142523      -0.032579       1.420837       0.046458       1.408396           0.000001
           88              H      18.053586      15.681989       8.226887       0.147223       0.802216 0.59255794E+01  0.54638920E+02                                 1.500856                            1.481545      -0.822918       2.508529                    0.998709       3.366588       9.510746       0.478195       1.389089      -0.686005      -0.003365      -0.031578      -0.001701       0.031802       0.004486       0.004588      -0.000921      -0.010697       0.003575      -0.009571       0.003056       0.006515              1.506538       1.241378      -0.013277      -0.009300       1.943611      -0.024784       1.334625          -0.000001
           89              H      11.090662      13.906703       8.560779       0.273596       0.612864 0.41350613E+01  0.34927808E+02                                 1.278990                            1.261186      -0.931963       2.542093                    0.999752       2.643292       7.199975       0.502700       1.442473      -0.678036      -0.019970      -0.039360       0.012675       0.045920       0.006729       0.014823      -0.007833      -0.020373      -0.019130      -0.024323       0.008050       0.016273              1.289810       1.228455       0.137359       0.055731       1.524037       0.050338       1.116937          -0.000001
           90              H       7.485925       2.078159       6.548303       0.252134       0.604348 0.41353325E+01  0.35456138E+02                                 1.326936                            1.307161      -1.132869       2.419686                    0.998341       3.056266       8.806517       0.461048       1.549456      -0.656145      -0.017617       0.029268       0.024997       0.042330       0.005406      -0.003758       0.016626       0.011074       0.010571      -0.021113       0.005514       0.015599              1.339994       1.190144      -0.049447      -0.143921       1.322388       0.226795       1.507450           0.000000
           91              H      17.924333      17.782044       6.608513       0.266509       0.644248 0.45562503E+01  0.39410669E+02                                 1.318288                            1.321163      -0.945751       2.526937                    0.999770       2.727191       7.505143       0.492905       1.436602      -0.679063       0.031176       0.033328      -0.015348       0.048149       0.017839       0.000036      -0.002245      -0.017815       0.017527      -0.022912       0.005582       0.017330              1.310360       1.180171       0.080704      -0.029967       1.483808      -0.071508       1.267100          -0.000000
           92              H      12.285061      12.945165      17.123383       0.162183       0.931144 0.68483190E+01  0.64147259E+02                                 1.550850                            1.510851      -0.704611       2.574865                    0.999900       3.012309       8.022231       0.523144       1.249943      -0.718915       0.006968       0.029684      -0.017795       0.035303      -0.000194      -0.010419      -0.001759      -0.016118       0.004047      -0.015321       0.006257       0.009063              1.554735       1.454503       0.202331      -0.175388       1.728905      -0.269898       1.480798           0.000001
           93              H      11.286938      11.731841      17.121558       0.143418       0.995441 0.75947898E+01  0.73027669E+02                                 1.618598                            1.589878      -0.705896       2.559834                    0.999892       3.162957       8.543780       0.510377       1.248082      -0.718943      -0.026719      -0.011305      -0.014943       0.032634       0.005876       0.000054       0.007227       0.003097       0.001672      -0.009885       0.000930       0.008956              1.614934       1.782374       0.199932       0.206339       1.487853       0.199813       1.574576           0.000001
           94              H       4.534642      10.834166       0.908625       0.157797       0.919127 0.69677439E+01  0.66517314E+02                                 1.614791                            1.584372      -0.871587       2.491007                    0.998776       3.322156       9.370261       0.474909       1.350994      -0.694809       0.009656      -0.028175      -0.008802       0.031057       0.004450      -0.005794       0.000940      -0.001466      -0.008388      -0.008306       0.001167       0.007139              1.621862       1.465310      -0.234096      -0.098081       2.017640       0.175553       1.382637           0.000001
           95              H      15.488861      12.001877       0.631294       0.136474       1.028588 0.77240318E+01  0.75779004E+02                                 1.742670                            1.666768      -1.048173       2.388603                    0.996562       3.572667      10.267344       0.462875       1.348769      -0.694017      -0.020801       0.009905      -0.017499       0.028932       0.002209      -0.002022      -0.004607       0.005115      -0.018131      -0.008475       0.001036       0.007439              1.782218       2.279481      -0.234552       0.342322       1.502542      -0.096273       1.564632          -0.000000
           96              H       7.147235       8.029835       5.004735       0.134777       0.792896 0.58124541E+01  0.53139025E+02                                 1.467736                            1.450344      -0.689004       2.564896                    0.999304       3.318196       9.220658       0.493672       1.357106      -0.692597       0.015803      -0.002935       0.028839       0.033015      -0.004316       0.000163       0.004356       0.010222       0.032604      -0.012852       0.001092       0.011760              1.472304       1.287155      -0.057645       0.131989       1.272317      -0.049128       1.857441          -0.000000
           97              H       6.044991       7.537207       4.008532       0.137330       0.953036 0.74334524E+01  0.71850119E+02                                 1.627026                            1.615576      -0.804700       2.508135                    0.999025       3.383514       9.485754       0.481253       1.316726      -0.701916      -0.025157      -0.019545      -0.012190       0.034110       0.001889      -0.000456       0.007270       0.007630      -0.016801      -0.011056       0.003788       0.007269              1.612834       1.755081       0.258357      -0.006094       1.635177       0.050621       1.448245           0.000001
           98              H       9.309833       6.214410       3.298783       0.133614       1.056711 0.81025831E+01  0.80427052E+02                                 1.776578                            1.710711      -1.038503       2.396173                    0.996572       3.578537      10.335050       0.455582       1.354443      -0.693482       0.017852      -0.018701      -0.021194       0.033430      -0.011093       0.001742       0.005874       0.006393       0.003757      -0.014313       0.002874       0.011439              1.799618       1.592575      -0.195400      -0.257453       1.894616       0.413878       1.911664           0.000001
           99              H       8.502000       6.374970       4.634352       0.109456       0.958839 0.70833565E+01  0.67653851E+02                                 1.628570                            1.569359      -0.714542       2.528802                    0.999324       3.492189       9.736154       0.491831       1.303877      -0.703551      -0.013010      -0.010119       0.020998       0.026695      -0.001098      -0.002601      -0.008469       0.012594       0.011053      -0.012832       0.003960       0.008871              1.655875       1.452800       0.144638      -0.293024       1.588225      -0.344130       1.926600           0.000002
          100              H      12.402341      11.837667       3.101732       0.135519       0.861239 0.63379889E+01  0.59544795E+02                                 1.582056                            1.537802      -0.992683       2.419666                    0.996732       3.520557      10.100935       0.465943       1.399203      -0.683477       0.027741       0.013821      -0.007710       0.031938       0.005720      -0.002666       0.002043      -0.007723      -0.006179      -0.007793      -0.000171       0.007964              1.613850       1.916814       0.339260      -0.021732       1.522237       0.006261       1.402500          -0.000002
          101              H      11.614853      10.929042       4.112531       0.145242       0.863880 0.63136831E+01  0.59341737E+02                                 1.594177                            1.540546      -1.032045       2.403296                    0.996297       3.530052      10.176333       0.462307       1.409607      -0.681266       0.002772      -0.017644       0.023991       0.029910      -0.006639      -0.000275       0.001487      -0.005401       0.022223      -0.010891       0.003027       0.007864              1.621044       1.380515       0.010974       0.091043       1.430217      -0.248493       2.052399          -0.000001
          102              H      13.021080      10.441888       0.954239       0.129688       1.008177 0.77489224E+01  0.75345794E+02                                 1.661631                            1.626673      -0.808042       2.499692                    0.999219       3.373718       9.349589       0.491924       1.280531      -0.709975       0.027526      -0.013187       0.003966       0.030779      -0.008820      -0.001356      -0.007357       0.005493      -0.013213      -0.012758       0.000568       0.012190              1.667645       2.168342      -0.143017       0.032715       1.423486       0.046641       1.411106           0.000001
          103              H      12.069632      11.686230       0.895853       0.146486       0.804734 0.59452234E+01  0.54832293E+02                                 1.500034                            1.480757      -0.811407       2.512238                    0.998860       3.365741       9.490665       0.480184       1.383026      -0.687170      -0.003774       0.032113       0.001932       0.032392      -0.004317      -0.004644      -0.000808      -0.010820       0.004079      -0.009584       0.003173       0.006411              1.505691       1.240769       0.013080       0.009291       1.942452      -0.024805       1.333852          -0.000001
          104              H       5.106708      13.461515       0.561961       0.274334       0.611368 0.41163926E+01  0.34690677E+02                                 1.270470                            1.253057      -0.928956       2.541746                    0.999753       2.631924       7.133824       0.508106       1.430394      -0.680248      -0.019787       0.039292      -0.012503       0.045735      -0.006834      -0.014793      -0.007843      -0.020270      -0.019822      -0.024362       0.008012       0.016350              1.281083       1.220469      -0.135622      -0.055121       1.512551       0.049757       1.110229          -0.000001
          105              H       7.485925       7.044579       2.574437       0.253385       0.602881 0.41238712E+01  0.35342224E+02                                 1.326135                            1.306457      -1.134752       2.419398                    0.998246       3.054194       8.805824       0.460469       1.552089      -0.655702      -0.017462      -0.028914      -0.024848       0.041933      -0.005431       0.003920       0.016533       0.010472       0.010465      -0.020925       0.005329       0.015596              1.339151       1.189552       0.049267       0.143608       1.321592       0.226349       1.506308           0.000000
          106              H      11.940378       9.586175       2.514227       0.268213       0.643009 0.45449543E+01  0.39289923E+02                                 1.316626                            1.319525      -0.949637       2.525393                    0.999775       2.723678       7.494121       0.493194       1.436603      -0.679039       0.030826      -0.033057       0.015165       0.047675      -0.017823       0.000122      -0.002122      -0.017660       0.017731      -0.022881       0.005638       0.017243              1.308714       1.178808      -0.080477       0.029841       1.481747      -0.071319       1.265587          -0.000000
          107              H      15.277029       8.000642       5.300312       0.161134       0.934745 0.68817759E+01  0.64535789E+02                                 1.554347                            1.514113      -0.703000       2.574752                    0.999904       3.019159       8.043757       0.522828       1.249244      -0.719054       0.007227      -0.018119      -0.030086       0.035856      -0.010119       0.000311       0.001801      -0.010068       0.022132      -0.015056       0.006160       0.008896              1.558274       1.457668      -0.176093      -0.203064       1.484142       0.270888       1.733011           0.000001
          108              H      14.278907       7.998817       6.513636       0.143945       0.995367 0.75958032E+01  0.73055595E+02                                 1.620041                            1.591226      -0.706324       2.560115                    0.999904       3.163487       8.552295       0.509454       1.250033      -0.718508      -0.026365      -0.014740       0.011162       0.032202       0.000138      -0.005863      -0.007174       0.000527      -0.005634      -0.009810       0.000854       0.008956              1.616402       1.784076       0.206627      -0.200364       1.575908      -0.200198       1.489221           0.000001
          109              H      13.510569      10.031364       7.411314       0.156955       0.920409 0.69801642E+01  0.66665370E+02                                 1.616275                            1.585760      -0.870999       2.491103                    0.998781       3.325676       9.382177       0.474713       1.350954      -0.694816       0.009563      -0.009153       0.028731       0.031634      -0.005794      -0.004382      -0.000754       0.003618       0.006244      -0.008185       0.000992       0.007193              1.623385       1.466579      -0.098229       0.234380       1.383826      -0.175800       2.019750           0.000001
          110              H      12.496887       9.754033       6.243603       0.136910       1.027484 0.77153307E+01  0.75687082E+02                                 1.742885                            1.667008      -1.051421       2.387494                    0.996466       3.572302      10.272396       0.462260       1.350679      -0.693636      -0.020632      -0.016927      -0.010064       0.028522      -0.001793      -0.002250       0.004638       0.011598       0.001175      -0.008454       0.001077       0.007377              1.782432       2.279735       0.342288       0.234517       1.564797       0.096267       1.502764          -0.000000
          111              H      16.123164      14.127473      10.215644       0.135221       0.791658 0.58034347E+01  0.53059638E+02                                 1.469029                            1.451521      -0.695203       2.563062                    0.999223       3.319974       9.239319       0.492078       1.361422      -0.691739       0.015765       0.028486       0.002851       0.032681       0.000125       0.004192      -0.004227      -0.011163      -0.032045      -0.012843       0.001085       0.011758              1.473634       1.288105       0.132306       0.057763       1.859588       0.049292       1.273210          -0.000000
          112              H      15.020920      13.131270      10.708272       0.135583       0.954682 0.74467082E+01  0.71986859E+02                                 1.626792                            1.615301      -0.806278       2.506929                    0.999054       3.384566       9.479179       0.482218       1.313935      -0.702517      -0.025567      -0.012273       0.020021       0.034715      -0.000418      -0.001786      -0.007171       0.012337      -0.002820      -0.010984       0.003756       0.007228              1.612600       1.755003      -0.005949      -0.258530       1.447889      -0.050686       1.634909           0.000001
          113              H      18.285764      12.421521      12.031070       0.135035       1.056997 0.81105262E+01  0.80573749E+02                                 1.781373                            1.715099      -1.056420       2.389333                    0.996342       3.582681      10.371601       0.453316       1.360068      -0.692350       0.017700      -0.020568       0.018177       0.032661       0.001641       0.011117      -0.005907       0.001214      -0.011073      -0.014272       0.002776       0.011496              1.804560       1.596535      -0.258428       0.196244       1.916956      -0.415661       1.900190           0.000001
          114              H      17.477931      13.757090      11.870509       0.110519       0.956387 0.70612231E+01  0.67395952E+02                                 1.626550                            1.567496      -0.719370       2.527240                    0.999285       3.487408       9.722415       0.491800       1.304860      -0.703353      -0.012900       0.020617       0.009775       0.026211      -0.002523       0.001184       0.008568       0.000914      -0.024898      -0.013041       0.004178       0.008864              1.653786       1.451163      -0.292624      -0.144298       1.924141       0.343348       1.586056           0.000002
          115              H       9.410367      12.224471       6.407813       0.135124       0.860736 0.63312477E+01  0.59453476E+02                                 1.580269                            1.536067      -0.985609       2.422890                    0.996820       3.516326      10.079684       0.466720       1.397533      -0.683820       0.028112      -0.007601      -0.013846       0.032246      -0.002668      -0.005824      -0.002124      -0.000766       0.014694      -0.007896      -0.000168       0.008063              1.612004       1.914507      -0.022035      -0.338982       1.400893      -0.005996       1.520610          -0.000002
          116              H       8.622880      13.235270       7.316437       0.144305       0.867338 0.63471445E+01  0.59754230E+02                                 1.600292                            1.546062      -1.045498       2.397014                    0.996106       3.543527      10.234250       0.460690       1.412235      -0.680732       0.002908       0.024058       0.017752       0.030040      -0.000454       0.006452      -0.001419      -0.013581      -0.002966      -0.010628       0.002871       0.007757              1.627436       1.385246       0.091875      -0.010929       2.061795       0.250132       1.435267          -0.000001
          117              H      10.029107      10.076977       7.803592       0.130546       1.007104 0.77409961E+01  0.75271573E+02                                 1.662639                            1.627601      -0.812967       2.498244                    0.999184       3.373184       9.357259       0.490842       1.283307      -0.709383       0.027158       0.003938       0.013186       0.030446      -0.001285       0.008656       0.007286       0.009400      -0.002502      -0.012635       0.000613       0.012022              1.668690       2.169937       0.032739       0.143082       1.411915      -0.046698       1.424217           0.000001
          118              H       9.077659      10.018592       6.559250       0.147813       0.800112 0.59066325E+01  0.54430103E+02                                 1.499497                            1.480221      -0.825767       2.507896                    0.998683       3.362976       9.502971       0.477818       1.391055      -0.685643      -0.003288       0.001692      -0.031591       0.031807      -0.004555       0.004408       0.000802      -0.007095       0.013641      -0.009392       0.003037       0.006355              1.505165       1.240360       0.009281      -0.013035       1.333395       0.024811       1.941741          -0.000001
          119              H      14.082633       9.684700       4.783965       0.273180       0.613154 0.41344573E+01  0.34899034E+02                                 1.275867                            1.258209      -0.930835       2.541559                    0.999751       2.639748       7.172837       0.505351       1.435880      -0.679248      -0.020146      -0.012459      -0.039570       0.046117      -0.014881       0.006623       0.007836      -0.000598       0.040297      -0.024363       0.008064       0.016299              1.286600       1.225477      -0.055491       0.136731       1.114446      -0.050098       1.519876          -0.000001
          120              H      16.461855      11.697175      11.200900       0.252895       0.603189 0.41246510E+01  0.35336524E+02                                 1.324471                            1.304876      -1.127161       2.422320                    0.998379       3.050291       8.781616       0.461835       1.548042      -0.656391      -0.017574      -0.025025       0.028749       0.041972       0.003901       0.005437      -0.016643       0.000074      -0.021282      -0.021075       0.005400       0.015675              1.337429       1.188173       0.143403      -0.049211       1.504255      -0.225886       1.319860           0.000000
          121              H       8.948407      11.636966       8.659305       0.268276       0.641827 0.45369130E+01  0.39220746E+02                                 1.317732                            1.320655      -0.947559       2.527498                    0.999770       2.723854       7.505694       0.491475       1.441616      -0.678142       0.030663       0.015011       0.032825       0.047360       0.000131       0.017855       0.002177      -0.017676       0.018163      -0.022919       0.005529       0.017391              1.309810       1.179764       0.029855       0.080500       1.266718       0.071306       1.482947          -0.000000
          122              H       3.309126       1.122096       3.822428       0.161188       0.935173 0.68861606E+01  0.64591674E+02                                 1.555345                            1.515013      -0.703532       2.574501                    0.999904       3.019785       8.048169       0.522420       1.249933      -0.718905       0.007328       0.018259       0.029972       0.035852       0.010188      -0.000314       0.001808      -0.009841       0.021970      -0.015044       0.006153       0.008890              1.559294       1.458493       0.176258       0.203267       1.485060       0.271266       1.734329           0.000001
          123              H       2.311003       1.123921       2.609104       0.143503       0.995863 0.75994952E+01  0.73090176E+02                                 1.619594                            1.590799      -0.706014       2.559854                    0.999888       3.164255       8.550568       0.509982       1.248754      -0.718788      -0.026730       0.014986      -0.011570       0.032755      -0.000071       0.005674      -0.007218       0.000881      -0.005633      -0.009781       0.000967       0.008814              1.615944       1.783640      -0.206571       0.200366       1.575378      -0.200080       1.488814           0.000001
          124              H       7.526620      17.336855       1.711426       0.157211       0.922154 0.69997181E+01  0.66928610E+02                                 1.621433                            1.590475      -0.883773       2.486051                    0.998587       3.331533       9.417728       0.472683       1.355204      -0.693962       0.009588       0.008537      -0.028358       0.031129       0.005821       0.004173      -0.001054       0.003256       0.006586      -0.008280       0.001447       0.006833              1.628679       1.470838       0.098809      -0.235911       1.387562      -0.176956       2.027636           0.000001
          125              H      18.480839      17.614186       2.879137       0.136482       1.030217 0.77390307E+01  0.75970469E+02                                 1.745220                            1.668891      -1.051589       2.386842                    0.996484       3.576241      10.283921       0.462325       1.349586      -0.693844      -0.020613       0.017229       0.009600       0.028529       0.001825       0.002129       0.004753       0.011630       0.001040      -0.008560       0.001213       0.007347              1.784975       2.283841      -0.343469      -0.235633       1.566590       0.096719       1.504493          -0.000000
          126              H      16.123167      13.240742      17.152576       0.134777       0.793734 0.58206410E+01  0.53238486E+02                                 1.469381                            1.451829      -0.690095       2.564276                    0.999281       3.321519       9.235361       0.493128       1.357974      -0.692410       0.015962      -0.028768      -0.002698       0.033010      -0.000132      -0.004261      -0.004294      -0.011180      -0.031955      -0.012882       0.001102       0.011779              1.473996       1.288417      -0.132573      -0.057762       1.860208       0.049202       1.273362          -0.000000
          127              H      15.020923      14.236945      16.659948       0.135706       0.956680 0.74713065E+01  0.72320107E+02                                 1.632416                            1.620702      -0.811734       2.504812                    0.998952       3.392708       9.523688       0.479957       1.318381      -0.701576      -0.025490       0.012131      -0.019857       0.034514       0.000424       0.001847      -0.007278       0.012486      -0.002736      -0.011139       0.003808       0.007331              1.618174       1.761371       0.006033       0.260084       1.452438      -0.050964       1.640712           0.000001
          128              H      18.285766      14.946695      15.337150       0.135184       1.055917 0.80982627E+01  0.80410966E+02                                 1.779226                            1.713052      -1.049566       2.392330                    0.996345       3.579244      10.354587       0.453944       1.358878      -0.692592       0.017701       0.020568      -0.018213       0.032682      -0.001758      -0.011094      -0.005894       0.001165      -0.011668      -0.014369       0.002972       0.011397              1.802373       1.594795       0.258248      -0.196021       1.914816      -0.415000       1.897507           0.000001
          129              H      17.477932      13.611126      15.497711       0.109031       0.960063 0.70958035E+01  0.67814516E+02                                 1.631190                            1.571684      -0.717231       2.527749                    0.999263       3.497023       9.758289       0.490936       1.305450      -0.703214      -0.012948      -0.021321      -0.010240       0.026965       0.002578      -0.001159       0.008389       0.001202      -0.024732      -0.012889       0.004186       0.008703              1.658629       1.454971       0.293949       0.145071       1.930246       0.345189       1.590671           0.000002
          130              H      15.394317      15.143748       2.714927       0.135656       0.859372 0.63200249E+01  0.59328569E+02                                 1.579363                            1.535340      -0.989727       2.421367                    0.996758       3.514578      10.076788       0.466487       1.398691      -0.683601       0.027665       0.007440       0.013570       0.031700       0.002794       0.005980      -0.002232      -0.000608       0.014214      -0.008079      -0.000027       0.008105              1.611024       1.913015       0.021720       0.338250       1.400382      -0.006230       1.519675          -0.000002
          131              H      14.606828      14.132949       1.806303       0.145285       0.863321 0.63090383E+01  0.59288143E+02                                 1.593632                            1.540118      -1.035511       2.402197                    0.996335       3.528891      10.172678       0.462302       1.409860      -0.681225       0.002695      -0.024080      -0.017216       0.029724       0.000278      -0.006670      -0.001348      -0.013428      -0.001971      -0.010795       0.003302       0.007492              1.620447       1.380182      -0.091020       0.010981       2.051404       0.248140       1.429755          -0.000001
          132              H      16.013057      17.291241       1.319148       0.129816       1.008697 0.77513152E+01  0.75356782E+02                                 1.660429                            1.625435      -0.802815       2.501301                    0.999264       3.372684       9.338635       0.492906       1.278189      -0.710471       0.027475      -0.004021      -0.013170       0.030733       0.001287      -0.008666       0.007276       0.009335      -0.002029      -0.012597       0.000570       0.012026              1.666457       2.167013      -0.032703      -0.143248       1.409857      -0.046571       1.422502           0.000001
          133              H      15.061610      17.349627       2.563490       0.147132       0.803479 0.59388779E+01  0.54807141E+02                                 1.503992                            1.484431      -0.828844       2.505903                    0.998630       3.373410       9.542456       0.477009       1.391384      -0.685535      -0.003792      -0.002032       0.031636       0.031927       0.004498      -0.004400       0.000816      -0.007083       0.014085      -0.009403       0.002965       0.006438              1.509748       1.243423      -0.009309       0.013296       1.336857       0.024858       1.948965          -0.000001
          134              H       8.098686      17.683519       4.338775       0.273528       0.612569 0.41276263E+01  0.34813867E+02                                 1.272948                            1.255446      -0.929720       2.541337                    0.999753       2.635785       7.150444       0.507139       1.431948      -0.679970      -0.019778       0.012249       0.039643       0.045965       0.014866      -0.006887       0.007927      -0.000639       0.040101      -0.024451       0.008105       0.016346              1.283614       1.222799       0.055327      -0.136062       1.112237      -0.049952       1.515806          -0.000001
          135              H      16.461859      15.671040      16.167320       0.253572       0.601137 0.41086989E+01  0.35178404E+02                                 1.323581                            1.304129      -1.134754       2.420115                    0.998330       3.048035       8.782741       0.460857       1.552274      -0.655708      -0.017402       0.024862      -0.028638       0.041726      -0.003943      -0.005433      -0.016631       0.000197      -0.020770      -0.021022       0.005393       0.015629              1.336481       1.187536      -0.143020       0.048921       1.503028      -0.225292       1.318879           0.000000
          136              H      14.932355      15.731253       0.463435       0.267324       0.644079 0.45547517E+01  0.39395736E+02                                 1.318158                            1.321017      -0.946442       2.526837                    0.999775       2.726186       7.502980       0.492877       1.436756      -0.679022       0.030824      -0.015058      -0.033184       0.047729      -0.000125      -0.017871       0.002234      -0.017748       0.018121      -0.022961       0.005558       0.017404              1.310236       1.180071      -0.029923      -0.080708       1.266930       0.071507       1.483708          -0.000000
          137              C      10.803427       2.105527       8.721339       0.709186      19.371446 0.21886698E+03  0.44190285E+04                                 6.824157                            5.390273      -0.168349       2.026607                    0.999205      21.272060      60.372724       0.609378       0.497820      -0.998225      -0.051292      -0.033308       0.012829       0.062489      -0.073639       0.018363      -0.031886       0.000004      -0.132460      -0.061442      -0.042814       0.104256              7.646182       6.956375       2.642867       0.747965       6.874409       2.230873       9.107763          -0.000001
          138              C      11.953543       3.052467       8.507867      -0.225220      25.818991 0.39512646E+03  0.90698454E+04                                 7.537003                            6.522032       0.049048       2.020035                    0.998654      28.501678      80.956337       0.660969       0.403702      -1.072515       0.057069       0.047225       0.084585       0.112435       0.006080       0.054663       0.017019      -0.015179       0.133009      -0.058907      -0.017918       0.076825              8.117056       9.270384       1.848782       1.660837       7.359716       0.965451       7.721067           0.000003
          139              C      13.625459       2.636470      10.237539      -0.219742      25.419427 0.40381337E+03  0.93584375E+04                                 7.539250                            6.657267      -0.147684       1.964649                    0.996072      28.824673      83.386641       0.642157       0.411569      -1.062944      -0.089478       0.053173      -0.041658       0.112112      -0.040676       0.035121      -0.027915      -0.009622      -0.100862      -0.053256      -0.022474       0.075730              7.985730       8.866947      -0.024222       1.429377       6.245387       0.140589       8.844857           0.000002
          140              C      13.861227       2.782434      11.719072       0.665491      19.450877 0.23814616E+03  0.48998178E+04                                 6.823455                            5.597535      -0.070513       2.047362                    0.999717      21.866702      62.190087       0.603377       0.493380      -1.002715      -0.008259       0.013800       0.041158       0.044189       0.053352      -0.010429       0.002975      -0.113839      -0.195959      -0.070044      -0.040637       0.110681              7.422912       8.508610      -1.340765       1.269692       4.583853       0.059475       9.176274          -0.000001
          141              C      11.552619       0.423293      12.979834       0.729175      19.431898 0.21982229E+03  0.44471988E+04                                 6.873338                            5.426959      -0.197930       2.018802                    0.999189      21.248241      60.545217       0.602586       0.502427      -0.995023       0.023277       0.058115      -0.016535       0.064750      -0.026749      -0.076137       0.023885       0.034921       0.169691      -0.066678      -0.046990       0.113668              7.684282       8.231481       1.582324       2.968020       8.490198      -0.258979       6.331166          -0.000001
          142              C      17.109322      17.229205      13.215201      -0.222443      27.015408 0.43665498E+03  0.10323266E+05                                 7.909987                            6.970821      -0.146469       1.947676                    0.998486      29.648013      86.736111       0.620821       0.417312      -1.058861      -0.087657      -0.042443      -0.066375       0.117859       0.015339       0.012184       0.041929       0.080546       0.048690      -0.069723       0.017105       0.052618              8.437941       7.772354       2.367191       1.412947       9.804981       0.662538       7.736488           0.000002
          143              C      15.030497      15.983038      13.019975      -0.240443      26.253864 0.43535712E+03  0.10313606E+05                                 7.718717                            6.930562      -0.119950       1.937315                    0.999247      30.577153      90.363895       0.624912       0.413735      -1.058191       0.070136       0.041920      -0.048597       0.095069       0.060593      -0.011245      -0.011618       0.052721      -0.017913      -0.063320      -0.008928       0.072248              7.968119       8.255182      -0.322479      -0.510892       8.030783       0.057785       7.618391           0.000005
          144              C      13.965354      16.908084      13.554567       0.637094      20.125497 0.25362312E+03  0.52935937E+04                                 6.891304                            5.746830      -0.263226       1.970217                    0.999483      22.548625      64.294704       0.600959       0.488314      -1.006721      -0.025551       0.047292       0.005715       0.054056       0.007156       0.069053       0.041044       0.025217       0.116310      -0.068701      -0.030846       0.099547              7.216161       7.377132      -0.518062      -2.164387       8.095102      -1.166076       6.176251           0.000001
          145              C       7.540980       3.163764      12.293804       0.725991      18.832870 0.21330881E+03  0.42806485E+04                                 6.724483                            5.351677      -0.094313       2.066007                    0.999538      20.822898      58.983416       0.606182       0.503503      -0.995060       0.053414       0.027373      -0.008118       0.060566      -0.021416       0.040296      -0.039586       0.014330       0.278318      -0.069747      -0.045795       0.115542              7.459437       7.871944       0.006817      -0.933609       9.661639       2.056956       4.844729          -0.000002
          146              C       6.371716       2.220473      12.357664      -0.224729      26.979103 0.42458601E+03  0.99611265E+04                                 7.857757                            6.844674      -0.145369       1.959442                    0.997055      29.113440      84.659112       0.630946       0.413782      -1.061828      -0.002533      -0.083771      -0.076095       0.113201      -0.001740      -0.000338       0.037929      -0.059030       0.083301      -0.043463      -0.016667       0.060129              8.475111       8.362585       0.651771      -0.491025       8.523543       1.742051       8.539204          -0.000001
          147              C       5.860685       1.594653      10.075154      -0.222180      26.205790 0.41295430E+03  0.96331811E+04                                 7.753058                            6.780886      -0.172412       1.948657                    0.997235      29.156621      84.888066       0.628834       0.417544      -1.058109       0.048037      -0.024221       0.098590       0.112313       0.025103       0.033357      -0.034806      -0.033162       0.054837      -0.065215       0.015578       0.049637              8.339963       7.214140      -1.055979      -0.825528       7.057715       1.871067      10.748034           0.000002
          148              C       6.532084       1.021745       8.878251       0.647610      19.767849 0.24107313E+03  0.49665170E+04                                 6.839726                            5.587049      -0.021542       2.059233                    0.999676      21.945980      62.100527       0.612288       0.485565      -1.008487       0.052851      -0.012069      -0.024845       0.059633       0.026576      -0.026483      -0.049876      -0.131431      -0.108443      -0.070141      -0.039118       0.109259              7.494844       7.346876      -1.142850      -0.289404       5.297886       2.525226       9.839769           0.000001
          149              C      10.803426       7.017212       0.401401       0.709727      19.358733 0.21870336E+03  0.44150962E+04                                 6.823144                            5.389732      -0.173076       2.025334                    0.999171      21.263490      60.352886       0.609132       0.498093      -0.998044      -0.050324       0.032679      -0.012538       0.061300       0.073155      -0.018179      -0.032479       0.000755      -0.133554      -0.062019      -0.042058       0.104077              7.644835       6.955609      -2.641647      -0.748516       6.872007       2.230777       9.106889          -0.000001
          150              C      11.953541       6.070271       0.614873      -0.225336      25.812076 0.39500892E+03  0.90665880E+04                                 7.537700                            6.523108       0.040945       2.017735                    0.998639      28.493356      80.933557       0.660595       0.403956      -1.072333       0.058809      -0.045724      -0.084116       0.112360      -0.005243      -0.053892       0.017943      -0.014439       0.132783      -0.058150      -0.018245       0.076395              8.117398       9.272260      -1.848810      -1.660314       7.357767       0.965263       7.722168           0.000003
          151              C      19.609413       6.486265      17.130681      -0.219597      25.426571 0.40395805E+03  0.93641423E+04                                 7.546858                            6.663513      -0.159836       1.961229                    0.995845      28.836122      83.474304       0.641022       0.412194      -1.062369      -0.089091      -0.053526       0.041234       0.111815       0.040791      -0.034935      -0.027861      -0.009066      -0.100771      -0.053028      -0.022663       0.075691              7.994112       8.878677       0.023920      -1.432200       6.247293       0.141257       8.856366           0.000002
          152              C       7.877280       6.340302      15.649148       0.664364      19.488801 0.23869825E+03  0.49141692E+04                                 6.831684                            5.603353      -0.072186       2.046256                    0.999725      21.898750      62.306347       0.603153       0.493262      -1.002744      -0.008497      -0.014111      -0.040931       0.044121      -0.053701       0.009992       0.003245      -0.115221      -0.196666      -0.070114      -0.041424       0.111538              7.432253       8.520045       1.342617      -1.271431       4.588493       0.059831       9.188221          -0.000001
          153              C      17.536573       8.699442      14.388386       0.730258      19.417318 0.21963745E+03  0.44426761E+04                                 6.871462                            5.425814      -0.198098       2.018902                    0.999191      21.238913      60.520032       0.602439       0.502637      -0.994885       0.024013      -0.059074       0.016012       0.065747       0.027091       0.076190       0.023064       0.034631       0.171374      -0.067528      -0.046223       0.113751              7.681990       8.228964      -1.581218      -2.966956       8.487889      -0.259517       6.329116          -0.000000
          154              C      17.109319      10.139011      14.153019      -0.221130      26.941168 0.43510532E+03  0.10276719E+05                                 7.892003                            6.955343      -0.143368       1.949301                    0.998462      29.596195      86.521600       0.621974       0.416940      -1.059176      -0.087041       0.042249       0.065840       0.117030      -0.016004      -0.011432       0.040705       0.080802       0.050227      -0.069181       0.017364       0.051817              8.418152       7.755023      -2.356686      -1.406341       9.779229       0.659991       7.720205           0.000002
          155              C      15.030495      11.385177      14.348245      -0.239957      26.247965 0.43524100E+03  0.10309808E+05                                 7.716109                            6.928491      -0.120611       1.937186                    0.999292      30.571938      90.333613       0.625182       0.413598      -1.058316       0.070176      -0.041120       0.049816       0.095379      -0.062499       0.010723      -0.010822       0.053354      -0.020487      -0.064713      -0.009405       0.074118              7.965291       8.251605       0.322323       0.510789       8.029254       0.059369       7.615014           0.000005
          156              C      13.965352      10.460131      13.813653       0.639014      20.106670 0.25333185E+03  0.52861015E+04                                 6.888102                            5.744269      -0.261824       1.970597                    0.999449      22.533938      64.248450       0.600965       0.488440      -1.006636      -0.026398      -0.047684      -0.006190       0.054854      -0.006687      -0.068871       0.040897       0.025097       0.112895      -0.068814      -0.029847       0.098661              7.212855       7.373655       0.517502       2.163653       8.091510      -1.165270       6.173401           0.000001
          157              C      13.524932       5.958971      15.074416       0.729576      18.781121 0.21260821E+03  0.42642268E+04                                 6.720657                            5.348675      -0.093158       2.066652                    0.999547      20.797254      58.946178       0.605205       0.504596      -0.994253       0.051625      -0.027666       0.008100       0.059128       0.021415      -0.040609      -0.037916       0.012906       0.275777      -0.068744      -0.045506       0.114250              7.455251       7.867205      -0.007722       0.932139       9.656440       2.055343       4.842107          -0.000002
          158              C      12.355668       6.902263      15.010556      -0.228511      27.072900 0.42651594E+03  0.10018105E+05                                 7.876015                            6.860160      -0.149707       1.957350                    0.997023      29.181833      84.917267       0.630219       0.413775      -1.061795      -0.002870       0.085234       0.076707       0.114704       0.002096      -0.000335       0.040146      -0.060217       0.083686      -0.044195      -0.018417       0.062612              8.495391       8.383366      -0.655571       0.493485       8.545259       1.750533       8.557549          -0.000001
          159              C      11.844640       7.528082      17.293066      -0.219464      26.165734 0.41215297E+03  0.96109625E+04                                 7.749986                            6.778264      -0.179706       1.946868                    0.997195      29.135944      84.845240       0.628330       0.418032      -1.057674       0.045960       0.024705      -0.098499       0.111466      -0.024578      -0.033415      -0.035275      -0.032217       0.053620      -0.064927       0.015074       0.049853              8.336366       7.214658       1.054255       0.824481       7.053641       1.869605      10.740798           0.000002
          160              C       6.532083       8.100993       0.244489       0.648666      19.746376 0.24077300E+03  0.49587596E+04                                 6.835432                            5.584042      -0.023626       2.058913                    0.999663      21.928443      62.039839       0.612379       0.485647      -1.008451       0.052725       0.011815       0.025008       0.059539      -0.026820       0.025122      -0.049234      -0.131235      -0.108539      -0.068625      -0.040050       0.108675              7.489888       7.341976       1.141919       0.289606       5.294382       2.523056       9.833307           0.000001
          161              C       7.811456       9.524139      11.228268       0.710940      19.333156 0.21837105E+03  0.44064065E+04                                 6.816585                            5.385259      -0.169232       2.026802                    0.999198      21.239634      60.257985       0.609491       0.498023      -0.998149      -0.051208      -0.011853      -0.033390       0.062270      -0.018033      -0.072637       0.032209       0.067821       0.068682      -0.061796      -0.042024       0.103821              7.637052       6.948819      -0.746750       2.638730       9.097047      -2.227374       6.865289          -0.000001
          162              C       8.961572       9.737611      12.175209      -0.224533      25.799887 0.39479432E+03  0.90606794E+04                                 7.535664                            6.521434       0.040942       2.017763                    0.998646      28.487607      80.920074       0.660647       0.403968      -1.072296       0.058047      -0.084476       0.047155       0.112824      -0.054266       0.005784      -0.017657      -0.073515      -0.042723      -0.058662      -0.017704       0.076366              8.115053       9.268586      -1.659499       1.846141       7.720256      -0.964153       7.356317           0.000003
          163              C      10.633487       8.007939      11.759212      -0.219206      25.439637 0.40424001E+03  0.93724122E+04                                 7.549227                            6.665563      -0.158680       1.961309                    0.995867      28.846236      83.514185       0.640956       0.412160      -1.062379      -0.089670       0.041026       0.052778       0.111845      -0.035002      -0.041243       0.027473       0.044850       0.066316      -0.053027      -0.022897       0.075924              7.996702       8.880203      -1.433126      -0.024995       8.859289      -0.140761       6.250613           0.000002
          164              C      10.869254       6.526406      11.905176       0.664639      19.477796 0.23853650E+03  0.49099366E+04                                 6.828897                            5.601283      -0.066414       2.048063                    0.999678      21.890246      62.273514       0.603300       0.493232      -1.002774      -0.009216      -0.041702       0.013899       0.044913       0.010403       0.053572      -0.003329       0.042169       0.270317      -0.070780      -0.040543       0.111323              7.429177       8.515531      -1.270723      -1.342085       9.184974      -0.059755       4.587024          -0.000000
          165              C       8.560645       5.265644       9.546035       0.729017      19.432910 0.21984857E+03  0.44479230E+04                                 6.874192                            5.427805      -0.201622       2.017491                    0.999235      21.249307      60.552225       0.602443       0.502523      -0.994962       0.023942       0.016438       0.059422       0.066139       0.076216      -0.027904      -0.023266      -0.067250      -0.138830      -0.067907      -0.046091       0.113998              7.685124       8.232459      -2.968756       1.581316       6.332377       0.260171       8.490537          -0.000000
          166              C       8.133390       5.030278       8.106467      -0.218164      26.886281 0.43398150E+03  0.10243069E+05                                 7.880221                            6.945436      -0.135195       1.952246                    0.998517      29.551002      86.346268       0.622570       0.416830      -1.059296      -0.085491       0.067209      -0.043745       0.117215      -0.011962       0.015033      -0.041621       0.017478      -0.145347      -0.069636       0.017457       0.052179              8.405101       7.743292      -1.401543       2.350956       7.709798      -0.657777       9.762215           0.000002
          167              C       6.054565       5.225504       6.860300      -0.243074      26.280967 0.43595891E+03  0.10329763E+05                                 7.716360                            6.928637      -0.109927       1.939946                    0.999273      30.594988      90.377264       0.626008       0.412935      -1.058875       0.070132       0.049681       0.041757       0.095553       0.012377       0.061272       0.010434       0.035613      -0.071249      -0.063944      -0.009134       0.073078              7.965522       8.250999       0.510261      -0.320674       7.615179      -0.061885       8.030388           0.000005
          168              C       4.989422       4.690912       7.785346       0.638392      20.108558 0.25334489E+03  0.52862151E+04                                 6.887405                            5.743688      -0.261907       1.970728                    0.999470      22.533038      64.235925       0.601136       0.488316      -1.006743      -0.025574      -0.006255       0.047334       0.054163      -0.068406       0.006774      -0.041550      -0.045227      -0.094497      -0.068847      -0.030014       0.098861              7.212123       7.371811       2.163333      -0.517402       6.172657       1.164895       8.091902           0.000001
          169              C      16.516906       5.951674      12.286506       0.728073      18.803899 0.21291381E+03  0.42714508E+04                                 6.722391                            5.349910      -0.092245       2.067042                    0.999554      20.810955      58.972767       0.605639       0.504104      -0.994598       0.051963       0.008805       0.026931       0.059185      -0.040500      -0.022646       0.038156      -0.131706      -0.159251      -0.070300      -0.044552       0.114852              7.457306       7.868495       0.933005       0.008020       4.843315      -2.055707       9.660107          -0.000002
          170              C      15.347642       5.887815      11.343215      -0.225708      27.004684 0.42508449E+03  0.99759633E+04                                 7.861912                            6.847661      -0.145733       1.959018                    0.997000      29.132359      84.733469       0.630937       0.413657      -1.061885      -0.001421       0.076205      -0.084842       0.114050      -0.000163      -0.002325      -0.039756      -0.072290       0.047861      -0.044274      -0.018027       0.062302              8.480032       8.365700       0.492172       0.654903       8.546292      -1.742632       8.528104          -0.000001
          171              C      14.836613       8.170324      10.717395      -0.222059      26.202250 0.41286424E+03  0.96300185E+04                                 7.748527                            6.776627      -0.168228       1.950081                    0.997241      29.154502      84.861769       0.629557       0.417111      -1.058443       0.047226      -0.099078      -0.024970       0.112562      -0.034052       0.025759       0.035183      -0.043680       0.019719      -0.066184       0.016209       0.049975              8.335121       7.213846       0.824081      -1.053595      10.739646      -1.868787       7.051870           0.000002
          172              C      15.508012       9.367228      10.144487       0.647335      19.761917 0.24098022E+03  0.49641119E+04                                 6.838494                            5.586082      -0.017249       2.060607                    0.999632      21.941588      62.084509       0.612324       0.485584      -1.008480       0.053639       0.023785      -0.012135       0.059918       0.026138       0.026575       0.049536      -0.010658       0.250787      -0.069660      -0.039152       0.108812              7.493623       7.345703       0.289881      -1.142509       9.838564      -2.524651       5.296601           0.000001
          173              C      19.779361      17.844077      16.139952       0.709546      19.346041 0.21852907E+03  0.44104518E+04                                 6.818783                            5.386591      -0.172147       2.026021                    0.999181      21.252587      60.303224       0.609512       0.497909      -0.998192      -0.050604       0.010842       0.033301       0.061541       0.018746       0.073464       0.032026       0.066914       0.068736      -0.061403      -0.043186       0.104589              7.639721       6.951041       0.746943      -2.639768       9.100550      -2.227957       6.867571          -0.000001
          174              C      20.929476      17.630605      15.193011      -0.224360      25.795886 0.39469306E+03  0.90573610E+04                                 7.532369                            6.518586       0.045596       2.019149                    0.998690      28.486630      80.900794       0.661128       0.403718      -1.072510       0.057941       0.083930      -0.046437       0.112061       0.053664      -0.005587      -0.016904      -0.074289      -0.042807      -0.058332      -0.017495       0.075827              8.111379       9.263905       1.658219      -1.844865       7.716182      -0.962687       7.354049           0.000003
          175              C      16.617436       1.114796      15.609008      -0.218687      25.366060 0.40266725E+03  0.93250159E+04                                 7.526455                            6.645271      -0.148769       1.965006                    0.996096      28.786541      83.238970       0.643121       0.411254      -1.063173      -0.089279      -0.041091      -0.053061       0.111690       0.034915       0.040587       0.027632       0.044393       0.065310      -0.052736      -0.022542       0.075278              7.972342       8.851823       1.424114       0.020614       8.827587      -0.141304       6.237617           0.000002
          176              C      16.853204       2.596329      15.463044       0.665540      19.454263 0.23820092E+03  0.49010188E+04                                 6.821828                            5.596235      -0.072476       2.046697                    0.999720      21.872572      62.198661       0.603787       0.493037      -1.002931      -0.006767       0.042073      -0.014261       0.044937      -0.010369      -0.053691      -0.003278       0.041170       0.267986      -0.070040      -0.040679       0.110719              7.421087       8.506378       1.268819       1.340138       9.174239      -0.060715       4.582646          -0.000001
          177              C      14.544597       3.857092      17.822185       0.730752      19.410111 0.21954891E+03  0.44407029E+04                                 6.872340                            5.426628      -0.200369       2.018137                    0.999179      21.233415      60.514939       0.602040       0.502991      -0.994651       0.024966      -0.016187      -0.059813       0.066805      -0.075401       0.026781      -0.022927      -0.067418      -0.136054      -0.066712      -0.045822       0.112534              7.682962       8.229384       2.967489      -1.580852       6.330108       0.259956       8.489395          -0.000000
          178              C       8.133387       4.092461       1.016273      -0.218695      26.863917 0.43354869E+03  0.10230630E+05                                 7.874602                            6.940617      -0.140595       1.950870                    0.998511      29.546189      86.331862       0.622948       0.416667      -1.059366      -0.085804      -0.066157       0.043818       0.116872       0.011660      -0.014580      -0.040903       0.017771      -0.143289      -0.068573       0.017408       0.051165              8.398679       7.738873       1.399143      -2.345499       7.703554      -0.657000       9.753608           0.000002
          179              C       6.054563       3.897234       2.262440      -0.241140      26.246783 0.43519807E+03  0.10307442E+05                                 7.709617                            6.922249      -0.111857       1.939741                    0.999301      30.571676      90.295590       0.626330       0.412894      -1.058879       0.071079      -0.048567      -0.041827       0.095710      -0.011463      -0.061136       0.011701       0.035510      -0.070421      -0.063834      -0.009050       0.072884              7.958720       8.243065      -0.507355       0.321458       7.610620      -0.059152       8.022474           0.000005
          180              C       4.989420       4.431827       1.337394       0.639819      20.087909 0.25304011E+03  0.52782986E+04                                 6.883602                            5.740860      -0.265481       1.969973                    0.999478      22.516713      64.181177       0.601182       0.488423      -1.006681      -0.026038       0.006590      -0.047450       0.054524       0.068335      -0.007138      -0.041246      -0.045099      -0.095488      -0.068349      -0.030529       0.098878              7.208039       7.368703      -2.161906       0.517295       6.168867       1.164195       8.086547           0.000001
          181              C      10.532956       3.171062      15.081714       0.730005      18.759983 0.21232498E+03  0.42564557E+04                                 6.710786                            5.341614      -0.091280       2.067625                    0.999523      20.778749      58.848947       0.606295       0.503936      -0.994736       0.051831      -0.007714      -0.027902       0.059368       0.040810       0.022048       0.038882      -0.131327      -0.155774      -0.069113      -0.045536       0.114649              7.443819       7.854778      -0.930276      -0.008166       4.835643      -2.051127       9.641036          -0.000002
          182              C       9.363692       3.234921      16.025005      -0.229191      27.095824 0.42701195E+03  0.10032838E+05                                 7.882005                            6.865855      -0.151535       1.956517                    0.997045      29.194595      84.972086       0.629712       0.413981      -1.061645      -0.003026      -0.077136       0.084560       0.114497      -0.000177       0.002172      -0.038859      -0.071587       0.048913      -0.044056      -0.017210       0.061266              8.501748       8.389795      -0.494557      -0.656997       8.563150      -1.753349       8.552299          -0.000001
          183              C       8.852662       0.952411      16.650825      -0.218944      26.113347 0.41105323E+03  0.95767593E+04                                 7.730737                            6.761660      -0.162110       1.952646                    0.997370      29.085130      84.597158       0.630298       0.417100      -1.058504       0.047003       0.097460       0.025209       0.111100       0.033348      -0.024379       0.034714      -0.045716       0.017086      -0.064649       0.014334       0.050315              8.315287       7.195969      -0.821778       1.050047      10.708744      -1.862490       7.041148           0.000002
          184              C      15.508018      18.000988      17.223733       0.645397      19.798895 0.24156117E+03  0.49788829E+04                                 6.844974                            5.591527      -0.022866       2.058482                    0.999647      21.969323      62.172644       0.612261       0.485361      -1.008635       0.053211      -0.025330       0.012087       0.060159      -0.025244      -0.026900       0.050321      -0.010660       0.251822      -0.069018      -0.040547       0.109565              7.500422       7.352656      -0.289625       1.144326       9.846476      -2.527660       5.302133           0.000001
          185              C      13.132387      16.139950       9.524141       0.709186      19.371444 0.21886695E+03  0.44190279E+04                                 6.824157                            5.390273      -0.168349       2.026607                    0.999205      21.272059      60.372723       0.609378       0.497820      -0.998225       0.051292       0.033308      -0.012829       0.062489      -0.073639       0.018363      -0.031886       0.000004      -0.132460      -0.061442      -0.042814       0.104256              7.646182       6.956374       2.642867       0.747965       6.874409       2.230873       9.107763          -0.000001
          186              C      11.982271      15.193010       9.737613      -0.225221      25.818992 0.39512648E+03  0.90698460E+04                                 7.537003                            6.522032       0.049049       2.020035                    0.998654      28.501678      80.956338       0.660969       0.403702      -1.072515      -0.057069      -0.047225      -0.084585       0.112435       0.006080       0.054663       0.017019      -0.015179       0.133009      -0.058907      -0.017918       0.076825              8.117056       9.270385       1.848783       1.660838       7.359717       0.965451       7.721068           0.000003
          187              C      10.310355      15.609007       8.007941      -0.219742      25.419436 0.40381356E+03  0.93584430E+04                                 7.539252                            6.657268      -0.147684       1.964649                    0.996072      28.824679      83.386664       0.642157       0.411569      -1.062944       0.089478      -0.053173       0.041658       0.112112      -0.040676       0.035121      -0.027915      -0.009622      -0.100861      -0.053256      -0.022474       0.075730              7.985732       8.866950      -0.024222       1.429378       6.245388       0.140589       8.844859           0.000002
          188              C      10.074587      15.463043       6.526408       0.665491      19.450875 0.23814613E+03  0.48998171E+04                                 6.823455                            5.597534      -0.070513       2.047361                    0.999717      21.866701      62.190085       0.603377       0.493380      -1.002715       0.008259      -0.013800      -0.041158       0.044189       0.053352      -0.010429       0.002975      -0.113839      -0.195959      -0.070044      -0.040637       0.110681              7.422912       8.508610      -1.340765       1.269692       4.583853       0.059475       9.176273          -0.000001
          189              C      12.383195      17.822184       5.265646       0.729175      19.431898 0.21982229E+03  0.44471987E+04                                 6.873338                            5.426959      -0.197930       2.018801                    0.999189      21.248241      60.545220       0.602585       0.502427      -0.995023      -0.023277      -0.058115       0.016535       0.064750      -0.026749      -0.076137       0.023885       0.034921       0.169691      -0.066678      -0.046990       0.113668              7.684282       8.231481       1.582324       2.968020       8.490199      -0.258979       6.331166          -0.000000
          190              C       6.826492       1.016272       5.030279      -0.222442      27.015401 0.43665487E+03  0.10323262E+05                                 7.909985                            6.970819      -0.146469       1.947676                    0.998486      29.648008      86.736092       0.620822       0.417312      -1.058861       0.087657       0.042443       0.066375       0.117859       0.015339       0.012184       0.041929       0.080545       0.048690      -0.069723       0.017105       0.052618              8.437939       7.772352       2.367190       1.412947       9.804978       0.662538       7.736487           0.000002
          191              C       8.905317       2.262439       5.225505      -0.240443      26.253852 0.43535683E+03  0.10313598E+05                                 7.718714                            6.930559      -0.119949       1.937315                    0.999247      30.577143      90.363855       0.624912       0.413735      -1.058191      -0.070136      -0.041920       0.048597       0.095069       0.060593      -0.011245      -0.011618       0.052721      -0.017913      -0.063321      -0.008928       0.072249              7.968116       8.255178      -0.322479      -0.510891       8.030781       0.057785       7.618388           0.000005
          192              C       9.970460       1.337393       4.690913       0.637094      20.125497 0.25362313E+03  0.52935939E+04                                 6.891304                            5.746831      -0.263226       1.970217                    0.999483      22.548625      64.294706       0.600959       0.488314      -1.006721       0.025551      -0.047292      -0.005715       0.054056       0.007156       0.069053       0.041044       0.025217       0.116310      -0.068701      -0.030846       0.099547              7.216162       7.377132      -0.518062      -2.164388       8.095102      -1.166076       6.176251           0.000001
          193              C      16.394834      15.081713       5.951676       0.725991      18.832868 0.21330879E+03  0.42806479E+04                                 6.724483                            5.351677      -0.094312       2.066007                    0.999538      20.822897      58.983415       0.606182       0.503503      -0.995060      -0.053414      -0.027373       0.008118       0.060566      -0.021416       0.040296      -0.039586       0.014330       0.278318      -0.069747      -0.045795       0.115542              7.459437       7.871944       0.006817      -0.933609       9.661639       2.056956       4.844729          -0.000002
          194              C      17.564098      16.025004       5.887816      -0.224729      26.979103 0.42458603E+03  0.99611269E+04                                 7.857758                            6.844675      -0.145369       1.959442                    0.997055      29.113441      84.659117       0.630946       0.413782      -1.061828       0.002533       0.083771       0.076095       0.113201      -0.001740      -0.000338       0.037929      -0.059030       0.083301      -0.043463      -0.016667       0.060129              8.475111       8.362585       0.651771      -0.491026       8.523543       1.742051       8.539204          -0.000001
          195              C      18.075129      16.650824       8.170326      -0.222179      26.205792 0.41295435E+03  0.96331823E+04                                 7.753058                            6.780886      -0.172411       1.948657                    0.997235      29.156621      84.888063       0.628834       0.417544      -1.058109      -0.048037       0.024221      -0.098591       0.112313       0.025103       0.033356      -0.034806      -0.033162       0.054837      -0.065215       0.015578       0.049637              8.339963       7.214139      -1.055979      -0.825527       7.057715       1.871067      10.748033           0.000002
          196              C      17.403730      17.223732       9.367229       0.647610      19.767850 0.24107315E+03  0.49665174E+04                                 6.839725                            5.587048      -0.021541       2.059233                    0.999676      21.945980      62.100522       0.612288       0.485565      -1.008488      -0.052851       0.012069       0.024845       0.059633       0.026576      -0.026483      -0.049876      -0.131431      -0.108443      -0.070141      -0.039118       0.109259              7.494843       7.346876      -1.142850      -0.289404       5.297885       2.525226       9.839769           0.000001
          197              C      13.132388      11.228265      17.844079       0.709728      19.358730 0.21870333E+03  0.44150953E+04                                 6.823144                            5.389732      -0.173076       2.025334                    0.999171      21.263488      60.352881       0.609132       0.498093      -0.998044       0.050324      -0.032679       0.012538       0.061300       0.073155      -0.018179      -0.032479       0.000755      -0.133553      -0.062019      -0.042058       0.104077              7.644835       6.955609      -2.641647      -0.748516       6.872007       2.230777       9.106889          -0.000001
          198              C      11.982273      12.175206      17.630607      -0.225336      25.812081 0.39500901E+03  0.90665905E+04                                 7.537700                            6.523109       0.040946       2.017735                    0.998639      28.493358      80.933564       0.660595       0.403956      -1.072333      -0.058809       0.045724       0.084116       0.112360      -0.005243      -0.053892       0.017943      -0.014439       0.132783      -0.058150      -0.018245       0.076395              8.117399       9.272261      -1.848811      -1.660315       7.357768       0.965263       7.722168           0.000003
          199              C       4.326401      11.759212       1.114799      -0.219597      25.426570 0.40395805E+03  0.93641422E+04                                 7.546858                            6.663513      -0.159836       1.961229                    0.995845      28.836121      83.474302       0.641022       0.412194      -1.062369       0.089091       0.053527      -0.041234       0.111815       0.040791      -0.034935      -0.027861      -0.009066      -0.100771      -0.053028      -0.022663       0.075691              7.994112       8.878678       0.023920      -1.432200       6.247293       0.141257       8.856366           0.000002
          200              C      16.058534      11.905175       2.596332       0.664364      19.488799 0.23869822E+03  0.49141685E+04                                 6.831684                            5.603353      -0.072186       2.046256                    0.999725      21.898749      62.306346       0.603153       0.493262      -1.002744       0.008497       0.014111       0.040931       0.044121      -0.053701       0.009992       0.003245      -0.115221      -0.196666      -0.070114      -0.041424       0.111538              7.432253       8.520045       1.342617      -1.271431       4.588493       0.059831       9.188221          -0.000001
          201              C       6.399241       9.546035       3.857094       0.730258      19.417321 0.21963750E+03  0.44426772E+04                                 6.871463                            5.425815      -0.198098       2.018902                    0.999191      21.238915      60.520037       0.602439       0.502637      -0.994885      -0.024013       0.059074      -0.016012       0.065747       0.027091       0.076190       0.023064       0.034631       0.171374      -0.067528      -0.046223       0.113751              7.681990       8.228965      -1.581218      -2.966956       8.487890      -0.259517       6.329116          -0.000000
          202              C       6.826495       8.106466       4.092461      -0.221130      26.941164 0.43510523E+03  0.10276717E+05                                 7.892002                            6.955342      -0.143368       1.949301                    0.998462      29.596192      86.521587       0.621974       0.416940      -1.059176       0.087041      -0.042249      -0.065840       0.117030      -0.016004      -0.011432       0.040705       0.080802       0.050227      -0.069181       0.017364       0.051817              8.418151       7.755022      -2.356685      -1.406341       9.779228       0.659991       7.720204           0.000002
          203              C       8.905319       6.860300       3.897235      -0.239957      26.247965 0.43524099E+03  0.10309808E+05                                 7.716110                            6.928492      -0.120611       1.937186                    0.999292      30.571939      90.333622       0.625182       0.413598      -1.058316      -0.070176       0.041119      -0.049816       0.095379      -0.062499       0.010723      -0.010822       0.053354      -0.020487      -0.064713      -0.009405       0.074118              7.965292       8.251606       0.322323       0.510789       8.029255       0.059369       7.615015           0.000005
          204              C       9.970462       7.785346       4.431827       0.639014      20.106673 0.25333188E+03  0.52861023E+04                                 6.888102                            5.744269      -0.261824       1.970597                    0.999449      22.533939      64.248450       0.600965       0.488440      -1.006636       0.026398       0.047684       0.006190       0.054854      -0.006687      -0.068871       0.040897       0.025097       0.112896      -0.068814      -0.029847       0.098661              7.212855       7.373655       0.517502       2.163653       8.091510      -1.165270       6.173401           0.000002
          205              C      10.410882      12.286506       3.171064       0.729577      18.781120 0.21260820E+03  0.42642265E+04                                 6.720657                            5.348675      -0.093158       2.066652                    0.999547      20.797253      58.946175       0.605205       0.504596      -0.994253      -0.051625       0.027666      -0.008100       0.059128       0.021415      -0.040609      -0.037916       0.012906       0.275777      -0.068744      -0.045506       0.114250              7.455250       7.867205      -0.007722       0.932139       9.656440       2.055343       4.842106          -0.000002
          206              C      11.580146      11.343214       3.234924      -0.228511      27.072897 0.42651589E+03  0.10018104E+05                                 7.876015                            6.860160      -0.149707       1.957351                    0.997023      29.181832      84.917267       0.630219       0.413775      -1.061795       0.002870      -0.085234      -0.076707       0.114704       0.002096      -0.000335       0.040146      -0.060217       0.083686      -0.044195      -0.018417       0.062612              8.495391       8.383366      -0.655571       0.493485       8.545259       1.750533       8.557549          -0.000001
          207              C      12.091174      10.717395       0.952414      -0.219464      26.165736 0.41215301E+03  0.96109636E+04                                 7.749986                            6.778265      -0.179706       1.946868                    0.997195      29.135945      84.845244       0.628330       0.418032      -1.057674      -0.045960      -0.024705       0.098499       0.111466      -0.024578      -0.033415      -0.035275      -0.032217       0.053620      -0.064927       0.015074       0.049853              8.336366       7.214658       1.054255       0.824481       7.053642       1.869606      10.740798           0.000002
          208              C      17.403731      10.144484      18.000991       0.648666      19.746376 0.24077301E+03  0.49587597E+04                                 6.835432                            5.584042      -0.023626       2.058912                    0.999663      21.928443      62.039839       0.612379       0.485647      -1.008451      -0.052725      -0.011815      -0.025008       0.059539      -0.026820       0.025122      -0.049234      -0.131235      -0.108539      -0.068625      -0.040050       0.108675              7.489888       7.341976       1.141919       0.289606       5.294382       2.523056       9.833307           0.000001
          209              C      16.124358       8.721338       7.017212       0.710940      19.333154 0.21837102E+03  0.44064060E+04                                 6.816585                            5.385259      -0.169231       2.026802                    0.999198      21.239633      60.257983       0.609491       0.498023      -0.998149       0.051208       0.011853       0.033390       0.062270      -0.018033      -0.072637       0.032209       0.067820       0.068682      -0.061796      -0.042024       0.103821              7.637052       6.948819      -0.746750       2.638730       9.097047      -2.227374       6.865289          -0.000001
          210              C      14.974242       8.507866       6.070271      -0.224534      25.799888 0.39479434E+03  0.90606800E+04                                 7.535665                            6.521434       0.040942       2.017763                    0.998646      28.487608      80.920076       0.660647       0.403968      -1.072296      -0.058047       0.084476      -0.047155       0.112824      -0.054266       0.005784      -0.017657      -0.073515      -0.042723      -0.058662      -0.017704       0.076366              8.115053       9.268587      -1.659499       1.846141       7.720256      -0.964153       7.356317           0.000003
          211              C      13.302327      10.237538       6.486268      -0.219206      25.439633 0.40423993E+03  0.93724097E+04                                 7.549227                            6.665563      -0.158681       1.961309                    0.995867      28.846234      83.514180       0.640956       0.412160      -1.062379       0.089670      -0.041026      -0.052778       0.111845      -0.035002      -0.041243       0.027473       0.044850       0.066316      -0.053027      -0.022897       0.075924              7.996701       8.880203      -1.433125      -0.024995       8.859288      -0.140761       6.250612           0.000002
          212              C      13.066560      11.719071       6.340304       0.664639      19.477796 0.23853650E+03  0.49099366E+04                                 6.828897                            5.601284      -0.066414       2.048063                    0.999678      21.890246      62.273515       0.603300       0.493232      -1.002774       0.009216       0.041702      -0.013899       0.044913       0.010403       0.053572      -0.003329       0.042169       0.270318      -0.070780      -0.040543       0.111323              7.429177       8.515531      -1.270723      -1.342085       9.184975      -0.059755       4.587024          -0.000001
          213              C      15.375169      12.979833       8.699445       0.729017      19.432908 0.21984854E+03  0.44479224E+04                                 6.874191                            5.427805      -0.201622       2.017492                    0.999235      21.249305      60.552216       0.602444       0.502523      -0.994962      -0.023942      -0.016438      -0.059422       0.066139       0.076216      -0.027904      -0.023266      -0.067250      -0.138830      -0.067907      -0.046091       0.113998              7.685124       8.232458      -2.968755       1.581316       6.332377       0.260171       8.490536          -0.000000
          214              C      15.802424      13.215199      10.139013      -0.218164      26.886280 0.43398146E+03  0.10243068E+05                                 7.880220                            6.945436      -0.135195       1.952246                    0.998517      29.551002      86.346267       0.622570       0.416830      -1.059296       0.085491      -0.067209       0.043745       0.117215      -0.011962       0.015033      -0.041621       0.017478      -0.145347      -0.069636       0.017457       0.052179              8.405101       7.743291      -1.401543       2.350955       7.709798      -0.657777       9.762214           0.000002
          215              C      17.881249      13.019973      11.385180      -0.243074      26.280961 0.43595877E+03  0.10329758E+05                                 7.716358                            6.928635      -0.109926       1.939947                    0.999273      30.594983      90.377243       0.626008       0.412935      -1.058875      -0.070132      -0.049681      -0.041757       0.095553       0.012377       0.061272       0.010434       0.035613      -0.071249      -0.063944      -0.009134       0.073078              7.965520       8.250997       0.510260      -0.320674       7.615177      -0.061886       8.030386           0.000005
          216              C      18.946392      13.554565      10.460134       0.638392      20.108561 0.25334493E+03  0.52862163E+04                                 6.887405                            5.743688      -0.261907       1.970728                    0.999470      22.533041      64.235934       0.601136       0.488316      -1.006743       0.025574       0.006255      -0.047334       0.054163      -0.068406       0.006774      -0.041550      -0.045227      -0.094497      -0.068847      -0.030014       0.098861              7.212124       7.371811       2.163333      -0.517402       6.172657       1.164895       8.091903           0.000001
          217              C       7.418908      12.293803       5.958974       0.728073      18.803899 0.21291381E+03  0.42714509E+04                                 6.722391                            5.349910      -0.092245       2.067042                    0.999554      20.810955      58.972767       0.605639       0.504104      -0.994598      -0.051962      -0.008805      -0.026931       0.059185      -0.040500      -0.022646       0.038156      -0.131706      -0.159251      -0.070300      -0.044552       0.114852              7.457306       7.868495       0.933005       0.008020       4.843315      -2.055707       9.660107          -0.000002
          218              C       8.588172      12.357662       6.902265      -0.225708      27.004684 0.42508451E+03  0.99759635E+04                                 7.861912                            6.847661      -0.145734       1.959018                    0.997000      29.132359      84.733467       0.630937       0.413657      -1.061885       0.001421      -0.076205       0.084842       0.114050      -0.000163      -0.002325      -0.039756      -0.072290       0.047861      -0.044274      -0.018027       0.062302              8.480032       8.365700       0.492172       0.654903       8.546292      -1.742632       8.528104          -0.000001
          219              C       9.099201      10.075153       7.528085      -0.222060      26.202259 0.41286443E+03  0.96300240E+04                                 7.748530                            6.776629      -0.168229       1.950081                    0.997241      29.154509      84.861798       0.629557       0.417111      -1.058443      -0.047226       0.099078       0.024970       0.112562      -0.034052       0.025759       0.035183      -0.043680       0.019719      -0.066184       0.016209       0.049975              8.335124       7.213847       0.824082      -1.053595      10.739651      -1.868788       7.051873           0.000002
          220              C       8.427802       8.878249       8.100993       0.647335      19.761916 0.24098020E+03  0.49641112E+04                                 6.838494                            5.586081      -0.017249       2.060607                    0.999632      21.941587      62.084507       0.612324       0.485584      -1.008480      -0.053639      -0.023785       0.012135       0.059918       0.026138       0.026575       0.049536      -0.010658       0.250787      -0.069660      -0.039152       0.108812              7.493622       7.345703       0.289881      -1.142509       9.838564      -2.524652       5.296601           0.000001
          221              C       4.156453       0.401400       2.105528       0.709546      19.346041 0.21852907E+03  0.44104518E+04                                 6.818783                            5.386591      -0.172147       2.026021                    0.999181      21.252587      60.303224       0.609512       0.497909      -0.998192       0.050604      -0.010842      -0.033301       0.061541       0.018746       0.073464       0.032026       0.066914       0.068736      -0.061403      -0.043186       0.104589              7.639721       6.951041       0.746943      -2.639768       9.100550      -2.227957       6.867571          -0.000001
          222              C       3.006338       0.614872       3.052469      -0.224360      25.795887 0.39469308E+03  0.90573615E+04                                 7.532369                            6.518586       0.045596       2.019149                    0.998690      28.486630      80.900793       0.661128       0.403718      -1.072510      -0.057941      -0.083930       0.046437       0.112061       0.053664      -0.005587      -0.016904      -0.074289      -0.042807      -0.058332      -0.017495       0.075827              8.111379       9.263905       1.658219      -1.844866       7.716182      -0.962688       7.354049           0.000003
          223              C       7.318378      17.130681       2.636472      -0.218687      25.366064 0.40266733E+03  0.93250182E+04                                 7.526456                            6.645272      -0.148769       1.965005                    0.996096      28.786545      83.238985       0.643121       0.411254      -1.063173       0.089279       0.041091       0.053061       0.111690       0.034915       0.040587       0.027632       0.044393       0.065310      -0.052736      -0.022542       0.075278              7.972343       8.851825       1.424115       0.020614       8.827588      -0.141304       6.237618           0.000002
          224              C       7.082610      15.649148       2.782436       0.665540      19.454263 0.23820092E+03  0.49010188E+04                                 6.821828                            5.596235      -0.072476       2.046697                    0.999720      21.872572      62.198661       0.603787       0.493037      -1.002931       0.006767      -0.042073       0.014261       0.044937      -0.010369      -0.053691      -0.003278       0.041170       0.267986      -0.070040      -0.040679       0.110719              7.421087       8.506378       1.268819       1.340138       9.174239      -0.060715       4.582646          -0.000001
          225              C       9.391217      14.388385       0.423295       0.730752      19.410114 0.21954894E+03  0.44407036E+04                                 6.872340                            5.426628      -0.200369       2.018137                    0.999179      21.233416      60.514939       0.602040       0.502991      -0.994651      -0.024966       0.016187       0.059813       0.066805      -0.075401       0.026781      -0.022927      -0.067418      -0.136054      -0.066712      -0.045822       0.112534              7.682962       8.229384       2.967489      -1.580852       6.330108       0.259956       8.489395          -0.000000
          226              C      15.802427      14.153016      17.229207      -0.218695      26.863915 0.43354865E+03  0.10230628E+05                                 7.874601                            6.940616      -0.140595       1.950870                    0.998511      29.546187      86.331852       0.622949       0.416667      -1.059366       0.085804       0.066157      -0.043818       0.116872       0.011660      -0.014580      -0.040903       0.017771      -0.143289      -0.068573       0.017408       0.051165              8.398677       7.738872       1.399143      -2.345498       7.703553      -0.657000       9.753607           0.000002
          227              C      17.881251      14.348243      15.983040      -0.241140      26.246785 0.43519811E+03  0.10307443E+05                                 7.709617                            6.922249      -0.111856       1.939742                    0.999301      30.571677      90.295590       0.626330       0.412894      -1.058879      -0.071079       0.048567       0.041827       0.095710      -0.011463      -0.061136       0.011701       0.035510      -0.070421      -0.063834      -0.009050       0.072884              7.958720       8.243065      -0.507355       0.321458       7.610620      -0.059151       8.022474           0.000005
          228              C      18.946394      13.813650      16.908086       0.639819      20.087908 0.25304009E+03  0.52782981E+04                                 6.883601                            5.740860      -0.265480       1.969973                    0.999478      22.516711      64.181164       0.601182       0.488423      -1.006682       0.026038      -0.006590       0.047450       0.054524       0.068335      -0.007138      -0.041246      -0.045099      -0.095488      -0.068349      -0.030529       0.098878              7.208038       7.368702      -2.161906       0.517295       6.168866       1.164195       8.086546           0.000001
          229              C      13.402858      15.074415       3.163766       0.730005      18.759984 0.21232499E+03  0.42564559E+04                                 6.710786                            5.341614      -0.091280       2.067625                    0.999523      20.778749      58.848945       0.606295       0.503936      -0.994736      -0.051831       0.007714       0.027902       0.059368       0.040810       0.022048       0.038882      -0.131328      -0.155774      -0.069113      -0.045536       0.114649              7.443819       7.854778      -0.930276      -0.008166       4.835643      -2.051127       9.641036          -0.000002
          230              C      14.572122      15.010556       2.220475      -0.229191      27.095822 0.42701189E+03  0.10032836E+05                                 7.882004                            6.865854      -0.151535       1.956517                    0.997045      29.194592      84.972070       0.629712       0.413981      -1.061645       0.003026       0.077136      -0.084560       0.114497      -0.000177       0.002172      -0.038859      -0.071587       0.048913      -0.044056      -0.017210       0.061266              8.501747       8.389794      -0.494557      -0.656997       8.563149      -1.753348       8.552298          -0.000001
          231              C      15.083152      17.293066       1.594655      -0.218944      26.113354 0.41105337E+03  0.95767635E+04                                 7.730738                            6.761662      -0.162110       1.952646                    0.997370      29.085135      84.597180       0.630298       0.417100      -1.058504      -0.047003      -0.097460      -0.025209       0.111100       0.033348      -0.024379       0.034714      -0.045716       0.017086      -0.064649       0.014334       0.050315              8.315289       7.195971      -0.821778       1.050047      10.708747      -1.862491       7.041150           0.000002
          232              C       8.427796       0.244489       1.021747       0.645397      19.798892 0.24156112E+03  0.49788817E+04                                 6.844973                            5.591527      -0.022866       2.058482                    0.999647      21.969321      62.172638       0.612261       0.485361      -1.008635      -0.053211       0.025330      -0.012087       0.060159      -0.025244      -0.026900       0.050321      -0.010660       0.251822      -0.069018      -0.040547       0.109565              7.500421       7.352656      -0.289625       1.144326       9.846475      -2.527660       5.302133           0.000001
          233              N      12.506461       3.504955       9.810595      -0.400777      34.821360 0.58511568E+03  0.14645645E+05                                 9.101161                            7.928571      -0.268986       1.916480                    0.998873      30.185374      86.212391       0.607379       0.402883      -1.085543       0.138663      -0.117644      -0.162366       0.243783      -0.003950       0.170956      -0.024330      -0.120402      -0.075187      -0.208371       0.067237       0.141134              9.962273      11.507986       0.275506       3.958602       8.168143       1.144823      10.210690           0.000000
          234              N      16.063327      16.721980      12.306576      -0.398665      34.073642 0.61229918E+03  0.15577569E+05                                 9.029350                            8.174388      -0.455993       1.838147                    0.998847      31.475444      92.101295       0.588291       0.409240      -1.075991       0.051477      -0.101753       0.199043       0.229394       0.112892      -0.037813       0.112257       0.144192       0.013163      -0.202342       0.065371       0.136971              9.449500      10.034926       2.500994       0.226364       8.583427       1.147792       9.730147           0.000002
          235              N       6.484213       1.178656      11.334092      -0.380818      32.669351 0.56148569E+03  0.13920156E+05                                 8.656626                            7.720081      -0.276329       1.911730                    0.998985      29.986964      85.438167       0.620675       0.398049      -1.088037      -0.172365       0.156538      -0.005573       0.232906       0.081188       0.044367       0.009653      -0.209431       0.348699      -0.195492       0.064762       0.130730              9.267278       6.581944      -0.495477       0.787080       9.049319       2.380333      12.170570           0.000001
          236              N      18.490414       5.617780      17.557625      -0.401640      34.869288 0.58610133E+03  0.14675895E+05                                 9.111474                            7.937518      -0.273841       1.914525                    0.998871      30.204807      86.272848       0.606801       0.403114      -1.085432       0.138332       0.117945       0.162959       0.244136       0.003963      -0.170957      -0.023357      -0.118758      -0.075594      -0.207901       0.066906       0.140995              9.973665      11.525914      -0.272351      -3.965187       8.170313       1.146748      10.224767           0.000000
          237              N      16.063325      10.646235      15.061644      -0.400112      34.114274 0.61340777E+03  0.15615376E+05                                 9.044175                            8.188519      -0.462630       1.836164                    0.998747      31.509772      92.279231       0.586962       0.409914      -1.075373       0.051098       0.100511      -0.199911       0.229516      -0.113163       0.036922       0.112679       0.144363       0.008717      -0.202329       0.064023       0.138306              9.464729      10.051052      -2.505270      -0.229257       8.597988       1.148445       9.745147           0.000002
          238              N      12.468167       7.944079      16.034128      -0.383602      32.712733 0.56239639E+03  0.13948017E+05                                 8.662765                            7.724938      -0.275760       1.911673                    0.999105      30.012794      85.520623       0.620665       0.397904      -1.088164      -0.170485      -0.158341       0.005912       0.232748      -0.080964      -0.044225       0.009736      -0.207717       0.346995      -0.194374       0.064165       0.130209              9.274234       6.587557       0.496504      -0.788971       9.055445       2.384397      12.179700           0.000001
          239              N       9.514489       8.434883      12.627697      -0.400540      34.814199 0.58496865E+03  0.14640585E+05                                 9.100279                            7.928063      -0.272800       1.915346                    0.998838      30.180508      86.185592       0.607362       0.402933      -1.085544       0.138576       0.162695      -0.117288       0.243782      -0.170157      -0.003677       0.024026      -0.022351       0.219818      -0.207834       0.067869       0.139964              9.960989      11.508366      -3.958505       0.272881      10.209875      -1.143345       8.164727           0.000000
          240              N       7.087396       5.938902       7.599242      -0.400168      34.113227 0.61332702E+03  0.15609822E+05                                 9.036777                            8.182415      -0.459491       1.836878                    0.998877      31.494499      92.166579       0.587893       0.409357      -1.075945       0.050360      -0.198912      -0.101324       0.228842       0.037747       0.112334      -0.112465       0.066983      -0.222194      -0.202116       0.065142       0.136974              9.456575      10.043431      -0.228326       2.504043       9.735482      -1.146435       8.590811           0.000002
          241              N      15.460140       6.911386      10.301398      -0.383862      32.743470 0.56308138E+03  0.13970174E+05                                 8.669765                            7.730971      -0.283948       1.909066                    0.999003      30.030919      85.606480       0.620222       0.398041      -1.087999      -0.171207       0.006280       0.157456       0.232688      -0.043434       0.080641      -0.009516      -0.277401       0.137802      -0.194004       0.064255       0.129748              9.282146       6.593394      -0.789993      -0.496333      12.192685      -2.387156       9.060359           0.000001
          242              N      15.498436       0.687852      14.740523      -0.400550      34.859050 0.58595502E+03  0.14672600E+05                                 9.113278                            7.939707      -0.268849       1.916219                    0.998762      30.201149      86.288168       0.606300       0.403437      -1.085119       0.138934      -0.163612       0.117616       0.244755       0.170851       0.003986       0.024643      -0.021740       0.216295      -0.207944       0.066563       0.141381              9.975337      11.526212       3.964638      -0.272308      10.226907      -1.146218       8.172891           0.000000
          243              N       7.087392       3.183836       1.523498      -0.401135      34.177317 0.61502624E+03  0.15668140E+05                                 9.059508                            8.203445      -0.462507       1.835693                    0.998817      31.551699      92.460132       0.585939       0.410327      -1.075017       0.051463       0.199521       0.100956       0.229454      -0.037387      -0.112967      -0.112455       0.067438      -0.219697      -0.202037       0.064271       0.137766              9.480218      10.068830       0.231682      -2.511235       9.760143      -1.146287       8.611680           0.000002
          244              N       9.476191       2.211349      17.066822      -0.381356      32.658751 0.56123220E+03  0.13912496E+05                                 8.655754                            7.719245      -0.278413       1.911299                    0.998993      29.979712      85.417205       0.620591       0.398142      -1.087957      -0.171074      -0.005616      -0.157029       0.232284       0.044199      -0.081165      -0.010208      -0.279965       0.135538      -0.195287       0.063456       0.131830              9.266383       6.582073       0.787832       0.495237      12.168086      -2.380199       9.048989           0.000001
          245              N      11.429353      14.740522       8.434885      -0.400777      34.821360 0.58511566E+03  0.14645645E+05                                 9.101161                            7.928570      -0.268986       1.916480                    0.998873      30.185374      86.212390       0.607379       0.402883      -1.085543      -0.138663       0.117644       0.162366       0.243783      -0.003950       0.170956      -0.024330      -0.120402      -0.075187      -0.208371       0.067237       0.141134              9.962273      11.507986       0.275506       3.958602       8.168143       1.144823      10.210690           0.000000
          246              N       7.872487       1.523497       5.938904      -0.398665      34.073641 0.61229917E+03  0.15577568E+05                                 9.029349                            8.174388      -0.455993       1.838147                    0.998847      31.475442      92.101284       0.588291       0.409240      -1.075991      -0.051477       0.101753      -0.199043       0.229394       0.112892      -0.037813       0.112257       0.144192       0.013163      -0.202342       0.065371       0.136971              9.449499      10.034925       2.500994       0.226364       8.583427       1.147792       9.730147           0.000002
          247              N      17.451601      17.066821       6.911388      -0.380818      32.669351 0.56148570E+03  0.13920156E+05                                 8.656627                            7.720081      -0.276330       1.911730                    0.998985      29.986964      85.438166       0.620675       0.398049      -1.088037       0.172365      -0.156538       0.005573       0.232906       0.081188       0.044367       0.009653      -0.209430       0.348699      -0.195492       0.064762       0.130730              9.267278       6.581944      -0.495477       0.787080       9.049319       2.380334      12.170570           0.000001
          248              N       5.445400      12.627697       0.687855      -0.401640      34.869286 0.58610128E+03  0.14675893E+05                                 9.111473                            7.937517      -0.273841       1.914525                    0.998871      30.204805      86.272842       0.606801       0.403114      -1.085432      -0.138332      -0.117946      -0.162959       0.244136       0.003963      -0.170957      -0.023357      -0.118758      -0.075594      -0.207901       0.066906       0.140995              9.973664      11.525914      -0.272351      -3.965187       8.170312       1.146747      10.224767           0.000000
          249              N       7.872489       7.599242       3.183836      -0.400112      34.114275 0.61340778E+03  0.15615377E+05                                 9.044174                            8.188519      -0.462629       1.836164                    0.998747      31.509772      92.279229       0.586962       0.409914      -1.075373      -0.051098      -0.100511       0.199911       0.229516      -0.113163       0.036922       0.112679       0.144363       0.008717      -0.202329       0.064023       0.138306              9.464729      10.051052      -2.505270      -0.229256       8.597988       1.148444       9.745147           0.000002
          250              N      11.467647      10.301398       2.211352      -0.383602      32.712734 0.56239642E+03  0.13948018E+05                                 8.662765                            7.724938      -0.275760       1.911673                    0.999105      30.012795      85.520627       0.620665       0.397904      -1.088164       0.170485       0.158341      -0.005912       0.232748      -0.080964      -0.044225       0.009736      -0.207717       0.346995      -0.194374       0.064165       0.130209              9.274234       6.587557       0.496504      -0.788971       9.055445       2.384397      12.179700           0.000001
          251              N      14.421325       9.810594       5.617783      -0.400540      34.814201 0.58496868E+03  0.14640586E+05                                 9.100280                            7.928064      -0.272801       1.915345                    0.998838      30.180509      86.185599       0.607362       0.402933      -1.085544      -0.138576      -0.162695       0.117288       0.243782      -0.170157      -0.003677       0.024026      -0.022351       0.219818      -0.207834       0.067869       0.139964              9.960990      11.508367      -3.958506       0.272881      10.209876      -1.143345       8.164728           0.000000
          252              N      16.848418      12.306575      10.646238      -0.400168      34.113227 0.61332701E+03  0.15609821E+05                                 9.036776                            8.182415      -0.459491       1.836878                    0.998877      31.494498      92.166573       0.587893       0.409357      -1.075945      -0.050360       0.198912       0.101324       0.228842       0.037747       0.112334      -0.112465       0.066983      -0.222194      -0.202116       0.065142       0.136974              9.456574      10.043431      -0.228325       2.504043       9.735481      -1.146434       8.590811           0.000002
          253              N       8.475674      11.334091       7.944082      -0.383862      32.743469 0.56308134E+03  0.13970173E+05                                 8.669765                            7.730971      -0.283949       1.909066                    0.999003      30.030918      85.606474       0.620222       0.398041      -1.087999       0.171207      -0.006280      -0.157456       0.232688      -0.043434       0.080641      -0.009516      -0.277401       0.137802      -0.194004       0.064255       0.129748              9.282146       6.593393      -0.789993      -0.496333      12.192685      -2.387155       9.060359           0.000001
          254              N       8.437378      17.557625       3.504957      -0.400550      34.859050 0.58595501E+03  0.14672600E+05                                 9.113278                            7.939707      -0.268849       1.916219                    0.998762      30.201149      86.288171       0.606300       0.403437      -1.085119      -0.138934       0.163612      -0.117616       0.244755       0.170851       0.003986       0.024643      -0.021740       0.216295      -0.207944       0.066563       0.141381              9.975337      11.526213       3.964638      -0.272308      10.226908      -1.146218       8.172892           0.000000
          255              N      16.848422      15.061641      16.721982      -0.401135      34.177316 0.61502625E+03  0.15668140E+05                                 9.059508                            8.203445      -0.462507       1.835693                    0.998817      31.551699      92.460133       0.585939       0.410327      -1.075017      -0.051463      -0.199521      -0.100956       0.229454      -0.037387      -0.112967      -0.112455       0.067438      -0.219698      -0.202037       0.064271       0.137766              9.480218      10.068830       0.231682      -2.511235       9.760143      -1.146287       8.611680           0.000002
          256              N      14.459623      16.034128       1.178658      -0.381356      32.658749 0.56123216E+03  0.13912495E+05                                 8.655754                            7.719245      -0.278413       1.911299                    0.998993      29.979711      85.417203       0.620591       0.398142      -1.087957       0.171074       0.005616       0.157029       0.232284       0.044199      -0.081165      -0.010208      -0.279964       0.135538      -0.195287       0.063456       0.131830              9.266383       6.582072       0.787832       0.495237      12.168086      -2.380198       9.048989           0.000001
          257              O      10.328302       1.996054       9.878103      -0.706375      47.764494 0.84644061E+03  0.22886491E+05                                10.569848                            9.211800      -0.354812       1.893299                    0.995689      31.422387      88.777036       0.602559       0.375945      -1.121331      -0.009183      -0.019383      -0.054758       0.058809      -0.078416      -0.012610      -0.035292       0.035936       0.059208      -0.100821       0.027066       0.073755             11.318319       8.631258       0.832011      -2.451835       9.354768       1.338377      15.968931          -0.000002
          258              O      10.351040       1.523496       7.708715      -0.623685      42.871829 0.63784920E+03  0.15979869E+05                                 9.743200                            7.870233       0.142746       2.097906                    0.993942      28.306811      75.600267       0.671371       0.364157      -1.136581      -0.004033       0.045156       0.011838       0.046856      -0.056445       0.043480       0.009485      -0.020309       0.043943      -0.081429       0.019325       0.062104             11.212815       8.039829       2.664208       4.078915      10.609349       5.640921      14.989267           0.000000
          259              O      12.904993       3.287833      12.428821      -0.763023      48.002974 0.90840975E+03  0.24934228E+05                                10.516771                            9.435122      -0.191355       1.924858                    0.997094      32.397763      91.436314       0.607222       0.367489      -1.130690       0.047683       0.020393      -0.009646       0.052750       0.026346      -0.067840       0.043825      -0.054350      -0.137010      -0.111934       0.044885       0.067049             11.279934      13.678268      -1.809610      -1.289129       8.342260       1.214500      11.819275          -0.000003
          260              O      14.849776       2.302578      12.282857      -0.583702      32.173668 0.49564930E+03  0.11621796E+05                                 7.866050                            6.784366       0.930671       2.362469                    0.997497      26.955440      68.932438       0.750122       0.348237      -1.152987       0.015346      -0.003410      -0.029472       0.033403       0.019453       0.058692      -0.020951      -0.028335      -0.243256      -0.111336       0.045810       0.065526              8.517600      12.028994      -1.933424       2.342679       5.771777      -1.168848       7.752030          -0.000001
          261              O      10.772312       1.173182      12.324822      -0.717286      48.515406 0.84908502E+03  0.22939041E+05                                10.637194                            9.181137      -0.236397       1.926594                    0.995784      31.504273      88.506230       0.608988       0.372283      -1.125884       0.036585      -0.013740       0.031462       0.050171      -0.061483      -0.023620      -0.008655       0.086784       0.176262      -0.106734       0.034907       0.071827             11.573563      11.553591      -2.116815       4.886183      11.591270      -2.352963      11.575830          -0.000002
          262              O      12.633321       0.748062      13.516252      -0.645540      41.980003 0.62761561E+03  0.15679022E+05                                 9.628737                            7.812334       0.154298       2.096656                    0.993791      28.600354      76.578569       0.672329       0.364669      -1.134806      -0.024502      -0.039130      -0.037481       0.059467      -0.009604      -0.026042       0.009084       0.097358       0.152389      -0.075372       0.007734       0.067638             11.029387      14.191622       4.071089       5.727062       8.637048       2.026424      10.259490          -0.000001
          263              O      14.032375      18.090391      13.175061      -0.680465      39.427358 0.69434235E+03  0.17786624E+05                                 9.104372                            8.196889       0.150205       2.070946                    0.995306      29.708737      80.504700       0.658917       0.362874      -1.136404      -0.028115      -0.036821       0.054923       0.071852       0.020261       0.058728      -0.016920      -0.065860      -0.032355      -0.084170       0.040101       0.044069              9.417325       6.779760      -1.130267      -0.030901      12.839824      -2.596968       8.632389           0.000001
          264              O      13.006725      16.344299      14.162142      -0.614491      29.449025 0.46392347E+03  0.10711915E+05                                 7.259968                            6.450337       0.818619       2.265636                    0.999771      28.474311      72.533371       0.788743       0.336318      -1.161721       0.004350       0.001087      -0.024794       0.025196       0.095922      -0.002597      -0.007928       0.088148       0.165257      -0.133254       0.053528       0.079726              7.438180       8.742438       1.458516      -2.860006       6.136257      -1.550467       7.435844           0.000012
          265              O       8.614500       2.693031      11.753738      -0.721465      48.832781 0.83085518E+03  0.22292951E+05                                10.648568                            9.044125      -0.231924       1.939516                    0.994632      30.965003      86.286283       0.618336       0.369181      -1.129868      -0.045481       0.021314       0.007925       0.050849      -0.066836      -0.002482      -0.023406       0.064619       0.173102      -0.105832       0.040204       0.065628             11.779030      15.337325      -3.383065      -2.670787      11.512142       2.494450       8.487624          -0.000002
          266              O       7.430876       4.320528      12.720749      -0.628195      44.057405 0.67354638E+03  0.17109135E+05                                 9.896933                            8.098174       0.143260       2.089844                    0.994403      28.655899      77.117470       0.660401       0.365122      -1.135586      -0.004121      -0.050636       0.009461       0.051676      -0.023506       0.031595      -0.001361      -0.055825       0.208964      -0.077205      -0.000129       0.077334             11.171824       7.376497      -1.851136      -0.773752      18.146592       3.868169       7.992383          -0.000003
          267              O       7.812649       0.797326       8.942110      -0.769728      46.066330 0.91085576E+03  0.25011238E+05                                10.195144                            9.447520      -0.178628       1.928207                    0.996924      32.470978      91.577989       0.607020       0.367466      -1.131021      -0.045667       0.035875      -0.024519       0.063037       0.002798       0.005843      -0.026006      -0.001097      -0.307329      -0.106956       0.050341       0.056615             10.541257      14.158430      -2.280380       0.147290       8.135238       1.091156       9.330103          -0.000001
          268              O       5.881029       0.771783       7.858328      -0.538537      29.288051 0.46862387E+03  0.10863775E+05                                 7.432351                            6.662157       0.742350       2.306372                    0.996527      26.673093      68.410049       0.743898       0.355170      -1.144297       0.036870      -0.003963      -0.027509       0.046172       0.051055       0.049992      -0.021811      -0.156845       0.134381      -0.132521       0.058183       0.074338              7.807269       6.310766       0.651391       2.014078       6.001647       2.150084      11.109395           0.000005
          269              O      16.312257       7.126682      17.490117      -0.706743      47.785002 0.84695885E+03  0.22903247E+05                                10.570833                            9.213029      -0.351772       1.893982                    0.995702      31.431784      88.799261       0.602695       0.375815      -1.121465      -0.008938       0.019025       0.054958       0.058841       0.078624       0.012288      -0.035080       0.035174       0.057815      -0.100540       0.026395       0.074145             11.319140       8.633045      -0.831809       2.451953       9.355509       1.339768      15.968866          -0.000002
          270              O      10.351040       7.599242       1.414025      -0.623499      42.838820 0.63729945E+03  0.15961636E+05                                 9.735544                            7.864615       0.147117       2.099279                    0.993969      28.299786      75.555192       0.671939       0.363951      -1.136815      -0.004156      -0.045055      -0.012179       0.046857       0.056277      -0.043553       0.009669      -0.020339       0.044297      -0.081450       0.019540       0.061911             11.203362       8.033815      -2.660890      -4.075287      10.599565       5.634704      14.976708           0.000000
          271              O       6.921045       5.834902      14.939399      -0.762628      47.974538 0.90764645E+03  0.24907316E+05                                10.511137                            9.429761      -0.189146       1.925518                    0.997101      32.388239      91.389797       0.607547       0.367380      -1.130806       0.046982      -0.020445       0.009926       0.052190      -0.025918       0.067780       0.043604      -0.055275      -0.137028      -0.111744       0.044439       0.067305             11.273786      13.671709       1.810094       1.291179       8.338328       1.214242      11.811322          -0.000003
          272              O       8.865829       6.820158      15.085363      -0.583035      32.184675 0.49581631E+03  0.11627208E+05                                 7.869953                            6.787134       0.931705       2.362986                    0.997475      26.951684      68.937279       0.749667       0.348404      -1.152797       0.014889       0.003102       0.029324       0.033033      -0.019499      -0.057834      -0.020796      -0.027941      -0.245287      -0.111132       0.045384       0.065748              8.522220      12.036850       1.934549      -2.344661       5.773834      -1.169581       7.755975          -0.000001
          273              O      16.756266       7.949553      15.043398      -0.717759      48.529646 0.84937695E+03  0.22948638E+05                                10.638789                            9.182304      -0.236309       1.926504                    0.995757      31.508482      88.518051       0.608998       0.372249      -1.125922       0.036618       0.013660      -0.031439       0.050158       0.061728       0.023753      -0.008953       0.085258       0.175528      -0.106477       0.034895       0.071582             11.575566      11.557685       2.117465      -4.888393      11.591742      -2.353064      11.577271          -0.000002
          274              O      18.617274       8.374673      13.851968      -0.647087      42.044400 0.62890497E+03  0.15719470E+05                                 9.638010                            7.820129       0.151935       2.095455                    0.993733      28.628464      76.676703       0.672015       0.364648      -1.134810      -0.023744       0.038993       0.037390       0.059011       0.010471       0.026573       0.008675       0.096764       0.154063      -0.075461       0.007087       0.068374             11.039840      14.205323      -4.074764      -5.733228       8.644647       2.028030      10.269549          -0.000001
          275              O      14.032372       9.277824      14.193159      -0.681036      39.452442 0.69495737E+03  0.17806690E+05                                 9.109283                            8.201444       0.150734       2.070905                    0.995281      29.716898      80.542046       0.658609       0.362956      -1.136317      -0.028464       0.037092      -0.054962       0.072158      -0.020018      -0.058753      -0.017152      -0.067353      -0.035383      -0.084674       0.039497       0.045177              9.422391       6.783440       1.131205       0.031284      12.847170      -2.598725       8.636562           0.000000
          276              O      13.006723      11.023917      13.206078      -0.615620      29.449839 0.46395002E+03  0.10712456E+05                                 7.259265                            6.449709       0.817428       2.265237                    0.999766      28.479718      72.541932       0.788947       0.336233      -1.161818       0.003217      -0.000160       0.024024       0.024239      -0.094987       0.002221      -0.006743       0.087750       0.166456      -0.132480       0.054254       0.078226              7.437508       8.741243      -1.458602       2.859850       6.136101      -1.550550       7.435178           0.000012
          277              O      14.598453       6.429705      15.614482      -0.722620      48.944373 0.83329315E+03  0.22376507E+05                                10.667415                            9.059114      -0.239622       1.936825                    0.994618      31.004168      86.452649       0.617599       0.369322      -1.129671      -0.044642      -0.021788      -0.007973       0.050311       0.067120       0.002471      -0.023470       0.064646       0.175642      -0.106503       0.040192       0.066310             11.801046      15.367070       3.389480       2.675019      11.535259       2.499819       8.500808          -0.000002
          278              O      13.414827       4.802208      14.647471      -0.630033      44.124435 0.67480185E+03  0.17149166E+05                                 9.906891                            8.105088       0.144631       2.089766                    0.994402      28.679651      77.202042       0.660190       0.365065      -1.135620      -0.003721       0.049298      -0.009240       0.050295       0.023762      -0.031188      -0.001043      -0.054199       0.211638      -0.077016      -0.000949       0.077964             11.184301       7.384164       1.854062       0.775076      18.168904       3.873441       7.999836          -0.000003
          279              O       7.812648       8.325412       0.180630      -0.770855      46.160953 0.91338183E+03  0.25099132E+05                                10.210534                            9.461873      -0.180267       1.927164                    0.996944      32.511070      91.738770       0.606410       0.367564      -1.130894      -0.045985      -0.036249       0.025394       0.063824      -0.002910      -0.005953      -0.026443      -0.000934      -0.309268      -0.107728       0.050701       0.057027             10.557599      14.177108       2.285079      -0.146289       8.148752       1.095246       9.346936          -0.000001
          280              O       5.881030       8.350956       1.264412      -0.539336      29.245629 0.46776860E+03  0.10838040E+05                                 7.421699                            6.653043       0.832141       2.335746                    0.997301      26.665219      68.351506       0.744982       0.354847      -1.144659       0.036377       0.004399       0.028135       0.046197      -0.050672      -0.049909      -0.021999      -0.157130       0.132467      -0.132181       0.057527       0.074654              7.795739       6.302220      -0.650643      -2.011050       5.992968       2.145792      11.092029           0.000005
          281              O       7.336330       8.367375      11.118796      -0.707176      47.822045 0.84785875E+03  0.22932630E+05                                10.573762                            9.215983      -0.359533       1.891273                    0.995470      31.447047      88.839004       0.602816       0.375657      -1.121634      -0.009086       0.054683      -0.019384       0.058724       0.012444      -0.078531       0.035035      -0.010750      -0.084912      -0.100818       0.026831       0.073987             11.322062       8.636375       2.453058       0.832372      15.970816      -1.339580       9.358996          -0.000002
          282              O       7.359070      10.536763      10.646238      -0.624202      42.774866 0.63625566E+03  0.15927128E+05                                 9.721233                            7.854557       0.154266       2.101687                    0.994149      28.284920      75.467244       0.672910       0.363616      -1.137207      -0.004411      -0.010759       0.044844       0.046327      -0.043318      -0.056256      -0.010099      -0.030282       0.010000      -0.081109       0.019417       0.061692             11.185585       8.022184      -4.067393       2.655538      14.951412      -5.623629      10.583160           0.000000
          283              O       9.913019       5.816657      12.410575      -0.763065      47.967894 0.90747789E+03  0.24901486E+05                                10.510423                            9.429130      -0.188827       1.925674                    0.997144      32.384496      91.376453       0.607545       0.367399      -1.130794       0.047226       0.009581       0.020732       0.052458       0.067528       0.026101      -0.043484       0.040703       0.149728      -0.111300       0.044520       0.066780             11.273172      13.670648       1.290757      -1.809822      11.810776      -1.214781       8.338093          -0.000003
          284              O      11.857802       5.962621      11.425320      -0.583069      32.198722 0.49610564E+03  0.11635857E+05                                 7.872907                            6.789759       0.930761       2.362566                    0.997369      26.954717      68.953798       0.749404       0.348470      -1.152726       0.014894       0.029405      -0.002935       0.033092      -0.058237       0.019084       0.020727       0.108043       0.166449      -0.111438       0.045786       0.065652              8.525427      12.040314      -2.345660      -1.935546       7.759719       1.170339       5.776247          -0.000001
          285              O       7.780338       5.920657      10.295924      -0.717346      48.490423 0.84842562E+03  0.22916738E+05                                10.634020                            9.177817      -0.231583       1.928335                    0.995850      31.492085      88.462862       0.609075       0.372303      -1.125871       0.036469      -0.031110      -0.013789       0.049880       0.023453      -0.061541       0.008807      -0.044368      -0.214867      -0.106011       0.034961       0.071049             11.570564      11.554378      -4.887027      -2.117651      11.572758       2.352495      11.584555          -0.000002
          286              O       9.641346       4.729227       9.870805      -0.646399      42.070560 0.62935181E+03  0.15734524E+05                                 9.645024                            7.825477       0.147675       2.094332                    0.993729      28.631093      76.710614       0.671408       0.364888      -1.134545      -0.024592       0.037733      -0.038779       0.059433       0.025788      -0.010145      -0.008919      -0.027563      -0.222504      -0.075538       0.008043       0.067495             11.048188      14.215704      -5.738689       4.077347      10.278363      -2.029158       8.650497          -0.000001
          287              O       5.056443       5.070417       8.967653      -0.679910      39.403831 0.69379923E+03  0.17769090E+05                                 9.101017                            8.193916       0.155999       2.072746                    0.995246      29.695527      80.458563       0.659013       0.362895      -1.136397      -0.028239      -0.054617      -0.038062       0.072313      -0.058450       0.020311       0.017207      -0.016235       0.119325      -0.084595       0.039104       0.045491              9.413875       6.777196       0.030907      -1.129491       8.627523       2.596726      12.836907           0.000000
          288              O       4.030793       4.083337       7.221561      -0.615436      29.463164 0.46421341E+03  0.10720216E+05                                 7.261871                            6.452171       0.817460       2.265028                    0.999783      28.482843      72.559053       0.788669       0.336299      -1.161744       0.003353       0.024308       0.000227       0.024539       0.002281       0.095346       0.007368      -0.039879      -0.215194      -0.132971       0.054401       0.078570              7.440056       8.744187       2.860819       1.458847       7.437867       1.551083       6.138114           0.000012
          289              O      17.590426       6.491740      11.815773      -0.723285      48.984676 0.83412252E+03  0.22404653E+05                                10.673047                            9.063613      -0.236733       1.937276                    0.994601      31.021367      86.515781       0.617438       0.369321      -1.129656      -0.044774      -0.007842       0.021724       0.050380       0.001344      -0.067052       0.023610      -0.056332      -0.181896      -0.105884       0.038900       0.066984             11.807475      15.374295       2.676838      -3.391404       8.505350      -2.502070      11.542780          -0.000002
          290              O      16.406801       5.524729      13.443270      -0.628931      44.121207 0.67468822E+03  0.17146271E+05                                 9.908400                            8.106132       0.144745       2.089743                    0.994292      28.675886      77.202388       0.659909       0.365221      -1.135452      -0.003092      -0.009195      -0.049608       0.050548      -0.031156      -0.024410       0.001270      -0.133364      -0.022636      -0.077761      -0.000136       0.077896             11.186147       7.385089       0.775637      -1.855337       8.001147      -3.874265      18.172207          -0.000003
          291              O      16.788577       9.303369       9.920067      -0.770206      46.118011 0.91219555E+03  0.25058725E+05                                10.205293                            9.456433      -0.183676       1.926545                    0.996932      32.491012      91.671883       0.606509       0.367619      -1.130836      -0.045517       0.024857       0.035629       0.062922      -0.005602       0.002587       0.026370       0.152912       0.155606      -0.106998       0.050299       0.056700             10.552424      14.171587      -0.146844      -2.283435       9.341720      -1.094834       8.143964          -0.000001
          292              O      14.856959      10.387150       9.894524      -0.537811      29.277671 0.46839136E+03  0.10856970E+05                                 7.430399                            6.660339       0.743864       2.306867                    0.996564      26.667653      68.390233       0.744031       0.355153      -1.144319       0.037499       0.026275      -0.003648       0.045933      -0.051100       0.051500       0.021068      -0.145698       0.167687      -0.133203       0.059515       0.073688              7.805370       6.309300      -2.013846       0.651405      11.106570      -2.149722       6.000239           0.000005
          293              O      13.320279       0.755360      16.249424      -0.705648      47.773771 0.84662511E+03  0.22892315E+05                                10.570471                            9.212210      -0.351694       1.893900                    0.995536      31.424289      88.778809       0.602615       0.375896      -1.121387      -0.008809      -0.055838       0.019126       0.059676      -0.012700       0.078245       0.034758      -0.012583      -0.085261      -0.100810       0.027709       0.073101             11.319296       8.632639      -2.452148      -0.831487      15.970976      -1.340006       9.354273          -0.000002
          294              O      19.326975      16.831453      16.721982      -0.624979      42.911415 0.63865202E+03  0.16004517E+05                                 9.747255                            7.873832       0.143891       2.098031                    0.994002      28.326214      75.655133       0.671411       0.364032      -1.136714      -0.004298       0.010872      -0.045053       0.046545       0.042944       0.056411      -0.009380      -0.030849       0.008568      -0.080793       0.018882       0.061911             11.217090       8.043052       4.080516      -2.664699      14.995407      -5.642300      10.612811           0.000000
          295              O      15.896969       3.306079      14.957645      -0.762514      48.004424 0.90833476E+03  0.24932652E+05                                10.519296                            9.436466      -0.192608       1.924424                    0.997058      32.395482      91.442709       0.606987       0.367624      -1.130541       0.047647      -0.010447      -0.020234       0.052809      -0.067867      -0.025830      -0.043723       0.040046       0.150212      -0.111580       0.044456       0.067124             11.283363      13.686271      -1.288974       1.811994      11.819813      -1.214955       8.344004          -0.000003
          296              O      17.841753       3.160115      15.942900      -0.584948      32.297088 0.49807216E+03  0.11694699E+05                                 7.891672                            6.805942       0.921688       2.359045                    0.997259      26.995397      69.117817       0.747987       0.348751      -1.152380       0.016147      -0.028409       0.004391       0.032971       0.057868      -0.020192       0.020298       0.107752       0.165863      -0.111004       0.044447       0.066557              8.545763      12.072240       2.349084       1.939551       7.777285       1.171685       5.787764          -0.000001
          297              O      13.764290       3.202079      17.072296      -0.717683      48.484777 0.84836542E+03  0.22914060E+05                                10.632046                            9.176525      -0.224185       1.930498                    0.995881      31.490215      88.447439       0.609231       0.372224      -1.125962       0.036196       0.031410       0.013629       0.049825      -0.023485       0.062089       0.009148      -0.044875      -0.214394      -0.106488       0.035376       0.071112             11.568277      11.551613       4.885274       2.116884      11.569846       2.351366      11.583374          -0.000002
          298              O      15.625299       4.393509      17.497415      -0.647275      42.049645 0.62905472E+03  0.15724584E+05                                 9.640149                            7.822255       0.147738       2.094357                    0.993712      28.626312      76.681209       0.671751       0.364760      -1.134692      -0.023441      -0.037305       0.038711       0.058649      -0.026271       0.009506      -0.009079      -0.027595      -0.221812      -0.075215       0.007436       0.067780             11.042127      14.207238       5.734389      -4.075680      10.272597      -2.028541       8.646547          -0.000001
          299              O       5.056439       4.052321       0.155087      -0.681218      39.442508 0.69476058E+03  0.17799914E+05                                 9.106781                            8.199560       0.157553       2.073079                    0.995201      29.714319      80.524139       0.658789       0.362892      -1.136397      -0.028002       0.054883       0.036700       0.071715       0.058597      -0.019958       0.016681      -0.016238       0.117269      -0.084188       0.039559       0.044629              9.419640       6.781754      -0.031391       1.130783       8.633885       2.597199      12.843281           0.000000
          300              O       4.030791       5.039401       1.901179      -0.616071      29.455760 0.46409218E+03  0.10716443E+05                                 7.259559                            6.450276       0.814450       2.264265                    0.999773      28.486356      72.558644       0.788998       0.336189      -1.161869       0.002568      -0.024153      -0.000225       0.024290      -0.002111      -0.095229       0.007663      -0.040638      -0.214123      -0.132793       0.054567       0.078226              7.437656       8.741480      -2.859774      -1.458384       7.435310       1.550399       6.136177           0.000012
          301              O      11.606476       2.630996      15.552447      -0.723656      49.045549 0.83544892E+03  0.22450050E+05                                10.683631                            9.072388      -0.237593       1.936706                    0.994560      31.041486      86.601501       0.616956       0.369449      -1.129516      -0.044916       0.007512      -0.021707       0.050449      -0.001522       0.067336       0.023781      -0.056051      -0.183541      -0.106468       0.039337       0.067131             11.819700      15.389984      -2.678544       3.394455       8.513421      -2.504993      11.555697          -0.000002
          302              O      10.422851       3.598006      13.924950      -0.630380      44.166058 0.67557190E+03  0.17174117E+05                                 9.914465                            8.111062       0.143861       2.089349                    0.994299      28.692528      77.255927       0.659763       0.365187      -1.135493      -0.003552       0.009827       0.049315       0.050410       0.031152       0.024310       0.001937      -0.132679      -0.024363      -0.077137      -0.000839       0.077976             11.193199       7.390209      -0.776124       1.856226       8.006092      -3.876867      18.183296          -0.000003
          303              O      16.788584      18.064847      17.448153      -0.769830      46.098948 0.91168510E+03  0.25040398E+05                                10.200661                            9.452761      -0.181939       1.927110                    0.996921      32.484776      91.636856       0.606745       0.367539      -1.130934      -0.045983      -0.025157      -0.035849       0.063502       0.006304      -0.003080       0.026751       0.153312       0.156073      -0.107450       0.050293       0.057157             10.546925      14.165217       0.148751       2.282039       9.335930      -1.091779       8.139628          -0.000001
          304              O      14.856964      16.981065      17.473696      -0.538162      29.277172 0.46840065E+03  0.10857297E+05                                 7.430068                            6.660388       0.744004       2.306813                    0.996559      26.670053      68.397934       0.744028       0.355151      -1.144314       0.037345      -0.026824       0.004208       0.046172       0.050616      -0.050860       0.021883      -0.145240       0.168445      -0.132675       0.058348       0.074327              7.804534       6.309411       2.013608      -0.651689      11.104119      -2.148801       6.000073           0.000005
          305              O      13.607512      16.249423       8.367377      -0.706375      47.764493 0.84644060E+03  0.22886491E+05                                10.569847                            9.211800      -0.354812       1.893299                    0.995689      31.422387      88.777033       0.602559       0.375945      -1.121331       0.009183       0.019383       0.054758       0.058809      -0.078416      -0.012610      -0.035292       0.035936       0.059208      -0.100821       0.027066       0.073755             11.318318       8.631258       0.832011      -2.451835       9.354768       1.338377      15.968930          -0.000002
          306              O      13.584774      16.721981      10.536765      -0.623685      42.871828 0.63784918E+03  0.15979869E+05                                 9.743199                            7.870232       0.142746       2.097906                    0.993942      28.306811      75.600265       0.671371       0.364157      -1.136581       0.004033      -0.045156      -0.011838       0.046856      -0.056445       0.043480       0.009485      -0.020309       0.043943      -0.081429       0.019325       0.062104             11.212814       8.039828       2.664208       4.078915      10.609349       5.640921      14.989266           0.000000
          307              O      11.030821      14.957644       5.816659      -0.763023      48.002975 0.90840976E+03  0.24934228E+05                                10.516771                            9.435122      -0.191355       1.924858                    0.997094      32.397763      91.436315       0.607222       0.367489      -1.130690      -0.047683      -0.020393       0.009646       0.052750       0.026346      -0.067840       0.043825      -0.054350      -0.137010      -0.111934       0.044885       0.067049             11.279934      13.678268      -1.809610      -1.289129       8.342260       1.214500      11.819276          -0.000003
          308              O       9.086038      15.942899       5.962623      -0.583702      32.173669 0.49564931E+03  0.11621797E+05                                 7.866050                            6.784366       0.930671       2.362469                    0.997497      26.955440      68.932439       0.750122       0.348237      -1.152987      -0.015346       0.003410       0.029472       0.033403       0.019453       0.058692      -0.020951      -0.028335      -0.243256      -0.111336       0.045810       0.065526              8.517601      12.028995      -1.933425       2.342680       5.771777      -1.168848       7.752030          -0.000001
          309              O      13.163502      17.072295       5.920658      -0.717286      48.515408 0.84908507E+03  0.22939043E+05                                10.637194                            9.181137      -0.236397       1.926594                    0.995784      31.504274      88.506232       0.608988       0.372283      -1.125884      -0.036585       0.013740      -0.031462       0.050171      -0.061483      -0.023620      -0.008655       0.086784       0.176262      -0.106734       0.034907       0.071827             11.573563      11.553591      -2.116815       4.886183      11.591270      -2.352963      11.575830          -0.000002
          310              O      11.302493      17.497415       4.729228      -0.645540      41.980003 0.62761560E+03  0.15679021E+05                                 9.628737                            7.812334       0.154299       2.096657                    0.993791      28.600354      76.578568       0.672329       0.364669      -1.134806       0.024502       0.039130       0.037481       0.059467      -0.009604      -0.026042       0.009084       0.097358       0.152389      -0.075372       0.007734       0.067638             11.029386      14.191621       4.071089       5.727062       8.637048       2.026423      10.259490          -0.000001
          311              O       9.903439       0.155086       5.070419      -0.680465      39.427359 0.69434239E+03  0.17786625E+05                                 9.104373                            8.196889       0.150205       2.070946                    0.995306      29.708738      80.504703       0.658917       0.362874      -1.136404       0.028115       0.036821      -0.054923       0.071852       0.020261       0.058728      -0.016920      -0.065860      -0.032355      -0.084170       0.040101       0.044069              9.417325       6.779760      -1.130267      -0.030901      12.839824      -2.596968       8.632390           0.000000
          312              O      10.929089       1.901178       4.083338      -0.614491      29.449020 0.46392337E+03  0.10711912E+05                                 7.259967                            6.450336       0.818619       2.265636                    0.999771      28.474310      72.533365       0.788743       0.336318      -1.161721      -0.004350      -0.001087       0.024794       0.025196       0.095922      -0.002597      -0.007928       0.088148       0.165257      -0.133254       0.053528       0.079726              7.438178       8.742436       1.458516      -2.860006       6.136256      -1.550467       7.435842           0.000012
          313              O      15.321314      15.552446       6.491742      -0.721465      48.832781 0.83085517E+03  0.22292951E+05                                10.648568                            9.044125      -0.231924       1.939516                    0.994632      30.965003      86.286283       0.618336       0.369181      -1.129868       0.045481      -0.021314      -0.007925       0.050849      -0.066836      -0.002482      -0.023406       0.064619       0.173102      -0.105832       0.040204       0.065628             11.779030      15.337325      -3.383065      -2.670787      11.512142       2.494450       8.487624          -0.000002
          314              O      16.504938      13.924949       5.524731      -0.628195      44.057406 0.67354639E+03  0.17109135E+05                                 9.896933                            8.098174       0.143260       2.089844                    0.994403      28.655899      77.117471       0.660401       0.365122      -1.135586       0.004121       0.050636      -0.009461       0.051676      -0.023506       0.031595      -0.001361      -0.055825       0.208964      -0.077205      -0.000129       0.077334             11.171824       7.376497      -1.851136      -0.773752      18.146593       3.868169       7.992384          -0.000003
          315              O      16.123165      17.448151       9.303370      -0.769728      46.066328 0.91085570E+03  0.25011236E+05                                10.195143                            9.447520      -0.178628       1.928207                    0.996924      32.470977      91.577984       0.607020       0.367466      -1.131021       0.045667      -0.035875       0.024519       0.063037       0.002798       0.005843      -0.026006      -0.001097      -0.307329      -0.106956       0.050341       0.056615             10.541257      14.158429      -2.280380       0.147290       8.135238       1.091156       9.330103          -0.000001
          316              O      18.054785      17.473694      10.387152      -0.538537      29.288049 0.46862382E+03  0.10863774E+05                                 7.432351                            6.662156       0.742350       2.306372                    0.996527      26.673092      68.410045       0.743898       0.355170      -1.144297      -0.036870       0.003963       0.027509       0.046172       0.051055       0.049992      -0.021811      -0.156845       0.134381      -0.132521       0.058183       0.074338              7.807269       6.310766       0.651391       2.014078       6.001647       2.150084      11.109394           0.000005
          317              O       7.623557      11.118795       0.755363      -0.706743      47.785000 0.84695881E+03  0.22903246E+05                                10.570833                            9.213029      -0.351772       1.893982                    0.995702      31.431783      88.799258       0.602695       0.375815      -1.121465       0.008938      -0.019025      -0.054958       0.058841       0.078624       0.012288      -0.035080       0.035174       0.057815      -0.100540       0.026395       0.074145             11.319140       8.633045      -0.831809       2.451953       9.355509       1.339768      15.968866          -0.000002
          318              O      13.584774      10.646235      16.831455      -0.623499      42.838822 0.63729948E+03  0.15961637E+05                                 9.735544                            7.864615       0.147117       2.099279                    0.993969      28.299787      75.555194       0.671939       0.363951      -1.136815       0.004156       0.045055       0.012179       0.046857       0.056277      -0.043553       0.009669      -0.020339       0.044297      -0.081450       0.019540       0.061911             11.203362       8.033815      -2.660890      -4.075287      10.599565       5.634704      14.976708           0.000000
          319              O      17.014769      12.410575       3.306081      -0.762629      47.974540 0.90764651E+03  0.24907318E+05                                10.511137                            9.429761      -0.189146       1.925518                    0.997101      32.388240      91.389800       0.607547       0.367380      -1.130806      -0.046982       0.020445      -0.009926       0.052190      -0.025918       0.067780       0.043604      -0.055275      -0.137028      -0.111744       0.044439       0.067305             11.273786      13.671709       1.810094       1.291179       8.338328       1.214242      11.811322          -0.000003
          320              O      15.069985      11.425319       3.160117      -0.583035      32.184677 0.49581634E+03  0.11627209E+05                                 7.869953                            6.787135       0.931705       2.362986                    0.997475      26.951684      68.937281       0.749666       0.348404      -1.152797      -0.014890      -0.003102      -0.029324       0.033033      -0.019499      -0.057834      -0.020796      -0.027941      -0.245287      -0.111132       0.045384       0.065748              8.522220      12.036851       1.934549      -2.344661       5.773834      -1.169581       7.755976          -0.000001
          321              O       7.179548      10.295924       3.202082      -0.717759      48.529647 0.84937698E+03  0.22948639E+05                                10.638789                            9.182304      -0.236309       1.926504                    0.995757      31.508483      88.518053       0.608998       0.372249      -1.125922      -0.036618      -0.013660       0.031439       0.050158       0.061728       0.023753      -0.008953       0.085258       0.175528      -0.106477       0.034895       0.071582             11.575566      11.557685       2.117465      -4.888393      11.591742      -2.353064      11.577271          -0.000002
          322              O       5.318540       9.870804       4.393512      -0.647087      42.044398 0.62890492E+03  0.15719468E+05                                 9.638009                            7.820129       0.151935       2.095456                    0.993733      28.628463      76.676700       0.672015       0.364648      -1.134810       0.023744      -0.038993      -0.037390       0.059011       0.010471       0.026573       0.008675       0.096764       0.154063      -0.075461       0.007087       0.068374             11.039839      14.205322      -4.074764      -5.733228       8.644647       2.028030      10.269549          -0.000001
          323              O       9.903442       8.967653       4.052321      -0.681036      39.452445 0.69495745E+03  0.17806693E+05                                 9.109284                            8.201444       0.150734       2.070905                    0.995281      29.716900      80.542052       0.658609       0.362956      -1.136317       0.028464      -0.037092       0.054961       0.072158      -0.020019      -0.058753      -0.017152      -0.067353      -0.035383      -0.084674       0.039497       0.045177              9.422391       6.783440       1.131205       0.031284      12.847170      -2.598725       8.636563           0.000001
          324              O      10.929091       7.221560       5.039402      -0.615620      29.449831 0.46394986E+03  0.10712451E+05                                 7.259263                            6.449708       0.817428       2.265237                    0.999766      28.479717      72.541924       0.788947       0.336233      -1.161818      -0.003217       0.000159      -0.024024       0.024239      -0.094987       0.002221      -0.006743       0.087750       0.166456      -0.132480       0.054254       0.078226              7.437506       8.741241      -1.458602       2.859849       6.136100      -1.550549       7.435177           0.000012
          325              O       9.337361      11.815772       2.630998      -0.722620      48.944373 0.83329315E+03  0.22376507E+05                                10.667414                            9.059113      -0.239622       1.936825                    0.994618      31.004168      86.452648       0.617599       0.369322      -1.129671       0.044642       0.021788       0.007973       0.050311       0.067120       0.002471      -0.023470       0.064646       0.175642      -0.106503       0.040192       0.066310             11.801046      15.367070       3.389480       2.675019      11.535259       2.499819       8.500808          -0.000002
          326              O      10.520987      13.443269       3.598009      -0.630033      44.124435 0.67480185E+03  0.17149166E+05                                 9.906891                            8.105088       0.144631       2.089766                    0.994402      28.679651      77.202043       0.660190       0.365065      -1.135620       0.003721      -0.049298       0.009240       0.050295       0.023762      -0.031188      -0.001043      -0.054199       0.211638      -0.077016      -0.000949       0.077964             11.184302       7.384164       1.854062       0.775076      18.168904       3.873441       7.999836          -0.000003
          327              O      16.123166       9.920065      18.064850      -0.770855      46.160955 0.91338187E+03  0.25099133E+05                                10.210534                            9.461872      -0.180267       1.927164                    0.996944      32.511071      91.738770       0.606410       0.367564      -1.130894       0.045985       0.036249      -0.025394       0.063824      -0.002909      -0.005953      -0.026443      -0.000934      -0.309268      -0.107728       0.050701       0.057027             10.557598      14.177107       2.285079      -0.146289       8.148752       1.095246       9.346936          -0.000001
          328              O      18.054784       9.894521      16.981068      -0.539336      29.245625 0.46776851E+03  0.10838037E+05                                 7.421698                            6.653042       0.832141       2.335746                    0.997301      26.665218      68.351500       0.744982       0.354847      -1.144659      -0.036377      -0.004399      -0.028135       0.046197      -0.050672      -0.049909      -0.021999      -0.157130       0.132467      -0.132181       0.057527       0.074654              7.795738       6.302219      -0.650643      -2.011050       5.992967       2.145791      11.092028           0.000005
          329              O      16.599484       9.878102       7.126684      -0.707176      47.822047 0.84785881E+03  0.22932632E+05                                10.573762                            9.215983      -0.359533       1.891273                    0.995470      31.447048      88.839007       0.602816       0.375657      -1.121634       0.009086      -0.054683       0.019384       0.058724       0.012444      -0.078531       0.035035      -0.010750      -0.084912      -0.100818       0.026831       0.073987             11.322063       8.636376       2.453058       0.832372      15.970816      -1.339580       9.358996          -0.000002
          330              O      16.576744       7.708714       7.599242      -0.624202      42.774866 0.63625566E+03  0.15927128E+05                                 9.721233                            7.854557       0.154266       2.101687                    0.994149      28.284920      75.467244       0.672910       0.363616      -1.137207       0.004410       0.010759      -0.044844       0.046327      -0.043318      -0.056256      -0.010099      -0.030282       0.010000      -0.081109       0.019417       0.061692             11.185585       8.022184      -4.067393       2.655538      14.951412      -5.623629      10.583160           0.000000
          331              O      14.022795      12.428820       5.834905      -0.763065      47.967892 0.90747785E+03  0.24901485E+05                                10.510423                            9.429131      -0.188827       1.925674                    0.997144      32.384495      91.376452       0.607545       0.367399      -1.130794      -0.047226      -0.009581      -0.020732       0.052458       0.067528       0.026101      -0.043484       0.040703       0.149728      -0.111300       0.044520       0.066780             11.273172      13.670648       1.290757      -1.809822      11.810777      -1.214781       8.338093          -0.000003
          332              O      12.078012      12.282856       6.820160      -0.583069      32.198721 0.49610563E+03  0.11635857E+05                                 7.872907                            6.789759       0.930761       2.362566                    0.997369      26.954718      68.953798       0.749404       0.348470      -1.152726      -0.014894      -0.029405       0.002935       0.033092      -0.058237       0.019084       0.020727       0.108043       0.166449      -0.111438       0.045786       0.065652              8.525426      12.040313      -2.345659      -1.935546       7.759719       1.170339       5.776247          -0.000001
          333              O      16.155476      12.324820       7.949556      -0.717346      48.490423 0.84842563E+03  0.22916738E+05                                10.634020                            9.177817      -0.231583       1.928335                    0.995850      31.492085      88.462862       0.609075       0.372303      -1.125871      -0.036469       0.031110       0.013789       0.049879       0.023453      -0.061541       0.008807      -0.044368      -0.214867      -0.106011       0.034961       0.071049             11.570564      11.554378      -4.887027      -2.117651      11.572758       2.352495      11.584555          -0.000002
          334              O      14.294468      13.516250       8.374675      -0.646399      42.070554 0.62935171E+03  0.15734521E+05                                 9.645024                            7.825476       0.147675       2.094332                    0.993729      28.631091      76.710606       0.671408       0.364888      -1.134545       0.024592      -0.037733       0.038779       0.059433       0.025788      -0.010145      -0.008919      -0.027563      -0.222504      -0.075538       0.008043       0.067495             11.048187      14.215702      -5.738688       4.077347      10.278362      -2.029157       8.650496          -0.000001
          335              O      18.879371      13.175060       9.277827      -0.679910      39.403832 0.69379925E+03  0.17769090E+05                                 9.101018                            8.193917       0.155999       2.072746                    0.995246      29.695527      80.458566       0.659013       0.362895      -1.136397       0.028239       0.054617       0.038062       0.072313      -0.058450       0.020311       0.017207      -0.016235       0.119325      -0.084595       0.039104       0.045491              9.413876       6.777196       0.030907      -1.129491       8.627524       2.596726      12.836908           0.000001
          336              O      19.905021      14.162140      11.023919      -0.615436      29.463180 0.46421374E+03  0.10720226E+05                                 7.261875                            6.452174       0.817460       2.265027                    0.999783      28.482848      72.559076       0.788669       0.336299      -1.161744      -0.003353      -0.024308      -0.000227       0.024539       0.002281       0.095346       0.007368      -0.039879      -0.215194      -0.132971       0.054401       0.078570              7.440059       8.744191       2.860821       1.458847       7.437870       1.551084       6.138117           0.000012
          337              O       6.345388      11.753737       6.429707      -0.723285      48.984676 0.83412252E+03  0.22404653E+05                                10.673046                            9.063613      -0.236733       1.937276                    0.994601      31.021367      86.515780       0.617438       0.369321      -1.129656       0.044774       0.007842      -0.021724       0.050380       0.001344      -0.067052       0.023610      -0.056332      -0.181896      -0.105884       0.038900       0.066984             11.807475      15.374295       2.676838      -3.391404       8.505350      -2.502070      11.542780          -0.000002
          338              O       7.529013      12.720748       4.802210      -0.628931      44.121205 0.67468819E+03  0.17146270E+05                                 9.908400                            8.106132       0.144745       2.089743                    0.994292      28.675885      77.202386       0.659909       0.365221      -1.135452       0.003092       0.009194       0.049608       0.050548      -0.031156      -0.024410       0.001270      -0.133364      -0.022636      -0.077761      -0.000136       0.077896             11.186147       7.385089       0.775637      -1.855337       8.001147      -3.874265      18.172207          -0.000003
          339              O       7.147237       8.942108       8.325413      -0.770206      46.118011 0.91219555E+03  0.25058725E+05                                10.205293                            9.456433      -0.183676       1.926545                    0.996932      32.491012      91.671881       0.606509       0.367619      -1.130836       0.045517      -0.024857      -0.035629       0.062922      -0.005602       0.002587       0.026370       0.152912       0.155606      -0.106998       0.050299       0.056700             10.552423      14.171586      -0.146844      -2.283435       9.341720      -1.094834       8.143964          -0.000001
          340              O       9.078855       7.858327       8.350956      -0.537811      29.277671 0.46839137E+03  0.10856970E+05                                 7.430399                            6.660339       0.743864       2.306867                    0.996564      26.667653      68.390233       0.744031       0.355153      -1.144319      -0.037499      -0.026275       0.003648       0.045934      -0.051100       0.051500       0.021068      -0.145698       0.167687      -0.133203       0.059515       0.073688              7.805370       6.309301      -2.013846       0.651405      11.106570      -2.149722       6.000239           0.000005
          341              O      10.615535      17.490117       1.996056      -0.705648      47.773771 0.84662511E+03  0.22892316E+05                                10.570471                            9.212210      -0.351694       1.893900                    0.995536      31.424289      88.778811       0.602615       0.375896      -1.121387       0.008809       0.055838      -0.019126       0.059676      -0.012700       0.078245       0.034758      -0.012583      -0.085261      -0.100810       0.027709       0.073101             11.319297       8.632640      -2.452148      -0.831487      15.970977      -1.340006       9.354274          -0.000002
          342              O       4.608839       1.414024       1.523498      -0.624979      42.911417 0.63865207E+03  0.16004519E+05                                 9.747255                            7.873833       0.143891       2.098031                    0.994002      28.326215      75.655136       0.671411       0.364032      -1.136714       0.004298      -0.010872       0.045053       0.046545       0.042944       0.056411      -0.009380      -0.030849       0.008568      -0.080793       0.018882       0.061911             11.217090       8.043052       4.080516      -2.664699      14.995408      -5.642300      10.612811           0.000000
          343              O       8.038845      14.939398       3.287835      -0.762514      48.004424 0.90833476E+03  0.24932652E+05                                10.519296                            9.436466      -0.192608       1.924424                    0.997058      32.395482      91.442709       0.606987       0.367624      -1.130541      -0.047647       0.010447       0.020234       0.052809      -0.067867      -0.025830      -0.043723       0.040046       0.150212      -0.111580       0.044456       0.067124             11.283363      13.686271      -1.288974       1.811994      11.819813      -1.214955       8.344004          -0.000003
          344              O       6.094061      15.085362       2.302580      -0.584948      32.297085 0.49807209E+03  0.11694697E+05                                 7.891671                            6.805942       0.921688       2.359045                    0.997259      26.995396      69.117812       0.747987       0.348751      -1.152380      -0.016147       0.028409      -0.004391       0.032971       0.057868      -0.020192       0.020298       0.107752       0.165863      -0.111004       0.044447       0.066557              8.545762      12.072238       2.349084       1.939551       7.777284       1.171684       5.787764          -0.000001
          345              O      10.171524      15.043398       1.173184      -0.717683      48.484779 0.84836546E+03  0.22914062E+05                                10.632046                            9.176525      -0.224185       1.930498                    0.995881      31.490216      88.447441       0.609231       0.372224      -1.125962      -0.036196      -0.031410      -0.013629       0.049825      -0.023485       0.062089       0.009148      -0.044875      -0.214394      -0.106488       0.035376       0.071112             11.568277      11.551613       4.885274       2.116884      11.569846       2.351366      11.583374          -0.000002
          346              O       8.310515      13.851968       0.748065      -0.647275      42.049640 0.62905463E+03  0.15724581E+05                                 9.640148                            7.822254       0.147738       2.094357                    0.993712      28.626310      76.681202       0.671751       0.364760      -1.134692       0.023441       0.037305      -0.038711       0.058649      -0.026271       0.009506      -0.009079      -0.027595      -0.221812      -0.075215       0.007436       0.067780             11.042126      14.207237       5.734388      -4.075679      10.272596      -2.028541       8.646547          -0.000001
          347              O      18.879375      14.193156      18.090393      -0.681218      39.442510 0.69476065E+03  0.17799916E+05                                 9.106782                            8.199560       0.157553       2.073078                    0.995201      29.714320      80.524144       0.658789       0.362892      -1.136397       0.028002      -0.054882      -0.036700       0.071715       0.058597      -0.019958       0.016681      -0.016238       0.117269      -0.084188       0.039559       0.044629              9.419641       6.781754      -0.031391       1.130783       8.633886       2.597199      12.843282           0.000001
          348              O      19.905023      13.206076      16.344301      -0.616071      29.455751 0.46409200E+03  0.10716438E+05                                 7.259557                            6.450275       0.814451       2.264266                    0.999773      28.486351      72.558627       0.788998       0.336189      -1.161869      -0.002568       0.024153       0.000225       0.024290      -0.002111      -0.095229       0.007663      -0.040638      -0.214123      -0.132793       0.054567       0.078225              7.437654       8.741478      -2.859773      -1.458384       7.435309       1.550398       6.136175           0.000012
          349              O      12.329338      15.614481       2.693033      -0.723656      49.045549 0.83544892E+03  0.22450050E+05                                10.683631                            9.072388      -0.237592       1.936706                    0.994560      31.041486      86.601499       0.616956       0.369449      -1.129516       0.044916      -0.007512       0.021707       0.050449      -0.001522       0.067336       0.023781      -0.056051      -0.183541      -0.106468       0.039337       0.067131             11.819700      15.389983      -2.678543       3.394454       8.513420      -2.504993      11.555696          -0.000002
          350              O      13.512963      14.647471       4.320530      -0.630380      44.166057 0.67557190E+03  0.17174117E+05                                 9.914465                            8.111062       0.143862       2.089349                    0.994299      28.692528      77.255927       0.659763       0.365187      -1.135493       0.003552      -0.009827      -0.049315       0.050410       0.031152       0.024310       0.001937      -0.132679      -0.024363      -0.077137      -0.000839       0.077976             11.193199       7.390209      -0.776124       1.856226       8.006092      -3.876867      18.183296          -0.000003
          351              O       7.147230       0.180630       0.797327      -0.769830      46.098948 0.91168511E+03  0.25040399E+05                                10.200661                            9.452762      -0.181938       1.927110                    0.996921      32.484776      91.636857       0.606745       0.367539      -1.130934       0.045983       0.025157       0.035850       0.063502       0.006304      -0.003080       0.026751       0.153312       0.156073      -0.107450       0.050293       0.057156             10.546925      14.165217       0.148751       2.282040       9.335930      -1.091779       8.139629          -0.000001
          352              O       9.078850       1.264412       0.771784      -0.538162      29.277174 0.46840071E+03  0.10857298E+05                                 7.430068                            6.660389       0.744004       2.306813                    0.996559      26.670053      68.397937       0.744027       0.355151      -1.144314      -0.037345       0.026824      -0.004208       0.046172       0.050616      -0.050860       0.021883      -0.145240       0.168445      -0.132675       0.058348       0.074327              7.804535       6.309411       2.013608      -0.651689      11.104121      -2.148801       6.000074           0.000005

******************************************************
Auxiliary information for the entire system
The total spin magnetic moment of the unit cell is   0.000086
The total net atomic charge of the unit cell is   0.000010
Accuracy of reproducing the electrostatic potential in the unit cell:
  The inner radius (bohr) =    5.0000
  The outer radius (bohr) =   12.0000
  Valid grid points have density less than (e/(bohr^3)) =    0.0001
  The number of valid grid points were=        13190
  The rms potential error without charges in kcal/mol is=      9.39136
  The rms potential error with partial charges in kcal/mol is=      0.76526
  The RRMSE value at monopole order=      0.08149
  The rms potential error with partial charges and cloud penetration in kcal/mol is=      0.77399
  The RRMSE value at monopole order with cloud penetration is=      0.08241
  The rms potential error with partial charges and atomic dipoles in kcal/mol is=      0.37388
  The RRMSE value at dipole order=      0.03981
  The rms potential error with partial charges, atomic dipoles and cloud penetration in kcal/mol is=      0.37131
  The RRMSE value at dipole order with cloud penetration=      0.03954

******************************************************
The electron densities and ab initio electrostatic potential were computed in VASP using the PBE functional and
projector augmented wave method. See the main text of the journal article for a description of computational details.
The atomic charges, dipoles, and quadrupoles were computed with the DDEC6 method as described in
(a) T. A. Manz and N. Gabaldon Limas, RSC Adv. 6 (2016) 47771-47801 DOI: 10.1039/c6ra04656h
(b) N. Gabaldon Limas and T. A. Manz, RSC Adv. 8 (2018) 2678-2707 DOI: 10.1039/c7ra11829e.
For each atom in the material, the electron cloud parameters were fit to the spherically averaged atom-in-material
electron density using radial positions for which this density was between 10^-4 and 10^-2 electrons per cubic bohr.
The polarizabilities, dispersion coefficients, and quantum Drude oscillator (QDO) parameters were fit using the MCLF method.
The magnetic structure of the system was optimized in VASP from the default ferromagnetic initial guess using spin polarization.
The atomic spin moments (ASMs) were computed on this optimized magnetic structure using the DDEC6 partition as inputs
to the method of T. A. Manz and D. S. Sholl, J. Chem. Theory Comput. 7 (2011) 4146-4164 DOI: 10.1021/ct200539n.
The RMSE and RRMSE were computed using a uniform grid with Ewald summation.
