# Supplementary material for: A collection of forcefield precursors for metal–organic frameworks
Source: RSC Adv. 2019 Nov 13;9(63):36492–507. doi: 10.1039/c9ra07327b (PMC9075174; doi:10.1039/c9ra07327b)
Supplement: RA-009-C9RA07327B-s6355 [file RA-009-C9RA07327B-s6355.xyz]

  352
jmolscript: load "" {1 1 1} spacegroup "x,y,z" unitcell [{     11.966000     0.000000     0.000000 }, {      5.982999    18.260317     0.000000 }, {      5.982999     0.000002    18.260317 }]
Tb    10.775382     3.672881    11.635839     2.013573
Tb     8.892532     0.392233    11.052970     1.924011
Tb    16.758262     5.457280    15.754636     2.015682
Tb    14.875532     8.737929    16.337506     1.923260
Tb     7.783822     6.624479    12.803221     2.015111
Tb     5.901032     7.207348     9.522390     1.923817
Tb    13.766822     2.505682    14.587254     2.015405
Tb    11.884032     1.922813    17.868085     1.924184
Tb    13.156616    14.587438     6.624478     2.013573
Tb    15.039466    17.868086     7.207347     1.924011
Tb     7.173736    12.803039     2.505681     2.015682
Tb     9.056466     9.522390     1.922811     1.923260
Tb    16.148176    11.635840     5.457096     2.015111
Tb    18.030966    11.052971     8.737927     1.923817
Tb    10.165176    15.754637     3.673063     2.015405
Tb    12.047966    16.337506     0.392232     1.924184
H     11.650097     3.838320     8.027235     0.161768
H     12.638489     2.622182     7.987063     0.143943
H     13.410296     1.696385    10.041348     0.155172
H     14.440568     2.850437     9.782052     0.136885
H     16.770347    17.177482    14.157224     0.135693
H     17.870023    16.658889    13.171167     0.134564
H     14.622450    15.314929    12.466318     0.135928
H     15.401437    15.517619    13.815756     0.115927
H      5.541454     2.740875    12.243543     0.136178
H      6.341979     1.818729    13.235078     0.146115
H      4.926402     1.343960    10.072391     0.127389
H      5.881288     2.583836    10.012132     0.145229
H     12.886185     4.320392     9.681620     0.273714
H     16.443676    16.189598    11.734080     0.251883
H      5.988982     0.491204    11.611736     0.265686
H     11.650097     5.291840     1.102923     0.161726
H     12.638489     6.507977     1.143096     0.143830
H     19.393295     7.433777    17.349127     0.153986
H      8.457567     6.279725    17.608424     0.136717
H     16.770348    10.212997    13.233252     0.136049
H     17.870023    10.731590    14.219309     0.133610
H     14.622451    12.075549    14.924157     0.135699
H     15.401437    11.872860    13.574720     0.116148
H     11.524453     6.389287    15.146933     0.136211
H     12.324979     7.311432    14.155398     0.146581
H     10.909401     7.786201    17.318085     0.127294
H     11.864288     6.546326    17.378344     0.144833
H     18.869184     4.809769    17.708855     0.272510
H     16.443676    11.200880    15.656396     0.251569
H     11.971982     8.638958    15.778740     0.264957
H      8.658596    10.233083    12.968477     0.161211
H      9.646988    10.273256    11.752340     0.143919
H     10.418795     8.218970    10.826542     0.154854
H     11.449068     8.478266    11.980594     0.137084
H      7.795848     4.103094     8.047322     0.136464
H      8.895524     5.089151     7.528729     0.135631
H      5.647951     5.793999     6.184769     0.135504
H      6.426938     4.444562     6.387459     0.116164
H     14.515954     6.016776    11.871032     0.135555
H     15.316479     5.025240    10.948886     0.146017
H     13.900901     8.187927    10.474118     0.129305
H     14.855788     8.248186    11.713993     0.144769
H      9.894684     8.578698    13.450550     0.272076
H      7.469176     6.526238     7.059439     0.252567
H     14.963482     6.648582     9.621361     0.265041
H     20.624596    17.157395    14.421998     0.161054
H     21.612987    17.117223    15.638135     0.144923
H     16.401795     0.911192    16.563934     0.154193
H      5.466068     0.651895    15.409882     0.137711
H      7.795849     5.027065     1.082837     0.135127
H      8.895524     4.041008     1.601430     0.134514
H      5.647952     3.336160     2.945389     0.135999
H      6.426938     4.685598     2.742700     0.115718
H      8.532954     3.113386    15.519443     0.135572
H      9.333479     4.104921    16.441589     0.145599
H      7.917901     0.942234    16.916358     0.127674
H      8.872788     0.881975    15.676482     0.144399
H     15.877685     0.551463    13.939926     0.271238
H      7.469177     2.603921     2.070720     0.252455
H      8.980482     2.481579    17.769114     0.265147
H     12.281901    14.421999    10.233082     0.161767
H     11.293509    15.638137    10.273254     0.143943
H     10.521702    16.563934     8.218969     0.155173
H      9.491430    15.409882     8.478265     0.136885
H      7.161651     1.082837     4.103093     0.135693
H      6.061975     1.601430     5.089150     0.134564
H      9.309548     2.945390     5.793999     0.135928
H      8.530561     2.742700     4.444561     0.115927
H     18.390544    15.519444     6.016774     0.136178
H     17.590019    16.441590     5.025239     0.146115
H     19.005596    16.916359     8.187926     0.127390
H     18.050710    15.676483     8.248185     0.145229
H     11.045813    13.939927     8.578697     0.273714
H      7.488322     2.070721     6.526237     0.251883
H     17.943016    17.769115     6.648581     0.265686
H     12.281901    12.968479    17.157394     0.161726
H     11.293509    11.752342    17.117221     0.143830
H      4.538703    10.826542     0.911190     0.153986
H     15.474431    11.980594     0.651893     0.136717
H      7.161650     8.047322     5.027065     0.136049
H      6.061975     7.528729     4.041008     0.133609
H      9.309547     6.184770     3.336160     0.135698
H      8.530561     6.387459     4.685597     0.116147
H     12.407545    11.871032     3.113384     0.136211
H     11.607019    10.948887     4.104919     0.146581
H     13.022597    10.474118     0.942232     0.127295
H     12.067710    11.713993     0.881973     0.144833
H      5.062814    13.450550     0.551462     0.272510
H      7.488322     7.059439     2.603921     0.251569
H     11.960016     9.621361     2.481577     0.264957
H     15.273402     8.027236     5.291840     0.161211
H     14.285010     7.987063     6.507977     0.143919
H     13.513203    10.041349     7.433775     0.154855
H     12.482930     9.782053     6.279723     0.137084
H     16.136150    14.157225    10.212995     0.136464
H     15.036474    13.171168    10.731588     0.135631
H     18.284047    12.466320    12.075548     0.135504
H     17.505060    13.815757    11.872858     0.116164
H      9.416044    12.243543     6.389285     0.135555
H      8.615519    13.235079     7.311431     0.146017
H     10.031097    10.072392     7.786199     0.129306
H      9.076210    10.012133     6.546324     0.144769
H     14.037314     9.681621     4.809767     0.272076
H     16.462822    11.734081    11.200878     0.252567
H      8.968516    11.611737     8.638956     0.265041
H      3.307402     1.102924     3.838319     0.161054
H      2.319011     1.143096     2.622182     0.144923
H      7.530203    17.349127     1.696383     0.154194
H     18.465930    17.608424     2.850435     0.137711
H     16.136149    13.233254    17.177480     0.135127
H     15.036474    14.219311    16.658887     0.134514
H     18.284046    14.924159    15.314928     0.135998
H     17.505060    13.574721    15.517617     0.115718
H     15.399044    15.146933     2.740874     0.135572
H     14.598519    14.155398     1.818728     0.145599
H     16.014097    17.318085     1.343959     0.127675
H     15.059210    17.378344     2.583835     0.144399
H      8.054313    17.708856     4.320391     0.271238
H     16.462821    15.656398    16.189597     0.252455
H     14.951516    15.778740     0.491203     0.265147
C     10.799314     2.114911     8.724414     0.704837
C     11.955230     3.060430     8.517707    -0.225881
C     13.626880     2.616705    10.256820    -0.219715
C     13.857824     2.743431    11.734080     0.665979
C     11.569925     0.415789    12.999337     0.731112
C     17.098216    17.243219    13.244208    -0.221596
C     15.007756    15.977779    13.059779    -0.240122
C     13.941585    16.903577    13.536373     0.640232
C      7.542169     3.178210    12.280246     0.739047
C      6.364715     2.240542    12.360409    -0.230255
C      5.857356     1.616039    10.070565    -0.222807
C      6.534632     1.037187     8.863558     0.655815
C     10.799315     7.015249     0.405744     0.704946
C     11.955230     6.069729     0.612451    -0.225511
C     19.609880     6.513457    17.133655    -0.217514
C      7.874823     6.386730    15.656396     0.666028
C     17.552924     8.714373    14.391138     0.729239
C     17.098216    10.147260    14.146268    -0.220630
C     15.007756    11.412700    14.330697    -0.240028
C     13.941585    10.486902    13.854103     0.639791
C     13.525169     5.951952    15.110230     0.737822
C     12.347714     6.889619    15.030067    -0.230840
C     11.840356     7.514122    17.319911    -0.222018
C      6.534632     8.092973     0.266601     0.653845
C      7.807814     9.535904    11.245068     0.704620
C      8.963729     9.742611    12.190588    -0.226217
C     10.635380     8.003498    11.746862    -0.219274
C     10.866324     6.526239    11.873589     0.666153
C      8.578425     5.260981     9.545946     0.730139
C      8.123717     5.016110     8.113059    -0.224064
C      6.033257     5.200539     6.847619    -0.240517
C      4.967086     4.723945     7.773417     0.641696
C     16.516669     5.980073    12.308367     0.738678
C     15.339214     5.899910    11.370699    -0.229850
C     14.831856     8.189753    10.746197    -0.223651
C     15.509132     9.396760    10.167345     0.654617
C     19.773813    17.854575    16.145407     0.705809
C     20.929729    17.647868    15.199888    -0.226904
C     16.618380     1.126663    15.643614    -0.219396
C     16.849324     2.603923    15.516887     0.664817
C     14.561424     3.869181    17.844530     0.730387
C      8.123717     4.114050     1.017100    -0.219549
C      6.033257     3.929620     2.282540    -0.239837
C      4.967086     4.406215     1.356742     0.638553
C     10.533669     3.150089    15.082109     0.734860
C      9.356214     3.230252    16.019776    -0.229018
C      8.848856     0.940408    16.644279    -0.220619
C     15.509131    17.993718    17.223131     0.652140
C     13.132684    16.145408     9.535903     0.704837
C     11.976768    15.199889     9.742610    -0.225881
C     10.305118    15.643614     8.003497    -0.219715
C     10.074174    15.516888     6.526237     0.665979
C     12.362073    17.844530     5.260980     0.731112
C      6.833782     1.017100     5.016109    -0.221596
C      8.924242     2.282540     5.200538    -0.240121
C      9.990413     1.356742     4.723944     0.640232
C     16.389829    15.082109     5.980071     0.739047
C     17.567283    16.019777     5.899908    -0.230255
C     18.074642    16.644280     8.189752    -0.222807
C     17.397366    17.223132     9.396759     0.655815
C     13.132683    11.245070    17.854573     0.704947
C     11.976768    12.190590    17.647866    -0.225511
C      4.322118    11.746862     1.126662    -0.217514
C     16.057175    11.873589     2.603921     0.666028
C      6.379074     9.545946     3.869179     0.729239
C      6.833782     8.113059     4.114049    -0.220630
C      8.924242     6.847619     3.929620    -0.240028
C      9.990413     7.773417     4.406214     0.639791
C     10.406829    12.308367     3.150087     0.737822
C     11.584284    11.370700     3.230250    -0.230840
C     12.091642    10.746197     0.940406    -0.222018
C     17.397366    10.167346    17.993716     0.653845
C     16.124184     8.724415     7.015249     0.704620
C     14.968269     8.517708     6.069729    -0.226217
C     13.296618    10.256821     6.513455    -0.219274
C     13.065674    11.734080     6.386728     0.666153
C     15.353573    12.999338     8.714371     0.730139
C     15.808281    13.244209    10.147258    -0.224064
C     17.898741    13.059780    11.412698    -0.240517
C     18.964912    13.536374    10.486900     0.641696
C      7.415329    12.280246     5.951950     0.738678
C      8.592784    12.360409     6.889618    -0.229850
C      9.100142    10.070566     7.514120    -0.223651
C      8.422866     8.863559     8.092972     0.654618
C      4.158185     0.405744     2.114910     0.705809
C      3.002269     0.612451     3.060429    -0.226904
C      7.313618    17.133656     2.616703    -0.219396
C      7.082674    15.656396     2.743430     0.664817
C      9.370574    14.391138     0.415787     0.730387
C     15.808281    14.146269    17.243217    -0.219549
C     17.898741    14.330699    15.977777    -0.239837
C     18.964912    13.854104    16.903575     0.638553
C     13.398329    15.110230     3.178208     0.734860
C     14.575784    15.030067     2.240541    -0.229018
C     15.083142    17.319911     1.616038    -0.220619
C      8.422867     0.266601     1.037186     0.652140
N     12.535581     3.490278     9.805790    -0.395236
N     16.053584    16.743251    12.340322    -0.403982
N      6.468819     1.206643    11.314092    -0.381429
N     18.518580     5.639883    17.584685    -0.395719
N     16.053584    10.647227    15.050153    -0.404030
N     12.451818     7.923519    16.076383    -0.380609
N      9.544080     8.454528    12.620435    -0.393896
N      7.079085     5.919996     7.613091    -0.404308
N     15.443319     6.946226    10.336800    -0.381587
N     15.527081     0.675633    14.770040    -0.392915
N      7.079085     3.210164     1.517067    -0.406571
N      9.460319     2.183936    17.053675    -0.382356
N     11.396417    14.770041     8.454527    -0.395236
N      7.878414     1.517068     5.919995    -0.403982
N     17.463179    17.053676     6.946225    -0.381429
N      5.413418    12.620436     0.675632    -0.395719
N      7.878414     7.613092     3.210164    -0.404030
N     11.480180    10.336800     2.183934    -0.380609
N     14.387918     9.805791     5.639882    -0.393896
N     16.852913    12.340323    10.647226    -0.404308
N      8.488679    11.314093     7.923517    -0.381587
N      8.404917    17.584686     3.490277    -0.392915
N     16.852913    15.050155    16.743250    -0.406572
N     14.471679    16.076383     1.206642    -0.382356
O     10.341017     1.998775     9.895996    -0.707181
O     10.362555     1.518711     7.708958    -0.620584
O     12.926869     3.292702    12.429433    -0.758779
O     14.862968     2.300253    12.288280    -0.582725
O     10.792135     1.173044    12.341418    -0.721518
O     12.644471     0.734979    13.527060    -0.643478
O     12.980715    16.372202    14.173658    -0.620447
O     14.021757    18.101088    13.200383    -0.678358
O      8.609536     2.696868    11.775531    -0.722545
O      7.435671     4.313088    12.734380    -0.634348
O      5.884878     0.818063     7.851936    -0.540657
O      7.799438     0.809663     8.946095    -0.769934
O     16.324016     7.131386    17.494479    -0.707292
O     10.362556     7.611448     1.421200    -0.620214
O      6.943869     5.837460    14.961043    -0.758564
O      8.879967     6.829908    15.102195    -0.583482
O     16.775134     7.957117    15.049058    -0.720650
O     18.627471     8.395182    13.863415    -0.642286
O     12.980715    11.018277    13.216817    -0.619623
O     14.021758     9.289390    14.190092    -0.678569
O     14.592536     6.433294    15.614945    -0.721926
O     13.418671     4.817073    14.656096    -0.633821
O      5.884878     8.312096     1.278222    -0.538885
O      7.799438     8.320496     0.184064    -0.769592
O      7.349516     8.364322    11.128933    -0.706756
O      7.371055    10.551360    10.648869    -0.620107
O      9.935369     5.830886    12.422859    -0.758331
O     11.871468     5.972038    11.430411    -0.583360
O      7.800635     5.918900    10.303201    -0.720326
O      9.652971     4.733258     9.865136    -0.643367
O      4.006216     4.086660     7.242042    -0.620379
O      5.047258     5.059935     8.970929    -0.679287
O     17.584036     6.484788    11.827025    -0.722242
O     16.410171     5.525939    13.443245    -0.634256
O     14.859378    10.408382     9.948221    -0.539302
O     16.773938     9.314224     9.939821    -0.769889
O     13.332516     0.765839    16.261543    -0.707030
O     19.337054    16.839118    16.741606    -0.621365
O     15.918369     3.299276    14.967617    -0.757670
O     17.854468     3.158124    15.960065    -0.583062
O     13.783634     3.211261    17.087274    -0.721379
O     15.635971     4.396904    17.525339    -0.643048
O      4.006216     5.043500     1.888117    -0.619186
O      5.047259     4.070225     0.159230    -0.677780
O     11.601036     2.645374    15.563451    -0.719911
O     10.427171     3.604223    13.947230    -0.632268
O     14.859377    16.982097    17.442255    -0.538384
O     16.773937    18.076255    17.450655    -0.768883
O     13.590981    16.261544     8.364321    -0.707181
O     13.569443    16.741608    10.551359    -0.620584
O     11.005129    14.967617     5.830884    -0.758779
O      9.069030    15.960066     5.972037    -0.582725
O     13.139863    17.087275     5.918899    -0.721518
O     11.287527    17.525340     4.733257    -0.643478
O     10.951283     1.888117     4.086659    -0.620447
O      9.910241     0.159231     5.059934    -0.678358
O     15.322462    15.563451     6.484786    -0.722545
O     16.496327    13.947231     5.525937    -0.634348
O     18.047120    17.442256    10.408381    -0.540657
O     16.132560    17.450656     9.314222    -0.769934
O      7.607982    11.128933     0.765838    -0.707292
O     13.569442    10.648871    16.839117    -0.620214
O     16.988129    12.422859     3.299274    -0.758564
O     15.052031    11.430411     3.158122    -0.583482
O      7.156864    10.303202     3.211259    -0.720650
O      5.304527     9.865137     4.396902    -0.642285
O     10.951283     7.242042     5.043500    -0.619623
O      9.910240     8.970929     4.070225    -0.678569
O      9.339462    11.827025     2.645372    -0.721926
O     10.513327    13.443246     3.604221    -0.633821
O     18.047120     9.948223    16.982095    -0.538885
O     16.132560     9.939823    18.076253    -0.769592
O     16.582482     9.895997     7.131384    -0.706756
O     16.560943     7.708959     7.611448    -0.620107
O     13.996629    12.429433     5.837458    -0.758331
O     12.060530    12.288281     6.829906    -0.583360
O     16.131363    12.341419     7.957116    -0.720326
O     14.279027    13.527061     8.395181    -0.643367
O     19.925782    14.173659    11.018275    -0.620379
O     18.884740    13.200384     9.289388    -0.679287
O      6.347962    11.775531     6.433292    -0.722242
O      7.521827    12.734380     4.817072    -0.634256
O      9.072620     7.851937     8.312096    -0.539302
O      7.158060     8.946095     8.320496    -0.769889
O     10.599482    17.494480     1.998774    -0.707030
O      4.594944     1.421201     1.518711    -0.621365
O      8.013629    14.961043     3.292700    -0.757670
O      6.077530    15.102195     2.300252    -0.583062
O     10.148364    15.049058     1.173043    -0.721379
O      8.296027    13.863415     0.734978    -0.643049
O     19.925782    13.216819    16.372200    -0.619186
O     18.884739    14.190094    18.101087    -0.677780
O     12.330962    15.614945     2.696866    -0.719911
O     13.504827    14.656096     4.313087    -0.632268
O      9.072621     1.278222     0.818062    -0.538384
O      7.158061     0.184064     0.809662    -0.768883

The following XYZ coordinates are in angstroms. Other properties are in atomic units.
The sperically averaged electron density of each atom fit to a function of the form exp(a - br)
eigen_1, eigen_2 and eigen_3 are the three eigenvalues of traceless quadrupole moment tensor
  atom number  atomic symbol              X              Y              Z     net charge C6 coefficient C8 coefficient C10 coefficient fluctuating dipole atomic polarizability isotropic forcefield polarizability              a              b squared Pearson coefficient          <r^3>          <r^4>         wp_QDO          m_QDO          q_QDO       dipole_x       dipole_y       dipole_z         dipole            Qxy            Qxz            Qyz     Q(x^2-y^2)  Q(3z^2 - R^2)        eigen_1        eigen_2        eigen_3 static polarizability      alpha(xx)      alpha(xy)      alpha(xz)      alpha(yy)      alpha(yz)      alpha(zz) atomic spin moment
            1             Tb      10.775382       3.672881      11.635839       2.013573     148.823952 0.36853230E+04  0.13034532E+06                                18.230667                           16.301385       2.632293       2.546033                    0.999794      75.393447     176.191768       0.640445       0.270399      -1.344609      -0.047253      -0.008208       0.060957       0.077562       0.019751       0.079412       0.015723      -0.106911      -0.012881      -0.110872       0.031035       0.079837             20.222709      20.733098      -2.571967       3.270015      20.357522       0.109278      19.577507          -0.000008
            2             Tb       8.892532       0.392233      11.052970       1.924011     137.760585 0.36870249E+04  0.13136601E+06                                18.352815                           17.307518       2.670702       2.532279                    0.999529      78.573938     188.699477       0.564254       0.304667      -1.295699       0.033708       0.029708      -0.028487       0.053201       0.120264      -0.043434       0.061322      -0.083661       0.104451      -0.169618       0.050290       0.119327             19.546124      17.775626      -0.304739       2.134980      19.858568       2.326027      21.004177          -0.000001
            3             Tb      16.758262       5.457280      15.754636       2.015682     148.519717 0.36765766E+04  0.12993614E+06                                18.175314                           16.254739       2.632966       2.547152                    0.999809      75.296646     175.798064       0.643091       0.269493      -1.345972      -0.046645       0.007506      -0.061491       0.077545      -0.020017      -0.078462       0.015666      -0.106836      -0.012375      -0.109958       0.030473       0.079485             20.158605      20.667473       2.558711      -3.254667      20.289459       0.110007      19.518882          -0.000008
            4             Tb      14.875532       8.737929      16.337506       1.923260     137.760013 0.36870172E+04  0.13137626E+06                                18.359957                           17.313028       2.672158       2.531936                    0.999544      78.612657     188.849768       0.563848       0.304861      -1.295388       0.034130      -0.029449       0.028381       0.053269      -0.120852       0.044083       0.060529      -0.085282       0.102780      -0.170157       0.050496       0.119661             19.555226      17.783441       0.308320      -2.134963      19.867548       2.329406      21.014689          -0.000001
            5             Tb       7.783822       6.624479      12.803221       2.015111     148.588199 0.36785530E+04  0.13003090E+06                                18.190085                           16.267267       2.631494       2.546625                    0.999800      75.318777     175.899485       0.642322       0.269764      -1.345557      -0.046275      -0.061248      -0.008517       0.077235      -0.078835       0.020718      -0.016135      -0.046496       0.166870      -0.110299       0.029832       0.080467             20.175532      20.684297      -3.260068      -2.561917      19.534395      -0.108572      20.307903          -0.000008
            6             Tb       5.901032       7.207348       9.522390       1.923817     137.717183 0.36855978E+04  0.13130657E+06                                18.352217                           17.306464       2.669401       2.531973                    0.999527      78.577640     188.721520       0.564141       0.304747      -1.295573       0.034669       0.028640       0.029497       0.053780       0.042721       0.120540      -0.061022      -0.093518       0.074430      -0.169270       0.049458       0.119813             19.546091      17.777744      -2.131393      -0.309684      21.004590      -2.326075      19.855940          -0.000001
            7             Tb      13.766822       2.505682      14.587254       2.015405     148.594337 0.36787220E+04  0.13004318E+06                                18.200197                           16.276428       2.628892       2.546048                    0.999799      75.318212     175.923677       0.641598       0.270055      -1.345144      -0.046090       0.060759       0.008075       0.076689       0.077999      -0.019471      -0.015394      -0.047654       0.166911      -0.109636       0.030856       0.078780             20.186643      20.690447       3.257269       2.567496      19.544072      -0.112493      20.325411          -0.000008
            8             Tb      11.884032       1.922813      17.868085       1.924184     137.723091 0.36855600E+04  0.13130277E+06                                18.351208                           17.305135       2.669093       2.532025                    0.999526      78.566668     188.683461       0.564232       0.304704      -1.295640       0.033896      -0.028361      -0.029073       0.052901      -0.043561      -0.120320      -0.060529      -0.094448       0.073490      -0.169522       0.050626       0.118896             19.545436      17.776815       2.135098       0.307984      21.004120      -2.326398      19.855373          -0.000001
            9             Tb      13.156616      14.587438       6.624478       2.013573     148.823953 0.36853230E+04  0.13034532E+06                                18.230667                           16.301385       2.632293       2.546033                    0.999794      75.393447     176.191769       0.640444       0.270399      -1.344609       0.047253       0.008208      -0.060957       0.077562       0.019751       0.079412       0.015723      -0.106911      -0.012881      -0.110872       0.031035       0.079837             20.222710      20.733099      -2.571967       3.270015      20.357523       0.109278      19.577507          -0.000008
           10             Tb      15.039466      17.868086       7.207347       1.924011     137.760578 0.36870247E+04  0.13136600E+06                                18.352815                           17.307518       2.670701       2.532278                    0.999529      78.573939     188.699484       0.564254       0.304667      -1.295699      -0.033708      -0.029708       0.028487       0.053201       0.120264      -0.043434       0.061322      -0.083661       0.104451      -0.169618       0.050290       0.119327             19.546124      17.775626      -0.304739       2.134980      19.858568       2.326027      21.004177          -0.000001
           11             Tb       7.173736      12.803039       2.505681       2.015682     148.519707 0.36765764E+04  0.12993613E+06                                18.175312                           16.254736       2.632966       2.547152                    0.999809      75.296643     175.798049       0.643091       0.269493      -1.345972       0.046645      -0.007506       0.061491       0.077545      -0.020017      -0.078462       0.015666      -0.106836      -0.012375      -0.109958       0.030473       0.079485             20.158602      20.667470       2.558711      -3.254667      20.289456       0.110007      19.518879          -0.000008
           12             Tb       9.056466       9.522390       1.922811       1.923260     137.760014 0.36870172E+04  0.13137626E+06                                18.359956                           17.313028       2.672158       2.531936                    0.999544      78.612655     188.849761       0.563848       0.304861      -1.295388      -0.034130       0.029449      -0.028381       0.053269      -0.120852       0.044083       0.060529      -0.085282       0.102780      -0.170157       0.050496       0.119661             19.555225      17.783440       0.308320      -2.134963      19.867547       2.329406      21.014689          -0.000001
           13             Tb      16.148176      11.635840       5.457096       2.015111     148.588199 0.36785529E+04  0.13003090E+06                                18.190085                           16.267267       2.631494       2.546625                    0.999800      75.318777     175.899487       0.642322       0.269764      -1.345557       0.046275       0.061248       0.008517       0.077235      -0.078835       0.020718      -0.016135      -0.046496       0.166870      -0.110299       0.029832       0.080467             20.175532      20.684297      -3.260068      -2.561917      19.534396      -0.108572      20.307903          -0.000008
           14             Tb      18.030966      11.052971       8.737927       1.923817     137.717185 0.36855979E+04  0.13130657E+06                                18.352217                           17.306464       2.669401       2.531973                    0.999527      78.577642     188.721524       0.564141       0.304747      -1.295573      -0.034669      -0.028640      -0.029497       0.053780       0.042721       0.120540      -0.061022      -0.093518       0.074430      -0.169270       0.049458       0.119813             19.546091      17.777744      -2.131393      -0.309684      21.004590      -2.326075      19.855941          -0.000001
           15             Tb      10.165176      15.754637       3.673063       2.015405     148.594340 0.36787221E+04  0.13004319E+06                                18.200198                           16.276430       2.628892       2.546048                    0.999799      75.318213     175.923685       0.641598       0.270055      -1.345144       0.046090      -0.060759      -0.008074       0.076689       0.077999      -0.019471      -0.015394      -0.047654       0.166911      -0.109636       0.030856       0.078780             20.186645      20.690448       3.257269       2.567496      19.544073      -0.112493      20.325413          -0.000008
           16             Tb      12.047966      16.337506       0.392232       1.924184     137.723091 0.36855600E+04  0.13130277E+06                                18.351208                           17.305135       2.669093       2.532025                    0.999526      78.566667     188.683457       0.564232       0.304704      -1.295640      -0.033896       0.028361       0.029073       0.052901      -0.043561      -0.120320      -0.060529      -0.094448       0.073490      -0.169522       0.050626       0.118896             19.545436      17.776815       2.135098       0.307985      21.004120      -2.326398      19.855373          -0.000001
           17              H      11.650097       3.838320       8.027235       0.161768       0.932806 0.68622892E+01  0.64357227E+02                                 1.557066                            1.515797      -0.707593       2.573548                    0.999910       3.022828       8.074178       0.520156       1.255580      -0.717590      -0.006778       0.029581      -0.017700       0.035132       0.000446       0.010642      -0.001758      -0.015957       0.002294      -0.015455       0.006507       0.008949              1.562005       1.465410      -0.211037       0.173952       1.745741      -0.265558       1.474865           0.000004
           18              H      12.638489       2.622182       7.987063       0.143943       0.991255 0.75509621E+01  0.72472156E+02                                 1.611466                            1.583166      -0.704491       2.560483                    0.999894       3.153017       8.497907       0.512690       1.244750      -0.719713       0.026858      -0.010632      -0.015200       0.032641      -0.005440      -0.000050       0.007107       0.004285       0.000443      -0.009774       0.001272       0.008502              1.607674       1.758399      -0.193012      -0.213617       1.481804       0.204612       1.582819           0.000003
           19              H      13.410296       1.696385      10.041348       0.155172       0.924228 0.70102086E+01  0.67016417E+02                                 1.620330                            1.588778      -0.869779       2.491659                    0.998702       3.329672       9.394362       0.474492       1.350290      -0.694983      -0.010604      -0.027908      -0.009278       0.031263      -0.004143       0.006430       0.000917      -0.002314      -0.009296      -0.008961       0.001712       0.007249              1.627896       1.472010       0.241224       0.100858       2.023462       0.182472       1.388217           0.000001
           20              H      14.440568       2.850437       9.782052       0.136885       1.025998 0.77019335E+01  0.75506854E+02                                 1.740169                            1.664587      -1.047978       2.389087                    0.996493       3.566269      10.244651       0.463100       1.349101      -0.693986       0.020990       0.010512      -0.017235       0.029123      -0.001837       0.001781      -0.004409       0.005246      -0.014675      -0.007562       0.000967       0.006595              1.779872       2.290696       0.222377      -0.338436       1.492885      -0.092862       1.556034           0.000001
           21              H      16.770347      17.177482      14.157224       0.135693       0.792113 0.58106840E+01  0.53150581E+02                                 1.470482                            1.453086      -0.693961       2.563045                    0.999197       3.324272       9.258025       0.491404       1.362657      -0.691477      -0.016691      -0.002771       0.028205       0.032890       0.004220      -0.000697       0.004541       0.010251       0.031478      -0.012762       0.001321       0.011441              1.474994       1.291760       0.054156      -0.138835       1.273178      -0.039444       1.860043           0.000001
           22              H      17.870023      16.658889      13.171167       0.134564       0.958264 0.74792494E+01  0.72386160E+02                                 1.631074                            1.618841      -0.803957       2.507050                    0.999032       3.395675       9.518383       0.481645       1.313959      -0.702457       0.024686      -0.020255      -0.012679       0.034357      -0.001775       0.000582       0.007315       0.007378      -0.016874      -0.011072       0.003990       0.007082              1.617809       1.749345      -0.264367       0.013998       1.652112       0.045243       1.451970           0.000003
           23              H      14.622450      15.314929      12.466318       0.135928       1.054737 0.80658637E+01  0.79959557E+02                                 1.773797                            1.706584      -1.033276       2.399890                    0.996662       3.561453      10.273990       0.456300       1.354053      -0.693637      -0.017640      -0.018833      -0.020116       0.032719       0.010945      -0.000938       0.005814       0.005800       0.003897      -0.013789       0.002253       0.011536              1.797906       1.566918       0.185597       0.235846       1.924404       0.426019       1.902397           0.000003
           24              H      15.401437      15.517619      13.815756       0.115927       0.931152 0.68225599E+01  0.64583086E+02                                 1.601105                            1.543740      -0.706047       2.537982                    0.999391       3.436234       9.551139       0.493972       1.309882      -0.702434       0.011850      -0.009806       0.022247       0.027046       0.000578       0.002827      -0.008080       0.010593       0.012949      -0.011785       0.002507       0.009279              1.627740       1.428883      -0.134504       0.288813       1.545603      -0.327184       1.908736           0.000003
           25              H       5.541454       2.740875      12.243543       0.136178       0.857484 0.62928964E+01  0.58960685E+02                                 1.571832                            1.527955      -0.966180       2.431955                    0.997040       3.495822       9.985868       0.469886       1.391239      -0.685092      -0.027838       0.014136      -0.006670       0.031926      -0.006315       0.002966       0.002619      -0.006898      -0.004640      -0.008580       0.000547       0.008032              1.603547       1.907988      -0.336734       0.013134       1.514004       0.009932       1.388650          -0.000000
           26              H       6.341979       1.818729      13.235078       0.146115       0.855090 0.62331263E+01  0.58330629E+02                                 1.576932                            1.525919      -0.991753       2.422839                    0.996778       3.489179       9.999568       0.467226       1.400839      -0.683104      -0.002996      -0.016549       0.025189       0.030288       0.006199       0.000198       0.001401      -0.005114       0.023239      -0.010599       0.002523       0.008076              1.602368       1.367001      -0.014222      -0.075907       1.422326      -0.250822       2.017776          -0.000000
           27              H       4.926402       1.343960      10.072391       0.127389       1.014881 0.78097731E+01  0.76067962E+02                                 1.666495                            1.630788      -0.803243       2.498427                    0.999187       3.391571       9.399809       0.492441       1.276992      -0.710636      -0.026982      -0.013192       0.004295       0.030340       0.008499       0.001243      -0.007563       0.004586      -0.011489      -0.012514       0.000799       0.011715              1.672911       2.180410       0.142726      -0.027810       1.424858       0.044734       1.413466           0.000002
           28              H       5.881288       2.583836      10.012132       0.145229       0.806278 0.59668700E+01  0.55128587E+02                                 1.506849                            1.487302      -0.826878       2.504792                    0.998614       3.386566       9.584221       0.476862       1.390219      -0.685700       0.003397       0.031621       0.002961       0.031940       0.004035       0.004818      -0.001195      -0.010028       0.005051      -0.009470       0.003771       0.005699              1.512217       1.245494      -0.009590      -0.009540       1.953319      -0.034217       1.337838           0.000001
           29              H      12.886185       4.320392       9.681620       0.273714       0.613743 0.41370368E+01  0.34923127E+02                                 1.276116                            1.258056      -0.929462       2.541925                    0.999745       2.640030       7.171743       0.505756       1.434636      -0.679456       0.021074       0.039039      -0.012535       0.046101       0.007168       0.015735      -0.008154      -0.020376      -0.019835      -0.025493       0.008922       0.016571              1.287083       1.229585       0.144803       0.057635       1.518348       0.047202       1.113317           0.000000
           30              H      16.443676      16.189598      11.734080       0.251883       0.604726 0.41484095E+01  0.35645915E+02                                 1.334289                            1.314604      -1.158027       2.407427                    0.997902       3.083547       8.935344       0.456287       1.562210      -0.653891       0.017955      -0.027193      -0.023760       0.040329       0.004970      -0.003640       0.016728       0.009907       0.010871      -0.020680       0.004735       0.015945              1.347550       1.196750      -0.048961      -0.142503       1.329525       0.228385       1.516375           0.000001
           31              H       5.988982       0.491204      11.611736       0.265686       0.648824 0.46047652E+01  0.39969167E+02                                 1.329755                            1.332449      -0.961888       2.522563                    0.999778       2.739620       7.573034       0.488049       1.445856      -0.677409      -0.031903      -0.032144       0.013733       0.047325       0.018236      -0.000261      -0.002078      -0.017775       0.018246      -0.023354       0.005793       0.017560              1.321731       1.190349       0.085110      -0.030769       1.495723      -0.075504       1.279121           0.000001
           32              H      11.650097       5.291840       1.102923       0.161726       0.933597 0.68710877E+01  0.64474900E+02                                 1.559595                            1.518090      -0.705728       2.574857                    0.999902       3.024875       8.087794       0.518968       1.257768      -0.717116      -0.006931      -0.029766       0.017949       0.035443      -0.000600      -0.010672      -0.001503      -0.016251       0.002676      -0.015589       0.006862       0.008727              1.564600       1.467773       0.211800      -0.174473       1.748969      -0.266320       1.477059           0.000004
           33              H      12.638489       6.507977       1.143096       0.143830       0.993485 0.75753209E+01  0.72786727E+02                                 1.616145                            1.587553      -0.705674       2.560220                    0.999896       3.157595       8.523467       0.510938       1.247632      -0.719078       0.026430       0.011065       0.015245       0.032456       0.005287       0.000153       0.006944       0.004677       0.000624      -0.009616       0.001292       0.008323              1.612393       1.763954       0.193968       0.214741       1.485885       0.205651       1.587341           0.000003
           34              H      19.393295       7.433777      17.349127       0.153986       0.925589 0.70185783E+01  0.67079430E+02                                 1.618040                            1.586572      -0.854183       2.497011                    0.998812       3.328766       9.373708       0.476502       1.344936      -0.696057      -0.010581       0.028753       0.009293       0.032017       0.004191      -0.006477       0.000853      -0.002173      -0.009309      -0.008974       0.001614       0.007359              1.625586       1.470014      -0.240895      -0.100673       2.020451       0.182017       1.386292           0.000001
           35              H       8.457567       6.279725      17.608424       0.136717       1.028676 0.77262847E+01  0.75798911E+02                                 1.742305                            1.666477      -1.044435       2.389808                    0.996567       3.570759      10.258297       0.463185       1.347904      -0.694199       0.020836      -0.010734       0.017410       0.029197       0.001853      -0.001827      -0.004351       0.005319      -0.015251      -0.007645       0.000937       0.006708              1.782133       2.294197      -0.222781       0.339200       1.494356      -0.093065       1.557845           0.000001
           36              H      16.770348      10.212997      13.233252       0.136049       0.791020 0.58026051E+01  0.53077716E+02                                 1.471469                            1.453990      -0.699348       2.561135                    0.999131       3.325543       9.272773       0.490101       1.366253      -0.690768      -0.016399       0.002481      -0.028018       0.032559      -0.004309       0.000618       0.004145       0.010459       0.031534      -0.012759       0.001455       0.011304              1.476002       1.292510      -0.054260       0.139094       1.273831      -0.039559       1.861666           0.000001
           37              H      17.870023      10.731590      14.219309       0.133610       0.959607 0.74896290E+01  0.72488541E+02                                 1.630385                            1.618126      -0.797423       2.509147                    0.999077       3.396119       9.509804       0.482727       1.310979      -0.703081       0.025017       0.020310       0.012858       0.034694       0.001935      -0.000566       0.007262       0.007297      -0.016922      -0.011030       0.003865       0.007166              1.617132       1.748755       0.264413      -0.013880       1.651420       0.045288       1.451221           0.000003
           38              H      14.622451      12.075549      14.924157       0.135699       1.055530 0.80732441E+01  0.80048525E+02                                 1.774366                            1.707073      -1.033796       2.399308                    0.996671       3.563507      10.279882       0.456366       1.353590      -0.693718      -0.018040       0.018908       0.019922       0.032861      -0.010937       0.000855       0.005939       0.005311       0.004351      -0.013796       0.002260       0.011536              1.798518       1.567349      -0.185627      -0.236010       1.925050       0.426373       1.903156           0.000003
           39              H      15.401437      11.872860      13.574720       0.116148       0.932524 0.68353563E+01  0.64735749E+02                                 1.602621                            1.545106      -0.701677       2.539530                    0.999445       3.439433       9.562945       0.493784       1.309744      -0.702440       0.011780       0.009684      -0.022111       0.026859      -0.000543      -0.002889      -0.008299       0.010360       0.012757      -0.011865       0.002423       0.009442              1.629324       1.430189       0.134754      -0.289295       1.547054      -0.327682       1.910730           0.000003
           40              H      11.524453       6.389287      15.146933       0.136211       0.857578 0.62994272E+01  0.59086382E+02                                 1.577345                            1.533062      -0.986566       2.423691                    0.996747       3.507745      10.052717       0.466735       1.399103      -0.683557      -0.028000      -0.014046       0.006572       0.032007       0.006105      -0.003028       0.002404      -0.007628      -0.004959      -0.008503       0.000432       0.008071              1.609329       1.915722       0.338728      -0.013178       1.519218       0.010020       1.393047          -0.000000
           41              H      12.324979       7.311432      14.155398       0.146581       0.855005 0.62354538E+01  0.58385344E+02                                 1.579870                            1.528608      -1.004161       2.417701                    0.996592       3.495112      10.034822       0.465495       1.405256      -0.682246      -0.003046       0.016571      -0.024796       0.029979      -0.006260      -0.000281       0.001335      -0.004876       0.023441      -0.010639       0.002512       0.008127              1.605422       1.369279       0.014279       0.076115       1.424866      -0.251741       2.022121          -0.000000
           42              H      10.909401       7.786201      17.318085       0.127294       1.016844 0.78306072E+01  0.76340939E+02                                 1.670543                            1.634475      -0.809662       2.496049                    0.999170       3.396005       9.424173       0.491079       1.279359      -0.710129      -0.026906       0.012870      -0.004550       0.030171      -0.008742      -0.001312      -0.007697       0.004445      -0.011425      -0.012765       0.000816       0.011950              1.677065       2.187123      -0.143569       0.027972       1.427768       0.044920       1.416304           0.000002
           43              H      11.864288       6.546326      17.378344       0.144833       0.806661 0.59716961E+01  0.55197976E+02                                 1.508946                            1.489204      -0.831340       2.503074                    0.998513       3.390747       9.605966       0.475816       1.392650      -0.685231       0.003200      -0.031494      -0.002847       0.031784      -0.004309      -0.004780      -0.001229      -0.010297       0.005357      -0.009708       0.003791       0.005917              1.514377       1.246768       0.009446       0.009574       1.957036      -0.034329       1.339328           0.000001
           44              H      18.869184       4.809769      17.708855       0.272510       0.616081 0.41546490E+01  0.35088142E+02                                 1.275866                            1.257853      -0.928800       2.540521                    0.999747       2.643354       7.168471       0.507836       1.428094      -0.680639       0.021185      -0.039844       0.012205       0.046747      -0.007230      -0.015710      -0.008350      -0.020124      -0.019881      -0.025519       0.008942       0.016576              1.286818       1.229412      -0.144662      -0.057676       1.517850       0.047250       1.113191           0.000000
           45              H      16.443676      11.200880      15.656396       0.251569       0.606481 0.41604763E+01  0.35749889E+02                                 1.332779                            1.313159      -1.145284       2.412082                    0.998122       3.079916       8.903949       0.458619       1.554257      -0.655197       0.017968       0.027502       0.024261       0.040839      -0.005040       0.003657       0.016575       0.009911       0.010357      -0.020576       0.004858       0.015718              1.346001       1.195486       0.048886       0.142252       1.328039       0.227976       1.514480           0.000001
           46              H      11.971982       8.638958      15.778740       0.264957       0.651019 0.46230600E+01  0.40153203E+02                                 1.330427                            1.333138      -0.957522       2.522814                    0.999769       2.743548       7.577298       0.489174       1.441623      -0.678152      -0.032247       0.032272      -0.013909       0.047695      -0.018265       0.000138      -0.002095      -0.018175       0.018428      -0.023505       0.005876       0.017630              1.322395       1.190860      -0.085135       0.030780       1.496581      -0.075525       1.279744           0.000000
           47              H       8.658596      10.233083      12.968477       0.161211       0.932683 0.68607129E+01  0.64332109E+02                                 1.556241                            1.515072      -0.706907       2.573972                    0.999908       3.022901       8.071003       0.520618       1.254667      -0.717794      -0.006712       0.017955       0.030008       0.035608      -0.010647       0.000481       0.001580      -0.009321       0.022669      -0.015471       0.006672       0.008798              1.561156       1.464732      -0.173773      -0.210775       1.474110       0.265205       1.744627           0.000004
           48              H       9.646988      10.273256      11.752340       0.143919       0.990711 0.75459238E+01  0.72412186E+02                                 1.610958                            1.582713      -0.707455       2.559663                    0.999906       3.152208       8.495225       0.512724       1.244868      -0.719691       0.026620       0.015058      -0.010837       0.032447       0.000191      -0.005330      -0.007063       0.001710      -0.007147      -0.009671       0.001206       0.008465              1.607159       1.757738       0.213420      -0.192804       1.582348      -0.204475       1.481390           0.000003
           49              H      10.418795       8.218970      10.826542       0.154854       0.923215 0.69972941E+01  0.66834808E+02                                 1.616345                            1.585065      -0.858784       2.495703                    0.998810       3.324625       9.363537       0.476254       1.346465      -0.695760      -0.010294       0.009496      -0.028071       0.031371      -0.006451      -0.003991      -0.000848       0.003612       0.008684      -0.008984       0.001795       0.007189              1.623826       1.468600      -0.100423       0.240212       1.385131      -0.181632       2.017746           0.000001
           50              H      11.449068       8.478266      11.980594       0.137084       1.025596 0.76983007E+01  0.75457105E+02                                 1.739107                            1.663725      -1.043006       2.391089                    0.996553       3.565124      10.238083       0.463448       1.348341      -0.694132       0.020589       0.017675       0.010767       0.029193      -0.001779      -0.001807       0.004231       0.010280      -0.000470      -0.007534       0.000902       0.006631              1.778707       2.288848       0.337969       0.221877       1.555216       0.092668       1.492057           0.000001
           51              H       7.795848       4.103094       8.047322       0.136464       0.791306 0.58030796E+01  0.53060038E+02                                 1.469028                            1.451778      -0.694043       2.562968                    0.999244       3.320891       9.244726       0.491840       1.361987      -0.691609      -0.016266      -0.027970      -0.002599       0.032461       0.000682       0.004266      -0.004492      -0.010311      -0.031261      -0.012799       0.001500       0.011299              1.473492       1.290681       0.138338       0.054109       1.857533       0.039424       1.272261           0.000001
           52              H       8.895524       5.089151       7.528729       0.135631       0.952913 0.74273023E+01  0.71771438E+02                                 1.626644                            1.614636      -0.807614       2.506663                    0.999000       3.385406       9.487895       0.481544       1.316283      -0.702018       0.024471       0.012821      -0.019661       0.033908      -0.000550      -0.001798      -0.007321       0.012332      -0.001804      -0.011139       0.004030       0.007108              1.613416       1.744241      -0.013956      -0.262897       1.448497      -0.045030       1.647510           0.000003
           53              H       5.647951       5.793999       6.184769       0.135504       1.056521 0.80813691E+01  0.80132221E+02                                 1.773736                            1.706556      -1.027267       2.401789                    0.996742       3.563711      10.273543       0.457085       1.351410      -0.694145      -0.018037       0.019902      -0.019009       0.032905       0.000921       0.010913      -0.005975       0.000421      -0.010616      -0.013884       0.002414       0.011470              1.797848       1.566921      -0.235783       0.185478       1.902317      -0.425896       1.924307           0.000003
           54              H       6.426938       4.444562       6.387459       0.116164       0.931154 0.68234848E+01  0.64601979E+02                                 1.601901                            1.544490      -0.707314       2.537717                    0.999359       3.437237       9.558518       0.493482       1.310978      -0.702201       0.011733      -0.021781      -0.009801       0.026611      -0.002845       0.000551       0.008184      -0.001243      -0.022029      -0.011787       0.002429       0.009358              1.628562       1.429595      -0.288938      -0.134575       1.909642       0.327325       1.546450           0.000003
           55              H      14.515954       6.016776      11.871032       0.135555       0.859426 0.63117454E+01  0.59189753E+02                                 1.575023                            1.530857      -0.967015       2.431242                    0.996992       3.503024      10.015427       0.469092       1.392358      -0.684859      -0.028153       0.006862       0.014434       0.032374      -0.002827      -0.006128      -0.002438      -0.000983       0.013482      -0.008298       0.000248       0.008051              1.606918       1.912552      -0.013136      -0.338020       1.391106      -0.009966       1.517097          -0.000000
           56              H      15.316479       5.025240      10.948886       0.146017       0.854773 0.62324906E+01  0.58346714E+02                                 1.579262                            1.527989      -1.001249       2.418924                    0.996615       3.494034      10.028573       0.465737       1.404786      -0.682349      -0.002788      -0.025000      -0.016780       0.030238      -0.000217       0.006247      -0.001365      -0.014195      -0.004088      -0.010646       0.002550       0.008096              1.604822       1.368749       0.076165      -0.014236       2.021394       0.251605       1.424324          -0.000000
           57              H      13.900901       8.187927      10.474118       0.129305       1.010565 0.77731841E+01  0.75676390E+02                                 1.667359                            1.631528      -0.825917       2.491023                    0.999044       3.385323       9.402064       0.489918       1.284167      -0.709139      -0.025677      -0.004369      -0.012775       0.029010      -0.001267       0.008571       0.007531       0.007914      -0.001412      -0.012536       0.000816       0.011720              1.673813       2.182081       0.027837       0.142940       1.413994      -0.044756       1.425362           0.000002
           58              H      14.855788       8.248186      11.713993       0.144769       0.806446 0.59656288E+01  0.55093469E+02                                 1.504836                            1.485346      -0.817874       2.508251                    0.998726       3.381882       9.557130       0.478225       1.386852      -0.686374       0.003285      -0.002758       0.031828       0.032116      -0.004852       0.004095       0.001207      -0.007583       0.012337      -0.009517       0.003816       0.005701              1.510180       1.243910       0.009536      -0.009443       1.336045       0.034188       1.950585           0.000001
           59              H       9.894684       8.578698      13.450550       0.272076       0.616732 0.41610457E+01  0.35162817E+02                                 1.277949                            1.259784      -0.928720       2.540821                    0.999742       2.646030       7.182594       0.506762       1.430280      -0.680240       0.021237       0.012297       0.039845       0.046795      -0.015817       0.007158       0.008196      -0.000291       0.040538      -0.025588       0.008987       0.016601              1.288966       1.231316      -0.057766       0.145257       1.114706      -0.047316       1.520875           0.000000
           60              H       7.469176       6.526238       7.059439       0.252567       0.605226 0.41515211E+01  0.35671766E+02                                 1.333671                            1.313942      -1.154445       2.408726                    0.997965       3.082115       8.924892       0.457101       1.559468      -0.654318       0.017832       0.023898      -0.027121       0.040307       0.003647       0.004947      -0.016745      -0.000184      -0.019385      -0.020605       0.004730       0.015875              1.346948       1.196169       0.142504      -0.049042       1.515671      -0.228418       1.329006           0.000001
           61              H      14.963482       6.648582       9.621361       0.265041       0.652041 0.46284724E+01  0.40184008E+02                                 1.327516                            1.330319      -0.959521       2.520382                    0.999774       2.742350       7.555274       0.492023       1.433854      -0.679541      -0.032070      -0.013882      -0.032531       0.047744       0.000247       0.018349       0.002150      -0.018165       0.017602      -0.023515       0.005846       0.017670              1.319509       1.188523       0.030533       0.084534       1.277269       0.075022       1.492734           0.000000
           62              H      20.624596      17.157395      14.421998       0.161054       0.932933 0.68599894E+01  0.64295192E+02                                 1.553290                            1.512327      -0.706022       2.573011                    0.999906       3.022184       8.055555       0.522699       1.250257      -0.718744      -0.006718      -0.018060      -0.030277       0.035889       0.010682      -0.000470       0.001591      -0.009390       0.022291      -0.015453       0.006629       0.008824              1.558161       1.462001       0.173198       0.210048       1.471446       0.264403       1.741036           0.000004
           63              H      21.612987      17.117223      15.638135       0.144923       0.988384 0.75221037E+01  0.72116756E+02                                 1.607323                            1.579285      -0.708118       2.559300                    0.999902       3.147677       8.475317       0.513802       1.243406      -0.720001       0.026500      -0.014980       0.010623       0.032241      -0.000069       0.005398      -0.007162       0.001761      -0.006732      -0.009786       0.001265       0.008521              1.603506       1.753503      -0.212632       0.192054       1.578856      -0.203651       1.478159           0.000003
           64              H      16.401795       0.911192      16.563934       0.154193       0.925975 0.70236566E+01  0.67142606E+02                                 1.618531                            1.587202      -0.853711       2.496988                    0.998823       3.330562       9.380930       0.476364       1.345031      -0.696019      -0.010469      -0.009266       0.028351       0.031611       0.006393       0.004060      -0.000982       0.003400       0.008552      -0.008973       0.001858       0.007115              1.626004       1.470499       0.100641      -0.240422       1.387058      -0.182149       2.020457           0.000001
           65              H       5.466068       0.651895      15.409882       0.137711       1.022006 0.76623905E+01  0.74995348E+02                                 1.733061                            1.658295      -1.034878       2.394970                    0.996741       3.554696      10.190890       0.464992       1.345832      -0.694659       0.020373      -0.017207      -0.010978       0.028839       0.001557       0.001922       0.004259       0.010167      -0.000351      -0.007499       0.000933       0.006566              1.772350       2.279479      -0.335986      -0.220747       1.550059       0.092187       1.487512           0.000001
           66              H       7.795849       5.027065       1.082837       0.135127       0.790548 0.57987988E+01  0.53040221E+02                                 1.471819                            1.454309      -0.701844       2.560365                    0.999094       3.326153       9.277681       0.489590       1.367749      -0.690500      -0.016741       0.028141       0.002824       0.032866      -0.000611      -0.004435      -0.004341      -0.010643      -0.030790      -0.012729       0.001396       0.011333              1.476365       1.292845      -0.139297      -0.054223       1.862223       0.039447       1.274027           0.000001
           67              H       8.895524       4.041008       1.601430       0.134514       0.958706 0.74885626E+01  0.72539574E+02                                 1.635637                            1.623181      -0.817626       2.501756                    0.998889       3.400976       9.554915       0.479251       1.319370      -0.701342       0.024510      -0.012632       0.019856       0.033979       0.000558       0.001847      -0.007295       0.012099      -0.002027      -0.011045       0.003981       0.007065              1.622349       1.754655       0.014096       0.265799       1.455536      -0.045488       1.656857           0.000003
           68              H       5.647952       3.336160       2.945389       0.135999       1.056004 0.80775842E+01  0.80103394E+02                                 1.775012                            1.707620      -1.032241       2.400031                    0.996671       3.563389      10.280751       0.456252       1.353730      -0.693691      -0.017488      -0.019786       0.018975       0.032517      -0.000850      -0.010993      -0.005931       0.000654      -0.010983      -0.013929       0.002339       0.011590              1.799199       1.567846       0.236194      -0.185853       1.903914      -0.426720       1.925837           0.000003
           69              H       6.426938       4.685598       2.742700       0.115718       0.931508 0.68268892E+01  0.64647648E+02                                 1.602970                            1.545399      -0.710792       2.536228                    0.999430       3.438842       9.566574       0.493045       1.311867      -0.702023       0.011700       0.022167       0.009698       0.026876       0.002835      -0.000411       0.008122      -0.001447      -0.022164      -0.011715       0.002294       0.009421              1.629697       1.430464       0.289481       0.134841       1.911288       0.327900       1.547338           0.000003
           70              H       8.532954       3.113386      15.519443       0.135572       0.861796 0.63343675E+01  0.59457284E+02                                 1.577840                            1.533511      -0.969901       2.429471                    0.996986       3.509346      10.039410       0.468708       1.392200      -0.684852      -0.027828      -0.006689      -0.014169       0.031936       0.003018       0.006272      -0.002387      -0.001275       0.012918      -0.008524       0.000526       0.007999              1.609840       1.916395       0.013085       0.338868       1.393463      -0.010089       1.519662          -0.000000
           71              H       9.333479       4.104921      16.441589       0.145599       0.857735 0.62554480E+01  0.58574728E+02                                 1.578072                            1.526916      -0.979658       2.426834                    0.996848       3.492162      10.001569       0.468006       1.397666      -0.683692      -0.003139       0.025235       0.016753       0.030452       0.000348      -0.006349      -0.001345      -0.014275      -0.004244      -0.010761       0.002580       0.008180              1.603574       1.367800      -0.075905       0.014251       2.019607       0.251346       1.423316          -0.000000
           72              H       7.917901       0.942234      16.916358       0.127674       1.014073 0.78045619E+01  0.76032547E+02                                 1.668519                            1.632627      -0.816630       2.493738                    0.999086       3.391320       9.411389       0.490906       1.280727      -0.709856      -0.026716       0.004198       0.013059       0.030032       0.001218      -0.008653       0.007571       0.007692      -0.001256      -0.012553       0.000763       0.011791              1.674979       2.183778      -0.027923      -0.143306       1.414875      -0.044802       1.426284           0.000002
           73              H       8.872788       0.881975      15.676482       0.144399       0.808699 0.59889354E+01  0.55377931E+02                                 1.509104                            1.489398      -0.825177       2.504904                    0.998606       3.391840       9.599917       0.476887       1.389004      -0.685919       0.003585       0.002999      -0.031696       0.032039       0.004856      -0.004041       0.001324      -0.007524       0.013282      -0.009621       0.003765       0.005856              1.514515       1.246914      -0.009569       0.009543       1.339587       0.034304       1.957044           0.000001
           74              H      15.877685       0.551463      13.939926       0.271238       0.618201 0.41692945E+01  0.35218680E+02                                 1.275002                            1.256937      -0.925461       2.540423                    0.999739       2.644094       7.155142       0.510270       1.421006      -0.681953       0.021491      -0.012539      -0.040106       0.047197       0.015849      -0.007154       0.008247      -0.000231       0.040462      -0.025625       0.009026       0.016600              1.285955       1.228519       0.057505      -0.144689       1.112362      -0.047074       1.516985           0.000000
           75              H       7.469177       2.603921       2.070720       0.252455       0.605521 0.41544507E+01  0.35701366E+02                                 1.333788                            1.314175      -1.154385       2.408681                    0.997980       3.082656       8.925487       0.457205       1.558920      -0.654409       0.017881      -0.023628       0.027261       0.040264      -0.003741      -0.005013      -0.016810      -0.000491      -0.019713      -0.020719       0.004687       0.016032              1.347021       1.196366      -0.142311       0.048824       1.515724      -0.228122       1.328974           0.000001
           76              H       8.980482       2.481579      17.769114       0.265147       0.650397 0.46178629E+01  0.40099736E+02                                 1.330075                            1.332800      -0.938830       2.530352                    0.999744       2.742448       7.575293       0.488974       1.442514      -0.677997      -0.031994       0.013917       0.032467       0.047659      -0.000253      -0.018369       0.002008      -0.018416       0.017616      -0.023619       0.005998       0.017621              1.322051       1.190590      -0.030747      -0.085016       1.279519       0.075463       1.496044           0.000000
           77              H      12.281901      14.421999      10.233082       0.161767       0.932806 0.68622891E+01  0.64357224E+02                                 1.557066                            1.515797      -0.707593       2.573548                    0.999910       3.022828       8.074177       0.520156       1.255580      -0.717590       0.006778      -0.029581       0.017700       0.035132       0.000446       0.010642      -0.001758      -0.015957       0.002294      -0.015455       0.006507       0.008949              1.562005       1.465410      -0.211037       0.173952       1.745741      -0.265558       1.474865           0.000004
           78              H      11.293509      15.638137      10.273254       0.143943       0.991255 0.75509579E+01  0.72472103E+02                                 1.611465                            1.583166      -0.704491       2.560483                    0.999894       3.153016       8.497902       0.512691       1.244749      -0.719713      -0.026858       0.010632       0.015200       0.032641      -0.005440      -0.000050       0.007107       0.004285       0.000443      -0.009774       0.001272       0.008502              1.607673       1.758398      -0.193012      -0.213617       1.481803       0.204612       1.582819           0.000003
           79              H      10.521702      16.563934       8.218969       0.155173       0.924227 0.70102037E+01  0.67016360E+02                                 1.620329                            1.588778      -0.869779       2.491659                    0.998702       3.329671       9.394359       0.474492       1.350289      -0.694983       0.010604       0.027908       0.009278       0.031263      -0.004143       0.006430       0.000917      -0.002314      -0.009296      -0.008961       0.001712       0.007249              1.627896       1.472009       0.241223       0.100858       2.023461       0.182472       1.388217           0.000001
           80              H       9.491430      15.409882       8.478265       0.136885       1.025998 0.77019329E+01  0.75506848E+02                                 1.740169                            1.664587      -1.047978       2.389087                    0.996493       3.566269      10.244652       0.463100       1.349102      -0.693986      -0.020990      -0.010512       0.017235       0.029123      -0.001837       0.001781      -0.004409       0.005246      -0.014675      -0.007562       0.000967       0.006595              1.779872       2.290697       0.222377      -0.338436       1.492885      -0.092862       1.556035           0.000001
           81              H       7.161651       1.082837       4.103093       0.135693       0.792113 0.58106833E+01  0.53150574E+02                                 1.470482                            1.453086      -0.693961       2.563045                    0.999197       3.324272       9.258026       0.491404       1.362658      -0.691477       0.016691       0.002771      -0.028205       0.032890       0.004220      -0.000697       0.004541       0.010251       0.031478      -0.012762       0.001321       0.011441              1.474994       1.291760       0.054156      -0.138835       1.273178      -0.039444       1.860043           0.000001
           82              H       6.061975       1.601430       5.089150       0.134564       0.958264 0.74792494E+01  0.72386166E+02                                 1.631074                            1.618842      -0.803958       2.507050                    0.999032       3.395675       9.518386       0.481644       1.313959      -0.702457      -0.024686       0.020255       0.012679       0.034357      -0.001775       0.000582       0.007315       0.007378      -0.016874      -0.011072       0.003990       0.007082              1.617810       1.749346      -0.264367       0.013998       1.652113       0.045243       1.451971           0.000003
           83              H       9.309548       2.945390       5.793999       0.135928       1.054737 0.80658690E+01  0.79959624E+02                                 1.773797                            1.706585      -1.033277       2.399890                    0.996662       3.561454      10.273994       0.456300       1.354053      -0.693637       0.017640       0.018833       0.020117       0.032719       0.010945      -0.000938       0.005814       0.005800       0.003897      -0.013789       0.002253       0.011536              1.797907       1.566919       0.185597       0.235846       1.924404       0.426019       1.902398           0.000003
           84              H       8.530561       2.742700       4.444561       0.115927       0.931152 0.68225598E+01  0.64583088E+02                                 1.601105                            1.543740      -0.706047       2.537982                    0.999391       3.436234       9.551141       0.493972       1.309883      -0.702434      -0.011850       0.009806      -0.022247       0.027046       0.000578       0.002827      -0.008080       0.010593       0.012949      -0.011785       0.002507       0.009279              1.627741       1.428883      -0.134504       0.288813       1.545603      -0.327184       1.908736           0.000003
           85              H      18.390544      15.519444       6.016774       0.136178       0.857484 0.62928964E+01  0.58960685E+02                                 1.571832                            1.527955      -0.966180       2.431955                    0.997040       3.495822       9.985868       0.469886       1.391239      -0.685092       0.027838      -0.014136       0.006670       0.031926      -0.006315       0.002966       0.002619      -0.006898      -0.004640      -0.008580       0.000547       0.008032              1.603547       1.907988      -0.336734       0.013134       1.514004       0.009932       1.388650          -0.000000
           86              H      17.590019      16.441590       5.025239       0.146115       0.855090 0.62331255E+01  0.58330621E+02                                 1.576932                            1.525919      -0.991753       2.422839                    0.996778       3.489179       9.999569       0.467226       1.400840      -0.683104       0.002996       0.016549      -0.025189       0.030288       0.006199       0.000198       0.001401      -0.005114       0.023239      -0.010599       0.002523       0.008076              1.602368       1.367001      -0.014222      -0.075907       1.422326      -0.250822       2.017776          -0.000000
           87              H      19.005596      16.916359       8.187926       0.127390       1.014880 0.78097683E+01  0.76067902E+02                                 1.666494                            1.630788      -0.803243       2.498427                    0.999187       3.391570       9.399805       0.492442       1.276991      -0.710637       0.026982       0.013192      -0.004295       0.030340       0.008499       0.001243      -0.007563       0.004586      -0.011489      -0.012514       0.000799       0.011715              1.672911       2.180408       0.142726      -0.027810       1.424858       0.044734       1.413466           0.000002
           88              H      18.050710      15.676483       8.248185       0.145229       0.806278 0.59668700E+01  0.55128587E+02                                 1.506849                            1.487302      -0.826878       2.504792                    0.998614       3.386566       9.584221       0.476862       1.390219      -0.685700      -0.003397      -0.031621      -0.002961       0.031940       0.004035       0.004818      -0.001195      -0.010028       0.005051      -0.009470       0.003771       0.005699              1.512217       1.245494      -0.009590      -0.009540       1.953319      -0.034217       1.337838           0.000001
           89              H      11.045813      13.939927       8.578697       0.273714       0.613744 0.41370379E+01  0.34923137E+02                                 1.276116                            1.258056      -0.929462       2.541925                    0.999745       2.640030       7.171743       0.505756       1.434636      -0.679456      -0.021074      -0.039039       0.012535       0.046101       0.007168       0.015735      -0.008154      -0.020376      -0.019835      -0.025493       0.008922       0.016571              1.287084       1.229585       0.144803       0.057635       1.518348       0.047202       1.113317           0.000000
           90              H       7.488322       2.070721       6.526237       0.251883       0.604726 0.41484095E+01  0.35645914E+02                                 1.334289                            1.314604      -1.158027       2.407427                    0.997902       3.083547       8.935344       0.456287       1.562210      -0.653891      -0.017955       0.027193       0.023760       0.040329       0.004970      -0.003640       0.016728       0.009907       0.010871      -0.020680       0.004735       0.015945              1.347550       1.196750      -0.048961      -0.142503       1.329525       0.228385       1.516375           0.000001
           91              H      17.943016      17.769115       6.648581       0.265686       0.648824 0.46047645E+01  0.39969158E+02                                 1.329755                            1.332449      -0.961888       2.522563                    0.999778       2.739620       7.573033       0.488049       1.445856      -0.677410       0.031903       0.032144      -0.013733       0.047325       0.018236      -0.000261      -0.002078      -0.017775       0.018246      -0.023354       0.005793       0.017560              1.321731       1.190349       0.085110      -0.030769       1.495722      -0.075504       1.279121           0.000000
           92              H      12.281901      12.968479      17.157394       0.161726       0.933597 0.68710877E+01  0.64474900E+02                                 1.559595                            1.518090      -0.705728       2.574857                    0.999902       3.024875       8.087794       0.518968       1.257768      -0.717116       0.006931       0.029766      -0.017949       0.035443      -0.000600      -0.010672      -0.001503      -0.016251       0.002676      -0.015589       0.006862       0.008727              1.564600       1.467773       0.211800      -0.174473       1.748969      -0.266320       1.477059           0.000004
           93              H      11.293509      11.752342      17.117221       0.143830       0.993484 0.75753169E+01  0.72786680E+02                                 1.616145                            1.587552      -0.705674       2.560220                    0.999896       3.157594       8.523464       0.510938       1.247632      -0.719078      -0.026430      -0.011065      -0.015245       0.032456       0.005287       0.000153       0.006944       0.004677       0.000624      -0.009616       0.001292       0.008323              1.612393       1.763953       0.193968       0.214741       1.485885       0.205651       1.587341           0.000003
           94              H       4.538703      10.826542       0.911190       0.153986       0.925588 0.70185746E+01  0.67079385E+02                                 1.618040                            1.586571      -0.854183       2.497011                    0.998812       3.328765       9.373704       0.476502       1.344936      -0.696057       0.010581      -0.028753      -0.009293       0.032017       0.004191      -0.006477       0.000853      -0.002173      -0.009309      -0.008974       0.001614       0.007359              1.625585       1.470014      -0.240895      -0.100673       2.020450       0.182017       1.386291           0.000001
           95              H      15.474431      11.980594       0.651893       0.136717       1.028676 0.77262840E+01  0.75798900E+02                                 1.742305                            1.666477      -1.044435       2.389808                    0.996567       3.570759      10.258296       0.463185       1.347904      -0.694199      -0.020836       0.010734      -0.017410       0.029197       0.001853      -0.001827      -0.004351       0.005319      -0.015251      -0.007645       0.000937       0.006708              1.782132       2.294196      -0.222781       0.339200       1.494356      -0.093065       1.557845           0.000001
           96              H       7.161650       8.047322       5.027065       0.136049       0.791021 0.58026062E+01  0.53077728E+02                                 1.471469                            1.453990      -0.699348       2.561135                    0.999131       3.325543       9.272773       0.490101       1.366253      -0.690768       0.016399      -0.002481       0.028018       0.032559      -0.004309       0.000618       0.004145       0.010459       0.031534      -0.012759       0.001455       0.011304              1.476003       1.292510      -0.054260       0.139095       1.273831      -0.039559       1.861666           0.000001
           97              H       6.061975       7.528729       4.041008       0.133609       0.959606 0.74896284E+01  0.72488540E+02                                 1.630385                            1.618127      -0.797424       2.509147                    0.999077       3.396119       9.509807       0.482726       1.310980      -0.703081      -0.025017      -0.020310      -0.012858       0.034694       0.001935      -0.000566       0.007262       0.007297      -0.016922      -0.011030       0.003865       0.007166              1.617133       1.748756       0.264414      -0.013880       1.651421       0.045288       1.451221           0.000003
           98              H       9.309547       6.184770       3.336160       0.135698       1.055530 0.80732471E+01  0.80048569E+02                                 1.774367                            1.707074      -1.033797       2.399308                    0.996671       3.563508      10.279889       0.456366       1.353591      -0.693718       0.018040      -0.018908      -0.019922       0.032861      -0.010937       0.000855       0.005939       0.005311       0.004351      -0.013796       0.002260       0.011536              1.798519       1.567350      -0.185628      -0.236011       1.925051       0.426374       1.903157           0.000003
           99              H       8.530561       6.387459       4.685597       0.116147       0.932523 0.68353553E+01  0.64735741E+02                                 1.602621                            1.545106      -0.701677       2.539530                    0.999445       3.439433       9.562947       0.493783       1.309745      -0.702439      -0.011780      -0.009684       0.022111       0.026859      -0.000543      -0.002889      -0.008299       0.010360       0.012757      -0.011865       0.002423       0.009442              1.629325       1.430189       0.134754      -0.289295       1.547054      -0.327682       1.910731           0.000003
          100              H      12.407545      11.871032       3.113384       0.136211       0.857578 0.62994273E+01  0.59086382E+02                                 1.577345                            1.533062      -0.986566       2.423691                    0.996747       3.507745      10.052717       0.466735       1.399103      -0.683557       0.028000       0.014046      -0.006572       0.032007       0.006105      -0.003028       0.002404      -0.007628      -0.004959      -0.008503       0.000432       0.008071              1.609329       1.915722       0.338728      -0.013178       1.519218       0.010020       1.393047          -0.000000
          101              H      11.607019      10.948887       4.104919       0.146581       0.855005 0.62354585E+01  0.58385396E+02                                 1.579870                            1.528608      -1.004161       2.417701                    0.996592       3.495113      10.034823       0.465495       1.405255      -0.682246       0.003046      -0.016571       0.024796       0.029979      -0.006260      -0.000281       0.001335      -0.004876       0.023441      -0.010639       0.002512       0.008127              1.605422       1.369279       0.014279       0.076115       1.424866      -0.251741       2.022121          -0.000000
          102              H      13.022597      10.474118       0.942232       0.127295       1.016843 0.78306024E+01  0.76340879E+02                                 1.670542                            1.634474      -0.809662       2.496050                    0.999170       3.396004       9.424169       0.491080       1.279358      -0.710129       0.026906      -0.012870       0.004550       0.030171      -0.008742      -0.001312      -0.007697       0.004445      -0.011425      -0.012765       0.000816       0.011950              1.677064       2.187122      -0.143569       0.027972       1.427768       0.044920       1.416303           0.000002
          103              H      12.067710      11.713993       0.881973       0.144833       0.806660 0.59716895E+01  0.55197906E+02                                 1.508946                            1.489204      -0.831340       2.503074                    0.998513       3.390746       9.605966       0.475815       1.392651      -0.685230      -0.003200       0.031494       0.002847       0.031784      -0.004309      -0.004780      -0.001229      -0.010297       0.005357      -0.009708       0.003791       0.005917              1.514377       1.246768       0.009446       0.009574       1.957036      -0.034329       1.339328           0.000001
          104              H       5.062814      13.450550       0.551462       0.272510       0.616081 0.41546494E+01  0.35088145E+02                                 1.275866                            1.257853      -0.928800       2.540521                    0.999747       2.643354       7.168470       0.507836       1.428093      -0.680639      -0.021185       0.039844      -0.012205       0.046747      -0.007230      -0.015710      -0.008350      -0.020124      -0.019881      -0.025519       0.008942       0.016576              1.286818       1.229412      -0.144662      -0.057676       1.517850       0.047250       1.113191           0.000000
          105              H       7.488322       7.059439       2.603921       0.251569       0.606481 0.41604763E+01  0.35749889E+02                                 1.332779                            1.313159      -1.145284       2.412082                    0.998122       3.079916       8.903949       0.458619       1.554257      -0.655197      -0.017968      -0.027502      -0.024261       0.040839      -0.005040       0.003657       0.016575       0.009911       0.010357      -0.020576       0.004858       0.015718              1.346001       1.195486       0.048886       0.142252       1.328039       0.227976       1.514480           0.000001
          106              H      11.960016       9.621361       2.481577       0.264957       0.651019 0.46230593E+01  0.40153194E+02                                 1.330427                            1.333137      -0.957522       2.522814                    0.999769       2.743548       7.577297       0.489175       1.441623      -0.678152       0.032247      -0.032272       0.013909       0.047695      -0.018265       0.000138      -0.002095      -0.018175       0.018428      -0.023505       0.005876       0.017630              1.322395       1.190860      -0.085135       0.030780       1.496581      -0.075525       1.279743           0.000001
          107              H      15.273402       8.027236       5.291840       0.161211       0.932683 0.68607091E+01  0.64332067E+02                                 1.556240                            1.515072      -0.706907       2.573972                    0.999908       3.022900       8.071001       0.520618       1.254667      -0.717794       0.006712      -0.017955      -0.030008       0.035608      -0.010647       0.000481       0.001580      -0.009321       0.022669      -0.015471       0.006672       0.008798              1.561156       1.464732      -0.173773      -0.210775       1.474110       0.265205       1.744627           0.000004
          108              H      14.285010       7.987063       6.507977       0.143919       0.990710 0.75459185E+01  0.72412123E+02                                 1.610957                            1.582713      -0.707455       2.559663                    0.999906       3.152207       8.495222       0.512724       1.244868      -0.719691      -0.026620      -0.015058       0.010837       0.032447       0.000191      -0.005330      -0.007063       0.001710      -0.007147      -0.009671       0.001207       0.008465              1.607158       1.757737       0.213420      -0.192804       1.582347      -0.204475       1.481390           0.000003
          109              H      13.513203      10.041349       7.433775       0.154855       0.923214 0.69972898E+01  0.66834756E+02                                 1.616344                            1.585064      -0.858784       2.495703                    0.998810       3.324624       9.363533       0.476254       1.346465      -0.695760       0.010294      -0.009496       0.028071       0.031371      -0.006451      -0.003991      -0.000848       0.003612       0.008684      -0.008984       0.001795       0.007189              1.623825       1.468600      -0.100423       0.240212       1.385130      -0.181631       2.017745           0.000001
          110              H      12.482930       9.782053       6.279723       0.137084       1.025596 0.76983050E+01  0.75457152E+02                                 1.739107                            1.663725      -1.043006       2.391089                    0.996553       3.565125      10.238084       0.463448       1.348340      -0.694132      -0.020589      -0.017675      -0.010767       0.029193      -0.001779      -0.001807       0.004231       0.010280      -0.000470      -0.007534       0.000902       0.006631              1.778707       2.288848       0.337969       0.221877       1.555216       0.092668       1.492057           0.000001
          111              H      16.136150      14.157225      10.212995       0.136464       0.791306 0.58030797E+01  0.53060039E+02                                 1.469028                            1.451778      -0.694043       2.562968                    0.999244       3.320891       9.244726       0.491840       1.361987      -0.691609       0.016266       0.027970       0.002599       0.032461       0.000682       0.004266      -0.004492      -0.010311      -0.031261      -0.012799       0.001500       0.011299              1.473492       1.290681       0.138338       0.054109       1.857533       0.039424       1.272261           0.000001
          112              H      15.036474      13.171168      10.731588       0.135631       0.952913 0.74273065E+01  0.71771489E+02                                 1.626644                            1.614636      -0.807615       2.506663                    0.999000       3.385407       9.487898       0.481544       1.316283      -0.702018      -0.024471      -0.012821       0.019661       0.033908      -0.000550      -0.001798      -0.007321       0.012332      -0.001804      -0.011139       0.004030       0.007108              1.613417       1.744242      -0.013956      -0.262897       1.448497      -0.045031       1.647511           0.000003
          113              H      18.284047      12.466320      12.075548       0.135504       1.056522 0.80813780E+01  0.80132329E+02                                 1.773737                            1.706556      -1.027268       2.401788                    0.996742       3.563713      10.273549       0.457085       1.351410      -0.694145       0.018037      -0.019902       0.019009       0.032905       0.000921       0.010913      -0.005975       0.000421      -0.010616      -0.013884       0.002414       0.011470              1.797849       1.566921      -0.235783       0.185478       1.902318      -0.425897       1.924308           0.000003
          114              H      17.505060      13.815757      11.872858       0.116164       0.931154 0.68234847E+01  0.64601982E+02                                 1.601902                            1.544491      -0.707314       2.537717                    0.999359       3.437237       9.558520       0.493481       1.310979      -0.702201      -0.011733       0.021781       0.009801       0.026611      -0.002845       0.000551       0.008184      -0.001243      -0.022029      -0.011787       0.002429       0.009358              1.628563       1.429595      -0.288938      -0.134575       1.909643       0.327325       1.546451           0.000003
          115              H       9.416044      12.243543       6.389285       0.135555       0.859426 0.63117454E+01  0.59189753E+02                                 1.575023                            1.530857      -0.967015       2.431242                    0.996992       3.503024      10.015427       0.469092       1.392358      -0.684859       0.028153      -0.006862      -0.014434       0.032374      -0.002827      -0.006128      -0.002438      -0.000983       0.013482      -0.008298       0.000248       0.008051              1.606918       1.912552      -0.013136      -0.338020       1.391106      -0.009966       1.517097          -0.000000
          116              H       8.615519      13.235079       7.311431       0.146017       0.854772 0.62324898E+01  0.58346706E+02                                 1.579262                            1.527989      -1.001249       2.418924                    0.996615       3.494034      10.028574       0.465737       1.404786      -0.682349       0.002788       0.025000       0.016780       0.030238      -0.000217       0.006247      -0.001365      -0.014195      -0.004088      -0.010646       0.002550       0.008096              1.604823       1.368749       0.076165      -0.014236       2.021394       0.251605       1.424324          -0.000000
          117              H      10.031097      10.072392       7.786199       0.129306       1.010565 0.77731793E+01  0.75676331E+02                                 1.667359                            1.631528      -0.825917       2.491023                    0.999044       3.385322       9.402060       0.489918       1.284167      -0.709139       0.025677       0.004369       0.012775       0.029010      -0.001267       0.008571       0.007531       0.007914      -0.001412      -0.012536       0.000816       0.011720              1.673812       2.182080       0.027837       0.142940       1.413994      -0.044756       1.425362           0.000002
          118              H       9.076210      10.012133       6.546324       0.144769       0.806446 0.59656287E+01  0.55093469E+02                                 1.504836                            1.485346      -0.817874       2.508251                    0.998726       3.381882       9.557130       0.478225       1.386852      -0.686374      -0.003285       0.002758      -0.031828       0.032116      -0.004852       0.004095       0.001207      -0.007583       0.012337      -0.009517       0.003816       0.005701              1.510180       1.243910       0.009536      -0.009443       1.336045       0.034188       1.950585           0.000000
          119              H      14.037314       9.681621       4.809767       0.272076       0.616732 0.41610461E+01  0.35162820E+02                                 1.277949                            1.259784      -0.928720       2.540821                    0.999742       2.646030       7.182593       0.506762       1.430280      -0.680241      -0.021237      -0.012297      -0.039845       0.046795      -0.015817       0.007158       0.008196      -0.000291       0.040538      -0.025588       0.008987       0.016601              1.288965       1.231316      -0.057766       0.145257       1.114706      -0.047316       1.520875           0.000000
          120              H      16.462822      11.734081      11.200878       0.252567       0.605226 0.41515211E+01  0.35671766E+02                                 1.333671                            1.313942      -1.154445       2.408726                    0.997965       3.082115       8.924892       0.457101       1.559468      -0.654318      -0.017832      -0.023898       0.027121       0.040307       0.003647       0.004947      -0.016745      -0.000184      -0.019385      -0.020605       0.004730       0.015875              1.346948       1.196169       0.142504      -0.049042       1.515671      -0.228418       1.329006           0.000001
          121              H       8.968516      11.611737       8.638956       0.265041       0.652040 0.46284699E+01  0.40183982E+02                                 1.327516                            1.330319      -0.959521       2.520382                    0.999774       2.742349       7.555272       0.492023       1.433855      -0.679541       0.032070       0.013882       0.032531       0.047744       0.000247       0.018349       0.002150      -0.018165       0.017602      -0.023515       0.005846       0.017670              1.319509       1.188523       0.030533       0.084534       1.277269       0.075022       1.492734           0.000000
          122              H       3.307402       1.102924       3.838319       0.161054       0.932933 0.68599894E+01  0.64295192E+02                                 1.553290                            1.512327      -0.706022       2.573011                    0.999906       3.022184       8.055555       0.522699       1.250257      -0.718744       0.006718       0.018060       0.030277       0.035889       0.010682      -0.000470       0.001591      -0.009390       0.022291      -0.015453       0.006629       0.008824              1.558161       1.462001       0.173198       0.210048       1.471446       0.264403       1.741036           0.000004
          123              H       2.319011       1.143096       2.622182       0.144923       0.988383 0.75220983E+01  0.72116690E+02                                 1.607322                            1.579285      -0.708118       2.559300                    0.999902       3.147676       8.475313       0.513803       1.243406      -0.720001      -0.026500       0.014980      -0.010623       0.032241      -0.000069       0.005398      -0.007162       0.001761      -0.006733      -0.009786       0.001265       0.008521              1.603506       1.753502      -0.212632       0.192054       1.578856      -0.203651       1.478159           0.000003
          124              H       7.530203      17.349127       1.696383       0.154194       0.925975 0.70236530E+01  0.67142565E+02                                 1.618531                            1.587201      -0.853711       2.496988                    0.998823       3.330561       9.380927       0.476364       1.345030      -0.696019       0.010469       0.009266      -0.028351       0.031611       0.006393       0.004060      -0.000982       0.003400       0.008552      -0.008973       0.001858       0.007115              1.626004       1.470498       0.100641      -0.240422       1.387057      -0.182149       2.020456           0.000001
          125              H      18.465930      17.608424       2.850435       0.137711       1.022006 0.76623899E+01  0.74995342E+02                                 1.733061                            1.658296      -1.034879       2.394970                    0.996741       3.554696      10.190891       0.464992       1.345832      -0.694659      -0.020373       0.017207       0.010978       0.028839       0.001557       0.001922       0.004259       0.010167      -0.000351      -0.007499       0.000933       0.006566              1.772350       2.279479      -0.335986      -0.220747       1.550059       0.092187       1.487512           0.000001
          126              H      16.136149      13.233254      17.177480       0.135127       0.790549 0.57988042E+01  0.53040277E+02                                 1.471819                            1.454309      -0.701844       2.560365                    0.999094       3.326154       9.277681       0.489590       1.367748      -0.690501       0.016741      -0.028141      -0.002824       0.032866      -0.000611      -0.004435      -0.004341      -0.010643      -0.030790      -0.012729       0.001396       0.011333              1.476365       1.292845      -0.139297      -0.054223       1.862223       0.039447       1.274027           0.000001
          127              H      15.036474      14.219311      16.658887       0.134514       0.958706 0.74885626E+01  0.72539580E+02                                 1.635638                            1.623181      -0.817626       2.501755                    0.998889       3.400976       9.554918       0.479251       1.319371      -0.701342      -0.024510       0.012632      -0.019856       0.033979       0.000558       0.001847      -0.007295       0.012099      -0.002027      -0.011045       0.003981       0.007065              1.622350       1.754656       0.014097       0.265799       1.455537      -0.045488       1.656858           0.000003
          128              H      18.284046      14.924159      15.314928       0.135998       1.056005 0.80775894E+01  0.80103456E+02                                 1.775013                            1.707620      -1.032241       2.400031                    0.996671       3.563390      10.280754       0.456252       1.353730      -0.693691       0.017488       0.019786      -0.018975       0.032517      -0.000850      -0.010993      -0.005931       0.000654      -0.010983      -0.013929       0.002339       0.011590              1.799200       1.567847       0.236194      -0.185853       1.903915      -0.426720       1.925838           0.000003
          129              H      17.505060      13.574721      15.517617       0.115718       0.931508 0.68268891E+01  0.64647650E+02                                 1.602970                            1.545400      -0.710792       2.536228                    0.999430       3.438842       9.566576       0.493044       1.311868      -0.702023      -0.011700      -0.022167      -0.009698       0.026876       0.002835      -0.000411       0.008122      -0.001447      -0.022164      -0.011715       0.002294       0.009421              1.629697       1.430464       0.289481       0.134841       1.911289       0.327900       1.547338           0.000003
          130              H      15.399044      15.146933       2.740874       0.135572       0.861796 0.63343675E+01  0.59457284E+02                                 1.577840                            1.533511      -0.969901       2.429471                    0.996986       3.509346      10.039410       0.468708       1.392200      -0.684852       0.027828       0.006689       0.014169       0.031936       0.003018       0.006272      -0.002387      -0.001275       0.012918      -0.008524       0.000526       0.007999              1.609840       1.916395       0.013085       0.338868       1.393463      -0.010089       1.519662          -0.000000
          131              H      14.598519      14.155398       1.818728       0.145599       0.857735 0.62554480E+01  0.58574728E+02                                 1.578072                            1.526916      -0.979658       2.426834                    0.996848       3.492162      10.001569       0.468006       1.397666      -0.683692       0.003139      -0.025235      -0.016753       0.030452       0.000348      -0.006349      -0.001345      -0.014275      -0.004244      -0.010761       0.002580       0.008180              1.603574       1.367800      -0.075905       0.014251       2.019607       0.251346       1.423316          -0.000000
          132              H      16.014097      17.318085       1.343959       0.127675       1.014073 0.78045621E+01  0.76032542E+02                                 1.668518                            1.632626      -0.816630       2.493738                    0.999086       3.391320       9.411386       0.490907       1.280726      -0.709856       0.026716      -0.004198      -0.013059       0.030032       0.001218      -0.008653       0.007571       0.007692      -0.001256      -0.012553       0.000763       0.011791              1.674978       2.183777      -0.027923      -0.143306       1.414875      -0.044802       1.426284           0.000002
          133              H      15.059210      17.378344       2.583835       0.144399       0.808699 0.59889354E+01  0.55377930E+02                                 1.509103                            1.489398      -0.825177       2.504904                    0.998606       3.391840       9.599917       0.476887       1.389004      -0.685919      -0.003585      -0.002999       0.031696       0.032039       0.004856      -0.004041       0.001324      -0.007524       0.013282      -0.009621       0.003765       0.005856              1.514515       1.246914      -0.009569       0.009543       1.339587       0.034304       1.957044           0.000001
          134              H       8.054313      17.708856       4.320391       0.271238       0.618201 0.41692949E+01  0.35218683E+02                                 1.275002                            1.256937      -0.925462       2.540423                    0.999739       2.644094       7.155141       0.510270       1.421006      -0.681953      -0.021491       0.012539       0.040106       0.047197       0.015849      -0.007154       0.008247      -0.000231       0.040462      -0.025625       0.009026       0.016600              1.285955       1.228519       0.057505      -0.144689       1.112362      -0.047074       1.516985           0.000000
          135              H      16.462821      15.656398      16.189597       0.252455       0.605521 0.41544507E+01  0.35701366E+02                                 1.333788                            1.314175      -1.154385       2.408680                    0.997980       3.082656       8.925487       0.457205       1.558920      -0.654409      -0.017881       0.023628      -0.027261       0.040264      -0.003741      -0.005013      -0.016810      -0.000491      -0.019713      -0.020719       0.004687       0.016032              1.347021       1.196366      -0.142311       0.048824       1.515724      -0.228122       1.328974           0.000001
          136              H      14.951516      15.778740       0.491203       0.265147       0.650397 0.46178618E+01  0.40099724E+02                                 1.330075                            1.332800      -0.938830       2.530352                    0.999744       2.742448       7.575293       0.488974       1.442514      -0.677997       0.031994      -0.013917      -0.032467       0.047659      -0.000253      -0.018369       0.002008      -0.018416       0.017616      -0.023619       0.005998       0.017621              1.322051       1.190590      -0.030747      -0.085016       1.279519       0.075463       1.496044           0.000000
          137              C      10.799314       2.114911       8.724414       0.704837      19.644595 0.22266608E+03  0.45114601E+04                                 6.873760                            5.427900      -0.137745       2.035074                    0.999213      21.323852      60.465204       0.609259       0.496182      -0.999858      -0.050812      -0.034626       0.013313       0.062913      -0.075426       0.017570      -0.031823       0.001724      -0.128101      -0.062651      -0.042396       0.105047              7.706279       6.953236       2.635534       0.768000       6.938298       2.290709       9.227304           0.000001
          138              C      11.955230       3.060430       8.517707      -0.225881      25.871887 0.39438355E+03  0.90508904E+04                                 7.553579                            6.521086       0.045614       2.018901                    0.998764      28.517826      81.062611       0.660057       0.404345      -1.071809       0.059569       0.042643       0.085168       0.112341       0.006602       0.053257       0.012772      -0.017351       0.118351      -0.057622      -0.013559       0.071182              8.145748       9.320839       1.845244       1.717923       7.348302       0.966079       7.768102           0.000003
          139              C      13.626880       2.616705      10.256820      -0.219715      25.290316 0.39858973E+03  0.92090675E+04                                 7.510201                            6.610047      -0.143969       1.966809                    0.995965      28.741459      83.068719       0.644915       0.411069      -1.063070      -0.087578       0.059478      -0.042852       0.114210      -0.035826       0.035360      -0.023855      -0.020027      -0.096241      -0.053273      -0.016334       0.069608              7.962678       8.789760      -0.060862       1.481338       6.211694       0.104013       8.886581          -0.000001
          140              C      13.857824       2.743431      11.734080       0.665979      19.313713 0.23434963E+03  0.48044783E+04                                 6.790016                            5.552526      -0.072818       2.046857                    0.999719      21.828120      62.058196       0.605586       0.493342      -1.002294      -0.006143       0.016034       0.038759       0.042392       0.055992      -0.012320       0.000331      -0.112830      -0.198842      -0.071631      -0.041102       0.112733              7.395195       8.484585      -1.358307       1.290760       4.560215       0.112153       9.140785          -0.000001
          141              C      11.569925       0.415789      12.999337       0.731112      19.326087 0.21836452E+03  0.44112982E+04                                 6.852421                            5.412058      -0.203295       2.017694                    0.999171      21.222063      60.468554       0.602764       0.503007      -0.994525       0.023740       0.058438      -0.017667       0.065503      -0.028598      -0.074340       0.025263       0.033262       0.169827      -0.067008      -0.045837       0.112845              7.655028       8.250467       1.627206       2.924587       8.430393      -0.283745       6.284223           0.000000
          142              C      17.098216      17.243219      13.244208      -0.221596      27.005031 0.43578094E+03  0.10295475E+05                                 7.894755                            6.953008      -0.123712       1.954238                    0.998619      29.635578      86.615658       0.623189       0.416014      -1.059888      -0.087135      -0.040225      -0.068046       0.117646       0.012993       0.013166       0.040754       0.082906       0.044572      -0.069096       0.017048       0.052048              8.423876       7.774729       2.373217       1.400549       9.754701       0.646579       7.742197           0.000002
          143              C      15.007756      15.977779      13.059779      -0.240122      26.364821 0.43636211E+03  0.10337741E+05                                 7.739574                            6.940370      -0.113109       1.941902                    0.999264      30.448108      89.823968       0.624566       0.413952      -1.058630       0.070348       0.041797      -0.044388       0.093093       0.064837      -0.015425      -0.010644       0.051877      -0.004930      -0.069011      -0.006212       0.075223              8.000920       8.236093      -0.403900      -0.488049       8.173621       0.082279       7.593048           0.000002
          144              C      13.941585      16.903577      13.536373       0.640232      20.058520 0.25223184E+03  0.52605885E+04                                 6.892048                            5.737582      -0.285844       1.962552                    0.999512      22.549356      64.403160       0.600043       0.489428      -1.005522      -0.022314       0.045849       0.008757       0.051738       0.004016       0.068608       0.038649       0.028035       0.123028      -0.068854      -0.029753       0.098607              7.224934       7.491170      -0.645737      -2.160251       8.111630      -1.052431       6.072003           0.000001
          145              C       7.542169       3.178210      12.280246       0.739047      18.266794 0.20509073E+03  0.40793569E+04                                 6.600554                            5.257420      -0.102011       2.066918                    0.999505      20.618731      58.326285       0.609298       0.505395      -0.993188       0.052473       0.026887      -0.006306       0.059297      -0.021590       0.039925      -0.041339       0.011905       0.279338      -0.069773      -0.046696       0.116470              7.312297       7.775688      -0.064609      -0.917766       9.376377       2.045013       4.784827          -0.000001
          146              C       6.364715       2.240542      12.360409      -0.230255      27.201941 0.43078885E+03  0.10135090E+05                                 7.896672                            6.895205      -0.132674       1.963771                    0.996968      29.129393      84.598861       0.629045       0.413867      -1.062639      -0.005468      -0.084677      -0.072581       0.111661      -0.001677       0.001461       0.042435      -0.063071       0.089915      -0.046705      -0.019518       0.066223              8.508269       8.455619       0.665259      -0.475233       8.466980       1.739254       8.602207          -0.000002
          147              C       5.857356       1.616039      10.070565      -0.222807      26.016085 0.41026254E+03  0.95559277E+04                                 7.709348                            6.753214      -0.167077       1.949857                    0.997190      29.162163      84.874038       0.630819       0.416860      -1.058413       0.044498      -0.024834       0.097825       0.110302       0.023914       0.031174      -0.033801      -0.032318       0.055386      -0.062261       0.013935       0.048326              8.276499       7.165349      -1.024118      -0.775995       6.992245       1.752782      10.671903           0.000000
          148              C       6.534632       1.037187       8.863558       0.655815      19.255575 0.23367851E+03  0.47795212E+04                                 6.727874                            5.509845      -0.026408       2.061408                    0.999641      21.756928      61.456722       0.614680       0.487182      -1.007081       0.052929      -0.014191      -0.026028       0.060666       0.028522      -0.023176      -0.048675      -0.130867      -0.112521      -0.066627      -0.042364       0.108991              7.348532       7.249405      -1.124904      -0.160214       5.155450       2.358736       9.640742           0.000001
          149              C      10.799315       7.015249       0.405744       0.704946      19.654316 0.22280752E+03  0.45156688E+04                                 6.879788                            5.432361      -0.138519       2.034745                    0.999221      21.336616      60.537817       0.608464       0.496682      -0.999468      -0.050491       0.034215      -0.013162       0.062396       0.074700      -0.017685      -0.032156       0.004139      -0.130808      -0.062878      -0.041990       0.104867              7.713255       6.960514      -2.639124      -0.768760       6.944786       2.292735       9.234465           0.000001
          150              C      11.955230       6.069729       0.612451      -0.225511      25.857726 0.39410916E+03  0.90431565E+04                                 7.548728                            6.516439       0.048766       2.019887                    0.998742      28.514621      81.051066       0.660643       0.404050      -1.071988       0.061310      -0.043726      -0.086125       0.114405      -0.006096      -0.053356       0.012482      -0.015528       0.118847      -0.057040      -0.014340       0.071380              8.140461       9.315143      -1.841160      -1.714294       7.344302       0.964113       7.761938           0.000003
          151              C      19.609880       6.513457      17.133655      -0.217514      25.243171 0.39759566E+03  0.91804290E+04                                 7.502438                            6.603191      -0.144051       1.967374                    0.995968      28.705833      82.941942       0.645041       0.411242      -1.062950      -0.088210      -0.059004       0.042342       0.114260       0.035840      -0.035136      -0.022717      -0.020190      -0.098624      -0.053540      -0.015630       0.069170              7.954516       8.781922       0.059873      -1.479095       6.204655       0.102738       8.876972          -0.000001
          152              C       7.874823       6.386730      15.656396       0.666028      19.322844 0.23449507E+03  0.48082267E+04                                 6.792210                            5.554188      -0.073322       2.046597                    0.999743      21.835467      62.084918       0.605503       0.493331      -1.002296      -0.005426      -0.015885      -0.038657       0.042144      -0.055551       0.012737       0.000459      -0.113206      -0.204040      -0.073240      -0.040182       0.113422              7.397663       8.487885       1.358984      -1.290929       4.561398       0.111864       9.143705          -0.000001
          153              C      17.552924       8.714373      14.391138       0.729239      19.380822 0.21909347E+03  0.44295696E+04                                 6.862418                            5.419057      -0.210445       2.014472                    0.999194      21.262058      60.600346       0.602733       0.502631      -0.994744       0.023129      -0.057163       0.018786       0.064463       0.028506       0.073968       0.024892       0.033239       0.170827      -0.067008      -0.045515       0.112522              7.666845       8.264073      -1.630098      -2.930954       8.442093      -0.284026       6.294369           0.000000
          154              C      17.098216      10.147260      14.146268      -0.220630      26.962983 0.43488414E+03  0.10267984E+05                                 7.883331                            6.943204      -0.125019       1.954428                    0.998612      29.598852      86.453898       0.624046       0.415698      -1.060195      -0.086294       0.041621       0.067711       0.117319      -0.012779      -0.013084       0.041275       0.082427       0.040502      -0.068998       0.017095       0.051902              8.411454       7.763791      -2.368768      -1.396100       9.739461       0.644940       7.731109           0.000002
          155              C      15.007756      11.412700      14.330697      -0.240028      26.365734 0.43635400E+03  0.10337385E+05                                 7.738817                            6.939461      -0.110164       1.942575                    0.999284      30.450701      89.827597       0.624727       0.413851      -1.058706       0.070570      -0.041735       0.045338       0.093689      -0.064224       0.016265      -0.010522       0.051835      -0.004612      -0.068490      -0.006441       0.074931              8.000356       8.234927       0.404582       0.486964       8.173125       0.082314       7.593016           0.000002
          156              C      13.941585      10.486902      13.854103       0.639791      20.071034 0.25242307E+03  0.52657056E+04                                 6.896004                            5.740659      -0.292181       1.960452                    0.999508      22.557194      64.437704       0.599726       0.489582      -1.005418      -0.021690      -0.046856      -0.008257       0.052289      -0.004258      -0.068504       0.038223       0.028027       0.122678      -0.068342      -0.030012       0.098354              7.229210       7.495466       0.646928       2.161422       8.117213      -1.053109       6.074952           0.000001
          157              C      13.525169       5.951952      15.110230       0.737822      18.303244 0.20556627E+03  0.40916092E+04                                 6.610829                            5.264601      -0.102496       2.066028                    0.999526      20.651637      58.459178       0.608630       0.505604      -0.992982       0.052145      -0.026882       0.006912       0.059072       0.021628      -0.040387      -0.041547       0.010628       0.279580      -0.069541      -0.047328       0.116869              7.324368       7.789577       0.064173       0.919768       9.391989       2.048813       4.791538          -0.000001
          158              C      12.347714       6.889619      15.030067      -0.230840      27.215734 0.43108526E+03  0.10143761E+05                                 7.894864                            6.892919      -0.129415       1.964501                    0.997016      29.145596      84.651705       0.629790       0.413309      -1.063003      -0.005564       0.084083       0.072954       0.111459       0.001620      -0.002450       0.043168      -0.063496       0.093556      -0.047635      -0.019858       0.067493              8.506593       8.457197      -0.663457       0.475525       8.463844       1.736145       8.598739          -0.000002
          159              C      11.840356       7.514122      17.319911      -0.222018      25.956315 0.40902621E+03  0.95182736E+04                                 7.689621                            6.736110      -0.155841       1.953765                    0.997337      29.112773      84.642334       0.632704       0.416005      -1.059143       0.044550       0.024662      -0.097889       0.110342      -0.024314      -0.031780      -0.034387      -0.034593       0.053109      -0.063472       0.014525       0.048948              8.254895       7.150207       1.018631       0.773811       6.976923       1.745514      10.637555           0.000000
          160              C       6.534632       8.092973       0.266601       0.653845      19.287416 0.23416604E+03  0.47919069E+04                                 6.733592                            5.514466      -0.025856       2.061286                    0.999651      21.783668      61.544326       0.614621       0.486984      -1.007201       0.053522       0.013823       0.025111       0.060715      -0.028830       0.024556      -0.048071      -0.131513      -0.112801      -0.068048      -0.041185       0.109233              7.354870       7.256032       1.126555       0.160761       5.159987       2.361121       9.648590           0.000001
          161              C       7.807814       9.535904      11.245068       0.704620      19.643025 0.22264373E+03  0.45111776E+04                                 6.875642                            5.429203      -0.137916       2.035059                    0.999209      21.324710      60.481188       0.608883       0.496470      -0.999651      -0.049175      -0.012756      -0.034768       0.061561      -0.017303      -0.074921       0.032143       0.067781       0.062431      -0.063149      -0.042102       0.105251              7.708541       6.955584      -0.768326       2.636846       9.229261      -2.291681       6.940778           0.000001
          162              C       8.963729       9.742611      12.190588      -0.226217      25.895246 0.39482808E+03  0.90639537E+04                                 7.559656                            6.525902       0.044811       2.018540                    0.998715      28.533886      81.130107       0.659617       0.404487      -1.071679       0.060095      -0.084625       0.043933       0.112707      -0.053250       0.005375      -0.012518      -0.068368      -0.034262      -0.057604      -0.013610       0.071215              8.152840       9.329682      -1.720723       1.849387       7.774559      -0.968350       7.354278           0.000003
          163              C      10.635380       8.003498      11.746862      -0.219274      25.298825 0.39878212E+03  0.92150628E+04                                 7.515418                            6.614906      -0.146561       1.965947                    0.996026      28.745411      83.100046       0.644170       0.411474      -1.062757      -0.087975       0.041871       0.059479       0.114151      -0.035951      -0.035968       0.023344       0.039320       0.080705      -0.054477      -0.015593       0.070070              7.968182       8.796455      -1.484692      -0.062717       8.894843      -0.102795       6.213249          -0.000001
          164              C      10.866324       6.526239      11.873589       0.666153      19.310601 0.23430657E+03  0.48035586E+04                                 6.790457                            5.552812      -0.077566       2.045532                    0.999753      21.827602      62.064236       0.605417       0.493484      -1.002184      -0.004858      -0.039387       0.015598       0.042640       0.011869       0.055323      -0.000198       0.043772       0.271131      -0.071871      -0.041087       0.112958              7.395624       8.485309      -1.290592      -1.358720       9.140880      -0.111411       4.560682          -0.000001
          165              C       8.578425       5.260981       9.545946       0.730139      19.347896 0.21862378E+03  0.44178439E+04                                 6.856305                            5.414230      -0.201555       2.017874                    0.999163      21.239414      60.526858       0.602818       0.502814      -0.994622       0.024820       0.017543       0.057698       0.065214       0.074626      -0.028185      -0.024661      -0.069070      -0.135712      -0.067197      -0.045852       0.113050              7.659994       8.256738      -2.927365       1.628692       6.288158       0.283615       8.435085           0.000000
          166              C       8.123717       5.016110       8.113059      -0.224064      27.075254 0.43716485E+03  0.10336479E+05                                 7.909857                            6.965388      -0.127126       1.952673                    0.998638      29.678766      86.780037       0.622446       0.416176      -1.059773      -0.087902       0.068483      -0.040229       0.118469      -0.012765       0.012944      -0.040220       0.019243      -0.144537      -0.068201       0.016979       0.051222              8.441155       7.790873      -1.406669       2.384979       7.755398      -0.649657       9.777194           0.000001
          167              C       6.033257       5.200539       6.847619      -0.240517      26.377296 0.43662898E+03  0.10346820E+05                                 7.746898                            6.946688      -0.117407       1.940643                    0.999245      30.462040      89.910372       0.623645       0.414452      -1.058190       0.070897       0.045064       0.041857       0.093857       0.015552       0.064529       0.010655       0.026990      -0.075042      -0.068894      -0.005690       0.074585              8.008728       8.244612       0.488678      -0.404308       7.599162      -0.081701       8.182410           0.000002
          168              C       4.967086       4.723945       7.773417       0.641696      20.038229 0.25192233E+03  0.52526684E+04                                 6.888795                            5.734981      -0.289600       1.961617                    0.999517      22.533694      64.355364       0.600018       0.489586      -1.005413      -0.021710      -0.008634       0.046984       0.052473      -0.067938       0.003982      -0.038674      -0.047147      -0.099915      -0.068455      -0.029019       0.097474              7.221594       7.488180       2.158714      -0.646072       6.068552       1.051741       8.108052           0.000001
          169              C      16.516669       5.980073      12.308367       0.738678      18.275571 0.20520786E+03  0.40823216E+04                                 6.602767                            5.259010      -0.098181       2.067948                    0.999526      20.626075      58.354037       0.609183       0.505412      -0.993167       0.051715       0.007068       0.027237       0.058875      -0.039699      -0.021032       0.041257      -0.133494      -0.156343      -0.069032      -0.046961       0.115993              7.314984       7.778386       0.917911      -0.063663       4.785917      -2.045857       9.380648          -0.000001
          170              C      15.339214       5.899910      11.370699      -0.229850      27.193124 0.43058614E+03  0.10129061E+05                                 7.891747                            6.890019      -0.130266       1.964435                    0.997044      29.128970      84.590511       0.629774       0.413440      -1.062921      -0.006794       0.072050      -0.084814       0.111494      -0.001804      -0.001731      -0.043000      -0.079106       0.049222      -0.047976      -0.019547       0.067524              8.503391       8.452157       0.476244       0.662568       8.597372      -1.735896       8.460643          -0.000002
          171              C      14.831856       8.189753      10.746197      -0.223651      25.998508 0.40991515E+03  0.95440492E+04                                 7.697909                            6.743367      -0.151511       1.954719                    0.997258      29.141860      84.746917       0.632378       0.415998      -1.059157       0.046338      -0.098961      -0.023699       0.111813      -0.031337       0.023781       0.034528      -0.046884       0.024821      -0.063283       0.013284       0.050000              8.263891       7.156815       0.774586      -1.020789      10.653765      -1.749093       6.981092           0.000000
          172              C      15.509132       9.396760      10.167345       0.654617      19.272043 0.23392456E+03  0.47860613E+04                                 6.732848                            5.513608      -0.029237       2.060254                    0.999631      21.772630      61.521204       0.614294       0.487335      -1.006950       0.053019       0.024753      -0.013779       0.060113       0.023753       0.028666       0.048466      -0.009483       0.252677      -0.067164      -0.041881       0.109044              7.354182       7.254197       0.160018      -1.125617       9.649435      -2.360791       5.158912           0.000001
          173              C      19.773813      17.854575      16.145407       0.705809      19.640065 0.22260125E+03  0.45102321E+04                                 6.875152                            5.428769      -0.137764       2.035081                    0.999176      21.325319      60.488055       0.608875       0.496485      -0.999614      -0.050387       0.011551       0.035059       0.062461       0.017315       0.074865       0.032273       0.065718       0.061655      -0.062947      -0.041813       0.104760              7.708012       6.954585       0.768760      -2.635825       9.229844      -2.291624       6.939606           0.000001
          174              C      20.929729      17.647868      15.199888      -0.226904      25.902596 0.39495426E+03  0.90670185E+04                                 7.561012                            6.527281       0.043775       2.018232                    0.998755      28.533313      81.112983       0.659537       0.404528      -1.071717       0.059339       0.085521      -0.044448       0.113184       0.054235      -0.006295      -0.011886      -0.068428      -0.033236      -0.058587      -0.013259       0.071846              8.154374       9.331648       1.722636      -1.851828       7.776596      -0.968888       7.354876           0.000003
          175              C      16.618380       1.126663      15.643614      -0.219396      25.300581 0.39883900E+03  0.92178189E+04                                 7.521448                            6.620444      -0.157971       1.962821                    0.995897      28.749140      83.150121       0.643084       0.412105      -1.062222      -0.088444      -0.041735      -0.058190       0.113799       0.036167       0.036400       0.022259       0.038313       0.080338      -0.054318      -0.015508       0.069826              7.974513       8.801821       1.489068       0.063277       8.903192      -0.104537       6.218525          -0.000001
          176              C      16.849324       2.603923      15.516887       0.664817      19.340727 0.23473218E+03  0.48141994E+04                                 6.795334                            5.556181      -0.075098       2.045834                    0.999718      21.846855      62.120026       0.605541       0.493187      -1.002391      -0.004720       0.038356      -0.014500       0.041276      -0.011789      -0.055460      -0.000217       0.044069       0.271409      -0.071984      -0.041161       0.113145              7.401306       8.493427       1.292414       1.359726       9.147088      -0.112549       4.563404          -0.000001
          177              C      14.561424       3.869181      17.844530       0.730387      19.356879 0.21877562E+03  0.44219726E+04                                 6.860588                            5.417879      -0.206633       2.015941                    0.999163      21.247676      60.570779       0.602279       0.503142      -0.994393       0.023427      -0.018932      -0.057638       0.065034      -0.074200       0.027613      -0.024946      -0.069030      -0.134527      -0.066375      -0.046094       0.112469              7.664671       8.260950       2.929743      -1.629242       6.292310       0.283939       8.440753           0.000000
          178              C       8.123717       4.114050       1.017100      -0.219549      26.951566 0.43469339E+03  0.10263355E+05                                 7.881789                            6.941695      -0.125090       1.954478                    0.998582      29.597678      86.477478       0.624052       0.415699      -1.060090      -0.088762      -0.067382       0.041385       0.118877       0.012859      -0.012779      -0.041844       0.018689      -0.148138      -0.070247       0.017960       0.052287              8.409707       7.763339       1.395775      -2.365394       7.729291      -0.645062       9.736493           0.000001
          179              C       6.033257       3.929620       2.282540      -0.239837      26.346237 0.43590667E+03  0.10323705E+05                                 7.732898                            6.933915      -0.110142       1.942922                    0.999310      30.434819      89.754994       0.625272       0.413614      -1.058902       0.070676      -0.044773      -0.041231       0.093272      -0.015555      -0.064063       0.011333       0.027433      -0.078798      -0.069067      -0.005495       0.074562              7.994378       8.228782      -0.485817       0.404237       7.587899      -0.082617       8.166454           0.000002
          180              C       4.967086       4.406215       1.356742       0.638553      20.084753 0.25263454E+03  0.52711739E+04                                 6.898365                            5.742487      -0.288143       1.961544                    0.999517      22.568963      64.475923       0.599726       0.489484      -1.005477      -0.021094       0.008310      -0.046090       0.051364       0.068932      -0.003923      -0.038892      -0.047402      -0.103187      -0.069293      -0.029598       0.098892              7.231801       7.498647      -2.162725       0.647339       6.077564       1.053259       8.119194           0.000002
          181              C      10.533669       3.150089      15.082109       0.734860      18.336592 0.20601277E+03  0.41021164E+04                                 6.614315                            5.267156      -0.096986       2.067639                    0.999527      20.669098      58.491988       0.609120       0.504998      -0.993426       0.050643      -0.005933      -0.026298       0.057371       0.040419       0.021108       0.042026      -0.134804      -0.159651      -0.069993      -0.047697       0.117690              7.328288       7.793218      -0.919871       0.064375       4.793831      -2.050792       9.397817          -0.000001
          182              C       9.356214       3.230252      16.019776      -0.229018      27.165121 0.43000198E+03  0.10113569E+05                                 7.893758                            6.891891      -0.139985       1.961882                    0.996871      29.121043      84.606131       0.628687       0.414226      -1.062240      -0.006154      -0.072364       0.084229       0.111216       0.002342       0.001973      -0.042533      -0.078343       0.049005      -0.047665      -0.019168       0.066833              8.505482       8.455315      -0.474989      -0.663057       8.597959      -1.736864       8.463173          -0.000002
          183              C       8.848856       0.940408      16.644279      -0.220619      25.957930 0.40907369E+03  0.95213310E+04                                 7.696826                            6.742154      -0.162373       1.951745                    0.997182      29.121333      84.724616       0.631514       0.416703      -1.058512       0.045276       0.098765       0.024198       0.111310       0.031483      -0.023634       0.034722      -0.045596       0.024010      -0.063132       0.013293       0.049839              8.262922       7.154762      -0.775264       1.020646      10.650954      -1.748439       6.983049           0.000000
          184              C      15.509131      17.993718      17.223131       0.652140      19.307076 0.23444376E+03  0.47988233E+04                                 6.736514                            5.516452      -0.027986       2.060256                    0.999647      21.797161      61.582447       0.614749       0.486757      -1.007358       0.053226      -0.024709       0.013592       0.060235      -0.023873      -0.028660       0.048971      -0.009345       0.254740      -0.067689      -0.042199       0.109888              7.358345       7.258130      -0.161084       1.127132       9.654837      -2.362875       5.162067           0.000001
          185              C      13.132684      16.145408       9.535903       0.704837      19.644593 0.22266605E+03  0.45114595E+04                                 6.873760                            5.427900      -0.137745       2.035074                    0.999213      21.323851      60.465203       0.609259       0.496182      -0.999858       0.050812       0.034626      -0.013313       0.062913      -0.075426       0.017570      -0.031823       0.001724      -0.128101      -0.062651      -0.042396       0.105047              7.706279       6.953236       2.635534       0.768000       6.938298       2.290709       9.227304           0.000001
          186              C      11.976768      15.199889       9.742610      -0.225881      25.871886 0.39438352E+03  0.90508895E+04                                 7.553578                            6.521086       0.045615       2.018901                    0.998764      28.517824      81.062602       0.660057       0.404345      -1.071809      -0.059569      -0.042643      -0.085168       0.112341       0.006602       0.053257       0.012772      -0.017351       0.118352      -0.057622      -0.013559       0.071182              8.145747       9.320838       1.845244       1.717924       7.348302       0.966079       7.768102           0.000003
          187              C      10.305118      15.643614       8.003497      -0.219715      25.290320 0.39858981E+03  0.92090702E+04                                 7.510202                            6.610049      -0.143969       1.966809                    0.995965      28.741462      83.068735       0.644914       0.411069      -1.063069       0.087578      -0.059478       0.042852       0.114210      -0.035826       0.035360      -0.023855      -0.020027      -0.096241      -0.053273      -0.016334       0.069608              7.962680       8.789762      -0.060863       1.481339       6.211695       0.104013       8.886583          -0.000000
          188              C      10.074174      15.516888       6.526237       0.665979      19.313712 0.23434962E+03  0.48044782E+04                                 6.790016                            5.552525      -0.072818       2.046857                    0.999719      21.828120      62.058196       0.605586       0.493342      -1.002294       0.006143      -0.016034      -0.038759       0.042392       0.055992      -0.012320       0.000331      -0.112830      -0.198842      -0.071631      -0.041102       0.112733              7.395195       8.484585      -1.358307       1.290760       4.560215       0.112153       9.140785          -0.000001
          189              C      12.362073      17.844530       5.260980       0.731112      19.326087 0.21836451E+03  0.44112982E+04                                 6.852421                            5.412058      -0.203295       2.017694                    0.999171      21.222063      60.468555       0.602764       0.503007      -0.994525      -0.023740      -0.058438       0.017667       0.065503      -0.028598      -0.074340       0.025263       0.033262       0.169827      -0.067008      -0.045837       0.112845              7.655028       8.250467       1.627206       2.924587       8.430393      -0.283745       6.284223           0.000000
          190              C       6.833782       1.017100       5.016109      -0.221596      27.005026 0.43578083E+03  0.10295472E+05                                 7.894754                            6.953007      -0.123712       1.954238                    0.998619      29.635574      86.615645       0.623189       0.416014      -1.059888       0.087135       0.040225       0.068046       0.117646       0.012993       0.013166       0.040754       0.082906       0.044572      -0.069096       0.017048       0.052048              8.423874       7.774728       2.373216       1.400549       9.754699       0.646579       7.742196           0.000001
          191              C       8.924242       2.282540       5.200538      -0.240121      26.364814 0.43636194E+03  0.10337736E+05                                 7.739572                            6.940368      -0.113109       1.941902                    0.999264      30.448102      89.823945       0.624566       0.413951      -1.058630      -0.070348      -0.041797       0.044388       0.093093       0.064837      -0.015425      -0.010644       0.051877      -0.004930      -0.069012      -0.006212       0.075223              8.000919       8.236090      -0.403900      -0.488048       8.173619       0.082280       7.593046           0.000002
          192              C       9.990413       1.356742       4.723944       0.640232      20.058522 0.25223187E+03  0.52605892E+04                                 6.892048                            5.737582      -0.285844       1.962552                    0.999512      22.549357      64.403160       0.600043       0.489428      -1.005522       0.022315      -0.045849      -0.008757       0.051738       0.004016       0.068608       0.038649       0.028035       0.123028      -0.068854      -0.029753       0.098607              7.224934       7.491169      -0.645737      -2.160251       8.111630      -1.052431       6.072003           0.000001
          193              C      16.389829      15.082109       5.980071       0.739047      18.266794 0.20509073E+03  0.40793569E+04                                 6.600554                            5.257420      -0.102011       2.066918                    0.999505      20.618731      58.326285       0.609298       0.505395      -0.993188      -0.052473      -0.026887       0.006306       0.059297      -0.021590       0.039925      -0.041339       0.011905       0.279338      -0.069773      -0.046696       0.116470              7.312297       7.775688      -0.064609      -0.917766       9.376377       2.045013       4.784827          -0.000001
          194              C      17.567283      16.019777       5.899908      -0.230255      27.201941 0.43078885E+03  0.10135090E+05                                 7.896672                            6.895205      -0.132674       1.963771                    0.996968      29.129393      84.598862       0.629045       0.413867      -1.062639       0.005468       0.084677       0.072581       0.111661      -0.001677       0.001461       0.042435      -0.063071       0.089915      -0.046705      -0.019518       0.066223              8.508269       8.455619       0.665259      -0.475234       8.466980       1.739254       8.602207          -0.000002
          195              C      18.074642      16.644280       8.189752      -0.222807      26.016087 0.41026259E+03  0.95559290E+04                                 7.709349                            6.753215      -0.167077       1.949857                    0.997190      29.162164      84.874044       0.630819       0.416860      -1.058413      -0.044498       0.024834      -0.097825       0.110302       0.023914       0.031174      -0.033801      -0.032318       0.055386      -0.062261       0.013935       0.048326              8.276500       7.165349      -1.024118      -0.775995       6.992246       1.752783      10.671905           0.000000
          196              C      17.397366      17.223132       9.396759       0.655815      19.255574 0.23367849E+03  0.47795206E+04                                 6.727874                            5.509845      -0.026408       2.061408                    0.999641      21.756927      61.456720       0.614680       0.487182      -1.007081      -0.052929       0.014191       0.026028       0.060666       0.028522      -0.023176      -0.048675      -0.130868      -0.112521      -0.066627      -0.042364       0.108991              7.348532       7.249405      -1.124904      -0.160213       5.155450       2.358736       9.640741           0.000001
          197              C      13.132683      11.245070      17.854573       0.704947      19.654317 0.22280753E+03  0.45156691E+04                                 6.879788                            5.432361      -0.138519       2.034745                    0.999221      21.336616      60.537815       0.608464       0.496682      -0.999468       0.050491      -0.034215       0.013162       0.062396       0.074700      -0.017685      -0.032156       0.004139      -0.130808      -0.062878      -0.041989       0.104867              7.713254       6.960513      -2.639124      -0.768760       6.944786       2.292735       9.234464           0.000001
          198              C      11.976768      12.190590      17.647866      -0.225511      25.857725 0.39410915E+03  0.90431561E+04                                 7.548727                            6.516439       0.048766       2.019887                    0.998742      28.514620      81.051060       0.660644       0.404050      -1.071988      -0.061310       0.043726       0.086125       0.114405      -0.006096      -0.053356       0.012482      -0.015528       0.118848      -0.057040      -0.014340       0.071380              8.140461       9.315143      -1.841160      -1.714294       7.344302       0.964113       7.761938           0.000003
          199              C       4.322118      11.746862       1.126662      -0.217514      25.243173 0.39759571E+03  0.91804303E+04                                 7.502439                            6.603191      -0.144050       1.967374                    0.995968      28.705834      82.941947       0.645041       0.411242      -1.062950       0.088210       0.059004      -0.042342       0.114260       0.035840      -0.035136      -0.022717      -0.020190      -0.098624      -0.053540      -0.015630       0.069170              7.954517       8.781923       0.059874      -1.479095       6.204655       0.102738       8.876973          -0.000001
          200              C      16.057175      11.873589       2.603921       0.666028      19.322845 0.23449507E+03  0.48082268E+04                                 6.792210                            5.554188      -0.073323       2.046597                    0.999743      21.835467      62.084917       0.605503       0.493331      -1.002296       0.005426       0.015885       0.038657       0.042144      -0.055551       0.012737       0.000459      -0.113206      -0.204040      -0.073240      -0.040182       0.113422              7.397662       8.487885       1.358984      -1.290929       4.561398       0.111864       9.143705          -0.000001
          201              C       6.379074       9.545946       3.869179       0.729239      19.380820 0.21909345E+03  0.44295691E+04                                 6.862418                            5.419057      -0.210445       2.014472                    0.999194      21.262057      60.600345       0.602733       0.502631      -0.994744      -0.023129       0.057163      -0.018786       0.064463       0.028506       0.073968       0.024892       0.033239       0.170827      -0.067008      -0.045515       0.112522              7.666845       8.264073      -1.630098      -2.930954       8.442093      -0.284026       6.294369           0.000000
          202              C       6.833782       8.113059       4.114049      -0.220630      26.962978 0.43488403E+03  0.10267981E+05                                 7.883329                            6.943203      -0.125019       1.954428                    0.998612      29.598848      86.453882       0.624047       0.415698      -1.060195       0.086294      -0.041621      -0.067711       0.117319      -0.012779      -0.013084       0.041275       0.082427       0.040502      -0.068998       0.017095       0.051902              8.411452       7.763790      -2.368767      -1.396099       9.739459       0.644940       7.731108           0.000001
          203              C       8.924242       6.847619       3.929620      -0.240028      26.365728 0.43635388E+03  0.10337381E+05                                 7.738816                            6.939460      -0.110164       1.942575                    0.999284      30.450697      89.827583       0.624728       0.413851      -1.058706      -0.070570       0.041735      -0.045338       0.093689      -0.064224       0.016265      -0.010522       0.051835      -0.004612      -0.068490      -0.006441       0.074931              8.000354       8.234925       0.404582       0.486963       8.173124       0.082314       7.593015           0.000002
          204              C       9.990413       7.773417       4.406214       0.639791      20.071035 0.25242307E+03  0.52657056E+04                                 6.896004                            5.740659      -0.292181       1.960452                    0.999508      22.557194      64.437702       0.599726       0.489582      -1.005418       0.021690       0.046856       0.008257       0.052289      -0.004258      -0.068504       0.038223       0.028027       0.122678      -0.068342      -0.030012       0.098354              7.229210       7.495465       0.646928       2.161422       8.117213      -1.053109       6.074951           0.000002
          205              C      10.406829      12.308367       3.150087       0.737822      18.303242 0.20556625E+03  0.40916087E+04                                 6.610829                            5.264601      -0.102496       2.066028                    0.999526      20.651636      58.459176       0.608630       0.505604      -0.992982      -0.052145       0.026882      -0.006912       0.059072       0.021628      -0.040387      -0.041547       0.010628       0.279580      -0.069541      -0.047328       0.116869              7.324368       7.789577       0.064173       0.919768       9.391989       2.048813       4.791538          -0.000001
          206              C      11.584284      11.370700       3.230250      -0.230840      27.215733 0.43108524E+03  0.10143760E+05                                 7.894864                            6.892919      -0.129415       1.964501                    0.997016      29.145596      84.651705       0.629790       0.413309      -1.063003       0.005564      -0.084083      -0.072954       0.111459       0.001620      -0.002450       0.043168      -0.063496       0.093556      -0.047635      -0.019858       0.067493              8.506593       8.457197      -0.663457       0.475525       8.463844       1.736145       8.598739          -0.000002
          207              C      12.091642      10.746197       0.940406      -0.222018      25.956322 0.40902636E+03  0.95182779E+04                                 7.689623                            6.736111      -0.155841       1.953765                    0.997337      29.112777      84.642351       0.632704       0.416005      -1.059143      -0.044550      -0.024662       0.097889       0.110342      -0.024314      -0.031780      -0.034387      -0.034593       0.053109      -0.063472       0.014525       0.048948              8.254897       7.150208       1.018632       0.773812       6.976924       1.745515      10.637558           0.000000
          208              C      17.397366      10.167346      17.993716       0.653845      19.287414 0.23416601E+03  0.47919063E+04                                 6.733592                            5.514466      -0.025856       2.061287                    0.999651      21.783667      61.544324       0.614621       0.486984      -1.007201      -0.053522      -0.013823      -0.025111       0.060715      -0.028830       0.024556      -0.048071      -0.131513      -0.112801      -0.068048      -0.041185       0.109233              7.354870       7.256032       1.126555       0.160761       5.159987       2.361121       9.648589           0.000001
          209              C      16.124184       8.724415       7.015249       0.704620      19.643024 0.22264372E+03  0.45111773E+04                                 6.875642                            5.429203      -0.137916       2.035059                    0.999209      21.324709      60.481183       0.608883       0.496470      -0.999651       0.049175       0.012756       0.034768       0.061561      -0.017303      -0.074921       0.032143       0.067781       0.062431      -0.063149      -0.042102       0.105251              7.708540       6.955583      -0.768326       2.636846       9.229261      -2.291681       6.940777           0.000001
          210              C      14.968269       8.517708       6.069729      -0.226217      25.895246 0.39482810E+03  0.90639540E+04                                 7.559655                            6.525902       0.044811       2.018540                    0.998715      28.533885      81.130101       0.659617       0.404487      -1.071679      -0.060095       0.084625      -0.043933       0.112707      -0.053250       0.005375      -0.012518      -0.068368      -0.034263      -0.057604      -0.013610       0.071215              8.152839       9.329681      -1.720723       1.849387       7.774559      -0.968350       7.354278           0.000003
          211              C      13.296618      10.256821       6.513455      -0.219274      25.298827 0.39878218E+03  0.92150644E+04                                 7.515418                            6.614906      -0.146561       1.965947                    0.996026      28.745413      83.100053       0.644170       0.411475      -1.062757       0.087975      -0.041871      -0.059479       0.114151      -0.035951      -0.035968       0.023344       0.039320       0.080705      -0.054477      -0.015593       0.070070              7.968183       8.796456      -1.484692      -0.062717       8.894844      -0.102795       6.213250          -0.000001
          212              C      13.065674      11.734080       6.386728       0.666153      19.310601 0.23430657E+03  0.48035587E+04                                 6.790457                            5.552812      -0.077566       2.045532                    0.999753      21.827602      62.064235       0.605417       0.493484      -1.002184       0.004858       0.039387      -0.015598       0.042640       0.011869       0.055323      -0.000198       0.043772       0.271131      -0.071871      -0.041087       0.112958              7.395623       8.485309      -1.290591      -1.358720       9.140879      -0.111411       4.560682          -0.000001
          213              C      15.353573      12.999338       8.714371       0.730139      19.347895 0.21862376E+03  0.44178434E+04                                 6.856305                            5.414230      -0.201555       2.017874                    0.999163      21.239413      60.526856       0.602818       0.502814      -0.994621      -0.024820      -0.017543      -0.057698       0.065214       0.074626      -0.028185      -0.024661      -0.069070      -0.135712      -0.067197      -0.045852       0.113050              7.659994       8.256738      -2.927365       1.628692       6.288158       0.283615       8.435085           0.000000
          214              C      15.808281      13.244209      10.147258      -0.224064      27.075252 0.43716479E+03  0.10336478E+05                                 7.909856                            6.965387      -0.127126       1.952673                    0.998638      29.678764      86.780027       0.622447       0.416176      -1.059773       0.087902      -0.068482       0.040229       0.118469      -0.012765       0.012944      -0.040220       0.019243      -0.144537      -0.068201       0.016979       0.051222              8.441154       7.790872      -1.406668       2.384978       7.755397      -0.649657       9.777192           0.000002
          215              C      17.898741      13.059780      11.412698      -0.240517      26.377292 0.43662889E+03  0.10346817E+05                                 7.746897                            6.946687      -0.117407       1.940643                    0.999245      30.462038      89.910366       0.623645       0.414452      -1.058190      -0.070897      -0.045064      -0.041857       0.093857       0.015552       0.064529       0.010655       0.026990      -0.075042      -0.068894      -0.005690       0.074585              8.008727       8.244612       0.488678      -0.404308       7.599161      -0.081701       8.182409           0.000002
          216              C      18.964912      13.536374      10.486900       0.641696      20.038230 0.25192234E+03  0.52526687E+04                                 6.888795                            5.734981      -0.289601       1.961617                    0.999517      22.533695      64.355368       0.600018       0.489586      -1.005413       0.021710       0.008634      -0.046984       0.052473      -0.067938       0.003982      -0.038674      -0.047147      -0.099915      -0.068455      -0.029019       0.097474              7.221595       7.488180       2.158714      -0.646073       6.068552       1.051741       8.108052           0.000001
          217              C       7.415329      12.280246       5.951950       0.738678      18.275571 0.20520786E+03  0.40823216E+04                                 6.602768                            5.259010      -0.098181       2.067948                    0.999526      20.626075      58.354038       0.609183       0.505412      -0.993167      -0.051715      -0.007068      -0.027237       0.058875      -0.039699      -0.021032       0.041257      -0.133494      -0.156343      -0.069032      -0.046961       0.115993              7.314984       7.778386       0.917911      -0.063663       4.785917      -2.045857       9.380648          -0.000001
          218              C       8.592784      12.360409       6.889618      -0.229850      27.193123 0.43058612E+03  0.10129060E+05                                 7.891747                            6.890019      -0.130266       1.964435                    0.997044      29.128969      84.590506       0.629774       0.413440      -1.062921       0.006794      -0.072050       0.084814       0.111494      -0.001804      -0.001731      -0.043000      -0.079106       0.049222      -0.047976      -0.019547       0.067524              8.503390       8.452157       0.476244       0.662568       8.597372      -1.735896       8.460642          -0.000002
          219              C       9.100142      10.070566       7.514120      -0.223651      25.998511 0.40991521E+03  0.95440511E+04                                 7.697910                            6.743368      -0.151511       1.954719                    0.997258      29.141862      84.746928       0.632377       0.415998      -1.059157      -0.046338       0.098961       0.023699       0.111813      -0.031337       0.023781       0.034528      -0.046884       0.024822      -0.063283       0.013284       0.050000              8.263892       7.156816       0.774586      -1.020790      10.653767      -1.749094       6.981093           0.000000
          220              C       8.422866       8.863559       8.092972       0.654618      19.272042 0.23392455E+03  0.47860609E+04                                 6.732848                            5.513608      -0.029237       2.060254                    0.999631      21.772629      61.521202       0.614294       0.487335      -1.006950      -0.053019      -0.024753       0.013779       0.060113       0.023753       0.028666       0.048466      -0.009483       0.252677      -0.067164      -0.041881       0.109044              7.354181       7.254197       0.160018      -1.125617       9.649435      -2.360791       5.158912           0.000001
          221              C       4.158185       0.405744       2.114910       0.705809      19.640067 0.22260128E+03  0.45102327E+04                                 6.875152                            5.428769      -0.137764       2.035081                    0.999176      21.325320      60.488056       0.608875       0.496485      -0.999614       0.050387      -0.011551      -0.035059       0.062461       0.017315       0.074865       0.032273       0.065718       0.061655      -0.062947      -0.041813       0.104760              7.708012       6.954585       0.768760      -2.635825       9.229844      -2.291624       6.939607           0.000000
          222              C       3.002269       0.612451       3.060429      -0.226904      25.902594 0.39495423E+03  0.90670177E+04                                 7.561011                            6.527280       0.043776       2.018232                    0.998755      28.533311      81.112972       0.659537       0.404528      -1.071717      -0.059339      -0.085521       0.044448       0.113184       0.054235      -0.006295      -0.011886      -0.068428      -0.033236      -0.058587      -0.013259       0.071846              8.154373       9.331648       1.722636      -1.851828       7.776595      -0.968888       7.354876           0.000003
          223              C       7.313618      17.133656       2.616703      -0.219396      25.300585 0.39883909E+03  0.92178214E+04                                 7.521449                            6.620445      -0.157972       1.962821                    0.995897      28.749143      83.150135       0.643084       0.412105      -1.062222       0.088444       0.041735       0.058190       0.113799       0.036167       0.036400       0.022259       0.038313       0.080338      -0.054318      -0.015508       0.069826              7.974514       8.801823       1.489069       0.063277       8.903194      -0.104537       6.218526          -0.000001
          224              C       7.082674      15.656396       2.743430       0.664817      19.340727 0.23473217E+03  0.48141993E+04                                 6.795334                            5.556181      -0.075098       2.045834                    0.999718      21.846855      62.120026       0.605541       0.493187      -1.002391       0.004720      -0.038356       0.014500       0.041276      -0.011789      -0.055460      -0.000217       0.044069       0.271409      -0.071984      -0.041161       0.113145              7.401306       8.493427       1.292414       1.359726       9.147088      -0.112549       4.563404          -0.000001
          225              C       9.370574      14.391138       0.415787       0.730387      19.356880 0.21877564E+03  0.44219731E+04                                 6.860588                            5.417879      -0.206633       2.015941                    0.999163      21.247677      60.570782       0.602279       0.503142      -0.994393      -0.023427       0.018932       0.057638       0.065034      -0.074200       0.027613      -0.024946      -0.069030      -0.134527      -0.066375      -0.046094       0.112469              7.664671       8.260950       2.929743      -1.629242       6.292310       0.283939       8.440753           0.000000
          226              C      15.808281      14.146269      17.243217      -0.219549      26.951563 0.43469332E+03  0.10263353E+05                                 7.881787                            6.941694      -0.125090       1.954478                    0.998582      29.597676      86.477468       0.624052       0.415699      -1.060090       0.088762       0.067382      -0.041385       0.118877       0.012859      -0.012779      -0.041843       0.018689      -0.148138      -0.070247       0.017960       0.052287              8.409706       7.763338       1.395775      -2.365394       7.729289      -0.645062       9.736491           0.000001
          227              C      17.898741      14.330699      15.977777      -0.239837      26.346228 0.43590647E+03  0.10323699E+05                                 7.732896                            6.933913      -0.110142       1.942922                    0.999310      30.434812      89.754967       0.625273       0.413614      -1.058902      -0.070676       0.044773       0.041231       0.093272      -0.015555      -0.064063       0.011333       0.027433      -0.078798      -0.069067      -0.005495       0.074562              7.994376       8.228780      -0.485817       0.404236       7.587897      -0.082617       8.166452           0.000002
          228              C      18.964912      13.854104      16.903575       0.638553      20.084753 0.25263454E+03  0.52711737E+04                                 6.898365                            5.742487      -0.288143       1.961544                    0.999517      22.568962      64.475918       0.599726       0.489484      -1.005477       0.021094      -0.008310       0.046090       0.051364       0.068932      -0.003923      -0.038892      -0.047402      -0.103187      -0.069293      -0.029598       0.098892              7.231801       7.498647      -2.162725       0.647339       6.077563       1.053259       8.119194           0.000002
          229              C      13.398329      15.110230       3.178208       0.734860      18.336592 0.20601277E+03  0.41021164E+04                                 6.614315                            5.267156      -0.096986       2.067639                    0.999527      20.669098      58.491988       0.609120       0.504998      -0.993426      -0.050643       0.005933       0.026298       0.057371       0.040419       0.021108       0.042026      -0.134804      -0.159651      -0.069993      -0.047697       0.117690              7.328288       7.793218      -0.919871       0.064375       4.793831      -2.050792       9.397817          -0.000001
          230              C      14.575784      15.030067       2.240541      -0.229018      27.165119 0.43000194E+03  0.10113568E+05                                 7.893758                            6.891891      -0.139984       1.961882                    0.996871      29.121042      84.606129       0.628687       0.414226      -1.062240       0.006154       0.072364      -0.084229       0.111216       0.002342       0.001973      -0.042533      -0.078343       0.049004      -0.047665      -0.019168       0.066833              8.505482       8.455315      -0.474989      -0.663057       8.597959      -1.736864       8.463173          -0.000002
          231              C      15.083142      17.319911       1.616038      -0.220619      25.957935 0.40907378E+03  0.95213337E+04                                 7.696828                            6.742156      -0.162373       1.951745                    0.997182      29.121337      84.724635       0.631514       0.416704      -1.058512      -0.045276      -0.098765      -0.024198       0.111310       0.031483      -0.023634       0.034722      -0.045596       0.024010      -0.063132       0.013293       0.049839              8.262924       7.154763      -0.775264       1.020646      10.650957      -1.748440       6.983051           0.000000
          232              C       8.422867       0.266601       1.037186       0.652140      19.307076 0.23444376E+03  0.47988232E+04                                 6.736514                            5.516452      -0.027986       2.060256                    0.999647      21.797161      61.582447       0.614749       0.486757      -1.007358      -0.053226       0.024709      -0.013592       0.060235      -0.023873      -0.028660       0.048971      -0.009345       0.254740      -0.067689      -0.042199       0.109888              7.358345       7.258130      -0.161083       1.127132       9.654838      -2.362875       5.162067           0.000001
          233              N      12.535581       3.490278       9.805790      -0.395236      34.671176 0.57600479E+03  0.14365342E+05                                 9.075514                            7.867049      -0.269041       1.917806                    0.998816      30.076103      85.826435       0.609519       0.402929      -1.085195       0.135751      -0.125457      -0.161894       0.245718       0.002006       0.172851      -0.028144      -0.118667      -0.067681      -0.210148       0.066941       0.143207              9.948893      11.540681       0.276007       4.125796       8.068528       1.002804      10.237471          -0.000002
          234              N      16.053584      16.743251      12.340322      -0.403982      34.394537 0.62132324E+03  0.15859245E+05                                 9.082845                            8.231888      -0.459577       1.836704                    0.998782      31.548869      92.357224       0.586717       0.408990      -1.076551       0.052835      -0.097976       0.200514       0.229340       0.114130      -0.040877       0.108038       0.136889       0.012295      -0.199447       0.064629       0.134819              9.507491      10.145720       2.489642       0.284623       8.598985       1.160839       9.777767           0.000000
          235              N       6.468819       1.206643      11.314092      -0.381429      32.575768 0.55823321E+03  0.13818965E+05                                 8.622691                            7.683536      -0.253552       1.917981                    0.999137      29.980658      85.347237       0.623890       0.396586      -1.089075      -0.171385       0.160607      -0.010777       0.235125       0.083754       0.038771       0.011970      -0.208278       0.352775      -0.195848       0.064614       0.131234              9.222700       6.549400      -0.426227       0.859286       8.886651       2.323870      12.232051          -0.000002
          236              N      18.518580       5.639883      17.584685      -0.395719      34.703680 0.57668243E+03  0.14387330E+05                                 9.084846                            7.874791      -0.268366       1.917965                    0.998836      30.097500      85.919477       0.608821       0.403248      -1.084915       0.136695       0.124086       0.162431       0.245900      -0.002203      -0.171568      -0.028631      -0.119092      -0.071764      -0.209328       0.067628       0.141699              9.959691      11.554664      -0.277505      -4.131994       8.074486       1.005146      10.249922          -0.000002
          237              N      16.053584      10.647227      15.050153      -0.404030      34.391138 0.62118540E+03  0.15853286E+05                                 9.079777                            8.229511      -0.455276       1.838006                    0.998757      31.540193      92.295023       0.587016       0.408844      -1.076753       0.053469       0.097707      -0.200651       0.229492      -0.114374       0.040792       0.107749       0.137155       0.010533      -0.199324       0.064024       0.135300              9.504272      10.142293      -2.489559      -0.284512       8.596364       1.159423       9.774158           0.000000
          238              N      12.451818       7.923519      16.076383      -0.380609      32.556357 0.55781028E+03  0.13806573E+05                                 8.622899                            7.683913      -0.250787       1.919262                    0.999084      29.970230      85.325604       0.623443       0.396926      -1.088787      -0.170840      -0.159851       0.010673       0.234206      -0.083874      -0.039187       0.011622      -0.208482       0.353154      -0.196167       0.064863       0.131305              9.223292       6.549802       0.426888      -0.857772       8.888106       2.325869      12.231967          -0.000002
          239              N       9.544080       8.454528      12.620435      -0.393896      34.629157 0.57506662E+03  0.14336695E+05                                 9.070443                            7.862182      -0.264533       1.919535                    0.998799      30.057530      85.769349       0.609503       0.403087      -1.085043       0.136719       0.162871      -0.123821       0.246071      -0.171582       0.002761       0.029079      -0.025533       0.214642      -0.209529       0.067762       0.141767              9.943557      11.533757      -4.124200       0.277735      10.231027      -1.002508       8.065886          -0.000002
          240              N       7.079085       5.919996       7.613091      -0.404308      34.372063 0.62061071E+03  0.15833485E+05                                 9.070506                            8.219859      -0.459167       1.837006                    0.998776      31.522354      92.199932       0.588042       0.408264      -1.077235       0.052850      -0.201767      -0.097487       0.230231       0.040436       0.115204      -0.107422       0.062078      -0.212496      -0.199606       0.063875       0.135731              9.495196      10.132856      -0.283801       2.487125       9.764538      -1.160881       8.588194           0.000000
          241              N      15.443319       6.946226      10.336800      -0.381587      32.619659 0.55926083E+03  0.13856616E+05                                 8.650737                            7.707591      -0.274645       1.911930                    0.999066      30.021797      85.619961       0.620596       0.398340      -1.087416      -0.170558       0.010073       0.160326       0.234299      -0.038142       0.083484      -0.012099      -0.279405       0.137045      -0.195180       0.064707       0.130472              9.254037       6.571739      -0.860529      -0.431576      12.276400      -2.338630       8.913971          -0.000002
          242              N      15.527081       0.675633      14.770040      -0.392915      34.610023 0.57464285E+03  0.14324053E+05                                 9.071051                            7.862900      -0.268876       1.918402                    0.998858      30.047157      85.744555       0.609031       0.403458      -1.084751       0.137368      -0.163109       0.123347       0.246352       0.172815      -0.002602       0.028931      -0.023310       0.216831      -0.211008       0.068501       0.142508              9.943941      11.534096       4.124616      -0.276670      10.231958      -1.001871       8.065769          -0.000002
          243              N       7.079085       3.210164       1.517067      -0.406571      34.459452 0.62281552E+03  0.15905460E+05                                 9.090448                            8.239019      -0.460999       1.835600                    0.998934      31.584767      92.459123       0.586809       0.408717      -1.076826       0.051746       0.199972       0.097555       0.228437      -0.041244      -0.114040      -0.107767       0.062491      -0.211128      -0.199293       0.064685       0.134608              9.515635      10.155590       0.286611      -2.492515       9.785979      -1.160537       8.605335           0.000000
          244              N       9.460319       2.183936      17.053675      -0.382356      32.610891 0.55901797E+03  0.13844101E+05                                 8.631694                            7.691191      -0.258224       1.916569                    0.999096      30.004729      85.450474       0.623267       0.396819      -1.088849      -0.170936      -0.009582      -0.159848       0.234227       0.038722      -0.084340      -0.012105      -0.280312       0.136253      -0.196117       0.064840       0.131277              9.233116       6.555776       0.858141       0.428600      12.246369      -2.329361       8.897204          -0.000002
          245              N      11.396417      14.770041       8.454527      -0.395236      34.671177 0.57600482E+03  0.14365342E+05                                 9.075514                            7.867049      -0.269041       1.917806                    0.998816      30.076104      85.826436       0.609519       0.402929      -1.085195      -0.135751       0.125457       0.161893       0.245718       0.002006       0.172851      -0.028144      -0.118667      -0.067681      -0.210148       0.066941       0.143207              9.948893      11.540681       0.276007       4.125796       8.068528       1.002804      10.237470          -0.000002
          246              N       7.878414       1.517068       5.919995      -0.403982      34.394539 0.62132329E+03  0.15859246E+05                                 9.082845                            8.231888      -0.459576       1.836704                    0.998782      31.548869      92.357220       0.586717       0.408990      -1.076551      -0.052835       0.097976      -0.200514       0.229340       0.114130      -0.040877       0.108038       0.136889       0.012295      -0.199447       0.064629       0.134819              9.507491      10.145720       2.489642       0.284623       8.598985       1.160839       9.777767           0.000000
          247              N      17.463179      17.053676       6.946225      -0.381429      32.575768 0.55823321E+03  0.13818965E+05                                 8.622692                            7.683536      -0.253552       1.917980                    0.999137      29.980658      85.347238       0.623890       0.396586      -1.089075       0.171385      -0.160607       0.010777       0.235125       0.083754       0.038771       0.011970      -0.208278       0.352775      -0.195848       0.064614       0.131234              9.222701       6.549400      -0.426227       0.859286       8.886651       2.323870      12.232051          -0.000002
          248              N       5.413418      12.620436       0.675632      -0.395719      34.703678 0.57668239E+03  0.14387329E+05                                 9.084846                            7.874791      -0.268366       1.917965                    0.998836      30.097499      85.919475       0.608821       0.403248      -1.084915      -0.136695      -0.124086      -0.162431       0.245900      -0.002203      -0.171568      -0.028631      -0.119092      -0.071764      -0.209328       0.067628       0.141699              9.959691      11.554664      -0.277505      -4.131994       8.074486       1.005146      10.249922          -0.000002
          249              N       7.878414       7.613092       3.210164      -0.404030      34.391137 0.62118539E+03  0.15853285E+05                                 9.079777                            8.229511      -0.455276       1.838006                    0.998757      31.540192      92.295019       0.587016       0.408844      -1.076753      -0.053469      -0.097707       0.200651       0.229492      -0.114374       0.040792       0.107749       0.137155       0.010533      -0.199324       0.064024       0.135300              9.504272      10.142293      -2.489559      -0.284512       8.596364       1.159423       9.774158           0.000000
          250              N      11.480180      10.336800       2.183934      -0.380609      32.556357 0.55781028E+03  0.13806573E+05                                 8.622899                            7.683914      -0.250787       1.919262                    0.999084      29.970230      85.325605       0.623443       0.396926      -1.088787       0.170840       0.159851      -0.010673       0.234206      -0.083874      -0.039187       0.011622      -0.208482       0.353154      -0.196167       0.064863       0.131305              9.223292       6.549803       0.426888      -0.857772       8.888106       2.325869      12.231968          -0.000002
          251              N      14.387918       9.805791       5.639882      -0.393896      34.629155 0.57506658E+03  0.14336693E+05                                 9.070443                            7.862182      -0.264533       1.919535                    0.998799      30.057529      85.769346       0.609503       0.403087      -1.085043      -0.136719      -0.162871       0.123821       0.246071      -0.171582       0.002761       0.029079      -0.025533       0.214642      -0.209529       0.067762       0.141767              9.943556      11.533757      -4.124200       0.277735      10.231027      -1.002508       8.065885          -0.000002
          252              N      16.852913      12.340323      10.647226      -0.404308      34.372064 0.62061072E+03  0.15833486E+05                                 9.070506                            8.219859      -0.459167       1.837006                    0.998776      31.522354      92.199932       0.588042       0.408264      -1.077235      -0.052849       0.201767       0.097487       0.230231       0.040436       0.115204      -0.107422       0.062078      -0.212496      -0.199606       0.063875       0.135731              9.495196      10.132856      -0.283801       2.487125       9.764538      -1.160881       8.588194           0.000000
          253              N       8.488679      11.314093       7.923517      -0.381587      32.619659 0.55926085E+03  0.13856617E+05                                 8.650737                            7.707592      -0.274645       1.911930                    0.999066      30.021797      85.619962       0.620596       0.398340      -1.087416       0.170558      -0.010073      -0.160326       0.234299      -0.038142       0.083484      -0.012099      -0.279405       0.137045      -0.195180       0.064707       0.130472              9.254037       6.571738      -0.860529      -0.431576      12.276400      -2.338630       8.913972          -0.000002
          254              N       8.404917      17.584686       3.490277      -0.392915      34.610023 0.57464284E+03  0.14324053E+05                                 9.071051                            7.862900      -0.268876       1.918402                    0.998858      30.047157      85.744555       0.609031       0.403458      -1.084751      -0.137368       0.163109      -0.123347       0.246352       0.172815      -0.002602       0.028931      -0.023310       0.216831      -0.211008       0.068501       0.142508              9.943941      11.534097       4.124616      -0.276670      10.231957      -1.001871       8.065769          -0.000002
          255              N      16.852913      15.050155      16.743250      -0.406572      34.459452 0.62281554E+03  0.15905460E+05                                 9.090448                            8.239019      -0.460999       1.835600                    0.998934      31.584767      92.459123       0.586809       0.408717      -1.076826      -0.051746      -0.199972      -0.097555       0.228437      -0.041244      -0.114040      -0.107767       0.062491      -0.211128      -0.199293       0.064685       0.134608              9.515635      10.155590       0.286611      -2.492515       9.785979      -1.160536       8.605335           0.000000
          256              N      14.471679      16.076383       1.206642      -0.382356      32.610892 0.55901800E+03  0.13844102E+05                                 8.631694                            7.691192      -0.258224       1.916569                    0.999096      30.004730      85.450480       0.623267       0.396819      -1.088849       0.170936       0.009582       0.159848       0.234227       0.038722      -0.084340      -0.012105      -0.280312       0.136253      -0.196117       0.064840       0.131277              9.233117       6.555776       0.858141       0.428600      12.246370      -2.329361       8.897205          -0.000002
          257              O      10.341017       1.998775       9.895996      -0.707181      47.834058 0.85068632E+03  0.23019706E+05                                10.567824                            9.224359      -0.349172       1.895145                    0.995489      31.418037      88.669706       0.603450       0.375089      -1.122475      -0.004327      -0.020954      -0.051787       0.056032      -0.077330      -0.013358      -0.033111       0.037787       0.067859      -0.100511       0.029796       0.070715             11.306189       8.615510       0.830451      -2.381088       9.346642       1.307173      15.956416          -0.000001
          258              O      10.362555       1.518711       7.708958      -0.620584      42.831732 0.63689043E+03  0.15948261E+05                                 9.734804                            7.863141       0.148969       2.100044                    0.993938      28.281143      75.489183       0.671891       0.364048      -1.136779       0.001158       0.042073       0.009488       0.043145      -0.055271       0.044272       0.010718      -0.020825       0.039756      -0.081193       0.019966       0.061228             11.201785       7.987173       2.658428       4.010807      10.668293       5.679934      14.949890           0.000000
          259              O      12.926869       3.292702      12.429433      -0.758779      47.533796 0.89535717E+03  0.24498508E+05                                10.462193                            9.379395      -0.217996       1.919017                    0.996826      32.266328      91.059008       0.607545       0.368455      -1.129426       0.051947       0.026962      -0.013290       0.060017       0.023905      -0.065515       0.041507      -0.053722      -0.143192      -0.108843       0.042954       0.065890             11.218573      13.479432      -1.918278      -1.270691       8.429449       1.312828      11.746838          -0.000004
          260              O      14.862968       2.300253      12.288280      -0.582725      32.162902 0.49224648E+03  0.11523520E+05                                 7.865308                            6.762879       0.925973       2.362071                    0.997390      26.899471      68.760958       0.750917       0.348427      -1.152692       0.018291       0.004085      -0.031180       0.036379       0.020748       0.055598      -0.023033      -0.023709      -0.241630      -0.109235       0.044188       0.065047              8.533481      12.202775      -1.889447       2.352093       5.698628      -1.102358       7.699040          -0.000002
          261              O      10.792135       1.173044      12.341418      -0.721518      48.651929 0.85479570E+03  0.23126555E+05                                10.653544                            9.207365      -0.234591       1.927130                    0.995627      31.548267      88.624728       0.608720       0.371912      -1.126433       0.034304      -0.014871       0.028974       0.047301      -0.062971      -0.021983      -0.010759       0.081837       0.173244      -0.106414       0.037496       0.068918             11.579870      11.511384      -2.118424       4.850412      11.631641      -2.417607      11.596586          -0.000003
          262              O      12.644471       0.734979      13.527060      -0.643478      41.606686 0.62075707E+03  0.15473423E+05                                 9.577533                            7.777180       0.136051       2.091277                    0.993948      28.561310      76.523207       0.672493       0.365388      -1.133641      -0.022739      -0.039969      -0.036525       0.058725      -0.011179      -0.027110       0.012502       0.091868       0.154582      -0.073761       0.004678       0.069082             10.946670      14.158685       3.993319       5.658685       8.533615       1.939154      10.147710          -0.000001
          263              O      12.980715      16.372202      14.173658      -0.620447      29.727435 0.47049059E+03  0.10902393E+05                                 7.314305                            6.500171       0.818211       2.264543                    0.999776      28.578954      72.943140       0.784884       0.336767      -1.161268       0.004502       0.010069      -0.014868       0.018513       0.089508      -0.004975      -0.007913       0.105902       0.174024      -0.133104       0.054755       0.078349              7.497249       8.906932       1.381309      -2.942475       6.063038      -1.481857       7.521777           0.000012
          264              O      14.021757      18.101088      13.200383      -0.678358      39.006254 0.68967679E+03  0.17630179E+05                                 9.030267                            8.158943       0.177548       2.081268                    0.995105      29.609872      80.046420       0.661975       0.361954      -1.137588      -0.026828      -0.035605       0.062206       0.076531       0.018572       0.058243      -0.019861      -0.075403      -0.031303      -0.086368       0.036849       0.049519              9.322695       6.727248      -1.061707      -0.051933      12.794836      -2.392202       8.446003          -0.000002
          265              O       8.609536       2.696868      11.775531      -0.722545      48.547992 0.81895871E+03  0.21904226E+05                                10.607777                            8.982958      -0.232761       1.939843                    0.994668      30.909565      86.118094       0.619772       0.369494      -1.129135      -0.042887       0.019276       0.012939       0.048767      -0.065715      -0.000705      -0.026368       0.059133       0.175247      -0.104408       0.035716       0.068692             11.742320      15.372254      -3.484674      -2.614400      11.468393       2.487409       8.386314          -0.000002
          266              O       7.435671       4.313088      12.734380      -0.634348      43.828055 0.66884778E+03  0.16964729E+05                                 9.858747                            8.069609       0.141271       2.088976                    0.994384      28.668918      77.164710       0.661420       0.365098      -1.135294      -0.004995      -0.049255       0.015582       0.051902      -0.025126       0.030530      -0.006154      -0.052760       0.216376      -0.077160      -0.003055       0.080215             11.112902       7.353242      -1.831426      -0.777242      17.926665       3.979459       8.058799          -0.000004
          267              O       5.884878       0.818063       7.851936      -0.540657      28.943862 0.45937056E+03  0.10597969E+05                                 7.365195                            6.592235       0.840027       2.340510                    0.997150      26.557387      67.984045       0.748364       0.354759      -1.144448       0.032620      -0.000541      -0.025513       0.041415       0.049634       0.046593      -0.022941      -0.152074       0.114419      -0.125892       0.050829       0.075063              7.728318       6.274087       0.585573       2.027456       5.871194       2.019077      11.039671           0.000003
          268              O       7.799438       0.809663       8.946095      -0.769934      45.746745 0.89853731E+03  0.24599396E+05                                10.149003                            9.389911      -0.191876       1.925528                    0.996687      32.395237      91.352384       0.607994       0.367975      -1.130159      -0.048346       0.037292      -0.023179       0.065309       0.004154       0.007454      -0.024710      -0.004106      -0.296820      -0.103321       0.046854       0.056466             10.490277      14.093895      -2.341627       0.245265       8.112725       1.052841       9.264210          -0.000001
          269              O      16.324016       7.131386      17.494479      -0.707292      47.859196 0.85131937E+03  0.23043188E+05                                10.575371                            9.230728      -0.345737       1.896031                    0.995470      31.428083      88.736279       0.602900       0.375328      -1.122196      -0.003951       0.020755       0.052271       0.056380       0.077224       0.013417      -0.033111       0.037400       0.067141      -0.100293       0.029622       0.070671             11.314371       8.623144      -0.831473       2.383823       9.353158       1.308217      15.966809          -0.000001
          270              O      10.362556       7.611448       1.421200      -0.620214      42.796023 0.63628052E+03  0.15928606E+05                                 9.727587                            7.857801       0.147725       2.099877                    0.994036      28.270912      75.442715       0.672345       0.363902      -1.136934       0.001365      -0.042197      -0.009709       0.043322       0.055080      -0.044688       0.010443      -0.020844       0.040637      -0.081251       0.019773       0.061478             11.193020       7.981733      -2.656071      -4.007372      10.660054       5.674411      14.937272          -0.000000
          271              O       6.943869       5.837460      14.961043      -0.758564      47.477725 0.89399316E+03  0.24450196E+05                                10.451599                            9.370368      -0.213644       1.920671                    0.996829      32.243486      90.953826       0.608062       0.368307      -1.129617       0.052302      -0.026657       0.012763       0.060074      -0.023881       0.066034       0.041623      -0.053749      -0.140427      -0.108953       0.043265       0.065689             11.206683      13.465210       1.916508       1.272025       8.421711       1.311844      11.733128          -0.000004
          272              O       8.879967       6.829908      15.102195      -0.583482      32.202279 0.49303530E+03  0.11546903E+05                                 7.872707                            6.769029       0.924021       2.361328                    0.997345      26.914465      68.819693       0.750434       0.348503      -1.152600       0.018767      -0.004006       0.030663       0.036173      -0.020730      -0.055002      -0.022590      -0.024024      -0.244231      -0.109320       0.043832       0.065487              8.541845      12.216061       1.891186      -2.354281       5.703406      -1.103477       7.706068          -0.000002
          273              O      16.775134       7.957117      15.049058      -0.720650      48.584213 0.85311780E+03  0.23070117E+05                                10.645158                            9.199378      -0.228379       1.929422                    0.995626      31.519845      88.527358       0.608872       0.371997      -1.126354       0.034464       0.014862      -0.029831       0.047944       0.062601       0.021710      -0.010418       0.082040       0.174995      -0.106333       0.037254       0.069079             11.571304      11.506394       2.119045      -4.849278      11.617823      -2.416238      11.589695          -0.000003
          274              O      18.627471       8.395182      13.863415      -0.642286      41.641452 0.62126751E+03  0.15491094E+05                                 9.587849                            7.784579       0.128803       2.089226                    0.993705      28.561742      76.565092       0.671552       0.365782      -1.133206      -0.023462       0.039580       0.036946       0.059009       0.011040       0.027099       0.012465       0.093193       0.153547      -0.074206       0.005203       0.069003             10.959587      14.176715      -3.998697      -5.667204       8.542168       1.942137      10.159877          -0.000001
          275              O      12.980715      11.018277      13.216817      -0.619623      29.712419 0.47019960E+03  0.10893997E+05                                 7.311897                            6.498285       0.815839       2.263940                    0.999772      28.570303      72.916211       0.784973       0.336780      -1.161254       0.005424      -0.010347       0.015736       0.019599      -0.089830       0.006030      -0.008058       0.106270       0.175200      -0.133652       0.054387       0.079266              7.494672       8.904331      -1.380081       2.941329       6.060736      -1.480532       7.518950           0.000012
          276              O      14.021758       9.289390      14.190092      -0.678569      38.942773 0.68816396E+03  0.17580309E+05                                 9.016997                            8.146869       0.187000       2.084479                    0.995241      29.587986      79.938867       0.662904       0.361677      -1.137906      -0.027263       0.034941      -0.062039       0.076243      -0.018869      -0.058467      -0.020050      -0.074360      -0.029052      -0.086380       0.037445       0.048935              9.309112       6.717900       1.060440       0.051473      12.777788      -2.388537       8.431648          -0.000002
          277              O      14.592536       6.433294      15.614945      -0.721926      48.584279 0.81961665E+03  0.21929101E+05                                10.619106                            8.991125      -0.246330       1.935951                    0.994550      30.917710      86.191991       0.618938       0.369870      -1.128701      -0.043569      -0.019247      -0.013103       0.049400       0.065741       0.001270      -0.025947       0.059281       0.175811      -0.104536       0.036294       0.068243             11.756264      15.392571       3.490576       2.619055      11.480830       2.491502       8.395390          -0.000002
          278              O      13.418671       4.817073      14.656096      -0.633821      43.790705 0.66802018E+03  0.16938109E+05                                 9.851904                            8.063489       0.144504       2.090201                    0.994333      28.654852      77.108325       0.661825       0.364996      -1.135399      -0.004947       0.049483      -0.015897       0.052209       0.024868      -0.030568      -0.006306      -0.053533       0.215903      -0.077219      -0.002880       0.080100             11.105414       7.347407       1.829607       0.776901      17.915071       3.977466       8.053763          -0.000004
          279              O       5.884878       8.312096       1.278222      -0.538885      28.936105 0.45921206E+03  0.10593871E+05                                 7.365604                            6.592727       0.835985       2.339588                    0.997120      26.546496      67.964648       0.748026       0.354934      -1.144256       0.033615       0.000203       0.024180       0.041409      -0.049719      -0.046966      -0.022470      -0.151955       0.117716      -0.126417       0.052069       0.074347              7.728608       6.275300      -0.585668      -2.028570       5.871305       2.018883      11.039219           0.000003
          280              O       7.799438       8.320496       0.184064      -0.769592      45.804866 0.90003520E+03  0.24653688E+05                                10.162478                            9.401668      -0.197701       1.923431                    0.996732      32.419797      91.482901       0.607159       0.368283      -1.129784      -0.048143      -0.037012       0.022882       0.064894      -0.004427      -0.007018      -0.025199      -0.004721      -0.294885      -0.102811       0.046084       0.056726             10.504964      14.113577       2.345313      -0.247155       8.124066       1.055213       9.277250          -0.000001
          281              O       7.349516       8.364322      11.128933      -0.706756      47.843061 0.85093502E+03  0.23026904E+05                                10.566246                            9.223326      -0.352580       1.893739                    0.995481      31.422937      88.669163       0.603750       0.374895      -1.122679      -0.003896       0.052871      -0.020528       0.056850       0.013759      -0.076829       0.033628      -0.016035      -0.090266      -0.100494       0.030452       0.070042             11.304041       8.615701       2.382176       0.830333      15.951524      -1.306330       9.344897          -0.000001
          282              O       7.371055      10.551360      10.648869      -0.620107      42.792972 0.63621295E+03  0.15926477E+05                                 9.727701                            7.857767       0.151143       2.100839                    0.994022      28.268291      75.434457       0.672298       0.363938      -1.136907       0.000775      -0.009354       0.042763       0.043781      -0.044149      -0.055318      -0.011301      -0.030748       0.012811      -0.081533       0.020736       0.060797             11.193364       7.981716      -4.007225       2.656207      14.937293      -5.675126      10.661084           0.000000
          283              O       9.935369       5.830886      12.422859      -0.758331      47.489221 0.89429733E+03  0.24460755E+05                                10.453046                            9.371789      -0.216703       1.919629                    0.996795      32.249047      90.975614       0.608028       0.368294      -1.129620       0.052449       0.013064       0.026097       0.060021       0.066499       0.023355      -0.042302       0.042445       0.152212      -0.109530       0.042915       0.066615             11.208116      13.466673       1.272307      -1.917731      11.734494      -1.311233       8.423182          -0.000004
          284              O      11.871468       5.972038      11.430411      -0.583360      32.190078 0.49277954E+03  0.11539331E+05                                 7.870615                            6.767176       0.923202       2.361105                    0.997338      26.907223      68.794787       0.750559       0.348493      -1.152617       0.018875       0.030574       0.004258       0.036182      -0.055239       0.020716       0.022690       0.109118       0.156593      -0.108952       0.043866       0.065086              8.539505      12.211896      -2.353579      -1.890873       7.704172       1.103473       5.702447          -0.000002
          285              O       7.800635       5.918900      10.303201      -0.720326      48.550070 0.85239487E+03  0.23044118E+05                                10.637496                            9.193193      -0.222471       1.931360                    0.995668      31.507441      88.460524       0.609346       0.371812      -1.126571       0.034724      -0.029944      -0.015481       0.048395       0.022107      -0.062574       0.010883      -0.046611      -0.208392      -0.106016       0.037031       0.068984             11.562512      11.497331      -4.844081      -2.117887      11.579331       2.415212      11.610875          -0.000003
          286              O       9.652971       4.733258       9.865136      -0.643367      41.704216 0.62236233E+03  0.15525594E+05                                 9.598206                            7.791811       0.126865       2.088376                    0.993705      28.583397      76.646849       0.671176       0.365818      -1.133152      -0.022797       0.036445      -0.039700       0.058515       0.027478      -0.010972      -0.012412      -0.029549      -0.215443      -0.073814       0.004824       0.068991             10.972475      14.193173      -5.674717       4.005710      10.170877      -1.945629       8.553374          -0.000001
          287              O       4.006216       4.086660       7.242042      -0.620379      29.708254 0.47012347E+03  0.10891538E+05                                 7.310518                            6.496998       0.819932       2.265110                    0.999778      28.572418      72.913722       0.785207       0.336701      -1.161349       0.004642       0.015443       0.009843       0.018892       0.005634       0.089354       0.007989      -0.034649      -0.247554      -0.133387       0.054755       0.078632              7.493324       8.902786       2.940678       1.380058       7.517251       1.480465       6.059936           0.000012
          288              O       5.047258       5.059935       8.970929      -0.679287      39.025829 0.69015862E+03  0.17645818E+05                                 9.034299                            8.162419       0.175392       2.080524                    0.995017      29.615936      80.073919       0.661749       0.362010      -1.137529      -0.027239      -0.061580      -0.034785       0.075789      -0.058378       0.018850       0.019681      -0.022263       0.126539      -0.086229       0.037435       0.048794              9.327006       6.730891       0.051474      -1.063439       8.449845       2.394166      12.800283          -0.000002
          289              O      17.584036       6.484788      11.827025      -0.722242      48.599705 0.82011971E+03  0.21945513E+05                                10.620168                            8.993366      -0.243091       1.936594                    0.994702      30.926313      86.216467       0.618926       0.369827      -1.128754      -0.043584      -0.013393       0.019156       0.049456       0.001421      -0.065575       0.025996      -0.058598      -0.177445      -0.104581       0.036246       0.068335             11.756376      15.391299       2.616175      -3.487370       8.395034      -2.490843      11.482796          -0.000002
          290              O      16.410171       5.525939      13.443245      -0.634256      43.782365 0.66795082E+03  0.16934944E+05                                 9.848500                            8.061366       0.147780       2.090875                    0.994581      28.656848      77.096102       0.662160       0.364841      -1.135584      -0.004919      -0.015823      -0.049921       0.052599      -0.030662      -0.024791       0.006412      -0.134354      -0.027706      -0.077034      -0.002978       0.080012             11.101248       7.345581       0.776198      -1.828743       8.050009      -3.974797      17.908155          -0.000004
          291              O      14.859378      10.408382       9.948221      -0.539302      28.929178 0.45904326E+03  0.10588569E+05                                 7.362788                            6.589893       0.839037       2.340203                    0.997171      26.548417      67.955946       0.748494       0.354760      -1.144444       0.033657       0.024116      -0.000536       0.041409      -0.047775       0.049675       0.022964      -0.134479       0.168195      -0.126677       0.052347       0.074330              7.725839       6.272689      -2.028132       0.585464      11.036086      -2.017890       5.868742           0.000003
          292              O      16.773938       9.314224       9.939821      -0.769889      45.798899 0.89992442E+03  0.24649200E+05                                10.160614                            9.400071      -0.194550       1.924371                    0.996757      32.417227      91.464532       0.607326       0.368203      -1.129877      -0.048028       0.023124       0.037321       0.065071      -0.007624       0.004189       0.025311       0.144948       0.154222      -0.102795       0.046318       0.056477             10.502888      14.109657      -0.244935      -2.344954       9.276773      -1.055611       8.122234          -0.000001
          293              O      13.332516       0.765839      16.261543      -0.707030      47.826715 0.85050285E+03  0.23012062E+05                                10.563640                            9.220755      -0.349617       1.894794                    0.995489      31.415783      88.640084       0.603862       0.374877      -1.122704      -0.003963      -0.052156       0.020718       0.056260      -0.014140       0.077206       0.033530      -0.015248      -0.090015      -0.100775       0.030347       0.070428             11.301702       8.612314      -2.380143      -0.829711      15.950989      -1.306662       9.341803          -0.000001
          294              O      19.337054      16.839118      16.741606      -0.621365      42.886409 0.63788215E+03  0.15980336E+05                                 9.745622                            7.871201       0.140014       2.097251                    0.993886      28.296286      75.562583       0.671255       0.364228      -1.136566       0.000609       0.008674      -0.041909       0.042801       0.043970       0.055915      -0.010608      -0.030589       0.011939      -0.081545       0.020014       0.061532             11.214958       7.995961       4.015978      -2.661643      14.968473      -5.687149      10.680440           0.000000
          295              O      15.918369       3.299276      14.967617      -0.757670      47.435778 0.89297162E+03  0.24414617E+05                                10.444274                            9.364052      -0.208099       1.922548                    0.996932      32.228909      90.890443       0.608377       0.368232      -1.129705       0.053054      -0.013854      -0.026430       0.060871      -0.066992      -0.023819      -0.042302       0.043562       0.151334      -0.110164       0.043877       0.066287             11.198388      13.454234      -1.274059       1.916097      11.724174      -1.312064       8.416757          -0.000004
          296              O      17.854468       3.158124      15.960065      -0.583062      32.155409 0.49205646E+03  0.11517764E+05                                 7.864133                            6.761362       0.926240       2.362379                    0.997392      26.893749      68.738604       0.751049       0.348405      -1.152730       0.018804      -0.030552      -0.004496       0.036156       0.054949      -0.020349       0.023116       0.109466       0.157830      -0.109137       0.044259       0.064877              8.532642      12.202942       2.352633       1.888853       7.697456       1.102354       5.697528          -0.000002
          297              O      13.783634       3.211261      17.087274      -0.721379      48.621480 0.85403235E+03  0.23100338E+05                                10.648572                            9.202562      -0.229186       1.928856                    0.995626      31.536447      88.575784       0.608958       0.371856      -1.126495       0.034145       0.029578       0.014594       0.047474      -0.021359       0.062052       0.010369      -0.046567      -0.211616      -0.106059       0.037164       0.068895             11.574903      11.508568       4.850069       2.118769      11.592711       2.416132      11.623429          -0.000003
          298              O      15.635971       4.396904      17.525339      -0.643048      41.640203 0.62129611E+03  0.15491193E+05                                 9.584965                            7.782643       0.132589       2.090259                    0.993768      28.566592      76.563767       0.671944       0.365584      -1.133418      -0.023406      -0.036967       0.040371       0.059534      -0.027328       0.010653      -0.012949      -0.029626      -0.216239      -0.074106       0.005033       0.069072             10.956012      14.171772       5.665351      -3.996686      10.156978      -1.941273       8.539287          -0.000001
          299              O       4.006216       5.043500       1.888117      -0.619186      29.711315 0.47015445E+03  0.10892721E+05                                 7.311844                            6.498037       0.819403       2.265049                    0.999771      28.568847      72.912428       0.784974       0.336787      -1.161245       0.005658      -0.015979      -0.010757       0.020076      -0.005918      -0.090050       0.008199      -0.034310      -0.246422      -0.133707       0.054299       0.079408              7.494812       8.904666      -2.941691      -1.380131       7.519053       1.480690       6.060716           0.000012
          300              O       5.047259       4.070225       0.159230      -0.677780      38.968323 0.68875769E+03  0.17600344E+05                                 9.023468                            8.152598       0.182226       2.082906                    0.995080      29.594064      79.982274       0.662361       0.361874      -1.137682      -0.027285       0.062357       0.036264       0.077123       0.058595      -0.018170       0.020142      -0.021946       0.129983      -0.086820       0.036755       0.050065              9.315897       6.722834      -0.051607       1.061413       8.439264       2.389891      12.785592          -0.000002
          301              O      11.601036       2.645374      15.563451      -0.719911      48.470175 0.81722692E+03  0.21847440E+05                                10.599599                            8.975990      -0.236790       1.939054                    0.994698      30.877524      86.022333       0.619719       0.369703      -1.128919      -0.045493       0.013892      -0.019805       0.051525      -0.002003       0.066042       0.025897      -0.057064      -0.177598      -0.104886       0.037344       0.067542             11.733207      15.361891      -2.612627       3.482733       8.380321      -2.485156      11.457410          -0.000002
          302              O      10.427171       3.604223      13.947230      -0.632268      43.732786 0.66693066E+03  0.16903280E+05                                 9.842922                            8.056671       0.147383       2.091217                    0.994370      28.635491      77.035270       0.662146       0.364974      -1.135436      -0.004531       0.014894       0.049696       0.052078       0.030051       0.025166       0.005808      -0.134631      -0.028136      -0.077198      -0.002606       0.079804             11.094715       7.339817      -0.774651       1.825281       8.046186      -3.972693      17.898143          -0.000004
          303              O      14.859377      16.982097      17.442255      -0.538384      28.913737 0.45871881E+03  0.10579328E+05                                 7.360698                            6.588159       0.836843       2.339865                    0.997107      26.539093      67.928808       0.748482       0.354824      -1.144380       0.033996      -0.023765       0.000525       0.041482       0.047554      -0.049726       0.022813      -0.134348       0.169656      -0.126692       0.052063       0.074629              7.723603       6.270573       2.027040      -0.585543      11.033239      -2.017249       5.866996           0.000003
          304              O      16.773937      18.076255      17.450655      -0.768883      45.788820 0.89965761E+03  0.24641093E+05                                10.161036                            9.400626      -0.200302       1.922798                    0.996684      32.411511      91.459387       0.607094       0.368356      -1.129713      -0.049339      -0.023360      -0.037488       0.066222       0.007422      -0.004012       0.025455       0.146914       0.154186      -0.103762       0.047269       0.056493             10.503066      14.110822       0.245088       2.346089       9.276128      -1.054212       8.122248          -0.000001
          305              O      13.590981      16.261544       8.364321      -0.707181      47.834057 0.85068632E+03  0.23019706E+05                                10.567824                            9.224359      -0.349172       1.895145                    0.995489      31.418037      88.669705       0.603450       0.375089      -1.122475       0.004327       0.020954       0.051786       0.056032      -0.077330      -0.013358      -0.033111       0.037787       0.067859      -0.100511       0.029796       0.070715             11.306189       8.615510       0.830451      -2.381088       9.346641       1.307173      15.956416          -0.000001
          306              O      13.569443      16.741608      10.551359      -0.620584      42.831733 0.63689044E+03  0.15948262E+05                                 9.734804                            7.863141       0.148969       2.100044                    0.993938      28.281143      75.489184       0.671891       0.364048      -1.136779      -0.001158      -0.042073      -0.009488       0.043145      -0.055271       0.044272       0.010718      -0.020825       0.039756      -0.081193       0.019966       0.061228             11.201785       7.987173       2.658429       4.010807      10.668293       5.679935      14.949890           0.000000
          307              O      11.005129      14.967617       5.830884      -0.758779      47.533793 0.89535712E+03  0.24498506E+05                                10.462193                            9.379395      -0.217996       1.919017                    0.996826      32.266327      91.059006       0.607545       0.368455      -1.129426      -0.051947      -0.026962       0.013290       0.060017       0.023905      -0.065515       0.041507      -0.053722      -0.143192      -0.108843       0.042954       0.065890             11.218573      13.479431      -1.918278      -1.270691       8.429448       1.312828      11.746838          -0.000004
          308              O       9.069030      15.960066       5.972037      -0.582725      32.162903 0.49224651E+03  0.11523521E+05                                 7.865308                            6.762879       0.925973       2.362071                    0.997390      26.899471      68.760960       0.750917       0.348427      -1.152692      -0.018291      -0.004084       0.031180       0.036379       0.020748       0.055598      -0.023033      -0.023709      -0.241630      -0.109235       0.044188       0.065047              8.533481      12.202776      -1.889447       2.352094       5.698628      -1.102358       7.699040          -0.000002
          309              O      13.139863      17.087275       5.918899      -0.721518      48.651929 0.85479571E+03  0.23126556E+05                                10.653544                            9.207365      -0.234591       1.927130                    0.995627      31.548267      88.624729       0.608720       0.371912      -1.126433      -0.034304       0.014871      -0.028974       0.047300      -0.062971      -0.021983      -0.010759       0.081837       0.173244      -0.106414       0.037496       0.068918             11.579870      11.511384      -2.118424       4.850412      11.631641      -2.417607      11.596586          -0.000003
          310              O      11.287527      17.525340       4.733257      -0.643478      41.606687 0.62075709E+03  0.15473423E+05                                 9.577532                            7.777180       0.136051       2.091277                    0.993948      28.561311      76.523208       0.672493       0.365388      -1.133641       0.022739       0.039969       0.036525       0.058725      -0.011179      -0.027110       0.012502       0.091868       0.154582      -0.073761       0.004678       0.069082             10.946670      14.158685       3.993318       5.658685       8.533615       1.939154      10.147710          -0.000001
          311              O      10.951283       1.888117       4.086659      -0.620447      29.727436 0.47049060E+03  0.10902394E+05                                 7.314306                            6.500171       0.818211       2.264543                    0.999776      28.578953      72.943139       0.784884       0.336767      -1.161268      -0.004502      -0.010069       0.014868       0.018513       0.089508      -0.004975      -0.007913       0.105902       0.174024      -0.133104       0.054755       0.078349              7.497249       8.906932       1.381309      -2.942475       6.063039      -1.481857       7.521777           0.000012
          312              O       9.910241       0.159231       5.059934      -0.678358      39.006256 0.68967684E+03  0.17630181E+05                                 9.030268                            8.158944       0.177548       2.081268                    0.995105      29.609873      80.046425       0.661975       0.361954      -1.137588       0.026828       0.035605      -0.062206       0.076531       0.018572       0.058243      -0.019861      -0.075403      -0.031303      -0.086368       0.036849       0.049519              9.322696       6.727249      -1.061707      -0.051933      12.794837      -2.392202       8.446003          -0.000002
          313              O      15.322462      15.563451       6.484786      -0.722545      48.547992 0.81895871E+03  0.21904226E+05                                10.607777                            8.982958      -0.232761       1.939843                    0.994668      30.909565      86.118094       0.619772       0.369494      -1.129135       0.042887      -0.019276      -0.012939       0.048767      -0.065715      -0.000705      -0.026368       0.059133       0.175247      -0.104408       0.035716       0.068692             11.742320      15.372254      -3.484674      -2.614400      11.468393       2.487409       8.386314          -0.000002
          314              O      16.496327      13.947231       5.525937      -0.634348      43.828058 0.66884783E+03  0.16964730E+05                                 9.858747                            8.069610       0.141271       2.088976                    0.994384      28.668919      77.164712       0.661420       0.365098      -1.135294       0.004995       0.049255      -0.015582       0.051902      -0.025126       0.030530      -0.006154      -0.052760       0.216376      -0.077160      -0.003055       0.080215             11.112902       7.353242      -1.831426      -0.777242      17.926665       3.979459       8.058799          -0.000004
          315              O      18.047120      17.442256      10.408381      -0.540657      28.943862 0.45937056E+03  0.10597969E+05                                 7.365195                            6.592235       0.840027       2.340510                    0.997150      26.557387      67.984045       0.748364       0.354759      -1.144448      -0.032620       0.000541       0.025513       0.041415       0.049634       0.046593      -0.022941      -0.152074       0.114419      -0.125892       0.050829       0.075063              7.728318       6.274088       0.585573       2.027456       5.871194       2.019077      11.039671           0.000003
          316              O      16.132560      17.450656       9.314222      -0.769934      45.746743 0.89853728E+03  0.24599394E+05                                10.149003                            9.389911      -0.191877       1.925528                    0.996687      32.395236      91.352383       0.607994       0.367975      -1.130159       0.048346      -0.037292       0.023179       0.065309       0.004154       0.007454      -0.024710      -0.004106      -0.296820      -0.103321       0.046854       0.056466             10.490277      14.093895      -2.341627       0.245265       8.112725       1.052842       9.264210          -0.000001
          317              O       7.607982      11.128933       0.765838      -0.707292      47.859198 0.85131942E+03  0.23043189E+05                                10.575371                            9.230728      -0.345737       1.896031                    0.995470      31.428084      88.736280       0.602900       0.375328      -1.122196       0.003951      -0.020755      -0.052271       0.056380       0.077224       0.013417      -0.033111       0.037400       0.067141      -0.100293       0.029622       0.070671             11.314370       8.623144      -0.831473       2.383823       9.353158       1.308217      15.966809          -0.000001
          318              O      13.569442      10.648871      16.839117      -0.620214      42.796023 0.63628052E+03  0.15928605E+05                                 9.727587                            7.857801       0.147725       2.099877                    0.994036      28.270912      75.442715       0.672345       0.363902      -1.136934      -0.001365       0.042197       0.009709       0.043322       0.055080      -0.044688       0.010443      -0.020844       0.040637      -0.081251       0.019773       0.061478             11.193020       7.981733      -2.656071      -4.007372      10.660055       5.674411      14.937272           0.000000
          319              O      16.988129      12.422859       3.299274      -0.758564      47.477727 0.89399321E+03  0.24450198E+05                                10.451599                            9.370368      -0.213644       1.920671                    0.996829      32.243487      90.953827       0.608062       0.368307      -1.129617      -0.052302       0.026657      -0.012763       0.060074      -0.023881       0.066034       0.041623      -0.053749      -0.140427      -0.108953       0.043265       0.065689             11.206683      13.465210       1.916508       1.272025       8.421711       1.311844      11.733128          -0.000004
          320              O      15.052031      11.430411       3.158122      -0.583482      32.202278 0.49303528E+03  0.11546903E+05                                 7.872707                            6.769029       0.924021       2.361328                    0.997345      26.914465      68.819692       0.750434       0.348503      -1.152600      -0.018767       0.004006      -0.030663       0.036173      -0.020730      -0.055002      -0.022590      -0.024024      -0.244231      -0.109320       0.043832       0.065487              8.541844      12.216060       1.891186      -2.354281       5.703405      -1.103477       7.706068          -0.000002
          321              O       7.156864      10.303202       3.211259      -0.720650      48.584212 0.85311780E+03  0.23070117E+05                                10.645158                            9.199378      -0.228379       1.929422                    0.995626      31.519845      88.527357       0.608872       0.371997      -1.126354      -0.034464      -0.014862       0.029831       0.047944       0.062601       0.021710      -0.010418       0.082040       0.174995      -0.106333       0.037254       0.069079             11.571304      11.506394       2.119045      -4.849277      11.617823      -2.416237      11.589695          -0.000003
          322              O       5.304527       9.865137       4.396902      -0.642285      41.641449 0.62126747E+03  0.15491093E+05                                 9.587849                            7.784579       0.128803       2.089226                    0.993705      28.561741      76.565089       0.671552       0.365782      -1.133206       0.023462      -0.039580      -0.036946       0.059009       0.011040       0.027099       0.012465       0.093193       0.153547      -0.074206       0.005203       0.069003             10.959586      14.176714      -3.998697      -5.667204       8.542167       1.942137      10.159877          -0.000001
          323              O      10.951283       7.242042       5.043500      -0.619623      29.712427 0.47019975E+03  0.10894001E+05                                 7.311899                            6.498287       0.815838       2.263940                    0.999772      28.570304      72.916220       0.784972       0.336780      -1.161254      -0.005424       0.010347      -0.015736       0.019599      -0.089830       0.006030      -0.008058       0.106270       0.175200      -0.133652       0.054387       0.079266              7.494674       8.904333      -1.380081       2.941330       6.060737      -1.480532       7.518952           0.000012
          324              O       9.910240       8.970929       4.070225      -0.678569      38.942773 0.68816395E+03  0.17580308E+05                                 9.016997                            8.146869       0.186999       2.084479                    0.995241      29.587986      79.938866       0.662904       0.361677      -1.137906       0.027263      -0.034941       0.062039       0.076243      -0.018869      -0.058467      -0.020050      -0.074360      -0.029052      -0.086380       0.037445       0.048935              9.309112       6.717900       1.060439       0.051473      12.777788      -2.388537       8.431648          -0.000002
          325              O       9.339462      11.827025       2.645372      -0.721926      48.584281 0.81961670E+03  0.21929102E+05                                10.619106                            8.991125      -0.246330       1.935951                    0.994550      30.917711      86.191992       0.618938       0.369870      -1.128701       0.043569       0.019246       0.013102       0.049400       0.065741       0.001270      -0.025947       0.059281       0.175811      -0.104536       0.036294       0.068243             11.756263      15.392570       3.490576       2.619055      11.480830       2.491502       8.395390          -0.000002
          326              O      10.513327      13.443246       3.604221      -0.633821      43.790705 0.66802017E+03  0.16938109E+05                                 9.851904                            8.063489       0.144504       2.090201                    0.994333      28.654852      77.108323       0.661825       0.364996      -1.135399       0.004947      -0.049483       0.015898       0.052209       0.024868      -0.030568      -0.006306      -0.053533       0.215903      -0.077219      -0.002880       0.080100             11.105413       7.347406       1.829607       0.776901      17.915071       3.977466       8.053762          -0.000004
          327              O      18.047120       9.948223      16.982095      -0.538885      28.936106 0.45921207E+03  0.10593871E+05                                 7.365605                            6.592727       0.835985       2.339588                    0.997120      26.546495      67.964647       0.748026       0.354934      -1.144256      -0.033615      -0.000203      -0.024180       0.041409      -0.049718      -0.046965      -0.022470      -0.151955       0.117716      -0.126417       0.052069       0.074347              7.728608       6.275300      -0.585668      -2.028570       5.871305       2.018883      11.039220           0.000003
          328              O      16.132560       9.939823      18.076253      -0.769592      45.804866 0.90003521E+03  0.24653688E+05                                10.162478                            9.401668      -0.197701       1.923431                    0.996732      32.419797      91.482901       0.607159       0.368283      -1.129784       0.048143       0.037012      -0.022882       0.064894      -0.004427      -0.007018      -0.025199      -0.004721      -0.294885      -0.102811       0.046084       0.056726             10.504964      14.113577       2.345313      -0.247155       8.124066       1.055213       9.277250          -0.000001
          329              O      16.582482       9.895997       7.131384      -0.706756      47.843061 0.85093502E+03  0.23026904E+05                                10.566246                            9.223326      -0.352580       1.893739                    0.995481      31.422937      88.669162       0.603750       0.374895      -1.122679       0.003896      -0.052871       0.020528       0.056850       0.013759      -0.076829       0.033628      -0.016035      -0.090266      -0.100494       0.030452       0.070041             11.304040       8.615701       2.382176       0.830333      15.951523      -1.306330       9.344897          -0.000001
          330              O      16.560943       7.708959       7.611448      -0.620107      42.792966 0.63621286E+03  0.15926474E+05                                 9.727700                            7.857767       0.151142       2.100839                    0.994022      28.268289      75.434451       0.672298       0.363938      -1.136907      -0.000775       0.009354      -0.042763       0.043781      -0.044149      -0.055318      -0.011301      -0.030748       0.012811      -0.081533       0.020736       0.060797             11.193363       7.981716      -4.007225       2.656206      14.937291      -5.675125      10.661083           0.000000
          331              O      13.996629      12.429433       5.837458      -0.758331      47.489221 0.89429732E+03  0.24460755E+05                                10.453047                            9.371789      -0.216703       1.919629                    0.996795      32.249047      90.975615       0.608028       0.368294      -1.129620      -0.052449      -0.013064      -0.026097       0.060021       0.066499       0.023355      -0.042302       0.042445       0.152212      -0.109530       0.042915       0.066615             11.208116      13.466673       1.272307      -1.917731      11.734494      -1.311233       8.423182          -0.000004
          332              O      12.060530      12.288281       6.829906      -0.583360      32.190077 0.49277952E+03  0.11539330E+05                                 7.870614                            6.767176       0.923202       2.361105                    0.997338      26.907223      68.794786       0.750559       0.348493      -1.152617      -0.018875      -0.030573      -0.004258       0.036182      -0.055239       0.020716       0.022690       0.109118       0.156593      -0.108952       0.043866       0.065086              8.539504      12.211895      -2.353579      -1.890873       7.704172       1.103473       5.702446          -0.000002
          333              O      16.131363      12.341419       7.957116      -0.720326      48.550071 0.85239488E+03  0.23044119E+05                                10.637497                            9.193193      -0.222471       1.931360                    0.995668      31.507441      88.460527       0.609346       0.371812      -1.126571      -0.034724       0.029944       0.015481       0.048395       0.022107      -0.062574       0.010883      -0.046611      -0.208392      -0.106016       0.037031       0.068984             11.562513      11.497332      -4.844081      -2.117887      11.579332       2.415212      11.610875          -0.000003
          334              O      14.279027      13.527061       8.395181      -0.643367      41.704213 0.62236230E+03  0.15525593E+05                                 9.598206                            7.791811       0.126865       2.088376                    0.993705      28.583396      76.646846       0.671176       0.365818      -1.133152       0.022797      -0.036445       0.039700       0.058515       0.027478      -0.010972      -0.012412      -0.029549      -0.215443      -0.073814       0.004824       0.068991             10.972474      14.193173      -5.674717       4.005710      10.170877      -1.945629       8.553374          -0.000001
          335              O      19.925782      14.173659      11.018275      -0.620379      29.708261 0.47012360E+03  0.10891542E+05                                 7.310519                            6.496999       0.819932       2.265110                    0.999778      28.572419      72.913730       0.785207       0.336701      -1.161349      -0.004642      -0.015443      -0.009843       0.018892       0.005635       0.089353       0.007989      -0.034648      -0.247554      -0.133387       0.054755       0.078632              7.493326       8.902788       2.940678       1.380058       7.517252       1.480465       6.059937           0.000012
          336              O      18.884740      13.200384       9.289388      -0.679287      39.025829 0.69015862E+03  0.17645818E+05                                 9.034299                            8.162419       0.175392       2.080524                    0.995017      29.615936      80.073919       0.661749       0.362010      -1.137529       0.027239       0.061580       0.034785       0.075789      -0.058378       0.018850       0.019681      -0.022263       0.126539      -0.086229       0.037435       0.048794              9.327006       6.730891       0.051474      -1.063439       8.449845       2.394166      12.800283          -0.000002
          337              O       6.347962      11.775531       6.433292      -0.722242      48.599705 0.82011971E+03  0.21945513E+05                                10.620168                            8.993366      -0.243091       1.936594                    0.994702      30.926313      86.216468       0.618926       0.369827      -1.128754       0.043584       0.013393      -0.019156       0.049456       0.001421      -0.065575       0.025996      -0.058598      -0.177445      -0.104581       0.036246       0.068334             11.756376      15.391299       2.616175      -3.487370       8.395034      -2.490843      11.482796          -0.000002
          338              O       7.521827      12.734380       4.817072      -0.634256      43.782368 0.66795087E+03  0.16934945E+05                                 9.848500                            8.061366       0.147780       2.090875                    0.994581      28.656849      77.096104       0.662160       0.364841      -1.135584       0.004919       0.015823       0.049921       0.052599      -0.030662      -0.024791       0.006412      -0.134354      -0.027706      -0.077034      -0.002978       0.080012             11.101249       7.345581       0.776199      -1.828743       8.050009      -3.974797      17.908156          -0.000004
          339              O       9.072620       7.851937       8.312096      -0.539302      28.929177 0.45904325E+03  0.10588569E+05                                 7.362788                            6.589893       0.839037       2.340203                    0.997171      26.548417      67.955945       0.748494       0.354760      -1.144444      -0.033657      -0.024116       0.000536       0.041409      -0.047775       0.049675       0.022964      -0.134480       0.168195      -0.126677       0.052347       0.074330              7.725839       6.272689      -2.028132       0.585464      11.036086      -2.017890       5.868742           0.000003
          340              O       7.158060       8.946095       8.320496      -0.769889      45.798897 0.89992437E+03  0.24649198E+05                                10.160613                            9.400071      -0.194550       1.924371                    0.996757      32.417226      91.464530       0.607326       0.368203      -1.129877       0.048028      -0.023124      -0.037321       0.065071      -0.007624       0.004189       0.025311       0.144948       0.154222      -0.102795       0.046318       0.056477             10.502888      14.109657      -0.244935      -2.344954       9.276773      -1.055611       8.122234          -0.000001
          341              O      10.599482      17.494480       1.998774      -0.707030      47.826717 0.85050290E+03  0.23012064E+05                                10.563641                            9.220755      -0.349617       1.894794                    0.995489      31.415784      88.640087       0.603862       0.374877      -1.122704       0.003963       0.052156      -0.020718       0.056260      -0.014140       0.077206       0.033530      -0.015248      -0.090015      -0.100775       0.030347       0.070428             11.301702       8.612315      -2.380143      -0.829711      15.950989      -1.306662       9.341803          -0.000001
          342              O       4.594944       1.421201       1.518711      -0.621365      42.886411 0.63788217E+03  0.15980337E+05                                 9.745623                            7.871202       0.140014       2.097251                    0.993886      28.296286      75.562586       0.671255       0.364228      -1.136566      -0.000608      -0.008674       0.041909       0.042801       0.043970       0.055915      -0.010608      -0.030589       0.011939      -0.081545       0.020014       0.061532             11.214959       7.995962       4.015979      -2.661643      14.968475      -5.687149      10.680441           0.000000
          343              O       8.013629      14.961043       3.292700      -0.757670      47.435778 0.89297163E+03  0.24414617E+05                                10.444274                            9.364052      -0.208099       1.922548                    0.996932      32.228909      90.890443       0.608377       0.368232      -1.129705      -0.053054       0.013854       0.026430       0.060871      -0.066992      -0.023819      -0.042302       0.043562       0.151334      -0.110164       0.043877       0.066287             11.198388      13.454234      -1.274059       1.916097      11.724174      -1.312064       8.416757          -0.000004
          344              O       6.077530      15.102195       2.300252      -0.583062      32.155410 0.49205646E+03  0.11517764E+05                                 7.864133                            6.761362       0.926240       2.362379                    0.997392      26.893749      68.738604       0.751049       0.348405      -1.152730      -0.018804       0.030552       0.004496       0.036156       0.054949      -0.020349       0.023116       0.109466       0.157830      -0.109137       0.044259       0.064877              8.532642      12.202942       2.352633       1.888853       7.697456       1.102354       5.697528          -0.000002
          345              O      10.148364      15.049058       1.173043      -0.721379      48.621480 0.85403235E+03  0.23100338E+05                                10.648572                            9.202562      -0.229186       1.928856                    0.995626      31.536447      88.575784       0.608958       0.371856      -1.126495      -0.034145      -0.029578      -0.014594       0.047474      -0.021359       0.062052       0.010369      -0.046567      -0.211616      -0.106059       0.037164       0.068895             11.574903      11.508568       4.850069       2.118769      11.592711       2.416132      11.623429          -0.000003
          346              O       8.296027      13.863415       0.734978      -0.643049      41.640205 0.62129613E+03  0.15491193E+05                                 9.584965                            7.782643       0.132589       2.090259                    0.993768      28.566593      76.563768       0.671944       0.365584      -1.133418       0.023406       0.036967      -0.040371       0.059534      -0.027328       0.010653      -0.012949      -0.029626      -0.216239      -0.074106       0.005033       0.069072             10.956012      14.171772       5.665351      -3.996686      10.156978      -1.941273       8.539287          -0.000001
          347              O      19.925782      13.216819      16.372200      -0.619186      29.711310 0.47015434E+03  0.10892718E+05                                 7.311843                            6.498036       0.819403       2.265049                    0.999771      28.568845      72.912420       0.784974       0.336787      -1.161245      -0.005658       0.015979       0.010757       0.020076      -0.005918      -0.090050       0.008199      -0.034310      -0.246422      -0.133707       0.054299       0.079408              7.494810       8.904665      -2.941691      -1.380131       7.519052       1.480689       6.060715           0.000012
          348              O      18.884739      14.190094      18.101087      -0.677780      38.968326 0.68875775E+03  0.17600346E+05                                 9.023469                            8.152599       0.182226       2.082906                    0.995080      29.594065      79.982279       0.662361       0.361874      -1.137682       0.027285      -0.062357      -0.036264       0.077123       0.058595      -0.018170       0.020142      -0.021946       0.129983      -0.086820       0.036755       0.050065              9.315897       6.722834      -0.051607       1.061413       8.439265       2.389891      12.785593          -0.000002
          349              O      12.330962      15.614945       2.696866      -0.719911      48.470174 0.81722692E+03  0.21847440E+05                                10.599599                            8.975990      -0.236790       1.939054                    0.994698      30.877524      86.022333       0.619719       0.369703      -1.128919       0.045493      -0.013892       0.019805       0.051525      -0.002003       0.066042       0.025897      -0.057064      -0.177598      -0.104886       0.037344       0.067542             11.733207      15.361891      -2.612627       3.482733       8.380321      -2.485156      11.457410          -0.000002
          350              O      13.504827      14.656096       4.313087      -0.632268      43.732788 0.66693070E+03  0.16903281E+05                                 9.842922                            8.056671       0.147384       2.091217                    0.994370      28.635492      77.035272       0.662146       0.364974      -1.135436       0.004531      -0.014894      -0.049696       0.052078       0.030051       0.025166       0.005808      -0.134631      -0.028136      -0.077198      -0.002606       0.079804             11.094715       7.339817      -0.774651       1.825281       8.046186      -3.972693      17.898144          -0.000004
          351              O       9.072621       1.278222       0.818062      -0.538384      28.913736 0.45871879E+03  0.10579327E+05                                 7.360697                            6.588159       0.836843       2.339865                    0.997107      26.539094      67.928808       0.748483       0.354824      -1.144380      -0.033996       0.023765      -0.000525       0.041482       0.047554      -0.049726       0.022813      -0.134348       0.169656      -0.126692       0.052063       0.074629              7.723602       6.270572       2.027040      -0.585543      11.033238      -2.017249       5.866996           0.000003
          352              O       7.158061       0.184064       0.809662      -0.768883      45.788821 0.89965762E+03  0.24641094E+05                                10.161037                            9.400626      -0.200303       1.922798                    0.996684      32.411511      91.459388       0.607094       0.368356      -1.129713       0.049339       0.023360       0.037488       0.066222       0.007422      -0.004012       0.025455       0.146914       0.154186      -0.103762       0.047269       0.056493             10.503066      14.110822       0.245088       2.346089       9.276128      -1.054212       8.122248          -0.000001

******************************************************
Auxiliary information for the entire system
The total spin magnetic moment of the unit cell is   0.000080
The total net atomic charge of the unit cell is   0.000016
Accuracy of reproducing the electrostatic potential in the unit cell:
  The inner radius (bohr) =    5.0000
  The outer radius (bohr) =   12.0000
  Valid grid points have density less than (e/(bohr^3)) =    0.0001
  The number of valid grid points were=        13268
  The rms potential error without charges in kcal/mol is=      9.60884
  The rms potential error with partial charges in kcal/mol is=      0.70208
  The RRMSE value at monopole order=      0.07307
  The rms potential error with partial charges and cloud penetration in kcal/mol is=      0.70806
  The RRMSE value at monopole order with cloud penetration is=      0.07369
  The rms potential error with partial charges and atomic dipoles in kcal/mol is=      0.43649
  The RRMSE value at dipole order=      0.04543
  The rms potential error with partial charges, atomic dipoles and cloud penetration in kcal/mol is=      0.43321
  The RRMSE value at dipole order with cloud penetration=      0.04508

******************************************************
The electron densities and ab initio electrostatic potential were computed in VASP using the PBE functional and
projector augmented wave method. See the main text of the journal article for a description of computational details.
The atomic charges, dipoles, and quadrupoles were computed with the DDEC6 method as described in
(a) T. A. Manz and N. Gabaldon Limas, RSC Adv. 6 (2016) 47771-47801 DOI: 10.1039/c6ra04656h
(b) N. Gabaldon Limas and T. A. Manz, RSC Adv. 8 (2018) 2678-2707 DOI: 10.1039/c7ra11829e.
For each atom in the material, the electron cloud parameters were fit to the spherically averaged atom-in-material
electron density using radial positions for which this density was between 10^-4 and 10^-2 electrons per cubic bohr.
The polarizabilities, dispersion coefficients, and quantum Drude oscillator (QDO) parameters were fit using the MCLF method.
The magnetic structure of the system was optimized in VASP from the default ferromagnetic initial guess using spin polarization.
The atomic spin moments (ASMs) were computed on this optimized magnetic structure using the DDEC6 partition as inputs
to the method of T. A. Manz and D. S. Sholl, J. Chem. Theory Comput. 7 (2011) 4146-4164 DOI: 10.1021/ct200539n.
The RMSE and RRMSE were computed using a uniform grid with Ewald summation.
