# Supplementary material for: A collection of forcefield precursors for metal–organic frameworks
Source: RSC Adv. 2019 Nov 13;9(63):36492–507. doi: 10.1039/c9ra07327b (PMC9075174; doi:10.1039/c9ra07327b)
Supplement: RA-009-C9RA07327B-s6356 [file RA-009-C9RA07327B-s6356.xyz]

  352
jmolscript: load "" {1 1 1} spacegroup "x,y,z" unitcell [{     12.018800     0.000000     0.000000 }, {      6.009420    18.398238     0.000000 }, {      6.009388    -0.000004    18.398248 }]
Eu    10.850930     3.705587    11.723548     1.277078
Eu     8.937894     0.388752    11.140323     1.221121
Eu    16.860329     5.493526    15.873824     1.278035
Eu    14.947300     8.810361    16.457049     1.222195
Eu     7.846232     6.674694    12.904715     1.277718
Eu     5.933202     7.257919     9.587879     1.221450
Eu    13.855626     2.524419    14.692657     1.276934
Eu    11.942591     1.941194    18.009493     1.222395
Eu    13.186678    14.692647     6.674700     1.277078
Eu    15.099714    18.009482     7.257925     1.221121
Eu     7.177279    12.904708     2.524424     1.278035
Eu     9.090308     9.587873     1.941199     1.222195
Eu    16.191376    11.723540     5.493533     1.277718
Eu    18.104406    11.140315     8.810369     1.221450
Eu    10.181982    15.873815     3.705591     1.276932
Eu    12.095017    16.457040     0.388755     1.222395
H     11.747174     3.845230     8.102588     0.148524
H     12.720696     2.616228     8.065792     0.131543
H     13.497108     1.683437    10.131915     0.147211
H     14.535533     2.827807     9.855941     0.123593
H     16.855175    17.345856    14.273361     0.133374
H     17.957299    16.823346    13.298254     0.131511
H     14.733856    15.445318    12.578882     0.138203
H     15.491039    15.669776    13.936673     0.112412
H      5.585131     2.776291    12.313947     0.136594
H      6.369957     1.858219    13.316652     0.142144
H      4.948135     1.341229    10.153993     0.128999
H      5.883199     2.597829    10.100638     0.144758
H     12.986312     4.314385     9.752911     0.258244
H     16.535475    16.322914    11.863190     0.245716
H      6.012999     0.513308    11.710485     0.256315
H     11.747180     5.353887     1.096536     0.148819
H     12.720704     6.582889     1.133332     0.132125
H     19.506509     7.515676    17.465457     0.146413
H      8.526132     6.371306    17.741431     0.124090
H     16.855168    10.251495    13.324011     0.133286
H     17.957291    10.774005    14.299118     0.131307
H     14.733850    12.152033    15.018490     0.138682
H     15.491035    11.927575    13.660699     0.112022
H     11.594533     6.422822    15.283425     0.136101
H     12.379363     7.340894    14.280720     0.142490
H     10.957537     7.857884    17.443379     0.129016
H     11.892598     6.601284    17.496734     0.145427
H     18.995707     4.884728    17.844461     0.258420
H     16.535467    11.274437    15.734182     0.247635
H     12.022405     8.685805    15.886887     0.255541
H      8.742478    10.295651    13.044358     0.148921
H      9.716001    10.332448    11.815355     0.131416
H     10.492414     8.266326    10.882564     0.147433
H     11.530838     8.542299    12.026935     0.123932
H      7.841064     4.124883     8.146744     0.132860
H      8.943190     5.099990     7.624234     0.131815
H      5.719749     5.819361     6.246205     0.138016
H      6.476932     4.461571     6.470664     0.112504
H     14.599235     6.084295    11.975420     0.136546
H     15.384062     5.081591    11.057347     0.143795
H     13.962242     8.244248    10.540356     0.129572
H     14.897304     8.297603    11.796957     0.144924
H      9.981614     8.645329    13.513513     0.257936
H      7.521367     6.535053     7.123802     0.245576
H     15.027107     6.687757     9.712435     0.256611
H     20.761284    17.301700    14.553014     0.148019
H     21.734806    17.264903    15.782017     0.131361
H     16.501803     0.932787    16.714808     0.146436
H      5.521427     0.656814    15.570437     0.123523
H      7.841070     5.074234     1.052380     0.133500
H      8.943193     4.099127     1.574890     0.132093
H      5.719749     3.379756     2.952919     0.137900
H      6.476935     4.737546     2.728460     0.112919
H      8.589830     3.114818    15.621952     0.136979
H      9.374658     4.117522    16.540025     0.142252
H      7.952830     0.954865    17.057016     0.129124
H      8.887893     0.901510    15.800415     0.144321
H     15.991005     0.553784    14.083859     0.258867
H      7.521367     2.664064     2.075322     0.246133
H      9.017697     2.511356    17.884937     0.256597
H     12.290434    14.553004    10.295660     0.148524
H     11.316912    15.782006    10.332456     0.131543
H     10.540500    16.714797     8.266333     0.147212
H      9.502075    15.570427     8.542307     0.123593
H      7.182433     1.052378     4.124887     0.133374
H      6.080309     1.574888     5.099994     0.131510
H      9.303752     2.952916     5.819366     0.138204
H      8.546569     2.728458     4.461575     0.112412
H     18.452477    15.621943     6.084301     0.136594
H     17.667651    16.540015     5.081596     0.142144
H     19.089473    17.057005     8.244255     0.129000
H     18.154409    15.800405     8.297610     0.144758
H     11.051296    14.083849     8.645337     0.258244
H      7.502133     2.075320     6.535058     0.245716
H     18.024609    17.884926     6.687763     0.256315
H     12.290428    13.044347    17.301712     0.148818
H     11.316904    11.815345    17.264916     0.132126
H      4.531099    10.882558     0.932791     0.146413
H     15.511476    12.026928     0.656817     0.124091
H      7.182440     8.146739     5.074237     0.133286
H      6.080317     7.624229     4.099130     0.131307
H      9.303758     6.246201     3.379758     0.138682
H      8.546573     6.470659     4.737549     0.112022
H     12.443075    11.975412     3.114823     0.136100
H     11.658245    11.057340     4.117528     0.142490
H     13.080071    10.540350     0.954869     0.129017
H     12.145010    11.796950     0.901514     0.145427
H      5.041901    13.513506     0.553787     0.258420
H      7.502141     7.123797     2.664066     0.247634
H     12.015203     9.712429     2.511361     0.255542
H     15.295130     8.102583     5.353890     0.148921
H     14.321607     8.065786     6.582893     0.131417
H     13.545194    10.131908     7.515684     0.147433
H     12.506770     9.855935     6.371313     0.123933
H     16.196544    14.273351    10.251504     0.132859
H     15.094418    13.298244    10.774014     0.131814
H     18.317859    12.578873    12.152043     0.138016
H     17.560676    13.936663    11.927584     0.112504
H      9.438373    12.313939     6.422828     0.136546
H      8.653546    13.316643     7.340901     0.143795
H     10.075366    10.153986     7.857892     0.129573
H      9.140304    10.100631     6.601291     0.144924
H     14.055994     9.752905     4.884735     0.257935
H     16.516241    11.863181    11.274446     0.245576
H      9.010501    11.710477     8.685813     0.256611
H      3.276324     1.096534     3.845234     0.148018
H      2.302802     1.133331     2.616231     0.131361
H      7.535805    17.465447     1.683440     0.146436
H     18.516181    17.741420     2.827811     0.123523
H     16.196538    13.324000    17.345868     0.133500
H     15.094415    14.299107    16.823358     0.132093
H     18.317859    15.018478    15.445329     0.137900
H     17.560673    13.660688    15.669788     0.112920
H     15.447778    15.283416     2.776296     0.136979
H     14.662950    14.280712     1.858223     0.142252
H     16.084778    17.443369     1.341232     0.129125
H     15.149715    17.496724     2.597833     0.144321
H      8.046603    17.844450     4.314389     0.258867
H     16.516241    15.734170    16.322926     0.246133
H     15.019911    15.886878     0.513311     0.256598
C     10.868597     2.126834     8.794363     0.647339
C     12.041633     3.063305     8.593822    -0.235149
C     13.721860     2.603348    10.334296    -0.230712
C     13.953822     2.754214    11.824554     0.630323
C     11.626979     0.415797    13.117951     0.658330
C     17.183289    17.402890    13.362648    -0.225911
C     15.101631    16.120533    13.169466    -0.239197
C     14.004315    17.038605    13.627582     0.610422
C      7.582656     3.197611    12.367302     0.659116
C      6.403611     2.268500    12.439055    -0.232127
C      5.874785     1.628242    10.153993    -0.227985
C      6.564664     1.063416     8.926830     0.613734
C     10.868608     7.072283     0.404761     0.648798
C     12.041642     6.135812     0.605302    -0.236229
C     19.731260     6.595765    17.263076    -0.230809
C      7.944424     6.444899    15.772818     0.632290
C     17.636387     8.783316    14.479421     0.659269
C     17.183280    10.194461    14.234724    -0.224932
C     15.101625    11.476818    14.427906    -0.240168
C     14.004308    10.558746    13.969790     0.612557
C     13.592058     6.001502    15.230070     0.657392
C     12.413014     6.930613    15.158317    -0.230471
C     11.884186     7.570871    17.443379    -0.227699
C      6.564677     8.135701     0.272294     0.612298
C      7.863904     9.603878    11.325961     0.646799
C      9.036938     9.804418    12.262432    -0.235141
C     10.717165     8.063945    11.802476    -0.230999
C     10.949126     6.573688    11.953342     0.630928
C      8.622287     5.280292     9.614924     0.661074
C      8.169178     5.035596     8.203779    -0.225494
C      6.087523     5.228778     6.921421    -0.238570
C      4.990206     4.770661     7.839493     0.610548
C     16.596759     6.030940    12.396740     0.658968
C     15.417716     5.959187    11.467628    -0.232455
C     14.888891     8.244248    10.827369    -0.228318
C     15.578772     9.471411    10.262543     0.615045
C     19.882710    17.993473    16.271411     0.647732
C     21.055745    17.792933    15.334940    -0.233613
C     16.726555     1.135168    15.794896    -0.228910
C     16.958519     2.625425    15.644030     0.631699
C     14.631680     3.918821    17.982448     0.658625
C      8.169182     4.163521     0.995345    -0.226426
C      6.087525     3.970339     2.277703    -0.239715
C      4.990210     4.428456     1.359631     0.611194
C     10.587354     3.168173    15.200632     0.658673
C      9.408310     3.239926    16.129744    -0.232207
C      8.879480     0.954865    16.770003    -0.227336
C     15.578777    18.125940    17.334829     0.612389
C     13.169011    16.271400     9.603885     0.647338
C     11.995975    15.334929     9.804426    -0.235149
C     10.315748    15.794886     8.063952    -0.230712
C     10.083786    15.644020     6.573694     0.630323
C     12.410629    17.982437     5.280297     0.658329
C      6.854319     0.995344     5.035600    -0.225909
C      8.935977     2.277701     5.228782    -0.239198
C     10.033293     1.359629     4.770666     0.610424
C     16.454952    15.200623     6.030946     0.659115
C     17.633997    16.129734     5.959193    -0.232126
C     18.162823    16.769992     8.244255    -0.227986
C     17.472944    17.334818     9.471418     0.613734
C     13.169000    11.325951    17.993487     0.648798
C     11.995966    12.262422    17.792946    -0.236229
C      4.306348    11.802469     1.135172    -0.230810
C     16.093184    11.953335     2.625430     0.632290
C      6.401221     9.614918     3.918827     0.659271
C      6.854328     8.203773     4.163524    -0.224934
C      8.935983     6.921416     3.970342    -0.240169
C     10.033300     7.839488     4.428458     0.612559
C     10.445550    12.396732     3.168178     0.657389
C     11.624594    11.467621     3.239931    -0.230470
C     12.153422    10.827363     0.954869    -0.227699
C     17.472931    10.262533    18.125954     0.612298
C     16.173704     8.794356     7.072287     0.646799
C     15.000670     8.593816     6.135816    -0.235141
C     13.320443    10.334289     6.595772    -0.230999
C     13.088482    11.824546     6.444906     0.630927
C     15.415321    13.117942     8.783324     0.661072
C     15.868430    13.362638    10.194469    -0.225492
C     17.950085    13.169456    11.476827    -0.238570
C     19.047402    13.627573    10.558755     0.610547
C      7.440849    12.367294     6.001508     0.658968
C      8.619892    12.439047     6.930620    -0.232456
C      9.148717    10.153986     7.570879    -0.228318
C      8.458836     8.926823     8.135705     0.615046
C      4.154898     0.404761     2.126837     0.647732
C      2.981863     0.605301     3.063308    -0.233612
C      7.311053    17.263066     2.603352    -0.228910
C      7.079089    15.772809     2.754218     0.631700
C      9.405928    14.479413     0.415800     0.658626
C     15.868426    14.234713    17.402903    -0.226425
C     17.950083    14.427895    16.120545    -0.239715
C     19.047398    13.969778    17.038617     0.611196
C     13.450254    15.230061     3.197616     0.658673
C     14.629298    15.158308     2.268504    -0.232206
C     15.158128    17.443369     1.628245    -0.227335
C      8.458831     0.272294     1.063419     0.612387
N     12.628151     3.487016     9.881147    -0.290334
N     16.137653    16.878541    12.462973    -0.287162
N      6.494953     1.220721    11.402314    -0.264911
N     18.637548     5.712097    17.716225    -0.290573
N     16.137645    10.718810    15.134399    -0.289964
N     12.504358     7.978392    16.195058    -0.264803
N      9.623454     8.517094    12.686144    -0.290542
N      7.123544     5.935270     7.679429    -0.288306
N     15.509060     6.995928    10.419848    -0.266246
N     15.632844     0.682019    14.911228    -0.293170
N      7.123545     3.263847     1.519695    -0.288301
N      9.499651     2.203185    17.177524    -0.265087
N     11.409457    14.911218     8.517101    -0.290335
N      7.899955     1.519693     5.935275    -0.287167
N     17.542655    17.177513     6.995934    -0.264913
N      5.400060    12.686137     0.682023    -0.290572
N      7.899963     7.679424     3.263849    -0.289958
N     11.533250    10.419842     2.203190    -0.264805
N     14.414154     9.881140     5.712104    -0.290540
N     16.914064    12.462964    10.718819    -0.288309
N      8.528548    11.402306     7.978400    -0.266242
N      8.404764    17.716215     3.487020    -0.293171
N     16.914063    15.134387    16.878553    -0.288304
N     14.537957    16.195049     1.220724    -0.265092
O     10.411882     2.012949     9.971666    -0.571035
O     10.426306     1.540667     7.778043    -0.551271
O     13.035586     3.324007    12.502897    -0.601525
O     14.959795     2.288186    12.358287    -0.536213
O     10.856575     1.185580    12.439423    -0.566133
O     12.709873     0.735375    13.622615    -0.525523
O     14.060805    18.238170    13.300093    -0.551381
O     13.062040    16.479299    14.256802    -0.448636
O      8.654733     2.713186    11.859695    -0.583806
O      7.496122     4.334254    12.830938    -0.470600
O      7.829041     0.831230     9.018085    -0.603068
O      5.906034     0.870051     7.921366    -0.453373
O     16.421283     7.186164    17.625706    -0.573138
O     10.426316     7.658450     1.421081    -0.552255
O      7.026187     5.875106    15.094475    -0.602855
O      8.950398     6.910927    15.239085    -0.536890
O     16.865981     8.013533    15.157949    -0.566357
O     18.719281     8.463738    13.974757    -0.526254
O     14.060795     9.359181    14.297279    -0.551785
O     13.062035    11.118052    13.340570    -0.449786
O     14.664135     6.485927    15.737677    -0.583581
O     13.505521     4.864859    14.766434    -0.470001
O      7.829055     8.367887     0.181039    -0.602303
O      5.906047     8.329066     1.277758    -0.453482
O      7.407188     8.426575    11.212076    -0.571124
O      7.421614    10.620197    10.739793    -0.551324
O     10.030889     5.895345    12.523135    -0.601969
O     11.955099     6.039955    11.487314    -0.536232
O      7.851882     5.958819    10.384707    -0.566800
O      9.705180     4.775628     9.934502    -0.527606
O      5.046694     5.098150     9.039059    -0.551148
O      4.047932     4.141442     7.280187    -0.449197
O     17.668837     6.538547    11.912314    -0.583852
O     16.510223     5.567304    13.533383    -0.470922
O     16.843150     9.380155    10.030357    -0.603404
O     14.920143    10.476874    10.069177    -0.454372
O     13.416577     0.772538    16.385296    -0.571534
O     19.440416    16.977154    16.857579    -0.552156
O     16.040284     3.303768    15.074237    -0.602778
O     17.964493     3.159158    16.110058    -0.536357
O     13.861274     3.240294    17.212665    -0.566328
O     15.714574     4.423485    17.662870    -0.525154
O      5.046698     4.100967     0.160065    -0.550439
O      4.047936     5.057675     1.918937    -0.449970
O     11.659431     2.660566    15.685058    -0.584153
O     10.500820     3.631809    14.063989    -0.470691
O     16.843155    18.217196    17.567015    -0.602780
O     14.920145    17.120477    17.528195    -0.453352
O     13.625726    16.385285     8.426582    -0.571034
O     13.611302    16.857567    10.620205    -0.551272
O     11.002022    15.074227     5.895351    -0.601524
O      9.077813    16.110048     6.039961    -0.536214
O     13.181033    17.212654     5.958825    -0.566131
O     11.327735    17.662859     4.775633    -0.525521
O      9.976803     0.160064     5.098155    -0.551380
O     10.975568     1.918935     4.141446    -0.448643
O     15.382875    15.685048     6.538553    -0.583805
O     16.541486    14.063980     5.567310    -0.470599
O     16.208567    17.567004     9.380163    -0.603067
O     18.131574    17.528183    10.476882    -0.453372
O      7.616325    11.212070     0.772542    -0.573138
O     13.611292    10.739784    16.977167    -0.552255
O     17.011421    12.523128     3.303773    -0.602855
O     15.087210    11.487307     3.159163    -0.536888
O      7.171627    10.384701     3.240299    -0.566360
O      5.318327     9.934496     4.423491    -0.526258
O      9.976813     9.039053     4.100969    -0.551787
O     10.975573     7.280182     5.057678    -0.449788
O      9.373473    11.912307     2.660571    -0.583578
O     10.532087    13.533375     3.631814    -0.469994
O     16.208553    10.030347    18.217209    -0.602302
O     18.131561    10.069168    17.120490    -0.453482
O     16.630420     9.971659     7.186172    -0.571125
O     16.615994     7.778037     7.658455    -0.551323
O     14.006719    12.502889     5.875113    -0.601968
O     12.082509    12.358279     6.910934    -0.536230
O     16.185726    12.439415     8.013541    -0.566799
O     14.332428    13.622606     8.463746    -0.527603
O     18.990914    13.300084     9.359189    -0.551147
O     19.989676    14.256792    11.118061    -0.449197
O      6.368771    11.859687     6.485934    -0.583853
O      7.527385    12.830930     4.864865    -0.470921
O      7.194458     9.018079     8.367891    -0.603406
O      9.117465     7.921360     8.329071    -0.454374
O     10.621031    17.625696     2.012952    -0.571533
O      4.597192     1.421080     1.540669    -0.552157
O      7.997324    15.094466     3.324011    -0.602778
O      6.073115    15.239076     2.288190    -0.536358
O     10.176334    15.157940     1.185583    -0.566328
O      8.323034    13.974749     0.735378    -0.525156
O     18.990910    14.297267    18.238183    -0.550438
O     19.989672    13.340559    16.479311    -0.449972
O     12.378177    15.737668     2.713190    -0.584153
O     13.536788    14.766425     4.334259    -0.470693
O      7.194453     0.181038     0.831233    -0.602778
O      9.117463     1.277757     0.870053    -0.453350

The following XYZ coordinates are in angstroms. Other properties are in atomic units.
The sperically averaged electron density of each atom fit to a function of the form exp(a - br)
eigen_1, eigen_2 and eigen_3 are the three eigenvalues of traceless quadrupole moment tensor
  atom number  atomic symbol              X              Y              Z     net charge C6 coefficient C8 coefficient C10 coefficient fluctuating dipole atomic polarizability isotropic forcefield polarizability              a              b squared Pearson coefficient          <r^3>          <r^4>         wp_QDO          m_QDO          q_QDO       dipole_x       dipole_y       dipole_z         dipole            Qxy            Qxz            Qyz     Q(x^2-y^2)  Q(3z^2 - R^2)        eigen_1        eigen_2        eigen_3 static polarizability      alpha(xx)      alpha(xy)      alpha(xz)      alpha(yy)      alpha(yz)      alpha(zz) atomic spin moment
            1             Eu      10.850930       3.705587      11.723548       1.277078     159.748466 0.41991877E+04  0.15937075E+06                                22.891538                           20.562157       0.572826       1.849491                    0.999437      96.623192     264.716993       0.427425       0.377575      -1.190955      -0.038460      -0.008809       0.047408       0.061679       0.026109       0.070591       0.012216      -0.088920      -0.003301      -0.097625       0.023444       0.074182             25.256745      26.024231      -3.232664       3.986273      25.673013       0.312732      24.072991           0.029371
            2             Eu       8.937894       0.388752      11.140323       1.221121     142.821679 0.40603065E+04  0.15322745E+06                                21.491054                           20.393883       0.701449       1.872328                    0.999508      98.541005     271.618156       0.422529       0.384125      -1.182612       0.026210       0.037372      -0.031354       0.055378       0.099236      -0.040902       0.044138      -0.076002       0.134346      -0.146726       0.056912       0.089814             22.742358      20.734180      -0.422151       2.508784      23.090414       2.785022      24.402480           0.052105
            3             Eu      16.860329       5.493526      15.873824       1.278035     159.613097 0.41953340E+04  0.15919239E+06                                22.881779                           20.555382       0.566315       1.847941                    0.999460      96.600290     264.651721       0.427400       0.377673      -1.190845      -0.038946       0.008498      -0.047114       0.061715      -0.025801      -0.070858       0.012476      -0.089061      -0.005160      -0.097848       0.023494       0.074354             25.244087      26.012303       3.229493      -3.973108      25.665473       0.327785      24.054484           0.029354
            4             Eu      14.947300       8.810361      16.457049       1.222195     142.855706 0.40606492E+04  0.15321867E+06                                21.479585                           20.382506       0.708099       1.874542                    0.999505      98.455529     271.219113       0.423096       0.383664      -1.183159       0.026323      -0.036874       0.031666       0.055275      -0.099493       0.040303       0.043506      -0.076595       0.134670      -0.146600       0.056702       0.089898             22.730336      20.722956       0.418542      -2.504410      23.083140       2.778675      24.384913           0.052097
            5             Eu       7.846232       6.674694      12.904715       1.277718     159.587744 0.41949229E+04  0.15918448E+06                                22.886251                           20.559924       0.564928       1.847300                    0.999439      96.637029     264.821740       0.427149       0.377877      -1.190597      -0.038311      -0.048073      -0.008491       0.062055      -0.070882       0.025820      -0.012645      -0.040580       0.134664      -0.097399       0.023035       0.074364             25.248635      26.014206      -3.977700      -3.235884      24.057539      -0.318247      25.674159           0.029332
            6             Eu       5.933202       7.257919       9.587879       1.221450     142.830997 0.40605288E+04  0.15323107E+06                                21.488074                           20.391136       0.704326       1.873155                    0.999502      98.516439     271.506531       0.422679       0.384000      -1.182760       0.026026       0.031002       0.036753       0.054674       0.040707       0.099034      -0.043996      -0.104639       0.043251      -0.146236       0.057154       0.089083             22.738933      20.734861      -2.504440      -0.423479      24.397388      -2.781324      23.084549           0.052094
            7             Eu      13.855626       2.524419      14.692657       1.276934     159.604048 0.41949094E+04  0.15920288E+06                                22.899670                           20.568993       0.560405       1.845791                    0.999477      96.699007     265.110828       0.426720       0.378212      -1.190192      -0.038784       0.047949       0.008851       0.062303       0.070632      -0.026160      -0.013029      -0.041717       0.134915      -0.097389       0.022591       0.074798             25.266260      26.044237       3.983451       3.232537      24.076083      -0.321770      25.678458           0.029363
            8             Eu      11.942591       1.941194      18.009493       1.222395     142.945974 0.40636126E+04  0.15333626E+06                                21.475127                           20.378763       0.712439       1.876045                    0.999493      98.404072     270.954344       0.423544       0.383243      -1.183655       0.026377      -0.031812      -0.036584       0.055192      -0.039951      -0.100207      -0.044832      -0.104150       0.044301      -0.147070       0.056193       0.090876             22.725681      20.715381       2.499833       0.426058      24.378140      -2.781948      23.083522           0.052085
            9             Eu      13.186678      14.692647       6.674700       1.277078     159.748472 0.41991882E+04  0.15937076E+06                                22.891531                           20.562152       0.572822       1.849490                    0.999437      96.623113     264.716688       0.427425       0.377575      -1.190956       0.038461       0.008806      -0.047404       0.061676       0.026110       0.070590       0.012217      -0.088921      -0.003302      -0.097625       0.023443       0.074182             25.256736      26.024217      -3.232660       3.986268      25.673003       0.312730      24.072986           0.029366
           10             Eu      15.099714      18.009482       7.257925       1.221121     142.821703 0.40603079E+04  0.15322751E+06                                21.491055                           20.393885       0.701451       1.872329                    0.999508      98.541025     271.618214       0.422529       0.384125      -1.182612      -0.026211      -0.037375       0.031354       0.055380       0.099237      -0.040902       0.044138      -0.076001       0.134344      -0.146727       0.056912       0.089815             22.742357      20.734178      -0.422154       2.508781      23.090413       2.785011      24.402481           0.052107
           11             Eu       7.177279      12.904708       2.524424       1.278035     159.613089 0.41953337E+04  0.15919238E+06                                22.881778                           20.555382       0.566314       1.847941                    0.999460      96.600288     264.651719       0.427400       0.377673      -1.190845       0.038943      -0.008499       0.047117       0.061715      -0.025800      -0.070857       0.012476      -0.089060      -0.005157      -0.097847       0.023494       0.074353             25.244086      26.012296       3.229497      -3.973107      25.665481       0.327785      24.054480           0.029351
           12             Eu       9.090308       9.587873       1.941199       1.222195     142.855676 0.40606484E+04  0.15321864E+06                                21.479585                           20.382507       0.708097       1.874541                    0.999505      98.455535     271.219157       0.423096       0.383664      -1.183159      -0.026323       0.036872      -0.031668       0.055275      -0.099493       0.040304       0.043506      -0.076596       0.134670      -0.146600       0.056703       0.089897             22.730335      20.722961       0.418540      -2.504405      23.083132       2.778677      24.384913           0.052096
           13             Eu      16.191376      11.723540       5.493533       1.277718     159.587735 0.41949223E+04  0.15918444E+06                                22.886245                           20.559918       0.564925       1.847300                    0.999439      96.636949     264.821440       0.427149       0.377877      -1.190598       0.038310       0.048075       0.008493       0.062056      -0.070881       0.025819      -0.012645      -0.040580       0.134661      -0.097398       0.023035       0.074364             25.248628      26.014192      -3.977701      -3.235886      24.057536      -0.318244      25.674157           0.029327
           14             Eu      18.104406      11.140315       8.810369       1.221450     142.830952 0.40605267E+04  0.15323098E+06                                21.488071                           20.391132       0.704322       1.873154                    0.999502      98.516397     271.506397       0.422679       0.384000      -1.182760      -0.026025      -0.030996      -0.036750       0.054668       0.040708       0.099034      -0.043996      -0.104639       0.043245      -0.146237       0.057155       0.089082             22.738931      20.734854      -2.504441      -0.423476      24.397389      -2.781327      23.084550           0.052091
           15             Eu      10.181982      15.873815       3.705591       1.276932     159.604181 0.41949147E+04  0.15920313E+06                                22.899680                           20.569004       0.560407       1.845792                    0.999477      96.699039     265.110936       0.426720       0.378211      -1.190192       0.038784      -0.047949      -0.008848       0.062303       0.070632      -0.026159      -0.013029      -0.041715       0.134917      -0.097389       0.022591       0.074798             25.266270      26.044253       3.983451       3.232540      24.076082      -0.321767      25.678475           0.029359
           16             Eu      12.095017      16.457040       0.388755       1.222395     142.945984 0.40636131E+04  0.15333629E+06                                21.475130                           20.378766       0.712442       1.876045                    0.999493      98.404120     270.954516       0.423544       0.383243      -1.183655      -0.026374       0.031817       0.036585       0.055194      -0.039952      -0.100208      -0.044833      -0.104150       0.044301      -0.147071       0.056194       0.090877             22.725684      20.715387       2.499828       0.426061      24.378141      -2.781944      23.083523           0.052088
           17              H      11.747174       3.845230       8.102588       0.148524       1.017908 0.76768429E+01  0.74041122E+02                                 1.647981                            1.600901      -0.729172       2.550189                    0.999820       3.165960       8.574678       0.507269       1.251922      -0.718140      -0.007445       0.029092      -0.015148       0.033634       0.000331       0.009349      -0.002506      -0.016039       0.005511      -0.014452       0.005227       0.009226              1.654325       1.544517      -0.225232       0.185251       1.862120      -0.291003       1.556339           0.000550
           18              H      12.720696       2.616228       8.065792       0.131543       1.077797 0.84061720E+01  0.82815034E+02                                 1.695062                            1.662316      -0.765040       2.517642                    0.999540       3.303331       8.999244       0.504353       1.232708      -0.721974       0.025416      -0.011878      -0.012736       0.030810      -0.005902      -0.000558       0.005359       0.003880      -0.002261      -0.008262       0.000027       0.008236              1.692542       1.850140      -0.214383      -0.225729       1.566485       0.225648       1.661000           0.003673
           19              H      13.497108       1.683437      10.131915       0.147211       0.955605 0.73186722E+01  0.70717182E+02                                 1.654305                            1.621280      -0.951536       2.446921                    0.997682       3.400493       9.643202       0.470650       1.346837      -0.695480      -0.012016      -0.026953      -0.006699       0.030261      -0.003269       0.005560       0.000812      -0.002883      -0.011771      -0.008247       0.001917       0.006330              1.662401       1.506944       0.252406       0.100894       2.067698       0.176960       1.412559           0.000024
           20              H      14.535533       2.827807       9.855941       0.123593       1.082881 0.82530785E+01  0.82169164E+02                                 1.787687                            1.710033      -1.026145       2.386488                    0.996597       3.663539      10.542197       0.463008       1.328692      -0.697916       0.020628       0.009426      -0.015745       0.027609      -0.000584      -0.000663      -0.005258       0.005134      -0.012116      -0.007895       0.003241       0.004654              1.828661       2.362261       0.215767      -0.349642       1.524422      -0.091998       1.599302           0.004087
           21              H      16.855175      17.345856      14.273361       0.133374       0.809957 0.59806730E+01  0.55104193E+02                                 1.491902                            1.473570      -0.726995       2.545761                    0.999084       3.362801       9.401030       0.488258       1.361515      -0.691585      -0.014054       0.001605       0.029103       0.032359       0.003579      -0.000689       0.003786       0.010954       0.028327      -0.011948       0.001801       0.010147              1.496546       1.312572       0.056869      -0.150270       1.292133      -0.033254       1.884932           0.000329
           22              H      17.957299      16.823346      13.298254       0.131511       0.995915 0.78543065E+01  0.76905198E+02                                 1.668660                            1.654631      -0.826841       2.490588                    0.998928       3.449115       9.705405       0.478556       1.307150      -0.703795       0.027130      -0.017045      -0.008551       0.033162      -0.005569       0.000635       0.006440       0.008068      -0.016845      -0.011069       0.000961       0.010108              1.655731       1.796497      -0.269541       0.016930       1.692411       0.044754       1.478285           0.005777
           23              H      14.733856      15.445318      12.578882       0.138203       1.060023 0.80800920E+01  0.79994665E+02                                 1.768715                            1.699315      -1.025651       2.402782                    0.997236       3.523514      10.099455       0.461635       1.340179      -0.696654      -0.015175      -0.019878      -0.021111       0.032727       0.011721      -0.003226       0.005326       0.000838       0.002861      -0.014589       0.003126       0.011463              1.795326       1.558220       0.188192       0.226650       1.936857       0.434344       1.890899           0.000105
           24              H      15.491039      15.669776      13.936673       0.112412       0.957797 0.70591342E+01  0.67310570E+02                                 1.622985                            1.563181      -0.710815       2.531188                    0.999441       3.463237       9.622079       0.494852       1.298071      -0.704903       0.013321      -0.010751       0.022098       0.027953       0.000824       0.002633      -0.007730       0.010330       0.008097      -0.011181       0.003195       0.007987              1.651345       1.442095      -0.130072       0.292859       1.556391      -0.333117       1.955550           0.003192
           25              H       5.585131       2.776291      12.313947       0.136594       0.895694 0.66796624E+01  0.63679770E+02                                 1.630699                            1.583525      -1.083864       2.374189                    0.995874       3.618703      10.510330       0.456386       1.407753      -0.681410      -0.026898       0.016289      -0.004370       0.031748      -0.007125       0.003460       0.001629      -0.007661      -0.000608      -0.009541       0.001331       0.008210              1.664115       1.978398      -0.355463       0.027350       1.574296       0.006006       1.439650           0.003802
           26              H       6.369957       1.858219      13.316652       0.142144       0.878576 0.64453185E+01  0.60835875E+02                                 1.605712                            1.551545      -1.020540       2.406709                    0.996328       3.542887      10.204030       0.463313       1.400606      -0.682991      -0.003277      -0.012617       0.027003       0.029985       0.005923      -0.001350       0.001378      -0.004152       0.023260      -0.010352       0.002379       0.007973              1.633130       1.388323      -0.010562      -0.078792       1.444141      -0.256300       2.066926           0.000218
           27              H       4.948135       1.341229      10.153993       0.128999       1.045069 0.81239103E+01  0.80055438E+02                                 1.710515                            1.671765      -0.917036       2.444513                    0.998237       3.459274       9.700281       0.481797       1.290079      -0.707554      -0.027398      -0.012544       0.003134       0.030295       0.008928       0.002909      -0.006828       0.003063      -0.013151      -0.012911       0.001303       0.011608              1.718862       2.239409       0.162570      -0.023984       1.468290       0.050232       1.448888           0.005683
           28              H       5.883199       2.597829      10.100638       0.144758       0.830085 0.62034494E+01  0.57926288E+02                                 1.540637                            1.519778      -0.948399       2.446344                    0.997356       3.446008       9.833208       0.469792       1.396235      -0.684344       0.003512       0.031308       0.005294       0.031946       0.004195       0.004237       0.000607      -0.011003       0.000722      -0.008713       0.001310       0.007403              1.546392       1.273474      -0.015120      -0.009452       1.996323      -0.031587       1.369379           0.000055
           29              H      12.986312       4.314385       9.752911       0.258244       0.653341 0.44627920E+01  0.38280240E+02                                 1.311704                            1.291148      -0.898070       2.542322                    0.999753       2.714886       7.362784       0.509755       1.400802      -0.685548       0.019009       0.039437      -0.008787       0.044653       0.008447       0.013802      -0.008951      -0.018137      -0.022111      -0.024303       0.007461       0.016842              1.324053       1.261041       0.160540       0.061235       1.572804       0.047684       1.138314           0.001562
           30              H      16.535475      16.322914      11.863190       0.245716       0.627705 0.43192715E+01  0.37346381E+02                                 1.345278                            1.322910      -1.086729       2.432481                    0.998524       3.085280       8.856203       0.466215       1.519433      -0.660986       0.017005      -0.026239      -0.024551       0.039754       0.003426      -0.003969       0.017552       0.007021       0.000958      -0.020476       0.004447       0.016029              1.359812       1.207604      -0.055287      -0.154339       1.341418       0.239831       1.530414           0.003227
           31              H       6.012999       0.513308      11.710485       0.256315       0.672841 0.47928797E+01  0.41884277E+02                                 1.342491                            1.343047      -0.930579       2.526793                    0.999754       2.764733       7.587423       0.496632       1.411293      -0.683736      -0.031279      -0.032593       0.014581       0.047469       0.019845      -0.001608      -0.003422      -0.014872       0.015067      -0.023717       0.004084       0.019633              1.335085       1.202583       0.093541      -0.033690       1.512288      -0.084375       1.290384           0.002744
           32              H      11.747180       5.353887       1.096536       0.148819       1.017750 0.76749647E+01  0.74015185E+02                                 1.647338                            1.600307      -0.725692       2.551552                    0.999862       3.166109       8.573382       0.507575       1.251300      -0.718261      -0.007196      -0.028882       0.015350       0.033490      -0.000267      -0.009361      -0.002628      -0.016462       0.005616      -0.014624       0.005166       0.009458              1.653678       1.543982       0.225224      -0.185211       1.861370      -0.290793       1.555681           0.000548
           33              H      12.720704       6.582889       1.133332       0.132125       1.078100 0.84130520E+01  0.82932564E+02                                 1.698584                            1.665645      -0.775994       2.514136                    0.999494       3.303691       9.014565       0.502449       1.236638      -0.721115       0.025023       0.011786       0.012445       0.030331       0.005938       0.000660       0.005361       0.003850      -0.002540      -0.008229      -0.000117       0.008346              1.696085       1.854149       0.214975       0.226503       1.569575       0.226476       1.664530           0.003659
           34              H      19.506509       7.515676      17.465457       0.146413       0.955756 0.73169626E+01  0.70666498E+02                                 1.651462                            1.618642      -0.877082       2.480269                    0.998596       3.398373       9.621497       0.472304       1.342771      -0.696302      -0.012120       0.027393       0.006567       0.030666       0.003281      -0.005597       0.000981      -0.002964      -0.012172      -0.008411       0.002076       0.006335              1.659502       1.504505      -0.251675      -0.100563       2.063634       0.176300       1.410366           0.000024
           35              H       8.526132       6.371306      17.741431       0.124090       1.081506 0.82427127E+01  0.82063880E+02                                 1.788373                            1.710761      -1.033265       2.384195                    0.996617       3.663487      10.551865       0.462045       1.331496      -0.697347       0.020508      -0.009118       0.015765       0.027427       0.000386       0.000623      -0.005248       0.004660      -0.012052      -0.007777       0.003392       0.004385              1.829339       2.363116      -0.215596       0.349671       1.524973      -0.091943       1.599929           0.004076
           36              H      16.855168      10.251495      13.324011       0.133286       0.811622 0.59986109E+01  0.55330864E+02                                 1.496061                            1.477439      -0.734638       2.542365                    0.998995       3.371501       9.441729       0.486620       1.364582      -0.690946      -0.014007      -0.001378      -0.028964       0.032203      -0.003483       0.000700       0.003877       0.010450       0.028314      -0.011723       0.001538       0.010185              1.500793       1.315787      -0.057087       0.151218       1.295146      -0.033464       1.891447           0.000329
           37              H      17.957291      10.774005      14.299118       0.131307       0.999116 0.78867507E+01  0.77308321E+02                                 1.672617                            1.658282      -0.824810       2.490940                    0.998903       3.455877       9.732205       0.477890       1.307525      -0.703691       0.027055       0.017257       0.008506       0.033198       0.005447      -0.000626       0.006438       0.008064      -0.016730      -0.011017       0.001030       0.009987              1.659697       1.801222       0.271083      -0.016794       1.696614       0.045061       1.481254           0.005791
           38              H      14.733850      12.152033      15.018490       0.138682       1.056038 0.80404298E+01  0.79482367E+02                                 1.762248                            1.693587      -1.024926       2.403173                    0.997167       3.514295      10.056459       0.463178       1.337725      -0.697164      -0.014998       0.019686       0.021013       0.032466      -0.011853       0.003149       0.005407       0.000796       0.002222      -0.014644       0.002917       0.011726              1.788562       1.553064      -0.186847      -0.225069       1.929344       0.431362       1.883276           0.000103
           39              H      15.491035      11.927575      13.660699       0.112022       0.957481 0.70513300E+01  0.67163810E+02                                 1.617091                            1.557954      -0.693585       2.537896                    0.999546       3.454671       9.568078       0.498164       1.290832      -0.706455       0.013453       0.010728      -0.022348       0.028205      -0.000861      -0.002660      -0.007764       0.010348       0.008646      -0.011252       0.003149       0.008103              1.645135       1.437271       0.129146      -0.290802       1.551114      -0.330862       1.947020           0.003188
           40              H      11.594533       6.422822      15.283425       0.136101       0.895241 0.66740310E+01  0.63604335E+02                                 1.629451                            1.582307      -1.079331       2.376190                    0.995938       3.615891      10.495874       0.456860       1.406775      -0.681617      -0.027108      -0.016604       0.004614       0.032122       0.007037      -0.003346       0.001563      -0.007505      -0.000928      -0.009319       0.001171       0.008149              1.662836       1.976870       0.355174      -0.027462       1.573105       0.005877       1.438534           0.003805
           41              H      12.379363       7.340894      14.280720       0.142490       0.876280 0.64277956E+01  0.60667437E+02                                 1.607322                            1.552971      -1.038472       2.399931                    0.996153       3.545446      10.232193       0.461229       1.407005      -0.681783      -0.003644       0.012296      -0.026769       0.029682      -0.006028       0.001105       0.001398      -0.004552       0.023162      -0.010464       0.002533       0.007931              1.634828       1.389555       0.010544       0.078996       1.445510      -0.256836       2.069418           0.000217
           42              H      10.957537       7.857884      17.443379       0.129016       1.043534 0.81084702E+01  0.79861466E+02                                 1.708631                            1.670024      -0.923955       2.441969                    0.998284       3.455872       9.686688       0.482136       1.289846      -0.707620      -0.027132       0.012769      -0.003727       0.030217      -0.008950      -0.003261      -0.006802       0.003385      -0.012623      -0.013113       0.001639       0.011474              1.716943       2.236452      -0.162143       0.023960       1.466870       0.050142       1.447507           0.005692
           43              H      11.892598       6.601284      17.496734       0.145427       0.826530 0.61712969E+01  0.57566692E+02                                 1.538253                            1.517540      -0.954966       2.444765                    0.997307       3.439864       9.819225       0.469219       1.399379      -0.683776       0.003721      -0.031157      -0.005191       0.031805      -0.004020      -0.004285       0.000610      -0.010741       0.001040      -0.008605       0.001423       0.007182              1.543973       1.271831       0.015105       0.009426       1.992612      -0.031482       1.367475           0.000054
           44              H      18.995707       4.884728      17.844461       0.258420       0.652354 0.44603625E+01  0.38299480E+02                                 1.317338                            1.296523      -0.901640       2.543352                    0.999757       2.719961       7.408989       0.504733       1.413258      -0.683223       0.018705      -0.039231       0.008611       0.044307      -0.008518      -0.013719      -0.008849      -0.018068      -0.021915      -0.024186       0.007406       0.016780              1.329834       1.266385      -0.161701      -0.061682       1.580325       0.048056       1.142792           0.001567
           45              H      16.535467      11.274437      15.734182       0.247635       0.624335 0.42902447E+01  0.37037305E+02                                 1.341277                            1.319138      -1.087094       2.433496                    0.998554       3.075434       8.824436       0.466465       1.521001      -0.660738       0.016833       0.025844       0.024614       0.039461      -0.003460       0.003703       0.017393       0.007185       0.000417      -0.020326       0.004574       0.015752              1.355693       1.204337       0.054913       0.153412       1.337421       0.238448       1.525320           0.003220
           46              H      12.022405       8.685805      15.886887       0.255541       0.673779 0.47973601E+01  0.41905485E+02                                 1.339830                            1.340434      -0.927645       2.526562                    0.999738       2.763090       7.564921       0.499249       1.404494      -0.685015      -0.031474       0.032688      -0.014542       0.047651      -0.019955       0.001771      -0.003488      -0.015120       0.014687      -0.023796       0.003903       0.019894              1.332442       1.200391      -0.093236       0.033553       1.509044      -0.084052       1.287891           0.002748
           47              H       8.742478      10.295651      13.044358       0.148921       1.014610 0.76444263E+01  0.73642743E+02                                 1.643733                            1.596980      -0.752753       2.539744                    0.999755       3.160191       8.551127       0.508201       1.251081      -0.718337      -0.007352       0.015207       0.028777       0.033368      -0.009255       0.000278       0.002610      -0.010849       0.022218      -0.014539       0.005135       0.009405              1.650014       1.540729      -0.184488      -0.224420       1.552330       0.289723       1.856982           0.000546
           48              H       9.716001      10.332448      11.815355       0.131416       1.077472 0.84062284E+01  0.82842659E+02                                 1.697438                            1.664588      -0.771183       2.515942                    0.999543       3.303370       9.010385       0.502817       1.236071      -0.721248       0.025422       0.012758      -0.011918       0.030839       0.000560      -0.005870      -0.005299       0.003018      -0.003994      -0.008109      -0.000086       0.008195              1.694925       1.852795       0.226258      -0.214596       1.663525      -0.226129       1.568457           0.003661
           49              H      10.492414       8.266326      10.882564       0.147433       0.955277 0.73145193E+01  0.70657651E+02                                 1.652903                            1.619982      -0.886201       2.476877                    0.998523       3.399002       9.633475       0.471267       1.345444      -0.695753      -0.011955       0.006297      -0.026669       0.029897      -0.005535      -0.003241      -0.001079       0.004178       0.011165      -0.008409       0.002199       0.006210              1.660975       1.505734      -0.100733       0.252035       1.411505      -0.176669       2.065687           0.000025
           50              H      11.530838       8.542299      12.026935       0.123932       1.081938 0.82451205E+01  0.82079708E+02                                 1.787538                            1.709934      -1.027286       2.386373                    0.996643       3.662762      10.543320       0.462673       1.329821      -0.697687       0.020307       0.015895       0.009406       0.027450       0.000656      -0.000448       0.005251       0.008732      -0.001706      -0.007913       0.003212       0.004701              1.828500       2.361973       0.349505       0.215621       1.599203       0.091932       1.524323           0.004075
           51              H       7.841064       4.124883       8.146744       0.132860       0.812957 0.60076484E+01  0.55406181E+02                                 1.494351                            1.475812      -0.723548       2.546108                    0.999089       3.368792       9.417401       0.488499       1.359530      -0.691948      -0.014280      -0.029349       0.001404       0.032669       0.000536       0.003408      -0.003912      -0.008565      -0.030658      -0.011905       0.001759       0.010145              1.499061       1.314481       0.150965       0.056956       1.888828       0.033423       1.293875           0.000329
           52              H       8.943190       5.099990       7.624234       0.131815       0.998039 0.78801131E+01  0.77258882E+02                                 1.674504                            1.660133      -0.838145       2.486103                    0.998727       3.456572       9.748281       0.476327       1.311549      -0.702861       0.026905       0.008791      -0.016835       0.032933      -0.000668      -0.005494      -0.006472       0.012277      -0.003571      -0.011040       0.001065       0.009975              1.661575       1.803184      -0.016945      -0.271404       1.482918      -0.045005       1.698621           0.005782
           53              H       5.719749       5.819361       6.246205       0.138016       1.058962 0.80672446E+01  0.79804049E+02                                 1.764475                            1.695544      -1.015630       2.406669                    0.997318       3.518809      10.068911       0.463321       1.336362      -0.697427      -0.014971       0.021208      -0.019708       0.032593       0.003178       0.011944      -0.005467      -0.000756      -0.001758      -0.014736       0.002874       0.011862              1.790890       1.554748      -0.225597       0.187324       1.885862      -0.432486       1.932059           0.000106
           54              H       6.476932       4.461571       6.470664       0.112504       0.956497 0.70425395E+01  0.67066029E+02                                 1.616743                            1.557576      -0.701629       2.534746                    0.999400       3.453077       9.565859       0.497889       1.291815      -0.706248       0.013220      -0.022188      -0.010693       0.027954      -0.002828       0.000880       0.007706       0.001034      -0.019653      -0.011214       0.003097       0.008117              1.644797       1.436992      -0.290977      -0.129183       1.946834       0.330834       1.550564           0.003187
           55              H      14.599235       6.084295      11.975420       0.136546       0.895931 0.66846579E+01  0.63761665E+02                                 1.633305                            1.585962      -1.095949       2.369085                    0.995778       3.624826      10.543016       0.455080       1.411034      -0.680774      -0.026729       0.004508       0.016396       0.031679      -0.003519      -0.007109      -0.001713      -0.003333       0.011545      -0.009533       0.001364       0.008169              1.666849       1.981906      -0.027290      -0.356235       1.441837      -0.006125       1.576805           0.003804
           56              H      15.384062       5.081591      11.057347       0.143795       0.872746 0.63977978E+01  0.60336055E+02                                 1.605608                            1.551478      -1.044641       2.398085                    0.996059       3.541125      10.227993       0.460328       1.410886      -0.681062      -0.003253      -0.026071      -0.012339       0.029027       0.001328       0.006150      -0.001418      -0.013496      -0.005945      -0.010503       0.002542       0.007961              1.633033       1.388329       0.078663      -0.010628       2.066620       0.256226       1.444149           0.000217
           57              H      13.962242       8.244248      10.540356       0.129572       1.044242 0.81178973E+01  0.79998356E+02                                 1.711180                            1.672421      -0.925692       2.441317                    0.998245       3.459104       9.706664       0.481050       1.292048      -0.707134      -0.027080      -0.003744      -0.012608       0.030105      -0.003249       0.008826       0.006833       0.008201       0.001723      -0.013071       0.001630       0.011441              1.719537       2.240277       0.023948       0.162536       1.449511      -0.050296       1.468823           0.005682
           58              H      14.897304       8.297603      11.796957       0.144924       0.828880 0.61915092E+01  0.57782730E+02                                 1.538795                            1.518054      -0.946687       2.447368                    0.997387       3.441913       9.816455       0.470214       1.395754      -0.684453       0.003406      -0.005323       0.031436       0.032065      -0.004377       0.004235      -0.000680      -0.005378       0.015654      -0.008604       0.001191       0.007413              1.544521       1.272187       0.009440      -0.015004       1.367931       0.031543       1.993445           0.000055
           59              H       9.981614       8.645329      13.513513       0.257936       0.652733 0.44594804E+01  0.38259708E+02                                 1.313329                            1.292700      -0.900117       2.542381                    0.999765       2.715690       7.375145       0.508050       1.405214      -0.684741       0.019069       0.008607       0.039245       0.044474      -0.013677       0.008464       0.008892       0.001908       0.038542      -0.024201       0.007285       0.016917              1.325722       1.262594      -0.061361       0.160802       1.139647      -0.047797       1.574926           0.001562
           60              H       7.521367       6.535053       7.123802       0.245576       0.628502 0.43208366E+01  0.37322959E+02                                 1.340404                            1.318256      -1.062708       2.441678                    0.998820       3.074214       8.789006       0.470149       1.508213      -0.662928       0.017099       0.025010      -0.026282       0.040107       0.004002       0.003395      -0.017690       0.003258      -0.010573      -0.020608       0.004479       0.016130              1.354803       1.203514       0.153395      -0.054994       1.524365      -0.238423       1.336530           0.003240
           61              H      15.027107       6.687757       9.712435       0.256611       0.673850 0.48007131E+01  0.41959851E+02                                 1.342188                            1.342757      -0.928532       2.526750                    0.999750       2.765951       7.585495       0.497574       1.408382      -0.684253      -0.031237      -0.014607      -0.032787       0.047582       0.001756       0.019919       0.003315      -0.014982       0.014576      -0.023783       0.004119       0.019664              1.334796       1.202325       0.033598       0.093414       1.290157       0.084249       1.511906           0.002745
           62              H      20.761284      17.301700      14.553014       0.148019       1.017292 0.76693558E+01  0.73940974E+02                                 1.646436                            1.599417      -0.749697       2.540133                    0.999756       3.164723       8.565964       0.507907       1.250822      -0.718394      -0.007602      -0.015588      -0.029232       0.033989       0.009218      -0.000423       0.002462      -0.010635       0.021693      -0.014376       0.005266       0.009110              1.652779       1.543121       0.185067       0.225188       1.554737       0.290625       1.860480           0.000550
           63              H      21.734806      17.264903      15.782017       0.131361       1.079056 0.84237387E+01  0.83076092E+02                                 1.700782                            1.667687      -0.779723       2.512365                    0.999461       3.306260       9.027846       0.501625       1.238099      -0.720799       0.025301      -0.012883       0.011773       0.030736      -0.000577       0.006006      -0.005263       0.003069      -0.004409      -0.008209      -0.000083       0.008292              1.698304       1.856778      -0.227129       0.215433       1.666716      -0.226985       1.571419           0.003665
           64              H      16.501803       0.932787      16.714808       0.146436       0.956867 0.73272845E+01  0.70794986E+02                                 1.653080                            1.620024      -0.882456       2.478218                    0.998584       3.400640       9.631588       0.471971       1.343170      -0.696212      -0.011988      -0.006708       0.027233       0.030501       0.005546       0.003173      -0.000883       0.004504       0.010452      -0.008278       0.002045       0.006233              1.661200       1.505789       0.100800      -0.252457       1.411366      -0.176743       2.066444           0.000026
           65              H       5.521427       0.656814      15.570437       0.123523       1.085357 0.82775015E+01  0.82491595E+02                                 1.791944                            1.713763      -1.031540       2.384090                    0.996594       3.669999      10.573553       0.461915       1.330556      -0.697516       0.020333      -0.015848      -0.009489       0.027471      -0.000726       0.000521       0.005282       0.008692      -0.001616      -0.007941       0.003262       0.004679              1.833194       2.369244      -0.351241      -0.216631       1.602883       0.092415       1.527454           0.004084
           66              H       7.841070       5.074234       1.052380       0.133500       0.810520 0.59873236E+01  0.55192137E+02                                 1.493816                            1.475344      -0.733086       2.543241                    0.999022       3.366880       9.421028       0.487390       1.363280      -0.691219      -0.014171       0.029141      -0.001604       0.032444      -0.000517      -0.003608      -0.003916      -0.008523      -0.030400      -0.011932       0.001842       0.010090              1.498500       1.314093      -0.150807      -0.056959       1.887919       0.033309       1.293490           0.000329
           67              H       8.943193       4.099127       1.574890       0.132093       0.995715 0.78582673E+01  0.77004565E+02                                 1.673379                            1.659092      -0.841846       2.485209                    0.998732       3.452892       9.740868       0.475851       1.313546      -0.702472       0.026633      -0.008743       0.016866       0.032714       0.000670       0.005441      -0.006470       0.012722      -0.003183      -0.011135       0.001070       0.010065              1.660442       1.801917       0.016928       0.271028       1.482010      -0.045016       1.697400           0.005790
           68              H       5.719749       3.379756       2.952919       0.137900       1.059149 0.80664784E+01  0.79770651E+02                                 1.762334                            1.693555      -1.009880       2.408576                    0.997433       3.517383      10.053350       0.464516       1.333356      -0.698029      -0.015168      -0.021201       0.019748       0.032703      -0.003231      -0.012048      -0.005576      -0.000946      -0.002068      -0.014949       0.003042       0.011907              1.788685       1.553111       0.225423      -0.187030       1.883744      -0.431699       1.929199           0.000101
           69              H       6.476935       4.737546       2.728460       0.112919       0.959030 0.70700819E+01  0.67432596E+02                                 1.623205                            1.563448      -0.701960       2.534792                    0.999482       3.464487       9.622855       0.495321       1.296503      -0.705205       0.013262       0.021905       0.010633       0.027727       0.002637      -0.000868       0.007791       0.000655      -0.019799      -0.011242       0.003093       0.008149              1.651537       1.442310       0.292702       0.130104       1.955430       0.333161       1.556871           0.003194
           70              H       8.589830       3.114818      15.621952       0.136979       0.894228 0.66677329E+01  0.63553155E+02                                 1.630653                            1.583528      -1.092681       2.371096                    0.995812       3.618423      10.516834       0.455662       1.410277      -0.680938      -0.026536      -0.004448      -0.016386       0.031503       0.003404       0.007146      -0.001596      -0.003530       0.011423      -0.009491       0.001336       0.008155              1.664065       1.978176       0.027364       0.355223       1.439768      -0.005987       1.574251           0.003799
           71              H       9.374658       4.117522      16.540025       0.142252       0.877797 0.64413662E+01  0.60817276E+02                                 1.607843                            1.553550      -1.029928       2.402928                    0.996165       3.547652      10.234724       0.461693       1.405089      -0.682131      -0.003608       0.026992       0.012481       0.029956      -0.001111      -0.005978      -0.001383      -0.013650      -0.005487      -0.010348       0.002406       0.007942              1.635342       1.390209      -0.079058       0.010558       2.069789       0.256675       1.446029           0.000218
           72              H       7.952830       0.954865      17.057016       0.129124       1.046525 0.81404592E+01  0.80277117E+02                                 1.713655                            1.674728      -0.930361       2.438824                    0.998150       3.463302       9.722155       0.480720       1.292025      -0.707131      -0.027208       0.003536       0.012640       0.030208       0.003176      -0.008977       0.006660       0.007896       0.001768      -0.012941       0.001444       0.011497              1.722072       2.244108      -0.024069      -0.162783       1.451422      -0.050434       1.470687           0.005691
           73              H       8.887893       0.901510      15.800415       0.144321       0.828927 0.61909831E+01  0.57769276E+02                                 1.538142                            1.517434      -0.947245       2.447213                    0.997416       3.440658       9.808092       0.470628       1.394734      -0.684665       0.003526       0.005409      -0.031812       0.032461       0.004498      -0.004171      -0.000542      -0.005736       0.015513      -0.008780       0.001494       0.007286              1.543861       1.271744      -0.009428       0.014902       1.367361       0.031500       1.992477           0.000056
           74              H      15.991005       0.553784      14.083859       0.258867       0.650500 0.44431185E+01  0.38105498E+02                                 1.313606                            1.293034      -0.901192       2.543351                    0.999749       2.713856       7.382221       0.506108       1.411118      -0.683644       0.018829      -0.008559      -0.039127       0.044257       0.013745      -0.008489       0.008908       0.002009       0.037766      -0.024192       0.007485       0.016707              1.325992       1.262942       0.061446      -0.160679       1.140007      -0.047877       1.575028           0.001566
           75              H       7.521367       2.664064       2.075322       0.246133       0.626696 0.43076955E+01  0.37201209E+02                                 1.340945                            1.318800      -1.073560       2.438063                    0.998699       3.075293       8.806639       0.468436       1.514063      -0.661929       0.016949      -0.024997       0.026226       0.039999      -0.003882      -0.003427      -0.017589       0.003438      -0.010401      -0.020507       0.004530       0.015977              1.355357       1.204022      -0.153457       0.054959       1.524979      -0.238432       1.337071           0.003228
           76              H       9.017697       2.511356      17.884937       0.256597       0.670713 0.47748432E+01  0.41699704E+02                                 1.341617                            1.342179      -0.929873       2.528346                    0.999742       2.761266       7.582798       0.495723       1.414793      -0.683110      -0.030895       0.014519       0.032528       0.047153      -0.001725      -0.020027       0.003286      -0.014866       0.014776      -0.023846       0.004062       0.019784              1.334226       1.201849      -0.033626      -0.093476       1.289552       0.084263       1.511278           0.002747
           77              H      12.290434      14.553004      10.295660       0.148524       1.017910 0.76768563E+01  0.74041280E+02                                 1.647982                            1.600902      -0.729173       2.550189                    0.999820       3.165962       8.574684       0.507269       1.251922      -0.718140       0.007445      -0.029092       0.015148       0.033634       0.000331       0.009349      -0.002506      -0.016039       0.005511      -0.014452       0.005226       0.009226              1.654327       1.544518      -0.225232       0.185251       1.862122      -0.291003       1.556340           0.000549
           78              H      11.316912      15.782006      10.332456       0.131543       1.077796 0.84061664E+01  0.82814962E+02                                 1.695061                            1.662316      -0.765040       2.517641                    0.999540       3.303329       8.999237       0.504353       1.232708      -0.721975      -0.025416       0.011878       0.012737       0.030810      -0.005902      -0.000558       0.005359       0.003880      -0.002261      -0.008262       0.000027       0.008236              1.692541       1.850139      -0.214383      -0.225729       1.566485       0.225648       1.661000           0.003674
           79              H      10.540500      16.714797       8.266333       0.147212       0.955604 0.73186650E+01  0.70717094E+02                                 1.654304                            1.621279      -0.951535       2.446922                    0.997682       3.400491       9.643195       0.470650       1.346837      -0.695480       0.012016       0.026953       0.006699       0.030261      -0.003269       0.005559       0.000812      -0.002883      -0.011771      -0.008247       0.001917       0.006330              1.662400       1.506943       0.252406       0.100894       2.067696       0.176959       1.412559           0.000025
           80              H       9.502075      15.570427       8.542307       0.123593       1.082881 0.82530773E+01  0.82169153E+02                                 1.787687                            1.710033      -1.026146       2.386488                    0.996597       3.663539      10.542199       0.463008       1.328693      -0.697916      -0.020628      -0.009426       0.015745       0.027609      -0.000584      -0.000663      -0.005258       0.005134      -0.012116      -0.007895       0.003241       0.004654              1.828662       2.362261       0.215767      -0.349642       1.524422      -0.091998       1.599302           0.004087
           81              H       7.182433       1.052378       4.124887       0.133374       0.809958 0.59806811E+01  0.55104282E+02                                 1.491903                            1.473570      -0.726996       2.545761                    0.999084       3.362803       9.401035       0.488258       1.361514      -0.691585       0.014054      -0.001605      -0.029103       0.032359       0.003579      -0.000689       0.003786       0.010954       0.028327      -0.011948       0.001802       0.010147              1.496546       1.312572       0.056869      -0.150270       1.292134      -0.033254       1.884933           0.000330
           82              H       6.080309       1.574888       5.099994       0.131510       0.995916 0.78543181E+01  0.76905327E+02                                 1.668660                            1.654631      -0.826837       2.490589                    0.998928       3.449117       9.705406       0.478556       1.307149      -0.703795      -0.027130       0.017045       0.008551       0.033162      -0.005569       0.000635       0.006440       0.008068      -0.016845      -0.011069       0.000961       0.010108              1.655731       1.796498      -0.269541       0.016930       1.692411       0.044754       1.478285           0.005777
           83              H       9.303752       2.952916       5.819366       0.138204       1.060025 0.80801126E+01  0.79994951E+02                                 1.768719                            1.699320      -1.025661       2.402777                    0.997236       3.523521      10.099493       0.461633       1.340183      -0.696653       0.015174       0.019878       0.021111       0.032727       0.011721      -0.003226       0.005326       0.000839       0.002860      -0.014589       0.003126       0.011463              1.795330       1.558224       0.188193       0.226651       1.936862       0.434346       1.890905           0.000107
           84              H       8.546569       2.728458       4.461575       0.112412       0.957802 0.70591832E+01  0.67311188E+02                                 1.622993                            1.563189      -0.710829       2.531181                    0.999441       3.463254       9.622153       0.494850       1.298075      -0.704903      -0.013321       0.010751      -0.022098       0.027953       0.000824       0.002633      -0.007730       0.010330       0.008097      -0.011181       0.003194       0.007987              1.651354       1.442102      -0.130074       0.292861       1.556399      -0.333120       1.955562           0.003192
           85              H      18.452477      15.621943       6.084301       0.136594       0.895694 0.66796586E+01  0.63679721E+02                                 1.630698                            1.583524      -1.083861       2.374191                    0.995874       3.618701      10.510321       0.456387       1.407753      -0.681410       0.026898      -0.016289       0.004370       0.031748      -0.007125       0.003460       0.001629      -0.007661      -0.000608      -0.009541       0.001331       0.008210              1.664114       1.978397      -0.355463       0.027350       1.574295       0.006006       1.439649           0.003801
           86              H      17.667651      16.540015       5.081596       0.142144       0.878575 0.64453124E+01  0.60835801E+02                                 1.605711                            1.551544      -1.020538       2.406711                    0.996328       3.542885      10.204021       0.463314       1.400605      -0.682991       0.003277       0.012617      -0.027004       0.029985       0.005923      -0.001350       0.001378      -0.004152       0.023260      -0.010352       0.002379       0.007973              1.633129       1.388323      -0.010562      -0.078792       1.444140      -0.256300       2.066925           0.000219
           87              H      19.089473      17.057005       8.244255       0.129000       1.045071 0.81239321E+01  0.80055712E+02                                 1.710518                            1.671767      -0.917042       2.444510                    0.998237       3.459279       9.700301       0.481796       1.290079      -0.707554       0.027397       0.012544      -0.003134       0.030295       0.008928       0.002909      -0.006828       0.003063      -0.013152      -0.012911       0.001303       0.011608              1.718864       2.239413       0.162570      -0.023984       1.468291       0.050232       1.448889           0.005683
           88              H      18.154409      15.800405       8.297610       0.144758       0.830085 0.62034458E+01  0.57926252E+02                                 1.540637                            1.519778      -0.948400       2.446344                    0.997356       3.446008       9.833211       0.469791       1.396236      -0.684344      -0.003512      -0.031308      -0.005294       0.031946       0.004195       0.004237       0.000606      -0.011003       0.000722      -0.008713       0.001310       0.007403              1.546392       1.273474      -0.015120      -0.009452       1.996324      -0.031587       1.369379           0.000055
           89              H      11.051296      14.083849       8.645337       0.258244       0.653341 0.44627925E+01  0.38280244E+02                                 1.311704                            1.291148      -0.898070       2.542322                    0.999753       2.714886       7.362783       0.509755       1.400802      -0.685548      -0.019009      -0.039437       0.008787       0.044653       0.008447       0.013802      -0.008952      -0.018137      -0.022111      -0.024303       0.007461       0.016842              1.324053       1.261041       0.160540       0.061235       1.572803       0.047684       1.138314           0.001562
           90              H       7.502133       2.075320       6.535058       0.245716       0.627706 0.43192790E+01  0.37346458E+02                                 1.345279                            1.322911      -1.086728       2.432482                    0.998524       3.085282       8.856207       0.466216       1.519432      -0.660987      -0.017005       0.026239       0.024551       0.039754       0.003426      -0.003969       0.017552       0.007021       0.000958      -0.020476       0.004447       0.016028              1.359813       1.207605      -0.055286      -0.154339       1.341419       0.239831       1.530415           0.003227
           91              H      18.024609      17.884926       6.687763       0.256315       0.672840 0.47928706E+01  0.41884181E+02                                 1.342490                            1.343046      -0.930579       2.526793                    0.999754       2.764731       7.587418       0.496632       1.411294      -0.683736       0.031279       0.032593      -0.014581       0.047469       0.019845      -0.001608      -0.003422      -0.014873       0.015067      -0.023717       0.004084       0.019633              1.335084       1.202582       0.093540      -0.033690       1.512287      -0.084375       1.290383           0.002745
           92              H      12.290428      13.044347      17.301712       0.148818       1.017751 0.76749747E+01  0.74015287E+02                                 1.647337                            1.600307      -0.725693       2.551551                    0.999862       3.166111       8.573381       0.507576       1.251298      -0.718262       0.007196       0.028882      -0.015350       0.033490      -0.000267      -0.009361      -0.002628      -0.016462       0.005617      -0.014624       0.005166       0.009458              1.653677       1.543982       0.225224      -0.185211       1.861369      -0.290793       1.555681           0.000548
           93              H      11.316904      11.815345      17.264916       0.132126       1.078098 0.84130395E+01  0.82932410E+02                                 1.698583                            1.665644      -0.775993       2.514137                    0.999494       3.303688       9.014555       0.502449       1.236638      -0.721115      -0.025023      -0.011786      -0.012445       0.030331       0.005938       0.000660       0.005361       0.003850      -0.002540      -0.008229      -0.000117       0.008346              1.696084       1.854148       0.214974       0.226502       1.569574       0.226475       1.664529           0.003659
           94              H       4.531099      10.882558       0.932791       0.146413       0.955756 0.73169614E+01  0.70666483E+02                                 1.651461                            1.618642      -0.877083       2.480269                    0.998596       3.398373       9.621497       0.472304       1.342771      -0.696302       0.012120      -0.027393      -0.006567       0.030666       0.003281      -0.005597       0.000981      -0.002964      -0.012172      -0.008411       0.002076       0.006335              1.659502       1.504505      -0.251675      -0.100563       2.063634       0.176300       1.410366           0.000025
           95              H      15.511476      12.026928       0.656817       0.124091       1.081509 0.82427368E+01  0.82064193E+02                                 1.788376                            1.710764      -1.033272       2.384192                    0.996617       3.663493      10.551892       0.462044       1.331497      -0.697347      -0.020508       0.009118      -0.015765       0.027427       0.000386       0.000623      -0.005248       0.004660      -0.012053      -0.007777       0.003392       0.004385              1.829343       2.363122      -0.215597       0.349672       1.524976      -0.091943       1.599932           0.004076
           96              H       7.182440       8.146739       5.074237       0.133286       0.811623 0.59986162E+01  0.55330927E+02                                 1.496062                            1.477439      -0.734640       2.542364                    0.998995       3.371503       9.441737       0.486620       1.364582      -0.690946       0.014007       0.001378       0.028964       0.032203      -0.003483       0.000700       0.003877       0.010450       0.028314      -0.011723       0.001538       0.010185              1.500794       1.315788      -0.057087       0.151218       1.295146      -0.033464       1.891448           0.000329
           97              H       6.080317       7.624229       4.099130       0.131307       0.999113 0.78867205E+01  0.77307943E+02                                 1.672614                            1.658279      -0.824808       2.490941                    0.998903       3.455870       9.732177       0.477891       1.307525      -0.703691      -0.027055      -0.017257      -0.008506       0.033198       0.005447      -0.000626       0.006438       0.008064      -0.016730      -0.011017       0.001030       0.009987              1.659693       1.801218       0.271082      -0.016794       1.696610       0.045061       1.481251           0.005791
           98              H       9.303758       6.246201       3.379758       0.138682       1.056036 0.80404078E+01  0.79482095E+02                                 1.762246                            1.693585      -1.024922       2.403175                    0.997167       3.514291      10.056444       0.463178       1.337725      -0.697164       0.014998      -0.019686      -0.021013       0.032466      -0.011853       0.003149       0.005407       0.000796       0.002223      -0.014644       0.002918       0.011726              1.788559       1.553062      -0.186846      -0.225069       1.929341       0.431360       1.883273           0.000103
           99              H       8.546573       6.470659       4.737549       0.112022       0.957478 0.70513051E+01  0.67163510E+02                                 1.617088                            1.557952      -0.693581       2.537898                    0.999546       3.454664       9.568052       0.498164       1.290832      -0.706455      -0.013453      -0.010728       0.022348       0.028205      -0.000862      -0.002659      -0.007764       0.010348       0.008646      -0.011253       0.003149       0.008103              1.645132       1.437269       0.129146      -0.290801       1.551111      -0.330861       1.947016           0.003188
          100              H      12.443075      11.975412       3.114823       0.136100       0.895241 0.66740230E+01  0.63604236E+02                                 1.629450                            1.582306      -1.079327       2.376192                    0.995938       3.615888      10.495862       0.456860       1.406775      -0.681617       0.027108       0.016604      -0.004614       0.032122       0.007037      -0.003346       0.001563      -0.007506      -0.000928      -0.009319       0.001171       0.008149              1.662835       1.976869       0.355174      -0.027462       1.573104       0.005877       1.438533           0.003804
          101              H      11.658245      11.057340       4.117528       0.142490       0.876281 0.64278038E+01  0.60667534E+02                                 1.607324                            1.552972      -1.038472       2.399930                    0.996153       3.545448      10.232201       0.461229       1.407006      -0.681783       0.003644      -0.012296       0.026769       0.029682      -0.006028       0.001105       0.001397      -0.004552       0.023161      -0.010464       0.002533       0.007930              1.634829       1.389556       0.010544       0.078996       1.445510      -0.256836       2.069420           0.000216
          102              H      13.080071      10.540350       0.954869       0.129017       1.043532 0.81084541E+01  0.79861266E+02                                 1.708629                            1.670022      -0.923953       2.441970                    0.998284       3.455868       9.686674       0.482137       1.289846      -0.707620       0.027132      -0.012769       0.003727       0.030217      -0.008950      -0.003261      -0.006802       0.003385      -0.012623      -0.013113       0.001639       0.011474              1.716941       2.236450      -0.162143       0.023960       1.466868       0.050142       1.447506           0.005692
          103              H      12.145010      11.796950       0.901514       0.145427       0.826529 0.61712870E+01  0.57566576E+02                                 1.538252                            1.517539      -0.954964       2.444766                    0.997307       3.439861       9.819214       0.469220       1.399379      -0.683776      -0.003721       0.031157       0.005191       0.031805      -0.004020      -0.004285       0.000610      -0.010742       0.001040      -0.008605       0.001423       0.007182              1.543971       1.271830       0.015105       0.009426       1.992611      -0.031482       1.367474           0.000054
          104              H       5.041901      13.513506       0.553787       0.258420       0.652355 0.44603647E+01  0.38299504E+02                                 1.317338                            1.296523      -0.901640       2.543352                    0.999757       2.719962       7.408992       0.504733       1.413257      -0.683223      -0.018705       0.039231      -0.008611       0.044307      -0.008518      -0.013719      -0.008849      -0.018068      -0.021915      -0.024186       0.007406       0.016780              1.329834       1.266386      -0.161701      -0.061682       1.580325       0.048056       1.142792           0.001567
          105              H       7.502141       7.123797       2.664066       0.247634       0.624336 0.42902483E+01  0.37037347E+02                                 1.341278                            1.319139      -1.087097       2.433495                    0.998554       3.075436       8.824445       0.466465       1.521002      -0.660738      -0.016833      -0.025845      -0.024614       0.039461      -0.003459       0.003702       0.017393       0.007185       0.000417      -0.020326       0.004574       0.015752              1.355694       1.204338       0.054913       0.153413       1.337422       0.238449       1.525321           0.003220
          106              H      12.015203       9.712429       2.511361       0.255542       0.673778 0.47973500E+01  0.41905375E+02                                 1.339828                            1.340433      -0.927646       2.526562                    0.999738       2.763087       7.564911       0.499250       1.404494      -0.685015       0.031474      -0.032688       0.014542       0.047651      -0.019955       0.001771      -0.003488      -0.015120       0.014687      -0.023796       0.003903       0.019894              1.332440       1.200389      -0.093236       0.033553       1.509042      -0.084051       1.287890           0.002749
          107              H      15.295130       8.102583       5.353890       0.148921       1.014610 0.76444224E+01  0.73642698E+02                                 1.643733                            1.596980      -0.752753       2.539744                    0.999755       3.160190       8.551125       0.508201       1.251081      -0.718337       0.007352      -0.015207      -0.028777       0.033368      -0.009255       0.000278       0.002610      -0.010849       0.022218      -0.014539       0.005135       0.009405              1.650014       1.540729      -0.184488      -0.224420       1.552330       0.289723       1.856982           0.000546
          108              H      14.321607       8.065786       6.582893       0.131417       1.077470 0.84062133E+01  0.82842476E+02                                 1.697436                            1.664586      -0.771182       2.515942                    0.999543       3.303368       9.010379       0.502817       1.236071      -0.721248      -0.025421      -0.012758       0.011918       0.030839       0.000560      -0.005870      -0.005299       0.003018      -0.003994      -0.008109      -0.000086       0.008195              1.694924       1.852793       0.226258      -0.214596       1.663523      -0.226128       1.568455           0.003661
          109              H      13.545194      10.131908       7.515684       0.147433       0.955277 0.73145220E+01  0.70657677E+02                                 1.652902                            1.619982      -0.886199       2.476878                    0.998523       3.399002       9.633472       0.471267       1.345443      -0.695753       0.011955      -0.006297       0.026669       0.029897      -0.005535      -0.003241      -0.001079       0.004178       0.011165      -0.008409       0.002199       0.006210              1.660975       1.505734      -0.100733       0.252035       1.411505      -0.176669       2.065686           0.000023
          110              H      12.506770       9.855935       6.371313       0.123933       1.081935 0.82450949E+01  0.82079378E+02                                 1.787534                            1.709931      -1.027280       2.386376                    0.996643       3.662755      10.543290       0.462674       1.329819      -0.697687      -0.020307      -0.015895      -0.009406       0.027450       0.000656      -0.000448       0.005252       0.008732      -0.001706      -0.007913       0.003212       0.004701              1.828495       2.361967       0.349504       0.215621       1.599200       0.091932       1.524320           0.004075
          111              H      16.196544      14.273351      10.251504       0.132859       0.812957 0.60076483E+01  0.55406179E+02                                 1.494352                            1.475812      -0.723547       2.546109                    0.999089       3.368792       9.417400       0.488499       1.359530      -0.691948       0.014280       0.029349      -0.001404       0.032669       0.000536       0.003408      -0.003912      -0.008565      -0.030658      -0.011905       0.001759       0.010145              1.499061       1.314481       0.150965       0.056956       1.888828       0.033423       1.293875           0.000329
          112              H      15.094418      13.298244      10.774014       0.131814       0.998042 0.78801447E+01  0.77259266E+02                                 1.674507                            1.660136      -0.838145       2.486102                    0.998727       3.456579       9.748304       0.476327       1.311548      -0.702861      -0.026905      -0.008792       0.016835       0.032933      -0.000668      -0.005494      -0.006472       0.012277      -0.003571      -0.011040       0.001065       0.009975              1.661578       1.803188      -0.016945      -0.271405       1.482921      -0.045005       1.698624           0.005780
          113              H      18.317859      12.578873      12.152043       0.138016       1.058963 0.80672495E+01  0.79804120E+02                                 1.764476                            1.695545      -1.015632       2.406668                    0.997318       3.518811      10.068922       0.463321       1.336363      -0.697427       0.014971      -0.021208       0.019708       0.032593       0.003178       0.011944      -0.005467      -0.000756      -0.001759      -0.014736       0.002874       0.011862              1.790891       1.554749      -0.225597       0.187324       1.885863      -0.432486       1.932060           0.000107
          114              H      17.560676      13.936663      11.927584       0.112504       0.956497 0.70425414E+01  0.67066045E+02                                 1.616742                            1.557575      -0.701628       2.534746                    0.999400       3.453077       9.565856       0.497889       1.291814      -0.706248      -0.013220       0.022188       0.010693       0.027954      -0.002828       0.000880       0.007706       0.001034      -0.019653      -0.011214       0.003097       0.008117              1.644796       1.436992      -0.290977      -0.129183       1.946834       0.330833       1.550564           0.003186
          115              H       9.438373      12.313939       6.422828       0.136546       0.895931 0.66846602E+01  0.63761694E+02                                 1.633305                            1.585962      -1.095952       2.369084                    0.995778       3.624827      10.543020       0.455080       1.411034      -0.680774       0.026728      -0.004508      -0.016396       0.031679      -0.003519      -0.007109      -0.001713      -0.003333       0.011545      -0.009533       0.001364       0.008169              1.666850       1.981907      -0.027290      -0.356235       1.441837      -0.006125       1.576805           0.003803
          116              H       8.653546      13.316643       7.340901       0.143795       0.872745 0.63977904E+01  0.60335969E+02                                 1.605607                            1.551477      -1.044640       2.398086                    0.996059       3.541123      10.227987       0.460328       1.410886      -0.681062       0.003253       0.026071       0.012339       0.029027       0.001328       0.006150      -0.001418      -0.013496      -0.005945      -0.010503       0.002542       0.007961              1.633032       1.388328       0.078663      -0.010628       2.066619       0.256226       1.444149           0.000216
          117              H      10.075366      10.153986       7.857892       0.129573       1.044234 0.81178165E+01  0.79997340E+02                                 1.711170                            1.672411      -0.925678       2.441325                    0.998245       3.459086       9.706592       0.481051       1.292047      -0.707135       0.027080       0.003744       0.012608       0.030105      -0.003249       0.008826       0.006833       0.008200       0.001722      -0.013071       0.001630       0.011440              1.719527       2.240262       0.023948       0.162534       1.449503      -0.050295       1.468815           0.005682
          118              H       9.140304      10.100631       6.601291       0.144924       0.828880 0.61915114E+01  0.57782748E+02                                 1.538794                            1.518053      -0.946685       2.447369                    0.997387       3.441912       9.816448       0.470214       1.395753      -0.684453      -0.003406       0.005323      -0.031436       0.032065      -0.004377       0.004235      -0.000680      -0.005377       0.015654      -0.008604       0.001191       0.007413              1.544520       1.272187       0.009440      -0.015004       1.367930       0.031543       1.993444           0.000055
          119              H      14.055994       9.752905       4.884735       0.257935       0.652734 0.44594834E+01  0.38259734E+02                                 1.313329                            1.292700      -0.900116       2.542381                    0.999765       2.715690       7.375142       0.508050       1.405213      -0.684741      -0.019069      -0.008607      -0.039246       0.044474      -0.013676       0.008464       0.008892       0.001908       0.038542      -0.024201       0.007285       0.016917              1.325722       1.262594      -0.061361       0.160802       1.139647      -0.047796       1.574926           0.001562
          120              H      16.516241      11.863181      11.274446       0.245576       0.628501 0.43208344E+01  0.37322941E+02                                 1.340404                            1.318256      -1.062710       2.441678                    0.998820       3.074215       8.789014       0.470148       1.508215      -0.662928      -0.017099      -0.025010       0.026282       0.040107       0.004002       0.003395      -0.017691       0.003258      -0.010574      -0.020609       0.004479       0.016130              1.354803       1.203514       0.153395      -0.054994       1.524366      -0.238423       1.336530           0.003241
          121              H       9.010501      11.710477       8.685813       0.256611       0.673850 0.48007129E+01  0.41959845E+02                                 1.342187                            1.342757      -0.928533       2.526750                    0.999750       2.765950       7.585490       0.497574       1.408381      -0.684253       0.031237       0.014607       0.032787       0.047583       0.001756       0.019919       0.003315      -0.014982       0.014575      -0.023783       0.004119       0.019665              1.334796       1.202324       0.033598       0.093414       1.290156       0.084249       1.511906           0.002745
          122              H       3.276324       1.096534       3.845234       0.148018       1.017292 0.76693548E+01  0.73940969E+02                                 1.646437                            1.599417      -0.749696       2.540133                    0.999756       3.164723       8.565967       0.507906       1.250824      -0.718394       0.007602       0.015588       0.029232       0.033989       0.009218      -0.000423       0.002462      -0.010635       0.021693      -0.014376       0.005266       0.009110              1.652780       1.543122       0.185067       0.225188       1.554738       0.290626       1.860481           0.000550
          123              H       2.302802       1.133331       2.616231       0.131361       1.079056 0.84237406E+01  0.83076126E+02                                 1.700783                            1.667688      -0.779722       2.512366                    0.999461       3.306261       9.027853       0.501625       1.238100      -0.720799      -0.025301       0.012883      -0.011773       0.030736      -0.000577       0.006006      -0.005263       0.003069      -0.004409      -0.008209      -0.000083       0.008292              1.698305       1.856779      -0.227129       0.215433       1.666717      -0.226986       1.571420           0.003666
          124              H       7.535805      17.465447       1.683440       0.146436       0.956866 0.73272745E+01  0.70794865E+02                                 1.653079                            1.620023      -0.882455       2.478218                    0.998584       3.400638       9.631580       0.471971       1.343170      -0.696213       0.011988       0.006708      -0.027233       0.030501       0.005546       0.003173      -0.000883       0.004503       0.010452      -0.008278       0.002045       0.006233              1.661198       1.505788       0.100800      -0.252457       1.411365      -0.176743       2.066443           0.000027
          125              H      18.516181      17.741420       2.827811       0.123523       1.085361 0.82775452E+01  0.82492154E+02                                 1.791950                            1.713768      -1.031550       2.384085                    0.996594       3.670010      10.573599       0.461914       1.330557      -0.697516      -0.020333       0.015848       0.009489       0.027470      -0.000726       0.000521       0.005282       0.008692      -0.001616      -0.007941       0.003262       0.004679              1.833200       2.369253      -0.351243      -0.216632       1.602888       0.092416       1.527459           0.004085
          126              H      16.196538      13.324000      17.345868       0.133500       0.810519 0.59873146E+01  0.55192037E+02                                 1.493815                            1.475344      -0.733087       2.543241                    0.999022       3.366878       9.421023       0.487390       1.363281      -0.691219       0.014171      -0.029141       0.001604       0.032444      -0.000517      -0.003608      -0.003916      -0.008523      -0.030400      -0.011932       0.001842       0.010090              1.498500       1.314092      -0.150807      -0.056959       1.887918       0.033309       1.293489           0.000330
          127              H      15.094415      14.299107      16.823358       0.132093       0.995715 0.78582639E+01  0.77004505E+02                                 1.673377                            1.659090      -0.841843       2.485211                    0.998732       3.452890       9.740853       0.475852       1.313543      -0.702472      -0.026633       0.008743      -0.016866       0.032714       0.000670       0.005441      -0.006470       0.012722      -0.003183      -0.011135       0.001070       0.010065              1.660441       1.801915       0.016928       0.271028       1.482009      -0.045016       1.697398           0.005790
          128              H      18.317859      15.018478      15.445329       0.137900       1.059152 0.80665118E+01  0.79771083E+02                                 1.762339                            1.693560      -1.009889       2.408572                    0.997433       3.517392      10.053390       0.464515       1.333358      -0.698029       0.015168       0.021201      -0.019748       0.032703      -0.003231      -0.012047      -0.005576      -0.000945      -0.002068      -0.014949       0.003042       0.011907              1.788690       1.553115       0.225424      -0.187031       1.883750      -0.431701       1.929205           0.000102
          129              H      17.560673      13.660688      15.669788       0.112920       0.959032 0.70701012E+01  0.67432849E+02                                 1.623209                            1.563451      -0.701968       2.534789                    0.999482       3.464495       9.622893       0.495320       1.296506      -0.705205      -0.013263      -0.021905      -0.010632       0.027727       0.002637      -0.000868       0.007790       0.000655      -0.019798      -0.011241       0.003093       0.008149              1.651541       1.442313       0.292703       0.130105       1.955436       0.333162       1.556875           0.003194
          130              H      15.447778      15.283416       2.776296       0.136979       0.894228 0.66677315E+01  0.63553135E+02                                 1.630652                            1.583527      -1.092680       2.371096                    0.995812       3.618422      10.516829       0.455662       1.410276      -0.680938       0.026536       0.004448       0.016386       0.031503       0.003404       0.007146      -0.001596      -0.003530       0.011422      -0.009491       0.001336       0.008155              1.664065       1.978176       0.027364       0.355223       1.439768      -0.005987       1.574251           0.003800
          131              H      14.662950      14.280712       1.858223       0.142252       0.877796 0.64413620E+01  0.60817227E+02                                 1.607843                            1.553550      -1.029927       2.402928                    0.996165       3.547651      10.234721       0.461693       1.405089      -0.682131       0.003608      -0.026992      -0.012481       0.029956      -0.001111      -0.005978      -0.001383      -0.013650      -0.005487      -0.010348       0.002406       0.007942              1.635342       1.390209      -0.079058       0.010558       2.069789       0.256675       1.446029           0.000218
          132              H      16.084778      17.443369       1.341232       0.129125       1.046523 0.81404349E+01  0.80276808E+02                                 1.713651                            1.674725      -0.930355       2.438827                    0.998150       3.463296       9.722130       0.480721       1.292024      -0.707131       0.027208      -0.003536      -0.012640       0.030208       0.003176      -0.008977       0.006660       0.007895       0.001768      -0.012941       0.001445       0.011497              1.722069       2.244103      -0.024068      -0.162782       1.451420      -0.050434       1.470684           0.005691
          133              H      15.149715      17.496724       2.597833       0.144321       0.828926 0.61909704E+01  0.57769121E+02                                 1.538140                            1.517432      -0.947242       2.447215                    0.997416       3.440653       9.808071       0.470628       1.394733      -0.684665      -0.003525      -0.005409       0.031812       0.032461       0.004498      -0.004171      -0.000542      -0.005736       0.015513      -0.008780       0.001494       0.007286              1.543859       1.271742      -0.009428       0.014902       1.367359       0.031500       1.992474           0.000056
          134              H       8.046603      17.844450       4.314389       0.258867       0.650500 0.44431196E+01  0.38105510E+02                                 1.313606                            1.293034      -0.901192       2.543350                    0.999749       2.713857       7.382224       0.506108       1.411118      -0.683644      -0.018829       0.008559       0.039126       0.044257       0.013745      -0.008489       0.008908       0.002009       0.037767      -0.024192       0.007485       0.016707              1.325992       1.262942       0.061446      -0.160678       1.140007      -0.047877       1.575028           0.001567
          135              H      16.516241      15.734170      16.322926       0.246133       0.626696 0.43076950E+01  0.37201205E+02                                 1.340945                            1.318800      -1.073560       2.438063                    0.998699       3.075293       8.806641       0.468435       1.514064      -0.661929      -0.016949       0.024997      -0.026226       0.039999      -0.003882      -0.003427      -0.017589       0.003438      -0.010402      -0.020507       0.004530       0.015977              1.355358       1.204022      -0.153457       0.054959       1.524980      -0.238432       1.337071           0.003228
          136              H      15.019911      15.886878       0.513311       0.256598       0.670712 0.47748345E+01  0.41699608E+02                                 1.341615                            1.342178      -0.929874       2.528346                    0.999742       2.761264       7.582790       0.495724       1.414793      -0.683111       0.030895      -0.014519      -0.032528       0.047153      -0.001725      -0.020027       0.003286      -0.014866       0.014776      -0.023846       0.004062       0.019784              1.334225       1.201848      -0.033626      -0.093476       1.289550       0.084263       1.511276           0.002747
          137              C      10.868597       2.126834       8.794363       0.647339      20.643368 0.23653450E+03  0.48451831E+04                                 7.004407                            5.525584       0.023336       2.079809                    0.999602      21.674415      60.962046       0.617728       0.484053      -1.010259      -0.037775      -0.026257       0.009030       0.046882      -0.055818       0.017527      -0.021086      -0.005704      -0.157020      -0.057809      -0.029609       0.087418              7.845562       7.147553       2.684605       0.769891       6.960373       2.299968       9.428760           0.006349
          138              C      12.041633       3.063305       8.593822      -0.235149      26.436622 0.40596244E+03  0.93933340E+04                                 7.655275                            6.607176       0.018326       1.997827                    0.998818      29.174489      83.533141       0.656440       0.403253      -1.071498       0.043696       0.034681       0.093297       0.108703      -0.004174       0.039907       0.009033      -0.022884       0.126104      -0.051141      -0.008870       0.060011              8.260050       9.488251       1.816470       1.755765       7.431044       0.967092       7.860854           0.022541
          139              C      13.721860       2.603348      10.334296      -0.230712      25.938555 0.41444806E+03  0.96686980E+04                                 7.634527                            6.738018      -0.106902       1.968107                    0.996644      29.284929      85.032827       0.639120       0.410795      -1.063314      -0.088384       0.052639      -0.028094       0.106639      -0.031552       0.022851      -0.023154       0.001531      -0.113590      -0.048555      -0.012620       0.061175              8.092800       8.953849      -0.101241       1.495968       6.346197       0.120841       8.978354           0.014626
          140              C      13.953822       2.754214      11.824554       0.630323      19.799815 0.24110788E+03  0.49663889E+04                                 6.847383                            5.595007      -0.005833       2.067966                    0.999730      21.952218      62.071133       0.610739       0.486879      -1.008014      -0.006798       0.007128       0.036613       0.037915       0.060125      -0.001766      -0.005929      -0.090936      -0.120334      -0.055400      -0.040310       0.095710              7.462294       8.607169      -1.511385       1.171893       4.692378       0.196962       9.087337           0.002760
          141              C      11.626979       0.415797      13.117951       0.658330      20.358809 0.23192351E+03  0.47326007E+04                                 6.977935                            5.492296       0.031572       2.087795                    0.999641      21.513087      60.609693       0.615399       0.487747      -1.007235       0.013596       0.039295      -0.010426       0.042868      -0.012854      -0.061846       0.025047      -0.001310       0.147430      -0.060248      -0.030760       0.091008              7.793013       8.382509       1.694193       2.880927       8.710474      -0.408771       6.286056           0.006056
          142              C      17.183289      17.402890      13.362648      -0.225911      27.208152 0.43514818E+03  0.10285410E+05                                 7.952892                            6.960544      -0.138236       1.947577                    0.998448      29.780207      87.297756       0.620642       0.417523      -1.058042      -0.080331      -0.020065      -0.065741       0.105724       0.004661       0.023332       0.033966       0.086806       0.062662      -0.067152       0.010149       0.057003              8.512534       7.893520       2.522402       1.367398       9.945474       0.664287       7.698607           0.026156
          143              C      15.101631      16.120533      13.169466      -0.239197      26.068758 0.42828739E+03  0.10083381E+05                                 7.641194                            6.846977      -0.049040       1.967290                    0.999125      30.049686      87.921957       0.633784       0.410482      -1.062522       0.059189       0.052154      -0.043044       0.089867       0.058434      -0.015513      -0.020246       0.019902       0.000965      -0.059978      -0.008301       0.068279              7.908561       8.215601      -0.306065      -0.468711       8.020098       0.044393       7.489984           0.021776
          144              C      14.004315      17.038605      13.627582       0.610422      20.472663 0.25924407E+03  0.54262975E+04                                 6.946176                            5.797307      -0.214220       1.988451                    0.999481      22.404089      63.423806       0.601916       0.486155      -1.010501      -0.016641       0.028773       0.000554       0.033243       0.004412       0.055061       0.027337       0.036609       0.131494      -0.054040      -0.031155       0.085194              7.281413       7.527206      -0.671026      -2.058853       8.297997      -1.142246       6.019035           0.004217
          145              C       7.582656       3.197611      12.367302       0.659116      19.434516 0.22151472E+03  0.44605773E+04                                 6.716549                            5.348957       0.217903       2.161690                    0.999792      20.945131      58.275744       0.627987       0.484359      -1.010808       0.037359       0.015757      -0.005294       0.040890      -0.006883       0.034427      -0.040629       0.011698       0.206128      -0.054760      -0.037499       0.092259              7.431589       7.963722       0.054164      -0.920302       9.470917       2.090058       4.860130           0.004840
          146              C       6.403611       2.268500      12.439055      -0.232127      27.285968 0.43284577E+03  0.10201803E+05                                 7.918995                            6.915887      -0.155240       1.954454                    0.996674      29.296875      85.330674       0.627146       0.414375      -1.061669       0.008859      -0.074736      -0.066210       0.100238      -0.009165      -0.007381       0.047256      -0.055718       0.098709      -0.045780      -0.025975       0.071755              8.527537       8.512075       0.719726      -0.360368       8.473861       1.717113       8.596676           0.021979
          147              C       5.874785       1.628242      10.153993      -0.227985      26.298882 0.41900888E+03  0.98045244E+04                                 7.747283                            6.811736      -0.136778       1.957817                    0.996908      29.302093      85.285749       0.630346       0.415263      -1.060156       0.054401      -0.029085       0.088828       0.108147       0.016539       0.035649      -0.024799      -0.022547       0.028406      -0.054144       0.014622       0.039522              8.301215       7.236872      -0.961535      -0.723119       6.988017       1.689364      10.678757           0.025354
          148              C       6.564664       1.063416       8.926830       0.613734      19.785950 0.24280315E+03  0.49967701E+04                                 6.782729                            5.573691       0.106491       2.103835                    0.999814      21.847304      61.212368       0.620309       0.479803      -1.014404       0.033337      -0.021153      -0.017696       0.043266       0.021372      -0.024296      -0.033765      -0.125411      -0.084035      -0.064768      -0.027294       0.092062              7.380350       7.465473      -1.149148      -0.090005       5.097613       2.211925       9.577964           0.007445
          149              C      10.868608       7.072283       0.404761       0.648798      20.607808 0.23603658E+03  0.48326924E+04                                 6.998123                            5.520822       0.026739       2.081277                    0.999571      21.654576      60.902317       0.617784       0.484239      -1.010109      -0.038594       0.026726      -0.009151       0.047828       0.056011      -0.017557      -0.021239      -0.006195      -0.155617      -0.057418      -0.030041       0.087459              7.838496       7.142892      -2.682638      -0.769507       6.954252       2.297019       9.418344           0.006325
          150              C      12.041642       6.135812       0.605302      -0.236229      26.449111 0.40617238E+03  0.93989719E+04                                 7.654701                            6.605989       0.024302       1.999212                    0.998777      29.184822      83.553578       0.656961       0.402899      -1.071783       0.042709      -0.033905      -0.093273       0.108044       0.003990      -0.039518       0.008795      -0.021592       0.122710      -0.049978      -0.008966       0.058944              8.260039       9.488628      -1.817290      -1.755485       7.430955       0.968858       7.860533           0.022475
          151              C      19.731260       6.595765      17.263076      -0.230809      25.962127 0.41495856E+03  0.96841025E+04                                 7.641186                            6.744116      -0.106920       1.967622                    0.996639      29.303877      85.118002       0.638521       0.411033      -1.063104      -0.089413      -0.052266       0.028931       0.107534       0.031275      -0.022873      -0.022872      -0.000530      -0.117082      -0.049464      -0.011762       0.061226              8.099832       8.962465       0.103275      -1.498716       6.349801       0.119500       8.987232           0.014594
          152              C       7.944424       6.444899      15.772818       0.632290      19.761478 0.24054239E+03  0.49521059E+04                                 6.840423                            5.589681      -0.000774       2.069876                    0.999709      21.927934      61.997125       0.610793       0.487095      -1.007847      -0.006822      -0.007714      -0.036595       0.038016      -0.060075       0.001641      -0.005169      -0.090528      -0.116736      -0.055804      -0.039084       0.094889              7.454445       8.597858       1.509788      -1.170728       4.688178       0.195787       9.077300           0.002741
          153              C      17.636387       8.783316      14.479421       0.659269      20.357755 0.23192204E+03  0.47318354E+04                                 6.973236                            5.489247       0.038810       2.090013                    0.999609      21.506253      60.555305       0.616174       0.487209      -1.007668       0.013625      -0.039323       0.010859       0.043010       0.012717       0.061307       0.025224      -0.001099       0.148323      -0.059759      -0.031045       0.090804              7.787298       8.375832      -1.691875      -2.878066       8.704519      -0.409856       6.281542           0.006049
          154              C      17.183280      10.194461      14.234724      -0.224932      27.138193 0.43371794E+03  0.10241788E+05                                 7.932199                            6.943022      -0.134492       1.949262                    0.998526      29.732224      87.076976       0.622324       0.416793      -1.058648      -0.080576       0.020119       0.065939       0.106043      -0.004166      -0.023421       0.034681       0.087678       0.062937      -0.068090       0.010733       0.057357              8.489393       7.873693      -2.508614      -1.359227       9.913760       0.660215       7.680726           0.026192
          155              C      15.101625      11.476818      14.427906      -0.240168      26.106939 0.42919096E+03  0.10111212E+05                                 7.656077                            6.861962      -0.057718       1.964500                    0.999100      30.079878      88.073937       0.631940       0.411412      -1.061791       0.059900      -0.051214       0.042717       0.089641      -0.057987       0.014579      -0.021034       0.019449      -0.000025      -0.059602      -0.008248       0.067850              7.923088       8.232794       0.308316       0.473718       8.036856       0.043370       7.499614           0.021791
          156              C      14.004308      10.558746      13.969790       0.612557      20.425135 0.25849783E+03  0.54068914E+04                                 6.936545                            5.789528      -0.211216       1.989908                    0.999508      22.370730      63.311481       0.602219       0.486251      -1.010431      -0.016820      -0.027505      -0.001685       0.032285      -0.004487      -0.054345       0.026782       0.036914       0.131237      -0.053362      -0.031035       0.084397              7.271275       7.517154       0.668752       2.055612       8.285686      -1.140745       6.010983           0.004207
          157              C      13.592058       6.001502      15.230070       0.657392      19.458913 0.22183109E+03  0.44689526E+04                                 6.724155                            5.354238       0.211046       2.159349                    0.999802      20.966059      58.364572       0.627363       0.484623      -1.010577       0.037747      -0.015433       0.005013       0.041087       0.006599      -0.034589      -0.040028       0.010942       0.208104      -0.054445      -0.038030       0.092475              7.440562       7.972768      -0.053371       0.921917       9.483612       2.093048       4.865306           0.004852
          158              C      12.413014       6.930613      15.158317      -0.230471      27.264183 0.43239032E+03  0.10187836E+05                                 7.912186                            6.909661      -0.146475       1.956995                    0.996735      29.274957      85.238254       0.627814       0.414065      -1.061926       0.009506       0.074378       0.066983       0.100544       0.008509       0.007048       0.047483      -0.055181       0.094656      -0.044649      -0.026558       0.071207              8.520243       8.503662      -0.719624       0.359424       8.466680       1.713568       8.590387           0.021936
          159              C      11.884186       7.570871      17.443379      -0.227699      26.316420 0.41938658E+03  0.98159081E+04                                 7.752421                            6.816233      -0.140535       1.956642                    0.996949      29.310874      85.331880       0.629919       0.415437      -1.060009       0.054649       0.029869      -0.087812       0.107655      -0.016362      -0.036035      -0.023858      -0.020646       0.029272      -0.053596       0.014190       0.039406              8.306848       7.241151       0.963124       0.724034       6.991338       1.692217      10.688054           0.025329
          160              C       6.564677       8.135701       0.272294       0.612298      19.823772 0.24336287E+03  0.50109132E+04                                 6.788572                            5.578079       0.110500       2.104708                    0.999802      21.875097      61.295923       0.620436       0.479453      -1.014642       0.032735       0.021662       0.018943       0.043585      -0.021558       0.024236      -0.034505      -0.127217      -0.084638      -0.065334      -0.028032       0.093366              7.386805       7.471934       1.150404       0.089942       5.102161       2.214286       9.586318           0.007466
          161              C       7.863904       9.603878      11.325961       0.646799      20.660593 0.23676222E+03  0.48514993E+04                                 7.011419                            5.530532       0.021889       2.079258                    0.999551      21.688149      61.030967       0.617007       0.484454      -1.009949      -0.038145      -0.008555      -0.026518       0.047238      -0.017634      -0.056023       0.020785       0.074958       0.087407      -0.057434      -0.030010       0.087444              7.853806       7.155686      -0.771392       2.688069       9.438325      -2.303556       6.967407           0.006321
          162              C       9.036938       9.804418      12.262432      -0.235141      26.453038 0.40629406E+03  0.94030360E+04                                 7.658254                            6.609589       0.020526       1.998051                    0.998801      29.185590      83.577129       0.656355       0.403218      -1.071509       0.043105      -0.093351       0.033813       0.108239      -0.039252      -0.003871      -0.009180      -0.072759      -0.028486      -0.050069      -0.008889       0.058959              8.263469       9.493515      -1.755721       1.818771       7.863860      -0.969832       7.433032           0.022466
          163              C      10.717165       8.063945      11.802476      -0.230999      25.947565 0.41463963E+03  0.96745495E+04                                 7.637418                            6.740601      -0.108982       1.967334                    0.996656      29.291602      85.065887       0.638835       0.410920      -1.063204      -0.088610       0.028684       0.053236       0.107277      -0.023387      -0.031321       0.022591       0.059584       0.054444      -0.049418      -0.011914       0.061332              8.095958       8.958006      -1.497873      -0.102188       8.982217      -0.120344       6.347650           0.014582
          164              C      10.949126       6.573688      11.953342       0.630928      19.793897 0.24101061E+03  0.49638759E+04                                 6.846505                            5.594168      -0.005656       2.068035                    0.999704      21.945974      62.049931       0.610738       0.486930      -1.007990      -0.007568      -0.037620       0.007523       0.039104       0.001742       0.059988       0.004921       0.012456       0.196533      -0.056137      -0.039161       0.095298              7.461425       8.606304      -1.171450      -1.511566       9.086114      -0.197005       4.691858           0.002745
          165              C       8.622287       5.280292       9.614924       0.661074      20.325252 0.23147162E+03  0.47211303E+04                                 6.971357                            5.487754       0.033519       2.088749                    0.999629      21.489151      60.530070       0.615510       0.487891      -1.007149       0.014685       0.010068       0.039537       0.043361       0.060696      -0.012409      -0.025468      -0.072936      -0.073272      -0.058703      -0.031307       0.090009              7.785262       8.372858      -2.877036       1.690375       6.280328       0.410243       8.702598           0.006042
          166              C       8.169178       5.035596       8.203779      -0.225494      27.160401 0.43416280E+03  0.10255324E+05                                 7.938413                            6.948282      -0.133807       1.949230                    0.998509      29.747744      87.146502       0.621836       0.416998      -1.058477      -0.081418       0.065011      -0.020374       0.106163      -0.023463       0.004393      -0.034206       0.012088      -0.161744      -0.067398       0.010255       0.057143              8.496286       7.880152      -1.361176       2.511016       7.685278      -0.660123       9.923427           0.026131
          167              C       6.087523       5.228778       6.921421      -0.238570      26.065589 0.42827096E+03  0.10083439E+05                                 7.646556                            6.853342      -0.053007       1.966173                    0.999157      30.041920      87.916613       0.632556       0.411261      -1.061961       0.059166       0.043708       0.051810       0.089974       0.015682       0.057988       0.019849       0.010676      -0.030881      -0.059309      -0.008716       0.068025              7.913331       8.222050       0.471189      -0.307212       7.491184      -0.045195       8.026758           0.021773
          168              C       4.990206       4.770661       7.839493       0.610548      20.449435 0.25887143E+03  0.54164248E+04                                 6.940271                            5.792549      -0.216062       1.988423                    0.999507      22.387606      63.360255       0.602270       0.486056      -1.010576      -0.016955      -0.000841       0.028233       0.032943      -0.054624       0.004017      -0.027975      -0.047886      -0.123176      -0.054930      -0.030476       0.085406              7.275147       7.520352       2.056502      -0.669073       6.014071       1.141772       8.291019           0.004207
          169              C      16.596759       6.030940      12.396740       0.658968      19.453205 0.22175431E+03  0.44667293E+04                                 6.720683                            5.351650       0.217792       2.161387                    0.999798      20.960459      58.332187       0.627847       0.484322      -1.010800       0.038501       0.005439       0.016466       0.042225      -0.034453      -0.007062       0.040208      -0.097319      -0.120656      -0.054421      -0.037700       0.092120              7.436472       7.969709       0.920826       0.054788       4.862583      -2.091395       9.477124           0.004837
          170              C      15.417716       5.959187      11.467628      -0.232455      27.319865 0.43356633E+03  0.10224201E+05                                 7.927007                            6.921917      -0.158721       1.952912                    0.996619      29.325050      85.467146       0.626764       0.414408      -1.061527       0.009749       0.068191      -0.074402       0.101394       0.007522      -0.008982      -0.048380      -0.075470       0.034724      -0.044950      -0.027394       0.072344              8.536897       8.521135       0.360322       0.720643       8.604614      -1.720925       8.484943           0.021943
          171              C      14.888891       8.244248      10.827369      -0.228318      26.323428 0.41952133E+03  0.98196536E+04                                 7.752193                            6.815851      -0.136139       1.957819                    0.996895      29.320716      85.357514       0.630154       0.415257      -1.060145       0.055135      -0.088012      -0.029032       0.107837      -0.035719       0.016758       0.024425      -0.026519       0.019142      -0.054219       0.014666       0.039553              8.306775       7.241093       0.722961      -0.961933      10.688322      -1.691669       6.990910           0.025366
          172              C      15.578772       9.471411      10.262543       0.615045      19.773791 0.24260502E+03  0.49915991E+04                                 6.780094                            5.571407       0.109839       2.105146                    0.999796      21.835823      61.170499       0.620447       0.479801      -1.014420       0.033728       0.018441      -0.021797       0.044190       0.023145       0.021003       0.034242      -0.019473       0.230638      -0.063569      -0.028600       0.092168              7.377658       7.462622       0.089734      -1.148343       9.574538      -2.211131       5.095816           0.007444
          173              C      19.882710      17.993473      16.271411       0.647732      20.643417 0.23653727E+03  0.48453880E+04                                 7.004873                            5.525894       0.026131       2.080832                    0.999575      21.676920      60.975531       0.617647       0.484102      -1.010206      -0.038191       0.008516       0.026479       0.047246       0.017294       0.056190       0.020643       0.074241       0.088357      -0.057122      -0.030294       0.087416              7.846155       7.149878       0.769933      -2.685387       9.427918      -2.300095       6.960668           0.006355
          174              C      21.055745      17.792933      15.334940      -0.233613      26.418488 0.40560026E+03  0.93828050E+04                                 7.649290                            6.601748       0.025963       1.999929                    0.998820      29.166087      83.497931       0.657084       0.402950      -1.071706       0.043449       0.093704      -0.034792       0.108990       0.039247       0.004654      -0.009003      -0.073526      -0.026311      -0.050868      -0.007906       0.058774              8.253519       9.481274       1.751023      -1.813176       7.854040      -0.967230       7.425243           0.022528
          175              C      16.726555       1.135168      15.794896      -0.228910      25.880369 0.41319131E+03  0.96315986E+04                                 7.620993                            6.725911      -0.099265       1.970652                    0.996685      29.241863      84.860135       0.639995       0.410565      -1.063514      -0.089867      -0.029535      -0.052158       0.108023       0.023052       0.032023       0.023615       0.060597       0.056338      -0.050355      -0.012177       0.062532              8.078498       8.939667       1.489702       0.099689       8.959740      -0.119546       6.336086           0.014624
          176              C      16.958519       2.625425      15.644030       0.631699      19.788391 0.24094148E+03  0.49623719E+04                                 6.846809                            5.594502      -0.003771       2.068547                    0.999744      21.945011      62.057968       0.610500       0.487127      -1.007831      -0.007246       0.036299      -0.008509       0.037981      -0.001739      -0.060303       0.005681       0.012919       0.194652      -0.056108      -0.039101       0.095210              7.461823       8.607013       1.172101       1.511760       9.086672      -0.196347       4.691783           0.002751
          177              C      14.631680       3.918821      17.982448       0.658625      20.369163 0.23207352E+03  0.47358908E+04                                 6.978019                            5.492791       0.032587       2.088023                    0.999623      21.510910      60.582605       0.615656       0.487519      -1.007467       0.013172      -0.010279      -0.038778       0.042224      -0.061562       0.012099      -0.024971      -0.075226      -0.069561      -0.060636      -0.029851       0.090487              7.792718       8.381568       2.880677      -1.692721       6.285812       0.410091       8.710773           0.006043
          178              C       8.169182       4.163521       0.995345      -0.226426      27.189677 0.43483405E+03  0.10275210E+05                                 7.942830                            6.952652      -0.132632       1.949340                    0.998505      29.769838      87.230045       0.621771       0.416878      -1.058546      -0.080657      -0.066285       0.020077       0.106312       0.023494      -0.004090      -0.033920       0.012023      -0.161648      -0.067199       0.010231       0.056968              8.500517       7.883365       1.362305      -2.512778       7.689691      -0.660952       9.928497           0.026200
          179              C       6.087525       3.970339       2.277703      -0.239715      26.072541 0.42838096E+03  0.10086559E+05                                 7.645743                            6.851955      -0.054435       1.965815                    0.999042      30.053066      87.948207       0.632941       0.410989      -1.062149       0.058771      -0.043993      -0.051703       0.089792      -0.015436      -0.058484       0.019628       0.011259      -0.028226      -0.059322      -0.009104       0.068426              7.912747       8.221117      -0.469904       0.308366       7.492928      -0.041697       8.024195           0.021764
          180              C       4.990210       4.428456       1.359631       0.611194      20.447878 0.25884870E+03  0.54158608E+04                                 6.940644                            5.792868      -0.212393       1.989450                    0.999491      22.384180      63.351202       0.602160       0.486152      -1.010521      -0.017346       0.001408      -0.026999       0.032122       0.054412      -0.004658      -0.027140      -0.046393      -0.124130      -0.054014      -0.030898       0.084912              7.275529       7.521748      -2.056297       0.669876       6.013592       1.142112       8.291247           0.004220
          181              C      10.587354       3.168173      15.200632       0.658673      19.445612 0.22164681E+03  0.44644955E+04                                 6.721076                            5.351695       0.216354       2.161267                    0.999804      20.962811      58.358467       0.627542       0.484565      -1.010566       0.037643      -0.005703      -0.015833       0.041234       0.034459       0.006654       0.040773      -0.097839      -0.118318      -0.054409      -0.037861       0.092271              7.437197       7.969839      -0.920939      -0.055203       4.863007      -2.091172       9.478746           0.004850
          182              C       9.408310       3.239926      16.129744      -0.232207      27.325484 0.43364187E+03  0.10226879E+05                                 7.930624                            6.924910      -0.159713       1.952452                    0.996661      29.332782      85.505761       0.626276       0.414695      -1.061297       0.009915      -0.066629       0.074924       0.100754      -0.007139       0.009121      -0.047432      -0.076300       0.034964      -0.045439      -0.026195       0.071635              8.540919       8.525360      -0.361529      -0.723480       8.609857      -1.721073       8.487539           0.021975
          183              C       8.879480       0.954865      16.770003      -0.227336      26.312119 0.41925127E+03  0.98124935E+04                                 7.752992                            6.816187      -0.140868       1.956489                    0.996838      29.314929      85.358066       0.629740       0.415566      -1.059868       0.054837       0.086529       0.027807       0.106149       0.034857      -0.016873       0.023569      -0.025120       0.019616      -0.053096       0.015116       0.037980              8.307903       7.243806      -0.723501       0.961891      10.689479      -1.692558       6.990424           0.025335
          184              C      15.578777      18.125940      17.334829       0.612389      19.803878 0.24305366E+03  0.50027825E+04                                 6.782933                            5.573556       0.107690       2.104076                    0.999794      21.861558      61.240245       0.620873       0.479285      -1.014766       0.033627      -0.017861       0.021592       0.043772      -0.024040      -0.021435       0.034252      -0.020845       0.231969      -0.064871      -0.027957       0.092828              7.380766       7.466308      -0.090549       1.149388       9.578249      -2.211872       5.097740           0.007470
          185              C      13.169011      16.271400       9.603885       0.647338      20.643354 0.23653432E+03  0.48451787E+04                                 7.004405                            5.525583       0.023335       2.079808                    0.999602      21.674407      60.962024       0.617728       0.484053      -1.010259       0.037775       0.026256      -0.009030       0.046882      -0.055818       0.017527      -0.021085      -0.005704      -0.157020      -0.057809      -0.029608       0.087417              7.845560       7.147551       2.684605       0.769890       6.960372       2.299966       9.428756           0.006348
          186              C      11.995975      15.334929       9.804426      -0.235149      26.436622 0.40596242E+03  0.93933338E+04                                 7.655277                            6.607178       0.018324       1.997827                    0.998818      29.174490      83.533161       0.656440       0.403253      -1.071498      -0.043695      -0.034680      -0.093297       0.108703      -0.004173       0.039906       0.009033      -0.022884       0.126104      -0.051140      -0.008870       0.060010              8.260052       9.488254       1.816472       1.755766       7.431047       0.967092       7.860855           0.022540
          187              C      10.315748      15.794886       8.063952      -0.230712      25.938553 0.41444803E+03  0.96686968E+04                                 7.634526                            6.738017      -0.106902       1.968107                    0.996644      29.284926      85.032813       0.639121       0.410795      -1.063314       0.088384      -0.052639       0.028094       0.106639      -0.031552       0.022851      -0.023154       0.001531      -0.113590      -0.048555      -0.012620       0.061175              8.092800       8.953850      -0.101241       1.495968       6.346196       0.120840       8.978353           0.014627
          188              C      10.083786      15.644020       6.573694       0.630323      19.799810 0.24110779E+03  0.49663867E+04                                 6.847382                            5.595007      -0.005832       2.067966                    0.999730      21.952211      62.071111       0.610739       0.486879      -1.008014       0.006798      -0.007128      -0.036613       0.037915       0.060125      -0.001766      -0.005929      -0.090936      -0.120335      -0.055401      -0.040310       0.095711              7.462294       8.607169      -1.511386       1.171893       4.692377       0.196962       9.087336           0.002761
          189              C      12.410629      17.982437       5.280297       0.658329      20.358775 0.23192306E+03  0.47325893E+04                                 6.977929                            5.492292       0.031568       2.087794                    0.999641      21.513058      60.609599       0.615399       0.487747      -1.007235      -0.013596      -0.039294       0.010426       0.042867      -0.012853      -0.061845       0.025046      -0.001312       0.147427      -0.060248      -0.030758       0.091006              7.793006       8.382503       1.694192       2.880924       8.710466      -0.408770       6.286050           0.006054
          190              C       6.854319       0.995344       5.035600      -0.225909      27.208113 0.43514738E+03  0.10285387E+05                                 7.952887                            6.960540      -0.138236       1.947577                    0.998448      29.780184      87.297688       0.620642       0.417523      -1.058042       0.080331       0.020064       0.065741       0.105724       0.004662       0.023332       0.033966       0.086805       0.062662      -0.067151       0.010148       0.057003              8.512528       7.893518       2.522401       1.367396       9.945464       0.664288       7.698601           0.026156
          191              C       8.935977       2.277701       5.228782      -0.239198      26.068834 0.42828886E+03  0.10083425E+05                                 7.641205                            6.846985      -0.049046       1.967287                    0.999125      30.049772      87.922282       0.633784       0.410481      -1.062522      -0.059192      -0.052153       0.043045       0.089870       0.058433      -0.015511      -0.020244       0.019904       0.000969      -0.059978      -0.008298       0.068277              7.908574       8.215616      -0.306068      -0.468712       8.020109       0.044392       7.489997           0.021777
          192              C      10.033293       1.359629       4.770666       0.610424      20.472794 0.25924601E+03  0.54263493E+04                                 6.946205                            5.797328      -0.214223       1.988448                    0.999481      22.404207      63.424242       0.601915       0.486155      -1.010501       0.016644      -0.028772      -0.000556       0.033244       0.004415       0.055066       0.027338       0.036611       0.131508      -0.054042      -0.031160       0.085202              7.281443       7.527239      -0.671032      -2.058864       8.298031      -1.142250       6.019060           0.004220
          193              C      16.454952      15.200623       6.030946       0.659115      19.434497 0.22151447E+03  0.44605713E+04                                 6.716547                            5.348956       0.217900       2.161690                    0.999792      20.945115      58.275700       0.627987       0.484359      -1.010808      -0.037359      -0.015757       0.005294       0.040890      -0.006883       0.034427      -0.040629       0.011698       0.206126      -0.054760      -0.037499       0.092258              7.431587       7.963718       0.054164      -0.920302       9.470914       2.090058       4.860129           0.004839
          194              C      17.633997      16.129734       5.959193      -0.232126      27.285939 0.43284518E+03  0.10201786E+05                                 7.918990                            6.915883      -0.155239       1.954455                    0.996674      29.296851      85.330586       0.627146       0.414375      -1.061669      -0.008860       0.074736       0.066210       0.100238      -0.009165      -0.007381       0.047256      -0.055718       0.098709      -0.045780      -0.025975       0.071755              8.527532       8.512069       0.719725      -0.360367       8.473855       1.717112       8.596671           0.021979
          195              C      18.162823      16.769992       8.244255      -0.227986      26.298901 0.41900923E+03  0.98045348E+04                                 7.747285                            6.811737      -0.136781       1.957816                    0.996908      29.302114      85.285824       0.630346       0.415263      -1.060156      -0.054401       0.029085      -0.088829       0.108148       0.016540       0.035649      -0.024800      -0.022548       0.028405      -0.054145       0.014623       0.039522              8.301218       7.236875      -0.961536      -0.723120       6.988019       1.689364      10.678759           0.025354
          196              C      17.472944      17.334818       9.471418       0.613734      19.785998 0.24280386E+03  0.49967884E+04                                 6.782739                            5.573698       0.106491       2.103834                    0.999814      21.847340      61.212491       0.620309       0.479803      -1.014404      -0.033337       0.021153       0.017697       0.043266       0.021372      -0.024296      -0.033766      -0.125415      -0.084037      -0.064769      -0.027296       0.092064              7.380361       7.465484      -1.149151      -0.090006       5.097621       2.211929       9.577979           0.007446
          197              C      13.169000      11.325951      17.993487       0.648798      20.607791 0.23603635E+03  0.48326868E+04                                 6.998120                            5.520819       0.026736       2.081277                    0.999571      21.654564      60.902280       0.617784       0.484239      -1.010109       0.038593      -0.026725       0.009152       0.047827       0.056010      -0.017557      -0.021238      -0.006194      -0.155616      -0.057417      -0.030040       0.087457              7.838493       7.142890      -2.682637      -0.769507       6.954249       2.297018       9.418340           0.006324
          198              C      11.995966      12.262422      17.792946      -0.236229      26.449111 0.40617241E+03  0.93989736E+04                                 7.654705                            6.605993       0.024299       1.999211                    0.998776      29.184822      83.553605       0.656960       0.402900      -1.071782      -0.042707       0.033904       0.093273       0.108043       0.003989      -0.039517       0.008795      -0.021592       0.122712      -0.049978      -0.008966       0.058944              8.260044       9.488634      -1.817293      -1.755487       7.430960       0.968860       7.860538           0.022475
          199              C       4.306348      11.802469       1.135172      -0.230810      25.962119 0.41495841E+03  0.96840983E+04                                 7.641185                            6.744114      -0.106922       1.967622                    0.996639      29.303875      85.118003       0.638521       0.411033      -1.063104       0.089413       0.052266      -0.028930       0.107533       0.031275      -0.022873      -0.022872      -0.000529      -0.117082      -0.049464      -0.011762       0.061226              8.099832       8.962465       0.103274      -1.498714       6.349800       0.119500       8.987229           0.014595
          200              C      16.093184      11.953335       2.625430       0.632290      19.761477 0.24054239E+03  0.49521058E+04                                 6.840423                            5.589681      -0.000774       2.069876                    0.999709      21.927931      61.997117       0.610793       0.487095      -1.007847       0.006822       0.007714       0.036595       0.038016      -0.060075       0.001641      -0.005169      -0.090528      -0.116736      -0.055805      -0.039084       0.094889              7.454446       8.597857       1.509788      -1.170728       4.688178       0.195787       9.077302           0.002742
          201              C       6.401221       9.614918       3.918827       0.659271      20.357730 0.23192168E+03  0.47318264E+04                                 6.973230                            5.489243       0.038813       2.090014                    0.999609      21.506239      60.555254       0.616175       0.487208      -1.007668      -0.013625       0.039323      -0.010859       0.043010       0.012717       0.061307       0.025224      -0.001099       0.148324      -0.059759      -0.031045       0.090804              7.787291       8.375824      -1.691873      -2.878062       8.704510      -0.409856       6.281538           0.006054
          202              C       6.854328       8.203773       4.163524      -0.224934      27.138241 0.43371890E+03  0.10241817E+05                                 7.932210                            6.943031      -0.134493       1.949262                    0.998526      29.732252      87.077081       0.622324       0.416794      -1.058648       0.080575      -0.020120      -0.065938       0.106043      -0.004166      -0.023422       0.034681       0.087678       0.062937      -0.068090       0.010732       0.057358              8.489405       7.873701      -2.508621      -1.359230       9.913775       0.660216       7.680738           0.026193
          203              C       8.935983       6.921416       3.970342      -0.240169      26.106949 0.42919126E+03  0.10111220E+05                                 7.656080                            6.861965      -0.057714       1.964501                    0.999100      30.079870      88.073895       0.631940       0.411412      -1.061791      -0.059899       0.051214      -0.042716       0.089641      -0.057987       0.014580      -0.021035       0.019449      -0.000027      -0.059602      -0.008249       0.067851              7.923090       8.232797       0.308315       0.473720       8.036859       0.043370       7.499615           0.021791
          204              C      10.033300       7.839488       4.428458       0.612559      20.425043 0.25849638E+03  0.54068529E+04                                 6.936522                            5.789510      -0.211209       1.989911                    0.999508      22.370655      63.311191       0.602221       0.486251      -1.010431       0.016820       0.027505       0.001685       0.032284      -0.004486      -0.054344       0.026781       0.036913       0.131232      -0.053361      -0.031033       0.084394              7.271250       7.517129       0.668748       2.055604       8.285659      -1.140741       6.010963           0.004208
          205              C      10.445550      12.396732       3.168178       0.657389      19.458912 0.22183111E+03  0.44689532E+04                                 6.724156                            5.354239       0.211043       2.159349                    0.999802      20.966050      58.364544       0.627362       0.484623      -1.010577      -0.037747       0.015431      -0.005013       0.041086       0.006599      -0.034588      -0.040027       0.010943       0.208100      -0.054445      -0.038028       0.092473              7.440563       7.972769      -0.053371       0.921918       9.483613       2.093048       4.865306           0.004848
          206              C      11.624594      11.467621       3.239931      -0.230470      27.264146 0.43238961E+03  0.10187815E+05                                 7.912180                            6.909656      -0.146476       1.956996                    0.996735      29.274932      85.238171       0.627815       0.414065      -1.061925      -0.009507      -0.074377      -0.066983       0.100544       0.008509       0.007048       0.047484      -0.055181       0.094654      -0.044649      -0.026558       0.071207              8.520236       8.503654      -0.719622       0.359424       8.466672       1.713565       8.590382           0.021935
          207              C      12.153422      10.827363       0.954869      -0.227699      26.316417 0.41938656E+03  0.98159068E+04                                 7.752418                            6.816232      -0.140532       1.956642                    0.996949      29.310868      85.331842       0.629919       0.415437      -1.060009      -0.054649      -0.029869       0.087813       0.107656      -0.016362      -0.036035      -0.023858      -0.020647       0.029272      -0.053596       0.014190       0.039406              8.306845       7.241149       0.963123       0.724033       6.991335       1.692215      10.688050           0.025329
          208              C      17.472931      10.262533      18.125954       0.612298      19.823771 0.24336288E+03  0.50109133E+04                                 6.788572                            5.578079       0.110502       2.104709                    0.999802      21.875092      61.295900       0.620436       0.479453      -1.014642      -0.032735      -0.021662      -0.018943       0.043585      -0.021558       0.024236      -0.034505      -0.127219      -0.084640      -0.065334      -0.028033       0.093367              7.386804       7.471934       1.150404       0.089942       5.102161       2.214286       9.586318           0.007467
          209              C      16.173704       8.794356       7.072287       0.646799      20.660581 0.23676208E+03  0.48514956E+04                                 7.011416                            5.530531       0.021891       2.079259                    0.999551      21.688138      61.030926       0.617007       0.484454      -1.009949       0.038145       0.008555       0.026518       0.047238      -0.017635      -0.056023       0.020785       0.074958       0.087407      -0.057434      -0.030010       0.087445              7.853803       7.155682      -0.771391       2.688067       9.438322      -2.303555       6.967405           0.006322
          210              C      15.000670       8.593816       6.135816      -0.235141      26.453023 0.40629386E+03  0.94030301E+04                                 7.658251                            6.609588       0.020526       1.998051                    0.998801      29.185575      83.577073       0.656355       0.403218      -1.071509      -0.043105       0.093350      -0.033813       0.108239      -0.039252      -0.003870      -0.009180      -0.072760      -0.028486      -0.050069      -0.008890       0.058959              8.263465       9.493509      -1.755720       1.818769       7.863857      -0.969830       7.433030           0.022466
          211              C      13.320443      10.334289       6.595772      -0.230999      25.947554 0.41463946E+03  0.96745448E+04                                 7.637419                            6.740602      -0.108981       1.967334                    0.996656      29.291588      85.065848       0.638834       0.410921      -1.063204       0.088609      -0.028682      -0.053235       0.107276      -0.023386      -0.031322       0.022590       0.059583       0.054441      -0.049417      -0.011915       0.061332              8.095958       8.958004      -1.497875      -0.102188       8.982218      -0.120344       6.347652           0.014582
          212              C      13.088482      11.824546       6.444906       0.630927      19.793867 0.24101019E+03  0.49638652E+04                                 6.846500                            5.594165      -0.005660       2.068034                    0.999704      21.945948      62.049849       0.610738       0.486930      -1.007989       0.007568       0.037619      -0.007522       0.039103       0.001741       0.059986       0.004921       0.012454       0.196528      -0.056136      -0.039159       0.095296              7.461420       8.606298      -1.171449      -1.511565       9.086106      -0.197005       4.691855           0.002743
          213              C      15.415321      13.117942       8.783324       0.661072      20.325280 0.23147200E+03  0.47211401E+04                                 6.971363                            5.487758       0.033513       2.088747                    0.999629      21.489171      60.530147       0.615510       0.487891      -1.007149      -0.014685      -0.010068      -0.039536       0.043361       0.060695      -0.012409      -0.025467      -0.072936      -0.073271      -0.058703      -0.031306       0.090009              7.785270       8.372866      -2.877040       1.690377       6.280335       0.410242       8.702608           0.006040
          214              C      15.868430      13.362638      10.194469      -0.225492      27.160384 0.43416241E+03  0.10255314E+05                                 7.938411                            6.948279      -0.133807       1.949229                    0.998509      29.747740      87.146498       0.621836       0.416998      -1.058476       0.081418      -0.065011       0.020373       0.106163      -0.023463       0.004393      -0.034207       0.012089      -0.161745      -0.067399       0.010256       0.057143              8.496283       7.880149      -1.361175       2.511014       7.685276      -0.660124       9.923424           0.026130
          215              C      17.950085      13.169456      11.476827      -0.238570      26.065602 0.42827123E+03  0.10083447E+05                                 7.646559                            6.853344      -0.053007       1.966173                    0.999157      30.041935      87.916675       0.632555       0.411261      -1.061961      -0.059166      -0.043708      -0.051811       0.089974       0.015682       0.057988       0.019849       0.010676      -0.030882      -0.059310      -0.008716       0.068025              7.913334       8.222053       0.471190      -0.307211       7.491187      -0.045196       8.026762           0.021774
          216              C      19.047402      13.627573      10.558755       0.610547      20.449427 0.25887132E+03  0.54164216E+04                                 6.940268                            5.792547      -0.216063       1.988423                    0.999507      22.387595      63.360206       0.602270       0.486056      -1.010576       0.016955       0.000842      -0.028233       0.032944      -0.054624       0.004018      -0.027975      -0.047886      -0.123175      -0.054929      -0.030476       0.085406              7.275144       7.520349       2.056502      -0.669073       6.014069       1.141770       8.291015           0.004206
          217              C       7.440849      12.367294       6.001508       0.658968      19.453194 0.22175418E+03  0.44667259E+04                                 6.720681                            5.351649       0.217794       2.161388                    0.999798      20.960449      58.332154       0.627847       0.484323      -1.010800      -0.038500      -0.005439      -0.016465       0.042225      -0.034453      -0.007062       0.040208      -0.097318      -0.120656      -0.054421      -0.037699       0.092120              7.436470       7.969706       0.920827       0.054788       4.862582      -2.091394       9.477121           0.004837
          218              C       8.619892      12.439047       6.930620      -0.232456      27.319854 0.43356620E+03  0.10224197E+05                                 7.927007                            6.921917      -0.158722       1.952912                    0.996619      29.325040      85.467117       0.626763       0.414408      -1.061527      -0.009750      -0.068190       0.074401       0.101393       0.007523      -0.008982      -0.048381      -0.075469       0.034723      -0.044950      -0.027395       0.072344              8.536897       8.521135       0.360322       0.720642       8.604612      -1.720924       8.484942           0.021944
          219              C       9.148717      10.153986       7.570879      -0.228318      26.323400 0.41952092E+03  0.98196411E+04                                 7.752191                            6.815851      -0.136133       1.957821                    0.996895      29.320676      85.357368       0.630153       0.415258      -1.060145      -0.055136       0.088009       0.029032       0.107835      -0.035719       0.016757       0.024424      -0.026519       0.019137      -0.054218       0.014665       0.039553              8.306772       7.241085       0.722960      -0.961934      10.688320      -1.691668       6.990910           0.025367
          220              C       8.458836       8.926823       8.135705       0.615046      19.773678 0.24260338E+03  0.49915566E+04                                 6.780070                            5.571389       0.109839       2.105148                    0.999796      21.835734      61.170187       0.620448       0.479801      -1.014420      -0.033728      -0.018438       0.021797       0.044189       0.023145       0.021002       0.034240      -0.019472       0.230628      -0.063567      -0.028597       0.092164              7.377631       7.462595       0.089730      -1.148336       9.574500      -2.211120       5.095798           0.007447
          221              C       4.154898       0.404761       2.126837       0.647732      20.643400 0.23653704E+03  0.48453822E+04                                 7.004870                            5.525892       0.026131       2.080833                    0.999575      21.676908      60.975491       0.617647       0.484102      -1.010206       0.038191      -0.008517      -0.026478       0.047246       0.017294       0.056190       0.020643       0.074241       0.088358      -0.057122      -0.030294       0.087416              7.846151       7.149875       0.769932      -2.685385       9.427912      -2.300093       6.960665           0.006354
          222              C       2.981863       0.605301       3.063308      -0.233612      26.418470 0.40559993E+03  0.93827956E+04                                 7.649287                            6.601745       0.025964       1.999930                    0.998820      29.166074      83.497893       0.657084       0.402950      -1.071706      -0.043449      -0.093704       0.034792       0.108990       0.039247       0.004654      -0.009004      -0.073525      -0.026311      -0.050868      -0.007906       0.058774              8.253516       9.481271       1.751021      -1.813174       7.854036      -0.967229       7.425241           0.022528
          223              C       7.311053      17.263066       2.603352      -0.228910      25.880373 0.41319136E+03  0.96316001E+04                                 7.620993                            6.725910      -0.099265       1.970652                    0.996685      29.241872      84.860165       0.639995       0.410565      -1.063514       0.089867       0.029535       0.052159       0.108023       0.023052       0.032023       0.023615       0.060597       0.056339      -0.050355      -0.012177       0.062532              8.078498       8.939669       1.489700       0.099688       8.959739      -0.119545       6.336085           0.014624
          224              C       7.079089      15.772809       2.754218       0.631700      19.788400 0.24094161E+03  0.49623750E+04                                 6.846809                            5.594502      -0.003769       2.068548                    0.999744      21.945018      62.057983       0.610500       0.487127      -1.007831       0.007245      -0.036300       0.008510       0.037981      -0.001739      -0.060304       0.005681       0.012920       0.194654      -0.056108      -0.039102       0.095210              7.461823       8.607012       1.172101       1.511760       9.086674      -0.196346       4.691783           0.002752
          225              C       9.405928      14.479413       0.415800       0.658626      20.369190 0.23207384E+03  0.47358993E+04                                 6.978025                            5.492794       0.032588       2.088023                    0.999623      21.510932      60.582685       0.615656       0.487519      -1.007466      -0.013173       0.010279       0.038779       0.042225      -0.061563       0.012100      -0.024971      -0.075227      -0.069565      -0.060636      -0.029852       0.090489              7.792725       8.381576       2.880680      -1.692723       6.285818       0.410091       8.710780           0.006042
          226              C      15.868426      14.234713      17.402903      -0.226425      27.189674 0.43483392E+03  0.10275205E+05                                 7.942825                            6.952648      -0.132629       1.949341                    0.998505      29.769830      87.229982       0.621771       0.416877      -1.058547       0.080658       0.066285      -0.020078       0.106313       0.023493      -0.004090      -0.033920       0.012022      -0.161648      -0.067200       0.010232       0.056968              8.500513       7.883362       1.362303      -2.512778       7.689686      -0.660951       9.928491           0.026201
          227              C      17.950083      14.427895      16.120545      -0.239715      26.072597 0.42838205E+03  0.10086592E+05                                 7.645752                            6.851961      -0.054439       1.965812                    0.999042      30.053129      87.948446       0.632941       0.410989      -1.062149      -0.058773       0.043994       0.051702       0.089794      -0.015435      -0.058484       0.019627       0.011258      -0.028230      -0.059322      -0.009102       0.068424              7.912757       8.221126      -0.469904       0.308367       7.492938      -0.041697       8.024206           0.021764
          228              C      19.047398      13.969778      17.038617       0.611196      20.447972 0.25885013E+03  0.54158982E+04                                 6.940662                            5.792882      -0.212393       1.989448                    0.999491      22.384259      63.351481       0.602160       0.486152      -1.010521       0.017348      -0.001410       0.026999       0.032123       0.054415      -0.004659      -0.027141      -0.046396      -0.124137      -0.054015      -0.030901       0.084916              7.275549       7.521768      -2.056303       0.669880       6.013609       1.142115       8.291269           0.004222
          229              C      13.450254      15.230061       3.197616       0.658673      19.445601 0.22164666E+03  0.44644915E+04                                 6.721073                            5.351693       0.216355       2.161268                    0.999804      20.962801      58.358424       0.627542       0.484565      -1.010566      -0.037643       0.005703       0.015833       0.041234       0.034459       0.006654       0.040773      -0.097839      -0.118319      -0.054409      -0.037862       0.092271              7.437194       7.969835      -0.920939      -0.055203       4.863005      -2.091171       9.478741           0.004850
          230              C      14.629298      15.158308       2.268504      -0.232206      27.325462 0.43364141E+03  0.10226865E+05                                 7.930619                            6.924906      -0.159713       1.952452                    0.996661      29.332766      85.505698       0.626276       0.414694      -1.061297      -0.009915       0.066629      -0.074924       0.100754      -0.007139       0.009121      -0.047432      -0.076300       0.034965      -0.045439      -0.026195       0.071635              8.540913       8.525354      -0.361530      -0.723478       8.609851      -1.721071       8.487534           0.021975
          231              C      15.158128      17.443369       1.628245      -0.227335      26.312075 0.41925044E+03  0.98124689E+04                                 7.752984                            6.816181      -0.140866       1.956490                    0.996838      29.314891      85.357922       0.629740       0.415566      -1.059868      -0.054838      -0.086529      -0.027807       0.106149       0.034858      -0.016873       0.023569      -0.025120       0.019616      -0.053096       0.015116       0.037980              8.307893       7.243798      -0.723498       0.961889      10.689465      -1.692553       6.990416           0.025335
          232              C       8.458831       0.272294       1.063419       0.612387      19.803845 0.24305320E+03  0.50027705E+04                                 6.782927                            5.573552       0.107689       2.104076                    0.999794      21.861527      61.240139       0.620873       0.479285      -1.014766      -0.033627       0.017860      -0.021592       0.043772      -0.024040      -0.021434       0.034252      -0.020845       0.231966      -0.064870      -0.027956       0.092826              7.380759       7.466302      -0.090547       1.149386       9.578240      -2.211869       5.097736           0.007472
          233              N      12.628151       3.487016       9.881147      -0.290334      31.642034 0.51389955E+03  0.12472468E+05                                 8.608214                            7.485381      -0.357939       1.916441                    0.998639      28.377935      80.230303       0.617236       0.408866      -1.079813       0.085210      -0.118966      -0.108897       0.182407      -0.005220       0.137320      -0.022747      -0.083386      -0.057203      -0.163755       0.045811       0.117944              9.419247      10.843434       0.243398       3.890910       7.719490       0.902622       9.694817           0.084276
          234              N      16.137653      16.878541      12.462973      -0.287162      31.280778 0.54438048E+03  0.13465207E+05                                 8.609573                            7.770745      -0.618427       1.819061                    0.998396      29.465077      85.359500       0.595308       0.415962      -1.070286       0.017717      -0.044085       0.162040       0.168862       0.097405      -0.024868       0.076314       0.110646      -0.013667      -0.151848       0.034536       0.117311              9.027688       9.701435       2.451207       0.207994       8.228282       1.132669       9.153346           0.113034
          235              N       6.494953       1.220721      11.402314      -0.264911      29.676761 0.49733214E+03  0.11978852E+05                                 8.195834                            7.331269      -0.396771       1.901406                    0.998865      28.197908      79.569455       0.627472       0.405269      -1.081572      -0.105170       0.141731      -0.018765       0.177484       0.059293       0.036005       0.013189      -0.146622       0.279032      -0.144517       0.037835       0.106682              8.739625       6.262323      -0.335620       0.889951       8.479446       2.080334      11.477106           0.124324
          236              N      18.637548       5.712097      17.716225      -0.290573      31.664774 0.51441034E+03  0.12489203E+05                                 8.611957                            7.488055      -0.357575       1.916285                    0.998642      28.398468      80.328291       0.617194       0.408752      -1.079781       0.084727       0.119167       0.109868       0.182894       0.004346      -0.137296      -0.023490      -0.085148      -0.057565      -0.164344       0.046775       0.117569              9.423635      10.847177      -0.247065      -3.891919       7.725721       0.904167       9.698007           0.084086
          237              N      16.137645      10.718810      15.134399      -0.289964      31.368632 0.54645579E+03  0.13528474E+05                                 8.622485                            7.783279      -0.611913       1.820263                    0.998363      29.514657      85.521676       0.595129       0.415720      -1.070515       0.016172       0.043319      -0.163879       0.170278      -0.097854       0.024264       0.074846       0.109601      -0.014730      -0.150545       0.032972       0.117573              9.040613       9.716791      -2.454453      -0.211625       8.238637       1.132102       9.166410           0.113066
          238              N      12.504358       7.978392      16.195058      -0.264803      29.672350 0.49720191E+03  0.11975156E+05                                 8.198230                            7.333199      -0.396999       1.901450                    0.998815      28.192960      79.558529       0.627007       0.405588      -1.081339      -0.105426      -0.139965       0.019019       0.176257      -0.059560      -0.036239       0.012743      -0.145903       0.277661      -0.144268       0.038078       0.106189              8.742460       6.263923       0.336154      -0.891086       8.481369       2.082675      11.482087           0.124369
          239              N       9.623454       8.517094      12.686144      -0.290542      31.666012 0.51440704E+03  0.12489005E+05                                 8.614249                            7.490236      -0.355605       1.917220                    0.998663      28.395993      80.318842       0.616836       0.408993      -1.079631       0.084814       0.109527      -0.117800       0.181842      -0.137160      -0.004578       0.022918      -0.013918       0.157592      -0.164324       0.047156       0.117167              9.426052      10.851255      -3.893217       0.244685       9.700959      -0.904923       7.725942           0.084128
          240              N       7.123544       5.935270       7.679429      -0.288306      31.315055 0.54507385E+03  0.13481925E+05                                 8.603824                            7.766703      -0.607273       1.821570                    0.998476      29.467567      85.267714       0.596706       0.415001      -1.071281       0.017937      -0.161688      -0.044442       0.168641       0.024596       0.097290      -0.076131       0.061978      -0.156908      -0.151228       0.034071       0.117157              9.020898       9.696628      -0.210304       2.448417       9.145895      -1.130677       8.220169           0.112942
          241              N      15.509060       6.995928      10.419848      -0.266246      29.706024 0.49790769E+03  0.11996999E+05                                 8.203649                            7.337298      -0.401108       1.899838                    0.998833      28.221430      79.667759       0.626942       0.405466      -1.081367      -0.104951       0.019606       0.141763       0.177471      -0.035806       0.058950      -0.013293      -0.211879       0.079767      -0.143770       0.037462       0.106308              8.748748       6.268092      -0.891393      -0.336948      11.489346      -2.085114       8.488805           0.124221
          242              N      15.632844       0.682019      14.911228      -0.293170      31.750470 0.51621051E+03  0.12543905E+05                                 8.628329                            7.502376      -0.356844       1.916060                    0.998661      28.443770      80.492676       0.616450       0.408886      -1.079689       0.084751      -0.108973       0.118124       0.181690       0.136967       0.004635       0.022820      -0.015212       0.155887      -0.163867       0.046636       0.117231              9.441922      10.871571       3.900325      -0.245318       9.718898      -0.907359       7.735299           0.084178
          243              N       7.123545       3.263847       1.519695      -0.288301      31.323708 0.54537263E+03  0.13494301E+05                                 8.613957                            7.775795      -0.608947       1.821250                    0.998388      29.484316      85.396794       0.595417       0.415745      -1.070552       0.017043       0.162373       0.044289       0.169165      -0.024130      -0.097710      -0.075462       0.061338      -0.155604      -0.150636       0.033322       0.117315              9.031437       9.706366       0.209513      -2.451453       9.158066      -1.130041       8.229879           0.113217
          244              N       9.499651       2.203185      17.177524      -0.265087      29.687927 0.49749144E+03  0.11982624E+05                                 8.194046                            7.328871      -0.391800       1.902745                    0.998854      28.198622      79.549050       0.628087       0.404874      -1.081928      -0.105758      -0.019563      -0.141004       0.177341       0.035508      -0.059844      -0.013317      -0.211549       0.077892      -0.143873       0.037460       0.106414              8.738354       6.260896       0.891359       0.334358      11.476346      -2.082099       8.477822           0.124388
          245              N      11.409457      14.911218       8.517101      -0.290335      31.642038 0.51389961E+03  0.12472471E+05                                 8.608220                            7.485386      -0.357943       1.916440                    0.998639      28.377939      80.230353       0.617235       0.408866      -1.079812      -0.085209       0.118966       0.108896       0.182406      -0.005220       0.137319      -0.022747      -0.083385      -0.057204      -0.163754       0.045811       0.117943              9.419254      10.843443       0.243398       3.890914       7.719495       0.902622       9.694824           0.084271
          246              N       7.899955       1.519693       5.935275      -0.287167      31.280902 0.54438316E+03  0.13465289E+05                                 8.609591                            7.770761      -0.618426       1.819061                    0.998396      29.465162      85.359783       0.595308       0.415962      -1.070286      -0.017720       0.044089      -0.162043       0.168866       0.097409      -0.024870       0.076315       0.110645      -0.013663      -0.151852       0.034538       0.117314              9.027707       9.701458       2.451215       0.207991       8.228298       1.132667       9.153365           0.113018
          247              N      17.542655      17.177513       6.995934      -0.264913      29.676803 0.49733303E+03  0.11978879E+05                                 8.195842                            7.331276      -0.396771       1.901406                    0.998865      28.197934      79.569552       0.627472       0.405269      -1.081572       0.105171      -0.141731       0.018765       0.177485       0.059294       0.036006       0.013189      -0.146623       0.279033      -0.144518       0.037836       0.106682              8.739634       6.262329      -0.335621       0.889954       8.479453       2.080336      11.477119           0.124321
          248              N       5.400060      12.686137       0.682023      -0.290572      31.664737 0.51440963E+03  0.12489184E+05                                 8.611960                            7.488057      -0.357580       1.916284                    0.998642      28.398450      80.328292       0.617192       0.408753      -1.079780      -0.084724      -0.119167      -0.109865       0.182892       0.004346      -0.137294      -0.023491      -0.085145      -0.057566      -0.164342       0.046774       0.117568              9.423639      10.847183      -0.247066      -3.891921       7.725723       0.904168       9.698010           0.084089
          249              N       7.899963       7.679424       3.263849      -0.289958      31.368509 0.54645294E+03  0.13528384E+05                                 8.622459                            7.783256      -0.611911       1.820265                    0.998363      29.514568      85.521327       0.595130       0.415720      -1.070516      -0.016171      -0.043318       0.163878       0.170277      -0.097852       0.024263       0.074845       0.109601      -0.014732      -0.150543       0.032971       0.117572              9.040586       9.716760      -2.454444      -0.211623       8.238612       1.132102       9.166385           0.113081
          250              N      11.533250      10.419842       2.203190      -0.264805      29.672386 0.49720273E+03  0.11975182E+05                                 8.198238                            7.333207      -0.397000       1.901450                    0.998815      28.192983      79.558623       0.627006       0.405588      -1.081338       0.105425       0.139966      -0.019019       0.176257      -0.059561      -0.036239       0.012743      -0.145903       0.277661      -0.144268       0.038078       0.106190              8.742469       6.263930       0.336156      -0.891087       8.481376       2.082678      11.482100           0.124363
          251              N      14.414154       9.881140       5.712104      -0.290540      31.665915 0.51440516E+03  0.12488949E+05                                 8.614239                            7.490228      -0.355607       1.917220                    0.998663      28.395937      80.318684       0.616836       0.408993      -1.079630      -0.084811      -0.109524       0.117800       0.181839      -0.137158      -0.004578       0.022918      -0.013919       0.157587      -0.164321       0.047155       0.117166              9.426040      10.851239      -3.893210       0.244685       9.700946      -0.904921       7.725936           0.084131
          252              N      16.914064      12.462964      10.718819      -0.288309      31.315151 0.54507593E+03  0.13481987E+05                                 8.603833                            7.766711      -0.607270       1.821570                    0.998476      29.467624      85.267871       0.596706       0.415000      -1.071281      -0.017938       0.161690       0.044444       0.168644       0.024597       0.097292      -0.076133       0.061978      -0.156911      -0.151231       0.034072       0.117159              9.020908       9.696639      -0.210305       2.448421       9.145905      -1.130679       8.220179           0.112929
          253              N       8.528548      11.402306       7.978400      -0.266242      29.705880 0.49790473E+03  0.11996911E+05                                 8.203631                            7.337283      -0.401111       1.899839                    0.998833      28.221338      79.667475       0.626942       0.405467      -1.081366       0.104946      -0.019607      -0.141762       0.177467      -0.035804       0.058948      -0.013294      -0.211873       0.079762      -0.143765       0.037460       0.106305              8.748727       6.268078      -0.891388      -0.336946      11.489316      -2.085107       8.488788           0.124229
          254              N       8.404764      17.716215       3.487020      -0.293171      31.750503 0.51621122E+03  0.12543927E+05                                 8.628336                            7.502382      -0.356845       1.916059                    0.998661      28.443792      80.492762       0.616450       0.408886      -1.079689      -0.084752       0.108973      -0.118124       0.181690       0.136968       0.004635       0.022820      -0.015211       0.155888      -0.163868       0.046636       0.117232              9.441930      10.871583       3.900329      -0.245317       9.718905      -0.907359       7.735303           0.084175
          255              N      16.914063      15.134387      16.878553      -0.288304      31.323816 0.54537491E+03  0.13494369E+05                                 8.613966                            7.775802      -0.608944       1.821251                    0.998388      29.484380      85.396964       0.595418       0.415745      -1.070553      -0.017046      -0.162375      -0.044293       0.169169      -0.024131      -0.097712      -0.075463       0.061337      -0.155609      -0.150640       0.033323       0.117317              9.031447       9.706378       0.209512      -2.451459       9.158076      -1.130040       8.229888           0.113211
          256              N      14.537957      16.195049       1.220724      -0.265092      29.688023 0.49749357E+03  0.11982690E+05                                 8.194070                            7.328892      -0.391806       1.902742                    0.998854      28.198689      79.549335       0.628086       0.404875      -1.081928       0.105759       0.019563       0.141004       0.177341       0.035508      -0.059844      -0.013317      -0.211551       0.077893      -0.143874       0.037460       0.106414              8.738381       6.260916       0.891361       0.334362      11.476381      -2.082109       8.477846           0.124375
          257              O      10.411882       2.012949       9.971666      -0.571035      41.013940 0.70302693E+03  0.18115511E+05                                 9.521703                            8.364017      -0.284352       1.957257                    0.993931      28.736279      78.812794       0.636998       0.373155      -1.125357      -0.011959      -0.010551      -0.014021       0.021235      -0.047579      -0.023220      -0.020324       0.012680       0.103255      -0.073862       0.029652       0.044210             10.114121       7.858691       0.727041      -2.234573       8.234577       0.976267      14.249096           0.055754
          258              O      10.426306       1.540667       7.778043      -0.551271      39.623413 0.58151833E+03  0.14227158E+05                                 9.226523                            7.490926       0.225542       2.138036                    0.994407      27.293325      71.892480       0.691851       0.361859      -1.139068      -0.015771       0.008429       0.032048       0.036700      -0.019711       0.040502       0.019261      -0.015413       0.014974      -0.056126       0.017319       0.038807             10.560128       7.684636       2.514715       3.808431      10.022237       5.262226      13.973511           0.091819
          259              O      13.035586       3.324007      12.502897      -0.601525      39.904814 0.71006321E+03  0.18333926E+05                                 9.327338                            8.354879      -0.190002       1.979426                    0.994688      29.081597      79.719845       0.643477       0.368650      -1.129303       0.020992       0.006638       0.005870       0.022786       0.003950      -0.049489       0.025484      -0.008455      -0.103936      -0.071788       0.022963       0.048825              9.974136      11.899681      -1.899686      -1.337803       7.673025       1.240870      10.349701           0.074507
          260              O      14.959795       2.288186      12.358287      -0.536213      31.302149 0.47629725E+03  0.11066584E+05                                 7.745727                            6.670842       0.888053       2.354842                    0.997538      26.489907      67.616833       0.752413       0.350360      -1.150280      -0.015662       0.016147       0.012090       0.025538       0.014307       0.044982      -0.020960      -0.007279      -0.130394      -0.073618       0.031072       0.042546              8.398788      11.992027      -1.952338       2.231758       5.672599      -1.079965       7.531738           0.079963
          261              O      10.856575       1.185580      12.439423      -0.566133      41.130589 0.69568107E+03  0.17847182E+05                                 9.529683                            8.292047      -0.164917       1.996659                    0.993969      28.546417      77.663077       0.644172       0.370633      -1.129289       0.020836       0.007794       0.003472       0.022516      -0.047601       0.008220      -0.021539       0.035522       0.084693      -0.066771       0.014233       0.052537             10.284230      10.085573      -1.986618       4.106406      10.449009      -2.344058      10.318107           0.099473
          262              O      12.709873       0.735375      13.622615      -0.525523      37.089187 0.54359161E+03  0.13109740E+05                                 8.904123                            7.290216       0.123147       2.113976                    0.993580      26.923918      70.991516       0.692700       0.366640      -1.132492      -0.020831       0.004985      -0.016822       0.027236       0.007425      -0.006201       0.013575       0.063959       0.069545      -0.047292       0.018527       0.028765             10.099079      13.216184       3.727756       4.973186       7.943123       1.720391       9.137929           0.096754
          263              O      14.060805      18.238170      13.300093      -0.551381      34.079142 0.57735091E+03  0.14105999E+05                                 8.252125                            7.460157       0.268334       2.148951                    0.994714      27.345114      72.082923       0.693513       0.361483      -1.138865      -0.001857      -0.012726       0.005394       0.013947       0.032456       0.049395      -0.033043      -0.091380      -0.019125      -0.091830       0.026459       0.065371              8.523982       6.187424      -1.097822       0.027668      11.755591      -2.126312       7.628930           0.064543
          264              O      13.062040      16.479299      14.256802      -0.448636      24.709278 0.37314671E+03  0.81580498E+04                                 6.498471                            5.815409       0.880267       2.333272                    0.999763      25.841211      64.018308       0.824303       0.339870      -1.158866       0.019766       0.018288      -0.021279       0.034322       0.002679      -0.024623      -0.010869      -0.000200      -0.051718      -0.033663       0.006605       0.027058              6.651781       7.820842       1.276311      -2.468721       5.519864      -1.314533       6.614637           0.288180
          265              O       8.654733       2.713186      11.859695      -0.583806      41.431904 0.67961778E+03  0.17325343E+05                                 9.524257                            8.154481      -0.156001       2.004501                    0.993067      28.355040      76.780186       0.654832       0.366910      -1.132681      -0.006557       0.010194       0.006513       0.013759      -0.056963      -0.017791      -0.007173       0.051229       0.074469      -0.077301       0.022856       0.054445             10.445754      13.765332      -2.981801      -2.374430      10.010015       2.077032       7.561914           0.075477
          266              O       7.496122       4.334254      12.830938      -0.470600      36.977637 0.54668774E+03  0.13168244E+05                                 8.806232                            7.289134       0.261500       2.170010                    0.994223      26.151303      68.318843       0.697708       0.364455      -1.137192       0.009522      -0.024265       0.002214       0.026160      -0.004791       0.003927       0.001962      -0.023524       0.050850      -0.021640       0.004124       0.017516              9.830546       6.490846      -1.297010      -0.549015      15.736401       3.474547       7.264393           0.163479
          267              O       7.829041       0.831230       9.018085      -0.603068      38.875571 0.72370481E+03  0.18768597E+05                                 9.148591                            8.454715      -0.209520       1.971030                    0.994376      29.231136      80.213234       0.637629       0.370397      -1.128370      -0.010059       0.000055      -0.005473       0.011452      -0.008084       0.015267      -0.013261       0.043233      -0.233989      -0.081204       0.016970       0.064235              9.438986      12.836483      -2.104770       0.216343       7.294023       0.828044       8.186452           0.077162
          268              O       5.906034       0.870051       7.921366      -0.453373      26.805337 0.41705514E+03  0.93948336E+04                                 7.021000                            6.304104       0.830979       2.355972                    0.997168      25.475800      64.504120       0.760897       0.357342      -1.142036       0.042399      -0.016658      -0.002594       0.045627       0.016209       0.012210       0.001064      -0.069666       0.095643      -0.055920       0.021380       0.034540              7.341858       6.043089       0.506576       1.932017       5.541571       1.754269      10.440914           0.163908
          269              O      16.421283       7.186164      17.625706      -0.573138      41.150938 0.70604039E+03  0.18214509E+05                                 9.545878                            8.384252      -0.287063       1.955374                    0.993903      28.794250      79.044796       0.635898       0.373362      -1.125085      -0.012206       0.010796       0.013187       0.020963       0.047730       0.022644      -0.020256       0.013089       0.099966      -0.073368       0.030389       0.042979             10.140553       7.878774      -0.731296       2.239254       8.257262       0.982234      14.285623           0.056028
          270              O      10.426316       7.658450       1.421081      -0.552255      39.686487 0.58261179E+03  0.14261063E+05                                 9.237408                            7.498801       0.224788       2.137362                    0.994425      27.314322      71.973360       0.691350       0.361939      -1.138968      -0.015822      -0.008497      -0.032029       0.036721       0.020116      -0.040909       0.019325      -0.014864       0.015234      -0.056634       0.017330       0.039304             10.573570       7.693981      -2.519391      -3.814414      10.035183       5.270623      13.991544           0.091735
          271              O       7.026187       5.875106      15.094475      -0.602855      39.950137 0.71114216E+03  0.18369231E+05                                 9.335251                            8.361924      -0.189408       1.979374                    0.994636      29.100698      79.795114       0.643109       0.368712      -1.129226       0.020489      -0.007191      -0.006196       0.022581      -0.004329       0.049193       0.025335      -0.009471      -0.104189      -0.071714       0.023594       0.048120              9.982691      11.911505       1.901648       1.337769       7.678392       1.240938      10.358175           0.074596
          272              O       8.950398       6.910927      15.239085      -0.536890      31.363875 0.47749070E+03  0.11101982E+05                                 7.758235                            6.681111       0.885434       2.353565                    0.997519      26.511777      67.710487       0.751462       0.350561      -1.150040      -0.015762      -0.015547      -0.011860       0.025116      -0.014581      -0.045101      -0.020908      -0.006735      -0.131795      -0.073988       0.030911       0.043077              8.412703      12.012948       1.956036      -2.235228       5.681182      -1.081881       7.543977           0.079728
          273              O      16.865981       8.013533      15.157949      -0.566357      41.105952 0.69512931E+03  0.17828563E+05                                 9.524386                            8.287760      -0.162275       1.997564                    0.994043      28.536523      77.613262       0.644489       0.370544      -1.129416       0.020053      -0.008143      -0.002930       0.021840       0.047042      -0.008385      -0.021230       0.035767       0.085520      -0.066350       0.014162       0.052188             10.278302      10.080288       1.984900      -4.103663      10.442239      -2.342477      10.312378           0.099370
          274              O      18.719281       8.463738      13.974757      -0.526254      37.117683 0.54415373E+03  0.13126878E+05                                 8.908685                            7.294694       0.124708       2.114198                    0.993548      26.936478      71.037684       0.692377       0.366711      -1.132421      -0.020294      -0.004844       0.017168       0.027019      -0.007165       0.006429       0.013600       0.062543       0.070527      -0.046736       0.017725       0.029011             10.103499      13.221188      -3.729204      -4.975043       7.947298       1.720575       9.142012           0.096908
          275              O      14.060795       9.359181      14.297279      -0.551785      34.161510 0.57923744E+03  0.14165229E+05                                 8.269988                            7.476101       0.261951       2.146538                    0.994585      27.374601      72.220629       0.692172       0.361847      -1.138451      -0.001726       0.012898      -0.005070       0.013966      -0.032101      -0.049592      -0.032364      -0.092346      -0.019470      -0.091837       0.026544       0.065293              8.542751       6.200626       1.101517      -0.027505      11.781017      -2.130958       7.646610           0.064529
          276              O      13.062035      11.118052      13.340570      -0.449786      24.701688 0.37299733E+03  0.81536538E+04                                 6.496013                            5.812953       0.875519       2.331908                    0.999746      25.844915      64.014998       0.824784       0.339718      -1.159040       0.018508      -0.017909       0.021026       0.033247      -0.002218       0.024207      -0.010904      -0.000728      -0.050920      -0.033311       0.006973       0.026339              6.649387       7.817377      -1.276481       2.467537       5.518576      -1.314585       6.612208           0.288309
          277              O      14.664135       6.485927      15.737677      -0.583581      41.408386 0.67900420E+03  0.17305297E+05                                 9.519696                            8.149766      -0.156198       2.004715                    0.993117      28.344965      76.735967       0.655165       0.366817      -1.132785      -0.006592      -0.010294      -0.006777       0.013976       0.057547       0.017720      -0.006827       0.051479       0.075310      -0.077907       0.022975       0.054931             10.441414      13.759000       2.982797       2.374819      10.006394       2.077069       7.558848           0.075431
          278              O      13.505521       4.864859      14.766434      -0.470001      37.020391 0.54739783E+03  0.13191232E+05                                 8.817438                            7.297293       0.254672       2.167818                    0.994047      26.160758      68.385956       0.696742       0.364797      -1.136786       0.009388       0.024745      -0.001345       0.026500       0.004388      -0.003783       0.002748      -0.023967       0.050113      -0.021578       0.004095       0.017482              9.844088       6.499279       1.300696       0.550263      15.760355       3.479396       7.272630           0.163536
          279              O       7.829055       8.367887       0.181039      -0.602303      38.835950 0.72266807E+03  0.18734186E+05                                 9.141054                            8.447697      -0.208141       1.971760                    0.994385      29.213364      80.137087       0.638030       0.370313      -1.128482      -0.010164      -0.000359       0.005207       0.011426       0.008077      -0.014601      -0.012840       0.042248      -0.233875      -0.080935       0.017343       0.063592              9.431167      12.827268       2.102767      -0.216273       7.288778       0.826583       8.177456           0.077326
          280              O       5.906047       8.329066       1.277758      -0.453482      26.804296 0.41699998E+03  0.93933264E+04                                 7.020839                            6.303751       0.831226       2.356086                    0.997148      25.476088      64.504969       0.760903       0.357350      -1.142025       0.042188       0.016854       0.003131       0.045538      -0.016257      -0.011522       0.000821      -0.068899       0.092909      -0.055004       0.021605       0.033399              7.341713       6.042726      -0.506619      -1.932181       5.541841       1.754296      10.440570           0.163595
          281              O       7.407188       8.426575      11.212076      -0.571124      41.008563 0.70294103E+03  0.18112501E+05                                 9.519863                            8.362536      -0.281163       1.958150                    0.993886      28.737051      78.809719       0.637174       0.373068      -1.125437      -0.011913       0.014413      -0.010916       0.021652       0.023333      -0.047607       0.020625      -0.045172      -0.071016      -0.074059       0.029742       0.044317             10.111807       7.858328       2.235260       0.726843      14.244152      -0.975233       8.232942           0.055761
          282              O       7.421614      10.620197      10.739793      -0.551324      39.562407 0.58038820E+03  0.14191311E+05                                 9.213513                            7.480446       0.234925       2.140938                    0.994472      27.276980      71.807280       0.692842       0.361549      -1.139415      -0.016114      -0.032076       0.008351       0.036855      -0.040565      -0.019611      -0.019196      -0.015099       0.014786      -0.056012       0.017017       0.038996             10.545009       7.674477      -3.802677       2.510598      13.952295      -5.254178      10.008255           0.091758
          283              O      10.030889       5.895345      12.523135      -0.601969      39.840755 0.70856659E+03  0.18283628E+05                                 9.313654                            8.342973      -0.181899       1.982209                    0.994793      29.055547      79.594520       0.644365       0.368377      -1.129636       0.020647      -0.006107       0.006520       0.022497       0.049289       0.004214      -0.025570       0.045534       0.065350      -0.071334       0.023065       0.048269              9.959168      11.880654       1.337440      -1.898263      10.333686      -1.239989       7.663165           0.074604
          284              O      11.955099       6.039955      11.487314      -0.536232      31.328914 0.47682319E+03  0.11082109E+05                                 7.750904                            6.675140       0.886567       2.354058                    0.997566      26.501009      67.660193       0.752049       0.350425      -1.150201      -0.015597      -0.011657       0.016168       0.025309      -0.045239       0.014088       0.021129       0.061176       0.076990      -0.073860       0.031493       0.042367              8.404556      12.001015      -2.232771      -1.953374       7.536777       1.080379       5.675875           0.079767
          285              O       7.851882       5.958819      10.384707      -0.566800      41.133390 0.69571623E+03  0.17847691E+05                                 9.529112                            8.291163      -0.163973       1.997003                    0.993873      28.547982      77.657692       0.644356       0.370536      -1.129403       0.020713      -0.003017       0.008266       0.022504      -0.008363      -0.047262       0.021585      -0.024048      -0.096862      -0.066601       0.014085       0.052516             10.284025      10.086502      -4.107135      -1.986918      10.318185       2.344539      10.447390           0.099326
          286              O       9.705180       4.775628       9.934502      -0.527606      37.169192 0.54508441E+03  0.13155549E+05                                 8.918614                            7.302158       0.118607       2.112050                    0.993499      26.952414      71.107151       0.691817       0.366834      -1.132274      -0.019210       0.016398       0.005259       0.025799       0.006740       0.007354      -0.013609      -0.004047      -0.127846      -0.046425       0.017351       0.029075             10.115467      13.235887      -4.981935       3.734433       9.153437      -1.723323       7.957077           0.096819
          287              O       5.046694       5.098150       9.039059      -0.551148      34.134002 0.57857843E+03  0.14144612E+05                                 8.264238                            7.470697       0.261778       2.146789                    0.994689      27.364022      72.173333       0.692606       0.361736      -1.138576      -0.002069      -0.005637      -0.013493       0.014768      -0.049828       0.032461       0.032963      -0.035912       0.148600      -0.092385       0.026584       0.065800              8.536853       6.196337      -0.027926      -1.100042       7.641096       2.130697      11.773126           0.064608
          288              O       4.047932       4.141442       7.280187      -0.449197      24.716588 0.37328125E+03  0.81616705E+04                                 6.499535                            5.816203       0.877153       2.332179                    0.999746      25.847267      64.034539       0.824307       0.339840      -1.158900       0.019333       0.020832       0.017639       0.033450       0.024233       0.002039       0.010633       0.026584       0.025508      -0.033492       0.007045       0.026447              6.652837       7.821270       2.468720       1.277268       6.615620       1.315472       5.521622           0.287978
          289              O      17.668837       6.538547      11.912314      -0.583852      41.365532 0.67816804E+03  0.17277508E+05                                 9.510822                            8.142880      -0.153445       2.005763                    0.993195      28.329984      76.664298       0.655711       0.366649      -1.132991      -0.006083      -0.006062       0.009577       0.012863       0.017393      -0.057111       0.007274      -0.012180      -0.114102      -0.077474       0.023329       0.054145             10.430940      13.747053       2.372060      -2.978413       7.550974      -2.072839       9.994792           0.075455
          290              O      16.510223       5.567304      13.533383      -0.470922      37.036576 0.54771596E+03  0.13200732E+05                                 8.819769                            7.299556       0.249299       2.166224                    0.994109      26.166865      68.405254       0.696618       0.364812      -1.136782       0.009179      -0.002198      -0.023782       0.025587      -0.004138      -0.004571      -0.001699      -0.036705       0.008896      -0.021223       0.003791       0.017432              9.846197       6.500353       0.549887      -1.297840       7.274543      -3.480303      15.763695           0.163415
          291              O      16.843150       9.380155      10.030357      -0.603404      38.837877 0.72275126E+03  0.18736566E+05                                 9.141102                            8.447668      -0.207213       1.972043                    0.994499      29.214284      80.135676       0.638100       0.370268      -1.128536      -0.009428       0.005844       0.000107       0.011093      -0.015654      -0.008075       0.013328       0.136541       0.053490      -0.080515       0.017339       0.063176              9.431410      12.826632      -0.215531      -2.102725       8.178768      -0.827469       7.288832           0.077089
          292              O      14.920143      10.476874      10.069177      -0.454372      26.819560 0.41732311E+03  0.94022573E+04                                 7.023064                            6.305604       0.835037       2.357076                    0.997185      25.485611      64.530978       0.760912       0.357283      -1.142099       0.041781       0.003830      -0.016807       0.045198      -0.011169       0.016570      -0.000753      -0.080922       0.057484      -0.055144       0.021940       0.033203              7.344427       6.044164      -1.932810       0.506736      10.445373      -1.755747       5.543743           0.163906
          293              O      13.416577       0.772538      16.385296      -0.571534      41.083020 0.70457257E+03  0.18167577E+05                                 9.537195                            8.376988      -0.293765       1.954077                    0.993962      28.764009      78.947611       0.635995       0.373492      -1.124963      -0.011954      -0.013637       0.010923       0.021170      -0.022764       0.047392       0.020423      -0.043065      -0.071518      -0.073279       0.030025       0.043254             10.131086       7.873164      -2.239520      -0.729139      14.270668      -0.980580       8.249425           0.055964
          294              O      19.440416      16.977154      16.857579      -0.552156      39.625451 0.58154737E+03  0.14227367E+05                                 9.224671                            7.489352       0.229358       2.138920                    0.994513      27.299727      71.896861       0.692201       0.361688      -1.139256      -0.016286       0.031864      -0.008592       0.036801       0.040466       0.020126      -0.018940      -0.015041       0.016093      -0.056206       0.017608       0.038597             10.557921       7.683177       3.807365      -2.514288      13.970060      -5.261306      10.020526           0.091737
          295              O      16.040284       3.303768      15.074237      -0.602778      39.939862 0.71083850E+03  0.18359343E+05                                 9.333431                            8.359755      -0.187515       1.980076                    0.994519      29.096718      79.778575       0.643239       0.368678      -1.129257       0.019874       0.006342      -0.006795       0.021940      -0.048724      -0.004320      -0.025487       0.046204       0.066819      -0.071202       0.023527       0.047674              9.981178      11.909747      -1.336390       1.901798      10.357188      -1.241250       7.676600           0.074525
          296              O      17.964493       3.159158      16.110058      -0.536357      31.325234 0.47674780E+03  0.11079813E+05                                 7.750061                            6.674285       0.885962       2.354054                    0.997571      26.498962      67.651189       0.752160       0.350390      -1.150241      -0.015628       0.011635      -0.015905       0.025151       0.045574      -0.014278       0.020648       0.061979       0.076213      -0.074067       0.030934       0.043133              8.403805      11.999932       2.233103       1.954241       7.536075       1.080629       5.675407           0.079803
          297              O      13.861274       3.240294      17.212665      -0.566328      41.063363 0.69425061E+03  0.17798649E+05                                 9.513600                            8.278953      -0.155857       1.999662                    0.994080      28.524875      77.540632       0.645312       0.370225      -1.129770       0.020274       0.003168      -0.008232       0.022110       0.007969       0.047347       0.021322      -0.024044      -0.097208      -0.066736       0.014618       0.052118             10.266055      10.066971       4.096129       1.985263      10.298944       2.341292      10.432248           0.099319
          298              O      15.714574       4.423485      17.662870      -0.525154      36.980671 0.54170665E+03  0.13050995E+05                                 8.881044                            7.273570       0.139789       2.119467                    0.993731      26.891050      70.834313       0.694167       0.366237      -1.132972      -0.020932      -0.017447      -0.004937       0.027694      -0.005723      -0.007313      -0.013985      -0.003432      -0.130749      -0.047404       0.018805       0.028599             10.070719      13.178316       4.955534      -3.715252       9.111993      -1.713871       7.921848           0.096696
          299              O       5.046698       4.100967       0.160065      -0.550439      34.080740 0.57739341E+03  0.14107483E+05                                 8.253620                            7.461401       0.269639       2.149316                    0.994601      27.342151      72.079361       0.693311       0.361577      -1.138776      -0.002243       0.005581       0.013867       0.015115       0.049368      -0.032256       0.033713      -0.037325       0.149034      -0.092395       0.025928       0.066467              8.525713       6.188506       0.027988       1.098714       7.630255       2.127572      11.758379           0.064550
          300              O       4.047936       5.057675       1.918937      -0.449970      24.718505 0.37333283E+03  0.81630165E+04                                 6.499585                            5.816387       0.876857       2.332268                    0.999739      25.849676      64.039724       0.824347       0.339814      -1.158931       0.018469      -0.020542      -0.017472       0.032685      -0.024152      -0.001901       0.010593       0.025810       0.026519      -0.033394       0.007318       0.026075              6.652847       7.822185      -2.468775      -1.276851       6.615282       1.314914       5.521072           0.288317
          301              O      11.659431       2.660566      15.685058      -0.584153      41.519474 0.68131330E+03  0.17382022E+05                                 9.543447                            8.168895      -0.167149       2.000770                    0.993002      28.384573      76.927979       0.653645       0.367292      -1.132215      -0.006595       0.006234      -0.010001       0.013504      -0.017250       0.057147       0.007315      -0.012268      -0.112667      -0.077260       0.023288       0.053972             10.468607      13.796259      -2.381135       2.989818       7.576158      -2.083473      10.033404           0.075443
          302              O      10.500820       3.631809      14.063989      -0.470691      37.059949 0.54807513E+03  0.13212029E+05                                 8.824791                            7.302657       0.251667       2.166660                    0.994098      26.173706      68.438031       0.696344       0.364882      -1.136686       0.009425       0.002513       0.024608       0.026471       0.004258       0.005191      -0.001296      -0.035917       0.010493      -0.021339       0.004595       0.016745              9.852904       6.504334      -0.551066       1.301175       7.278351      -3.483520      15.776025           0.163455
          303              O      16.843155      18.217196      17.567015      -0.602780      38.871213 0.72352326E+03  0.18762815E+05                                 9.149095                            8.454728      -0.212716       1.970282                    0.994356      29.225826      80.197810       0.637503       0.370491      -1.128292      -0.010247      -0.005737      -0.000380       0.011750       0.015747       0.008242       0.013141       0.138037       0.051188      -0.080838       0.016557       0.064281              9.439941      12.839221       0.216544       2.105191       8.185558      -0.828536       7.295043           0.077352
          304              O      14.920145      17.120477      17.528195      -0.453352      26.845655 0.41784460E+03  0.94177456E+04                                 7.030778                            6.312472       0.828355       2.354937                    0.997095      25.487688      64.566952       0.759904       0.357615      -1.141737       0.042373      -0.002574       0.016560       0.045567       0.011800      -0.016563      -0.001062      -0.081431       0.056877      -0.055426       0.021550       0.033876              7.352353       6.050939       1.934829      -0.506871      10.456938      -1.757582       5.549182           0.163534
          305              O      13.625726      16.385285       8.426582      -0.571034      41.013881 0.70302570E+03  0.18115473E+05                                 9.521698                            8.364013      -0.284353       1.957257                    0.993931      28.736251      78.812722       0.636998       0.373155      -1.125357       0.011958       0.010551       0.014021       0.021235      -0.047578      -0.023220      -0.020323       0.012680       0.103254      -0.073860       0.029651       0.044209             10.114117       7.858688       0.727040      -2.234572       8.234573       0.976265      14.249089           0.055755
          306              O      13.611302      16.857567      10.620205      -0.551272      39.623446 0.58151895E+03  0.14227180E+05                                 9.226535                            7.490936       0.225536       2.138033                    0.994407      27.293329      71.892540       0.691849       0.361859      -1.139067       0.015771      -0.008429      -0.032048       0.036700      -0.019710       0.040501       0.019261      -0.015412       0.014973      -0.056124       0.017318       0.038806             10.560142       7.684646       2.514720       3.808435      10.022253       5.262234      13.973526           0.091817
          307              O      11.002022      15.074227       5.895351      -0.601524      39.904723 0.71006114E+03  0.18333859E+05                                 9.327325                            8.354867      -0.190000       1.979428                    0.994688      29.081555      79.719697       0.643477       0.368650      -1.129303      -0.020992      -0.006638      -0.005870       0.022786       0.003951      -0.049489       0.025484      -0.008456      -0.103934      -0.071787       0.022963       0.048824              9.974121      11.899663      -1.899684      -1.337803       7.673015       1.240868      10.349685           0.074505
          308              O       9.077813      16.110048       6.039961      -0.536214      31.302166 0.47629760E+03  0.11066594E+05                                 7.745726                            6.670841       0.888053       2.354842                    0.997538      26.489925      67.616866       0.752413       0.350360      -1.150281       0.015662      -0.016147      -0.012090       0.025538       0.014308       0.044983      -0.020962      -0.007278      -0.130399      -0.073620       0.031073       0.042547              8.398787      11.992025      -1.952338       2.231758       5.672598      -1.079966       7.531738           0.079960
          309              O      13.181033      17.212654       5.958825      -0.566131      41.130457 0.69567843E+03  0.17847102E+05                                 9.529677                            8.292042      -0.164919       1.996658                    0.993969      28.546351      77.662929       0.644171       0.370634      -1.129288      -0.020837      -0.007793      -0.003472       0.022516      -0.047597       0.008222      -0.021537       0.035521       0.084686      -0.066765       0.014230       0.052535             10.284222      10.085565      -1.986616       4.106402      10.449002      -2.344055      10.318099           0.099479
          310              O      11.327735      17.662859       4.775633      -0.525521      37.089094 0.54358991E+03  0.13109692E+05                                 8.904123                            7.290217       0.123140       2.113975                    0.993580      26.923847      70.991371       0.692699       0.366641      -1.132491       0.020832      -0.004984       0.016822       0.027236       0.007423      -0.006200       0.013572       0.063950       0.069536      -0.047285       0.018524       0.028761             10.099079      13.216186       3.727756       4.973186       7.943122       1.720392       9.137930           0.096759
          311              O       9.976803       0.160064       5.098155      -0.551380      34.079206 0.57735204E+03  0.14106034E+05                                 8.252133                            7.460163       0.268326       2.148948                    0.994714      27.345145      72.083025       0.693513       0.361482      -1.138866       0.001858       0.012726      -0.005395       0.013947       0.032454       0.049398      -0.033040      -0.091379      -0.019117      -0.091831       0.026463       0.065368              8.523990       6.187429      -1.097823       0.027668      11.755606      -2.126317       7.628937           0.064546
          312              O      10.975568       1.918935       4.141446      -0.448643      24.709630 0.37315335E+03  0.81582254E+04                                 6.498491                            5.815426       0.880290       2.333274                    0.999763      25.841613      64.019279       0.824310       0.339865      -1.158871      -0.019764      -0.018288       0.021279       0.034320       0.002704      -0.024620      -0.010872      -0.000165      -0.051650      -0.033640       0.006562       0.027078              6.651802       7.820869       1.276315      -2.468733       5.519879      -1.314538       6.614658           0.288180
          313              O      15.382875      15.685048       6.538553      -0.583805      41.431864 0.67961709E+03  0.17325321E+05                                 9.524253                            8.154478      -0.156002       2.004502                    0.993067      28.355023      76.780137       0.654832       0.366910      -1.132681       0.006558      -0.010193      -0.006513       0.013760      -0.056963      -0.017791      -0.007172       0.051227       0.074467      -0.077300       0.022854       0.054445             10.445748      13.765324      -2.981798      -2.374428      10.010011       2.077030       7.561911           0.075478
          314              O      16.541486      14.063980       5.567310      -0.470599      36.977539 0.54668595E+03  0.13168193E+05                                 8.806228                            7.289131       0.261493       2.170009                    0.994223      26.151247      68.318722       0.697707       0.364456      -1.137191      -0.009521       0.024265      -0.002214       0.026160      -0.004790       0.003925       0.001961      -0.023516       0.050843      -0.021635       0.004122       0.017513              9.830542       6.490842      -1.297010      -0.549015      15.736393       3.474545       7.264390           0.163483
          315              O      16.208567      17.567004       9.380163      -0.603067      38.875561 0.72370452E+03  0.18768587E+05                                 9.148589                            8.454713      -0.209521       1.971030                    0.994376      29.231133      80.213219       0.637629       0.370397      -1.128370       0.010059      -0.000055       0.005473       0.011452      -0.008083       0.015266      -0.013262       0.043231      -0.233990      -0.081205       0.016971       0.064234              9.438984      12.836480      -2.104770       0.216341       7.294022       0.828043       8.186449           0.077162
          316              O      18.131574      17.528183      10.476882      -0.453372      26.805356 0.41705544E+03  0.93948388E+04                                 7.020985                            6.304091       0.830995       2.355976                    0.997168      25.475877      64.504232       0.760901       0.357341      -1.142038      -0.042399       0.016658       0.002595       0.045628       0.016214       0.012216       0.001062      -0.069675       0.095650      -0.055929       0.021385       0.034544              7.341842       6.043076       0.506575       1.932013       5.541560       1.754264      10.440891           0.163911
          317              O       7.616325      11.212070       0.772542      -0.573138      41.150935 0.70604037E+03  0.18214508E+05                                 9.545877                            8.384252      -0.287062       1.955374                    0.993903      28.794249      79.044791       0.635899       0.373362      -1.125085       0.012205      -0.010796      -0.013187       0.020963       0.047729       0.022644      -0.020256       0.013090       0.099969      -0.073368       0.030388       0.042980             10.140552       7.878773      -0.731296       2.239253       8.257262       0.982234      14.285622           0.056028
          318              O      13.611292      10.739784      16.977167      -0.552255      39.686433 0.58261074E+03  0.14261035E+05                                 9.237414                            7.498805       0.224782       2.137361                    0.994425      27.314274      71.973288       0.691348       0.361940      -1.138967       0.015822       0.008497       0.032029       0.036720       0.020114      -0.040905       0.019323      -0.014860       0.015232      -0.056627       0.017327       0.039301             10.573577       7.693987      -2.519393      -3.814418      10.035191       5.270628      13.991555           0.091733
          319              O      17.011421      12.523128       3.303773      -0.602855      39.950119 0.71114180E+03  0.18369219E+05                                 9.335248                            8.361921      -0.189408       1.979374                    0.994636      29.100691      79.795083       0.643109       0.368712      -1.129226      -0.020489       0.007191       0.006196       0.022580      -0.004329       0.049193       0.025335      -0.009471      -0.104189      -0.071714       0.023594       0.048120              9.982686      11.911497       1.901647       1.337769       7.678390       1.240937      10.358172           0.074595
          320              O      15.087210      11.487307       3.159163      -0.536888      31.363828 0.47748985E+03  0.11101956E+05                                 7.758225                            6.681102       0.885439       2.353566                    0.997519      26.511765      67.710422       0.751463       0.350561      -1.150040       0.015762       0.015547       0.011860       0.025116      -0.014580      -0.045101      -0.020909      -0.006735      -0.131794      -0.073988       0.030911       0.043077              8.412690      12.012929       1.956032      -2.235225       5.681176      -1.081880       7.543967           0.079732
          321              O       7.171627      10.384701       3.240299      -0.566360      41.106052 0.69513138E+03  0.17828627E+05                                 9.524393                            8.287766      -0.162272       1.997564                    0.994043      28.536571      77.613379       0.644489       0.370544      -1.129417      -0.020053       0.008143       0.002930       0.021841       0.047045      -0.008384      -0.021231       0.035768       0.085525      -0.066354       0.014164       0.052190             10.278310      10.080296       1.984901      -4.103668      10.442246      -2.342479      10.312387           0.099361
          322              O       5.318327       9.934496       4.423491      -0.526258      37.117775 0.54415536E+03  0.13126927E+05                                 8.908700                            7.294705       0.124707       2.114197                    0.993548      26.936517      71.037817       0.692376       0.366711      -1.132421       0.020294       0.004844      -0.017168       0.027019      -0.007165       0.006430       0.013601       0.062545       0.070530      -0.046738       0.017725       0.029013             10.103516      13.221209      -3.729211      -4.975054       7.947311       1.720579       9.142028           0.096895
          323              O       9.976813       9.039053       4.100969      -0.551787      34.161532 0.57923805E+03  0.14165250E+05                                 8.270000                            7.476112       0.261948       2.146537                    0.994585      27.374599      72.220673       0.692171       0.361848      -1.138450       0.001725      -0.012897       0.005070       0.013965      -0.032102      -0.049592      -0.032364      -0.092345      -0.019471      -0.091836       0.026543       0.065293              8.542763       6.200634       1.101517      -0.027504      11.781032      -2.130962       7.646622           0.064525
          324              O      10.975573       7.280182       5.057678      -0.449788      24.701639 0.37299640E+03  0.81536304E+04                                 6.496021                            5.812960       0.875514       2.331908                    0.999746      25.844795      64.014746       0.824781       0.339720      -1.159038      -0.018509       0.017909      -0.021026       0.033247      -0.002210       0.024209      -0.010903      -0.000739      -0.050936      -0.033318       0.006985       0.026333              6.649396       7.817386      -1.276484       2.467540       5.518584      -1.314588       6.612217           0.288292
          325              O       9.373473      11.912307       2.660571      -0.583578      41.408267 0.67900196E+03  0.17305226E+05                                 9.519681                            8.149755      -0.156194       2.004717                    0.993117      28.344917      76.735812       0.655165       0.366817      -1.132785       0.006593       0.010293       0.006777       0.013976       0.057547       0.017720      -0.006824       0.051476       0.075304      -0.077905       0.022972       0.054932             10.441396      13.758976       2.982790       2.374815      10.006375       2.077063       7.558836           0.075443
          326              O      10.532087      13.533375       3.631814      -0.469994      37.020099 0.54739254E+03  0.13191077E+05                                 8.817411                            7.297273       0.254667       2.167818                    0.994047      26.160614      68.385584       0.696741       0.364799      -1.136785      -0.009386      -0.024746       0.001345       0.026500       0.004386      -0.003779       0.002747      -0.023950       0.050096      -0.021566       0.004089       0.017476              9.844057       6.499259       1.300689       0.550260      15.760302       3.479383       7.272609           0.163558
          327              O      16.208553      10.030347      18.217209      -0.602302      38.835920 0.72266732E+03  0.18734160E+05                                 9.141044                            8.447688      -0.208138       1.971762                    0.994385      29.213354      80.137009       0.638031       0.370313      -1.128483       0.010164       0.000359      -0.005207       0.011426       0.008077      -0.014600      -0.012841       0.042249      -0.233879      -0.080937       0.017344       0.063593              9.431156      12.827253       2.102765      -0.216272       7.288770       0.826581       8.177446           0.077328
          328              O      18.131561      10.069168      17.120490      -0.453482      26.804243 0.41699894E+03  0.93932960E+04                                 7.020827                            6.303741       0.831231       2.356088                    0.997148      25.476071      64.504884       0.760904       0.357349      -1.142025      -0.042188      -0.016854      -0.003131       0.045538      -0.016258      -0.011523       0.000821      -0.068901       0.092909      -0.055005       0.021606       0.033399              7.341699       6.042716      -0.506619      -1.932176       5.541832       1.754291      10.440549           0.163599
          329              O      16.630420       9.971659       7.186172      -0.571125      41.008541 0.70294061E+03  0.18112488E+05                                 9.519862                            8.362536      -0.281164       1.958150                    0.993886      28.737040      78.809694       0.637174       0.373069      -1.125437       0.011913      -0.014413       0.010916       0.021652       0.023333      -0.047606       0.020625      -0.045171      -0.071016      -0.074058       0.029742       0.044316             10.111806       7.858326       2.235260       0.726842      14.244150      -0.975233       8.232943           0.055759
          330              O      16.615994       7.778037       7.658455      -0.551323      39.562348 0.58038726E+03  0.14191281E+05                                 9.213500                            7.480437       0.234929       2.140940                    0.994472      27.276965      71.807202       0.692843       0.361549      -1.139416       0.016114       0.032076      -0.008351       0.036855      -0.040565      -0.019611      -0.019197      -0.015099       0.014786      -0.056012       0.017016       0.038996             10.544994       7.674466      -3.802669       2.510592      13.952274      -5.254169      10.008241           0.091762
          331              O      14.006719      12.502889       5.875113      -0.601968      39.840623 0.70856369E+03  0.18283537E+05                                 9.313643                            8.342964      -0.181896       1.982210                    0.994793      29.055481      79.594339       0.644365       0.368377      -1.129636      -0.020647       0.006107      -0.006520       0.022497       0.049286       0.004213      -0.025569       0.045534       0.065343      -0.071330       0.023062       0.048268              9.959156      11.880638       1.337439      -1.898261      10.333672      -1.239988       7.663157           0.074607
          332              O      12.082509      12.358279       6.910934      -0.536230      31.328842 0.47682185E+03  0.11082073E+05                                 7.750908                            6.675143       0.886560       2.354056                    0.997566      26.500931      67.660043       0.752047       0.350426      -1.150200       0.015597       0.011655      -0.016167       0.025308      -0.045235       0.014086       0.021124       0.061167       0.076982      -0.073850       0.031488       0.042363              8.404559      12.001018      -2.232772      -1.953375       7.536780       1.080379       5.675878           0.079771
          333              O      16.185726      12.439415       8.013541      -0.566799      41.133372 0.69571585E+03  0.17847681E+05                                 9.529114                            8.291164      -0.163974       1.997002                    0.993873      28.547972      77.657684       0.644356       0.370536      -1.129403      -0.020713       0.003017      -0.008265       0.022504      -0.008364      -0.047261       0.021586      -0.024045      -0.096861      -0.066599       0.014083       0.052516             10.284027      10.086502      -4.107135      -1.986919      10.318187       2.344540      10.447392           0.099332
          334              O      14.332428      13.622606       8.463746      -0.527603      37.169119 0.54508301E+03  0.13155509E+05                                 8.918608                            7.302152       0.118607       2.112050                    0.993499      26.952372      71.107041       0.691816       0.366835      -1.132274       0.019210      -0.016398      -0.005258       0.025799       0.006739       0.007353      -0.013607      -0.004047      -0.127839      -0.046422       0.017349       0.029073             10.115460      13.235877      -4.981931       3.734430       9.153431      -1.723323       7.957071           0.096826
          335              O      18.990914      13.300084       9.359189      -0.551147      34.133960 0.57857761E+03  0.14144588E+05                                 8.264234                            7.470694       0.261777       2.146789                    0.994689      27.363999      72.173269       0.692605       0.361736      -1.138576       0.002068       0.005636       0.013493       0.014769      -0.049827       0.032461       0.032963      -0.035909       0.148599      -0.092383       0.026583       0.065800              8.536849       6.196335      -0.027925      -1.100042       7.641092       2.130693      11.773119           0.064612
          336              O      19.989676      14.256792      11.118061      -0.449197      24.716520 0.37327996E+03  0.81616356E+04                                 6.499526                            5.816195       0.877150       2.332178                    0.999746      25.847221      64.034404       0.824307       0.339840      -1.158900      -0.019334      -0.020832      -0.017639       0.033450       0.024233       0.002038       0.010634       0.026585       0.025515      -0.033493       0.007047       0.026445              6.652828       7.821259       2.468715       1.277265       6.615610       1.315469       5.521614           0.287972
          337              O       6.368771      11.859687       6.485934      -0.583853      41.365505 0.67816752E+03  0.17277492E+05                                 9.510819                            8.142877      -0.153444       2.005764                    0.993195      28.329973      76.664257       0.655711       0.366649      -1.132991       0.006083       0.006061      -0.009577       0.012863       0.017393      -0.057110       0.007274      -0.012180      -0.114101      -0.077474       0.023329       0.054145             10.430935      13.747045       2.372059      -2.978412       7.550972      -2.072838       9.994788           0.075454
          338              O       7.527385      12.830930       4.864865      -0.470921      37.036520 0.54771498E+03  0.13200702E+05                                 8.819759                            7.299549       0.249301       2.166225                    0.994109      26.166844      68.405175       0.696619       0.364812      -1.136782      -0.009179       0.002198       0.023782       0.025586      -0.004138      -0.004570      -0.001700      -0.036703       0.008896      -0.021222       0.003791       0.017431              9.846186       6.500345       0.549886      -1.297838       7.274536      -3.480299      15.763676           0.163418
          339              O       7.194458       9.018079       8.367891      -0.603406      38.837870 0.72275135E+03  0.18736572E+05                                 9.141109                            8.447675      -0.207213       1.972043                    0.994500      29.214274      80.135690       0.638099       0.370269      -1.128535       0.009427      -0.005844      -0.000107       0.011092      -0.015656      -0.008075       0.013326       0.136541       0.053484      -0.080514       0.017337       0.063177              9.431417      12.826638      -0.215533      -2.102726       8.178776      -0.827470       7.288838           0.077082
          340              O       9.117465       7.921360       8.329071      -0.454374      26.819464 0.41732133E+03  0.94022125E+04                                 7.023078                            6.305616       0.835013       2.357069                    0.997185      25.485450      64.530673       0.760906       0.357286      -1.142096      -0.041780      -0.003828       0.016806       0.045196      -0.011158       0.016561      -0.000757      -0.080907       0.057464      -0.055127       0.021930       0.033197              7.344441       6.044177      -1.932815       0.506737      10.445392      -1.755751       5.543753           0.163890
          341              O      10.621031      17.625696       2.012952      -0.571533      41.082998 0.70457214E+03  0.18167563E+05                                 9.537193                            8.376986      -0.293765       1.954077                    0.993962      28.763999      78.947582       0.635995       0.373492      -1.124963       0.011954       0.013637      -0.010923       0.021170      -0.022764       0.047391       0.020423      -0.043065      -0.071517      -0.073279       0.030025       0.043254             10.131083       7.873162      -2.239519      -0.729139      14.270664      -0.980579       8.249424           0.055964
          342              O       4.597192       1.421080       1.540669      -0.552157      39.625472 0.58154782E+03  0.14227382E+05                                 9.224678                            7.489357       0.229356       2.138919                    0.994513      27.299732      71.896904       0.692200       0.361689      -1.139256       0.016286      -0.031864       0.008592       0.036801       0.040466       0.020125      -0.018939      -0.015040       0.016093      -0.056204       0.017608       0.038597             10.557929       7.683183       3.807368      -2.514290      13.970069      -5.261311      10.020535           0.091734
          343              O       7.997324      15.094466       3.324011      -0.602778      39.939898 0.71083931E+03  0.18359368E+05                                 9.333432                            8.359756      -0.187514       1.980076                    0.994519      29.096739      79.778615       0.643240       0.368678      -1.129258      -0.019874      -0.006342       0.006795       0.021940      -0.048725      -0.004320      -0.025488       0.046204       0.066820      -0.071203       0.023528       0.047675              9.981179      11.909747      -1.336389       1.901798      10.357189      -1.241249       7.676600           0.074523
          344              O       6.073115      15.239076       2.288190      -0.536358      31.325267 0.47674842E+03  0.11079830E+05                                 7.750062                            6.674286       0.885965       2.354055                    0.997571      26.498991      67.651254       0.752161       0.350390      -1.150241       0.015628      -0.011636       0.015905       0.025151       0.045576      -0.014279       0.020649       0.061982       0.076216      -0.074070       0.030936       0.043134              8.403806      11.999933       2.233104       1.954242       7.536077       1.080630       5.675408           0.079801
          345              O      10.176334      15.157940       1.185583      -0.566328      41.063458 0.69425256E+03  0.17798709E+05                                 9.513607                            8.278958      -0.155859       1.999661                    0.994080      28.524921      77.540752       0.645312       0.370225      -1.129771      -0.020274      -0.003168       0.008232       0.022110       0.007968       0.047349       0.021323      -0.024045      -0.097211      -0.066739       0.014620       0.052119             10.266062      10.066979       4.096133       1.985263      10.298952       2.341294      10.432256           0.099317
          346              O       8.323034      13.974749       0.735378      -0.525156      36.980749 0.54170796E+03  0.13051033E+05                                 8.881047                            7.273572       0.139791       2.119467                    0.993731      26.891099      70.834421       0.694169       0.366236      -1.132973       0.020932       0.017447       0.004938       0.027694      -0.005723      -0.007314      -0.013987      -0.003432      -0.130764      -0.047410       0.018808       0.028602             10.070723      13.178323       4.955537      -3.715253       9.111997      -1.713871       7.921850           0.096692
          347              O      18.990910      14.297267      18.238183      -0.550438      34.080781 0.57739415E+03  0.14107505E+05                                 8.253623                            7.461403       0.269634       2.149315                    0.994601      27.342175      72.079426       0.693311       0.361576      -1.138777       0.002244      -0.005581      -0.013866       0.015115       0.049370      -0.032255       0.033712      -0.037329       0.149032      -0.092396       0.025931       0.066465              8.525717       6.188508       0.027988       1.098715       7.630257       2.127575      11.758385           0.064549
          348              O      19.989672      13.340559      16.479311      -0.449972      24.718671 0.37333594E+03  0.81630975E+04                                 6.499585                            5.816386       0.876870       2.332269                    0.999739      25.849918      64.040272       0.824353       0.339811      -1.158934      -0.018467       0.020541       0.017472       0.032684      -0.024150      -0.001919       0.010594       0.025800       0.026463      -0.033378       0.007291       0.026088              6.652847       7.822186      -2.468777      -1.276851       6.615282       1.314914       5.521071           0.288317
          349              O      12.378177      15.737668       2.713190      -0.584153      41.519456 0.68131289E+03  0.17382008E+05                                 9.543442                            8.168891      -0.167148       2.000771                    0.993002      28.384566      76.927939       0.653645       0.367291      -1.132215       0.006595      -0.006234       0.010001       0.013504      -0.017250       0.057147       0.007315      -0.012267      -0.112666      -0.077260       0.023287       0.053973             10.468602      13.796252      -2.381134       2.989817       7.576153      -2.083471      10.033399           0.075445
          350              O      13.536788      14.766425       4.334259      -0.470693      37.059973 0.54807556E+03  0.13212043E+05                                 8.824796                            7.302661       0.251668       2.166660                    0.994098      26.173715      68.438069       0.696343       0.364883      -1.136686      -0.009426      -0.002513      -0.024609       0.026472       0.004258       0.005191      -0.001295      -0.035918       0.010492      -0.021340       0.004594       0.016746              9.852909       6.504338      -0.551066       1.301176       7.278354      -3.483522      15.776035           0.163446
          351              O       7.194453       0.181038       0.831233      -0.602778      38.871143 0.72352166E+03  0.18762763E+05                                 9.149086                            8.454720      -0.212715       1.970283                    0.994356      29.225791      80.197695       0.637504       0.370491      -1.128292       0.010247       0.005737       0.000380       0.011749       0.015748       0.008242       0.013140       0.138037       0.051184      -0.080837       0.016555       0.064282              9.439932      12.839208       0.216544       2.105189       8.185550      -0.828534       7.295037           0.077356
          352              O       9.117463       1.277757       0.870053      -0.453350      26.845548 0.41784255E+03  0.94176894E+04                                 7.030771                            6.312466       0.828351       2.354937                    0.997095      25.487590      64.566710       0.759902       0.357616      -1.141736      -0.042372       0.002573      -0.016560       0.045565       0.011796      -0.016558      -0.001064      -0.081423       0.056867      -0.055418       0.021545       0.033873              7.352345       6.050933       1.934827      -0.506870      10.456925      -1.757579       5.549177           0.163534

******************************************************
Auxiliary information for the entire system
The total spin magnetic moment of the unit cell is   15.462878
The total net atomic charge of the unit cell is   -0.000000
Accuracy of reproducing the electrostatic potential in the unit cell:
  The inner radius (bohr) =    5.0000
  The outer radius (bohr) =   12.0000
  Valid grid points have density less than (e/(bohr^3)) =    0.0001
  The number of valid grid points were=        14250
  The rms potential error without charges in kcal/mol is=      4.30920
  The rms potential error with partial charges in kcal/mol is=      0.88661
  The RRMSE value at monopole order=      0.20575
  The rms potential error with partial charges and cloud penetration in kcal/mol is=      0.88161
  The RRMSE value at monopole order with cloud penetration is=      0.20459
  The rms potential error with partial charges and atomic dipoles in kcal/mol is=      0.32319
  The RRMSE value at dipole order=      0.07500
  The rms potential error with partial charges, atomic dipoles and cloud penetration in kcal/mol is=      0.31459
  The RRMSE value at dipole order with cloud penetration=      0.07300

******************************************************
The electron densities and ab initio electrostatic potential were computed in VASP using the PBE functional and
projector augmented wave method. See the main text of the journal article for a description of computational details.
The atomic charges, dipoles, and quadrupoles were computed with the DDEC6 method as described in
(a) T. A. Manz and N. Gabaldon Limas, RSC Adv. 6 (2016) 47771-47801 DOI: 10.1039/c6ra04656h
(b) N. Gabaldon Limas and T. A. Manz, RSC Adv. 8 (2018) 2678-2707 DOI: 10.1039/c7ra11829e.
For each atom in the material, the electron cloud parameters were fit to the spherically averaged atom-in-material
electron density using radial positions for which this density was between 10^-4 and 10^-2 electrons per cubic bohr.
The polarizabilities, dispersion coefficients, and quantum Drude oscillator (QDO) parameters were fit using the MCLF method.
The magnetic structure of the system was optimized in VASP from the default ferromagnetic initial guess using spin polarization.
The atomic spin moments (ASMs) were computed on this optimized magnetic structure using the DDEC6 partition as inputs
to the method of T. A. Manz and D. S. Sholl, J. Chem. Theory Comput. 7 (2011) 4146-4164 DOI: 10.1021/ct200539n.
The RMSE and RRMSE were computed using a uniform grid with Ewald summation.
