# Supplementary material for: A collection of forcefield precursors for metal–organic frameworks
Source: RSC Adv. 2019 Nov 13;9(63):36492–507. doi: 10.1039/c9ra07327b (PMC9075174; doi:10.1039/c9ra07327b)
Supplement: RA-009-C9RA07327B-s6357 [file RA-009-C9RA07327B-s6357.xyz]

  352
jmolscript: load "" {1 1 1} spacegroup "x,y,z" unitcell [{     12.073300     0.000000     0.000000 }, {      6.036694    18.550167     0.000000 }, {      6.036662     0.000014    18.550177 }]
Nd    16.984976     3.747885    11.816463     2.030772
Nd    15.023781     0.381029    11.238439     1.941063
Nd    10.948333     5.527220    16.008803     2.030822
Nd     8.987155     8.894076    16.586826     1.939766
Nd    13.966659     6.733720    13.022966     2.031260
Nd    12.005411     7.311927     9.656109     1.940730
Nd     7.930001     2.541384    14.802299     2.032017
Nd    18.042114     1.963363    18.169156     1.939895
Nd     7.161680    14.802296     6.733714     2.030772
Nd     9.122875    18.169152     7.311738     1.941063
Nd    13.198323    13.022961     2.541374     2.030822
Nd    15.159501     9.656105     1.963351     1.939766
Nd    10.179997    11.816461     5.527211     2.031260
Nd    12.141245    11.238254     8.894068     1.940730
Nd    16.216655    16.008797     3.747878     2.032020
Nd     6.104481    16.587003     0.381021     1.939911
H      5.822967     3.838036     8.156513     0.161724
H      6.775547     2.591464     8.119412     0.145263
H      7.542201     1.675088    10.200742     0.153482
H      8.594995     2.801083     9.909505     0.136778
H     10.867228    17.529919    14.428328     0.138351
H     11.988836    16.953008    13.502674     0.136051
H     20.874781    15.580295    12.693886     0.135005
H     21.613668    15.799188    14.062889     0.112937
H     11.668859     2.819635    12.417488     0.133873
H     12.450000     1.875432    13.398793     0.147118
H     11.001201     1.354170    10.224858     0.127546
H     11.917567     2.623001    10.172917     0.142678
H      7.081007     4.296226     9.805624     0.272163
H     10.607648    16.465137    12.016805     0.251963
H     12.047955     0.562079    11.796058     0.265123
H      5.822966     5.437055     1.118576     0.162229
H      6.775553     6.683626     1.155676     0.144828
H     13.578870     7.600017    17.624523     0.154554
H     14.631659     6.474022    17.915761     0.137584
H     10.867210    10.295353    13.396938     0.137754
H     11.988822    10.872264    14.322592     0.134588
H     20.874775    12.244977    15.131379     0.135340
H      9.540359    12.026084    13.762376     0.112358
H     17.705520     6.455470    15.407777     0.135288
H     18.486664     7.399673    14.426473     0.147591
H     17.037871     7.920935    17.600408     0.127202
H     17.954232     6.652103    17.652348     0.143356
H     13.117664     4.978878    18.019642     0.269885
H     10.607639    11.360134    15.808461     0.252023
H     18.084627     8.713026    16.029208     0.264072
H     14.877961    10.393668    13.113120     0.162176
H     15.830543    10.430768    11.866548     0.144894
H     16.597192     8.349438    10.950169     0.154548
H     17.649986     8.640677    12.076165     0.138046
H     13.885517     4.121853     8.254829     0.137645
H     15.007129     5.047506     7.677918     0.135157
H     11.819779     5.856292     6.305205     0.136472
H     12.558662     4.487290     6.524097     0.113284
H      8.650542     6.132694    12.094715     0.134788
H      9.431681     5.151390    11.150511     0.147525
H      7.982893     8.325323    10.629251     0.127129
H      8.899257     8.377264    11.898084     0.143878
H     16.135995     8.744559    13.571309     0.272104
H     13.625947     6.533374     7.190049     0.253159
H      9.029643     6.754123     9.837159     0.264575
H     14.877978    17.431603    14.712145     0.162109
H     15.830563    17.394504    15.958717     0.145419
H     10.560529     0.925666    16.875096     0.153994
H     11.613319     0.634428    15.749100     0.137235
H     13.885515     5.153237     1.020260     0.138582
H      2.933823     4.227584     1.597170     0.136147
H     11.819771     3.418798     2.969883     0.135716
H     12.558660     4.787800     2.750991     0.113058
H     14.687187     3.142410    15.730550     0.135049
H     15.468333     4.123715    16.674754     0.147410
H     14.019529     0.949782    17.196014     0.128116
H     14.935892     0.897840    15.927182     0.143967
H     10.099326     0.530546    14.253956     0.271112
H      1.552634     2.741716     2.085040     0.253062
H     15.066289     2.520981    17.988107     0.264371
H     18.323689    14.712145    10.393664     0.161724
H     17.371109    15.958717    10.430765     0.145263
H     16.604455    16.875093     8.349435     0.153482
H     15.551661    15.749098     8.640672     0.136777
H     13.279428     1.020262     4.121849     0.138350
H     12.157820     1.597173     5.047503     0.136049
H      3.271875     2.969886     5.856291     0.135004
H      2.532988     2.750993     4.487288     0.112935
H     12.477797    15.730546     6.132689     0.133873
H     11.696656    16.674749     5.151384     0.147118
H     13.145455    17.196011     8.325319     0.127546
H     12.229089    15.927180     8.377260     0.142678
H     17.065649    14.253955     8.744553     0.272163
H     13.539008     2.085044     6.533372     0.251963
H     12.098701    17.988102     6.754119     0.265122
H     18.323690    13.113126    17.431601     0.162230
H     17.371103    11.866555    17.394501     0.144828
H     10.567786    10.950164     0.925654     0.154553
H      9.514997    12.076159     0.634416     0.137586
H     13.279446     8.254828     5.153239     0.137754
H     12.157834     7.677917     4.227585     0.134587
H      3.271881     6.305204     3.418798     0.135339
H     14.606297     6.524097     4.787801     0.112358
H      6.441136    12.094711     3.142400     0.135289
H      5.659992    11.150508     4.123704     0.147589
H      7.108785    10.629246     0.949769     0.127202
H      6.192424    11.898078     0.897829     0.143359
H     11.028992    13.571303     0.530535     0.269887
H     13.539017     7.190047     2.741716     0.252021
H      6.062029     9.837155     2.520969     0.264070
H      9.268695     8.156513     5.437057     0.162175
H      8.316113     8.119413     6.683629     0.144894
H      7.549464    10.200743     7.600008     0.154548
H      6.496670     9.909504     6.474012     0.138046
H     10.261139    14.428328    10.295348     0.137645
H      9.139527    13.502675    10.872259     0.135157
H     12.326877    12.693889    12.244972     0.136472
H     11.587994    14.062891    12.026080     0.113284
H     15.496114    12.417487     6.455462     0.134788
H     14.714975    13.398791     7.399666     0.147526
H     16.163763    10.224858     7.920926     0.127130
H     15.247399    10.172917     6.652093     0.143879
H      8.010661     9.805622     4.978868     0.272104
H     10.520709    12.016807    11.360128     0.253159
H     15.117013    11.796058     8.713018     0.264575
H      9.268678     1.118578     3.838032     0.162109
H      8.316093     1.155677     2.591460     0.145419
H     13.586127    17.624515     1.675081     0.153993
H     12.533337    17.915753     2.801077     0.137235
H     10.261141    13.396944    17.529917     0.138582
H     21.212833    14.322597    16.953007     0.136143
H     12.326885    15.131383    15.580294     0.135711
H     11.587996    13.762381    15.799186     0.113052
H      9.459469    15.407771     2.819627     0.135044
H      8.678323    14.426466     1.875423     0.147410
H     10.127127    17.600399     1.354163     0.128115
H      9.210764    17.652341     2.622995     0.143966
H     14.047330    18.019635     4.296221     0.271113
H     10.520722    15.808465    16.465137     0.253050
H      9.080367    16.029200     0.562070     0.264369
C      4.923503     2.142365     8.870880     0.698368
C      6.107895     3.053364     8.651803    -0.224365
C      7.782462     2.593321    10.395519    -0.218534
C      8.040832     2.738199    11.882687     0.660677
C      5.666009     0.409041    13.225720     0.724378
C     11.223390    17.546613    13.524934    -0.217694
C     21.228531    16.253666    13.296767    -0.237716
C     20.110545    17.147785    13.756811     0.632136
C     13.670613     3.219020    12.461823     0.724970
C     12.480184     2.300230    12.525080    -0.225863
C     11.923602     1.654683    10.228568    -0.217759
C     12.620229     1.103742     9.009821     0.651033
C      4.923509     7.132725     0.404208     0.696991
C      6.107898     6.221726     0.623286    -0.224711
C     13.819126     6.681783    17.429746    -0.222361
C     14.077494     6.536905    15.942579     0.661855
C     11.702680     8.866063    14.599546     0.723167
C     11.223373    10.278658    14.300331    -0.215605
C      9.155220    11.571605    14.528499    -0.236870
C      8.037230    10.677487    14.068454     0.632788
C      7.633972     6.056085    15.363442     0.725034
C     18.516847     6.974874    15.300186    -0.228186
C     17.960271     7.620422    17.596698    -0.218416
C     12.620240     8.171349     0.265268     0.649481
C     13.978497     9.679300    11.417448     0.695929
C     15.162889     9.898378    12.328448    -0.223408
C     16.837451     8.154662    11.868403    -0.222926
C     17.095816     6.667496    12.013280     0.664056
C     14.720994     5.324462     9.684120     0.722594
C     14.241682     5.025246     8.271524    -0.215684
C     12.173525     5.253413     6.978577    -0.239702
C     11.055537     4.793369     7.872695     0.631109
C     10.652295     6.088360    12.494101     0.725260
C      9.461867     6.025103    11.575310    -0.227487
C      8.905293     8.321613    10.929764    -0.217912
C      9.601925     9.540359    10.378824     0.650118
C     13.978520    18.145971    16.407817     0.697741
C     15.162910    17.926893    15.496818    -0.224389
C     10.800787     1.120442    15.956862    -0.221121
C     11.059159     2.607609    15.811985     0.662738
C      8.684346     3.950643    18.141146     0.722869
C      2.168375     4.249844     1.003565    -0.219003
C     12.173519     4.021678     2.296512    -0.239008
C     11.055532     4.481721     1.402393     0.635175
C     16.688940     3.186745    15.331165     0.726057
C     15.498513     3.250002    16.249955    -0.228520
C     14.941929     0.953491    16.895501    -0.219077
C     21.675250    18.284913    17.446441     0.648288
C     19.223153    16.407816     9.679297     0.698368
C     18.038761    15.496817     9.898374    -0.224365
C     16.364194    15.956860     8.154658    -0.218534
C     16.105824    15.811982     6.667490     0.660677
C     18.480647    18.141140     5.324457     0.724378
C     12.923266     1.003568     5.025243    -0.217695
C      2.918125     2.296515     5.253410    -0.237716
C      4.036111     1.402396     4.793366     0.632136
C     10.476043    15.331161     6.088354     0.724971
C     11.666472    16.249951     6.025097    -0.225863
C     12.223054    16.895498     8.321609    -0.217759
C     11.526427    17.446439     9.540356     0.651033
C     19.223147    11.417456    18.145969     0.696992
C     18.038758    12.328455    17.926891    -0.224711
C     10.327530    11.868398     1.120431    -0.222361
C     10.069162    12.013276     2.607598     0.661856
C     12.443976     9.684118     3.950631     0.723166
C     12.923283     8.271523     4.249846    -0.215605
C     14.991436     6.978576     4.021678    -0.236871
C      4.036126     7.872694     4.481723     0.632787
C     16.512684    12.494096     3.186735     0.725036
C      5.629809    11.575307     3.249991    -0.228186
C      6.186385    10.929759     0.953479    -0.218416
C     11.526416    10.378832    18.284909     0.649483
C     10.168159     8.870881     7.132729     0.695929
C      8.983767     8.651803     6.221729    -0.223408
C      7.309205    10.395519     6.681774    -0.222926
C      7.050840    11.882685     6.536897     0.664056
C      9.425662    13.225719     8.866057     0.722593
C      9.904974    13.524935    10.278653    -0.215684
C     11.973131    13.296768    11.571600    -0.239701
C     13.091119    13.756812    10.677482     0.631108
C     13.494361    12.461821     6.056076     0.725259
C     14.684789    12.525078     6.974867    -0.227487
C     15.241363    10.228568     7.620413    -0.217912
C     14.544731     9.009822     8.171353     0.650118
C     10.168136     0.404210     2.142360     0.697743
C      8.983746     0.623288     3.053359    -0.224390
C     13.345869    17.429739     2.593315    -0.221120
C     13.087497    15.942572     2.738192     0.662737
C     15.462310    14.599538     0.409031     0.722878
C     21.978281    14.300337    17.546612    -0.219005
C     11.973137    14.528503    16.253665    -0.239002
C     13.091124    14.068460    17.147784     0.635171
C      7.457716    15.363436     3.219012     0.726056
C      8.648143    15.300179     2.300222    -0.228520
C      9.204727    17.596690     1.654676    -0.219088
C      2.471406     0.265268     1.103736     0.648300
N      6.710355     3.476309     9.941040    -0.396118
N     10.197158    17.019973    12.610967    -0.400727
N     12.536925     1.264017    11.483302    -0.378768
N     12.747015     5.798796    17.884226    -0.391732
N     10.197145    10.805298    15.214299    -0.400326
N     18.573594     8.011087    16.341964    -0.377188
N     15.765344     8.609142    12.751392    -0.394946
N     13.215453     5.939213     7.744884    -0.401885
N      9.518613     7.066880    10.539098    -0.379178
N      9.728676     0.665962    15.073874    -0.394359
N     13.215443     3.335878     1.530204    -0.400833
N     15.555256     2.208225    17.286168    -0.377973
N     17.436301    15.073872     8.609137    -0.396118
N     13.949498     1.530208     5.939210    -0.400727
N     11.609731    17.286164     7.066875    -0.378769
N     11.399641    12.751385     0.665951    -0.391732
N     13.949511     7.744883     3.335878    -0.400326
N      5.573062    10.539094     2.208213    -0.377189
N      8.381312     9.941039     5.798785    -0.394946
N     10.931203    12.610968    10.805293    -0.401885
N     14.628043    11.483301     8.011079    -0.379178
N     14.417980    17.884219     3.476303    -0.394359
N     10.931213    15.214303    17.019973    -0.400822
N      8.591400    16.341956     1.264009    -0.377945
O      4.468340     2.016225    10.041025    -0.705801
O      4.452642     1.571576     7.860081    -0.621763
O      7.148617     3.352210    12.570156    -0.755761
O      9.035671     2.252556    12.419529    -0.581204
O      4.902978     1.180542    12.566261    -0.721758
O      6.762266     0.720499    13.723050    -0.648333
O     20.156427    18.352989    13.427546    -0.682204
O     19.128985    16.583860    14.339287    -0.615660
O     14.735477     2.737086    11.943160    -0.716608
O     13.599384     4.358928    12.941716    -0.644720
O     13.886718     0.860735     9.099604    -0.769112
O     11.981550     0.927514     7.976947    -0.543722
O     10.505007     7.258879    17.784240    -0.704956
O      4.452652     7.703514     1.415008    -0.621311
O     13.185275     5.922894    15.255109    -0.755700
O     15.072334     7.022548    15.405736    -0.581617
O     10.939646     8.094562    15.259005    -0.721141
O     12.798935     8.554606    14.102216    -0.647467
O      8.083106     9.472283    14.397720    -0.682877
O     19.128972    11.241411    13.485979    -0.616671
O      8.698838     6.538018    15.882105    -0.716456
O      7.562736     4.916176    14.883549    -0.644283
O     13.886730     8.414356     0.175485    -0.767830
O     11.981564     8.347576     1.298141    -0.542955
O     13.523331     8.509156    11.291307    -0.704971
O     13.507640    10.690098    10.846659    -0.620982
O     16.203598     5.980027    12.627291    -0.756757
O      6.017355     6.130653    11.527636    -0.582880
O     13.957963     5.983921    10.455622    -0.720568
O     15.817248     4.827132     9.995577    -0.647163
O     11.101417     5.122635     9.077900    -0.681519
O     10.073976     4.210893     7.308770    -0.615603
O     11.717161     6.607022    12.012167    -0.716340
O     10.581062     5.608468    13.634009    -0.644395
O     10.868414     9.450576    10.135817    -0.768596
O      8.963250    10.573232    10.202597    -0.543320
O      7.486666     0.765949    16.533958    -0.706286
O     13.507660    17.135173    16.978606    -0.621157
O     10.166944     3.295078    15.197975    -0.756859
O     12.054001     3.144451    16.297629    -0.581730
O      7.921311     3.291184    17.369644    -0.720926
O      9.780602     4.447972    17.829688    -0.646517
O     11.101409     4.152455     0.197188    -0.683772
O     10.073975     5.064197     1.966319    -0.617185
O     17.753804     2.668082    15.813098    -0.716705
O     16.617708     3.666637    14.191256    -0.644335
O     22.941740    18.374696    17.689449    -0.767802
O     21.036570    17.252040    17.622668    -0.541917
O     19.678316    16.533956     8.509152    -0.705801
O     19.694014    16.978605    10.690096    -0.621763
O     16.998039    15.197971     5.980021    -0.755761
O     15.110985    16.297625     6.130648    -0.581205
O     19.243678    17.369639     5.983916    -0.721756
O     17.384390    17.829682     4.827127    -0.648336
O      3.990229     0.197192     5.122631    -0.682201
O      5.017671     1.966321     4.210890    -0.615662
O      9.411179    15.813095     6.607017    -0.716609
O     10.547272    14.191253     5.608461    -0.644719
O     10.259938    17.689446     9.450573    -0.769112
O     12.165106    17.622667    10.573230    -0.543722
O     13.641649    11.291302     0.765937    -0.704956
O     19.694004    10.846667    17.135169    -0.621312
O     10.961381    12.627287     3.295068    -0.755700
O      9.074322    11.527633     3.144441    -0.581618
O     13.207010    10.455619     3.291172    -0.721140
O     11.347721     9.995575     4.447961    -0.647467
O     16.063550     9.077898     4.152457    -0.682874
O      5.017684     7.308770     5.064198    -0.616672
O     15.447818    12.012163     2.668072    -0.716456
O     16.583920    13.634005     3.666628    -0.644282
O     10.259926    10.135825    18.374692    -0.767831
O     12.165092    10.202605    17.252036    -0.542955
O     10.623325    10.041025     7.258870    -0.704970
O     10.639016     7.860083     7.703518    -0.620984
O      7.943058    12.570154     5.922886    -0.756756
O     18.129301    12.419528     7.022541    -0.582881
O     10.188693    12.566260     8.094555    -0.720568
O      8.329408    13.723049     8.554600    -0.647163
O     13.045239    13.427546     9.472277    -0.681519
O     14.072680    14.339288    11.241407    -0.615602
O     12.429495    11.943159     6.538010    -0.716341
O     13.565594    12.941713     4.916168    -0.644394
O     13.278242     9.099605     8.414360    -0.768596
O     15.183406     7.976949     8.347580    -0.543321
O     16.659990    17.784232     2.016219    -0.706284
O     10.638996     1.415008     1.571571    -0.621152
O     13.979712    15.255103     3.352202    -0.756859
O     12.092655    15.405730     2.252548    -0.581727
O     16.225345    15.258997     1.180533    -0.720952
O     14.366054    14.102209     0.720489    -0.646522
O     13.045247    14.397726    18.352989    -0.683764
O     14.072681    13.485984    16.583858    -0.617207
O      6.392852    15.882099     2.737079    -0.716682
O      7.528948    14.883544     4.358921    -0.644344
O      1.204916     0.175485     0.860728    -0.767854
O      3.110086     1.298141     0.927509    -0.541919

The following XYZ coordinates are in angstroms. Other properties are in atomic units.
The sperically averaged electron density of each atom fit to a function of the form exp(a - br)
eigen_1, eigen_2 and eigen_3 are the three eigenvalues of traceless quadrupole moment tensor
  atom number  atomic symbol              X              Y              Z     net charge C6 coefficient C8 coefficient C10 coefficient fluctuating dipole atomic polarizability isotropic forcefield polarizability              a              b squared Pearson coefficient          <r^3>          <r^4>         wp_QDO          m_QDO          q_QDO       dipole_x       dipole_y       dipole_z         dipole            Qxy            Qxz            Qyz     Q(x^2-y^2)  Q(3z^2 - R^2)        eigen_1        eigen_2        eigen_3 static polarizability      alpha(xx)      alpha(xy)      alpha(xz)      alpha(yy)      alpha(yz)      alpha(zz) atomic spin moment
            1             Nd      16.984976       3.747885      11.816463       2.030772     186.102090 0.50754896E+04  0.19524611E+06                                21.017982                           19.004956       2.805454       2.513304                    0.999548      87.300421     215.563162       0.596643       0.266862      -1.343667      -0.047373      -0.005896       0.062029       0.078273       0.028540       0.091582       0.011071      -0.094758       0.001548      -0.119791       0.031489       0.088302             23.105963      23.737074      -2.924899       3.511664      23.437030       0.244877      22.143785           0.000007
            2             Nd      15.023781       0.381029      11.238439       1.941063     170.362989 0.49761871E+04  0.19187564E+06                                21.029047                           19.969952       2.708448       2.465546                    0.998847      90.797946     229.868113       0.528560       0.300531      -1.294873       0.031403       0.027749      -0.026889       0.049792       0.135560      -0.051846       0.064904      -0.096071       0.108983      -0.190291       0.057514       0.132777             22.258601      20.215599      -0.560560       2.472772      22.559070       2.587996      24.001134           0.000026
            3             Nd      10.948333       5.527220      16.008803       2.030822     186.075512 0.50742628E+04  0.19518521E+06                                21.015197                           19.001844       2.808477       2.514490                    0.999523      87.290787     215.524942       0.596736       0.266839      -1.343709      -0.045329       0.005700      -0.062634       0.077526      -0.028823      -0.092508       0.010676      -0.095579       0.002994      -0.121002       0.032110       0.088892             23.103323      23.734933       2.923539      -3.512145      23.433215       0.244312      22.141821           0.000005
            4             Nd       8.987155       8.894076      16.586826       1.939766     170.407809 0.49781187E+04  0.19198310E+06                                21.039243                           19.979148       2.709884       2.465320                    0.998869      90.857877     230.095775       0.528188       0.300691      -1.294604       0.031464      -0.027938       0.026508       0.049731      -0.136197       0.051947       0.064825      -0.096041       0.111860      -0.191171       0.058313       0.132857             22.269794      20.223478       0.561789      -2.471246      22.571008       2.588633      24.014897           0.000028
            5             Nd      13.966659       6.733720      13.022966       2.031260     186.030409 0.50726186E+04  0.19509749E+06                                21.002515                           18.990327       2.804566       2.513004                    0.999534      87.277907     215.448351       0.597341       0.266602      -1.344067      -0.047438      -0.062752      -0.006216       0.078911      -0.091339       0.028449      -0.010995      -0.049393       0.139068      -0.119357       0.031217       0.088140             23.089693      23.726745      -3.513823      -2.926724      22.130482      -0.237971      23.411852           0.000007
            6             Nd      12.005411       7.311927       9.656109       1.940730     170.412950 0.49783406E+04  0.19197587E+06                                21.030756                           19.972431       2.711893       2.466331                    0.998841      90.805669     229.883982       0.528610       0.300475      -1.294957       0.030016       0.026452       0.027792       0.048715       0.051554       0.135777      -0.065273      -0.102782       0.090393      -0.190532       0.057203       0.133329             22.259517      20.212004      -2.467057      -0.569081      24.006577      -2.583250      22.559969           0.000031
            7             Nd       7.930001       2.541384      14.802299       2.032017     185.933085 0.50689036E+04  0.19491398E+06                                20.989994                           18.978627       2.810041       2.514986                    0.999526      87.245653     215.328514       0.597765       0.266469      -1.344269      -0.045172       0.061990       0.005007       0.076865       0.092092      -0.028738      -0.010476      -0.049265       0.139366      -0.120208       0.031743       0.088465             23.076703      23.710325       3.514689       2.923094      22.118135      -0.238865      23.401648           0.000006
            8             Nd      18.042114       1.963363      18.169156       1.939895     170.481541 0.49807401E+04  0.19209611E+06                                21.038484                           19.978730       2.712337       2.466217                    0.998871      90.840012     230.005387       0.528455       0.300520      -1.294878       0.032367      -0.026518      -0.028080       0.050392      -0.052589      -0.135490      -0.065105      -0.101945       0.088968      -0.190546       0.058006       0.132540             22.268563      20.219904       2.468981       0.562387      24.016764      -2.585373      22.569021           0.000029
            9             Nd       7.161680      14.802296       6.733714       2.030772     186.101931 0.50754860E+04  0.19524593E+06                                21.017964                           19.004945       2.805453       2.513304                    0.999548      87.300394     215.563059       0.596643       0.266862      -1.343667       0.047373       0.005896      -0.062031       0.078274       0.028540       0.091582       0.011072      -0.094758       0.001544      -0.119791       0.031489       0.088302             23.105930      23.737063      -2.924898       3.511624      23.437031       0.244892      22.143697           0.000008
           10             Nd       9.122875      18.169152       7.311738       1.941063     170.363084 0.49761912E+04  0.19187582E+06                                21.029043                           19.969951       2.708454       2.465548                    0.998847      90.797912     229.867952       0.528561       0.300530      -1.294873      -0.031403      -0.027750       0.026889       0.049792       0.135559      -0.051846       0.064904      -0.096071       0.108984      -0.190291       0.057514       0.132777             22.258594      20.215596      -0.560568       2.472763      22.559070       2.587982      24.001116           0.000032
           11             Nd      13.198323      13.022961       2.541374       2.030822     186.075522 0.50742626E+04  0.19518520E+06                                21.015195                           19.001841       2.808477       2.514490                    0.999523      87.290785     215.524932       0.596736       0.266839      -1.343709       0.045329      -0.005699       0.062633       0.077525      -0.028824      -0.092508       0.010676      -0.095580       0.002993      -0.121002       0.032109       0.088893             23.103321      23.734871       2.923526      -3.512136      23.433235       0.244317      22.141856           0.000005
           12             Nd      15.159501       9.656105       1.963351       1.939766     170.407872 0.49781205E+04  0.19198318E+06                                21.039244                           19.979148       2.709887       2.465321                    0.998869      90.857870     230.095734       0.528188       0.300691      -1.294604      -0.031463       0.027939      -0.026509       0.049732      -0.136196       0.051947       0.064824      -0.096042       0.111859      -0.191170       0.058313       0.132857             22.269798      20.223479       0.561782      -2.471243      22.571003       2.588640      24.014911           0.000030
           13             Nd      10.179997      11.816461       5.527211       2.031260     186.030383 0.50726174E+04  0.19509743E+06                                21.002507                           18.990320       2.804566       2.513004                    0.999534      87.277895     215.448297       0.597342       0.266602      -1.344067       0.047438       0.062753       0.006215       0.078911      -0.091340       0.028449      -0.010996      -0.049394       0.139065      -0.119357       0.031216       0.088141             23.089685      23.726721      -3.513816      -2.926736      22.130482      -0.237955      23.411853           0.000006
           14             Nd      12.141245      11.238254       8.894068       1.940730     170.412916 0.49783398E+04  0.19197584E+06                                21.030759                           19.972434       2.711890       2.466331                    0.998840      90.805695     229.884094       0.528610       0.300475      -1.294957      -0.030016      -0.026452      -0.027792       0.048714       0.051554       0.135778      -0.065273      -0.102783       0.090392      -0.190533       0.057203       0.133330             22.259518      20.212003      -2.467055      -0.569084      24.006588      -2.583246      22.559962           0.000026
           15             Nd      16.216655      16.008797       3.747878       2.032020     185.932931 0.50688982E+04  0.19491369E+06                                20.989981                           18.978620       2.810040       2.514987                    0.999526      87.245538     215.328073       0.597765       0.266469      -1.344269       0.045170      -0.061993      -0.005013       0.076867       0.092091      -0.028736      -0.010478      -0.049281       0.139397      -0.120214       0.031749       0.088465             23.076695      23.710248       3.514745       2.923251      22.118153      -0.238880      23.401683           0.000010
           16             Nd       6.104481      16.587003       0.381021       1.939911     170.480657 0.49806861E+04  0.19209324E+06                                21.038270                           19.978506       2.712423       2.466253                    0.998873      90.839215     230.001850       0.528464       0.300516      -1.294883      -0.032363       0.026617       0.028074       0.050438      -0.052382      -0.135544      -0.065138      -0.101986       0.088877      -0.190508       0.057870       0.132638             22.268337      20.219999       2.468828       0.562225      24.016600      -2.585941      22.568413           0.000034
           17              H       5.822967       3.838036       8.156513       0.161724       0.950261 0.70183422E+01  0.66130428E+02                                 1.571835                            1.529440      -0.701846       2.575005                    0.999897       3.024920       8.074246       0.520089       1.249860      -0.719076      -0.006084       0.030143      -0.019157       0.036230       0.000478       0.010582      -0.002554      -0.016013       0.003756      -0.015508       0.005848       0.009661              1.577295       1.467715      -0.200008       0.167519       1.774374      -0.275265       1.489797           0.000001
           18              H       6.775547       2.591464       8.119412       0.145263       0.993852 0.75710636E+01  0.72678416E+02                                 1.612061                            1.583480      -0.703847       2.561681                    0.999907       3.142772       8.457767       0.513758       1.241936      -0.720467       0.025832      -0.011596      -0.015779       0.032415      -0.005566      -0.000228       0.006514       0.004170       0.001176      -0.009287       0.001005       0.008282              1.609715       1.743271      -0.201457      -0.208857       1.501610       0.213946       1.584265           0.000000
           19              H       7.542201       1.675088      10.200742       0.153482       0.926906 0.70277403E+01  0.67132973E+02                                 1.614506                            1.583730      -0.841341       2.502386                    0.999005       3.315417       9.308397       0.479080       1.338375      -0.697489      -0.011624      -0.027341      -0.009229       0.031109      -0.003068       0.006655       0.000106      -0.003573      -0.012762      -0.009270       0.002181       0.007089              1.621730       1.476622       0.248852       0.098275       2.010745       0.163513       1.377822          -0.000000
           20              H       8.594995       2.801083       9.909505       0.136778       1.020687 0.76625839E+01  0.74906049E+02                                 1.724865                            1.653435      -0.997861       2.413322                    0.997025       3.522290      10.051610       0.468311       1.337920      -0.696535       0.020965       0.010686      -0.018508       0.029938      -0.001600       0.000691      -0.004504       0.006146      -0.011256      -0.007170       0.001403       0.005767              1.762354       2.273853       0.182395      -0.337674       1.463443      -0.084682       1.549765          -0.000001
           21              H      10.867228      17.529919      14.428328       0.138351       0.789848 0.57993046E+01  0.53014149E+02                                 1.467353                            1.451604      -0.706771       2.559803                    0.999224       3.307205       9.204082       0.491744       1.362547      -0.691574      -0.017774      -0.001446       0.027784       0.033014       0.004533      -0.001139       0.005050       0.010514       0.028893      -0.012925       0.002075       0.010850              1.470530       1.302068       0.043741      -0.159672       1.271008      -0.001119       1.838513           0.000000
           22              H      11.988836      16.953008      13.502674       0.136051       0.948474 0.73445381E+01  0.70649828E+02                                 1.613018                            1.599059      -0.753467       2.533441                    0.999388       3.328105       9.253276       0.487712       1.305557      -0.704683       0.024652      -0.019993      -0.010441       0.033413      -0.002737       0.000634       0.007131       0.005911      -0.018350      -0.011032       0.003450       0.007581              1.601582       1.734683      -0.261830       0.041927       1.642483       0.017223       1.427581           0.000001
           23              H      20.874781      15.580295      12.693886       0.135005       1.069555 0.81750492E+01  0.81279735E+02                                 1.788073                            1.715942      -1.039527       2.396625                    0.996564       3.567914      10.293193       0.456109       1.350660      -0.694372      -0.016253      -0.019804      -0.020015       0.032511       0.010352      -0.001647       0.005810       0.004669       0.002600      -0.013274       0.002452       0.010821              1.816879       1.569598       0.181905       0.221358       1.958173       0.450710       1.922865           0.000001
           24              H      21.613668      15.799188      14.062889       0.112937       0.947584 0.69761929E+01  0.66365416E+02                                 1.616173                            1.557862      -0.702836       2.537797                    0.999385       3.454495       9.606484       0.493528       1.304581      -0.703577       0.012761      -0.009157       0.022650       0.027563       0.001339       0.002515      -0.007911       0.010702       0.012195      -0.011788       0.003155       0.008633              1.644024       1.435909      -0.128841       0.286807       1.553137      -0.329952       1.943027           0.000000
           25              H      11.668859       2.819635      12.417488       0.133873       0.877908 0.64930049E+01  0.61314928E+02                                 1.596011                            1.551297      -0.982312       2.421307                    0.996907       3.536413      10.142282       0.466670       1.389875      -0.685244      -0.027770       0.014755      -0.007250       0.032271      -0.005813       0.003363       0.001888      -0.006329      -0.005182      -0.008091       0.000608       0.007483              1.627560       1.922272      -0.347495       0.021477       1.554035       0.010886       1.406374          -0.000001
           26              H      12.450000       1.875432      13.398793       0.147118       0.854935 0.62188512E+01  0.58138756E+02                                 1.576018                            1.523765      -0.976461       2.433637                    0.996663       3.459301       9.895107       0.467944       1.400093      -0.683488      -0.003627      -0.017380       0.026090       0.031558       0.006823      -0.000479       0.001416      -0.005178       0.024809      -0.011505       0.003014       0.008491              1.602761       1.359134      -0.010482      -0.063322       1.428453      -0.257756       2.020697          -0.000001
           27              H      11.001201       1.354170      10.224858       0.127546       1.024237 0.78840420E+01  0.77005629E+02                                 1.679199                            1.640170      -0.841272       2.481080                    0.999003       3.409631       9.476040       0.490086       1.279559      -0.709981      -0.026401      -0.013898       0.004165       0.030125       0.009089       0.001939      -0.007480       0.003363      -0.011475      -0.012959       0.000985       0.011974              1.688468       2.193498       0.169723      -0.020246       1.448112       0.047368       1.423794          -0.000000
           28              H      11.917567       2.623001      10.172917       0.142678       0.823241 0.61147607E+01  0.56739264E+02                                 1.516351                            1.496158      -0.803881       2.510793                    0.998894       3.392130       9.564118       0.480834       1.372798      -0.689108       0.002428       0.031588       0.003532       0.031878       0.003662       0.005394      -0.000787      -0.010418       0.005869      -0.009815       0.003972       0.005843              1.522016       1.259038      -0.023305      -0.009734       1.960479      -0.034088       1.346532          -0.000001
           29              H       7.081007       4.296226       9.805624       0.272163       0.620801 0.41920913E+01  0.35476592E+02                                 1.281406                            1.262642      -0.941933       2.535343                    0.999738       2.647896       7.183301       0.507498       1.426136      -0.681012       0.022691       0.037634      -0.013064       0.045847       0.007566       0.015936      -0.008152      -0.020848      -0.021274      -0.026011       0.008935       0.017076              1.293145       1.236000       0.152845       0.059062       1.526997       0.038759       1.116438          -0.000001
           30              H      10.607648      16.465137      12.016805       0.251963       0.612603 0.41976508E+01  0.36079710E+02                                 1.332179                            1.311217      -1.102421       2.430991                    0.998541       3.052077       8.769112       0.463954       1.535940      -0.658415       0.019005      -0.028949      -0.023064       0.041608       0.005116      -0.002891       0.017326       0.009359       0.005539      -0.020960       0.005034       0.015927              1.346022       1.203720      -0.053168      -0.156098       1.323813       0.228608       1.510533           0.000000
           31              H      12.047955       0.562079      11.796058       0.265123       0.657217 0.46644309E+01  0.40586536E+02                                 1.336961                            1.337516      -0.937024       2.530123                    0.999752       2.743043       7.572867       0.489432       1.438237      -0.678824      -0.032348      -0.031839       0.014253       0.047573       0.019499      -0.000266      -0.001634      -0.018497       0.020159      -0.024954       0.006534       0.018420              1.330215       1.201989       0.096733      -0.031202       1.495262      -0.082312       1.293395          -0.000001
           32              H       5.822966       5.437055       1.118576       0.162229       0.948791 0.70052870E+01  0.65980576E+02                                 1.570628                            1.528362      -0.702875       2.574792                    0.999898       3.022624       8.068026       0.520066       1.250425      -0.718952      -0.006181      -0.030021       0.018948       0.036035      -0.000656      -0.010610      -0.002540      -0.015886       0.003385      -0.015505       0.005966       0.009539              1.576056       1.466699       0.199812      -0.167295       1.772876      -0.274803       1.488592           0.000001
           33              H       6.775553       6.683626       1.155676       0.144828       0.996076 0.75936138E+01  0.72954569E+02                                 1.614944                            1.586228      -0.702420       2.561753                    0.999907       3.147072       8.474879       0.513083       1.242551      -0.720324       0.026185       0.011631       0.015595       0.032621       0.005558       0.000163       0.006536       0.004114       0.001486      -0.009323       0.001077       0.008247              1.612609       1.746544       0.201862       0.209434       1.504132       0.214536       1.587152           0.000000
           34              H      13.578870       7.600017      17.624523       0.154554       0.922500 0.69889263E+01  0.66696947E+02                                 1.612475                            1.581915      -0.848517       2.500809                    0.998911       3.309418       9.299358       0.477995       1.342726      -0.696640      -0.011506       0.027058       0.008964       0.030739       0.002989      -0.006646       0.000124      -0.003480      -0.012307      -0.009170       0.002199       0.006972              1.619641       1.474933      -0.248109      -0.098033       2.007568       0.163044       1.376421          -0.000000
           35              H      14.631659       6.474022      17.915761       0.137584       1.016333 0.76251333E+01  0.74472693E+02                                 1.722636                            1.651578      -1.006660       2.410586                    0.997019       3.516399      10.040832       0.467492       1.341474      -0.695849       0.020385      -0.010785       0.018511       0.029572       0.001663      -0.000706      -0.004415       0.006161      -0.012065      -0.007214       0.001295       0.005918              1.759958       2.270040      -0.181731       0.336666       1.461902      -0.084385       1.547931          -0.000001
           36              H      10.867210      10.295353      13.396938       0.137754       0.792816 0.58269363E+01  0.53328751E+02                                 1.470638                            1.454684      -0.706138       2.559108                    0.999221       3.314679       9.229499       0.491424       1.361847      -0.691680      -0.017680       0.001441      -0.027882       0.033046      -0.004590       0.001304       0.005009       0.010684       0.028868      -0.013027       0.002203       0.010823              1.473872       1.304648      -0.043921       0.160403       1.273394      -0.001097       1.843575           0.000000
           37              H      11.988822      10.872264      14.322592       0.134588       0.952686 0.73817914E+01  0.71061487E+02                                 1.613954                            1.599918      -0.751335       2.532822                    0.999464       3.333582       9.256415       0.489292       1.300364      -0.705748       0.025345       0.020580       0.010590       0.034323       0.002745      -0.000710       0.007062       0.005829      -0.017608      -0.010847       0.003424       0.007423              1.602504       1.735957       0.262344      -0.041919       1.643414       0.017337       1.428141           0.000001
           38              H      20.874775      12.244977      15.131379       0.135340       1.068679 0.81660006E+01  0.81161861E+02                                 1.786549                            1.714571      -1.034293       2.398759                    0.996586       3.565456      10.282085       0.456490       1.349997      -0.694504      -0.016238       0.019715       0.019814       0.032326      -0.010322       0.001497       0.005862       0.004635       0.002615      -0.013213       0.002347       0.010866              1.815278       1.568349      -0.181800      -0.221109       1.956424       0.450169       1.921060           0.000001
           39              H       9.540359      12.026084      13.762376       0.112358       0.950045 0.69957278E+01  0.66566356E+02                                 1.615594                            1.557327      -0.699353       2.537957                    0.999446       3.454666       9.593242       0.495138       1.300043      -0.704523       0.012557       0.009494      -0.022737       0.027655      -0.001447      -0.002725      -0.007932       0.010994       0.011873      -0.011954       0.003290       0.008664              1.643414       1.435381       0.128790      -0.286688       1.552575      -0.329912       1.942287           0.000000
           40              H      17.705520       6.455470      15.407777       0.135288       0.874430 0.64655805E+01  0.61037976E+02                                 1.596970                            1.552179      -1.006179       2.412569                    0.996658       3.537751      10.169963       0.464308       1.397358      -0.683802      -0.027399      -0.014255       0.006976       0.031664       0.005865      -0.003578       0.001838      -0.006378      -0.005080      -0.008278       0.000748       0.007531              1.628570       1.923650       0.347861      -0.021427       1.554961       0.010974       1.407099          -0.000001
           41              H      18.486664       7.399673      14.426473       0.147591       0.852247 0.61950217E+01  0.57867717E+02                                 1.573814                            1.521738      -0.978757       2.433254                    0.996670       3.454153       9.880334       0.467783       1.401742      -0.683201      -0.004030       0.017373      -0.025956       0.031492      -0.006866       0.000499       0.001528      -0.005012       0.024424      -0.011464       0.003059       0.008405              1.600474       1.357321       0.010504       0.063061       1.426590      -0.257254       2.017512          -0.000001
           42              H      17.037871       7.920935      17.600408       0.127202       1.024053 0.78826825E+01  0.76987596E+02                                 1.678818                            1.639899      -0.829623       2.485764                    0.999105       3.410194       9.476735       0.490194       1.279356      -0.710023      -0.026293       0.014356      -0.004111       0.030238      -0.008988      -0.001980      -0.007432       0.003489      -0.011526      -0.012901       0.001045       0.011856              1.688062       2.192611      -0.169344       0.020263       1.447872       0.047349       1.423703          -0.000000
           43              H      17.954232       6.652103      17.652348       0.143356       0.820489 0.60895149E+01  0.56453759E+02                                 1.513918                            1.493886      -0.804934       2.511255                    0.998892       3.386759       9.548602       0.480742       1.374307      -0.688831       0.002620      -0.031307      -0.003528       0.031614      -0.003513      -0.005423      -0.000832      -0.010368       0.005554      -0.009739       0.004007       0.005732              1.519553       1.257389       0.023233       0.009732       1.956579      -0.033976       1.344693          -0.000001
           44              H      13.117664       4.978878      18.019642       0.269885       0.624121 0.42198739E+01  0.35764710E+02                                 1.285074                            1.266084      -0.937677       2.535853                    0.999726       2.655493       7.205291       0.507334       1.424482      -0.681324       0.022916      -0.038213       0.012897       0.046387      -0.007756      -0.015865      -0.008265      -0.020805      -0.021012      -0.026032       0.008900       0.017132              1.296910       1.239347      -0.153871      -0.059260       1.532249       0.038890       1.119134          -0.000001
           45              H      10.607639      11.360134      15.808461       0.252023       0.613905 0.42127229E+01  0.36267796E+02                                 1.337789                            1.316540      -1.121205       2.423028                    0.998315       3.065235       8.834767       0.461117       1.542895      -0.657199       0.018580       0.028632       0.022945       0.041128      -0.005100       0.003067       0.017277       0.009161       0.005412      -0.020909       0.005030       0.015879              1.351796       1.208403       0.053607       0.157250       1.329424       0.230344       1.517561           0.000000
           46              H      18.084627       8.713026      16.029208       0.264072       0.659712 0.46853530E+01  0.40800124E+02                                 1.338180                            1.338695      -0.958142       2.521276                    0.999763       2.747508       7.579567       0.490382       1.434341      -0.679519      -0.032369       0.032330      -0.014587       0.048018      -0.019658       0.000186      -0.001653      -0.018172       0.019959      -0.025000       0.006482       0.018518              1.331427       1.202998      -0.096974       0.031291       1.496799      -0.082520       1.294485          -0.000001
           47              H      14.877961      10.393668      13.113120       0.162176       0.949490 0.70116510E+01  0.66059530E+02                                 1.571925                            1.529478      -0.704711       2.574203                    0.999902       3.023295       8.072583       0.519629       1.251116      -0.718809      -0.006321       0.018859       0.029752       0.035788      -0.010529       0.000626       0.002565      -0.009887       0.022927      -0.015609       0.005982       0.009628              1.577406       1.467847      -0.167586      -0.200305       1.489698       0.275328       1.774675           0.000001
           48              H      15.830543      10.430768      11.866548       0.144894       0.997090 0.76054817E+01  0.73117345E+02                                 1.618160                            1.589204      -0.703704       2.562013                    0.999902       3.149034       8.490660       0.511621       1.245271      -0.719731       0.025832       0.015840      -0.011554       0.032430       0.000294      -0.005667      -0.006453       0.001523      -0.006665      -0.009251       0.000892       0.008359              1.615868       1.750309       0.210291      -0.202617       1.590329      -0.215329       1.506967           0.000000
           49              H      16.597192       8.349438      10.950169       0.154548       0.923387 0.69971717E+01  0.66790363E+02                                 1.612916                            1.582344      -0.847815       2.500543                    0.998940       3.310671       9.301649       0.478194       1.341870      -0.696803      -0.011582       0.009001      -0.027183       0.030888      -0.006593      -0.003087      -0.000159       0.004202       0.011055      -0.009071       0.002102       0.006969              1.620089       1.475353      -0.098082       0.248220       1.376775      -0.163078       2.008139          -0.000000
           50              H      17.649986       8.640677      12.076165       0.138046       1.015748 0.76208382E+01  0.74433455E+02                                 1.723272                            1.652154      -1.012996       2.408282                    0.996932       3.516502      10.047126       0.466886       1.343166      -0.695506       0.020585       0.018079       0.010376       0.029296      -0.000689      -0.001524       0.004471       0.008851      -0.002698      -0.007175       0.001497       0.005678              1.760625       2.270991       0.336791       0.181904       1.548439       0.084432       1.462446          -0.000001
           51              H      13.885517       4.121853       8.254829       0.137645       0.790521 0.58037911E+01  0.53053472E+02                                 1.466887                            1.451117      -0.703663       2.560790                    0.999259       3.305843       9.193380       0.492470       1.360580      -0.691979      -0.017510      -0.028028      -0.001271       0.033073       0.001296       0.004546      -0.004929      -0.008882      -0.029868      -0.012809       0.002204       0.010605              1.470060       1.301590       0.159762       0.043718       1.838101       0.001123       1.270488           0.000000
           52              H      15.007129       5.047506       7.677918       0.135157       0.951367 0.73665110E+01  0.70863585E+02                                 1.611062                            1.597110      -0.751586       2.532665                    0.999437       3.328975       9.234318       0.490349       1.298492      -0.706143       0.025287       0.010495      -0.020482       0.034192      -0.000608      -0.002698      -0.007044       0.011777       0.000391      -0.010826       0.003400       0.007427              1.599640       1.732681      -0.041799      -0.261635       1.425783      -0.017212       1.640455           0.000001
           53              H      11.819779       5.856292       6.305205       0.136472       1.062632 0.81100209E+01  0.80486107E+02                                 1.782009                            1.710491      -1.042913       2.396423                    0.996552       3.555605      10.254039       0.456201       1.352854      -0.693972      -0.015982       0.019624      -0.019203       0.031770       0.001609       0.010523      -0.005963       0.000940      -0.008460      -0.013510       0.002489       0.011020              1.810579       1.564712      -0.220216       0.180828       1.916148      -0.448212       1.950876           0.000001
           54              H      12.558662       4.487290       6.524097       0.113284       0.948297 0.69848210E+01  0.66481632E+02                                 1.618232                            1.559808      -0.701295       2.538551                    0.999386       3.458344       9.626089       0.492654       1.306225      -0.703212       0.012305      -0.022830      -0.009180       0.027512      -0.002606       0.001320       0.007848      -0.000311      -0.022417      -0.011844       0.003312       0.008532              1.646139       1.437593      -0.287134      -0.129152       1.945437       0.330683       1.555386           0.000000
           55              H       8.650542       6.132694      12.094715       0.134788       0.874112 0.64609259E+01  0.60967785E+02                                 1.595059                            1.550440      -0.998459       2.415831                    0.996731       3.533503      10.147262       0.465215       1.395233      -0.684234      -0.027576       0.006986       0.014196       0.031792      -0.003507      -0.005825      -0.001734      -0.000419       0.012912      -0.008183       0.000493       0.007690              1.626573       1.920973      -0.021325      -0.346986       1.405690      -0.010967       1.553056          -0.000001
           56              H       9.431681       5.151390      11.150511       0.147525       0.852741 0.61975576E+01  0.57878886E+02                                 1.572274                            1.520346      -0.970380       2.436614                    0.996810       3.451136       9.860370       0.468933       1.398607      -0.683801      -0.003772      -0.025998      -0.017148       0.031371       0.000459       0.006876      -0.001321      -0.014968      -0.005039      -0.011537       0.003025       0.008512              1.598874       1.356235       0.062999      -0.010460       2.015096       0.256713       1.425290          -0.000001
           57              H       7.982893       8.325323      10.629251       0.127129       1.022608 0.78666985E+01  0.76780098E+02                                 1.676201                            1.637406      -0.839225       2.481615                    0.998988       3.406126       9.457271       0.491019       1.278061      -0.710317      -0.026568      -0.004036      -0.014049       0.030324      -0.001828       0.009104       0.007423       0.007379       0.000552      -0.012863       0.000876       0.011988              1.685408       2.188737       0.020184       0.169112       1.421583      -0.047217       1.445903          -0.000000
           58              H       8.899257       8.377264      11.898084       0.143878       0.819462 0.60817924E+01  0.56380815E+02                                 1.514555                            1.494489      -0.808099       2.510402                    0.998826       3.387303       9.559174       0.479757       1.377163      -0.688272       0.002403      -0.003470       0.030874       0.031161      -0.005387       0.003684       0.000812      -0.008173       0.012961      -0.009870       0.003993       0.005876              1.520202       1.257864       0.009730      -0.023339       1.345173       0.033993       1.957569          -0.000001
           59              H      16.135995       8.744559      13.571309       0.272104       0.620532 0.41909893E+01  0.35474327E+02                                 1.282561                            1.263743      -0.923414       2.542649                    0.999728       2.648842       7.192801       0.506380       1.428999      -0.680490       0.022604       0.012590       0.037662       0.045694      -0.015746       0.007613       0.008319       0.000077       0.041292      -0.025834       0.008837       0.016997              1.294320       1.237025      -0.059122       0.153179       1.117280      -0.038799       1.528655          -0.000001
           60              H      13.625947       6.533374       7.190049       0.253159       0.610952 0.41856080E+01  0.35969423E+02                                 1.332718                            1.311725      -1.115701       2.426432                    0.998392       3.052649       8.785121       0.462352       1.541553      -0.657466       0.018581       0.022850      -0.028469       0.040962       0.002920       0.004949      -0.017136       0.002024      -0.016577      -0.020725       0.005029       0.015696              1.346585       1.204193       0.156155      -0.053153       1.511197      -0.228710       1.324364           0.000000
           61              H       9.029643       6.754123       9.837159       0.264575       0.656776 0.46586158E+01  0.40513132E+02                                 1.335064                            1.335618      -0.956445       2.522811                    0.999754       2.740421       7.557304       0.490488       1.435949      -0.679264      -0.032264      -0.014633      -0.032143       0.047836       0.000274       0.019636       0.001603      -0.018928       0.017441      -0.024930       0.006382       0.018548              1.328340       1.200411       0.031119       0.096558       1.291570       0.082148       1.493040          -0.000001
           62              H      14.877978      17.431603      14.712145       0.162109       0.945123 0.69718986E+01  0.65598520E+02                                 1.568188                            1.526113      -0.704130       2.575987                    0.999896       3.015889       8.050235       0.519648       1.252719      -0.718505      -0.006006      -0.019035      -0.030043       0.036069       0.010569      -0.000602       0.002445      -0.009821       0.022161      -0.015493       0.006001       0.009492              1.573581       1.464572       0.166894       0.199304       1.486360       0.274034       1.769812           0.000001
           63              H      15.830563      17.394504      15.958717       0.145419       0.996186 0.75936550E+01  0.72944704E+02                                 1.613762                            1.585130      -0.703561       2.560909                    0.999905       3.147264       8.470869       0.513869       1.240825      -0.720677       0.026018      -0.015677       0.011520       0.032487      -0.000241       0.005710      -0.006562       0.001380      -0.007025      -0.009422       0.001005       0.008417              1.611416       1.745115      -0.209155       0.201533       1.586103      -0.214262       1.503029           0.000000
           64              H      10.560529       0.925666      16.875096       0.153994       0.923805 0.70010582E+01  0.66835625E+02                                 1.613299                            1.582730      -0.843292       2.502461                    0.998935       3.311645       9.304448       0.478168       1.341779      -0.696826      -0.011428      -0.009177       0.027478       0.031143       0.006506       0.003072      -0.000154       0.004336       0.011152      -0.009016       0.002081       0.006935              1.620460       1.475642       0.098094      -0.248122       1.377143      -0.163202       2.008594          -0.000000
           65              H      11.613319       0.634428      15.749100       0.137235       1.017502 0.76325516E+01  0.74525340E+02                                 1.719992                            1.649218      -0.991412       2.416107                    0.997188       3.514930      10.018639       0.469412       1.336342      -0.696871       0.020903      -0.018724      -0.010563       0.029985       0.000691       0.001655       0.004273       0.008954      -0.002990      -0.007026       0.001226       0.005801              1.757171       2.265882      -0.335694      -0.181252       1.545600       0.084149       1.460030          -0.000001
           66              H      13.885515       5.153237       1.020260       0.138582       0.789716 0.57981073E+01  0.52998756E+02                                 1.466948                            1.451256      -0.706057       2.560037                    0.999244       3.306485       9.200721       0.491919       1.362175      -0.691643      -0.017689       0.027893       0.001485       0.033062      -0.001130      -0.004519      -0.004992      -0.008916      -0.029745      -0.012764       0.002136       0.010628              1.470121       1.301679      -0.159332      -0.043766       1.837844       0.001204       1.270840           0.000000
           67              H       2.933823       4.227584       1.597170       0.136147       0.946609 0.73218447E+01  0.70344440E+02                                 1.607728                            1.594016      -0.754742       2.532521                    0.999453       3.320748       9.213147       0.489892       1.301357      -0.705578       0.024957      -0.010371       0.020086       0.033673       0.000558       0.002696      -0.007096       0.011650      -0.000181      -0.010817       0.003382       0.007435              1.596311       1.728679       0.041685       0.260270       1.423407      -0.017140       1.636847           0.000001
           68              H      11.819771       3.418798       2.969883       0.135716       1.067074 0.81532187E+01  0.81024571E+02                                 1.786856                            1.714915      -1.046450       2.394293                    0.996423       3.565144      10.289442       0.455650       1.352656      -0.693979      -0.016129      -0.019782       0.019404       0.032062      -0.001544      -0.010505      -0.005975       0.000823      -0.008482      -0.013487       0.002478       0.011008              1.815592       1.568673       0.220975      -0.181645       1.921351      -0.450028       1.956753           0.000001
           69              H      12.558660       4.787800       2.750991       0.113058       0.946455 0.69656571E+01  0.66237070E+02                                 1.614672                            1.556534      -0.705777       2.536674                    0.999387       3.451499       9.594657       0.493833       1.304328      -0.703644       0.012483       0.022879       0.009262       0.027660       0.002534      -0.001402       0.007793      -0.000285      -0.021845      -0.011692       0.003319       0.008373              1.642451       1.434643       0.286240       0.128562       1.940965       0.329371       1.551745           0.000000
           70              H      14.687187       3.142410      15.730550       0.135049       0.874837 0.64664375E+01  0.61021391E+02                                 1.594579                            1.549986      -0.992158       2.418088                    0.996841       3.532587      10.138569       0.465873       1.393226      -0.684608      -0.027177      -0.006815      -0.014356       0.031482       0.003609       0.005923      -0.001859      -0.000471       0.011954      -0.008313       0.000737       0.007576              1.626065       1.920349       0.021311       0.346843       1.405296      -0.010960       1.552552          -0.000001
           71              H      15.468333       4.123715      16.674754       0.147410       0.852228 0.61925977E+01  0.57819079E+02                                 1.571529                            1.519644      -0.967913       2.437694                    0.996816       3.449472       9.853402       0.469100       1.398435      -0.683845      -0.004018       0.025966       0.017158       0.031381      -0.000376      -0.006635      -0.001269      -0.015069      -0.005106      -0.011334       0.002773       0.008561              1.598105       1.355630      -0.062947       0.010447       2.014049       0.256600       1.424636          -0.000001
           72              H      14.019529       0.949782      17.196014       0.128116       1.022781 0.78728879E+01  0.76892129E+02                                 1.679807                            1.640802      -0.840680       2.481747                    0.998978       3.409117       9.483456       0.489045       1.282359      -0.709384      -0.026097       0.004156       0.014134       0.029968       0.001872      -0.008889       0.007408       0.007585       0.000909      -0.012760       0.000928       0.011832              1.689083       2.194063      -0.020369      -0.169528       1.424456      -0.047412       1.448729          -0.000000
           73              H      14.935892       0.897840      15.927182       0.143967       0.819430 0.60822121E+01  0.56389636E+02                                 1.514949                            1.494900      -0.810264       2.509411                    0.998814       3.388191       9.564291       0.479484       1.377824      -0.688141       0.002783       0.003521      -0.031063       0.031386       0.005461      -0.003671       0.000771      -0.008141       0.012349      -0.009817       0.003970       0.005847              1.520589       1.258228      -0.009738       0.023274       1.345567       0.033940       1.957972          -0.000001
           74              H      10.099326       0.530546      14.253956       0.271112       0.622129 0.42065942E+01  0.35652659E+02                                 1.286855                            1.267792      -0.921110       2.543715                    0.999719       2.655642       7.224646       0.504369       1.432836      -0.679783       0.022857      -0.012843      -0.037733       0.045948       0.015892      -0.007511       0.008310       0.000398       0.041971      -0.026019       0.008871       0.017148              1.298742       1.241108       0.059423      -0.154177       1.120618      -0.038997       1.534500          -0.000001
           75              H       1.552634       2.741716       2.085040       0.253062       0.611495 0.41924453E+01  0.36058584E+02                                 1.335802                            1.314630      -1.125893       2.421981                    0.998285       3.060115       8.822864       0.460674       1.545863      -0.656721       0.018533      -0.022552       0.028725       0.040953      -0.002859      -0.005113      -0.017228       0.001981      -0.017286      -0.020931       0.005133       0.015798              1.349768       1.206766      -0.156846       0.053449       1.515054      -0.229725       1.327484           0.000000
           76              H      15.066289       2.520981      17.988107       0.264371       0.658065 0.46667082E+01  0.40575657E+02                                 1.332955                            1.333553      -0.955429       2.521717                    0.999760       2.739862       7.539566       0.492958       1.429030      -0.680512      -0.032694       0.014599       0.032081       0.048075      -0.000281      -0.019584       0.001535      -0.019303       0.018070      -0.025030       0.006474       0.018555              1.326234       1.198628      -0.031049      -0.096308       1.289591       0.081995       1.490484          -0.000001
           77              H      18.323689      14.712145      10.393664       0.161724       0.950260 0.70183343E+01  0.66130334E+02                                 1.571834                            1.529439      -0.701846       2.575005                    0.999897       3.024918       8.074239       0.520089       1.249860      -0.719076       0.006084      -0.030143       0.019157       0.036230       0.000478       0.010582      -0.002554      -0.016013       0.003757      -0.015508       0.005848       0.009661              1.577294       1.467714      -0.200008       0.167519       1.774373      -0.275265       1.489796           0.000001
           78              H      17.371109      15.958717      10.430765       0.145263       0.993851 0.75710581E+01  0.72678346E+02                                 1.612060                            1.583479      -0.703847       2.561681                    0.999907       3.142771       8.457762       0.513758       1.241936      -0.720467      -0.025832       0.011596       0.015779       0.032415      -0.005566      -0.000228       0.006514       0.004170       0.001176      -0.009287       0.001005       0.008282              1.609714       1.743270      -0.201457      -0.208856       1.501609       0.213946       1.584264           0.000000
           79              H      16.604455      16.875093       8.349435       0.153482       0.926907 0.70277514E+01  0.67133104E+02                                 1.614506                            1.583731      -0.841340       2.502386                    0.999005       3.315420       9.308406       0.479080       1.338374      -0.697489       0.011624       0.027340       0.009229       0.031109      -0.003067       0.006655       0.000106      -0.003573      -0.012762      -0.009270       0.002181       0.007089              1.621731       1.476623       0.248852       0.098275       2.010746       0.163514       1.377823          -0.000000
           80              H      15.551661      15.749098       8.640672       0.136777       1.020689 0.76625946E+01  0.74906182E+02                                 1.724867                            1.653436      -0.997863       2.413321                    0.997025       3.522293      10.051622       0.468311       1.337920      -0.696535      -0.020965      -0.010686       0.018508       0.029938      -0.001600       0.000691      -0.004504       0.006146      -0.011256      -0.007170       0.001403       0.005767              1.762356       2.273856       0.182395      -0.337674       1.463444      -0.084682       1.549767          -0.000001
           81              H      13.279428       1.020262       4.121849       0.138350       0.789850 0.57993246E+01  0.53014386E+02                                 1.467356                            1.451607      -0.706776       2.559800                    0.999224       3.307215       9.204119       0.491743       1.362548      -0.691574       0.017774       0.001446      -0.027784       0.033014       0.004532      -0.001139       0.005050       0.010515       0.028894      -0.012925       0.002075       0.010850              1.470533       1.302070       0.043741      -0.159673       1.271010      -0.001119       1.838518           0.000000
           82              H      12.157820       1.597173       5.047503       0.136049       0.948481 0.73446114E+01  0.70650709E+02                                 1.613026                            1.599067      -0.753471       2.533437                    0.999388       3.328122       9.253335       0.487711       1.305557      -0.704683      -0.024652       0.019993       0.010441       0.033413      -0.002737       0.000634       0.007131       0.005911      -0.018350      -0.011031       0.003450       0.007581              1.601590       1.734692      -0.261832       0.041927       1.642492       0.017223       1.427588           0.000001
           83              H       3.271875       2.969886       5.856291       0.135004       1.069557 0.81750730E+01  0.81280046E+02                                 1.788077                            1.715945      -1.039532       2.396622                    0.996564       3.567921      10.293224       0.456108       1.350661      -0.694372       0.016253       0.019804       0.020015       0.032511       0.010352      -0.001647       0.005810       0.004669       0.002600      -0.013274       0.002452       0.010821              1.816883       1.569601       0.181906       0.221359       1.958178       0.450712       1.922870           0.000001
           84              H       2.532988       2.750993       4.487288       0.112935       0.947588 0.69762281E+01  0.66365822E+02                                 1.616176                            1.557865      -0.702833       2.537797                    0.999385       3.454503       9.606506       0.493528       1.304579      -0.703578      -0.012761       0.009157      -0.022649       0.027562       0.001339       0.002515      -0.007911       0.010702       0.012195      -0.011788       0.003155       0.008633              1.644028       1.435912      -0.128842       0.286807       1.553140      -0.329952       1.943031           0.000000
           85              H      12.477797      15.730546       6.132689       0.133873       0.877908 0.64929980E+01  0.61314854E+02                                 1.596010                            1.551297      -0.982313       2.421307                    0.996907       3.536412      10.142282       0.466670       1.389876      -0.685244       0.027770      -0.014755       0.007250       0.032271      -0.005813       0.003363       0.001888      -0.006329      -0.005182      -0.008091       0.000608       0.007483              1.627560       1.922272      -0.347495       0.021477       1.554035       0.010886       1.406374          -0.000001
           86              H      11.696656      16.674749       5.151384       0.147118       0.854934 0.62188402E+01  0.58138626E+02                                 1.576016                            1.523764      -0.976459       2.433638                    0.996663       3.459297       9.895092       0.467944       1.400093      -0.683488       0.003627       0.017380      -0.026090       0.031558       0.006823      -0.000479       0.001416      -0.005178       0.024809      -0.011505       0.003014       0.008491              1.602760       1.359133      -0.010482      -0.063322       1.428451      -0.257756       2.020695          -0.000001
           87              H      13.145455      17.196011       8.325319       0.127546       1.024238 0.78840535E+01  0.77005767E+02                                 1.679200                            1.640171      -0.841274       2.481079                    0.999003       3.409634       9.476049       0.490086       1.279558      -0.709981       0.026401       0.013898      -0.004165       0.030125       0.009089       0.001939      -0.007480       0.003363      -0.011475      -0.012959       0.000985       0.011974              1.688469       2.193499       0.169723      -0.020247       1.448112       0.047368       1.423795          -0.000000
           88              H      12.229089      15.927180       8.377260       0.142678       0.823240 0.61147517E+01  0.56739163E+02                                 1.516350                            1.496157      -0.803881       2.510793                    0.998894       3.392128       9.564113       0.480834       1.372798      -0.689108      -0.002428      -0.031588      -0.003532       0.031878       0.003662       0.005394      -0.000787      -0.010418       0.005869      -0.009815       0.003972       0.005843              1.522016       1.259038      -0.023305      -0.009734       1.960478      -0.034087       1.346532          -0.000001
           89              H      17.065649      14.253955       8.744553       0.272163       0.620801 0.41920943E+01  0.35476620E+02                                 1.281406                            1.262642      -0.941933       2.535343                    0.999738       2.647897       7.183302       0.507498       1.426135      -0.681012      -0.022691      -0.037634       0.013064       0.045847       0.007566       0.015936      -0.008152      -0.020848      -0.021274      -0.026011       0.008935       0.017076              1.293145       1.236000       0.152845       0.059062       1.526997       0.038759       1.116437          -0.000001
           90              H      13.539008       2.085044       6.533372       0.251963       0.612604 0.41976567E+01  0.36079775E+02                                 1.332180                            1.311218      -1.102422       2.430991                    0.998541       3.052080       8.769123       0.463954       1.535940      -0.658415      -0.019005       0.028949       0.023065       0.041608       0.005116      -0.002891       0.017326       0.009359       0.005539      -0.020960       0.005034       0.015927              1.346023       1.203721      -0.053168      -0.156098       1.323814       0.228608       1.510534           0.000000
           91              H      12.098701      17.988102       6.754119       0.265122       0.657219 0.46644446E+01  0.40586682E+02                                 1.336963                            1.337518      -0.937023       2.530123                    0.999752       2.743047       7.572879       0.489432       1.438237      -0.678824       0.032348       0.031839      -0.014253       0.047573       0.019499      -0.000266      -0.001634      -0.018497       0.020159      -0.024954       0.006534       0.018420              1.330217       1.201990       0.096733      -0.031202       1.495264      -0.082313       1.293397          -0.000001
           92              H      18.323690      13.113126      17.431601       0.162230       0.948789 0.70052612E+01  0.65980272E+02                                 1.570625                            1.528359      -0.702876       2.574793                    0.999898       3.022619       8.068009       0.520066       1.250425      -0.718952       0.006181       0.030021      -0.018948       0.036035      -0.000657      -0.010610      -0.002540      -0.015886       0.003385      -0.015505       0.005966       0.009539              1.576053       1.466697       0.199812      -0.167295       1.772873      -0.274803       1.488589           0.000001
           93              H      17.371103      11.866555      17.394501       0.144828       0.996078 0.75936399E+01  0.72954900E+02                                 1.614948                            1.586232      -0.702421       2.561753                    0.999907       3.147078       8.474906       0.513082       1.242553      -0.720324      -0.026185      -0.011630      -0.015595       0.032621       0.005557       0.000163       0.006536       0.004114       0.001486      -0.009323       0.001077       0.008246              1.612613       1.746548       0.201863       0.209435       1.504136       0.214536       1.587156           0.000000
           94              H      10.567786      10.950164       0.925654       0.154553       0.922504 0.69889703E+01  0.66697460E+02                                 1.612479                            1.581919      -0.848513       2.500810                    0.998911       3.309428       9.299387       0.477995       1.342723      -0.696641       0.011506      -0.027058      -0.008964       0.030739       0.002989      -0.006646       0.000124      -0.003480      -0.012307      -0.009170       0.002199       0.006972              1.619645       1.474937      -0.248110      -0.098034       2.007573       0.163045       1.376424          -0.000000
           95              H       9.514997      12.076159       0.634416       0.137586       1.016335 0.76251524E+01  0.74472978E+02                                 1.722643                            1.651584      -1.006685       2.410575                    0.997019       3.516410      10.040893       0.467490       1.341479      -0.695848      -0.020385       0.010785      -0.018511       0.029573       0.001664      -0.000706      -0.004414       0.006161      -0.012064      -0.007213       0.001295       0.005919              1.759964       2.270049      -0.181731       0.336668       1.461907      -0.084386       1.547937          -0.000001
           96              H      13.279446       8.254828       5.153239       0.137754       0.792815 0.58269279E+01  0.53328656E+02                                 1.470637                            1.454683      -0.706139       2.559108                    0.999221       3.314677       9.229492       0.491425       1.361847      -0.691680       0.017680      -0.001441       0.027882       0.033046      -0.004590       0.001304       0.005009       0.010684       0.028868      -0.013027       0.002203       0.010823              1.473871       1.304647      -0.043921       0.160402       1.273393      -0.001097       1.843574           0.000000
           97              H      12.157834       7.677917       4.227585       0.134587       0.952690 0.73818304E+01  0.71061938E+02                                 1.613957                            1.599921      -0.751331       2.532823                    0.999464       3.333588       9.256429       0.489293       1.300362      -0.705749      -0.025345      -0.020579      -0.010590       0.034323       0.002745      -0.000710       0.007062       0.005829      -0.017609      -0.010847       0.003424       0.007423              1.602506       1.735959       0.262344      -0.041919       1.643417       0.017337       1.428143           0.000001
           98              H       3.271881       6.305204       3.418798       0.135339       1.068686 0.81660740E+01  0.81162769E+02                                 1.786556                            1.714578      -1.034297       2.398756                    0.996586       3.565472      10.282141       0.456489       1.349995      -0.694504       0.016238      -0.019715      -0.019814       0.032326      -0.010322       0.001497       0.005862       0.004635       0.002615      -0.013213       0.002347       0.010866              1.815285       1.568355      -0.181801      -0.221111       1.956433       0.450172       1.921069           0.000001
           99              H      14.606297       6.524097       4.787801       0.112358       0.950048 0.69957530E+01  0.66566664E+02                                 1.615597                            1.557330      -0.699358       2.537954                    0.999446       3.454674       9.593273       0.495137       1.300044      -0.704523      -0.012557      -0.009494       0.022738       0.027655      -0.001447      -0.002725      -0.007931       0.010994       0.011874      -0.011954       0.003290       0.008664              1.643418       1.435383       0.128790      -0.286689       1.552578      -0.329913       1.942293           0.000000
          100              H       6.441136      12.094711       3.142400       0.135289       0.874424 0.64655287E+01  0.61037359E+02                                 1.596963                            1.552173      -1.006172       2.412574                    0.996658       3.537732      10.169894       0.464309       1.397358      -0.683803       0.027399       0.014255      -0.006977       0.031664       0.005866      -0.003578       0.001838      -0.006378      -0.005080      -0.008279       0.000748       0.007531              1.628563       1.923641       0.347859      -0.021427       1.554955       0.010974       1.407093          -0.000001
          101              H       5.659992      11.150508       4.123704       0.147589       0.852251 0.61950531E+01  0.57868076E+02                                 1.573818                            1.521741      -0.978755       2.433254                    0.996670       3.454161       9.880358       0.467783       1.401740      -0.683201       0.004030      -0.017373       0.025955       0.031492      -0.006866       0.000499       0.001528      -0.005012       0.024424      -0.011464       0.003059       0.008405              1.600478       1.357323       0.010504       0.063062       1.426593      -0.257254       2.017517          -0.000001
          102              H       7.108785      10.629246       0.949769       0.127202       1.024055 0.78826960E+01  0.76987762E+02                                 1.678820                            1.639900      -0.829621       2.485765                    0.999105       3.410197       9.476746       0.490194       1.279356      -0.710023       0.026293      -0.014355       0.004111       0.030238      -0.008988      -0.001980      -0.007432       0.003490      -0.011525      -0.012901       0.001045       0.011856              1.688064       2.192614      -0.169344       0.020263       1.447873       0.047349       1.423704          -0.000000
          103              H       6.192424      11.898078       0.897829       0.143359       0.820485 0.60894764E+01  0.56453337E+02                                 1.513916                            1.493884      -0.804946       2.511252                    0.998892       3.386747       9.548576       0.480741       1.374312      -0.688830      -0.002620       0.031308       0.003528       0.031615      -0.003514      -0.005423      -0.000832      -0.010368       0.005555      -0.009739       0.004007       0.005732              1.519551       1.257388       0.023232       0.009732       1.956574      -0.033977       1.344691          -0.000001
          104              H      11.028992      13.571303       0.530535       0.269887       0.624118 0.42198451E+01  0.35764415E+02                                 1.285071                            1.266081      -0.937683       2.535851                    0.999726       2.655486       7.205274       0.507334       1.424485      -0.681323      -0.022916       0.038213      -0.012897       0.046387      -0.007756      -0.015865      -0.008265      -0.020806      -0.021012      -0.026032       0.008900       0.017132              1.296907       1.239344      -0.153870      -0.059260       1.532245       0.038890       1.119131          -0.000001
          105              H      13.539017       7.190047       2.741716       0.252021       0.613911 0.42127704E+01  0.36268302E+02                                 1.337796                            1.316546      -1.121204       2.423027                    0.998315       3.065251       8.834821       0.461117       1.542893      -0.657199      -0.018580      -0.028632      -0.022945       0.041128      -0.005100       0.003067       0.017277       0.009161       0.005412      -0.020909       0.005030       0.015879              1.351803       1.208408       0.053608       0.157251       1.329430       0.230346       1.517570           0.000000
          106              H       6.062029       9.837155       2.520969       0.264070       0.659715 0.46853875E+01  0.40800498E+02                                 1.338184                            1.338700      -0.958140       2.521276                    0.999763       2.747518       7.579601       0.490381       1.434340      -0.679519       0.032369      -0.032330       0.014587       0.048018      -0.019658       0.000186      -0.001653      -0.018172       0.019959      -0.025000       0.006482       0.018518              1.331432       1.203002      -0.096975       0.031291       1.496805      -0.082520       1.294489          -0.000001
          107              H       9.268695       8.156513       5.437057       0.162175       0.949495 0.70116906E+01  0.66059988E+02                                 1.571929                            1.529482      -0.704710       2.574202                    0.999902       3.023303       8.072606       0.519629       1.251115      -0.718810       0.006321      -0.018859      -0.029752       0.035788      -0.010529       0.000626       0.002565      -0.009887       0.022928      -0.015609       0.005982       0.009628              1.577410       1.467850      -0.167586      -0.200306       1.489701       0.275329       1.774679           0.000001
          108              H       8.316113       8.119413       6.683629       0.144894       0.997092 0.76055034E+01  0.73117611E+02                                 1.618163                            1.589207      -0.703705       2.562012                    0.999902       3.149039       8.490679       0.511621       1.245272      -0.719731      -0.025832      -0.015840       0.011554       0.032430       0.000294      -0.005667      -0.006453       0.001523      -0.006665      -0.009251       0.000892       0.008359              1.615871       1.750312       0.210292      -0.202617       1.590332      -0.215329       1.506969           0.000000
          109              H       7.549464      10.200743       7.600008       0.154548       0.923387 0.69971794E+01  0.66790460E+02                                 1.612917                            1.582345      -0.847815       2.500543                    0.998940       3.310673       9.301659       0.478194       1.341871      -0.696803       0.011582      -0.009001       0.027183       0.030888      -0.006593      -0.003087      -0.000159       0.004202       0.011055      -0.009071       0.002102       0.006969              1.620090       1.475355      -0.098082       0.248220       1.376776      -0.163078       2.008140          -0.000000
          110              H       6.496670       9.909504       6.474012       0.138046       1.015748 0.76208380E+01  0.74433449E+02                                 1.723271                            1.652154      -1.012994       2.408283                    0.996932       3.516502      10.047124       0.466886       1.343165      -0.695506      -0.020585      -0.018079      -0.010376       0.029296      -0.000689      -0.001524       0.004471       0.008851      -0.002698      -0.007175       0.001497       0.005678              1.760625       2.270991       0.336791       0.181904       1.548439       0.084432       1.462445          -0.000001
          111              H      10.261139      14.428328      10.295348       0.137645       0.790521 0.58037929E+01  0.53053492E+02                                 1.466887                            1.451117      -0.703662       2.560790                    0.999259       3.305843       9.193379       0.492470       1.360580      -0.691979       0.017510       0.028028       0.001271       0.033073       0.001296       0.004546      -0.004929      -0.008882      -0.029868      -0.012809       0.002204       0.010605              1.470060       1.301590       0.159762       0.043718       1.838101       0.001123       1.270488           0.000000
          112              H       9.139527      13.502675      10.872259       0.135157       0.951367 0.73665098E+01  0.70863569E+02                                 1.611062                            1.597110      -0.751586       2.532666                    0.999437       3.328974       9.234314       0.490349       1.298492      -0.706143      -0.025287      -0.010495       0.020482       0.034192      -0.000608      -0.002698      -0.007044       0.011777       0.000391      -0.010826       0.003400       0.007427              1.599639       1.732681      -0.041799      -0.261635       1.425783      -0.017212       1.640454           0.000001
          113              H      12.326877      12.693889      12.244972       0.136472       1.062628 0.81099775E+01  0.80485573E+02                                 1.782004                            1.710487      -1.042908       2.396426                    0.996552       3.555597      10.254011       0.456201       1.352855      -0.693972       0.015982      -0.019624       0.019204       0.031770       0.001609       0.010523      -0.005963       0.000940      -0.008461      -0.013510       0.002489       0.011020              1.810574       1.564709      -0.220215       0.180827       1.916143      -0.448210       1.950871           0.000001
          114              H      11.587994      14.062891      12.026080       0.113284       0.948293 0.69847860E+01  0.66481217E+02                                 1.618228                            1.559804      -0.701290       2.538554                    0.999386       3.458335       9.626058       0.492654       1.306226      -0.703212      -0.012305       0.022830       0.009180       0.027512      -0.002605       0.001320       0.007848      -0.000310      -0.022417      -0.011844       0.003312       0.008532              1.646135       1.437590      -0.287133      -0.129152       1.945432       0.330682       1.555382           0.000000
          115              H      15.496114      12.417487       6.455462       0.134788       0.874112 0.64609277E+01  0.60967812E+02                                 1.595060                            1.550441      -0.998461       2.415830                    0.996731       3.533504      10.147268       0.465215       1.395233      -0.684234       0.027576      -0.006986      -0.014196       0.031792      -0.003507      -0.005825      -0.001734      -0.000419       0.012912      -0.008183       0.000493       0.007690              1.626573       1.920974      -0.021325      -0.346986       1.405690      -0.010967       1.553057          -0.000001
          116              H      14.714975      13.398791       7.399666       0.147526       0.852741 0.61975562E+01  0.57878866E+02                                 1.572274                            1.520346      -0.970379       2.436614                    0.996810       3.451135       9.860365       0.468933       1.398606      -0.683801       0.003772       0.025998       0.017148       0.031371       0.000459       0.006876      -0.001321      -0.014968      -0.005039      -0.011537       0.003025       0.008512              1.598873       1.356234       0.062999      -0.010460       2.015095       0.256713       1.425289          -0.000001
          117              H      16.163763      10.224858       7.920926       0.127130       1.022608 0.78666992E+01  0.76780105E+02                                 1.676200                            1.637406      -0.839226       2.481615                    0.998988       3.406126       9.457270       0.491019       1.278060      -0.710317       0.026568       0.004037       0.014049       0.030324      -0.001828       0.009104       0.007423       0.007379       0.000552      -0.012863       0.000876       0.011988              1.685407       2.188737       0.020184       0.169112       1.421583      -0.047217       1.445903          -0.000000
          118              H      15.247399      10.172917       6.652093       0.143879       0.819461 0.60817832E+01  0.56380710E+02                                 1.514554                            1.494489      -0.808098       2.510403                    0.998826       3.387300       9.559165       0.479757       1.377163      -0.688272      -0.002403       0.003470      -0.030874       0.031162      -0.005387       0.003684       0.000812      -0.008173       0.012961      -0.009870       0.003993       0.005876              1.520201       1.257863       0.009730      -0.023339       1.345172       0.033993       1.957567          -0.000001
          119              H       8.010661       9.805622       4.978868       0.272104       0.620532 0.41909933E+01  0.35474373E+02                                 1.282562                            1.263744      -0.923415       2.542648                    0.999728       2.648844       7.192810       0.506380       1.429000      -0.680490      -0.022604      -0.012590      -0.037662       0.045693      -0.015746       0.007613       0.008319       0.000077       0.041292      -0.025834       0.008837       0.016996              1.294321       1.237026      -0.059122       0.153179       1.117281      -0.038799       1.528657          -0.000001
          120              H      10.520709      12.016807      11.360128       0.253159       0.610952 0.41856097E+01  0.35969439E+02                                 1.332718                            1.311725      -1.115701       2.426432                    0.998392       3.052649       8.785120       0.462352       1.541553      -0.657466      -0.018581      -0.022850       0.028469       0.040962       0.002920       0.004949      -0.017136       0.002024      -0.016577      -0.020725       0.005029       0.015696              1.346585       1.204193       0.156155      -0.053153       1.511197      -0.228710       1.324364           0.000000
          121              H      15.117013      11.796058       8.713018       0.264575       0.656776 0.46586165E+01  0.40513141E+02                                 1.335064                            1.335618      -0.956445       2.522811                    0.999754       2.740421       7.557305       0.490488       1.435949      -0.679264       0.032264       0.014633       0.032143       0.047836       0.000274       0.019636       0.001603      -0.018928       0.017441      -0.024930       0.006382       0.018548              1.328341       1.200411       0.031119       0.096558       1.291570       0.082148       1.493040          -0.000001
          122              H       9.268678       1.118578       3.838032       0.162109       0.945122 0.69718946E+01  0.65598474E+02                                 1.568188                            1.526113      -0.704132       2.575987                    0.999896       3.015889       8.050235       0.519648       1.252720      -0.718505       0.006006       0.019035       0.030044       0.036069       0.010568      -0.000602       0.002445      -0.009821       0.022162      -0.015493       0.006001       0.009492              1.573581       1.464572       0.166894       0.199304       1.486359       0.274034       1.769812           0.000001
          123              H       8.316093       1.155677       2.591460       0.145419       0.996191 0.75937076E+01  0.72945351E+02                                 1.613769                            1.585137      -0.703564       2.560908                    0.999905       3.147274       8.470910       0.513868       1.240826      -0.720676      -0.026019       0.015677      -0.011519       0.032487      -0.000241       0.005710      -0.006562       0.001381      -0.007025      -0.009422       0.001005       0.008417              1.611422       1.745122      -0.209156       0.201533       1.586109      -0.214263       1.503035           0.000000
          124              H      13.586127      17.624515       1.675081       0.153993       0.923807 0.70010787E+01  0.66835857E+02                                 1.613300                            1.582731      -0.843288       2.502462                    0.998935       3.311649       9.304456       0.478169       1.341777      -0.696827       0.011428       0.009177      -0.027478       0.031143       0.006506       0.003072      -0.000153       0.004336       0.011153      -0.009016       0.002081       0.006935              1.620461       1.475643       0.098094      -0.248123       1.377144      -0.163202       2.008596          -0.000000
          125              H      12.533337      17.915753       2.801077       0.137235       1.017502 0.76325502E+01  0.74525320E+02                                 1.719991                            1.649217      -0.991412       2.416107                    0.997188       3.514930      10.018637       0.469412       1.336341      -0.696871      -0.020904       0.018724       0.010563       0.029985       0.000691       0.001655       0.004273       0.008954      -0.002990      -0.007027       0.001226       0.005801              1.757170       2.265881      -0.335694      -0.181252       1.545600       0.084149       1.460030          -0.000001
          126              H      10.261141      13.396944      17.529917       0.138582       0.789718 0.57981180E+01  0.52998868E+02                                 1.466949                            1.451256      -0.706052       2.560039                    0.999244       3.306487       9.200722       0.491920       1.362173      -0.691644       0.017690      -0.027892      -0.001484       0.033062      -0.001130      -0.004519      -0.004991      -0.008916      -0.029744      -0.012763       0.002135       0.010628              1.470122       1.301680      -0.159332      -0.043767       1.837844       0.001203       1.270841           0.000000
          127              H      21.212833      14.322597      16.953007       0.136143       0.946620 0.73219622E+01  0.70345832E+02                                 1.607737                            1.594027      -0.754739       2.532519                    0.999453       3.320775       9.213231       0.489892       1.301353      -0.705579      -0.024956       0.010372      -0.020086       0.033672       0.000558       0.002696      -0.007096       0.011650      -0.000180      -0.010817       0.003382       0.007435              1.596320       1.728688       0.041686       0.260270       1.423416      -0.017140       1.636857           0.000001
          128              H      12.326885      15.131383      15.580294       0.135711       1.067093 0.81534025E+01  0.81026822E+02                                 1.786873                            1.714930      -1.046455       2.394286                    0.996423       3.565185      10.289574       0.455649       1.352650      -0.693980       0.016130       0.019782      -0.019402       0.032062      -0.001544      -0.010505      -0.005975       0.000823      -0.008482      -0.013487       0.002479       0.011008              1.815610       1.568688       0.220979      -0.181648       1.921373      -0.450034       1.956769           0.000001
          129              H      11.587996      13.762381      15.799186       0.113052       0.946482 0.69659074E+01  0.66240043E+02                                 1.614700                            1.556560      -0.705796       2.536659                    0.999387       3.451564       9.594880       0.493830       1.304324      -0.703645      -0.012483      -0.022879      -0.009260       0.027659       0.002534      -0.001403       0.007793      -0.000285      -0.021847      -0.011692       0.003319       0.008373              1.642480       1.434667       0.286247       0.128565       1.941002       0.329379       1.551770           0.000000
          130              H       9.459469      15.407771       2.819627       0.135044       0.874850 0.64665654E+01  0.61022882E+02                                 1.594592                            1.549999      -0.992156       2.418085                    0.996841       3.532622      10.138683       0.465872       1.393222      -0.684609       0.027177       0.006815       0.014355       0.031482       0.003609       0.005923      -0.001859      -0.000470       0.011954      -0.008313       0.000737       0.007576              1.626079       1.920366       0.021312       0.346847       1.405307      -0.010961       1.552565          -0.000001
          131              H       8.678323      14.426466       1.875423       0.147410       0.852236 0.61926609E+01  0.57819844E+02                                 1.571542                            1.519654      -0.967935       2.437683                    0.996816       3.449493       9.853492       0.469098       1.398438      -0.683844       0.004016      -0.025966      -0.017158       0.031381      -0.000376      -0.006634      -0.001270      -0.015069      -0.005108      -0.011333       0.002772       0.008561              1.598119       1.355639      -0.062947       0.010447       2.014070       0.256605       1.424647          -0.000001
          132              H      10.127127      17.600399       1.354163       0.128115       1.022787 0.78729629E+01  0.76893051E+02                                 1.679815                            1.640810      -0.840691       2.481739                    0.998978       3.409136       9.483523       0.489044       1.282359      -0.709384       0.026097      -0.004157      -0.014134       0.029968       0.001871      -0.008889       0.007408       0.007585       0.000910      -0.012759       0.000927       0.011832              1.689090       2.194073      -0.020371      -0.169530       1.424461      -0.047412       1.448736          -0.000000
          133              H       9.210764      17.652341       2.622995       0.143966       0.819435 0.60822738E+01  0.56390369E+02                                 1.514958                            1.494908      -0.810273       2.509405                    0.998814       3.388214       9.564379       0.479482       1.377826      -0.688141      -0.002783      -0.003521       0.031063       0.031385       0.005460      -0.003671       0.000771      -0.008141       0.012350      -0.009817       0.003970       0.005847              1.520597       1.258233      -0.009738       0.023272       1.345574       0.033941       1.957984          -0.000001
          134              H      14.047330      18.019635       4.296221       0.271113       0.622128 0.42065817E+01  0.35652523E+02                                 1.286853                            1.267789      -0.921111       2.543715                    0.999719       2.655638       7.224630       0.504370       1.432835      -0.679784      -0.022858       0.012843       0.037733       0.045948       0.015892      -0.007511       0.008310       0.000398       0.041970      -0.026019       0.008871       0.017148              1.298740       1.241106       0.059423      -0.154176       1.120616      -0.038997       1.534498          -0.000001
          135              H      10.520722      15.808465      16.465137       0.253050       0.611524 0.41927017E+01  0.36061344E+02                                 1.335842                            1.314668      -1.125923       2.421956                    0.998285       3.060223       8.823247       0.460669       1.545858      -0.656722      -0.018533       0.022552      -0.028726       0.040954      -0.002860      -0.005113      -0.017230       0.001982      -0.017288      -0.020933       0.005134       0.015799              1.349809       1.206799      -0.156855       0.053452       1.515106      -0.229738       1.327523           0.000000
          136              H       9.080367      16.029200       0.562070       0.264369       0.658061 0.46666555E+01  0.40574987E+02                                 1.332937                            1.333535      -0.955414       2.521721                    0.999760       2.739836       7.539416       0.492969       1.429006      -0.680516       0.032693      -0.014599      -0.032081       0.048074      -0.000280      -0.019584       0.001535      -0.019302       0.018070      -0.025029       0.006474       0.018555              1.326216       1.198610      -0.031048      -0.096305       1.289575       0.081994       1.490463          -0.000001
          137              C       4.923503       2.142365       8.870880       0.698368      19.695010 0.22442453E+03  0.45533727E+04                                 6.868241                            5.436767      -0.146790       2.029492                    0.999205      21.408885      60.632198       0.611225       0.493904      -1.001596      -0.048265      -0.031455       0.012775       0.059009      -0.074964       0.015914      -0.033146      -0.004464      -0.137458      -0.064382      -0.041580       0.105962              7.668756       7.210766       2.644339       0.773009       6.679959       2.093596       9.115543          -0.000001
          138              C       6.107895       3.053364       8.651803      -0.224365      26.024272 0.39637569E+03  0.91056857E+04                                 7.585992                            6.539806       0.041745       2.018939                    0.998458      28.501290      80.986585       0.658941       0.404626      -1.071904       0.062321       0.042187       0.083626       0.112504       0.006100       0.057735       0.011456      -0.013687       0.126794      -0.060435      -0.016140       0.076575              8.192716       9.528006       1.852369       1.727579       7.290647       0.901378       7.759495           0.000001
          139              C       7.782462       2.593321      10.395519      -0.218534      25.240653 0.39829271E+03  0.91967081E+04                                 7.494846                            6.605252      -0.058142       1.993817                    0.996303      28.713535      82.851863       0.645756       0.410778      -1.063694      -0.086579       0.062575      -0.040963       0.114410      -0.033024       0.033772      -0.024078      -0.021786      -0.097505      -0.052572      -0.014321       0.066893              7.944191       8.787775      -0.153138       1.533413       6.226574       0.092119       8.818223          -0.000001
          140              C       8.040832       2.738199      11.882687       0.660677      19.531609 0.23799032E+03  0.48931436E+04                                 6.818461                            5.582338      -0.063916       2.047474                    0.999675      21.902700      62.159692       0.606699       0.491026      -1.004462      -0.002885       0.018021       0.039394       0.043416       0.059467      -0.014082      -0.003469      -0.102631      -0.195484      -0.070803      -0.040786       0.111589              7.417414       8.445301      -1.569546       1.268210       4.769216       0.215818       9.037725          -0.000002
          141              C       5.666009       0.409041      13.225720       0.724378      19.451735 0.22189086E+03  0.44982795E+04                                 6.874606                            5.448218      -0.200229       2.015990                    0.999263      21.334511      60.796463       0.602280       0.501650      -0.995694       0.026257       0.054428      -0.020085       0.063681      -0.032038      -0.071509       0.030643       0.027417       0.178130      -0.068485      -0.045717       0.114201              7.643833       8.310827       1.650496       2.715779       8.470340      -0.519115       6.150330          -0.000000
          142              C      11.223390      17.546613      13.524934      -0.217694      26.897534 0.43054074E+03  0.10139524E+05                                 7.883915                            6.919357      -0.125405       1.957568                    0.998303      29.428055      85.833499       0.623669       0.417012      -1.059403      -0.083920      -0.042300      -0.069473       0.116869       0.013604       0.011698       0.043324       0.077164       0.036088      -0.068455       0.017452       0.051003              8.425952       7.839408       2.485197       1.329700       9.780373       0.579354       7.658075          -0.000000
          143              C      21.228531      16.253666      13.296767      -0.237716      26.408558 0.43275410E+03  0.10230025E+05                                 7.740091                            6.902430      -0.103211       1.945850                    0.999163      30.383201      89.507165       0.627591       0.412852      -1.059436       0.072145       0.043707      -0.042160       0.094301       0.063339      -0.011176      -0.008987       0.042962      -0.006529      -0.065805      -0.004977       0.070781              8.026212       8.489657      -0.308382      -0.529417       8.084250       0.077376       7.504730           0.000001
          144              C      20.110545      17.147785      13.756811       0.632136      20.459528 0.25931823E+03  0.54431463E+04                                 6.982033                            5.815605      -0.316114       1.950431                    0.999358      22.734326      65.029287       0.596625       0.489089      -1.006219      -0.022986       0.046278       0.008809       0.052418       0.002518       0.063867       0.044539       0.023192       0.133152      -0.070820      -0.027195       0.098015              7.320462       7.856524      -0.639869      -2.068548       8.211915      -1.066362       5.892947          -0.000000
          145              C      13.670613       3.219020      12.461823       0.724970      18.630900 0.21172265E+03  0.42397373E+04                                 6.664480                            5.321577      -0.068337       2.072959                    0.999573      20.810984      58.834064       0.609803       0.501585      -0.996282       0.050089       0.026656      -0.007718       0.057263      -0.023594       0.040403      -0.044970       0.011631       0.284004      -0.072776      -0.047245       0.120021              7.361591       7.900501       0.139556      -0.859963       9.292921       2.104625       4.891352          -0.000002
          146              C      12.480184       2.300230      12.525080      -0.225863      27.123446 0.42653915E+03  0.10011538E+05                                 7.875542                            6.854781      -0.116620       1.969267                    0.996914      29.073001      84.370849       0.631691       0.413104      -1.062995      -0.006389      -0.082379      -0.076007       0.112268       0.001983       0.001698       0.038129      -0.057019       0.107369      -0.046476      -0.016938       0.063414              8.489063       8.472312       0.832209      -0.220408       8.450703       1.763070       8.544175          -0.000003
          147              C      11.923602       1.654683      10.228568      -0.217759      26.084804 0.41025491E+03  0.95506465E+04                                 7.713635                            6.746626      -0.143055       1.958828                    0.997185      29.073467      84.447093       0.632377       0.416055      -1.059486       0.048013      -0.023326       0.098269       0.111830       0.023981       0.035798      -0.032865      -0.034169       0.050348      -0.065256       0.016944       0.048312              8.285464       7.236071      -0.941159      -0.770203       6.892895       1.675780      10.727424          -0.000001
          148              C      12.620229       1.103742       9.009821       0.651033      19.555163 0.23894647E+03  0.49093574E+04                                 6.779349                            5.559850       0.003368       2.068798                    0.999676      21.844410      61.628572       0.614505       0.485129      -1.009218       0.052860      -0.013199      -0.025127       0.059998       0.029046      -0.021894      -0.043694      -0.129228      -0.127496      -0.065878      -0.041269       0.107147              7.387964       7.364798      -1.199931      -0.204593       5.094861       2.189951       9.704232          -0.000000
          149              C       4.923509       7.132725       0.404208       0.696991      19.721974 0.22478528E+03  0.45622697E+04                                 6.872497                            5.439866      -0.149977       2.028107                    0.999256      21.424942      60.677135       0.611298       0.493674      -1.001768      -0.048082       0.031527      -0.012012       0.058737       0.075154      -0.015832      -0.033096      -0.004647      -0.139400      -0.064633      -0.041750       0.106383              7.673545       7.215814      -2.646506      -0.773254       6.684130       2.095118       9.120691          -0.000001
          150              C       6.107898       6.221726       0.623286      -0.224711      26.040908 0.39670510E+03  0.91154669E+04                                 7.590021                            6.543217       0.038099       2.017727                    0.998421      28.514873      81.044353       0.658641       0.404712      -1.071809       0.062346      -0.041237      -0.082985       0.111687      -0.006675      -0.056909       0.012154      -0.013534       0.128771      -0.059767      -0.016802       0.076568              8.197138       9.534650      -1.854067      -1.727478       7.293859       0.903092       7.762905           0.000001
          151              C      13.819126       6.681783      17.429746      -0.222361      25.329126 0.40018375E+03  0.92505475E+04                                 7.508668                            6.617854      -0.057673       1.993136                    0.996401      28.773659      83.048358       0.645642       0.410399      -1.064029      -0.085652      -0.062320       0.041066       0.113607       0.032927      -0.033829      -0.023550      -0.020869      -0.098441      -0.052669      -0.013904       0.066572              7.958749       8.803736       0.156006      -1.539448       6.235583       0.091808       8.836928          -0.000001
          152              C      14.077494       6.536905      15.942579       0.661855      19.509277 0.23765699E+03  0.48849080E+04                                 6.815989                            5.580402      -0.063731       2.047572                    0.999681      21.888121      62.123220       0.606441       0.491373      -1.004216      -0.002598      -0.017433      -0.038994       0.042793      -0.059117       0.013783      -0.004108      -0.103156      -0.193913      -0.070051      -0.041232       0.111282              7.414578       8.442150       1.568977      -1.267172       4.767696       0.215741       9.033887          -0.000002
          153              C      11.702680       8.866063      14.599546       0.723167      19.453187 0.22192994E+03  0.44992683E+04                                 6.875398                            5.449089      -0.201820       2.015393                    0.999265      21.335018      60.799174       0.602167       0.501722      -0.995659       0.025925      -0.054231       0.020101       0.063381       0.030871       0.071831       0.030684       0.028158       0.178571      -0.067528      -0.046794       0.114323              7.644638       8.312016      -1.650614      -2.716192       8.471106      -0.519344       6.150792          -0.000000
          154              C      11.223373      10.278658      14.300331      -0.215605      26.827643 0.42913905E+03  0.10097971E+05                                 7.869812                            6.907665      -0.129401       1.957217                    0.998272      29.382182      85.654976       0.624273       0.416961      -1.059468      -0.083024       0.043792       0.069246       0.116643      -0.013551      -0.011304       0.043517       0.077594       0.035737      -0.068778       0.017989       0.050789              8.410333       7.823441      -2.476462      -1.324422       9.760193       0.578358       7.647366           0.000000
          155              C       9.155220      11.571605      14.528499      -0.236870      26.374760 0.43201236E+03  0.10207333E+05                                 7.732230                            6.895849      -0.100054       1.947302                    0.999167      30.350661      89.366444       0.628029       0.412772      -1.059567       0.071742      -0.044554       0.041121       0.093930      -0.062619       0.011541      -0.008738       0.043368      -0.004901      -0.065453      -0.004553       0.070006              8.017966       8.481020       0.309165       0.529636       8.075693       0.077058       7.497185           0.000000
          156              C       8.037230      10.677487      14.068454       0.632788      20.449320 0.25916527E+03  0.54394862E+04                                 6.981345                            5.814953      -0.313195       1.951283                    0.999298      22.732028      65.033814       0.596456       0.489268      -1.006062      -0.024423      -0.046424      -0.009452       0.053301      -0.003268      -0.063790       0.043754       0.022901       0.133153      -0.069706      -0.028066       0.097771              7.319874       7.856260       0.639303       2.068663       8.210808      -1.066519       5.892554          -0.000000
          157              C       7.633972       6.056085      15.363442       0.725034      18.636823 0.21179849E+03  0.42419343E+04                                 6.667681                            5.323922      -0.064680       2.073768                    0.999536      20.818248      58.872833       0.609387       0.501848      -0.996082       0.050111      -0.026501       0.007475       0.057177       0.022580      -0.040568      -0.044872       0.009572       0.283335      -0.071271      -0.048461       0.119732              7.365344       7.903809      -0.139373       0.859799       9.298621       2.106239       4.893603          -0.000002
          158              C      18.516847       6.974874      15.300186      -0.228186      27.162935 0.42734611E+03  0.10032793E+05                                 7.872907                            6.852594      -0.063507       1.985760                    0.997116      29.086108      84.351948       0.633144       0.412061      -1.063924      -0.005140       0.083447       0.076310       0.113195      -0.002049      -0.002527       0.037735      -0.058047       0.107209      -0.046988      -0.016240       0.063228              8.486180       8.470487      -0.831344       0.219515       8.448153       1.762681       8.539898          -0.000003
          159              C      17.960271       7.620422      17.596698      -0.218416      26.118892 0.41095258E+03  0.95724384E+04                                 7.726353                            6.757362      -0.154036       1.955307                    0.997138      29.101437      84.595729       0.631076       0.416672      -1.058929       0.047279       0.023489      -0.098432       0.111695      -0.024002      -0.035939      -0.032872      -0.032450       0.049137      -0.065061       0.017100       0.047961              8.299661       7.247423       0.944431       0.772626       6.901952       1.680458      10.749608          -0.000001
          160              C      12.620240       8.171349       0.265268       0.649481      19.588503 0.23943342E+03  0.49217732E+04                                 6.785451                            5.564293       0.000806       2.067567                    0.999684      21.869301      61.710087       0.614473       0.484916      -1.009348       0.052265       0.012515       0.024119       0.058907      -0.029396       0.022309      -0.043600      -0.129840      -0.126974      -0.066269      -0.041211       0.107480              7.394931       7.371273       1.201374       0.205709       5.099450       2.192657       9.714070           0.000000
          161              C      13.978497       9.679300      11.417448       0.695929      19.736633 0.22500015E+03  0.45675676E+04                                 6.875655                            5.442483      -0.152948       2.027268                    0.999212      21.431323      60.694740       0.611169       0.493677      -1.001800      -0.048469      -0.012076      -0.031972       0.059307      -0.015950      -0.075991       0.033245       0.066008       0.078263      -0.064810      -0.042319       0.107129              7.677011       7.219110      -0.773615       2.647958       9.125077      -2.096361       6.686845          -0.000001
          162              C      15.162889       9.898378      12.328448      -0.223408      26.010097 0.39612264E+03  0.90984910E+04                                 7.581378                            6.535996       0.043032       2.019230                    0.998423      28.496727      80.969545       0.659388       0.404413      -1.072037       0.061666      -0.083844       0.040728       0.111765      -0.056511       0.007309      -0.011197      -0.069195      -0.041898      -0.059296      -0.015943       0.075239              8.187153       9.522085      -1.722676       1.846909       7.753947      -0.900127       7.285426           0.000001
          163              C      16.837451       8.154662      11.868403      -0.222926      25.342163 0.40042796E+03  0.92576064E+04                                 7.510454                            6.619148      -0.054081       1.993913                    0.996376      28.786097      83.090660       0.645685       0.410309      -1.064087      -0.086789       0.041602       0.063099       0.115085      -0.033716      -0.033307       0.023832       0.038562       0.080464      -0.052513      -0.014452       0.066965              7.960879       8.806657      -1.540452      -0.155777       8.839282      -0.091857       6.236698          -0.000001
          164              C      17.095816       6.667496      12.013280       0.664056      19.467819 0.23702772E+03  0.48685372E+04                                 6.805191                            5.572011      -0.057388       2.050092                    0.999656      21.857474      62.005694       0.607087       0.491197      -1.004349      -0.003447      -0.039505       0.016967       0.043133       0.013046       0.059293       0.003911       0.046967       0.250170      -0.069903      -0.041227       0.111131              7.402685       8.427673      -1.265865      -1.566010       9.019366      -0.214962       4.761014          -0.000002
          165              C      14.720994       5.324462       9.684120       0.722594      19.472857 0.22219400E+03  0.45059686E+04                                 6.880754                            5.453003      -0.201857       2.015206                    0.999220      21.344807      60.836487       0.601838       0.501846      -0.995596       0.026568       0.020237       0.053732       0.063266       0.071511      -0.031357      -0.030722      -0.074223      -0.129780      -0.067557      -0.046213       0.113771              7.650635       8.319343      -2.719230       1.652376       6.155597       0.519310       8.476964          -0.000000
          166              C      14.241682       5.025246       8.271524      -0.215684      26.833015 0.42925719E+03  0.10100610E+05                                 7.869152                            6.907709      -0.095841       1.967782                    0.998234      29.378539      85.620609       0.624445       0.416852      -1.059625      -0.084705       0.068416      -0.042925       0.117040      -0.010854       0.014259      -0.043076       0.020344      -0.135107      -0.068663       0.018040       0.050623              8.409088       7.823498      -1.324328       2.477303       7.644182      -0.577303       9.759584          -0.000000
          167              C      12.173525       5.253413       6.978577      -0.239702      26.444903 0.43359133E+03  0.10254645E+05                                 7.746084                            6.908116      -0.102914       1.945460                    0.999134      30.411093      89.606864       0.627475       0.412734      -1.059524       0.072514       0.041727       0.045117       0.095052       0.011703       0.063172       0.008997       0.025778      -0.060470      -0.065349      -0.005751       0.071100              8.032198       8.496444       0.532143      -0.311894       7.509829      -0.074244       8.090319           0.000000
          168              C      11.055537       4.793369       7.872695       0.631109      20.485340 0.25972380E+03  0.54542090E+04                                 6.989093                            5.820998      -0.315843       1.949911                    0.999370      22.759344      65.132431       0.596172       0.489232      -1.006069      -0.023164      -0.009025       0.045372       0.051736      -0.063914       0.002901      -0.044260      -0.055945      -0.102332      -0.070423      -0.027939       0.098362              7.327948       7.865427       2.070749      -0.640723       5.898291       1.068073       8.220125          -0.000000
          169              C      10.652295       6.088360      12.494101       0.725260      18.636810 0.21180037E+03  0.42421119E+04                                 6.668269                            5.324276      -0.066896       2.073200                    0.999578      20.820136      58.885062       0.609291       0.501910      -0.996020       0.049492       0.007578       0.026620       0.056705      -0.040092      -0.022992       0.045446      -0.137013      -0.157962      -0.072184      -0.047967       0.120151              7.365950       7.904807       0.860030       0.139261       4.894192      -2.106453       9.298852          -0.000002
          170              C       9.461867       6.025103      11.575310      -0.227487      27.169738 0.42746626E+03  0.10038057E+05                                 7.881838                            6.860171      -0.114698       1.969522                    0.996974      29.097751      84.443729       0.631770       0.412857      -1.063227      -0.006000       0.076656      -0.083817       0.113743      -0.002060       0.000918      -0.037794      -0.082421       0.032361      -0.046656      -0.016503       0.063158              8.496104       8.480033       0.220435       0.834065       8.549615      -1.767142       8.458666          -0.000003
          171              C       8.905293       8.321613      10.929764      -0.217912      26.112219 0.41081764E+03  0.95678055E+04                                 7.722686                            6.754422      -0.146373       1.957533                    0.997105      29.090676      84.537546       0.631516       0.416446      -1.059150       0.047803      -0.099170      -0.024156       0.112709      -0.035504       0.024976       0.033108      -0.042059       0.022037      -0.065574       0.017354       0.048219              8.295595       7.243349       0.771849      -0.943890      10.743347      -1.680143       6.900088          -0.000001
          172              C       9.601925       9.540359      10.378824       0.650118      19.569326 0.23914590E+03  0.49142423E+04                                 6.780613                            5.560667       0.001230       2.067946                    0.999675      21.853899      61.650553       0.614738       0.484866      -1.009404       0.052689       0.024494      -0.012945       0.059529       0.022816       0.029740       0.043630      -0.001138       0.256606      -0.066486      -0.040789       0.107276              7.389492       7.365336       0.204453      -1.199867       9.706669      -2.190959       5.096473          -0.000000
          173              C      13.978520      18.145971      16.407817       0.697741      19.699553 0.22448208E+03  0.45548932E+04                                 6.869568                            5.437669      -0.151514       2.027989                    0.999256      21.413234      60.649513       0.611131       0.493941      -1.001563      -0.048596       0.012838       0.031955       0.059561       0.015627       0.075358       0.033624       0.066871       0.074542      -0.065189      -0.041212       0.106401              7.670341       7.213267       0.773356      -2.645167       9.116225      -2.094327       6.681530          -0.000001
          174              C      15.162910      17.926893      15.496818      -0.224389      26.048500 0.39683337E+03  0.91192166E+04                                 7.592577                            6.545023       0.040671       2.018331                    0.998482      28.515595      81.051865       0.658433       0.404805      -1.071740       0.061027       0.083988      -0.041388       0.111764       0.057759      -0.007092      -0.011086      -0.069961      -0.043853      -0.060230      -0.016496       0.076725              8.200558       9.539460       1.730036      -1.856937       7.766247      -0.905541       7.295967           0.000001
          175              C      10.800787       1.120442      15.956862      -0.221121      25.326321 0.40010138E+03  0.92493618E+04                                 7.513675                            6.622170      -0.064993       1.991003                    0.996309      28.776637      83.095214       0.644618       0.411019      -1.063490      -0.086791      -0.042153      -0.062515       0.114968       0.034393       0.032819       0.024446       0.038819       0.081153      -0.053367      -0.013901       0.067268              7.964280       8.809245       1.542982       0.157254       8.843544      -0.092214       6.240049          -0.000001
          176              C      11.059159       2.607609      15.811985       0.662738      19.492426 0.23740005E+03  0.48780660E+04                                 6.810283                            5.575917      -0.059615       2.049052                    0.999668      21.875405      62.067173       0.606955       0.491115      -1.004398      -0.002976       0.038936      -0.017974       0.042988      -0.014054      -0.059026       0.003625       0.045255       0.251918      -0.070347      -0.040878       0.111224              7.408406       8.434810       1.267622       1.567175       9.026215      -0.215125       4.764194          -0.000002
          177              C       8.684346       3.950643      18.141146       0.722869      19.464478 0.22206469E+03  0.45024704E+04                                 6.876958                            5.449998      -0.205963       2.013807                    0.999229      21.337991      60.801420       0.602269       0.501585      -0.995774       0.025425      -0.020212      -0.054316       0.063287      -0.071217       0.031328      -0.031026      -0.075434      -0.129889      -0.067607      -0.046299       0.113906              7.646475       8.315068       2.717117      -1.652427       6.151880       0.518549       8.472476          -0.000000
          178              C       2.168375       4.249844       1.003565      -0.219003      26.940668 0.43143306E+03  0.10165714E+05                                 7.893388                            6.927696      -0.128751       1.956214                    0.998268      29.457572      85.939089       0.623141       0.417153      -1.059323      -0.083791      -0.069239       0.042502       0.116710       0.011165      -0.014041      -0.043849       0.021157      -0.130902      -0.068404       0.017617       0.050787              8.436344       7.847048       1.333407      -2.491716       7.668769      -0.581137       9.793214           0.000000
          179              C      12.173519       4.021678       2.296512      -0.239008      26.444851 0.43356308E+03  0.10253808E+05                                 7.746704                            6.908469      -0.101858       1.945852                    0.999162      30.408259      89.597703       0.627380       0.412803      -1.059480       0.072736      -0.041756      -0.043884       0.094657      -0.011149      -0.063566       0.008763       0.025259      -0.060383      -0.065798      -0.005285       0.071083              8.033065       8.497667      -0.532420       0.308865       7.509902      -0.076862       8.091627           0.000001
          180              C      11.055532       4.481721       1.402393       0.635175      20.406586 0.25849432E+03  0.54220397E+04                                 6.972976                            5.808236      -0.310873       1.952258                    0.999321      22.702016      64.933700       0.596658       0.489405      -1.005963      -0.023997       0.009182      -0.046303       0.052954       0.063312      -0.003391      -0.043421      -0.054985      -0.102147      -0.069131      -0.028255       0.097386              7.311074       7.847070      -2.066176       0.638402       5.886083       1.064600       8.200071          -0.000000
          181              C      16.688940       3.186745      15.331165       0.726057      18.639688 0.21184088E+03  0.42434697E+04                                 6.671694                            5.326834      -0.065380       2.073397                    0.999559      20.822887      58.912212       0.608744       0.502296      -0.995748       0.050098      -0.006714      -0.026474       0.057059       0.039487       0.022883       0.045618      -0.135774      -0.159071      -0.072277      -0.047308       0.119584              7.369828       7.907974      -0.860426      -0.138978       4.896770      -2.108468       9.304740          -0.000002
          182              C      15.498513       3.250002      16.249955      -0.228520      27.162838 0.42734012E+03  0.10033749E+05                                 7.878966                            6.858035      -0.113179       1.970148                    0.996959      29.089612      84.397826       0.632062       0.412721      -1.063379      -0.006119      -0.076295       0.083776       0.113476       0.001962      -0.001590      -0.036736      -0.083057       0.033751      -0.047212      -0.015172       0.062384              8.492721       8.476827      -0.220262      -0.833199       8.547209      -1.765779       8.454128          -0.000003
          183              C      14.941929       0.953491      16.895501      -0.219077      26.147735 0.41154138E+03  0.95898787E+04                                 7.731155                            6.761153      -0.150779       1.955822                    0.997083      29.125762      84.691356       0.631026       0.416543      -1.058979       0.049074       0.099349       0.024579       0.113502       0.036521      -0.023244       0.033618      -0.042852       0.022011      -0.065483       0.015782       0.049701              8.305024       7.253299      -0.773769       0.945612      10.755429      -1.683281       6.906343          -0.000001
          184              C      21.675250      18.284913      17.446441       0.648288      19.607062 0.23969963E+03  0.49283107E+04                                 6.787128                            5.565504       0.003517       2.068098                    0.999657      21.882338      61.741125       0.614756       0.484588      -1.009581       0.052457      -0.023467       0.013014       0.058922      -0.022632      -0.029206       0.043721      -0.000370       0.261258      -0.067220      -0.041061       0.108282              7.396836       7.373062      -0.206625       1.202251       9.716408      -2.193691       5.101039          -0.000000
          185              C      19.223153      16.407816       9.679297       0.698368      19.695005 0.22442448E+03  0.45533714E+04                                 6.868240                            5.436766      -0.146789       2.029492                    0.999205      21.408882      60.632188       0.611225       0.493904      -1.001596       0.048265       0.031454      -0.012775       0.059009      -0.074964       0.015915      -0.033146      -0.004464      -0.137457      -0.064382      -0.041580       0.105963              7.668754       7.210766       2.644339       0.773009       6.679959       2.093596       9.115538          -0.000001
          186              C      18.038761      15.496817       9.898374      -0.224365      26.024273 0.39637572E+03  0.91056863E+04                                 7.585992                            6.539806       0.041745       2.018940                    0.998458      28.501289      80.986581       0.658941       0.404626      -1.071904      -0.062321      -0.042187      -0.083626       0.112504       0.006100       0.057735       0.011456      -0.013686       0.126795      -0.060435      -0.016140       0.076575              8.192716       9.528008       1.852370       1.727579       7.290649       0.901378       7.759492           0.000001
          187              C      16.364194      15.956860       8.154658      -0.218534      25.240665 0.39829298E+03  0.91967162E+04                                 7.494848                            6.605254      -0.058142       1.993816                    0.996303      28.713551      82.851930       0.645756       0.410778      -1.063694       0.086579      -0.062575       0.040963       0.114410      -0.033024       0.033772      -0.024078      -0.021786      -0.097505      -0.052573      -0.014320       0.066893              7.944193       8.787781      -0.153138       1.533415       6.226577       0.092118       8.818222          -0.000001
          188              C      16.105824      15.811982       6.667490       0.660677      19.531609 0.23799033E+03  0.48931440E+04                                 6.818462                            5.582338      -0.063914       2.047475                    0.999675      21.902705      62.159716       0.606699       0.491026      -1.004462       0.002885      -0.018021      -0.039394       0.043416       0.059467      -0.014082      -0.003469      -0.102630      -0.195484      -0.070803      -0.040786       0.111589              7.417415       8.445305      -1.569547       1.268214       4.769217       0.215816       9.037722          -0.000002
          189              C      18.480647      18.141140       5.324457       0.724378      19.451764 0.22189121E+03  0.44982893E+04                                 6.874618                            5.448225      -0.200242       2.015985                    0.999263      21.334545      60.796625       0.602279       0.501651      -0.995694      -0.026257      -0.054428       0.020085       0.063681      -0.032038      -0.071509       0.030643       0.027417       0.178126      -0.068484      -0.045717       0.114201              7.643846       8.310844       1.650495       2.715783       8.470356      -0.519124       6.150338          -0.000000
          190              C      12.923266       1.003568       5.025243      -0.217695      26.897569 0.43054144E+03  0.10139546E+05                                 7.883921                            6.919361      -0.125406       1.957567                    0.998303      29.428106      85.833696       0.623669       0.417012      -1.059404       0.083920       0.042299       0.069474       0.116869       0.013603       0.011697       0.043324       0.077165       0.036088      -0.068456       0.017454       0.051002              8.425958       7.839416       2.485195       1.329700       9.780375       0.579350       7.658082           0.000000
          191              C       2.918125       2.296515       5.253410      -0.237716      26.408588 0.43275464E+03  0.10230042E+05                                 7.740097                            6.902433      -0.103212       1.945849                    0.999163      30.383235      89.507302       0.627591       0.412852      -1.059436      -0.072145      -0.043707       0.042160       0.094301       0.063339      -0.011176      -0.008987       0.042962      -0.006527      -0.065805      -0.004976       0.070781              8.026219       8.489666      -0.308382      -0.529418       8.084253       0.077376       7.504738           0.000000
          192              C       4.036111       1.402396       4.793366       0.632136      20.459524 0.25931813E+03  0.54431444E+04                                 6.982035                            5.815606      -0.316116       1.950430                    0.999358      22.734330      65.029325       0.596624       0.489089      -1.006219       0.022987      -0.046278      -0.008810       0.052418       0.002518       0.063867       0.044539       0.023192       0.133152      -0.070820      -0.027195       0.098015              7.320465       7.856527      -0.639870      -2.068551       8.211916      -1.066364       5.892951          -0.000000
          193              C      10.476043      15.331161       6.088354       0.724971      18.630897 0.21172260E+03  0.42397361E+04                                 6.664480                            5.321577      -0.068339       2.072958                    0.999573      20.810979      58.834047       0.609803       0.501585      -0.996282      -0.050089      -0.026655       0.007717       0.057263      -0.023594       0.040403      -0.044970       0.011631       0.284004      -0.072776      -0.047245       0.120021              7.361591       7.900498       0.139555      -0.859965       9.292922       2.104626       4.891352          -0.000002
          194              C      11.666472      16.249951       6.025097      -0.225863      27.123442 0.42653911E+03  0.10011537E+05                                 7.875541                            6.854781      -0.116619       1.969267                    0.996914      29.072996      84.370828       0.631691       0.413104      -1.062995       0.006389       0.082379       0.076006       0.112268       0.001982       0.001698       0.038130      -0.057019       0.107371      -0.046476      -0.016939       0.063415              8.489061       8.472307       0.832209      -0.220409       8.450704       1.763070       8.544173          -0.000003
          195              C      12.223054      16.895498       8.321609      -0.217759      26.084808 0.41025502E+03  0.95506500E+04                                 7.713637                            6.746628      -0.143057       1.958828                    0.997185      29.073473      84.447125       0.632377       0.416055      -1.059485      -0.048013       0.023325      -0.098269       0.111830       0.023981       0.035798      -0.032865      -0.034169       0.050348      -0.065256       0.016944       0.048313              8.285465       7.236073      -0.941159      -0.770204       6.892897       1.675780      10.727426          -0.000001
          196              C      11.526427      17.446439       9.540356       0.651033      19.555162 0.23894647E+03  0.49093573E+04                                 6.779349                            5.559850       0.003369       2.068798                    0.999676      21.844409      61.628567       0.614505       0.485128      -1.009219      -0.052860       0.013199       0.025127       0.059998       0.029046      -0.021894      -0.043694      -0.129228      -0.127496      -0.065878      -0.041269       0.107147              7.387963       7.364797      -1.199931      -0.204594       5.094861       2.189952       9.704231           0.000000
          197              C      19.223147      11.417456      18.145969       0.696992      19.721964 0.22478514E+03  0.45622663E+04                                 6.872495                            5.439865      -0.149978       2.028107                    0.999256      21.424933      60.677106       0.611298       0.493674      -1.001768       0.048083      -0.031525       0.012012       0.058738       0.075154      -0.015832      -0.033096      -0.004646      -0.139400      -0.064633      -0.041750       0.106383              7.673543       7.215813      -2.646506      -0.773254       6.684129       2.095117       9.120688          -0.000001
          198              C      18.038758      12.328455      17.926891      -0.224711      26.040906 0.39670513E+03  0.91154686E+04                                 7.590023                            6.543219       0.038095       2.017726                    0.998421      28.514874      81.044380       0.658641       0.404712      -1.071809      -0.062346       0.041238       0.082985       0.111688      -0.006676      -0.056908       0.012154      -0.013532       0.128770      -0.059765      -0.016803       0.076568              8.197139       9.534650      -1.854066      -1.727475       7.293860       0.903093       7.762908           0.000001
          199              C      10.327530      11.868398       1.120431      -0.222361      25.329126 0.40018367E+03  0.92505464E+04                                 7.508669                            6.617853      -0.057677       1.993134                    0.996401      28.773669      83.048417       0.645642       0.410399      -1.064029       0.085652       0.062322      -0.041066       0.113607       0.032927      -0.033830      -0.023549      -0.020870      -0.098441      -0.052670      -0.013903       0.066572              7.958751       8.803733       0.156006      -1.539443       6.235585       0.091810       8.836935          -0.000002
          200              C      10.069162      12.013276       2.607598       0.661856      19.509260 0.23765667E+03  0.48849004E+04                                 6.815989                            5.580401      -0.063734       2.047572                    0.999681      21.888108      62.123199       0.606441       0.491374      -1.004216       0.002597       0.017435       0.038994       0.042793      -0.059117       0.013783      -0.004108      -0.103155      -0.193914      -0.070051      -0.041231       0.111282              7.414578       8.442143       1.568978      -1.267172       4.767697       0.215744       9.033895          -0.000002
          201              C      12.443976       9.684118       3.950631       0.723166      19.453190 0.22192998E+03  0.44992694E+04                                 6.875399                            5.449089      -0.201817       2.015394                    0.999265      21.335021      60.799182       0.602167       0.501722      -0.995659      -0.025925       0.054231      -0.020100       0.063381       0.030870       0.071832       0.030684       0.028157       0.178571      -0.067528      -0.046795       0.114323              7.644638       8.312014      -1.650615      -2.716193       8.471108      -0.519342       6.150794          -0.000000
          202              C      12.923283       8.271523       4.249846      -0.215605      26.827661 0.42913933E+03  0.10097979E+05                                 7.869816                            6.907667      -0.129403       1.957216                    0.998272      29.382199      85.655041       0.624272       0.416961      -1.059468       0.083024      -0.043791      -0.069245       0.116643      -0.013550      -0.011304       0.043517       0.077596       0.035737      -0.068778       0.017989       0.050789              8.410339       7.823445      -2.476466      -1.324425       9.760199       0.578362       7.647372           0.000000
          203              C      14.991436       6.978576       4.021678      -0.236871      26.374792 0.43201292E+03  0.10207350E+05                                 7.732236                            6.895853      -0.100054       1.947301                    0.999167      30.350703      89.366608       0.628028       0.412772      -1.059567      -0.071741       0.044555      -0.041120       0.093930      -0.062619       0.011540      -0.008738       0.043368      -0.004899      -0.065454      -0.004552       0.070006              8.017973       8.481027       0.309164       0.529639       8.075696       0.077059       7.497196           0.000000
          204              C       4.036126       7.872694       4.481723       0.632787      20.449316 0.25916517E+03  0.54394838E+04                                 6.981346                            5.814952      -0.313192       1.951284                    0.999298      22.732027      65.033819       0.596456       0.489268      -1.006062       0.024423       0.046424       0.009452       0.053301      -0.003268      -0.063790       0.043754       0.022902       0.133153      -0.069706      -0.028065       0.097771              7.319875       7.856261       0.639305       2.068666       8.210807      -1.066518       5.892556          -0.000000
          205              C      16.512684      12.494096       3.186735       0.725036      18.636786 0.21179784E+03  0.42419171E+04                                 6.667670                            5.323912      -0.064671       2.073772                    0.999536      20.818191      58.872599       0.609388       0.501847      -0.996082      -0.050110       0.026502      -0.007477       0.057177       0.022580      -0.040568      -0.044873       0.009571       0.283334      -0.071271      -0.048461       0.119733              7.365333       7.903793      -0.139378       0.859799       9.298605       2.106240       4.893600          -0.000002
          206              C       5.629809      11.575307       3.249991      -0.228186      27.162924 0.42734564E+03  0.10032778E+05                                 7.872904                            6.852590      -0.063504       1.985762                    0.997116      29.086080      84.351824       0.633144       0.412061      -1.063924       0.005140      -0.083447      -0.076311       0.113195      -0.002048      -0.002527       0.037734      -0.058048       0.107211      -0.046989      -0.016238       0.063228              8.486178       8.470482      -0.831345       0.219516       8.448146       1.762685       8.539905          -0.000003
          207              C       6.186385      10.929759       0.953479      -0.218416      26.118865 0.41095202E+03  0.95724226E+04                                 7.726352                            6.757360      -0.154048       1.955305                    0.997137      29.101410      84.595657       0.631075       0.416672      -1.058929      -0.047279      -0.023487       0.098431       0.111695      -0.024001      -0.035940      -0.032873      -0.032445       0.049144      -0.065060       0.017098       0.047962              8.299660       7.247426       0.944430       0.772624       6.901940       1.680453      10.749613          -0.000001
          208              C      11.526416      10.378832      18.284909       0.649483      19.588468 0.23943289E+03  0.49217597E+04                                 6.785446                            5.564289       0.000811       2.067569                    0.999684      21.869270      61.709990       0.614473       0.484916      -1.009348      -0.052266      -0.012512      -0.024120       0.058907      -0.029396       0.022308      -0.043600      -0.129840      -0.126976      -0.066269      -0.041211       0.107480              7.394924       7.371270       1.201372       0.205708       5.099442       2.192651       9.714061           0.000000
          209              C      10.168159       8.870881       7.132729       0.695929      19.736639 0.22500022E+03  0.45675696E+04                                 6.875657                            5.442484      -0.152950       2.027267                    0.999212      21.431331      60.694776       0.611169       0.493677      -1.001800       0.048469       0.012076       0.031973       0.059307      -0.015950      -0.075991       0.033245       0.066008       0.078263      -0.064810      -0.042319       0.107129              7.677014       7.219113      -0.773615       2.647960       9.125080      -2.096361       6.686848          -0.000001
          210              C       8.983767       8.651803       6.221729      -0.223408      26.010127 0.39612315E+03  0.90985063E+04                                 7.581384                            6.536001       0.043028       2.019228                    0.998423      28.496759      80.969673       0.659388       0.404413      -1.072037      -0.061666       0.083844      -0.040728       0.111765      -0.056511       0.007308      -0.011197      -0.069194      -0.041896      -0.059296      -0.015942       0.075238              8.187160       9.522094      -1.722678       1.846911       7.753954      -0.900127       7.285433           0.000001
          211              C       7.309205      10.395519       6.681774      -0.222926      25.342175 0.40042814E+03  0.92576121E+04                                 7.510457                            6.619150      -0.054082       1.993913                    0.996376      28.786107      83.090704       0.645685       0.410309      -1.064087       0.086789      -0.041601      -0.063099       0.115085      -0.033716      -0.033307       0.023832       0.038562       0.080464      -0.052513      -0.014452       0.066965              7.960883       8.806660      -1.540453      -0.155778       8.839287      -0.091855       6.236701          -0.000001
          212              C       7.050840      11.882685       6.536897       0.664056      19.467825 0.23702775E+03  0.48685383E+04                                 6.805193                            5.572012      -0.057389       2.050092                    0.999656      21.857477      62.005709       0.607087       0.491197      -1.004349       0.003446       0.039505      -0.016967       0.043133       0.013046       0.059293       0.003911       0.046966       0.250170      -0.069903      -0.041227       0.111130              7.402687       8.427677      -1.265865      -1.566011       9.019371      -0.214960       4.761014          -0.000002
          213              C       9.425662      13.225719       8.866057       0.722593      19.472861 0.22219408E+03  0.45059705E+04                                 6.880754                            5.453003      -0.201858       2.015206                    0.999220      21.344812      60.836502       0.601838       0.501846      -0.995596      -0.026568      -0.020237      -0.053732       0.063266       0.071511      -0.031357      -0.030722      -0.074223      -0.129780      -0.067557      -0.046213       0.113771              7.650634       8.319343      -2.719231       1.652373       6.155598       0.519312       8.476960          -0.000000
          214              C       9.904974      13.524935      10.278653      -0.215684      26.833010 0.42925715E+03  0.10100609E+05                                 7.869150                            6.907708      -0.095841       1.967782                    0.998234      29.378537      85.620596       0.624445       0.416852      -1.059625       0.084705      -0.068416       0.042925       0.117040      -0.010854       0.014259      -0.043076       0.020344      -0.135107      -0.068662       0.018040       0.050623              8.409084       7.823494      -1.324328       2.477300       7.644182      -0.577302       9.759577          -0.000000
          215              C      11.973131      13.296768      11.571600      -0.239701      26.444870 0.43359074E+03  0.10254627E+05                                 7.746077                            6.908111      -0.102910       1.945461                    0.999134      30.411052      89.606700       0.627475       0.412734      -1.059524      -0.072514      -0.041727      -0.045117       0.095052       0.011704       0.063172       0.008997       0.025779      -0.060468      -0.065349      -0.005752       0.071101              8.032189       8.496436       0.532144      -0.311894       7.509821      -0.074244       8.090309           0.000000
          216              C      13.091119      13.756812      10.677482       0.631108      20.485343 0.25972388E+03  0.54542107E+04                                 6.989092                            5.820998      -0.315840       1.949912                    0.999370      22.759344      65.132417       0.596172       0.489231      -1.006069       0.023164       0.009025      -0.045372       0.051736      -0.063914       0.002901      -0.044260      -0.055945      -0.102330      -0.070423      -0.027939       0.098361              7.327946       7.865426       2.070749      -0.640722       5.898291       1.068074       8.220121          -0.000000
          217              C      13.494361      12.461821       6.056076       0.725259      18.636815 0.21180044E+03  0.42421134E+04                                 6.668270                            5.324276      -0.066895       2.073201                    0.999578      20.820140      58.885073       0.609291       0.501910      -0.996020      -0.049492      -0.007578      -0.026620       0.056705      -0.040092      -0.022992       0.045446      -0.137013      -0.157963      -0.072184      -0.047967       0.120151              7.365951       7.904806       0.860030       0.139262       4.894193      -2.106453       9.298853          -0.000002
          218              C      14.684789      12.525078       6.974867      -0.227487      27.169731 0.42746610E+03  0.10038052E+05                                 7.881838                            6.860170      -0.114699       1.969522                    0.996974      29.097746      84.443716       0.631770       0.412857      -1.063227       0.006000      -0.076656       0.083817       0.113743      -0.002060       0.000918      -0.037794      -0.082422       0.032361      -0.046656      -0.016503       0.063159              8.496104       8.480033       0.220435       0.834066       8.549615      -1.767140       8.458665          -0.000003
          219              C      15.241363      10.228568       7.620413      -0.217912      26.112223 0.41081768E+03  0.95678065E+04                                 7.722686                            6.754422      -0.146372       1.957533                    0.997105      29.090675      84.537535       0.631516       0.416446      -1.059151      -0.047803       0.099170       0.024156       0.112709      -0.035503       0.024975       0.033107      -0.042059       0.022037      -0.065573       0.017354       0.048219              8.295595       7.243349       0.771848      -0.943889      10.743349      -1.680142       6.900087          -0.000001
          220              C      14.544731       9.009822       8.171353       0.650118      19.569323 0.23914585E+03  0.49142412E+04                                 6.780612                            5.560667       0.001230       2.067946                    0.999675      21.853898      61.650552       0.614738       0.484866      -1.009404      -0.052689      -0.024494       0.012946       0.059529       0.022815       0.029740       0.043630      -0.001137       0.256606      -0.066486      -0.040789       0.107276              7.389492       7.365335       0.204453      -1.199866       9.706668      -2.190959       5.096472          -0.000000
          221              C      10.168136       0.404210       2.142360       0.697743      19.699593 0.22448216E+03  0.45548959E+04                                 6.869599                            5.437688      -0.151408       2.028027                    0.999256      21.413176      60.649379       0.611127       0.493944      -1.001561       0.048598      -0.012840      -0.031954       0.059562       0.015628       0.075358       0.033623       0.066878       0.074544      -0.065188      -0.041214       0.106402              7.670377       7.213294       0.773342      -2.645182       9.116287      -2.094324       6.681549          -0.000001
          222              C       8.983746       0.623288       3.053359      -0.224390      26.048559 0.39683419E+03  0.91192411E+04                                 7.592591                            6.545031       0.040665       2.018328                    0.998482      28.515632      81.052016       0.658432       0.404805      -1.071740      -0.061028      -0.083989       0.041389       0.111766       0.057756      -0.007094      -0.011083      -0.069958      -0.043853      -0.060226      -0.016495       0.076721              8.200577       9.539478       1.730045      -1.856945       7.766262      -0.905552       7.295991           0.000001
          223              C      13.345869      17.429739       2.593315      -0.221120      25.326311 0.40010112E+03  0.92493539E+04                                 7.513673                            6.622168      -0.064990       1.991003                    0.996309      28.776626      83.095170       0.644618       0.411019      -1.063490       0.086790       0.042152       0.062515       0.114967       0.034393       0.032820       0.024447       0.038823       0.081156      -0.053368      -0.013902       0.067270              7.964278       8.809238       1.542985       0.157251       8.843546      -0.092216       6.240051          -0.000001
          224              C      13.087497      15.942572       2.738192       0.662737      19.492433 0.23740022E+03  0.48780699E+04                                 6.810282                            5.575917      -0.059611       2.049053                    0.999668      21.875408      62.067162       0.606955       0.491114      -1.004398       0.002977      -0.038935       0.017974       0.042987      -0.014054      -0.059026       0.003625       0.045254       0.251916      -0.070346      -0.040878       0.111224              7.408404       8.434799       1.267624       1.567174       9.026218      -0.215126       4.764195          -0.000002
          225              C      15.462310      14.599538       0.409031       0.722878      19.464413 0.22206373E+03  0.45024494E+04                                 6.876972                            5.450007      -0.206029       2.013788                    0.999229      21.337965      60.801488       0.602264       0.501589      -0.995771      -0.025422       0.020209       0.054319       0.063287      -0.071222       0.031329      -0.031029      -0.075430      -0.129887      -0.067608      -0.046303       0.113911              7.646490       8.315036       2.717109      -1.652438       6.151905       0.518561       8.472528          -0.000000
          226              C      21.978281      14.300337      17.546612      -0.219005      26.940920 0.43143719E+03  0.10165843E+05                                 7.893467                            6.927753      -0.128803       1.956196                    0.998268      29.457762      85.939984       0.623135       0.417156      -1.059320       0.083792       0.069236      -0.042499       0.116708       0.011159      -0.014037      -0.043849       0.021163      -0.130893      -0.068402       0.017623       0.050779              8.436438       7.847113       1.333420      -2.491791       7.668850      -0.581167       9.793351           0.000000
          227              C      11.973137      14.528503      16.253665      -0.239002      26.444949 0.43356336E+03  0.10253827E+05                                 7.746762                            6.908502      -0.101907       1.945837                    0.999161      30.408357      89.598373       0.627374       0.412806      -1.059477      -0.072731       0.041757       0.043890       0.094656      -0.011143      -0.063565       0.008766       0.025255      -0.060379      -0.065797      -0.005282       0.071080              8.033134       8.497787      -0.532462       0.308866       7.509988      -0.076883       8.091626           0.000000
          228              C      13.091124      14.068460      17.147784       0.635171      20.406538 0.25849402E+03  0.54220320E+04                                 6.972953                            5.808221      -0.310913       1.952244                    0.999321      22.702079      64.933884       0.596661       0.489403      -1.005964       0.023997      -0.009178       0.046295       0.052947       0.063310      -0.003392      -0.043420      -0.054989      -0.102173      -0.069130      -0.028259       0.097388              7.311047       7.847084      -2.066167       0.638450       5.886039       1.064520       8.200018          -0.000000
          229              C       7.457716      15.363436       3.219012       0.726056      18.639859 0.21184295E+03  0.42435151E+04                                 6.671710                            5.326846      -0.065334       2.073410                    0.999559      20.822857      58.911861       0.608747       0.502293      -0.995751      -0.050097       0.006708       0.026474       0.057057       0.039488       0.022885       0.045619      -0.135772      -0.159061      -0.072276      -0.047308       0.119584              7.369842       7.908030      -0.860454      -0.138987       4.896795      -2.108471       9.304700          -0.000002
          230              C       8.648143      15.300179       2.300222      -0.228520      27.162828 0.42733915E+03  0.10033715E+05                                 7.878939                            6.858004      -0.113148       1.970157                    0.996959      29.089574      84.397520       0.632067       0.412719      -1.063381       0.006116       0.076292      -0.083778       0.113475       0.001964      -0.001586      -0.036737      -0.083051       0.033758      -0.047210      -0.015172       0.062383              8.492692       8.476743      -0.220245      -0.833212       8.547230      -1.765764       8.454103          -0.000003
          231              C       9.204727      17.596690       1.654676      -0.219088      26.147871 0.41154588E+03  0.95900030E+04                                 7.731141                            6.761155      -0.150750       1.955827                    0.997083      29.125939      84.691764       0.631031       0.416538      -1.058982      -0.049073      -0.099347      -0.024579       0.113500       0.036518      -0.023243       0.033616      -0.042849       0.022022      -0.065480       0.015782       0.049698              8.304995       7.253289      -0.773800       0.945606      10.755355      -1.683282       6.906341          -0.000001
          232              C       2.471406       0.265268       1.103736       0.648300      19.606913 0.23969705E+03  0.49282489E+04                                 6.787117                            5.565492       0.003548       2.068111                    0.999657      21.882284      61.741103       0.614753       0.484591      -1.009578      -0.052458       0.023469      -0.013019       0.058925      -0.022636      -0.029209       0.043720      -0.000372       0.261273      -0.067225      -0.041062       0.108287              7.396822       7.373053      -0.206569       1.202224       9.716388      -2.193679       5.101026          -0.000000
          233              N       6.710355       3.476309       9.941040      -0.396118      34.670855 0.57474362E+03  0.14328827E+05                                 9.084670                            7.866590      -0.258409       1.922183                    0.998639      30.061493      85.824189       0.608470       0.403766      -1.084421       0.131989      -0.133063      -0.158450       0.245425       0.006586       0.169802      -0.033185      -0.112112      -0.067417      -0.206587       0.064692       0.141895              9.956697      11.622874       0.253547       4.214250       8.054034       0.884320      10.193182          -0.000002
          234              N      10.197158      17.019973      12.610967      -0.400727      34.430682 0.61327526E+03  0.15597937E+05                                 9.058238                            8.149436      -0.438318       1.845896                    0.998877      31.346436      91.505892       0.593012       0.406098      -1.078804       0.047888      -0.096542       0.204528       0.231182       0.111299      -0.037555       0.109650       0.134527      -0.012364      -0.196108       0.059138       0.136970              9.507819      10.243732       2.686233       0.210776       8.714748       1.177146       9.564977          -0.000001
          235              N      12.536925       1.264017      11.483302      -0.378768      32.627740 0.55537155E+03  0.13734651E+05                                 8.652287                            7.682239      -0.294530       1.908498                    0.999063      29.904866      85.174370       0.621511       0.398495      -1.087438      -0.164390       0.167151      -0.013438       0.234828       0.091047       0.040799       0.013230      -0.202258       0.348808      -0.197782       0.064877       0.132904              9.259081       6.570176      -0.208640       1.050370       8.800001       2.358022      12.407068          -0.000002
          236              N      12.747015       5.798796      17.884226      -0.391732      34.540199 0.57196262E+03  0.14242152E+05                                 9.061828                            7.847329      -0.257195       1.923348                    0.998582      29.993992      85.578172       0.609243       0.403745      -1.084440       0.133197       0.131488       0.158789       0.245448      -0.007939      -0.169216      -0.033640      -0.113690      -0.071085      -0.206921       0.066463       0.140458              9.930864      11.588973      -0.255129      -4.200773       8.039806       0.880988      10.163812          -0.000002
          237              N      10.197145      10.805298      15.214299      -0.400326      34.393711 0.61256991E+03  0.15576837E+05                                 9.054042                            8.146053      -0.436039       1.846975                    0.998809      31.331199      91.477473       0.592942       0.406228      -1.078626       0.047461       0.095981      -0.204910       0.231199      -0.110965       0.037872       0.109405       0.133401      -0.013644      -0.195558       0.059060       0.136498              9.503403      10.236292      -2.680698      -0.207875       8.711102       1.179754       9.562816          -0.000001
          238              N      18.573594       8.011087      16.341964      -0.377188      32.587629 0.55444494E+03  0.13706094E+05                                 8.645554                            7.676267      -0.290554       1.909834                    0.999025      29.885346      85.102911       0.621696       0.398541      -1.087400      -0.165008      -0.165977       0.013798       0.234449      -0.091894      -0.040811       0.012923      -0.201745       0.348607      -0.198132       0.065343       0.132790              9.251629       6.565006       0.206661      -1.050498       8.793856       2.354098      12.396024          -0.000002
          239              N      15.765344       8.609142      12.751392      -0.394946      34.632001 0.57391851E+03  0.14303011E+05                                 9.076811                            7.860047      -0.257525       1.922705                    0.998653      30.041728      85.749936       0.608832       0.403675      -1.084491       0.132400       0.158614      -0.133624       0.246056      -0.169701       0.007072       0.033582      -0.021506       0.202011      -0.206612       0.064886       0.141725              9.947624      11.610469      -4.209077       0.253394      10.183510      -0.882958       8.048893          -0.000002
          240              N      13.215453       5.939213       7.744884      -0.401885      34.452470 0.61393365E+03  0.15620789E+05                                 9.066523                            8.157470      -0.439146       1.845805                    0.998813      31.365848      91.617182       0.592248       0.406463      -1.078430       0.047183      -0.205453      -0.096072       0.231661       0.037802       0.111201      -0.108462       0.075487      -0.193719      -0.195095       0.057999       0.137096              9.515958      10.250315      -0.207838       2.686766       9.575013      -1.176631       8.722545          -0.000002
          241              N       9.518613       7.066880      10.539098      -0.379178      32.643905 0.55562701E+03  0.13741652E+05                                 8.652461                            7.682024      -0.290486       1.909431                    0.999035      29.912313      85.179544       0.621801       0.398290      -1.087649      -0.164789       0.013456       0.165822       0.234165      -0.039943       0.091986      -0.013402      -0.275321       0.129208      -0.198144       0.065420       0.132724              9.259406       6.570059      -1.050823      -0.208541      12.407334      -2.358634       8.800825          -0.000003
          242              N       9.728676       0.665962      15.073874      -0.394359      34.613233 0.57349495E+03  0.14290206E+05                                 9.072498                            7.855546      -0.261182       1.921534                    0.998603      30.036994      85.737301       0.609176       0.403510      -1.084571       0.132854      -0.158339       0.131889       0.245186       0.169819      -0.007759       0.034078      -0.022357       0.203231      -0.207121       0.065449       0.141673              9.943394      11.604427       4.207146      -0.256160      10.176181      -0.882652       8.049573          -0.000002
          243              N      13.215443       3.335878       1.530204      -0.400833      34.418537 0.61304419E+03  0.15592604E+05                                 9.058942                            8.149393      -0.437311       1.846355                    0.998787      31.348762      91.552869       0.592774       0.406247      -1.078566       0.047710       0.205480       0.094647       0.231206      -0.037228      -0.111677      -0.109176       0.073905      -0.194869      -0.195765       0.058331       0.137434              9.508911      10.242583       0.208848      -2.684551       9.567382      -1.179910       8.716768          -0.000001
          244              N      15.555256       2.208225      17.286168      -0.377973      32.603608 0.55474754E+03  0.13715266E+05                                 8.650168                            7.680082      -0.292025       1.909450                    0.999036      29.888959      85.114822       0.621340       0.398720      -1.087292      -0.164459      -0.012121      -0.166338       0.234226       0.040752      -0.091167      -0.013593      -0.275791       0.130777      -0.198125       0.065047       0.133078              9.256839       6.568469       1.052233       0.208969      12.405031      -2.357344       8.797016          -0.000002
          245              N      17.436301      15.073872       8.609137      -0.396118      34.670861 0.57474373E+03  0.14328831E+05                                 9.084673                            7.866591      -0.258410       1.922183                    0.998639      30.061498      85.824215       0.608470       0.403766      -1.084421      -0.131989       0.133063       0.158450       0.245425       0.006586       0.169803      -0.033185      -0.112112      -0.067417      -0.206587       0.064692       0.141895              9.956699      11.622882       0.253546       4.214252       8.054037       0.884319      10.193179          -0.000002
          246              N      13.949498       1.530208       5.939210      -0.400727      34.430687 0.61327526E+03  0.15597938E+05                                 9.058241                            8.149437      -0.438323       1.845895                    0.998877      31.346444      91.505934       0.593012       0.406098      -1.078804      -0.047888       0.096541      -0.204527       0.231181       0.111300      -0.037555       0.109651       0.134527      -0.012363      -0.196108       0.059138       0.136970              9.507822      10.243738       2.686234       0.210776       8.714747       1.177144       9.564981          -0.000001
          247              N      11.609731      17.286164       7.066875      -0.378769      32.627753 0.55537188E+03  0.13734661E+05                                 8.652288                            7.682240      -0.294529       1.908498                    0.999063      29.904880      85.174414       0.621511       0.398495      -1.087438       0.164390      -0.167152       0.013438       0.234829       0.091047       0.040799       0.013229      -0.202257       0.348808      -0.197782       0.064878       0.132904              9.259082       6.570176      -0.208640       1.050369       8.800003       2.358022      12.407067          -0.000003
          248              N      11.399641      12.751385       0.665951      -0.391732      34.540204 0.57196289E+03  0.14242162E+05                                 9.061836                            7.847337      -0.257202       1.923346                    0.998582      29.993992      85.578228       0.609242       0.403746      -1.084439      -0.133198      -0.131488      -0.158790       0.245448      -0.007938      -0.169216      -0.033639      -0.113688      -0.071083      -0.206921       0.066462       0.140459              9.930872      11.588974      -0.255124      -4.200774       8.039814       0.880991      10.163828          -0.000002
          249              N      13.949511       7.744883       3.335878      -0.400326      34.393726 0.61257004E+03  0.15576841E+05                                 9.054042                            8.146051      -0.436037       1.846975                    0.998809      31.331222      91.477547       0.592943       0.406228      -1.078627      -0.047461      -0.095980       0.204910       0.231198      -0.110965       0.037872       0.109405       0.133400      -0.013643      -0.195558       0.059061       0.136498              9.503405      10.236291      -2.680698      -0.207872       8.711101       1.179758       9.562823          -0.000001
          250              N       5.573062      10.539094       2.208213      -0.377189      32.587652 0.55444516E+03  0.13706100E+05                                 8.645553                            7.676263      -0.290545       1.909837                    0.999026      29.885359      85.102923       0.621696       0.398540      -1.087401       0.165008       0.165978      -0.013798       0.234450      -0.091895      -0.040810       0.012922      -0.201746       0.348606      -0.198133       0.065344       0.132788              9.251629       6.565007       0.206658      -1.050499       8.793849       2.354098      12.396031          -0.000003
          251              N       8.381312       9.941039       5.798785      -0.394946      34.632011 0.57391863E+03  0.14303015E+05                                 9.076815                            7.860050      -0.257529       1.922704                    0.998652      30.041735      85.749981       0.608832       0.403675      -1.084490      -0.132400      -0.158613       0.133624       0.246056      -0.169701       0.007073       0.033582      -0.021507       0.202011      -0.206612       0.064886       0.141725              9.947629      11.610474      -4.209080       0.253393      10.183516      -0.882957       8.048897          -0.000002
          252              N      10.931203      12.610968      10.805293      -0.401885      34.452471 0.61393374E+03  0.15620791E+05                                 9.066520                            8.157468      -0.439142       1.845806                    0.998813      31.365846      91.617153       0.592249       0.406463      -1.078430      -0.047183       0.205453       0.096072       0.231661       0.037802       0.111201      -0.108463       0.075487      -0.193718      -0.195094       0.057999       0.137096              9.515953      10.250310      -0.207838       2.686762       9.575011      -1.176631       8.722538          -0.000001
          253              N      14.628043      11.483301       8.011079      -0.379178      32.643908 0.55562707E+03  0.13741654E+05                                 8.652461                            7.682025      -0.290486       1.909431                    0.999035      29.912315      85.179551       0.621801       0.398290      -1.087649       0.164788      -0.013456      -0.165822       0.234165      -0.039943       0.091986      -0.013402      -0.275321       0.129208      -0.198144       0.065420       0.132724              9.259406       6.570059      -1.050823      -0.208540      12.407336      -2.358633       8.800824          -0.000002
          254              N      14.417980      17.884219       3.476303      -0.394359      34.613184 0.57349334E+03  0.14290156E+05                                 9.072493                            7.855537      -0.261188       1.921533                    0.998603      30.036943      85.737121       0.609176       0.403510      -1.084571      -0.132854       0.158338      -0.131889       0.245185       0.169819      -0.007761       0.034078      -0.022358       0.203228      -0.207121       0.065449       0.141672              9.943393      11.604415       4.207150      -0.256164      10.176186      -0.882662       8.049579          -0.000002
          255              N      10.931213      15.214303      17.019973      -0.400822      34.418534 0.61304020E+03  0.15592434E+05                                 9.058809                            8.149251      -0.437324       1.846344                    0.998787      31.348586      91.551332       0.592793       0.406235      -1.078577      -0.047701      -0.205485      -0.094639       0.231206      -0.037230      -0.111663      -0.109183       0.073927      -0.194862      -0.195762       0.058334       0.137428              9.508782      10.242429       0.208798      -2.684577       9.567342      -1.179923       8.716575          -0.000002
          256              N       8.591400      16.341956       1.264009      -0.377945      32.603044 0.55473564E+03  0.13714933E+05                                 8.650208                            7.680118      -0.292051       1.909453                    0.999036      29.888595      85.114359       0.621323       0.398732      -1.087281       0.164444       0.012112       0.166329       0.234209       0.040764      -0.091148      -0.013589      -0.275775       0.130753      -0.198107       0.065033       0.133073              9.256882       6.568411       1.052143       0.208962      12.405160      -2.357413       8.797075          -0.000003
          257              O       4.468340       2.016225      10.041025      -0.705801      46.928666 0.83706593E+03  0.22549790E+05                                10.423000                            9.143750      -0.293905       1.914407                    0.995073      31.243591      87.850920       0.607020       0.374559      -1.123376      -0.002777      -0.021291      -0.053067       0.057246      -0.072242      -0.019032      -0.031177       0.024385       0.074248      -0.096410       0.034420       0.061990             11.076213       8.643551       0.836471      -2.414842       8.980854       1.098711      15.604234          -0.000002
          258              O       4.452642       1.571576       7.860081      -0.621763      41.712751 0.62227528E+03  0.15484171E+05                                 9.536058                            7.748177       0.234440       2.127702                    0.993828      28.183989      74.867151       0.680382       0.361783      -1.139139       0.002796       0.040714       0.012367       0.042643      -0.048700       0.049358       0.012724      -0.026837       0.030316      -0.080721       0.021935       0.058786             10.902105       8.076718       2.650261       4.056182      10.169345       5.339673      14.460253          -0.000001
          259              O       7.148617       3.352210      12.570156      -0.755761      46.933100 0.88091176E+03  0.24010312E+05                                10.380887                            9.312761      -0.220683       1.920903                    0.996200      32.132316      90.565763       0.608674       0.369195      -1.128631       0.053944       0.026008      -0.019773       0.063066       0.018815      -0.059473       0.040467      -0.042627      -0.132947      -0.098976       0.039065       0.059911             11.098431      12.946561      -2.124727      -1.423695       8.669857       1.575111      11.678875          -0.000004
          260              O       9.035671       2.252556      12.419529      -0.581204      31.523016 0.48086379E+03  0.11191154E+05                                 7.748923                            6.673758       0.968419       2.375878                    0.997405      26.842202      68.408506       0.757710       0.347336      -1.153622       0.016993       0.000112      -0.032037       0.036265       0.020104       0.044954      -0.030706      -0.012369      -0.243452      -0.104949       0.043285       0.061665              8.390937      12.015341      -2.083124       2.155936       5.731919      -1.061333       7.425551          -0.000003
          261              O       4.902978       1.180542      12.566261      -0.721758      47.804298 0.84504114E+03  0.22790758E+05                                10.519623                            9.146871      -0.196679       1.939707                    0.995281      31.473469      88.194808       0.611683       0.371277      -1.127229       0.032605      -0.015754       0.027874       0.045697      -0.065687      -0.019090      -0.008687       0.069734       0.167638      -0.104184       0.038995       0.065189             11.350281      11.144955      -2.128001       4.583456      11.513915      -2.547668      11.391973          -0.000003
          262              O       6.762266       0.720499      13.723050      -0.648333      40.677003 0.61491515E+03  0.15288508E+05                                 9.417757                            7.724527       0.208367       2.112004                    0.993686      28.630320      76.558927       0.677012       0.363881      -1.135043      -0.021487      -0.041386      -0.037715       0.059974      -0.007405      -0.022925       0.021919       0.095011       0.150810      -0.076554       0.009685       0.066869             10.665748      14.133138       3.892490       5.218375       8.282823       1.724302       9.581282          -0.000002
          263              O      20.156427      18.352989      13.427546      -0.682204      38.581443 0.68239615E+03  0.17387061E+05                                 8.933298                            8.086348       0.335537       2.129123                    0.995886      29.631456      79.811985       0.668986       0.359335      -1.140363      -0.029458      -0.040653       0.057666       0.076458       0.016550       0.051847      -0.018151      -0.087208      -0.001417      -0.082538       0.032130       0.050408              9.211755       6.698579      -1.149691      -0.024555      12.706116      -2.310261       8.230570          -0.000003
          264              O      19.128985      16.583860      14.339287      -0.615660      29.884392 0.47506811E+03  0.11040150E+05                                 7.353930                            6.542391       0.734059       2.235731                    0.999791      28.678919      73.412212       0.780079       0.337869      -1.159795       0.002370       0.009597      -0.017379       0.019994       0.096386      -0.007020      -0.004474       0.103007       0.169267      -0.137495       0.053876       0.083619              7.536474       9.102808       1.568887      -2.800534       6.241913      -1.455626       7.264701           0.000003
          265              O      14.735477       2.737086      11.943160      -0.716608      47.339814 0.80660361E+03  0.21482071E+05                                10.422480                            8.904935      -0.196270       1.953588                    0.994522      30.738810      85.332031       0.623817       0.368666      -1.130288      -0.042175       0.021174       0.009769       0.048192      -0.065773      -0.003941      -0.025486       0.059253       0.161052      -0.102544       0.039280       0.063264             11.450662      14.950108      -3.371961      -2.616154      11.100636       2.397878       8.301242          -0.000003
          266              O      13.599384       4.358928      12.941716      -0.644720      44.074557 0.68360412E+03  0.17424559E+05                                 9.873581                            8.138449       0.226498       2.107618                    0.995311      28.992229      78.090894       0.661362       0.363337      -1.137273      -0.006559      -0.054166       0.012162       0.055901      -0.022268       0.032270      -0.004345      -0.080443       0.205536      -0.086169       0.009537       0.076633             11.062922       7.255380      -1.455652      -0.608687      17.685527       4.093066       8.247858          -0.000004
          267              O      13.886718       0.860735       9.099604      -0.769112      45.484901 0.88913420E+03  0.24265907E+05                                10.097539                            9.328860      -0.157975       1.938076                    0.996264      32.261603      90.685234       0.611443       0.367047      -1.131438      -0.047394       0.037623      -0.022666       0.064618       0.001527       0.008275      -0.021556       0.001437      -0.278611      -0.096638       0.047595       0.049043             10.432879      14.101788      -2.454214       0.222634       8.138744       1.005390       9.058106          -0.000002
          268              O      11.981550       0.927514       7.976947      -0.543722      28.820065 0.45810439E+03  0.10558635E+05                                 7.329990                            6.569501       0.905852       2.358223                    0.997409      26.642877      68.110511       0.752196       0.353290      -1.145943       0.029058       0.000188      -0.022899       0.036997       0.048807       0.050383      -0.021998      -0.148811       0.124568      -0.127399       0.055903       0.071496              7.672016       6.211281       0.449895       1.957645       5.745732       1.785533      11.059036           0.000001
          269              O      10.505007       7.258879      17.784240      -0.704956      46.930074 0.83707361E+03  0.22550629E+05                                10.424047                            9.144678      -0.298539       1.913048                    0.995067      31.243899      87.860398       0.606885       0.374632      -1.123293      -0.002723       0.021644       0.053429       0.057710       0.072653       0.018833      -0.031039       0.024973       0.075979      -0.096924       0.034755       0.062169             11.076892       8.645144      -0.836094       2.416749       8.981762       1.097456      15.603769          -0.000002
          270              O       4.452652       7.703514       1.415008      -0.621311      41.609535 0.62036778E+03  0.15422660E+05                                 9.514284                            7.731417       0.247312       2.131749                    0.994013      28.157472      74.727791       0.681861       0.361327      -1.139660       0.002741      -0.040763      -0.012177       0.042631       0.048785      -0.049449       0.012872      -0.026742       0.028530      -0.080798       0.021924       0.058874             10.876131       8.059227      -2.643056      -4.045776      10.145485       5.325044      14.423680          -0.000001
          271              O      13.185275       5.922894      15.255109      -0.755700      46.935053 0.88097942E+03  0.24011485E+05                                10.378886                            9.311027      -0.222256       1.920248                    0.996111      32.134018      90.555353       0.608965       0.369029      -1.128811       0.054004      -0.025933       0.019453       0.062988      -0.018815       0.059449       0.040847      -0.042672      -0.134087      -0.099310       0.039010       0.060300             11.096255      12.944634       2.124116       1.425080       8.667845       1.575761      11.676286          -0.000004
          272              O      15.072334       7.022548      15.405736      -0.581617      31.520427 0.48082456E+03  0.11189736E+05                                 7.747446                            6.672485       0.972743       2.376969                    0.997458      26.844580      68.407489       0.757972       0.347232      -1.153737       0.017028      -0.000166       0.031764       0.036040      -0.019999      -0.044728      -0.030579      -0.011844      -0.243220      -0.104671       0.043206       0.061465              8.389337      12.013091       2.082769      -2.155298       5.730895      -1.060875       7.424025          -0.000003
          273              O      10.939646       8.094562      15.259005      -0.721141      47.832887 0.84573080E+03  0.22815275E+05                                10.525975                            9.152463      -0.195119       1.939899                    0.995327      31.483105      88.249228       0.611276       0.371428      -1.127052       0.033467       0.016302      -0.028523       0.046898       0.066457       0.018102      -0.009183       0.070573       0.167777      -0.105053       0.040595       0.064458             11.357163      11.152759       2.128870      -4.586653      11.520927      -2.547999      11.397803          -0.000003
          274              O      12.798935       8.554606      14.102216      -0.647467      40.631551 0.61413034E+03  0.15263921E+05                                 9.410563                            7.719230       0.212231       2.113167                    0.993721      28.615818      76.504144       0.677301       0.363847      -1.135085      -0.022376       0.041806       0.037568       0.060496       0.006291       0.022157       0.022609       0.095163       0.147495      -0.076294       0.010705       0.065588             10.657029      14.122507      -3.887966      -5.213443       8.275737       1.722104       9.572845          -0.000002
          275              O       8.083106       9.472283      14.397720      -0.682877      38.688813 0.68492221E+03  0.17469967E+05                                 8.955077                            8.105675       0.325474       2.125445                    0.995764      29.670398      79.995450       0.667555       0.359723      -1.139897      -0.029669       0.040222      -0.057661       0.076307      -0.016511      -0.052234      -0.018394      -0.088003      -0.001986      -0.083165       0.032177       0.050988              9.234394       6.714675       1.152260       0.025867      12.736563      -2.317509       8.251944          -0.000003
          276              O      19.128972      11.241411      13.485979      -0.616671      29.897930 0.47533099E+03  0.11047773E+05                                 7.356275                            6.544067       0.737695       2.236818                    0.999798      28.685511      73.433830       0.780004       0.337855      -1.159808       0.001003      -0.009426       0.016879       0.019359      -0.096360       0.006667      -0.004367       0.102031       0.169641      -0.137306       0.054163       0.083143              7.539130       9.105262      -1.570261       2.801774       6.244999      -1.457098       7.267129           0.000003
          277              O       8.698838       6.538018      15.882105      -0.716456      47.402297 0.80798058E+03  0.21529869E+05                                10.435018                            8.915199      -0.201518       1.951763                    0.994457      30.760471      85.439477       0.623122       0.368886      -1.130017      -0.042472      -0.021299      -0.009962       0.048547       0.066091       0.003821      -0.025342       0.058997       0.162128      -0.102885       0.039338       0.063547             11.464928      14.968494       3.376450       2.617810      11.116151       2.400894       8.310138          -0.000003
          278              O       7.562736       4.916176      14.883549      -0.644283      44.018591 0.68243864E+03  0.17386981E+05                                 9.864585                            8.130938       0.224652       2.107606                    0.995242      28.969356      78.005017       0.661754       0.363286      -1.137343      -0.007244       0.054065      -0.012152       0.055885       0.021658      -0.032430      -0.004441      -0.081235       0.204283      -0.086124       0.009822       0.076302             11.053047       7.248447       1.454973       0.607934      17.669549       4.089284       8.241145          -0.000005
          279              O      13.886730       8.414356       0.175485      -0.767830      45.447735 0.88812688E+03  0.24231969E+05                                10.093114                            9.324429      -0.161582       1.937314                    0.996259      32.243368      90.627079       0.611493       0.367114      -1.131366      -0.047556      -0.037228       0.022921       0.064598      -0.001736      -0.008317      -0.021354       0.001452      -0.278593      -0.096581       0.047499       0.049082             10.428530      14.096109       2.453408      -0.221672       8.136027       1.005303       9.053453          -0.000002
          280              O      11.981564       8.347576       1.298141      -0.542955      28.790093 0.45745131E+03  0.10539438E+05                                 7.323457                            6.563552       0.905079       2.358216                    0.997451      26.632114      68.061500       0.752782       0.353154      -1.146096       0.029250      -0.000152       0.022443       0.036868      -0.048599      -0.050352      -0.022064      -0.149242       0.123539      -0.127325       0.055580       0.071745              7.665193       6.205532      -0.449832      -1.955317       5.740933       1.783593      11.049113           0.000001
          281              O      13.523331       8.509156      11.291307      -0.704971      46.886426 0.83619265E+03  0.22519444E+05                                10.414631                            9.137664      -0.291144       1.915413                    0.995168      31.230535      87.788901       0.607379       0.374451      -1.123504      -0.003310       0.053572      -0.021611       0.057862       0.018800      -0.072444       0.031108      -0.024797      -0.072985      -0.096387       0.034083       0.062304             11.066040       8.638453       2.415097       0.835252      15.585133      -1.094708       8.974533          -0.000002
          282              O      13.507640      10.690098      10.846659      -0.620982      41.511572 0.61863916E+03  0.15366950E+05                                 9.494011                            7.716357       0.256787       2.135008                    0.994179      28.132740      74.599356       0.683183       0.360926      -1.140126       0.002635      -0.012547       0.041100       0.043053      -0.049040      -0.048943      -0.013325      -0.028774       0.025067      -0.080970       0.022596       0.058374             10.851573       8.042343      -4.035670       2.635698      14.389954      -5.310518      10.122422          -0.000001
          283              O      16.203598       5.980027      12.627291      -0.756757      47.000137 0.88253167E+03  0.24065855E+05                                10.391466                            9.321698      -0.220070       1.920798                    0.996244      32.157022      90.661038       0.608337       0.369225      -1.128592       0.054383       0.018888       0.026510       0.063380       0.059592       0.018781      -0.040156       0.046268       0.129484      -0.099001       0.039607       0.059394             11.110404      12.961963       1.423058      -2.127036      11.692326      -1.576165       8.676923          -0.000004
          284              O       6.017355       6.130653      11.527636      -0.582880      31.603304 0.48241213E+03  0.11236837E+05                                 7.763834                            6.686021       0.966803       2.374699                    0.997479      26.874135      68.531686       0.756714       0.347495      -1.153426       0.018372       0.031788      -0.000498       0.036718      -0.044499       0.020476       0.030544       0.114122       0.140166      -0.104128       0.042396       0.061733              8.407581      12.040243      -2.159613      -2.087716       7.440628       1.063110       5.741873          -0.000003
          285              O      13.957963       5.983921      10.455622      -0.720568      47.749429 0.84392255E+03  0.22752298E+05                                10.509926                            9.139742      -0.197837       1.939606                    0.995338      31.455580      88.119053       0.612050       0.371190      -1.127333       0.033907      -0.028435      -0.016557       0.047248       0.017938      -0.066624       0.009226      -0.049044      -0.189733      -0.105244       0.040804       0.064440             11.338550      11.132372      -4.575674      -2.126198      11.378945       2.545085      11.504332          -0.000003
          286              O      15.817248       4.827132       9.995577      -0.647163      40.526821 0.61221235E+03  0.15202561E+05                                 9.389756                            7.703254       0.218069       2.115449                    0.993855      28.585731      76.359878       0.678600       0.363478      -1.135507      -0.022504       0.037509      -0.041850       0.060537       0.022339      -0.006161      -0.022493      -0.025696      -0.217919      -0.076708       0.010925       0.065782             10.632024      14.089494      -5.198222       3.877242       9.550122      -1.716830       8.256457          -0.000002
          287              O      11.101417       5.122635       9.077900      -0.681519      38.605953 0.68296017E+03  0.17406773E+05                                 8.941309                            8.093097       0.329494       2.127267                    0.995895      29.635571      79.861489       0.668217       0.359638      -1.140008      -0.029675      -0.057765      -0.041292       0.076958      -0.052137       0.016637       0.018516      -0.043295       0.133540      -0.083273       0.032052       0.051220              9.220266       6.704026       0.024929      -1.151492       8.237694       2.313642      12.719077          -0.000003
          288              O      10.073976       4.210893       7.308770      -0.615603      29.865041 0.47464061E+03  0.11027542E+05                                 7.349823                            6.538487       0.732175       2.235323                    0.999809      28.673760      73.385965       0.780497       0.337770      -1.159900       0.001839       0.017238       0.010143       0.020086       0.006949       0.096837       0.004747      -0.033104      -0.236737      -0.137408       0.053480       0.083928              7.532329       9.097962       2.798619       1.568643       7.260016       1.454781       6.239010           0.000003
          289              O      11.717161       6.607022      12.012167      -0.716340      47.335226 0.80653057E+03  0.21479499E+05                                10.421362                            8.904010      -0.194818       1.954035                    0.994451      30.737624      85.325673       0.623909       0.368622      -1.130329      -0.042338      -0.009868       0.021322       0.048420       0.004065      -0.065496       0.025344      -0.051751      -0.169807      -0.102467       0.039134       0.063333             11.449455      14.948434       2.615580      -3.371950       8.300150      -2.397236      11.099781          -0.000003
          290              O      10.581062       5.608468      13.634009      -0.644395      44.081889 0.68369210E+03  0.17428348E+05                                 9.877112                            8.140887       0.221086       2.106033                    0.995255      28.989480      78.101393       0.660992       0.363508      -1.137075      -0.006633      -0.012364      -0.053924       0.055719      -0.032521      -0.022028       0.004446      -0.142543       0.019590      -0.086199       0.009909       0.076289             11.067198       7.257436       0.608929      -1.456695       8.251396      -4.094899      17.692760          -0.000004
          291              O      10.868414       9.450576      10.135817      -0.768596      45.509178 0.88970380E+03  0.24286527E+05                                10.103319                            9.333642      -0.161582       1.936963                    0.996234      32.269668      90.731875       0.611080       0.367188      -1.131274      -0.047938       0.022326       0.037194       0.064652      -0.008138       0.002078       0.021661       0.140454       0.136520      -0.096774       0.047458       0.049316             10.439376      14.107946      -0.221820      -2.456581       9.065036      -1.007876       8.145145          -0.000002
          292              O       8.963250      10.573232      10.202597      -0.543320      28.792122 0.45748477E+03  0.10540287E+05                                 7.323395                            6.563433       0.910638       2.359867                    0.997443      26.635059      68.066870       0.752859       0.353115      -1.146139       0.028953       0.022828      -0.000008       0.036870      -0.049920       0.048458       0.022257      -0.135930       0.161980      -0.126862       0.055018       0.071844              7.665153       6.206064      -1.955795       0.449903      11.048247      -1.783616       5.741148           0.000001
          293              O       7.486666       0.765949      16.533958      -0.706286      46.954812 0.83766901E+03  0.22569512E+05                                10.424910                            9.145612      -0.294425       1.914109                    0.995151      31.255867      87.884730       0.607117       0.374442      -1.123494      -0.003516      -0.052358       0.021436       0.056686      -0.018317       0.072501       0.031385      -0.023405      -0.072277      -0.096108       0.033170       0.062939             11.077964       8.645701      -2.416371      -0.836472      15.604098      -1.098116       8.984092          -0.000002
          294              O      13.507660      17.135173      16.978606      -0.621157      41.685571 0.62175714E+03  0.15467762E+05                                 9.531174                            7.744292       0.236713       2.128456                    0.993862      28.175001      74.830113       0.680653       0.361721      -1.139209       0.002862       0.012623      -0.040656       0.042666       0.049846       0.048637      -0.013697      -0.028523       0.024846      -0.081433       0.022854       0.058579             10.896345       8.073128       4.054108      -2.649108      14.451547      -5.336503      10.164360          -0.000001
          295              O      10.166944       3.295078      15.197975      -0.756859      47.009075 0.88276615E+03  0.24074026E+05                                10.392666                            9.322975      -0.221994       1.920037                    0.996234      32.162268      90.681358       0.608287       0.369228      -1.128582       0.053965      -0.018884      -0.025926       0.062778      -0.059412      -0.019153      -0.040925       0.044571       0.131090      -0.099227       0.038856       0.060370             11.111593      12.961680      -1.422797       2.126009      11.695325      -1.577159       8.677774          -0.000004
          296              O      12.054001       3.144451      16.297629      -0.581730      31.544678 0.48126695E+03  0.11202896E+05                                 7.752543                            6.676410       0.970385       2.376172                    0.997461      26.852906      68.443235       0.757584       0.347321      -1.153633       0.017428      -0.031917      -0.000352       0.036366       0.044778      -0.019836       0.030666       0.114970       0.141717      -0.104779       0.043274       0.061505              8.395289      12.021930       2.156941       2.084706       7.429560       1.061743       5.734377          -0.000003
          297              O       7.921311       3.291184      17.369644      -0.720926      47.775617 0.84454960E+03  0.22774591E+05                                10.516353                            9.145348      -0.193103       1.940938                    0.995362      31.462842      88.164489       0.611609       0.371370      -1.127139       0.033156       0.028092       0.016747       0.046572      -0.018371       0.066535       0.008996      -0.048502      -0.190063      -0.105165       0.040379       0.064787             11.345680      11.138056       4.578638       2.126032      11.386533       2.546841      11.512452          -0.000003
          298              O       9.780602       4.447972      17.829688      -0.646517      40.495418 0.61155723E+03  0.15182040E+05                                 9.385069                            7.699132       0.216063       2.115148                    0.993889      28.571900      76.309152       0.678790       0.363478      -1.135521      -0.022660      -0.037909       0.041777       0.060794      -0.021858       0.006128      -0.022334      -0.027432      -0.216250      -0.076100       0.010557       0.065543             10.627080      14.083083       5.195397      -3.876469       9.544782      -1.716635       8.253377          -0.000002
          299              O      11.101409       4.152455       0.197188      -0.683772      38.733069 0.68601567E+03  0.17505571E+05                                 8.963871                            8.113722       0.322684       2.124385                    0.995703      29.687074      80.069023       0.667001       0.359863      -1.139738      -0.029615       0.057362       0.039389       0.075624       0.052008      -0.016770       0.018181      -0.043571       0.130832      -0.082772       0.032488       0.050284              9.243448       6.720870      -0.026329       1.153980       8.261636       2.319529      12.747837          -0.000003
          300              O      10.073975       5.064197       1.966319      -0.617185      29.916394 0.47570290E+03  0.11058576E+05                                 7.359519                            6.546748       0.733558       2.235639                    0.999802      28.692778      73.459515       0.779823       0.337868      -1.159797       0.001090      -0.016671      -0.009267       0.019104      -0.006903      -0.096441       0.004438      -0.033437      -0.236698      -0.137094       0.053697       0.083396              7.542595       9.109656      -2.803804      -1.570897       7.271007       1.457843       6.247122           0.000003
          301              O      17.753804       2.668082      15.813098      -0.716705      47.340240 0.80668706E+03  0.21484960E+05                                10.422311                            8.905133      -0.196649       1.953447                    0.994569      30.739692      85.337232       0.623835       0.368644      -1.130299      -0.042345       0.009455      -0.020761       0.048099      -0.003711       0.065524       0.025626      -0.049974      -0.171391      -0.102573       0.039233       0.063339             11.450123      14.948241      -2.615700       3.371669       8.301092      -2.397078      11.101037          -0.000003
          302              O      16.617708       3.666637      14.191256      -0.644335      44.007316 0.68224720E+03  0.17380653E+05                                 9.862271                            8.128962       0.225337       2.107845                    0.995301      28.966642      77.991064       0.661945       0.363212      -1.137416      -0.006487       0.011943       0.053311       0.055016       0.032131       0.022219       0.004121      -0.142851       0.019113      -0.086228       0.009969       0.076259             11.050172       7.245935      -0.607550       1.453342       8.239760      -4.088766      17.664820          -0.000004
          303              O      22.941740      18.374696      17.689449      -0.767802      45.485673 0.88909862E+03  0.24266046E+05                                10.100031                            9.330742      -0.165722       1.935889                    0.996218      32.259638      90.698300       0.611144       0.367209      -1.131249      -0.047545      -0.022266      -0.037471       0.064501       0.007935      -0.001585       0.021713       0.139715       0.137656      -0.096576       0.047300       0.049276             10.435836      14.105708       0.219342       2.456651       9.059735      -1.006467       8.142065          -0.000002
          304              O      21.036570      17.252040      17.622668      -0.541917      28.757654 0.45676898E+03  0.10519597E+05                                 7.317183                            6.558151       0.908978       2.359658                    0.997496      26.618506      68.009324       0.753193       0.353100      -1.146161       0.029981      -0.022092      -0.000564       0.037246       0.050539      -0.048698       0.022094      -0.135604       0.161209      -0.127087       0.055588       0.071499              7.658308       6.200352       1.953380      -0.449333      11.038833      -1.781153       5.735740           0.000001
          305              O      19.678316      16.533956       8.509152      -0.705801      46.928670 0.83706622E+03  0.22549800E+05                                10.423000                            9.143751      -0.293904       1.914407                    0.995073      31.243596      87.850937       0.607020       0.374559      -1.123376       0.002777       0.021291       0.053067       0.057246      -0.072242      -0.019032      -0.031177       0.024385       0.074248      -0.096410       0.034420       0.061990             11.076211       8.643553       0.836472      -2.414843       8.980857       1.098710      15.604222          -0.000002
          306              O      19.694014      16.978605      10.690096      -0.621763      41.712739 0.62227509E+03  0.15484165E+05                                 9.536056                            7.748175       0.234441       2.127702                    0.993828      28.183987      74.867142       0.680382       0.361783      -1.139139      -0.002796      -0.040714      -0.012367       0.042643      -0.048700       0.049358       0.012724      -0.026837       0.030316      -0.080721       0.021935       0.058786             10.902102       8.076717       2.650261       4.056181      10.169344       5.339672      14.460245          -0.000001
          307              O      16.998039      15.197971       5.980021      -0.755761      46.933101 0.88091184E+03  0.24010316E+05                                10.380889                            9.312763      -0.220684       1.920903                    0.996200      32.132317      90.565781       0.608674       0.369195      -1.128631      -0.053944      -0.026008       0.019774       0.063066       0.018815      -0.059473       0.040467      -0.042627      -0.132949      -0.098976       0.039065       0.059911             11.098432      12.946582      -2.124732      -1.423683       8.669864       1.575107      11.678850          -0.000004
          308              O      15.110985      16.297625       6.130648      -0.581205      31.523076 0.48086489E+03  0.11191187E+05                                 7.748934                            6.673766       0.968418       2.375877                    0.997405      26.842228      68.408597       0.757710       0.347336      -1.153622      -0.016993      -0.000113       0.032037       0.036265       0.020104       0.044955      -0.030706      -0.012368      -0.243452      -0.104950       0.043285       0.061665              8.390949      12.015360      -2.083127       2.155945       5.731927      -1.061337       7.425560          -0.000003
          309              O      19.243678      17.369639       5.983916      -0.721756      47.804234 0.84503956E+03  0.22790707E+05                                10.519618                            9.146866      -0.196682       1.939707                    0.995281      31.473441      88.194736       0.611683       0.371278      -1.127229      -0.032604       0.015753      -0.027874       0.045697      -0.065687      -0.019091      -0.008687       0.069734       0.167635      -0.104184       0.038995       0.065189             11.350275      11.144956      -2.128013       4.583450      11.513917      -2.547681      11.391952          -0.000003
          310              O      17.384390      17.829682       4.827127      -0.648336      40.677236 0.61491903E+03  0.15288631E+05                                 9.417797                            7.724554       0.208358       2.111999                    0.993686      28.630398      76.559229       0.677010       0.363882      -1.135042       0.021487       0.041384       0.037716       0.059974      -0.007404      -0.022923       0.021919       0.095012       0.150814      -0.076555       0.009686       0.066869             10.665797      14.133214       3.892513       5.218406       8.282857       1.724300       9.581321          -0.000002
          311              O       3.990229       0.197192       5.122631      -0.682201      38.581312 0.68239312E+03  0.17386964E+05                                 8.933279                            8.086331       0.335537       2.129124                    0.995886      29.631389      79.811754       0.668987       0.359335      -1.140362       0.029458       0.040652      -0.057667       0.076458       0.016550       0.051846      -0.018150      -0.087208      -0.001417      -0.082538       0.032130       0.050407              9.211735       6.698563      -1.149688      -0.024557      12.706088      -2.310260       8.230554          -0.000003
          312              O       5.017671       1.966321       4.210890      -0.615662      29.884572 0.47507174E+03  0.11040256E+05                                 7.353963                            6.542419       0.734047       2.235727                    0.999791      28.678989      73.412492       0.780077       0.337869      -1.159794      -0.002370      -0.009599       0.017379       0.019995       0.096386      -0.007020      -0.004473       0.103007       0.169266      -0.137495       0.053876       0.083619              7.536509       9.102850       1.568894      -2.800552       6.241938      -1.455634       7.264738           0.000003
          313              O       9.411179      15.813095       6.607017      -0.716609      47.339796 0.80660332E+03  0.21482061E+05                                10.422477                            8.904933      -0.196269       1.953588                    0.994522      30.738805      85.332010       0.623818       0.368666      -1.130288       0.042174      -0.021175      -0.009770       0.048192      -0.065773      -0.003941      -0.025486       0.059253       0.161052      -0.102544       0.039280       0.063264             11.450658      14.950101      -3.371961      -2.616161      11.100637       2.397877       8.301237          -0.000003
          314              O      10.547272      14.191253       5.608461      -0.644719      44.074513 0.68360317E+03  0.17424528E+05                                 9.873575                            8.138444       0.226495       2.107618                    0.995311      28.992208      78.090824       0.661362       0.363337      -1.137273       0.006558       0.054166      -0.012163       0.055901      -0.022268       0.032270      -0.004345      -0.080443       0.205536      -0.086169       0.009537       0.076633             11.062917       7.255372      -1.455649      -0.608690      17.685523       4.093068       8.247856          -0.000004
          315              O      10.259938      17.689446       9.450573      -0.769112      45.484898 0.88913415E+03  0.24265905E+05                                10.097539                            9.328860      -0.157975       1.938076                    0.996264      32.261602      90.685230       0.611443       0.367047      -1.131438       0.047394      -0.037624       0.022666       0.064618       0.001527       0.008275      -0.021556       0.001437      -0.278611      -0.096638       0.047595       0.049043             10.432878      14.101786      -2.454215       0.222632       8.138745       1.005391       9.058104          -0.000002
          316              O      12.165106      17.622667      10.573230      -0.543722      28.820048 0.45810406E+03  0.10558625E+05                                 7.329987                            6.569498       0.905852       2.358223                    0.997409      26.642871      68.110487       0.752197       0.353290      -1.145944      -0.029058      -0.000189       0.022899       0.036997       0.048807       0.050383      -0.021998      -0.148811       0.124568      -0.127399       0.055903       0.071496              7.672013       6.211278       0.449895       1.957644       5.745731       1.785533      11.059030           0.000001
          317              O      13.641649      11.291302       0.765937      -0.704956      46.930043 0.83707278E+03  0.22550599E+05                                10.424040                            9.144672      -0.298536       1.913049                    0.995067      31.243883      87.860321       0.606886       0.374632      -1.123293       0.002724      -0.021642      -0.053429       0.057710       0.072654       0.018832      -0.031039       0.024973       0.075978      -0.096924       0.034754       0.062170             11.076885       8.645136      -0.836096       2.416746       8.981759       1.097454      15.603760          -0.000002
          318              O      19.694004      10.846667      17.135169      -0.621312      41.609525 0.62036763E+03  0.15422654E+05                                 9.514280                            7.731414       0.247315       2.131750                    0.994013      28.157473      74.727777       0.681861       0.361327      -1.139661      -0.002740       0.040765       0.012177       0.042633       0.048785      -0.049449       0.012872      -0.026743       0.028529      -0.080797       0.021924       0.058873             10.876126       8.059224      -2.643057      -4.045775      10.145484       5.325041      14.423669          -0.000001
          319              O      10.961381      12.627287       3.295068      -0.755700      46.935046 0.88097926E+03  0.24011480E+05                                10.378885                            9.311026      -0.222255       1.920248                    0.996111      32.134014      90.555339       0.608965       0.369029      -1.128811      -0.054005       0.025935      -0.019454       0.062989      -0.018815       0.059449       0.040846      -0.042672      -0.134087      -0.099310       0.039010       0.060300             11.096253      12.944616       2.124117       1.425080       8.667848       1.575766      11.676294          -0.000004
          320              O       9.074322      11.527633       3.144441      -0.581618      31.520447 0.48082490E+03  0.11189746E+05                                 7.747449                            6.672487       0.972743       2.376969                    0.997458      26.844585      68.407509       0.757972       0.347232      -1.153737      -0.017029       0.000169      -0.031765       0.036042      -0.020000      -0.044728      -0.030580      -0.011843      -0.243219      -0.104671       0.043206       0.061465              8.389340      12.013090       2.082772      -2.155301       5.730898      -1.060875       7.424033          -0.000003
          321              O      13.207010      10.455619       3.291172      -0.721140      47.832824 0.84572940E+03  0.22815228E+05                                10.525967                            9.152456      -0.195120       1.939899                    0.995327      31.483079      88.249139       0.611276       0.371428      -1.127052      -0.033467      -0.016301       0.028523       0.046897       0.066457       0.018102      -0.009183       0.070572       0.167777      -0.105053       0.040595       0.064458             11.357154      11.152745       2.128865      -4.586647      11.520920      -2.547995      11.397797          -0.000003
          322              O      11.347721       9.995575       4.447961      -0.647467      40.631600 0.61413120E+03  0.15263948E+05                                 9.410573                            7.719237       0.212228       2.113166                    0.993721      28.615832      76.504207       0.677301       0.363847      -1.135084       0.022377      -0.041805      -0.037568       0.060495       0.006291       0.022157       0.022609       0.095163       0.147496      -0.076294       0.010706       0.065588             10.657041      14.122517      -3.887972      -5.213451       8.275747       1.722109       9.572859          -0.000002
          323              O      16.063550       9.077898       4.152457      -0.682874      38.688735 0.68492042E+03  0.17469910E+05                                 8.955066                            8.105665       0.325473       2.125446                    0.995764      29.670358      79.995317       0.667555       0.359723      -1.139897       0.029669      -0.040221       0.057661       0.076307      -0.016511      -0.052233      -0.018394      -0.088003      -0.001986      -0.083165       0.032177       0.050988              9.234383       6.714668       1.152258       0.025869      12.736546      -2.317504       8.251935          -0.000003
          324              O       5.017684       7.308770       5.064198      -0.616672      29.898012 0.47533262E+03  0.11047821E+05                                 7.356291                            6.544080       0.737691       2.236817                    0.999798      28.685537      73.433945       0.780003       0.337855      -1.159808      -0.001004       0.009428      -0.016878       0.019359      -0.096360       0.006667      -0.004367       0.102032       0.169641      -0.137305       0.054162       0.083143              7.539148       9.105285      -1.570263       2.801784       6.245010      -1.457101       7.267148           0.000003
          325              O      15.447818      12.012163       2.668072      -0.716456      47.402246 0.80797960E+03  0.21529834E+05                                10.435006                            8.915191      -0.201511       1.951765                    0.994457      30.760454      85.439377       0.623123       0.368886      -1.130017       0.042473       0.021301       0.009961       0.048548       0.066092       0.003820      -0.025343       0.058997       0.162126      -0.102885       0.039337       0.063548             11.464912      14.968466       3.376430       2.617810      11.116132       2.400892       8.310138          -0.000003
          326              O      16.583920      13.634005       3.666628      -0.644282      44.018345 0.68243331E+03  0.17386808E+05                                 9.864544                            8.130902       0.224663       2.107611                    0.995242      28.969268      78.004647       0.661756       0.363286      -1.137343       0.007245      -0.054064       0.012147       0.055883       0.021658      -0.032430      -0.004443      -0.081236       0.204291      -0.086125       0.009820       0.076305             11.053002       7.248416       1.454950       0.607939      17.669468       4.089284       8.241121          -0.000004
          327              O      10.259926      10.135825      18.374692      -0.767831      45.447717 0.88812623E+03  0.24231945E+05                                10.093109                            9.324423      -0.161579       1.937315                    0.996259      32.243356      90.627011       0.611494       0.367114      -1.131366       0.047556       0.037231      -0.022921       0.064600      -0.001736      -0.008317      -0.021354       0.001450      -0.278594      -0.096581       0.047498       0.049083             10.428525      14.096106       2.453404      -0.221674       8.136021       1.005300       9.053447          -0.000002
          328              O      12.165092      10.202605      17.252036      -0.542955      28.790066 0.45745086E+03  0.10539424E+05                                 7.323451                            6.563548       0.905085       2.358218                    0.997451      26.632098      68.061440       0.752782       0.353154      -1.146096      -0.029249       0.000157      -0.022443       0.036867      -0.048598      -0.050352      -0.022064      -0.149243       0.123536      -0.127325       0.055579       0.071746              7.665186       6.205529      -0.449830      -1.955316       5.740927       1.783587      11.049102           0.000001
          329              O      10.623325      10.041025       7.258870      -0.704970      46.886405 0.83619209E+03  0.22519425E+05                                10.414629                            9.137661      -0.291145       1.915412                    0.995168      31.230524      87.788869       0.607379       0.374451      -1.123504       0.003310      -0.053572       0.021611       0.057861       0.018800      -0.072445       0.031108      -0.024796      -0.072985      -0.096387       0.034083       0.062304             11.066038       8.638451       2.415099       0.835251      15.585133      -1.094705       8.974530          -0.000002
          330              O      10.639016       7.860083       7.703518      -0.620984      41.511641 0.61864039E+03  0.15366989E+05                                 9.494021                            7.716365       0.256787       2.135007                    0.994179      28.132765      74.599445       0.683183       0.360926      -1.140126      -0.002635       0.012548      -0.041100       0.043053      -0.049040      -0.048943      -0.013326      -0.028774       0.025066      -0.080970       0.022596       0.058374             10.851587       8.042353      -4.035677       2.635703      14.389970      -5.310525      10.122436          -0.000001
          331              O       7.943058      12.570154       5.922886      -0.756756      47.000089 0.88253037E+03  0.24065812E+05                                10.391461                            9.321693      -0.220073       1.920797                    0.996244      32.156997      90.660958       0.608337       0.369225      -1.128592      -0.054383      -0.018887      -0.026511       0.063380       0.059592       0.018781      -0.040156       0.046268       0.129485      -0.099001       0.039606       0.059395             11.110398      12.961956       1.423063      -2.127039      11.692325      -1.576157       8.676913          -0.000004
          332              O      18.129301      12.419528       7.022541      -0.582881      31.603332 0.48241257E+03  0.11236850E+05                                 7.763839                            6.686025       0.966802       2.374698                    0.997479      26.874143      68.531719       0.756713       0.347495      -1.153426      -0.018372      -0.031787       0.000498       0.036718      -0.044499       0.020476       0.030544       0.114122       0.140166      -0.104128       0.042396       0.061733              8.407588      12.040254      -2.159615      -2.087717       7.440635       1.063113       5.741875          -0.000003
          333              O      10.188693      12.566260       8.094555      -0.720568      47.749445 0.84392286E+03  0.22752308E+05                                10.509929                            9.139743      -0.197838       1.939605                    0.995338      31.455586      88.119076       0.612050       0.371190      -1.127333      -0.033907       0.028436       0.016557       0.047248       0.017938      -0.066624       0.009226      -0.049044      -0.189733      -0.105244       0.040804       0.064440             11.338552      11.132374      -4.575676      -2.126202      11.378951       2.545089      11.504332          -0.000003
          334              O       8.329408      13.723049       8.554600      -0.647163      40.526828 0.61221256E+03  0.15202568E+05                                 9.389757                            7.703255       0.218069       2.115449                    0.993855      28.585735      76.359895       0.678600       0.363478      -1.135507       0.022504      -0.037509       0.041850       0.060537       0.022339      -0.006161      -0.022493      -0.025696      -0.217919      -0.076708       0.010925       0.065782             10.632023      14.089493      -5.198223       3.877236       9.550125      -1.716827       8.256450          -0.000002
          335              O      13.045239      13.427546       9.472277      -0.681519      38.605981 0.68296091E+03  0.17406797E+05                                 8.941314                            8.093102       0.329494       2.127267                    0.995895      29.635587      79.861546       0.668217       0.359638      -1.140008       0.029675       0.057766       0.041293       0.076958      -0.052137       0.016637       0.018516      -0.043295       0.133540      -0.083273       0.032052       0.051221              9.220269       6.704029       0.024929      -1.151492       8.237700       2.313644      12.719078          -0.000003
          336              O      14.072680      14.339288      11.241407      -0.615602      29.864990 0.47463957E+03  0.11027512E+05                                 7.349815                            6.538480       0.732181       2.235326                    0.999809      28.673733      73.385871       0.780498       0.337770      -1.159900      -0.001839      -0.017239      -0.010142       0.020085       0.006949       0.096837       0.004747      -0.033104      -0.236733      -0.137408       0.053480       0.083928              7.532320       9.097950       2.798616       1.568641       7.260008       1.454780       6.239002           0.000003
          337              O      12.429495      11.943159       6.538010      -0.716341      47.335244 0.80653106E+03  0.21479516E+05                                10.421364                            8.904012      -0.194817       1.954035                    0.994451      30.737634      85.325706       0.623909       0.368622      -1.130329       0.042338       0.009869      -0.021323       0.048420       0.004065      -0.065496       0.025344      -0.051751      -0.169806      -0.102467       0.039134       0.063333             11.449456      14.948432       2.615581      -3.371950       8.300153      -2.397236      11.099782          -0.000003
          338              O      13.565594      12.941713       4.916168      -0.644394      44.081887 0.68369199E+03  0.17428345E+05                                 9.877113                            8.140888       0.221083       2.106032                    0.995255      28.989476      78.101390       0.660992       0.363508      -1.137075       0.006633       0.012364       0.053923       0.055719      -0.032521      -0.022028       0.004446      -0.142543       0.019591      -0.086199       0.009909       0.076289             11.067200       7.257434       0.608927      -1.456690       8.251400      -4.094898      17.692767          -0.000004
          339              O      13.278242       9.099605       8.414360      -0.768596      45.509186 0.88970398E+03  0.24286533E+05                                10.103320                            9.333643      -0.161581       1.936963                    0.996234      32.269671      90.731885       0.611080       0.367188      -1.131274       0.047937      -0.022325      -0.037194       0.064651      -0.008138       0.002078       0.021661       0.140454       0.136520      -0.096774       0.047458       0.049316             10.439377      14.107947      -0.221821      -2.456581       9.065037      -1.007876       8.145146          -0.000002
          340              O      15.183406       7.976949       8.347580      -0.543321      28.792143 0.45748521E+03  0.10540300E+05                                 7.323398                            6.563436       0.910639       2.359868                    0.997443      26.635073      68.066911       0.752859       0.353115      -1.146139      -0.028953      -0.022827       0.000008       0.036869      -0.049920       0.048458       0.022257      -0.135929       0.161979      -0.126862       0.055018       0.071844              7.665157       6.206067      -1.955796       0.449903      11.048251      -1.783617       5.741151           0.000001
          341              O      16.659990      17.784232       2.016219      -0.706284      46.953204 0.83763315E+03  0.22568255E+05                                10.424556                            9.145322      -0.294173       1.914185                    0.995157      31.255377      87.882151       0.607137       0.374434      -1.123502       0.003519       0.052360      -0.021436       0.056687      -0.018310       0.072493       0.031376      -0.023383      -0.072268      -0.096092       0.033155       0.062937             11.077559       8.645486      -2.416293      -0.836562      15.603321      -1.097923       8.983869          -0.000002
          342              O      10.638996       1.415008       1.571571      -0.621152      41.685052 0.62174372E+03  0.15467327E+05                                 9.531051                            7.744171       0.236821       2.128487                    0.993865      28.174813      74.829099       0.680664       0.361718      -1.139213      -0.002856      -0.012632       0.040648       0.042661       0.049845       0.048635      -0.013698      -0.028513       0.024872      -0.081432       0.022855       0.058577             10.896228       8.072982       4.054084      -2.649047      14.451475      -5.336536      10.164228          -0.000001
          343              O      13.979712      15.255103       3.352202      -0.756859      47.009053 0.88276588E+03  0.24074015E+05                                10.392660                            9.322971      -0.221990       1.920038                    0.996234      32.162267      90.681331       0.608287       0.369228      -1.128582      -0.053965       0.018883       0.025925       0.062776      -0.059412      -0.019154      -0.040925       0.044571       0.131090      -0.099227       0.038857       0.060370             11.111584      12.961645      -1.422791       2.126018      11.695326      -1.577158       8.677781          -0.000004
          344              O      12.092655      15.405730       2.252548      -0.581727      31.544603 0.48126579E+03  0.11202863E+05                                 7.752532                            6.676404       0.970378       2.376171                    0.997461      26.852865      68.443115       0.757584       0.347321      -1.153633      -0.017428       0.031916       0.000351       0.036366       0.044778      -0.019835       0.030666       0.114970       0.141717      -0.104779       0.043274       0.061505              8.395273      12.021893       2.156937       2.084699       7.429554       1.061743       5.734372          -0.000003
          345              O      16.225345      15.258997       1.180533      -0.720952      47.775769 0.84455069E+03  0.22774565E+05                                10.516234                            9.145240      -0.192780       1.941029                    0.995364      31.463041      88.164136       0.611626       0.371361      -1.127149      -0.033160      -0.028115      -0.016740       0.046586      -0.018402       0.066541       0.009003      -0.048512      -0.190038      -0.105172       0.040362       0.064811             11.345553      11.137734       4.578579       2.126045      11.386569       2.546831      11.512357          -0.000003
          346              O      14.366054      14.102209       0.720489      -0.646522      40.495490 0.61155983E+03  0.15182119E+05                                 9.385071                            7.699141       0.216078       2.115151                    0.993889      28.571966      76.309335       0.678790       0.363477      -1.135521       0.022663       0.037909      -0.041777       0.060795      -0.021857       0.006130      -0.022333      -0.027428      -0.216250      -0.076100       0.010559       0.065541             10.627075      14.083030       5.195384      -3.876481       9.544792      -1.716645       8.253404          -0.000002
          347              O      13.045247      14.397726      18.352989      -0.683764      38.733378 0.68602521E+03  0.17505876E+05                                 8.963952                            8.113811       0.322939       2.124461                    0.995703      29.687127      80.069314       0.666993       0.359866      -1.139736       0.029609      -0.057347      -0.039392       0.075611       0.052017      -0.016768       0.018183      -0.043575       0.130853      -0.082785       0.032493       0.050292              9.243521       6.720984      -0.026239       1.154078       8.261539       2.319407      12.748039          -0.000003
          348              O      14.072681      13.485984      16.583858      -0.617207      29.917544 0.47572764E+03  0.11059300E+05                                 7.359714                            6.546927       0.733489       2.235606                    0.999802      28.693364      73.461631       0.779810       0.337869      -1.159796      -0.001094       0.016677       0.009273       0.019113      -0.006906      -0.096442       0.004438      -0.033432      -0.236702      -0.137095       0.053694       0.083401              7.542789       9.109912      -2.803880      -1.570919       7.271190       1.457864       6.247263           0.000003
          349              O       6.392852      15.882099       2.737079      -0.716682      47.336207 0.80659766E+03  0.21481862E+05                                10.421504                            8.904469      -0.196280       1.953574                    0.994574      30.738258      85.330248       0.623880       0.368630      -1.130316       0.042343      -0.009466       0.020739       0.048090      -0.003715       0.065528       0.025620      -0.049964      -0.171321      -0.102561       0.039236       0.063324             11.449206      14.947109      -2.615573       3.371400       8.300624      -2.396923      11.099884          -0.000004
          350              O       7.528948      14.883544       4.358921      -0.644344      44.007587 0.68225572E+03  0.17380925E+05                                 9.862303                            8.129014       0.225348       2.107845                    0.995301      28.966821      77.991671       0.661943       0.363212      -1.137416       0.006489      -0.011944      -0.053314       0.055019       0.032131       0.022219       0.004122      -0.142849       0.019118      -0.086228       0.009970       0.076258             11.050180       7.245957      -0.607533       1.453286       8.239801      -4.088756      17.664783          -0.000004
          351              O       1.204916       0.175485       0.860728      -0.767854      45.488351 0.88916648E+03  0.24268354E+05                                10.100361                            9.331046      -0.165597       1.935903                    0.996219      32.260946      90.702740       0.611139       0.367205      -1.131253       0.047559       0.022276       0.037489       0.064525       0.007930      -0.001605       0.021724       0.139736       0.137648      -0.096587       0.047303       0.049285             10.436162      14.106247       0.219755       2.456612       9.060067      -1.006315       8.142172          -0.000002
          352              O       3.110086       1.298141       0.927509      -0.541919      28.757682 0.45676725E+03  0.10519545E+05                                 7.317180                            6.558131       0.909004       2.359666                    0.997497      26.618485      68.009186       0.753195       0.353099      -1.146162      -0.029986       0.022087       0.000559       0.037247       0.050537      -0.048696       0.022094      -0.135598       0.161209      -0.127083       0.055585       0.071498              7.658317       6.200352       1.953396      -0.449341      11.038860      -1.781175       5.735740           0.000001

******************************************************
Auxiliary information for the entire system
The total spin magnetic moment of the unit cell is   -0.000043
The total net atomic charge of the unit cell is   0.000001
Accuracy of reproducing the electrostatic potential in the unit cell:
  The inner radius (bohr) =    5.0000
  The outer radius (bohr) =   12.0000
  Valid grid points have density less than (e/(bohr^3)) =    0.0001
  The number of valid grid points were=        14718
  The rms potential error without charges in kcal/mol is=     10.50157
  The rms potential error with partial charges in kcal/mol is=      0.69055
  The RRMSE value at monopole order=      0.06576
  The rms potential error with partial charges and cloud penetration in kcal/mol is=      0.69774
  The RRMSE value at monopole order with cloud penetration is=      0.06644
  The rms potential error with partial charges and atomic dipoles in kcal/mol is=      0.40145
  The RRMSE value at dipole order=      0.03823
  The rms potential error with partial charges, atomic dipoles and cloud penetration in kcal/mol is=      0.39984
  The RRMSE value at dipole order with cloud penetration=      0.03807

******************************************************
The electron densities and ab initio electrostatic potential were computed in VASP using the PBE functional and
projector augmented wave method. See the main text of the journal article for a description of computational details.
The atomic charges, dipoles, and quadrupoles were computed with the DDEC6 method as described in
(a) T. A. Manz and N. Gabaldon Limas, RSC Adv. 6 (2016) 47771-47801 DOI: 10.1039/c6ra04656h
(b) N. Gabaldon Limas and T. A. Manz, RSC Adv. 8 (2018) 2678-2707 DOI: 10.1039/c7ra11829e.
For each atom in the material, the electron cloud parameters were fit to the spherically averaged atom-in-material
electron density using radial positions for which this density was between 10^-4 and 10^-2 electrons per cubic bohr.
The polarizabilities, dispersion coefficients, and quantum Drude oscillator (QDO) parameters were fit using the MCLF method.
The magnetic structure of the system was optimized in VASP from the default ferromagnetic initial guess using spin polarization.
The atomic spin moments (ASMs) were computed on this optimized magnetic structure using the DDEC6 partition as inputs
to the method of T. A. Manz and D. S. Sholl, J. Chem. Theory Comput. 7 (2011) 4146-4164 DOI: 10.1021/ct200539n.
The RMSE and RRMSE were computed using a uniform grid with Ewald summation.
