# Supplementary material for: A collection of forcefield precursors for metal–organic frameworks
Source: RSC Adv. 2019 Nov 13;9(63):36492–507. doi: 10.1039/c9ra07327b (PMC9075174; doi:10.1039/c9ra07327b)
Supplement: RA-009-C9RA07327B-s6358 [file RA-009-C9RA07327B-s6358.xyz]

   96
jmolscript: load "" {1 1 1} spacegroup "x,y,z" unitcell [{      9.299200     0.000000     0.000000 }, {      0.000000    11.519000     0.000000 }, {     -0.211319     0.000000    13.260316 }]
Co     2.219140     5.180094     6.630158     0.925641
Co     6.868740     6.338906     6.630158     0.926124
H      7.032822     6.190311     3.102914     0.116543
H      6.158546     5.228474     1.186798     0.133122
H      9.041594     2.439724     1.284925     0.136319
H      0.610161     3.405016     3.201040     0.113891
H      0.547988     2.740370     5.643590     0.090429
H      0.551728     0.455000     5.525574     0.119745
H      1.317706     9.910948     4.842667     0.132728
H      1.373819     7.625578     4.881122     0.093703
H      6.704659     6.190311    10.157402     0.116543
H      7.578935     5.228474    12.073518     0.133128
H      4.695887     2.439724    11.975391     0.136322
H      3.828120     3.405016    10.059276     0.113895
H      3.890293     2.740370     7.616726     0.090429
H      3.886553     0.455000     7.734742     0.119744
H      3.120575     9.910948     8.417649     0.132729
H      3.064462     7.625578     8.379194     0.093701
H      2.055059     5.328689    10.157402     0.116540
H      2.929335     6.290526    12.073518     0.133120
H      0.046287     9.079276    11.975391     0.136318
H      8.477720     8.113984    10.059276     0.113890
H      8.539893     8.778630     7.616726     0.090434
H      8.536153    11.063999     7.734742     0.119747
H      7.770175     1.608052     8.417649     0.132730
H      7.714062     3.893422     8.379194     0.093709
H      2.383222     5.328689     3.102914     0.116543
H      1.508946     6.290526     1.186798     0.133129
H      4.391994     9.079276     1.284925     0.136324
H      5.259761     8.113984     3.201040     0.113897
H      5.197588     8.778630     5.643590     0.090427
H      5.201328    11.063999     5.525574     0.119745
H      5.967306     1.608052     4.842667     0.132730
H      6.023419     3.893422     4.881122     0.093698
C      9.069669     5.481892     4.658216     0.596116
C      8.553692     4.886475     3.366396    -0.058530
C      7.432829     5.431208     2.743957    -0.076803
C      6.906162     4.858714     1.597735    -0.233005
C      7.505917     3.734460     1.075279     0.281831
C      8.633920     3.188459     1.658203    -0.228710
C      9.151295     3.769017     2.803894    -0.090945
C      1.248396     2.276154     6.040870     0.099201
C      1.228764     0.893874     5.989022    -0.204582
C      1.690143     9.470922     5.571852    -0.202619
C      1.720241     8.089794     5.608848     0.111000
C      4.667812     5.481892     8.602100     0.596245
C      5.183789     4.886475     9.893920    -0.058559
C      6.304652     5.431208    10.516359    -0.076768
C      6.831319     4.858714    11.662581    -0.233000
C      6.231564     3.734460    12.185037     0.281849
C      5.103561     3.188459    11.602113    -0.228711
C      4.586186     3.769017    10.456422    -0.090922
C      3.189885     2.276154     7.219446     0.099208
C      3.209517     0.893874     7.271294    -0.204584
C      2.748138     9.470922     7.688464    -0.202610
C      2.718040     8.089794     7.651468     0.110980
C      0.018212     6.037108     8.602100     0.596100
C      0.534189     6.632525     9.893920    -0.058528
C      1.655052     6.087791    10.516359    -0.076813
C      2.181719     6.660286    11.662581    -0.233001
C      1.581964     7.784540    12.185037     0.281825
C      0.453961     8.330541    11.602113    -0.228712
C     -0.063414     7.749983    10.456422    -0.090953
C      7.839485     9.242846     7.219446     0.099205
C      7.859117    10.625126     7.271294    -0.204583
C      7.397738     2.048078     7.688464    -0.202618
C      7.367640     3.429206     7.651468     0.110993
C      4.420069     6.037108     4.658216     0.596257
C      3.904092     6.632525     3.366396    -0.058575
C      2.783229     6.087791     2.743957    -0.076765
C      2.256562     6.660286     1.597735    -0.232993
C      2.856317     7.784540     1.075279     0.281864
C      3.984320     8.330541     1.658203    -0.228713
C      4.501695     7.749983     2.803894    -0.090912
C      5.897996     9.242846     6.040870     0.099209
C      5.878364    10.625126     5.989022    -0.204589
C      6.339743     2.048078     5.571852    -0.202615
C      6.369841     3.429206     5.608848     0.110984
C      2.219140     0.161266     6.630158     0.096881
C      2.219140    10.198923     6.630158     0.100571
C      6.868740    11.357734     6.630158     0.096878
C      6.868740     1.320077     6.630158     0.100571
N      2.219140     2.979965     6.630158    -0.203662
N      2.219140     7.381375     6.630158    -0.243700
N      6.868740     8.539035     6.630158    -0.203710
N      6.868740     4.137625     6.630158    -0.243754
O      0.880209     5.039793     5.050854    -0.564509
O      8.390507     6.371274     5.215150    -0.578005
O      3.558072     5.039793     8.209462    -0.564494
O      5.346974     6.371274     8.045166    -0.578073
O      8.207672     6.479207     8.209462    -0.564472
O      0.697374     5.147726     8.045166    -0.578029
O      5.529809     6.479207     5.050854    -0.564568
O      3.740907     5.147726     5.215150    -0.577982
O      6.974400     3.031801     0.000000    -0.249909
O      2.324800     8.487199     0.000000    -0.249905

The following XYZ coordinates are in angstroms. Other properties are in atomic units.
The sperically averaged electron density of each atom fit to a function of the form exp(a - br)
eigen_1, eigen_2 and eigen_3 are the three eigenvalues of traceless quadrupole moment tensor
  atom number  atomic symbol              X              Y              Z     net charge C6 coefficient C8 coefficient C10 coefficient fluctuating dipole atomic polarizability isotropic forcefield polarizability              a              b squared Pearson coefficient          <r^3>          <r^4>         wp_QDO          m_QDO          q_QDO       dipole_x       dipole_y       dipole_z         dipole            Qxy            Qxz            Qyz     Q(x^2-y^2)  Q(3z^2 - R^2)        eigen_1        eigen_2        eigen_3 static polarizability      alpha(xx)      alpha(xy)      alpha(xz)      alpha(yy)      alpha(yz)      alpha(zz) atomic spin moment
            1             Co       2.219140       5.180094       6.630158       0.925641     104.137940 0.19157092E+04  0.60578502E+05                                17.664499                           14.079378       1.220003       2.239374                    0.996288      46.135454     120.658633       0.499170       0.388033      -1.166741       0.000022      -0.035707       0.000027       0.035707       0.000113      -0.015832       0.000732       0.420674       0.539602      -0.300272       0.116451       0.183821             22.066304      25.078068       0.000024       0.076059      22.314661       0.000039      18.806184           2.843697
            2             Co       6.868740       6.338906       6.630158       0.926124     104.129321 0.19155078E+04  0.60569816E+05                                17.662808                           14.078076       1.220236       2.239513                    0.996286      46.129279     120.635460       0.499229       0.388002      -1.166779       0.000000       0.035709      -0.000083       0.035709      -0.001689      -0.015808       0.001492       0.420598       0.539515      -0.300229       0.116442       0.183787             22.064162      25.075476       0.000023       0.076048      22.312542      -0.000000      18.804468           2.844001
            3              H       7.032822       6.190311       3.102914       0.116543       1.124258 0.83559417E+01  0.83301268E+02                                 1.803423                            1.702868      -1.328276       2.249843                    0.993886       3.706934      10.611431       0.472120       1.301361      -0.702816      -0.016147       0.033364       0.015585       0.040209      -0.005135       0.005561       0.004566      -0.015166      -0.021929      -0.013287       0.000063       0.013224              1.841232       1.833573      -0.409021      -0.184327       1.928175       0.342745       1.761949          -0.000000
            4              H       6.158546       5.228474       1.186798       0.133122       1.037802 0.76475068E+01  0.74654404E+02                                 1.727535                            1.643544      -1.123553       2.358361                    0.996494       3.527811      10.030707       0.473693       1.324567      -0.698915      -0.028226       0.015692      -0.010603       0.033991      -0.007489       0.009285       0.004099       0.000831      -0.016617      -0.014828       0.003245       0.011582              1.758590       2.003249      -0.307993       0.358699       1.437141      -0.074853       1.835380           0.000038
            5              H       9.041594       2.439724       1.284925       0.136319       1.092013 0.78494441E+01  0.75084284E+02                                 1.623386                            1.541860      -0.913287       2.458083                    0.998942       3.106593       8.009891       0.563785       1.135749      -0.746066       0.018040      -0.026885      -0.011555       0.034377      -0.012777       0.007070       0.008673       0.002372      -0.006672      -0.019115       0.005138       0.013978              1.630323       1.489387      -0.294141      -0.082576       1.847192       0.279187       1.554389           0.000027
            6              H       0.610161       3.405016       3.201040       0.113891       1.122331 0.81562779E+01  0.79885047E+02                                 1.740140                            1.637188      -0.952888       2.426552                    0.998464       3.381692       9.237057       0.507453       1.232357      -0.720798       0.034426      -0.014484       0.013732       0.039793      -0.012460       0.004191       0.004033       0.007654      -0.018467      -0.014108      -0.002049       0.016157              1.789769       2.025485      -0.231264       0.414182       1.573676      -0.149402       1.770147           0.000018
            7              H       0.547988       2.740370       5.643590       0.090429       1.045089 0.73046619E+01  0.71089367E+02                                 1.782721                            1.637431      -1.205619       2.300267                    0.994216       3.828944      11.172716       0.457240       1.376440      -0.686443      -0.035877       0.023275      -0.018158       0.046461      -0.005247       0.012608       0.003362       0.008192      -0.021764      -0.016377       0.000915       0.015462              1.878755       2.066107      -0.472262       0.337080       1.985893      -0.331450       1.584266           0.000066
            8              H       0.551728       0.455000       5.525574       0.119745       1.158769 0.88147261E+01  0.88288087E+02                                 1.790824                            1.713576      -1.106616       2.356983                    0.996334       3.525558       9.833385       0.489535       1.249192      -0.716226      -0.025519      -0.015089      -0.020344       0.035955      -0.000258       0.015126       0.002909      -0.002244      -0.011241      -0.017072       0.003011       0.014061              1.810937       2.010160       0.283098       0.238531       1.922874       0.154522       1.499776           0.000214
            9              H       1.317706       9.910948       4.842667       0.132728       1.029720 0.77080287E+01  0.74025368E+02                                 1.614524                            1.573690      -0.842312       2.491385                    0.999498       3.154406       8.379394       0.529350       1.204831      -0.728896      -0.016190       0.014060      -0.028781       0.035891       0.000695       0.014041      -0.000856      -0.014503       0.020249      -0.018496       0.003908       0.014589              1.604555       1.430205      -0.163190       0.182446       1.705283      -0.189003       1.678177           0.000279
           10              H       1.373819       7.625578       4.881122       0.093703       1.135700 0.83225455E+01  0.83251644E+02                                 1.854371                            1.726698      -1.204774       2.303612                    0.994962       3.780858      10.998811       0.455787       1.343407      -0.694183      -0.023108      -0.020934      -0.037243       0.048572      -0.001414       0.016817       0.000088      -0.013435       0.031245      -0.021017       0.001564       0.019453              1.938273       1.683824       0.298701       0.251564       2.029804       0.561639       2.101191           0.000068
           11              H       6.704659       6.190311      10.157402       0.116543       1.124267 0.83560334E+01  0.83302571E+02                                 1.803446                            1.702889      -1.328299       2.249838                    0.993884       3.706965      10.611611       0.472111       1.301378      -0.702812       0.016150       0.033363      -0.015588       0.040211       0.005137       0.005557      -0.004567      -0.015168      -0.021927      -0.013285       0.000058       0.013226              1.841257       1.833598       0.409031      -0.184331       1.928203      -0.342752       1.761970           0.000001
           12              H       7.578935       5.228474      12.073518       0.133128       1.037783 0.76473329E+01  0.74652369E+02                                 1.727523                            1.643533      -1.123553       2.358367                    0.996494       3.527778      10.030629       0.473690       1.324579      -0.698912       0.028228       0.015691       0.010603       0.033992       0.007489       0.009284      -0.004097       0.000832      -0.016616      -0.014826       0.003244       0.011583              1.758577       2.003234       0.307990       0.358695       1.437131       0.074852       1.835366           0.000037
           13              H       4.695887       2.439724      11.975391       0.136322       1.091996 0.78492860E+01  0.75082370E+02                                 1.623367                            1.541843      -0.913283       2.458086                    0.998942       3.106565       8.009789       0.563789       1.135747      -0.746067      -0.018040      -0.026885       0.011555       0.034377       0.012777       0.007070      -0.008673       0.002372      -0.006673      -0.019115       0.005137       0.013978              1.630303       1.489370       0.294136      -0.082574       1.847169      -0.279182       1.554371           0.000027
           14              H       3.828120       3.405016      10.059276       0.113895       1.122316 0.81561429E+01  0.79883437E+02                                 1.740130                            1.637179      -0.952883       2.426558                    0.998464       3.381659       9.236966       0.507452       1.232364      -0.720797      -0.034428      -0.014485      -0.013731       0.039795       0.012460       0.004190      -0.004031       0.007655      -0.018469      -0.014105      -0.002052       0.016158              1.789759       2.025475       0.231264       0.414179       1.573668       0.149402       1.770134           0.000017
           15              H       3.890293       2.740370       7.616726       0.090429       1.045072 0.73045188E+01  0.71087589E+02                                 1.782700                            1.637414      -1.205582       2.300287                    0.994216       3.828900      11.172539       0.457243       1.376438      -0.686444       0.035876       0.023277       0.018159       0.046461       0.005248       0.012607      -0.003362       0.008190      -0.021770      -0.016377       0.000916       0.015461              1.878732       2.066079       0.472251       0.337073       1.985867       0.331443       1.584248           0.000065
           16              H       3.886553       0.455000       7.734742       0.119744       1.158771 0.88147445E+01  0.88288333E+02                                 1.790828                            1.713579      -1.106617       2.356982                    0.996334       3.525563       9.833408       0.489534       1.249194      -0.716225       0.025519      -0.015089       0.020345       0.035955       0.000259       0.015126      -0.002909      -0.002243      -0.011240      -0.017071       0.003010       0.014061              1.810940       2.010164      -0.283100       0.238532       1.922878      -0.154523       1.499779           0.000214
           17              H       3.120575       9.910948       8.417649       0.132729       1.029717 0.77080071E+01  0.74025158E+02                                 1.614526                            1.573692      -0.842300       2.491391                    0.999498       3.154403       8.379404       0.529347       1.204838      -0.728894       0.016188       0.014060       0.028782       0.035891      -0.000694       0.014041       0.000856      -0.014504       0.020249      -0.018497       0.003908       0.014589              1.604557       1.430206       0.163190       0.182446       1.705285       0.189002       1.678179           0.000279
           18              H       3.064462       7.625578       8.379194       0.093701       1.135685 0.83224138E+01  0.83249971E+02                                 1.854353                            1.726683      -1.204729       2.303631                    0.994963       3.780839      10.998721       0.455789       1.343405      -0.694183       0.023108      -0.020931       0.037246       0.048573       0.001415       0.016823      -0.000086      -0.013432       0.031239      -0.021021       0.001563       0.019457              1.938254       1.683810      -0.298696       0.251560       2.029782      -0.561629       2.101168           0.000071
           19              H       2.055059       5.328689      10.157402       0.116540       1.124289 0.83562437E+01  0.83305095E+02                                 1.803459                            1.702901      -1.328324       2.249818                    0.993885       3.707010      10.611727       0.472114       1.301364      -0.702815       0.016148      -0.033364      -0.015585       0.040209      -0.005137       0.005560       0.004566      -0.015166      -0.021926      -0.013287       0.000062       0.013225              1.841270       1.833612      -0.409033      -0.184332       1.928213       0.342754       1.761985          -0.000001
           20              H       2.929335       6.290526      12.073518       0.133120       1.037812 0.76475943E+01  0.74655503E+02                                 1.727548                            1.643555      -1.123556       2.358359                    0.996494       3.527836      10.030808       0.473690       1.324570      -0.698914       0.028226      -0.015692       0.010603       0.033991      -0.007488       0.009285       0.004099       0.000831      -0.016615      -0.014828       0.003245       0.011582              1.758603       2.003265      -0.307997       0.358704       1.437150      -0.074853       1.835395           0.000038
           21              H       0.046287       9.079276      11.975391       0.136318       1.092024 0.78495459E+01  0.75085541E+02                                 1.623401                            1.541873      -0.913289       2.458081                    0.998942       3.106611       8.009966       0.563781       1.135753      -0.746065      -0.018040       0.026886       0.011555       0.034377      -0.012777       0.007070       0.008673       0.002372      -0.006672      -0.019116       0.005138       0.013978              1.630337       1.489399      -0.294145      -0.082576       1.847209       0.279190       1.554403           0.000027
           22              H       8.477720       8.113984      10.059276       0.113890       1.122337 0.81563480E+01  0.79886046E+02                                 1.740160                            1.637207      -0.952879       2.426558                    0.998464       3.381711       9.237180       0.507444       1.232374      -0.720794      -0.034425       0.014482      -0.013732       0.039792      -0.012458       0.004192       0.004036       0.007652      -0.018463      -0.014109      -0.002045       0.016154              1.789791       2.025511      -0.231268       0.414189       1.573694      -0.149404       1.770167           0.000018
           23              H       8.539893       8.778630       7.616726       0.090434       1.045069 0.73045005E+01  0.71087438E+02                                 1.782703                            1.637417      -1.205640       2.300263                    0.994216       3.828906      11.172595       0.457240       1.376447      -0.686442       0.035879      -0.023279       0.018156       0.046463      -0.005248       0.012607       0.003360       0.008191      -0.021765      -0.016375       0.000914       0.015461              1.878735       2.066084      -0.472252       0.337074       1.985870      -0.331444       1.584252           0.000064
           24              H       8.536153      11.063999       7.734742       0.119747       1.158758 0.88146204E+01  0.88286789E+02                                 1.790816                            1.713568      -1.106608       2.356989                    0.996335       3.525539       9.833328       0.489535       1.249195      -0.716225       0.025519       0.015089       0.020345       0.035956      -0.000259       0.015126       0.002910      -0.002243      -0.011240      -0.017071       0.003010       0.014061              1.810928       2.010150       0.283097       0.238530       1.922864       0.154521       1.499770           0.000214
           25              H       7.770175       1.608052       8.417649       0.132730       1.029711 0.77079477E+01  0.74024432E+02                                 1.614520                            1.573685      -0.842302       2.491391                    0.999498       3.154390       8.379356       0.529348       1.204837      -0.728894       0.016190      -0.014060       0.028781       0.035891       0.000694       0.014041      -0.000856      -0.014503       0.020249      -0.018497       0.003908       0.014589              1.604550       1.430201      -0.163190       0.182445       1.705277      -0.189002       1.678172           0.000279
           26              H       7.714062       3.893422       8.379194       0.093709       1.135670 0.83222835E+01  0.83248426E+02                                 1.854345                            1.726676      -1.204797       2.303607                    0.994962       3.780809      10.998654       0.455787       1.343416      -0.694181       0.023108       0.020934       0.037245       0.048574      -0.001412       0.016818       0.000088      -0.013431       0.031244      -0.021016       0.001562       0.019454              1.938245       1.683803       0.298694       0.251558       2.029772       0.561625       2.101159           0.000069
           27              H       2.383222       5.328689       3.102914       0.116543       1.124250 0.83558604E+01  0.83300292E+02                                 1.803418                            1.702863      -1.328274       2.249848                    0.993885       3.706918      10.611390       0.472119       1.301366      -0.702815      -0.016150      -0.033364       0.015586       0.040210       0.005134       0.005558      -0.004565      -0.015168      -0.021933      -0.013285       0.000059       0.013226              1.841227       1.833567       0.409022      -0.184328       1.928172      -0.342745       1.761942           0.000001
           28              H       1.508946       6.290526       1.186798       0.133129       1.037783 0.76473298E+01  0.74652309E+02                                 1.727520                            1.643530      -1.123562       2.358363                    0.996494       3.527771      10.030597       0.473692       1.324576      -0.698913      -0.028228      -0.015691      -0.010603       0.033992       0.007488       0.009285      -0.004097       0.000832      -0.016618      -0.014827       0.003244       0.011583              1.758575       2.003231       0.307990       0.358695       1.437129       0.074852       1.835364           0.000037
           29              H       4.391994       9.079276       1.284925       0.136324       1.091979 0.78491344E+01  0.75080555E+02                                 1.623352                            1.541829      -0.913270       2.458094                    0.998942       3.106536       8.009694       0.563792       1.135748      -0.746067       0.018040       0.026885      -0.011555       0.034377       0.012777       0.007069      -0.008673       0.002372      -0.006672      -0.019115       0.005137       0.013978              1.630287       1.489357       0.294132      -0.082574       1.847150      -0.279177       1.554356           0.000027
           30              H       5.259761       8.113984       3.201040       0.113897       1.122291 0.81558941E+01  0.79880270E+02                                 1.740093                            1.637146      -0.952864       2.426567                    0.998465       3.381608       9.236739       0.507462       1.232352      -0.720800       0.034429       0.014486       0.013732       0.039796       0.012461       0.004190      -0.004028       0.007656      -0.018470      -0.014105      -0.002055       0.016160              1.789720       2.025429       0.231257       0.414166       1.573635       0.149398       1.770095           0.000017
           31              H       5.197588       8.778630       5.643590       0.090427       1.045071 0.73045049E+01  0.71087356E+02                                 1.782693                            1.637408      -1.205541       2.300304                    0.994217       3.828882      11.172445       0.457246       1.376431      -0.686445      -0.035875      -0.023275      -0.018161       0.046460       0.005246       0.012609      -0.003363       0.008191      -0.021767      -0.016378       0.000916       0.015462              1.878725       2.066073       0.472250       0.337072       1.985859       0.331442       1.584242           0.000067
           32              H       5.201328      11.063999       5.525574       0.119745       1.158768 0.88147166E+01  0.88287963E+02                                 1.790823                            1.713575      -1.106621       2.356981                    0.996334       3.525556       9.833376       0.489535       1.249192      -0.716226      -0.025519       0.015089      -0.020344       0.035956       0.000258       0.015126      -0.002909      -0.002243      -0.011242      -0.017072       0.003010       0.014061              1.810936       2.010159      -0.283098       0.238532       1.922872      -0.154522       1.499776           0.000214
           33              H       5.967306       1.608052       4.842667       0.132730       1.029712 0.77079587E+01  0.74024549E+02                                 1.614519                            1.573685      -0.842301       2.491391                    0.999498       3.154393       8.379359       0.529349       1.204834      -0.728895      -0.016188      -0.014061      -0.028782       0.035891      -0.000695       0.014040       0.000856      -0.014504       0.020250      -0.018496       0.003908       0.014589              1.604550       1.430200       0.163189       0.182444       1.705277       0.189002       1.678171           0.000279
           34              H       6.023419       3.893422       4.881122       0.093698       1.135695 0.83225037E+01  0.83251040E+02                                 1.854359                            1.726688      -1.204696       2.303643                    0.994963       3.780853      10.998749       0.455791       1.343398      -0.694184      -0.023107       0.020931      -0.037245       0.048571       0.001417       0.016823      -0.000086      -0.013436       0.031242      -0.021022       0.001565       0.019457              1.938259       1.683814      -0.298697       0.251561       2.029789      -0.561631       2.101175           0.000071
           35              C       9.069669       5.481892       4.658216       0.596116      23.768628 0.25214170E+03  0.52650889E+04                                 7.720504                            5.708524      -0.110893       2.019718                    0.999353      22.922540      65.787900       0.605217       0.484657      -1.006676       0.028349       0.033698       0.058120       0.072919       0.035008      -0.028291      -0.057851      -0.058938      -0.064568      -0.057840      -0.034951       0.092791              9.270103      10.789938      -1.147479       1.837874       6.823909       2.732623      10.196462           0.004523
           36              C       8.553692       4.886475       3.366396      -0.058530      37.454620 0.47935785E+03  0.11490935E+05                                 9.746332                            7.307207      -0.007452       1.996838                    0.999248      28.145712      80.387472       0.611697       0.417709      -1.068684      -0.013840      -0.015406      -0.042064       0.046885      -0.007300      -0.005900       0.005641       0.020021      -0.040310      -0.016163      -0.004553       0.020715             11.696413      11.168539      -0.813006       4.608197       8.382338       3.663782      15.538361           0.004243
           37              C       7.432829       5.431208       2.743957      -0.076803      33.171113 0.43554049E+03  0.10320982E+05                                 9.178531                            7.120035      -0.204419       1.909728                    0.999238      29.727492      87.919958       0.592170       0.436483      -1.043929      -0.002109      -0.027121      -0.018195       0.032727       0.005002      -0.019965      -0.002115      -0.016957      -0.036141      -0.027834       0.008645       0.019189             10.559909      10.449452      -1.490581       3.736748       7.303047       2.559985      13.927228           0.000252
           38              C       6.906162       4.858714       1.597735      -0.233005      34.360627 0.46991788E+03  0.11291654E+05                                 9.189330                            7.238034       0.084038       1.988214                    0.999458      30.818923      90.274440       0.609705       0.418071      -1.060610      -0.000849       0.029869       0.037632       0.048053       0.002253       0.010525      -0.014455       0.031835      -0.023350      -0.026167       0.002592       0.023575             10.427885       8.751295      -1.270597       3.126493       7.448994       3.308458      15.083368           0.000267
           39              C       7.505917       3.734460       1.075279       0.281831      31.772697 0.35726425E+03  0.79851596E+04                                 8.930860                            6.449869      -0.017899       2.012776                    0.999520      24.892657      69.438259       0.627579       0.436660      -1.053212      -0.028143      -0.036176      -0.047335       0.065889       0.011436       0.026512       0.025477      -0.009507       0.112377      -0.033715      -0.024436       0.058152             11.096322       9.609883      -1.194630       5.443627       7.132884       2.325184      16.546198          -0.000059
           40              C       8.633920       3.188459       1.658203      -0.228710      34.694135 0.44270747E+03  0.10431530E+05                                 9.104986                            6.934215       0.170122       2.011216                    0.999741      30.203058      86.282163       0.638214       0.407295      -1.072554       0.024322       0.004007       0.032304       0.040635      -0.012688      -0.009059       0.027417      -0.012148      -0.042249      -0.031125      -0.005741       0.036866             10.496060       9.883965      -1.257813       4.755369       7.821352       2.168816      13.782861           0.000267
           41              C       9.151295       3.769017       2.803894      -0.090945      32.200380 0.42961157E+03  0.10104356E+05                                 8.867680                            6.986061       0.047582       1.985422                    0.999734      29.424334      85.549755       0.611299       0.426010      -1.054580      -0.012785       0.005829      -0.029257       0.032456      -0.010373       0.001713      -0.011170       0.031944      -0.051661      -0.024892      -0.003306       0.028198             10.024538       9.020302      -0.729588       3.422551       8.062208       3.095196      12.991106           0.000102
           42              C       1.248396       2.276154       6.040870       0.099201      28.973325 0.34307772E+03  0.76413351E+04                                 8.373278                            6.286699       0.076230       2.040311                    0.999648      26.282406      74.790749       0.636569       0.432000      -1.049056       0.043958       0.012244       0.025955       0.052496      -0.011697      -0.015035      -0.005967       0.040537       0.111467      -0.043192       0.000489       0.042703              9.990172       9.309819      -0.268752       2.244530      15.278879      -0.376765       5.381817          -0.007885
           43              C       1.228764       0.893874       5.989022      -0.204582      35.529297 0.45309233E+03  0.10780092E+05                                 9.413885                            7.110113       0.085535       1.993191                    0.999440      30.286944      88.051943       0.615280       0.418406      -1.061231       0.007046       0.005022       0.000601       0.008674       0.017877       0.011297       0.014919       0.025543       0.032901      -0.029375      -0.001925       0.031299             11.262005       9.613791      -1.396165       1.954130      18.635534      -0.777588       5.536689           0.000312
           44              C       1.690143       9.470922       5.571852      -0.202619      31.662624 0.44389326E+03  0.10484949E+05                                 8.686763                            7.017146       0.278163       2.060609                    0.999746      29.715966      85.485222       0.623368       0.415981      -1.065030      -0.004511      -0.007421       0.003160       0.009241      -0.001033       0.018633      -0.013010       0.019998       0.041663      -0.023272      -0.007231       0.030503              9.962007       5.965672       0.473832       1.369875      16.551859       1.657995       7.368489           0.000274
           45              C       1.720241       8.089794       5.608848       0.111000      25.723948 0.34408798E+03  0.76974716E+04                                 7.838961                            6.371066      -0.079130       1.993834                    0.999286      26.468602      76.389603       0.618930       0.442370      -1.039060       0.008406      -0.005929       0.047519       0.048620       0.003628      -0.004238       0.004613       0.087189       0.019430      -0.047410       0.006426       0.040984              8.926529       5.656696       0.281372       1.544612      13.281480       0.973182       7.841411          -0.008075
           46              C       4.667812       5.481892       8.602100       0.596245      23.767118 0.25212211E+03  0.52646368E+04                                 7.720586                            5.708580      -0.111605       2.019513                    0.999351      22.921888      65.788172       0.605163       0.484704      -1.006641      -0.028328       0.033694      -0.058119       0.072908      -0.035038      -0.028316       0.057900      -0.058957      -0.064619      -0.057891      -0.034971       0.092862              9.270208      10.790077       1.147488       1.837907       6.823966      -2.732646      10.196582           0.004641
           47              C       5.183789       4.886475       9.893920      -0.058559      37.454945 0.47936389E+03  0.11491127E+05                                 9.746431                            7.307276      -0.007462       1.996841                    0.999247      28.145855      80.388292       0.611691       0.417712      -1.068681       0.013851      -0.015412       0.042068       0.046895       0.007300      -0.005909      -0.005644       0.020025      -0.040304      -0.016165      -0.004555       0.020720             11.696538      11.168616       0.813012       4.608219       8.382438      -3.663858      15.538559           0.004224
           48              C       6.304652       5.431208      10.516359      -0.076768      33.170327 0.43552792E+03  0.10320625E+05                                 9.178464                            7.119983      -0.204478       1.909720                    0.999238      29.726977      87.918600       0.592165       0.436489      -1.043924       0.002116      -0.027129       0.018182       0.032727      -0.005007      -0.019975       0.002122      -0.016949      -0.036123      -0.027839       0.008639       0.019199             10.559834      10.449369       1.490566       3.736725       7.303012      -2.559983      13.927122           0.000281
           49              C       6.831319       4.858714      11.662581      -0.233000      34.360270 0.46991232E+03  0.11291487E+05                                 9.189289                            7.238002       0.084023       1.988216                    0.999458      30.818623      90.273424       0.609705       0.418073      -1.060609       0.000857       0.029864      -0.037633       0.048051      -0.002258       0.010518       0.014456       0.031838      -0.023340      -0.026168       0.002598       0.023570             10.427844       8.751248       1.270578       3.126480       7.448969      -3.308466      15.083315           0.000260
           50              C       6.231564       3.734460      12.185037       0.281849      31.772251 0.35725846E+03  0.79849981E+04                                 8.930795                            6.449828      -0.017893       2.012782                    0.999520      24.892398      69.437409       0.627579       0.436662      -1.053211       0.028144      -0.036176       0.047334       0.065889      -0.011439       0.026504      -0.025467      -0.009504       0.112369      -0.033710      -0.024429       0.058139             11.096238       9.609805       1.194612       5.443575       7.132840      -2.325181      16.546070          -0.000025
           51              C       5.103561       3.188459      11.602113      -0.228711      34.693838 0.44270357E+03  0.10431410E+05                                 9.104934                            6.934184       0.170148       2.011228                    0.999741      30.202851      86.281321       0.638215       0.407295      -1.072554      -0.024322       0.004004      -0.032303       0.040633       0.012684      -0.009058      -0.027413      -0.012142      -0.042251      -0.031123      -0.005736       0.036858             10.495996       9.883903       1.257800       4.755330       7.821314      -2.168809      13.782770           0.000261
           52              C       4.586186       3.769017      10.456422      -0.090922      32.199699 0.42960098E+03  0.10104041E+05                                 8.867554                            6.985971       0.047597       1.985430                    0.999734      29.423900      85.548109       0.611303       0.426010      -1.054581       0.012783       0.005832       0.029260       0.032459       0.010369       0.001700       0.011178       0.031945      -0.051681      -0.024904      -0.003293       0.028197             10.024384       9.020170       0.729593       3.422464       8.062113      -3.095148      12.990869           0.000130
           53              C       3.189885       2.276154       7.219446       0.099208      28.973443 0.34307945E+03  0.76413898E+04                                 8.373339                            6.286745       0.076121       2.040278                    0.999647      26.282441      74.791136       0.636561       0.432004      -1.049053      -0.043963       0.012248      -0.025945       0.052497       0.011697      -0.015037       0.005972       0.040535       0.111460      -0.043192       0.000489       0.042703              9.990247       9.309879       0.268733       2.244538      15.279012       0.376753       5.381849          -0.007889
           54              C       3.209517       0.893874       7.271294      -0.204584      35.529325 0.45309301E+03  0.10780112E+05                                 9.413885                            7.110113       0.085546       1.993194                    0.999440      30.286973      88.052034       0.615281       0.418405      -1.061231      -0.007050       0.005020      -0.000596       0.008675      -0.017879       0.011296      -0.014917       0.025546       0.032904      -0.029376      -0.001922       0.031298             11.262004       9.613795       1.396153       1.954130      18.635529       0.777575       5.536688           0.000309
           55              C       2.748138       9.470922       7.688464      -0.202610      31.662650 0.44389352E+03  0.10484964E+05                                 8.686794                            7.017170       0.278131       2.060600                    0.999746      29.715958      85.485421       0.623364       0.415984      -1.065027       0.004500      -0.007425      -0.003152       0.009237       0.001038       0.018633       0.013008       0.019996       0.041671      -0.023268      -0.007236       0.030504              9.962045       5.965695      -0.473838       1.369880      16.551930      -1.658003       7.368510           0.000283
           56              C       2.718040       8.089794       7.651468       0.110980      25.724308 0.34409431E+03  0.76976411E+04                                 7.838994                            6.371095      -0.079041       1.993856                    0.999286      26.468842      76.390191       0.618934       0.442366      -1.039063      -0.008425      -0.005924      -0.047508       0.048612      -0.003619      -0.004224      -0.004614       0.087164       0.019444      -0.047399       0.006433       0.040966              8.926568       5.656726      -0.281373       1.544615      13.281545      -0.973173       7.841432          -0.008074
           57              C       0.018212       6.037108       8.602100       0.596100      23.769081 0.25214680E+03  0.52652365E+04                                 7.720693                            5.708647      -0.111058       2.019669                    0.999352      22.922882      65.789729       0.605198       0.484668      -1.006668      -0.028338      -0.033715      -0.058129       0.072930       0.035006      -0.028280      -0.057837      -0.058907      -0.064557      -0.057825      -0.034941       0.092766              9.270343      10.790225      -1.147505       1.837922       6.824064       2.732714      10.196741           0.004489
           58              C       0.534189       6.632525       9.893920      -0.058528      37.454672 0.47935833E+03  0.11490955E+05                                 9.746343                            7.307210      -0.007429       1.996844                    0.999248      28.145777      80.387798       0.611697       0.417709      -1.068683       0.013839       0.015405       0.042062       0.046884      -0.007302      -0.005901       0.005644       0.020025      -0.040311      -0.016165      -0.004553       0.020719             11.696426      11.168540      -0.813018       4.608182       8.382366       3.663803      15.538373           0.004244
           59              C       1.655052       6.087791      10.516359      -0.076813      33.171673 0.43554906E+03  0.10321247E+05                                 9.178658                            7.120122      -0.204471       1.909709                    0.999238      29.727878      87.921674       0.592164       0.436485      -1.043927       0.002111       0.027124       0.018195       0.032730       0.004999      -0.019963      -0.002114      -0.016958      -0.036135      -0.027831       0.008645       0.019185             10.560062      10.449606      -1.490604       3.736809       7.303146       2.560034      13.927434           0.000239
           60              C       2.181719       6.660286      11.662581      -0.233001      34.360747 0.46991947E+03  0.11291706E+05                                 9.189354                            7.238045       0.084031       1.988210                    0.999458      30.819021      90.274884       0.609705       0.418071      -1.060609       0.000849      -0.029870      -0.037635       0.048056       0.002251       0.010527      -0.014456       0.031837      -0.023352      -0.026169       0.002591       0.023577             10.427915       8.751320      -1.270601       3.126503       7.449019       3.308478      15.083407           0.000266
           61              C       1.581964       7.784540      12.185037       0.281825      31.772929 0.35726720E+03  0.79852423E+04                                 8.930897                            6.449891      -0.017899       2.012774                    0.999520      24.892787      69.438705       0.627579       0.436659      -1.053212       0.028144       0.036179       0.047334       0.065890       0.011434       0.026517       0.025481      -0.009508       0.112380      -0.033717      -0.024440       0.058157             11.096369       9.609923      -1.194636       5.443648       7.132918       2.325204      16.546267          -0.000073
           62              C       0.453961       8.330541      11.602113      -0.228712      34.694361 0.44271075E+03  0.10431630E+05                                 9.105031                            6.934244       0.170109       2.011211                    0.999741      30.203204      86.282794       0.638211       0.407295      -1.072553      -0.024320      -0.004007      -0.032306       0.040635      -0.012689      -0.009059       0.027419      -0.012151      -0.042252      -0.031127      -0.005742       0.036869             10.496112       9.884013      -1.257822       4.755389       7.821398       2.168837      13.782925           0.000270
           63              C      -0.063414       7.749983      10.456422      -0.090953      32.200594 0.42961479E+03  0.10104456E+05                                 8.867729                            6.986092       0.047551       1.985412                    0.999734      29.424481      85.550436       0.611296       0.426011      -1.054579       0.012783      -0.005831       0.029257       0.032455      -0.010372       0.001721      -0.011168       0.031946      -0.051662      -0.024889      -0.003311       0.028200             10.024596       9.020358      -0.729603       3.422564       8.062263       3.095221      12.991166           0.000096
           64              C       7.839485       9.242846       7.219446       0.099205      28.973437 0.34307942E+03  0.76413920E+04                                 8.373341                            6.286745       0.076128       2.040279                    0.999647      26.282488      74.791380       0.636561       0.432005      -1.049052      -0.043955      -0.012247      -0.025965       0.052500      -0.011698      -0.015039      -0.005968       0.040544       0.111478      -0.043198       0.000488       0.042710              9.990249       9.309892      -0.268732       2.244540      15.279003      -0.376766       5.381853          -0.007905
           65              C       7.859117      10.625126       7.271294      -0.204583      35.529169 0.45309045E+03  0.10780034E+05                                 9.413857                            7.110092       0.085550       1.993197                    0.999440      30.286865      88.051602       0.615282       0.418405      -1.061231      -0.007044      -0.005021      -0.000603       0.008671       0.017875       0.011295       0.014924       0.025548       0.032905      -0.029378      -0.001923       0.031301             11.261975       9.613761      -1.396137       1.954122      18.635491      -0.777579       5.536674           0.000316
           66              C       7.397738       2.048078       7.688464      -0.202618      31.662542 0.44389190E+03  0.10484909E+05                                 8.686751                            7.017138       0.278166       2.060612                    0.999746      29.715902      85.485020       0.623368       0.415982      -1.065029       0.004504       0.007421      -0.003156       0.009237      -0.001039       0.018634      -0.013007       0.019997       0.041666      -0.023268      -0.007236       0.030504              9.961994       5.965665       0.473822       1.369873      16.551844       1.657975       7.368474           0.000275
           67              C       7.367640       3.429206       7.651468       0.110993      25.724067 0.34409059E+03  0.76975495E+04                                 7.838998                            6.371101      -0.079132       1.993831                    0.999286      26.468750      76.390285       0.618926       0.442372      -1.039058      -0.008422       0.005929      -0.047513       0.048617       0.003628      -0.004236       0.004612       0.087196       0.019440      -0.047415       0.006429       0.040986              8.926571       5.656733       0.281367       1.544614      13.281543       0.973182       7.841436          -0.008073
           68              C       4.420069       6.037108       4.658216       0.596257      23.766673 0.25211712E+03  0.52644905E+04                                 7.720389                            5.708450      -0.111435       2.019563                    0.999352      22.921537      65.786253       0.605183       0.484692      -1.006650       0.028342      -0.033676       0.058110       0.072898      -0.035040      -0.028335       0.057913      -0.058990      -0.064631      -0.057908      -0.034980       0.092888              9.269956      10.789753       1.147469       1.837817       6.823814      -2.732573      10.196300           0.004678
           69              C       3.904092       6.632525       3.366396      -0.058575      37.455347 0.47936992E+03  0.11491308E+05                                 9.746505                            7.307328      -0.007504       1.996827                    0.999247      28.146014      80.388861       0.611688       0.417713      -1.068680      -0.013846       0.015416      -0.042073       0.046899       0.007297      -0.005903      -0.005637       0.020027      -0.040305      -0.016160      -0.004556       0.020715             11.696637      11.168736       0.813000       4.608305       8.382468      -3.663866      15.538708           0.004216
           70              C       2.783229       6.087791       2.743957      -0.076765      33.170033 0.43552368E+03  0.10320490E+05                                 9.178380                            7.119928      -0.204433       1.909734                    0.999238      29.726803      87.917660       0.592171       0.436486      -1.043927      -0.002114       0.027126      -0.018186       0.032726      -0.005009      -0.019977       0.002126      -0.016947      -0.036147      -0.027844       0.008638       0.019206             10.559732      10.449270       1.490553       3.736678       7.302944      -2.559946      13.926980           0.000300
           71              C       2.256562       6.660286       1.597735      -0.232993      34.359995 0.46990793E+03  0.11291353E+05                                 9.189242                            7.237971       0.084027       1.988220                    0.999458      30.818434      90.272703       0.609706       0.418073      -1.060609      -0.000856      -0.029864       0.037630       0.048048      -0.002261       0.010516       0.014455       0.031835      -0.023337      -0.026166       0.002599       0.023567             10.427790       8.751206       1.270572       3.126467       7.448930      -3.308437      15.083235           0.000256
           72              C       2.856317       7.784540       1.075279       0.281864      31.772022 0.35725554E+03  0.79849187E+04                                 8.930771                            6.449816      -0.017906       2.012779                    0.999520      24.892260      69.437026       0.627578       0.436663      -1.053209      -0.028143       0.036173      -0.047335       0.065887      -0.011440       0.026498      -0.025460      -0.009503       0.112364      -0.033707      -0.024424       0.058131             11.096208       9.609777       1.194609       5.443561       7.132818      -2.325166      16.546030          -0.000005
           73              C       3.984320       8.330541       1.658203      -0.228713      34.693640 0.44270089E+03  0.10431328E+05                                 9.104899                            6.934163       0.170162       2.011235                    0.999741      30.202707      86.280745       0.638216       0.407295      -1.072555       0.024324      -0.004004       0.032301       0.040632       0.012681      -0.009060      -0.027411      -0.012140      -0.042246      -0.031120      -0.005735       0.036855             10.495955       9.883862       1.257792       4.755311       7.821281      -2.168794      13.782722           0.000253
           74              C       4.501695       7.749983       2.803894      -0.090912      32.199272 0.42959442E+03  0.10103843E+05                                 8.867473                            6.985918       0.047629       1.985443                    0.999734      29.423605      85.546919       0.611306       0.426010      -1.054581      -0.012786      -0.005832      -0.029258       0.032458       0.010368       0.001693       0.011180       0.031944      -0.051675      -0.024905      -0.003288       0.028194             10.024292       9.020077       0.729569       3.422438       8.062033      -3.095119      12.990767           0.000144
           75              C       5.897996       9.242846       6.040870       0.099209      28.972988 0.34307302E+03  0.76412093E+04                                 8.373242                            6.286679       0.076178       2.040299                    0.999647      26.282223      74.790280       0.636566       0.432003      -1.049053       0.043969      -0.012250       0.025938       0.052499       0.011696      -0.015039       0.005973       0.040531       0.111468      -0.043191       0.000485       0.042706              9.990123       9.309766       0.268745       2.244509      15.278808       0.376750       5.381794          -0.007874
           76              C       5.878364      10.625126       5.989022      -0.204589      35.529285 0.45309240E+03  0.10780091E+05                                 9.413869                            7.110103       0.085556       1.993197                    0.999440      30.286955      88.051876       0.615282       0.418404      -1.061232       0.007053      -0.005018       0.000596       0.008676      -0.017883       0.011298      -0.014913       0.025540       0.032894      -0.029374      -0.001925       0.031299             11.261986       9.613772       1.396135       1.954124      18.635507       0.777564       5.536679           0.000309
           77              C       6.339743       2.048078       5.571852      -0.202615      31.662600 0.44389248E+03  0.10484930E+05                                 8.686774                            7.017152       0.278143       2.060605                    0.999746      29.715924      85.485197       0.623366       0.415983      -1.065028      -0.004505       0.007422       0.003157       0.009239       0.001036       0.018631       0.013012       0.019996       0.041670      -0.023272      -0.007231       0.030503              9.962025       5.965676      -0.473830       1.369872      16.551909      -1.657987       7.368490           0.000283
           78              C       6.369841       3.429206       5.608848       0.110984      25.724211 0.34409264E+03  0.76976050E+04                                 7.839012                            6.371109      -0.079151       1.993823                    0.999286      26.468880      76.390653       0.618928       0.442370      -1.039059       0.008414       0.005928       0.047517       0.048619      -0.003618      -0.004231      -0.004617       0.087164       0.019441      -0.047399       0.006431       0.040968              8.926589       5.656737      -0.281381       1.544614      13.281576      -0.973184       7.841453          -0.008076
           79              C       2.219140       0.161266       6.630158       0.096881      37.980783 0.40501983E+03  0.93088082E+04                                 9.907192                            6.738693      -0.068782       1.989930                    0.999308      26.241992      73.399540       0.633843       0.420442      -1.066898      -0.000000       0.007641       0.000001       0.007641       0.000000       0.000563       0.000001      -0.022935       0.037414      -0.017714       0.005232       0.012482             13.160761       9.713520      -0.000003       2.066429      24.008844      -0.000007       5.759919          -0.014175
           80              C       2.219140      10.198923       6.630158       0.100571      35.992210 0.41591657E+03  0.96347382E+04                                 9.647652                            6.883228      -0.078715       1.990485                    0.999487      26.320621      74.206682       0.618961       0.427178      -1.061363      -0.000003      -0.008384      -0.000001       0.008384       0.000002       0.002702      -0.000001       0.003195      -0.046124      -0.015667       0.006090       0.009578             12.584647       6.606171      -0.000004       1.578606      23.616770      -0.000004       7.530998          -0.013926
           81              C       6.868740      11.357734       6.630158       0.096878      37.980781 0.40501976E+03  0.93088043E+04                                 9.907186                            6.738689      -0.068773       1.989932                    0.999308      26.241985      73.399460       0.633844       0.420442      -1.066899      -0.000002      -0.007642      -0.000001       0.007642      -0.000001       0.000564       0.000002      -0.022936       0.037410      -0.017713       0.005233       0.012481             13.160763       9.713503      -0.000004       2.066420      24.008873      -0.000009       5.759913          -0.014184
           82              C       6.868740       1.320077       6.630158       0.100571      35.992174 0.41591594E+03  0.96347190E+04                                 9.647645                            6.883223      -0.078712       1.990486                    0.999487      26.320591      74.206558       0.618961       0.427178      -1.061363       0.000001       0.008385       0.000001       0.008385       0.000001       0.002703      -0.000001       0.003195      -0.046123      -0.015667       0.006090       0.009577             12.584649       6.606165      -0.000001       1.578598      23.616798      -0.000007       7.530985          -0.013927
           83              N       2.219140       2.979965       6.630158      -0.203662      37.561019 0.49955207E+03  0.11931006E+05                                 9.374765                            7.242318       0.108545       2.069105                    0.998840      27.241157      74.189701       0.651335       0.393736      -1.099881      -0.000006      -0.154783       0.000005       0.154783      -0.000004       0.002191      -0.000013       0.170009       0.160495      -0.111754       0.052643       0.059110             11.138334      11.715506      -0.000006       3.089118      15.231861      -0.000005       6.467637           0.020938
           84              N       2.219140       7.381375       6.630158      -0.243700      34.084826 0.56157346E+03  0.13848908E+05                                 8.831487                            7.734198       0.055022       2.036890                    0.998286      28.507887      79.612180       0.621787       0.399443      -1.092892      -0.000011       0.166700       0.000007       0.166700      -0.000004       0.012785      -0.000019       0.171427       0.171849      -0.114355       0.044392       0.069963              9.723989       7.069501       0.000004       2.121534      12.286988       0.000010       9.815480           0.020873
           85              N       6.868740       8.539035       6.630158      -0.203710      37.562813 0.49957989E+03  0.11931851E+05                                 9.375098                            7.242550       0.108530       2.069090                    0.998840      27.241919      74.192628       0.651319       0.393740      -1.099878       0.000012       0.154797      -0.000014       0.154797       0.000025       0.002188      -0.000020       0.170029       0.160523      -0.111768       0.052654       0.059114             11.138767      11.715900       0.000041       3.089210      15.232564       0.000001       6.467837           0.020942
           86              N       6.868740       4.137625       6.630158      -0.243754      34.086568 0.56161033E+03  0.13850061E+05                                 8.831810                            7.734472       0.054980       2.036862                    0.998286      28.508892      79.615996       0.621773       0.399446      -1.092889       0.000001      -0.166717       0.000003       0.166717       0.000045       0.012783      -0.000030       0.171449       0.171868      -0.114369       0.044401       0.069968              9.724366       7.069760      -0.000018       2.121597      12.287539       0.000009       9.815797           0.020875
           87              O       0.880209       5.039793       5.050854      -0.564509      47.846480 0.68502059E+03  0.17552166E+05                                10.654036                            8.268484      -0.221114       1.971113                    0.994501      28.876874      79.192613       0.638704       0.374265      -1.123575      -0.020499       0.017968       0.003172       0.027443       0.006524      -0.005558      -0.049320       0.024296      -0.091392      -0.065790       0.022732       0.043058             12.879168      19.088690      -1.100790       5.463340       8.564450      -0.403784      10.984363           0.040330
           88              O       8.390507       6.371274       5.215150      -0.578005      41.195471 0.61624144E+03  0.15392426E+05                                 9.595319                            7.799753      -0.009419       2.027878                    0.997272      28.915848      78.541278       0.662381       0.370205      -1.125562       0.024632      -0.004990      -0.018783       0.031376      -0.011028      -0.042055      -0.016736      -0.018582      -0.051121      -0.057049       0.022733       0.034316             11.154237      13.098994      -2.975079      -3.824204      10.007479       3.663410      10.356236           0.035799
           89              O       3.558072       5.039793       8.209462      -0.564494      47.843792 0.68497642E+03  0.17550731E+05                                10.653617                            8.268181      -0.221029       1.971159                    0.994501      28.875912      79.188984       0.638721       0.374262      -1.123579       0.020477       0.017968      -0.003222       0.027432      -0.006600      -0.005560       0.049378       0.024306      -0.091451      -0.065855       0.022702       0.043154             12.878632      19.087909       1.100824       5.463034       8.564130       0.403807      10.983856           0.040335
           90              O       5.346974       6.371274       8.045166      -0.578073      41.199416 0.61631624E+03  0.15394780E+05                                 9.595919                            7.800212      -0.009648       2.027773                    0.997275      28.917433      78.547138       0.662363       0.370203      -1.125561      -0.024637      -0.005094       0.018805       0.031409       0.011009      -0.042122       0.016730      -0.018578      -0.051122      -0.057100       0.022716       0.034384             11.154966      13.099853       2.975257      -3.824491      10.008082      -3.663685      10.356963           0.035766
           91              O       8.207672       6.479207       8.209462      -0.564472      47.844873 0.68499295E+03  0.17551236E+05                                10.653709                            8.268246      -0.220769       1.971222                    0.994503      28.876347      79.190013       0.638723       0.374259      -1.123583       0.020476      -0.017911      -0.003131       0.027384       0.006443      -0.005590      -0.049251       0.024265      -0.091477      -0.065735       0.022759       0.042976             12.878758      19.088107      -1.100790       5.463117       8.564199      -0.403790      10.983968           0.040386
           92              O       0.697374       5.147726       8.045166      -0.578029      41.195852 0.61624875E+03  0.15392654E+05                                 9.595339                            7.799763      -0.009435       2.027865                    0.997274      28.916132      78.542163       0.662385       0.370201      -1.125564      -0.024651       0.005067       0.018771       0.031396      -0.011001      -0.042068      -0.016670      -0.018500      -0.051168      -0.057019       0.022680       0.034338             11.154256      13.098958      -2.975070      -3.824236      10.007494       3.663446      10.356315           0.035763
           93              O       5.529809       6.479207       5.050854      -0.564568      47.848177 0.68505208E+03  0.17553192E+05                                10.654348                            8.268716      -0.221311       1.971052                    0.994500      28.877340      79.194649       0.638689       0.374269      -1.123571      -0.020500      -0.018010       0.003241       0.027479      -0.006681      -0.005544       0.049454       0.024319      -0.091412      -0.065923       0.022669       0.043254             12.879567      19.089277       1.100836       5.463511       8.564704       0.403799      10.984721           0.040281
           94              O       3.740907       5.147726       5.215150      -0.577982      41.196069 0.61625400E+03  0.15392855E+05                                 9.595506                            7.799895      -0.009844       2.027746                    0.997271      28.915841      78.542168       0.662365       0.370211      -1.125555       0.024611       0.005034      -0.018795       0.031373       0.011037      -0.042124       0.016788      -0.018629      -0.051041      -0.057132       0.022748       0.034384             11.154462      13.099291       2.975141      -3.824297      10.007650      -3.663483      10.356444           0.035810
           95              O       6.974400       3.031801       0.000000      -0.249909      29.300953 0.31239124E+03  0.65555091E+04                                 7.655710                            5.384176       0.256234       2.191322                    0.998904      23.047457      56.572001       0.838740       0.347993      -1.148081       0.000004       0.148401       0.000002       0.148401      -0.000004       0.111563       0.000000       0.036627       0.297757      -0.095290      -0.067940       0.163230              9.937066       6.953697      -0.000001       5.702828       5.648827      -0.000002      17.208676           0.000164
           96              O       2.324800       8.487199       0.000000      -0.249905      29.300934 0.31239117E+03  0.65555067E+04                                 7.655702                            5.384171       0.256242       2.191324                    0.998904      23.047470      56.572008       0.838742       0.347993      -1.148082      -0.000008      -0.148402      -0.000007       0.148402      -0.000008       0.111564      -0.000001       0.036629       0.297760      -0.095290      -0.067941       0.163231              9.937054       6.953688       0.000004       5.702819       5.648821       0.000009      17.208654           0.000165

******************************************************
Auxiliary information for the entire system
The total spin magnetic moment of the unit cell is   6.000004
The total net atomic charge of the unit cell is   -0.000005
Accuracy of reproducing the electrostatic potential in the unit cell:
  The inner radius (bohr) =    5.0000
  The outer radius (bohr) =   12.0000
  Valid grid points have density less than (e/(bohr^3)) =    0.0001
  The number of valid grid points were=        45464
  The rms potential error without charges in kcal/mol is=      2.48126
  The rms potential error with partial charges in kcal/mol is=      0.81620
  The RRMSE value at monopole order=      0.32895
  The rms potential error with partial charges and cloud penetration in kcal/mol is=      0.81116
  The RRMSE value at monopole order with cloud penetration is=      0.32691
  The rms potential error with partial charges and atomic dipoles in kcal/mol is=      0.33073
  The RRMSE value at dipole order=      0.13329
  The rms potential error with partial charges, atomic dipoles and cloud penetration in kcal/mol is=      0.32440
  The RRMSE value at dipole order with cloud penetration=      0.13074

******************************************************
The electron densities and ab initio electrostatic potential were computed in VASP using the PBE functional and
projector augmented wave method. See the main text of the journal article for a description of computational details.
The atomic charges, dipoles, and quadrupoles were computed with the DDEC6 method as described in
(a) T. A. Manz and N. Gabaldon Limas, RSC Adv. 6 (2016) 47771-47801 DOI: 10.1039/c6ra04656h
(b) N. Gabaldon Limas and T. A. Manz, RSC Adv. 8 (2018) 2678-2707 DOI: 10.1039/c7ra11829e.
For each atom in the material, the electron cloud parameters were fit to the spherically averaged atom-in-material
electron density using radial positions for which this density was between 10^-4 and 10^-2 electrons per cubic bohr.
The polarizabilities, dispersion coefficients, and quantum Drude oscillator (QDO) parameters were fit using the MCLF method.
The magnetic structure of the system was optimized in VASP from the default ferromagnetic initial guess using spin polarization.
The atomic spin moments (ASMs) were computed on this optimized magnetic structure using the DDEC6 partition as inputs
to the method of T. A. Manz and D. S. Sholl, J. Chem. Theory Comput. 7 (2011) 4146-4164 DOI: 10.1021/ct200539n.
The RMSE and RRMSE were computed using a uniform grid with Ewald summation.
