# Supplementary material for: A collection of forcefield precursors for metal–organic frameworks
Source: RSC Adv. 2019 Nov 13;9(63):36492–507. doi: 10.1039/c9ra07327b (PMC9075174; doi:10.1039/c9ra07327b)
Supplement: RA-009-C9RA07327B-s6359 [file RA-009-C9RA07327B-s6359.xyz]

   58
jmolscript: load "" {1 1 1} spacegroup "x,y,z" unitcell [{      9.223600     0.000000     0.000000 }, {      0.692752    10.342525     0.000000 }, {      4.518566     2.913856    11.708411 }]
Eu     9.326601     7.759738    -0.023066     1.370736
Eu     0.589751     2.582787     0.023066     1.370739
H      6.899611     6.483091     8.084658     0.136372
H      4.401888     9.580888     7.520312     0.127395
H      4.885193     9.458013     5.276981     0.091997
H     12.278735    11.683284     8.092854     0.138927
H      4.809615     4.503301     7.772043     0.132182
H      4.597452     4.347154     5.494757     0.097433
H      7.535307     6.773290     3.623753     0.136372
H     10.033030     3.675493     4.188099     0.127394
H      9.549725     3.798368     6.431430     0.091995
H      2.156183     1.573097     3.615557     0.138926
H      9.625303     8.753080     3.936368     0.132182
H      9.837466     8.909227     6.213654     0.097432
C      5.330064     8.112083     9.543526     0.617632
C      6.746834     7.112509     6.150428     0.165732
C      6.491208     7.108253     7.529679    -0.183805
C      5.608118     8.060864     8.057728     0.018832
C      5.001198     8.944460     7.203014    -0.153043
C      5.310161     8.861142     5.854206     0.085395
C     12.923228     2.997813     9.722664     0.628945
C      2.708380     1.954811     6.200774     0.163731
C     12.034431     1.974633     7.581196    -0.191006
C      3.589194     2.950424     8.198229     0.022498
C      4.268016     3.846098     7.396203    -0.152005
C      4.127196     3.746158     6.026319     0.080424
C      9.104854     5.144298     2.164885     0.617632
C      7.688084     6.143872     5.557983     0.165763
C      7.943710     6.148128     4.178732    -0.183809
C      8.826800     5.195517     3.650683     0.018832
C      9.433720     4.311921     4.505397    -0.153044
C      9.124757     4.395239     5.854206     0.085395
C      1.511690    10.258568     1.985747     0.628945
C     11.726538    11.301570     5.507637     0.163725
C      2.400487    11.281748     4.127215    -0.191005
C     10.845724    10.305957     3.510182     0.022498
C     10.166902     9.410283     4.312208    -0.152005
C     10.307722     9.510223     5.682092     0.080424
N      6.164532     7.981088     5.322644    -0.246033
N      3.352273     2.830776     5.415140    -0.251574
N      6.493307     8.003898     0.556150     0.709623
N      8.270386     5.275293     6.385767    -0.246041
N     11.082645    10.425605     6.293271    -0.251573
N      7.941611     5.252483    11.152261     0.709627
O      5.814956     7.211423    10.250714    -0.587763
O      4.628202     9.073051     9.963858    -0.595638
O     13.023597    12.452742    10.370140    -0.580293
O      4.362692     3.936918    10.183976    -0.600642
O     11.420553    10.260250    11.259979    -0.370454
O      7.313922     8.613436     1.251629    -0.369863
O      5.276930     8.026108     0.795001    -0.305747
O      8.619962     6.044958     1.457697    -0.587762
O      9.806716     4.183330     1.744553    -0.595635
O      1.411321     0.803639     1.338271    -0.580292
O     10.072226     9.319463     1.524435    -0.600640
O      3.014365     2.996131     0.448432    -0.370455
O      7.120996     4.642945    10.456782    -0.369864
O      9.157988     5.230273    10.913410    -0.305745

The following XYZ coordinates are in angstroms. Other properties are in atomic units.
The sperically averaged electron density of each atom fit to a function of the form exp(a - br)
eigen_1, eigen_2 and eigen_3 are the three eigenvalues of traceless quadrupole moment tensor
  atom number  atomic symbol              X              Y              Z     net charge C6 coefficient C8 coefficient C10 coefficient fluctuating dipole atomic polarizability isotropic forcefield polarizability              a              b squared Pearson coefficient          <r^3>          <r^4>         wp_QDO          m_QDO          q_QDO       dipole_x       dipole_y       dipole_z         dipole            Qxy            Qxz            Qyz     Q(x^2-y^2)  Q(3z^2 - R^2)        eigen_1        eigen_2        eigen_3 static polarizability      alpha(xx)      alpha(xy)      alpha(xz)      alpha(yy)      alpha(yz)      alpha(zz) atomic spin moment
            1             Eu       9.326601       7.759738      -0.023066       1.370736     198.786230 0.51386722E+04  0.20247401E+06                                23.697283                           20.499139       0.539530       1.862726                    0.999409      92.665845     247.921361       0.506916       0.306656      -1.270954       0.031261      -0.005208      -0.003655       0.031901      -0.036418      -0.015977      -0.057182       0.356595      -0.030104      -0.195445       0.007902       0.187543             26.916966      18.526374       1.177328      -0.004610      33.213386       1.137212      29.011136          -0.006395
            2             Eu       0.589751       2.582787       0.023066       1.370739     198.786015 0.51386653E+04  0.20247366E+06                                23.697262                           20.499121       0.539538       1.862729                    0.999409      92.665827     247.921238       0.506917       0.306656      -1.270954      -0.031276       0.005227       0.003668       0.031921      -0.036419      -0.015978      -0.057183       0.356593      -0.030104      -0.195445       0.007903       0.187542             26.916940      18.526357       1.177331      -0.004607      33.213357       1.137208      29.011107          -0.006393
            3              H       6.899611       6.483091       8.084658       0.136372       1.166769 0.89103233E+01  0.90952342E+02                                 1.898122                            1.796172      -1.602497       2.129217                    0.992080       3.897439      11.572208       0.441928       1.357794      -0.690149       0.013859      -0.020151       0.026837       0.036309       0.004988       0.009885      -0.005958      -0.002168       0.015325      -0.014409       0.002394       0.012014              1.931131       1.746659      -0.302441       0.088008       1.993415      -0.300003       2.053320           0.000575
            4              H       4.401888       9.580888       7.520312       0.127395       1.063279 0.75809977E+01  0.74516952E+02                                 1.805103                            1.671057      -1.403569       2.221065                    0.992771       3.804314      11.180830       0.451118       1.381299      -0.685377      -0.023360       0.022665       0.014707       0.035717      -0.009381      -0.006357      -0.000787      -0.006469       0.001502      -0.012662       0.001923       0.010739              1.884301       1.885640      -0.627839      -0.153073       2.128857       0.181879       1.638405          -0.000027
            5              H       4.885193       9.458013       5.276981       0.091997       1.237624 0.87310534E+01  0.87504078E+02                                 1.905618                            1.727151      -0.916011       2.441394                    0.998090       3.551231      10.005700       0.477001       1.281225      -0.709573      -0.019425       0.028398      -0.030345       0.045876      -0.008542      -0.000156      -0.006917      -0.005615       0.031763      -0.015015       0.000896       0.014118              2.005480       1.927421      -0.590216       0.376795       2.151351      -0.501153       1.937667           0.000555
            6              H      12.278735      11.683284       8.092854       0.138927       1.210575 0.93171492E+01  0.95808081E+02                                 1.925210                            1.822564      -1.549641       2.158688                    0.992309       3.807481      11.206976       0.445526       1.336946      -0.695459      -0.017420      -0.020820       0.025338       0.037134      -0.002814      -0.011403      -0.009228      -0.003205       0.006943      -0.016029       0.001931       0.014098              1.962573       1.744994       0.272802      -0.082316       2.104523      -0.227442       2.038202          -0.001582
            7              H       4.809615       4.503301       7.772043       0.132182       0.993731 0.69591579E+01  0.66686271E+02                                 1.709381                            1.590475      -1.089860       2.374515                    0.996906       3.537201      10.129668       0.468919       1.363102      -0.690439       0.022912       0.023301       0.015992       0.036382       0.011298       0.003696       0.000659      -0.001440      -0.001527      -0.011539      -0.000755       0.012295              1.775752       1.746656       0.540789       0.215587       1.969140       0.250707       1.611458          -0.000681
            8              H       4.597452       4.347154       5.494757       0.097433       1.196160 0.83911418E+01  0.82486736E+02                                 1.800821                            1.648442      -0.769029       2.513356                    0.999611       3.337735       9.031719       0.513081       1.214388      -0.725941       0.023316       0.028802      -0.027215       0.045976       0.012984      -0.002128      -0.004474      -0.005841       0.029431      -0.018261       0.004257       0.014004              1.874948       1.852757       0.532314      -0.332032       2.004533      -0.412569       1.767553          -0.001253
            9              H       7.535307       6.773290       3.623753       0.136372       1.166774 0.89103729E+01  0.90953009E+02                                 1.898129                            1.796179      -1.602504       2.129213                    0.992080       3.897453      11.572274       0.441927       1.357797      -0.690148      -0.013859       0.020151      -0.026837       0.036309       0.004988       0.009885      -0.005958      -0.002168       0.015325      -0.014409       0.002395       0.012014              1.931139       1.746666      -0.302443       0.088008       1.993423      -0.300004       2.053329           0.000576
           10              H      10.033030       3.675493       4.188099       0.127394       1.063280 0.75810104E+01  0.74517109E+02                                 1.805105                            1.671059      -1.403570       2.221064                    0.992771       3.804318      11.180845       0.451117       1.381299      -0.685377       0.023360      -0.022665      -0.014707       0.035717      -0.009381      -0.006357      -0.000787      -0.006469       0.001502      -0.012662       0.001923       0.010739              1.884302       1.885642      -0.627840      -0.153073       2.128859       0.181879       1.638406          -0.000027
           11              H       9.549725       3.798368       6.431430       0.091995       1.237622 0.87310276E+01  0.87503757E+02                                 1.905617                            1.727149      -0.916009       2.441395                    0.998090       3.551227      10.005686       0.477001       1.281226      -0.709573       0.019425      -0.028398       0.030345       0.045876      -0.008542      -0.000156      -0.006917      -0.005615       0.031763      -0.015015       0.000897       0.014118              2.005478       1.927420      -0.590216       0.376795       2.151350      -0.501153       1.937665           0.000552
           12              H       2.156183       1.573097       3.615557       0.138926       1.210577 0.93171632E+01  0.95808264E+02                                 1.925212                            1.822566      -1.549642       2.158687                    0.992309       3.807484      11.206989       0.445526       1.336947      -0.695459       0.017420       0.020820      -0.025338       0.037134      -0.002814      -0.011403      -0.009228      -0.003205       0.006943      -0.016029       0.001931       0.014098              1.962575       1.744996       0.272803      -0.082316       2.104526      -0.227442       2.038204          -0.001581
           13              H       9.625303       8.753080       3.936368       0.132182       0.993732 0.69591643E+01  0.66686350E+02                                 1.709382                            1.590476      -1.089862       2.374515                    0.996906       3.537203      10.129677       0.468919       1.363103      -0.690439      -0.022912      -0.023301      -0.015992       0.036382       0.011298       0.003696       0.000659      -0.001440      -0.001527      -0.011539      -0.000755       0.012295              1.775753       1.746658       0.540789       0.215587       1.969142       0.250707       1.611459          -0.000680
           14              H       9.837466       8.909227       6.213654       0.097432       1.196160 0.83911431E+01  0.82486752E+02                                 1.800821                            1.648442      -0.769029       2.513356                    0.999611       3.337735       9.031719       0.513080       1.214388      -0.725941      -0.023316      -0.028802       0.027215       0.045976       0.012984      -0.002128      -0.004474      -0.005841       0.029431      -0.018261       0.004257       0.014004              1.874948       1.852757       0.532314      -0.332032       2.004534      -0.412569       1.767553          -0.001253
           15              C       5.330064       8.112083       9.543526       0.617632      23.780645 0.23703046E+03  0.48148816E+04                                 7.464237                            5.382287       0.110702       2.099609                    0.999147      21.471504      58.417560       0.657906       0.458312      -1.033303      -0.014795       0.003745       0.063922       0.065719       0.060175       0.024563       0.009166       0.105659      -0.194861      -0.068874      -0.047452       0.116326              8.851519       5.596338      -2.653708      -1.323523       9.123206      -0.083731      11.835013           0.002169
           16              C       6.746834       7.112509       6.150428       0.165732      36.591950 0.38514584E+03  0.87827879E+04                                 9.838296                            6.680238      -0.124988       1.979250                    0.999343      25.896876      73.272654       0.618171       0.434500      -1.053173      -0.018234       0.024341      -0.006739       0.031151       0.021353       0.000530       0.011124       0.005811      -0.069807      -0.027842      -0.006404       0.034246             12.726899      12.513277      -6.851438      -4.912339      12.610642       2.977635      13.056778           0.002161
           17              C       6.491208       7.108253       7.529679      -0.183805      37.394077 0.48295332E+03  0.11722743E+05                                 9.911238                            7.458420      -0.131438       1.923429                    0.999271      30.932733      92.042980       0.584201       0.431936      -1.048565      -0.006133       0.015838       0.009491       0.019456       0.049484       0.033556      -0.001574       0.017478      -0.068917      -0.056826      -0.011929       0.068755             11.762497       9.900472      -4.309923      -4.410650      10.457699       2.239304      14.929320           0.003187
           18              C       5.608118       8.060864       8.057728       0.018832      35.501614 0.41245566E+03  0.94800449E+04                                 9.300281                            6.692869       0.110846       2.044769                    0.999202      26.406816      72.781036       0.654326       0.407266      -1.080289       0.012758      -0.005904      -0.041396       0.043718       0.008686       0.007692      -0.000434       0.014650      -0.098175      -0.033815       0.005330       0.028485             11.320136       8.097761      -3.841616      -2.401517       9.706357       0.406668      16.156291          -0.001611
           19              C       5.001198       8.944460       7.203014      -0.153043      33.336401 0.45575130E+03  0.10897764E+05                                 9.160899                            7.251649      -0.147594       1.925513                    0.999021      30.137767      88.860067       0.591997       0.432690      -1.048640       0.005801      -0.013628       0.003597       0.015242       0.023528      -0.007331       0.006498       0.011810      -0.069384      -0.028902      -0.006975       0.035877             10.191446       8.120221      -4.156143      -0.532728      10.078531      -0.917766      12.375588           0.001165
           20              C       5.310161       8.861142       5.854206       0.085395      27.557790 0.33265989E+03  0.73354962E+04                                 7.995007                            6.118016       0.152697       2.060854                    0.999656      26.196192      73.617606       0.658302       0.421941      -1.057685       0.026794      -0.029861      -0.001245       0.040139       0.024974       0.026748      -0.018989      -0.004722      -0.066234      -0.050973       0.014433       0.036541              9.111945       8.598408      -4.636153      -0.806789       9.398604      -0.187106       9.338825           0.000512
           21              C      12.923228       2.997813       9.722664       0.628945      23.602680 0.23332657E+03  0.47320292E+04                                 7.486445                            5.384542       0.076620       2.093992                    0.999240      21.414961      58.661622       0.648124       0.465977      -1.026632      -0.005428       0.012389       0.069403       0.070709      -0.066641      -0.009799       0.003019       0.098417      -0.200211      -0.067458      -0.049307       0.116765              8.886033       5.971891       2.956062       0.950287       8.878225       0.183674      11.807982          -0.001891
           22              C       2.708380       1.954811       6.200774       0.163731      36.290930 0.39707318E+03  0.91365538E+04                                 9.840706                            6.825711      -0.182843       1.962636                    0.999397      26.178652      74.736419       0.604975       0.440004      -1.048431       0.021169       0.022159      -0.005833       0.031196      -0.021798       0.003850       0.009294       0.006926      -0.065997      -0.027673      -0.005580       0.033253             12.592393      10.547813       5.717408       4.486748      13.156203       3.685838      14.073163          -0.006713
           23              C      12.034431       1.974633       7.581196      -0.191006      37.306470 0.47660473E+03  0.11548536E+05                                 9.914114                            7.423122      -0.173498       1.909854                    0.999126      31.087037      92.896439       0.583031       0.433557      -1.045942       0.005071       0.017975       0.012660       0.022563      -0.047167      -0.031436      -0.009548       0.036194      -0.094963      -0.060506      -0.010212       0.070718             11.851459       8.612139       3.744323       3.910087      11.061585       3.085323      15.880654          -0.008452
           24              C       3.589194       2.950424       8.198229       0.022498      35.621109 0.41678615E+03  0.96064878E+04                                 9.352101                            6.748417       0.118207       2.048197                    0.999191      26.414024      72.949277       0.648534       0.409753      -1.078437      -0.008201       0.002505      -0.043865       0.044695      -0.006224      -0.006203       0.004674       0.018002      -0.106085      -0.036344       0.006890       0.029454             11.419001       7.641282       3.642241       2.082189       9.740589       1.250981      16.875131          -0.005885
           25              C       4.268016       3.846098       7.396203      -0.152005      32.004214 0.44319983E+03  0.10494410E+05                                 8.833840                            7.098499       0.064206       1.994865                    0.999607      29.605790      86.072615       0.606713       0.426348      -1.055476      -0.003747      -0.014281       0.003478       0.015169      -0.008719       0.007107       0.006091       0.017142      -0.072750      -0.027177       0.002443       0.024733              9.703286       7.623440       3.769283       0.535207       9.420869      -0.184977      12.065548          -0.006449
           26              C       4.127196       3.746158       6.026319       0.080424      26.678932 0.32893151E+03  0.72138942E+04                                 7.750987                            6.047096       0.218576       2.078890                    0.999814      26.035111      72.342499       0.669919       0.416888      -1.063666      -0.024633      -0.034935      -0.004523       0.042985      -0.011021      -0.017769      -0.022940       0.002043      -0.081056      -0.044804       0.019861       0.024943              8.679396       7.876218       4.071326       0.688565       8.910450       0.237906       9.251519          -0.003659
           27              C       9.104854       5.144298       2.164885       0.617632      23.780672 0.23703081E+03  0.48148899E+04                                 7.464240                            5.382289       0.110706       2.099610                    0.999147      21.471518      58.417593       0.657906       0.458311      -1.033303       0.014795      -0.003745      -0.063922       0.065719       0.060175       0.024563       0.009166       0.105659      -0.194862      -0.068874      -0.047452       0.116326              8.851523       5.596340      -2.653709      -1.323524       9.123209      -0.083730      11.835019           0.002171
           28              C       7.688084       6.143872       5.557983       0.165763      36.591439 0.38513976E+03  0.87826140E+04                                 9.838204                            6.680183      -0.124982       1.979256                    0.999343      25.896653      73.271855       0.618174       0.434500      -1.053174       0.018234      -0.024340       0.006740       0.031150       0.021352       0.000529       0.011123       0.005811      -0.069801      -0.027840      -0.006404       0.034244             12.726770      12.513143      -6.851355      -4.912274      12.610512       2.977589      13.056655           0.002162
           29              C       7.943710       6.148128       4.178732      -0.183809      37.394321 0.48295705E+03  0.11722857E+05                                 9.911279                            7.458447      -0.131441       1.923426                    0.999271      30.932860      92.043464       0.584200       0.431936      -1.048566       0.006134      -0.015838      -0.009492       0.019457       0.049485       0.033557      -0.001574       0.017478      -0.068914      -0.056827      -0.011928       0.068755             11.762548       9.900513      -4.309942      -4.410673      10.457742       2.239315      14.929390           0.003186
           30              C       8.826800       5.195517       3.650683       0.018832      35.501619 0.41245582E+03  0.94800496E+04                                 9.300281                            6.692870       0.110844       2.044768                    0.999202      26.406828      72.781081       0.654326       0.407266      -1.080289      -0.012759       0.005905       0.041396       0.043718       0.008685       0.007693      -0.000434       0.014650      -0.098174      -0.033815       0.005330       0.028485             11.320134       8.097761      -3.841617      -2.401513       9.706359       0.406665      16.156280          -0.001612
           31              C       9.433720       4.311921       4.505397      -0.153044      33.336453 0.45575237E+03  0.10897796E+05                                 9.160910                            7.251658      -0.147596       1.925512                    0.999021      30.137793      88.860175       0.591997       0.432690      -1.048640      -0.005801       0.013628      -0.003596       0.015242       0.023527      -0.007331       0.006498       0.011810      -0.069384      -0.028901      -0.006975       0.035877             10.191458       8.120231      -4.156150      -0.532727      10.078546      -0.917769      12.375597           0.001162
           32              C       9.124757       4.395239       5.854206       0.085395      27.557672 0.33265819E+03  0.73354492E+04                                 7.994984                            6.117999       0.152702       2.060856                    0.999656      26.196125      73.617366       0.658303       0.421941      -1.057685      -0.026793       0.029861       0.001246       0.040139       0.024975       0.026747      -0.018988      -0.004721      -0.066229      -0.050972       0.014432       0.036540              9.111918       8.598384      -4.636139      -0.806782       9.398578      -0.187108       9.338792           0.000509
           33              C       1.511690      10.258568       1.985747       0.628945      23.602702 0.23332685E+03  0.47320360E+04                                 7.486447                            5.384543       0.076622       2.093993                    0.999240      21.414973      58.661650       0.648125       0.465977      -1.026633       0.005428      -0.012389      -0.069404       0.070709      -0.066641      -0.009800       0.003019       0.098417      -0.200212      -0.067458      -0.049308       0.116766              8.886036       5.971893       2.956063       0.950288       8.878228       0.183675      11.807986          -0.001889
           34              C      11.726538      11.301570       5.507637       0.163725      36.291029 0.39707441E+03  0.91365891E+04                                 9.840724                            6.825722      -0.182845       1.962635                    0.999397      26.178696      74.736578       0.604975       0.440004      -1.048431      -0.021170      -0.022159       0.005833       0.031196      -0.021799       0.003850       0.009294       0.006926      -0.065998      -0.027673      -0.005580       0.033253             12.592417      10.547833       5.717421       4.486759      13.156230       3.685848      14.073190          -0.006713
           35              C       2.400487      11.281748       4.127215      -0.191005      37.306439 0.47660424E+03  0.11548521E+05                                 9.914108                            7.423118      -0.173498       1.909854                    0.999126      31.087026      92.896398       0.583031       0.433557      -1.045942      -0.005071      -0.017975      -0.012659       0.022563      -0.047167      -0.031436      -0.009548       0.036194      -0.094963      -0.060506      -0.010212       0.070717             11.851451       8.612134       3.744322       3.910083      11.061580       3.085319      15.880640          -0.008450
           36              C      10.845724      10.305957       3.510182       0.022498      35.621133 0.41678649E+03  0.96064972E+04                                 9.352103                            6.748419       0.118208       2.048197                    0.999191      26.414037      72.949313       0.648534       0.409753      -1.078437       0.008201      -0.002505       0.043865       0.044695      -0.006224      -0.006203       0.004674       0.018002      -0.106085      -0.036344       0.006890       0.029454             11.419004       7.641285       3.642243       2.082189       9.740593       1.250982      16.875133          -0.005884
           37              C      10.166902       9.410283       4.312208      -0.152005      32.004210 0.44319975E+03  0.10494408E+05                                 8.833838                            7.098497       0.064207       1.994866                    0.999607      29.605790      86.072607       0.606713       0.426348      -1.055477       0.003747       0.014281      -0.003478       0.015169      -0.008719       0.007107       0.006091       0.017142      -0.072750      -0.027177       0.002443       0.024733              9.703284       7.623440       3.769283       0.535207       9.420869      -0.184977      12.065544          -0.006448
           38              C      10.307722       9.510223       5.682092       0.080424      26.678922 0.32893136E+03  0.72138898E+04                                 7.750984                            6.047094       0.218577       2.078891                    0.999814      26.035104      72.342463       0.669919       0.416888      -1.063667       0.024632       0.034935       0.004523       0.042985      -0.011021      -0.017769      -0.022940       0.002043      -0.081056      -0.044804       0.019861       0.024943              8.679392       7.876215       4.071324       0.688564       8.910447       0.237905       9.251515          -0.003658
           39              N       6.164532       7.981088       5.322644      -0.246033      36.158548 0.47365980E+03  0.11130998E+05                                 9.027430                            6.950274       0.489671       2.166123                    0.999752      27.636231      73.960344       0.681506       0.382445      -1.111105      -0.040993       0.006192       0.189251       0.193738      -0.034285       0.031920       0.008417      -0.014633      -0.489532      -0.168046       0.050716       0.117330             10.456887      11.238232      -6.428406      -1.458137      12.341216       0.572279       7.791214           0.027558
           40              N       3.352273       2.830776       5.415140      -0.251574      34.986712 0.47527166E+03  0.11173251E+05                                 8.797367                            6.949928       0.483667       2.163728                    0.999761      27.725489      74.102860       0.683626       0.381110      -1.112586       0.021734       0.011798       0.196977       0.198523       0.032346      -0.002669       0.001406      -0.011513      -0.508969      -0.169697       0.052013       0.117683             10.017736      10.149265       5.435280       1.630491      12.106335       1.063950       7.797609          -0.052109
           41              N       6.493307       8.003898       0.556150       0.709623      18.284406 0.19787417E+03  0.37995066E+04                                 5.922702                            4.699695       0.186466       2.181076                    0.999755      19.445190      49.597882       0.762055       0.418583      -1.068838      -0.000727       0.005697      -0.000982       0.005827      -0.009184       0.009674      -0.051023      -0.096919       0.022462      -0.053754      -0.027937       0.081690              6.472911       8.886336       0.141924      -0.469497       4.478709       1.366638       6.053688           0.014694
           42              N       8.270386       5.275293       6.385767      -0.246041      36.158792 0.47366323E+03  0.11131105E+05                                 9.027498                            6.950322       0.489648       2.166115                    0.999752      27.636260      73.960647       0.681500       0.382447      -1.111103       0.040991      -0.006192      -0.189240       0.193727      -0.034284       0.031919       0.008417      -0.014633      -0.489512      -0.168039       0.050713       0.117326             10.456972      11.238324      -6.428467      -1.458150      12.341317       0.572282       7.791274           0.027545
           43              N      11.082645      10.425605       6.293271      -0.251573      34.986648 0.47527066E+03  0.11173220E+05                                 8.797354                            6.949919       0.483671       2.163729                    0.999761      27.725468      74.102766       0.683627       0.381109      -1.112586      -0.021734      -0.011798      -0.196978       0.198524       0.032346      -0.002669       0.001406      -0.011513      -0.508970      -0.169697       0.052014       0.117684             10.017721      10.149249       5.435270       1.630486      12.106316       1.063947       7.797596          -0.052110
           44              N       7.941611       5.252483      11.152261       0.709627      18.284477 0.19787510E+03  0.37995296E+04                                 5.922722                            4.699710       0.186466       2.181074                    0.999755      19.445240      49.598078       0.762053       0.418584      -1.068838       0.000727      -0.005697       0.000982       0.005826      -0.009184       0.009674      -0.051025      -0.096922       0.022461      -0.053755      -0.027938       0.081693              6.472933       8.886367       0.141924      -0.469499       4.478724       1.366643       6.053708           0.014697
           45              O       5.814956       7.211423      10.250714      -0.587763      38.443990 0.53742129E+03  0.12898047E+05                                 8.981073                            7.155243       0.457132       2.188373                    0.998166      27.792478      72.625397       0.714384       0.357244      -1.142159       0.029163       0.050388      -0.031294       0.066097       0.019005       0.028872      -0.023516       0.039416      -0.171503      -0.073831       0.014576       0.059255             10.187443       6.382271      -2.134826       1.121187      12.309291      -5.278540      11.870768          -0.044623
           46              O       4.628202       9.073051       9.963858      -0.595638      37.382931 0.50629248E+03  0.11931543E+05                                 8.732620                            6.845493       0.688596       2.266741                    0.998710      27.365309      70.099555       0.748810       0.347088      -1.154234      -0.025919      -0.056104      -0.033260       0.070183      -0.007830       0.006566       0.033386       0.043494      -0.200016      -0.079565       0.023109       0.056455             10.226162       7.511307      -4.147315      -2.677171      12.805340       4.430975      10.361838          -0.038066
           47              O      13.023597      12.452742      10.370140      -0.580293      38.040749 0.53778279E+03  0.12906488E+05                                 8.917961                            7.159301       0.462658       2.194374                    0.997945      27.656346      72.225043       0.714067       0.357409      -1.142240      -0.039877       0.056091      -0.024009       0.072888      -0.011256      -0.021909      -0.024374       0.029863      -0.170616      -0.069707       0.020527       0.049180             10.080031       6.967917       2.460403      -1.713892      11.653774      -4.999019      11.618402          -0.064677
           48              O       4.362692       3.936918      10.183976      -0.600642      39.916490 0.52887344E+03  0.12603405E+05                                 9.118876                            7.009370       0.603124       2.238684                    0.998464      27.471981      70.821200       0.737789       0.348367      -1.152897      -0.003934      -0.055252      -0.037197       0.066722      -0.015622      -0.006425       0.027582       0.047433      -0.197925      -0.075015       0.011959       0.063056             10.756201       8.892128       5.046483       3.471642      12.827024       4.570941      10.549453          -0.040728
           49              O      11.420553      10.260250      11.259979      -0.370454      26.227088 0.39639991E+03  0.88305359E+04                                 7.023123                            6.211529       0.370977       2.210096                    0.996465      25.062151      63.424180       0.753282       0.365002      -1.134239      -0.018635      -0.000277      -0.007824       0.020213      -0.052270      -0.070069       0.042207      -0.081641       0.179672      -0.110557      -0.012637       0.123194              7.446023       6.936666      -0.939788      -1.714871       6.356680       1.895507       9.044723          -0.166177
           50              O       7.313922       8.613436       1.251629      -0.369863      26.353825 0.39693402E+03  0.88565028E+04                                 7.067474                            6.244312       0.386599       2.215899                    0.996799      25.063164      63.737547       0.745212       0.368368      -1.130221      -0.019018       0.007706       0.003951       0.020897       0.064086       0.090693      -0.003323      -0.003118      -0.036711      -0.113646       0.004179       0.109467              7.474379       8.706540       1.672615       1.928870       6.287795       1.205472       7.428800          -0.130369
           51              O       5.276930       8.026108       0.795001      -0.305747      22.743845 0.30665051E+03  0.63845672E+04                                 6.243832                            5.323577       0.817667       2.353964                    0.999593      23.845415      57.687380       0.848836       0.346573      -1.152983       0.029131       0.002967      -0.007165       0.030146      -0.015051      -0.036870      -0.041732       0.141840      -0.213607      -0.105893      -0.008286       0.114179              6.747887      11.177233      -0.383681      -1.251223       4.296518       0.038976       4.769910          -0.217876
           52              O       8.619962       6.044958       1.457697      -0.587762      38.443934 0.53742039E+03  0.12898019E+05                                 8.981061                            7.155235       0.457133       2.188373                    0.998166      27.792466      72.625333       0.714385       0.357244      -1.142159      -0.029163      -0.050388       0.031294       0.066097       0.019005       0.028873      -0.023516       0.039416      -0.171502      -0.073831       0.014576       0.059255             10.187429       6.382263      -2.134822       1.121185      12.309270      -5.278532      11.870755          -0.044629
           53              O       9.806716       4.183330       1.744553      -0.595635      37.382818 0.50629072E+03  0.11931490E+05                                 8.732599                            6.845479       0.688596       2.266742                    0.998710      27.365274      70.099412       0.748811       0.347088      -1.154234       0.025919       0.056103       0.033258       0.070181      -0.007830       0.006565       0.033389       0.043494      -0.200018      -0.079567       0.023112       0.056455             10.226135       7.511290      -4.147303      -2.677163      12.805305       4.430961      10.361811          -0.038071
           54              O       1.411321       0.803639       1.338271      -0.580292      38.040724 0.53778241E+03  0.12906476E+05                                 8.917951                            7.159295       0.462660       2.194375                    0.997945      27.656352      72.225024       0.714069       0.357409      -1.142241       0.039877      -0.056091       0.024008       0.072888      -0.011257      -0.021910      -0.024375       0.029864      -0.170620      -0.069709       0.020528       0.049182             10.080019       6.967910       2.460400      -1.713890      11.653759      -4.999012      11.618389          -0.064683
           55              O      10.072226       9.319463       1.524435      -0.600640      39.916403 0.52887210E+03  0.12603365E+05                                 9.118862                            7.009361       0.603123       2.238685                    0.998464      27.471949      70.821085       0.737790       0.348367      -1.152898       0.003933       0.055252       0.037196       0.066722      -0.015621      -0.006425       0.027583       0.047434      -0.197926      -0.075015       0.011960       0.063055             10.756184       8.892115       5.046474       3.471636      12.827002       4.570933      10.549436          -0.040730
           56              O       3.014365       2.996131       0.448432      -0.370455      26.227132 0.39640075E+03  0.88305569E+04                                 7.023114                            6.211521       0.370981       2.210097                    0.996465      25.062249      63.424377       0.753286       0.365000      -1.134240       0.018634       0.000277       0.007824       0.020212      -0.052275      -0.070072       0.042204      -0.081656       0.179687      -0.110570      -0.012629       0.123198              7.446013       6.936654      -0.939786      -1.714867       6.356673       1.895504       9.044711          -0.166178
           57              O       7.120996       4.642945      10.456782      -0.369864      26.353840 0.39693428E+03  0.88565083E+04                                 7.067465                            6.244304       0.386601       2.215899                    0.996799      25.063221      63.737648       0.745215       0.368367      -1.130222       0.019018      -0.007707      -0.003951       0.020897       0.064088       0.090699      -0.003326      -0.003126      -0.036712      -0.113656       0.004186       0.109470              7.474368       8.706526       1.672612       1.928868       6.287788       1.205471       7.428790          -0.130370
           58              O       9.157988       5.230273      10.913410      -0.305745      22.743814 0.30665006E+03  0.63845528E+04                                 6.243803                            5.323553       0.817681       2.353968                    0.999593      23.845525      57.687536       0.848843       0.346570      -1.152985      -0.029131      -0.002967       0.007164       0.030145      -0.015054      -0.036873      -0.041745       0.141846      -0.213627      -0.105910      -0.008277       0.114186              6.747854      11.177175      -0.383678      -1.251216       4.296499       0.038975       4.769889          -0.217882

******************************************************
Auxiliary information for the entire system
The total spin magnetic moment of the unit cell is   -1.493327
The total net atomic charge of the unit cell is   -0.000001
Accuracy of reproducing the electrostatic potential in the unit cell:
  The inner radius (bohr) =    5.0000
  The outer radius (bohr) =   12.0000
  Valid grid points have density less than (e/(bohr^3)) =    0.0001
  The number of valid grid points were=        39341
  The rms potential error without charges in kcal/mol is=      7.03924
  The rms potential error with partial charges in kcal/mol is=      0.79842
  The RRMSE value at monopole order=      0.11342
  The rms potential error with partial charges and cloud penetration in kcal/mol is=      0.77102
  The RRMSE value at monopole order with cloud penetration is=      0.10953
  The rms potential error with partial charges and atomic dipoles in kcal/mol is=      0.59274
  The RRMSE value at dipole order=      0.08421
  The rms potential error with partial charges, atomic dipoles and cloud penetration in kcal/mol is=      0.55973
  The RRMSE value at dipole order with cloud penetration=      0.07952

******************************************************
The electron densities and ab initio electrostatic potential were computed in VASP using the PBE functional and
projector augmented wave method. See the main text of the journal article for a description of computational details.
The atomic charges, dipoles, and quadrupoles were computed with the DDEC6 method as described in
(a) T. A. Manz and N. Gabaldon Limas, RSC Adv. 6 (2016) 47771-47801 DOI: 10.1039/c6ra04656h
(b) N. Gabaldon Limas and T. A. Manz, RSC Adv. 8 (2018) 2678-2707 DOI: 10.1039/c7ra11829e.
For each atom in the material, the electron cloud parameters were fit to the spherically averaged atom-in-material
electron density using radial positions for which this density was between 10^-4 and 10^-2 electrons per cubic bohr.
The polarizabilities, dispersion coefficients, and quantum Drude oscillator (QDO) parameters were fit using the MCLF method.
The magnetic structure of the system was optimized in VASP from the default ferromagnetic initial guess using spin polarization.
The atomic spin moments (ASMs) were computed on this optimized magnetic structure using the DDEC6 partition as inputs
to the method of T. A. Manz and D. S. Sholl, J. Chem. Theory Comput. 7 (2011) 4146-4164 DOI: 10.1021/ct200539n.
The RMSE and RRMSE were computed using a uniform grid with Ewald summation.
